# Supplementary material for: Prediction of Anticancer Peptides with High Efficacy and Low Toxicity by Hybrid Model Based on 3D Structure of Peptides
Source: Int J Mol Sci. 2021 May 26;22(11):5630. doi: 10.3390/ijms22115630 (PMC8198792; doi:10.3390/ijms22115630)
Supplement: Supplementary file 1 [file ijms-22-05630-s001.zip]

Archive with 9,474 entries (9,437 files):
- Final Revised Supplement1 untracked (Supplement figures and tables).pdf
- Supplement2(Datasets)/
- Supplement2(Datasets)/ACPs(PDB)/
- Supplement2(Datasets)/ACPs(PDB)/D1/
- Supplement2(Datasets)/ACPs(PDB)/D1/PDB(Negative)/
- Supplement2(Datasets)/ACPs(PDB)/D1/PDB(Negative)/(1)NL_satpdb10020.pdb
- Supplement2(Datasets)/ACPs(PDB)/D1/PDB(Negative)/(10)NL_satpdb10136.pdb
- Supplement2(Datasets)/ACPs(PDB)/D1/PDB(Negative)/(100)NL_satpdb11253.pdb
- Supplement2(Datasets)/ACPs(PDB)/D1/PDB(Negative)/(101)NL_satpdb11261.pdb
- Supplement2(Datasets)/ACPs(PDB)/D1/PDB(Negative)/(102)NL_satpdb11263.pdb
- Supplement2(Datasets)/ACPs(PDB)/D1/PDB(Negative)/(103)NL_satpdb11269.pdb
- Supplement2(Datasets)/ACPs(PDB)/D1/PDB(Negative)/(104)NL_satpdb11272.pdb
- Supplement2(Datasets)/ACPs(PDB)/D1/PDB(Negative)/(105)NL_satpdb11275.pdb
- Supplement2(Datasets)/ACPs(PDB)/D1/PDB(Negative)/(106)NL_satpdb11292.pdb
- Supplement2(Datasets)/ACPs(PDB)/D1/PDB(Negative)/(107)NL_satpdb11305.pdb
- Supplement2(Datasets)/ACPs(PDB)/D1/PDB(Negative)/(108)NL_satpdb11318.pdb
- Supplement2(Datasets)/ACPs(PDB)/D1/PDB(Negative)/(109)NL_satpdb11323.pdb
- Supplement2(Datasets)/ACPs(PDB)/D1/PDB(Negative)/(11)NL_satpdb10145.pdb
- Supplement2(Datasets)/ACPs(PDB)/D1/PDB(Negative)/(110)NL_satpdb11334.pdb
- Supplement2(Datasets)/ACPs(PDB)/D1/PDB(Negative)/(111)NL_satpdb11337.pdb
- Supplement2(Datasets)/ACPs(PDB)/D1/PDB(Negative)/(112)NL_satpdb11346.pdb
- Supplement2(Datasets)/ACPs(PDB)/D1/PDB(Negative)/(113)NL_satpdb11349.pdb
- Supplement2(Datasets)/ACPs(PDB)/D1/PDB(Negative)/(114)NL_satpdb11365.pdb
- Supplement2(Datasets)/ACPs(PDB)/D1/PDB(Negative)/(115)NL_satpdb11367.pdb
- Supplement2(Datasets)/ACPs(PDB)/D1/PDB(Negative)/(116)NL_satpdb11368.pdb
- Supplement2(Datasets)/ACPs(PDB)/D1/PDB(Negative)/(117)NL_satpdb11369.pdb
- Supplement2(Datasets)/ACPs(PDB)/D1/PDB(Negative)/(118)NL_satpdb11395.pdb
- Supplement2(Datasets)/ACPs(PDB)/D1/PDB(Negative)/(119)NL_satpdb11407.pdb
- Supplement2(Datasets)/ACPs(PDB)/D1/PDB(Negative)/(12)NL_satpdb10151.pdb
- Supplement2(Datasets)/ACPs(PDB)/D1/PDB(Negative)/(120)NL_satpdb11441.pdb
- Supplement2(Datasets)/ACPs(PDB)/D1/PDB(Negative)/(121)NL_satpdb11446.pdb
- Supplement2(Datasets)/ACPs(PDB)/D1/PDB(Negative)/(122)NL_satpdb11448.pdb
- Supplement2(Datasets)/ACPs(PDB)/D1/PDB(Negative)/(123)NL_satpdb11450.pdb
- Supplement2(Datasets)/ACPs(PDB)/D1/PDB(Negative)/(124)NL_satpdb11461.pdb
- Supplement2(Datasets)/ACPs(PDB)/D1/PDB(Negative)/(125)NL_satpdb11529.pdb
- Supplement2(Datasets)/ACPs(PDB)/D1/PDB(Negative)/(126)NL_satpdb11738.pdb
- Supplement2(Datasets)/ACPs(PDB)/D1/PDB(Negative)/(127)NL_satpdb11753.pdb
- Supplement2(Datasets)/ACPs(PDB)/D1/PDB(Negative)/(128)NL_satpdb11766.pdb
- Supplement2(Datasets)/ACPs(PDB)/D1/PDB(Negative)/(129)NL_satpdb11768.pdb
- Supplement2(Datasets)/ACPs(PDB)/D1/PDB(Negative)/(13)NL_satpdb10158.pdb
- Supplement2(Datasets)/ACPs(PDB)/D1/PDB(Negative)/(130)NL_satpdb11772.pdb
- Supplement2(Datasets)/ACPs(PDB)/D1/PDB(Negative)/(131)NL_satpdb11777.pdb
- Supplement2(Datasets)/ACPs(PDB)/D1/PDB(Negative)/(132)NL_satpdb11778.pdb
- Supplement2(Datasets)/ACPs(PDB)/D1/PDB(Negative)/(133)NL_satpdb11792.pdb
- Supplement2(Datasets)/ACPs(PDB)/D1/PDB(Negative)/(134)NL_satpdb11799.pdb
- Supplement2(Datasets)/ACPs(PDB)/D1/PDB(Negative)/(135)NL_satpdb11815.pdb
- Supplement2(Datasets)/ACPs(PDB)/D1/PDB(Negative)/(136)NL_satpdb11831.pdb
- Supplement2(Datasets)/ACPs(PDB)/D1/PDB(Negative)/(137)NL_satpdb11843.pdb
- Supplement2(Datasets)/ACPs(PDB)/D1/PDB(Negative)/(138)NL_satpdb11870.pdb
- Supplement2(Datasets)/ACPs(PDB)/D1/PDB(Negative)/(139)NL_satpdb11882.pdb
- Supplement2(Datasets)/ACPs(PDB)/D1/PDB(Negative)/(14)NL_satpdb10178.pdb
- Supplement2(Datasets)/ACPs(PDB)/D1/PDB(Negative)/(140)NL_satpdb11883.pdb
- Supplement2(Datasets)/ACPs(PDB)/D1/PDB(Negative)/(141)NL_satpdb11884.pdb
- Supplement2(Datasets)/ACPs(PDB)/D1/PDB(Negative)/(142)NL_satpdb11889.pdb
- Supplement2(Datasets)/ACPs(PDB)/D1/PDB(Negative)/(143)NL_satpdb11890.pdb
- Supplement2(Datasets)/ACPs(PDB)/D1/PDB(Negative)/(144)NL_satpdb11908.pdb
- Supplement2(Datasets)/ACPs(PDB)/D1/PDB(Negative)/(145)NL_satpdb11913.pdb
- Supplement2(Datasets)/ACPs(PDB)/D1/PDB(Negative)/(146)NL_satpdb11920.pdb
- Supplement2(Datasets)/ACPs(PDB)/D1/PDB(Negative)/(147)NL_satpdb11921.pdb
- Supplement2(Datasets)/ACPs(PDB)/D1/PDB(Negative)/(148)NL_satpdb11923.pdb
- Supplement2(Datasets)/ACPs(PDB)/D1/PDB(Negative)/(149)NL_satpdb11926.pdb
- Supplement2(Datasets)/ACPs(PDB)/D1/PDB(Negative)/(15)NL_satpdb10183.pdb
- Supplement2(Datasets)/ACPs(PDB)/D1/PDB(Negative)/(150)NL_satpdb11952.pdb
- Supplement2(Datasets)/ACPs(PDB)/D1/PDB(Negative)/(151)NL_satpdb13976.pdb
- Supplement2(Datasets)/ACPs(PDB)/D1/PDB(Negative)/(152)NL_satpdb10149.pdb
- Supplement2(Datasets)/ACPs(PDB)/D1/PDB(Negative)/(153)NL_satpdb10279.pdb
- Supplement2(Datasets)/ACPs(PDB)/D1/PDB(Negative)/(154)NL_satpdb10441.pdb
- Supplement2(Datasets)/ACPs(PDB)/D1/PDB(Negative)/(155)NL_satpdb10452.pdb
- Supplement2(Datasets)/ACPs(PDB)/D1/PDB(Negative)/(156)NL_satpdb10633.pdb
- Supplement2(Datasets)/ACPs(PDB)/D1/PDB(Negative)/(157)NL_satpdb10890.pdb
- Supplement2(Datasets)/ACPs(PDB)/D1/PDB(Negative)/(158)NL_satpdb11124.pdb
- Supplement2(Datasets)/ACPs(PDB)/D1/PDB(Negative)/(159)NL_satpdb11267.pdb
- Supplement2(Datasets)/ACPs(PDB)/D1/PDB(Negative)/(16)NL_satpdb10213.pdb
- Supplement2(Datasets)/ACPs(PDB)/D1/PDB(Negative)/(160)NL_satpdb11408.pdb
- Supplement2(Datasets)/ACPs(PDB)/D1/PDB(Negative)/(161)NL_satpdb12131.pdb
- Supplement2(Datasets)/ACPs(PDB)/D1/PDB(Negative)/(162)NL_satpdb12136.pdb
- Supplement2(Datasets)/ACPs(PDB)/D1/PDB(Negative)/(163)NL_satpdb12152.pdb
- Supplement2(Datasets)/ACPs(PDB)/D1/PDB(Negative)/(164)NL_satpdb12154.pdb
- Supplement2(Datasets)/ACPs(PDB)/D1/PDB(Negative)/(165)NL_satpdb12157.pdb
- Supplement2(Datasets)/ACPs(PDB)/D1/PDB(Negative)/(166)NL_satpdb12167.pdb
- Supplement2(Datasets)/ACPs(PDB)/D1/PDB(Negative)/(167)NL_satpdb12170.pdb
- Supplement2(Datasets)/ACPs(PDB)/D1/PDB(Negative)/(168)NL_satpdb12175.pdb
- Supplement2(Datasets)/ACPs(PDB)/D1/PDB(Negative)/(169)NL_satpdb12176.pdb
- Supplement2(Datasets)/ACPs(PDB)/D1/PDB(Negative)/(17)NL_satpdb10216.pdb
- Supplement2(Datasets)/ACPs(PDB)/D1/PDB(Negative)/(170)NL_satpdb12182.pdb
- Supplement2(Datasets)/ACPs(PDB)/D1/PDB(Negative)/(171)NL_satpdb12195.pdb
- Supplement2(Datasets)/ACPs(PDB)/D1/PDB(Negative)/(172)NL_satpdb12213.pdb
- Supplement2(Datasets)/ACPs(PDB)/D1/PDB(Negative)/(173)NL_satpdb12250.pdb
- Supplement2(Datasets)/ACPs(PDB)/D1/PDB(Negative)/(174)NL_satpdb12257.pdb
- Supplement2(Datasets)/ACPs(PDB)/D1/PDB(Negative)/(175)NL_satpdb12275.pdb
- Supplement2(Datasets)/ACPs(PDB)/D1/PDB(Negative)/(176)NL_satpdb12283.pdb
- Supplement2(Datasets)/ACPs(PDB)/D1/PDB(Negative)/(177)NL_satpdb12295.pdb
- Supplement2(Datasets)/ACPs(PDB)/D1/PDB(Negative)/(178)NL_satpdb12298.pdb
- Supplement2(Datasets)/ACPs(PDB)/D1/PDB(Negative)/(179)NL_satpdb12338.pdb
- Supplement2(Datasets)/ACPs(PDB)/D1/PDB(Negative)/(18)NL_satpdb10217.pdb
- Supplement2(Datasets)/ACPs(PDB)/D1/PDB(Negative)/(180)NL_satpdb12339.pdb
- Supplement2(Datasets)/ACPs(PDB)/D1/PDB(Negative)/(181)NL_satpdb12344.pdb
- Supplement2(Datasets)/ACPs(PDB)/D1/PDB(Negative)/(182)NL_satpdb12360.pdb
- Supplement2(Datasets)/ACPs(PDB)/D1/PDB(Negative)/(183)NL_satpdb12361.pdb
- Supplement2(Datasets)/ACPs(PDB)/D1/PDB(Negative)/(184)NL_satpdb12382.pdb
- Supplement2(Datasets)/ACPs(PDB)/D1/PDB(Negative)/(185)NL_satpdb12393.pdb
- Supplement2(Datasets)/ACPs(PDB)/D1/PDB(Negative)/(186)NL_satpdb12400.pdb
- Supplement2(Datasets)/ACPs(PDB)/D1/PDB(Negative)/(187)NL_satpdb12410.pdb
- Supplement2(Datasets)/ACPs(PDB)/D1/PDB(Negative)/(188)NL_satpdb12414.pdb
- Supplement2(Datasets)/ACPs(PDB)/D1/PDB(Negative)/(189))NL_satpdb12426.pdb
- Supplement2(Datasets)/ACPs(PDB)/D1/PDB(Negative)/(19)NL_satpdb10222.pdb
- Supplement2(Datasets)/ACPs(PDB)/D1/PDB(Negative)/(190)NL_satpdb12437.pdb
- Supplement2(Datasets)/ACPs(PDB)/D1/PDB(Negative)/(191)NL_satpdb12439.pdb
- Supplement2(Datasets)/ACPs(PDB)/D1/PDB(Negative)/(192)NL_satpdb12440.pdb
- Supplement2(Datasets)/ACPs(PDB)/D1/PDB(Negative)/(193)NL_satpdb12448.pdb
- Supplement2(Datasets)/ACPs(PDB)/D1/PDB(Negative)/(194)NL_satpdb12452.pdb
- Supplement2(Datasets)/ACPs(PDB)/D1/PDB(Negative)/(195)NL_satpdb12462.pdb
- Supplement2(Datasets)/ACPs(PDB)/D1/PDB(Negative)/(196)NL_satpdb12473.pdb
- Supplement2(Datasets)/ACPs(PDB)/D1/PDB(Negative)/(197)NL_satpdb12506.pdb
- Supplement2(Datasets)/ACPs(PDB)/D1/PDB(Negative)/(198)NL_satpdb12520.pdb
- Supplement2(Datasets)/ACPs(PDB)/D1/PDB(Negative)/(199)NL_satpdb12536.pdb
- Supplement2(Datasets)/ACPs(PDB)/D1/PDB(Negative)/(2)NL_satpdb10030.pdb
- Supplement2(Datasets)/ACPs(PDB)/D1/PDB(Negative)/(20)NL_satpdb10230.pdb
- Supplement2(Datasets)/ACPs(PDB)/D1/PDB(Negative)/(200)NL_satpdb12541.pdb
- Supplement2(Datasets)/ACPs(PDB)/D1/PDB(Negative)/(201)NL_satpdb12555.pdb
- Supplement2(Datasets)/ACPs(PDB)/D1/PDB(Negative)/(202)NL_satpdb12557.pdb
- Supplement2(Datasets)/ACPs(PDB)/D1/PDB(Negative)/(203)NL_satpdb12561.pdb
- Supplement2(Datasets)/ACPs(PDB)/D1/PDB(Negative)/(204)NL_satpdb12576.pdb
- Supplement2(Datasets)/ACPs(PDB)/D1/PDB(Negative)/(205)NL_satpdb12577.pdb
- Supplement2(Datasets)/ACPs(PDB)/D1/PDB(Negative)/(206)NL_satpdb12581.pdb
- Supplement2(Datasets)/ACPs(PDB)/D1/PDB(Negative)/(207)NL_satpdb12592.pdb
- Supplement2(Datasets)/ACPs(PDB)/D1/PDB(Negative)/(208)NL_satpdb12594.pdb
- Supplement2(Datasets)/ACPs(PDB)/D1/PDB(Negative)/(209)NL_satpdb12613.pdb
- Supplement2(Datasets)/ACPs(PDB)/D1/PDB(Negative)/(21)NL_satpdb10259.pdb
- Supplement2(Datasets)/ACPs(PDB)/D1/PDB(Negative)/(210)NL_satpdb12625.pdb
- Supplement2(Datasets)/ACPs(PDB)/D1/PDB(Negative)/(211)NL_satpdb12637.pdb
- Supplement2(Datasets)/ACPs(PDB)/D1/PDB(Negative)/(212)NL_satpdb12661.pdb
- Supplement2(Datasets)/ACPs(PDB)/D1/PDB(Negative)/(213)NL_satpdb12678.pdb
- Supplement2(Datasets)/ACPs(PDB)/D1/PDB(Negative)/(214)NL_satpdb12685.pdb
- Supplement2(Datasets)/ACPs(PDB)/D1/PDB(Negative)/(215)NL_satpdb12692.pdb
- Supplement2(Datasets)/ACPs(PDB)/D1/PDB(Negative)/(216)NL_satpdb12694.pdb
- Supplement2(Datasets)/ACPs(PDB)/D1/PDB(Negative)/(217)NL_satpdb12698.pdb
- Supplement2(Datasets)/ACPs(PDB)/D1/PDB(Negative)/(218)NL_satpdb12699.pdb
- Supplement2(Datasets)/ACPs(PDB)/D1/PDB(Negative)/(219)NL_satpdb12746.pdb
- Supplement2(Datasets)/ACPs(PDB)/D1/PDB(Negative)/(22)NL_satpdb10262.pdb
- Supplement2(Datasets)/ACPs(PDB)/D1/PDB(Negative)/(220)NL_satpdb12767.pdb
- Supplement2(Datasets)/ACPs(PDB)/D1/PDB(Negative)/(221)NL_satpdb12772.pdb
- Supplement2(Datasets)/ACPs(PDB)/D1/PDB(Negative)/(222)NL_satpdb12794.pdb
- Supplement2(Datasets)/ACPs(PDB)/D1/PDB(Negative)/(223)NL_satpdb12795.pdb
- Supplement2(Datasets)/ACPs(PDB)/D1/PDB(Negative)/(224)NL_satpdb12796.pdb
- Supplement2(Datasets)/ACPs(PDB)/D1/PDB(Negative)/(225)NL_satpdb12814.pdb
- Supplement2(Datasets)/ACPs(PDB)/D1/PDB(Negative)/(226)NL_satpdb12844.pdb
- Supplement2(Datasets)/ACPs(PDB)/D1/PDB(Negative)/(227)NL_satpdb12855.pdb
- Supplement2(Datasets)/ACPs(PDB)/D1/PDB(Negative)/(228)NL_satpdb12860.pdb
- Supplement2(Datasets)/ACPs(PDB)/D1/PDB(Negative)/(229)NL_satpdb12863.pdb
- Supplement2(Datasets)/ACPs(PDB)/D1/PDB(Negative)/(23)NL_satpdb10270.pdb
- Supplement2(Datasets)/ACPs(PDB)/D1/PDB(Negative)/(230)NL_satpdb12864.pdb
- Supplement2(Datasets)/ACPs(PDB)/D1/PDB(Negative)/(231)NL_satpdb12871.pdb
- Supplement2(Datasets)/ACPs(PDB)/D1/PDB(Negative)/(232)NL_satpdb12887.pdb
- Supplement2(Datasets)/ACPs(PDB)/D1/PDB(Negative)/(233)NL_satpdb12888.pdb
- Supplement2(Datasets)/ACPs(PDB)/D1/PDB(Negative)/(234)NL_satpdb12894.pdb
- Supplement2(Datasets)/ACPs(PDB)/D1/PDB(Negative)/(235)NL_satpdb12902.pdb
- Supplement2(Datasets)/ACPs(PDB)/D1/PDB(Negative)/(236)NL_satpdb12945.pdb
- Supplement2(Datasets)/ACPs(PDB)/D1/PDB(Negative)/(237)NL_satpdb12966.pdb
- Supplement2(Datasets)/ACPs(PDB)/D1/PDB(Negative)/(238)NL_satpdb13047.pdb
- Supplement2(Datasets)/ACPs(PDB)/D1/PDB(Negative)/(239)NL_satpdb13050.pdb
- Supplement2(Datasets)/ACPs(PDB)/D1/PDB(Negative)/(24)NL_satpdb10283.pdb
- Supplement2(Datasets)/ACPs(PDB)/D1/PDB(Negative)/(240)NL_satpdb13059.pdb
- Supplement2(Datasets)/ACPs(PDB)/D1/PDB(Negative)/(241)NL_satpdb13062.pdb
- Supplement2(Datasets)/ACPs(PDB)/D1/PDB(Negative)/(242)NL_satpdb13071.pdb
- Supplement2(Datasets)/ACPs(PDB)/D1/PDB(Negative)/(243)NL_satpdb13074.pdb
- Supplement2(Datasets)/ACPs(PDB)/D1/PDB(Negative)/(244)NL_satpdb13082.pdb
- Supplement2(Datasets)/ACPs(PDB)/D1/PDB(Negative)/(245)NL_satpdb13107.pdb
- Supplement2(Datasets)/ACPs(PDB)/D1/PDB(Negative)/(246)NL_satpdb13110.pdb
- Supplement2(Datasets)/ACPs(PDB)/D1/PDB(Negative)/(247)NL_satpdb13113.pdb
- Supplement2(Datasets)/ACPs(PDB)/D1/PDB(Negative)/(248)NL_satpdb13124.pdb
- Supplement2(Datasets)/ACPs(PDB)/D1/PDB(Negative)/(249)NL_satpdb13132.pdb
- Supplement2(Datasets)/ACPs(PDB)/D1/PDB(Negative)/(25)NL_satpdb10291.pdb
- Supplement2(Datasets)/ACPs(PDB)/D1/PDB(Negative)/(250)NL_satpdb13142.pdb
- Supplement2(Datasets)/ACPs(PDB)/D1/PDB(Negative)/(251)NL_satpdb13152.pdb
- Supplement2(Datasets)/ACPs(PDB)/D1/PDB(Negative)/(252)NL_satpdb13153.pdb
- Supplement2(Datasets)/ACPs(PDB)/D1/PDB(Negative)/(253)NL_satpdb13157.pdb
- Supplement2(Datasets)/ACPs(PDB)/D1/PDB(Negative)/(254)NL_satpdb13162.pdb
- Supplement2(Datasets)/ACPs(PDB)/D1/PDB(Negative)/(255)NL_satpdb13169.pdb
- Supplement2(Datasets)/ACPs(PDB)/D1/PDB(Negative)/(256)NL_satpdb13178.pdb
- Supplement2(Datasets)/ACPs(PDB)/D1/PDB(Negative)/(257)NL_satpdb13182.pdb
- Supplement2(Datasets)/ACPs(PDB)/D1/PDB(Negative)/(258)NL_satpdb13197.pdb
- Supplement2(Datasets)/ACPs(PDB)/D1/PDB(Negative)/(259)NL_satpdb13214.pdb
- Supplement2(Datasets)/ACPs(PDB)/D1/PDB(Negative)/(26)NL_satpdb10293.pdb
- Supplement2(Datasets)/ACPs(PDB)/D1/PDB(Negative)/(260)NL_satpdb13222.pdb
- Supplement2(Datasets)/ACPs(PDB)/D1/PDB(Negative)/(261)NL_satpdb13223.pdb
- Supplement2(Datasets)/ACPs(PDB)/D1/PDB(Negative)/(262)NL_satpdb13224.pdb
- Supplement2(Datasets)/ACPs(PDB)/D1/PDB(Negative)/(263)NL_satpdb13225.pdb
- Supplement2(Datasets)/ACPs(PDB)/D1/PDB(Negative)/(264)NL_satpdb13241.pdb
- Supplement2(Datasets)/ACPs(PDB)/D1/PDB(Negative)/(265)NL_satpdb13250.pdb
- Supplement2(Datasets)/ACPs(PDB)/D1/PDB(Negative)/(266)NL_satpdb13256.pdb
- Supplement2(Datasets)/ACPs(PDB)/D1/PDB(Negative)/(267)NL_satpdb13263.pdb
- Supplement2(Datasets)/ACPs(PDB)/D1/PDB(Negative)/(268)NL_satpdb13271.pdb
- Supplement2(Datasets)/ACPs(PDB)/D1/PDB(Negative)/(269)NL_satpdb13301.pdb
- Supplement2(Datasets)/ACPs(PDB)/D1/PDB(Negative)/(27)NL_satpdb10294.pdb
- Supplement2(Datasets)/ACPs(PDB)/D1/PDB(Negative)/(270)NL_satpdb13316.pdb
- Supplement2(Datasets)/ACPs(PDB)/D1/PDB(Negative)/(271)NL_satpdb13318.pdb
- Supplement2(Datasets)/ACPs(PDB)/D1/PDB(Negative)/(272)NL_satpdb13333.pdb
- Supplement2(Datasets)/ACPs(PDB)/D1/PDB(Negative)/(273)NL_satpdb13355.pdb
- Supplement2(Datasets)/ACPs(PDB)/D1/PDB(Negative)/(274)NL_satpdb13357.pdb
- Supplement2(Datasets)/ACPs(PDB)/D1/PDB(Negative)/(275)NL_satpdb13363.pdb
- Supplement2(Datasets)/ACPs(PDB)/D1/PDB(Negative)/(276)NL_satpdb13379.pdb
- Supplement2(Datasets)/ACPs(PDB)/D1/PDB(Negative)/(277)NL_satpdb13381.pdb
- Supplement2(Datasets)/ACPs(PDB)/D1/PDB(Negative)/(278)NL_satpdb13382.pdb
- Supplement2(Datasets)/ACPs(PDB)/D1/PDB(Negative)/(279)NL_satpdb13411.pdb
- Supplement2(Datasets)/ACPs(PDB)/D1/PDB(Negative)/(28)NL_satpdb10329.pdb
- Supplement2(Datasets)/ACPs(PDB)/D1/PDB(Negative)/(280)NL_satpdb13432.pdb
- Supplement2(Datasets)/ACPs(PDB)/D1/PDB(Negative)/(29)NL_satpdb10361.pdb
- Supplement2(Datasets)/ACPs(PDB)/D1/PDB(Negative)/(3)NL_satpdb10043.pdb
- Supplement2(Datasets)/ACPs(PDB)/D1/PDB(Negative)/(30)NL_satpdb10365.pdb
- Supplement2(Datasets)/ACPs(PDB)/D1/PDB(Negative)/(31)NL_satpdb10371.pdb
- Supplement2(Datasets)/ACPs(PDB)/D1/PDB(Negative)/(32)NL_satpdb10384.pdb
- Supplement2(Datasets)/ACPs(PDB)/D1/PDB(Negative)/(33)NL_satpdb10388.pdb
- Supplement2(Datasets)/ACPs(PDB)/D1/PDB(Negative)/(34)NL_satpdb10412.pdb
- Supplement2(Datasets)/ACPs(PDB)/D1/PDB(Negative)/(35)NL_satpdb10414.pdb
- Supplement2(Datasets)/ACPs(PDB)/D1/PDB(Negative)/(36)NL_satpdb10416.pdb
- Supplement2(Datasets)/ACPs(PDB)/D1/PDB(Negative)/(37)NL_satpdb10418.pdb
- Supplement2(Datasets)/ACPs(PDB)/D1/PDB(Negative)/(38)NL_satpdb10425.pdb
- Supplement2(Datasets)/ACPs(PDB)/D1/PDB(Negative)/(39)NL_satpdb10445.pdb
- Supplement2(Datasets)/ACPs(PDB)/D1/PDB(Negative)/(4)NL_satpdb10053.pdb
- Supplement2(Datasets)/ACPs(PDB)/D1/PDB(Negative)/(40)NL_satpdb10451.pdb
- Supplement2(Datasets)/ACPs(PDB)/D1/PDB(Negative)/(41)NL_satpdb10458.pdb
- Supplement2(Datasets)/ACPs(PDB)/D1/PDB(Negative)/(42)NL_satpdb10461.pdb
- Supplement2(Datasets)/ACPs(PDB)/D1/PDB(Negative)/(43)NL_satpdb10478.pdb
- Supplement2(Datasets)/ACPs(PDB)/D1/PDB(Negative)/(44)NL_satpdb10480.pdb
- Supplement2(Datasets)/ACPs(PDB)/D1/PDB(Negative)/(45)NL_satpdb10483.pdb
- Supplement2(Datasets)/ACPs(PDB)/D1/PDB(Negative)/(46)NL_satpdb10487.pdb
- Supplement2(Datasets)/ACPs(PDB)/D1/PDB(Negative)/(47)NL_satpdb10509.pdb
- Supplement2(Datasets)/ACPs(PDB)/D1/PDB(Negative)/(48)NL_satpdb10541.pdb
- Supplement2(Datasets)/ACPs(PDB)/D1/PDB(Negative)/(49)NL_satpdb10547.pdb
- Supplement2(Datasets)/ACPs(PDB)/D1/PDB(Negative)/(5)NL_satpdb10064.pdb
- Supplement2(Datasets)/ACPs(PDB)/D1/PDB(Negative)/(50)NL_satpdb10550.pdb
- Supplement2(Datasets)/ACPs(PDB)/D1/PDB(Negative)/(51)NL_satpdb10560.pdb
- Supplement2(Datasets)/ACPs(PDB)/D1/PDB(Negative)/(52)NL_satpdb10566.pdb
- Supplement2(Datasets)/ACPs(PDB)/D1/PDB(Negative)/(53)NL_satpdb10579.pdb
- Supplement2(Datasets)/ACPs(PDB)/D1/PDB(Negative)/(54)NL_satpdb10581.pdb
- Supplement2(Datasets)/ACPs(PDB)/D1/PDB(Negative)/(55)NL_satpdb10584.pdb
- Supplement2(Datasets)/ACPs(PDB)/D1/PDB(Negative)/(56)NL_satpdb10589.pdb
- Supplement2(Datasets)/ACPs(PDB)/D1/PDB(Negative)/(57)NL_satpdb10590.pdb
- Supplement2(Datasets)/ACPs(PDB)/D1/PDB(Negative)/(58)NL_satpdb10613.pdb
- Supplement2(Datasets)/ACPs(PDB)/D1/PDB(Negative)/(59)NL_satpdb10631.pdb
- Supplement2(Datasets)/ACPs(PDB)/D1/PDB(Negative)/(6)NL_satpdb10093.pdb
- Supplement2(Datasets)/ACPs(PDB)/D1/PDB(Negative)/(60)NL_satpdb10646.pdb
- Supplement2(Datasets)/ACPs(PDB)/D1/PDB(Negative)/(61)NL_satpdb10654.pdb
- Supplement2(Datasets)/ACPs(PDB)/D1/PDB(Negative)/(62)NL_satpdb10659.pdb
- Supplement2(Datasets)/ACPs(PDB)/D1/PDB(Negative)/(63)NL_satpdb10682.pdb
- Supplement2(Datasets)/ACPs(PDB)/D1/PDB(Negative)/(64)NL_satpdb10693.pdb
- Supplement2(Datasets)/ACPs(PDB)/D1/PDB(Negative)/(65)NL_satpdb10694.pdb
- Supplement2(Datasets)/ACPs(PDB)/D1/PDB(Negative)/(66)NL_satpdb10976.pdb
- Supplement2(Datasets)/ACPs(PDB)/D1/PDB(Negative)/(67)NL_satpdb10984.pdb
- Supplement2(Datasets)/ACPs(PDB)/D1/PDB(Negative)/(68)NL_satpdb10987.pdb
- Supplement2(Datasets)/ACPs(PDB)/D1/PDB(Negative)/(69)NL_satpdb10992.pdb
- Supplement2(Datasets)/ACPs(PDB)/D1/PDB(Negative)/(7)NL_satpdb10096.pdb
- Supplement2(Datasets)/ACPs(PDB)/D1/PDB(Negative)/(70)NL_satpdb11014.pdb
- Supplement2(Datasets)/ACPs(PDB)/D1/PDB(Negative)/(71)NL_satpdb11018.pdb
- Supplement2(Datasets)/ACPs(PDB)/D1/PDB(Negative)/(72)NL_satpdb11024.pdb
- Supplement2(Datasets)/ACPs(PDB)/D1/PDB(Negative)/(73)NL_satpdb11046.pdb
- Supplement2(Datasets)/ACPs(PDB)/D1/PDB(Negative)/(74)NL_satpdb11053.pdb
- Supplement2(Datasets)/ACPs(PDB)/D1/PDB(Negative)/(75)NL_satpdb11057.pdb
- Supplement2(Datasets)/ACPs(PDB)/D1/PDB(Negative)/(76)NL_satpdb11064.pdb
- Supplement2(Datasets)/ACPs(PDB)/D1/PDB(Negative)/(77)NL_satpdb11077.pdb
- Supplement2(Datasets)/ACPs(PDB)/D1/PDB(Negative)/(78)NL_satpdb11080.pdb
- Supplement2(Datasets)/ACPs(PDB)/D1/PDB(Negative)/(79)NL_satpdb11091.pdb
- Supplement2(Datasets)/ACPs(PDB)/D1/PDB(Negative)/(8)NL_satpdb10109.pdb
- Supplement2(Datasets)/ACPs(PDB)/D1/PDB(Negative)/(80)NL_satpdb11099.pdb
- Supplement2(Datasets)/ACPs(PDB)/D1/PDB(Negative)/(81)NL_satpdb11105.pdb
- Supplement2(Datasets)/ACPs(PDB)/D1/PDB(Negative)/(82)NL_satpdb11115.pdb
- Supplement2(Datasets)/ACPs(PDB)/D1/PDB(Negative)/(83)NL_satpdb11117.pdb
- Supplement2(Datasets)/ACPs(PDB)/D1/PDB(Negative)/(84)NL_satpdb11127.pdb
- Supplement2(Datasets)/ACPs(PDB)/D1/PDB(Negative)/(85)NL_satpdb11137.pdb
- Supplement2(Datasets)/ACPs(PDB)/D1/PDB(Negative)/(86)NL_satpdb11138.pdb
- Supplement2(Datasets)/ACPs(PDB)/D1/PDB(Negative)/(87)NL_satpdb11142.pdb
- Supplement2(Datasets)/ACPs(PDB)/D1/PDB(Negative)/(88)NL_satpdb11143.pdb
- Supplement2(Datasets)/ACPs(PDB)/D1/PDB(Negative)/(89)NL_satpdb11144.pdb
- Supplement2(Datasets)/ACPs(PDB)/D1/PDB(Negative)/(9)NL_satpdb10118.pdb
- Supplement2(Datasets)/ACPs(PDB)/D1/PDB(Negative)/(90)NL_satpdb11154.pdb
- Supplement2(Datasets)/ACPs(PDB)/D1/PDB(Negative)/(91)NL_satpdb11170.pdb
- Supplement2(Datasets)/ACPs(PDB)/D1/PDB(Negative)/(92)NL_satpdb11172.pdb
- Supplement2(Datasets)/ACPs(PDB)/D1/PDB(Negative)/(93)NL_satpdb11186.pdb
- Supplement2(Datasets)/ACPs(PDB)/D1/PDB(Negative)/(94)NL_satpdb11200.pdb
- Supplement2(Datasets)/ACPs(PDB)/D1/PDB(Negative)/(95)NL_satpdb11203.pdb
- Supplement2(Datasets)/ACPs(PDB)/D1/PDB(Negative)/(96)NL_satpdb11209.pdb
- Supplement2(Datasets)/ACPs(PDB)/D1/PDB(Negative)/(97)NL_satpdb11215.pdb
- Supplement2(Datasets)/ACPs(PDB)/D1/PDB(Negative)/(98)NL_satpdb11242.pdb
- Supplement2(Datasets)/ACPs(PDB)/D1/PDB(Negative)/(99)NL_satpdb11247.pdb
- Supplement2(Datasets)/ACPs(PDB)/D1/PDB(Positive)/
- Supplement2(Datasets)/ACPs(PDB)/D1/PDB(Positive)/(1)PL_4203.pdb
- Supplement2(Datasets)/ACPs(PDB)/D1/PDB(Positive)/(10)PL_4434.pdb
- Supplement2(Datasets)/ACPs(PDB)/D1/PDB(Positive)/(100)PL_4441.pdb
- Supplement2(Datasets)/ACPs(PDB)/D1/PDB(Positive)/(101)PL_4447.pdb
- Supplement2(Datasets)/ACPs(PDB)/D1/PDB(Positive)/(102)PL_4448.pdb
- Supplement2(Datasets)/ACPs(PDB)/D1/PDB(Positive)/(103)PL_4449.pdb
- Supplement2(Datasets)/ACPs(PDB)/D1/PDB(Positive)/(104)PL_1825.pdb
- Supplement2(Datasets)/ACPs(PDB)/D1/PDB(Positive)/(105)PL_2878.pdb
- Supplement2(Datasets)/ACPs(PDB)/D1/PDB(Positive)/(106)PL_3290.pdb
- Supplement2(Datasets)/ACPs(PDB)/D1/PDB(Positive)/(107)PL_1826.pdb
- Supplement2(Datasets)/ACPs(PDB)/D1/PDB(Positive)/(108)PL_1445.pdb
- Supplement2(Datasets)/ACPs(PDB)/D1/PDB(Positive)/(109)PLJ_1451.pdb
- Supplement2(Datasets)/ACPs(PDB)/D1/PDB(Positive)/(11)PL_4435.pdb
- Supplement2(Datasets)/ACPs(PDB)/D1/PDB(Positive)/(110)PL_4207.pdb
[truncated: 9,174 more entries]
