# Supplementary material for: Prediction of Anticancer Peptides with High Efficacy and Low Toxicity by Hybrid Model Based on 3D Structure of Peptides
Source: Int J Mol Sci. 2021 May 26;22(11):5630. doi: 10.3390/ijms22115630 (PMC8198792; doi:10.3390/ijms22115630)
Supplement: Supplementary file 1 [file ijms-22-05630-s001.zip › Supplement2(Datasets)/ACPs(PDB)/D1/PDB(Negative)/(1)NL_satpdb10020.pdb]

ATOM      1  H   GLY     1      -6.666  85.212  55.231  1.00  0.00
ATOM      2  N   GLY     1      -7.362  84.646  55.643  1.00  0.00
ATOM      3  CA  GLY     1      -8.098  83.765  54.741  1.00  0.00
ATOM      4  C   GLY     1      -7.158  82.789  54.042  1.00  0.00
ATOM      5  O   GLY     1      -7.503  81.623  53.862  1.00  0.00
ATOM      6  H   LYS     2      -5.704  84.344  53.782  1.00  0.00
ATOM      7  N   LYS     2      -5.919  83.387  53.670  1.00  0.00
ATOM      8  CA  LYS     2      -4.903  82.479  53.081  1.00  0.00
ATOM      9  C   LYS     2      -4.471  81.448  53.963  1.00  0.00
ATOM     10  O   LYS     2      -4.326  80.301  53.545  1.00  0.00
ATOM     11  CB  LYS     2      -3.704  83.315  52.620  1.00  0.00
ATOM     12  CG  LYS     2      -4.069  84.218  51.441  1.00  0.00
ATOM     13  CD  LYS     2      -2.864  85.051  51.005  1.00  0.00
ATOM     14  CE  LYS     2      -3.226  85.944  49.819  1.00  0.00
ATOM     15  NZ  LYS     2      -2.040  86.738  49.401  1.00  0.00
ATOM     16  H   PHE     3      -4.257  82.673  55.739  1.00  0.00
ATOM     17  N   PHE     3      -4.223  81.778  55.324  1.00  0.00
ATOM     18  CA  PHE     3      -3.907  80.674  56.112  1.00  0.00
ATOM     19  C   PHE     3      -4.956  79.563  56.282  1.00  0.00
ATOM     20  O   PHE     3      -4.612  78.383  56.268  1.00  0.00
ATOM     21  CB  PHE     3      -3.508  81.230  57.483  1.00  0.00
ATOM     22  CG  PHE     3      -3.169  80.132  58.466  1.00  0.00
ATOM     23  CD1 PHE     3      -1.878  79.611  58.521  1.00  0.00
ATOM     24  CD2 PHE     3      -4.146  79.632  59.323  1.00  0.00
ATOM     25  CE1 PHE     3      -1.567  78.599  59.428  1.00  0.00
ATOM     26  CE2 PHE     3      -3.836  78.620  60.229  1.00  0.00
ATOM     27  CZ  PHE     3      -2.546  78.104  60.281  1.00  0.00
ATOM     28  H   SER     4      -6.491  80.888  56.544  1.00  0.00
ATOM     29  N   SER     4      -6.252  79.937  56.436  1.00  0.00
ATOM     30  CA  SER     4      -7.334  78.907  56.441  1.00  0.00
ATOM     31  C   SER     4      -7.451  78.075  55.120  1.00  0.00
ATOM     32  O   SER     4      -7.686  76.870  55.170  1.00  0.00
ATOM     33  CB  SER     4      -8.663  79.604  56.736  1.00  0.00
ATOM     34  OG  SER     4      -9.122  80.286  55.578  1.00  0.00
ATOM     35  H   VAL     5      -7.175  79.803  53.899  1.00  0.00
ATOM     36  N   VAL     5      -7.260  78.821  53.956  1.00  0.00
ATOM     37  CA  VAL     5      -7.181  78.039  52.754  1.00  0.00
ATOM     38  C   VAL     5      -6.013  77.083  52.676  1.00  0.00
ATOM     39  O   VAL     5      -6.172  75.952  52.221  1.00  0.00
ATOM     40  CB  VAL     5      -7.158  79.004  51.547  1.00  0.00
ATOM     41  CG1 VAL     5      -6.988  78.226  50.243  1.00  0.00
ATOM     42  CG2 VAL     5      -8.464  79.794  51.473  1.00  0.00
ATOM     43  H   PHE     6      -4.780  78.500  53.528  1.00  0.00
ATOM     44  N   PHE     6      -4.882  77.598  53.140  1.00  0.00
ATOM     45  CA  PHE     6      -3.683  76.697  53.051  1.00  0.00
ATOM     46  C   PHE     6      -3.939  75.418  53.860  1.00  0.00
ATOM     47  O   PHE     6      -3.630  74.323  53.396  1.00  0.00
ATOM     48  CB  PHE     6      -2.426  77.402  53.569  1.00  0.00
ATOM     49  CG  PHE     6      -1.221  76.487  53.570  1.00  0.00
ATOM     50  CD1 PHE     6      -0.413  76.388  52.440  1.00  0.00
ATOM     51  CD2 PHE     6      -0.912  75.737  54.702  1.00  0.00
ATOM     52  CE1 PHE     6       0.697  75.544  52.442  1.00  0.00
ATOM     53  CE2 PHE     6       0.198  74.893  54.704  1.00  0.00
ATOM     54  CZ  PHE     6       1.001  74.798  53.574  1.00  0.00
ATOM     55  H   SER     7      -4.819  76.568  55.363  1.00  0.00
ATOM     56  N   SER     7      -4.524  75.673  55.071  1.00  0.00
ATOM     57  CA  SER     7      -4.703  74.592  55.916  1.00  0.00
ATOM     58  C   SER     7      -5.692  73.549  55.448  1.00  0.00
ATOM     59  O   SER     7      -5.450  72.354  55.607  1.00  0.00
ATOM     60  CB  SER     7      -5.126  75.132  57.284  1.00  0.00
ATOM     61  OG  SER     7      -6.379  75.793  57.180  1.00  0.00
ATOM     62  H   LYS     8      -6.948  75.030  54.823  1.00  0.00
ATOM     63  N   LYS     8      -6.793  74.057  54.866  1.00  0.00
ATOM     64  CA  LYS     8      -7.814  73.118  54.260  1.00  0.00
ATOM     65  C   LYS     8      -7.172  72.330  53.111  1.00  0.00
ATOM     66  O   LYS     8      -7.436  71.140  52.957  1.00  0.00
ATOM     67  CB  LYS     8      -9.037  73.888  53.753  1.00  0.00
ATOM     68  CG  LYS     8      -9.832  74.502  54.905  1.00  0.00
ATOM     69  CD  LYS     8     -11.036  75.284  54.376  1.00  0.00
ATOM     70  CE  LYS     8     -11.836  75.887  55.529  1.00  0.00
ATOM     71  NZ  LYS     8     -13.008  76.632  54.998  1.00  0.00
ATOM     72  H   ILE     9      -6.122  74.081  52.463  1.00  0.00
ATOM     73  N   ILE     9      -6.300  73.119  52.335  1.00  0.00
ATOM     74  CA  ILE     9      -5.611  72.397  51.245  1.00  0.00
ATOM     75  C   ILE     9      -4.691  71.293  51.747  1.00  0.00
ATOM     76  O   ILE     9      -4.653  70.211  51.167  1.00  0.00
ATOM     77  CB  ILE     9      -4.816  73.401  50.381  1.00  0.00
ATOM     78  CG1 ILE     9      -5.772  74.343  49.641  1.00  0.00
ATOM     79  CG2 ILE     9      -3.967  72.658  49.347  1.00  0.00
ATOM     80  CD1 ILE     9      -5.018  75.460  48.926  1.00  0.00
ATOM     81  H   LEU    10      -4.030  72.422  53.193  1.00  0.00
ATOM     82  N   LEU    10      -3.962  71.522  52.793  1.00  0.00
ATOM     83  CA  LEU    10      -3.064  70.531  53.404  1.00  0.00
ATOM     84  C   LEU    10      -3.844  69.372  53.898  1.00  0.00
ATOM     85  O   LEU    10      -3.437  68.228  53.706  1.00  0.00
ATOM     86  CB  LEU    10      -2.269  71.156  54.554  1.00  0.00
ATOM     87  CG  LEU    10      -1.342  70.154  55.250  1.00  0.00
ATOM     88  CD1 LEU    10      -0.294  69.636  54.268  1.00  0.00
ATOM     89  CD2 LEU    10      -0.627  70.822  56.424  1.00  0.00
ATOM     90  H   ARG    11      -5.289  70.573  54.691  1.00  0.00
ATOM     91  N   ARG    11      -4.985  69.646  54.538  1.00  0.00
ATOM     92  CA  ARG    11      -5.763  68.594  54.995  1.00  0.00
ATOM     93  C   ARG    11      -6.322  67.658  53.898  1.00  0.00
ATOM     94  O   ARG    11      -6.304  66.440  54.059  1.00  0.00
ATOM     95  CB  ARG    11      -6.912  69.180  55.820  1.00  0.00
ATOM     96  CG  ARG    11      -6.414  69.779  57.136  1.00  0.00
ATOM     97  CD  ARG    11      -7.589  70.212  58.012  1.00  0.00
ATOM     98  NE  ARG    11      -7.084  70.775  59.282  1.00  0.00
ATOM     99  CZ  ARG    11      -7.893  71.218  60.228  1.00  0.00
ATOM    100  NH1 ARG    11      -7.402  71.713  61.346  1.00  0.00
ATOM    101  NH2 ARG    11      -9.196  71.166  60.052  1.00  0.00
ATOM    102  H   SER    12      -6.802  69.292  52.773  1.00  0.00
ATOM    103  N   SER    12      -6.803  68.305  52.789  1.00  0.00
ATOM    104  CA  SER    12      -7.310  67.574  51.634  1.00  0.00
ATOM    105  C   SER    12      -6.140  66.719  51.037  1.00  0.00
ATOM    106  O   SER    12      -6.353  65.578  50.634  1.00  0.00
ATOM    107  CB  SER    12      -7.863  68.517  50.563  1.00  0.00
ATOM    108  OG  SER    12      -6.819  69.324  50.039  1.00  0.00
ATOM    109  H   ILE    13      -4.804  68.211  51.280  1.00  0.00
ATOM    110  N   ILE    13      -4.914  67.273  50.992  1.00  0.00
ATOM    111  CA  ILE    13      -3.765  66.538  50.540  1.00  0.00
ATOM    112  C   ILE    13      -3.445  65.386  51.372  1.00  0.00
ATOM    113  O   ILE    13      -3.102  64.327  50.852  1.00  0.00
ATOM    114  CB  ILE    13      -2.550  67.489  50.459  1.00  0.00
ATOM    115  CG1 ILE    13      -2.755  68.523  49.346  1.00  0.00
ATOM    116  CG2 ILE    13      -1.275  66.699  50.161  1.00  0.00
ATOM    117  CD1 ILE    13      -1.690  69.614  49.390  1.00  0.00
ATOM    118  H   ALA    14      -3.826  66.441  53.079  1.00  0.00
ATOM    119  N   ALA    14      -3.558  65.561  52.722  1.00  0.00
ATOM    120  CA  ALA    14      -3.298  64.497  53.623  1.00  0.00
ATOM    121  C   ALA    14      -4.231  63.272  53.403  1.00  0.00
ATOM    122  O   ALA    14      -3.766  62.134  53.410  1.00  0.00
ATOM    123  CB  ALA    14      -3.430  65.012  55.051  1.00  0.00
ATOM    124  H   LYS    15      -5.825  64.556  53.212  1.00  0.00
ATOM    125  N   LYS    15      -5.530  63.614  53.210  1.00  0.00
ATOM    126  CA  LYS    15      -6.564  62.504  52.980  1.00  0.00
ATOM    127  C   LYS    15      -6.193  61.765  51.703  1.00  0.00
ATOM    128  O   LYS    15      -6.248  60.538  51.663  1.00  0.00
ATOM    129  CB  LYS    15      -7.985  63.065  52.871  1.00  0.00
ATOM    130  CG  LYS    15      -8.464  63.644  54.202  1.00  0.00
ATOM    131  CD  LYS    15      -9.879  64.210  54.069  1.00  0.00
ATOM    132  CE  LYS    15     -10.361  64.777  55.403  1.00  0.00
ATOM    133  NZ  LYS    15     -11.741  65.311  55.258  1.00  0.00
ATOM    134  H   VAL    16      -5.786  63.518  50.770  1.00  0.00
ATOM    135  N   VAL    16      -5.821  62.534  50.700  1.00  0.00
ATOM    136  CA  VAL    16      -5.458  61.920  49.493  1.00  0.00
ATOM    137  C   VAL    16      -4.249  61.064  49.528  1.00  0.00
ATOM    138  O   VAL    16      -4.232  59.995  48.921  1.00  0.00
ATOM    139  CB  VAL    16      -5.292  63.028  48.429  1.00  0.00
ATOM    140  CG1 VAL    16      -4.812  62.433  47.106  1.00  0.00
ATOM    141  CG2 VAL    16      -6.625  63.735  48.186  1.00  0.00
ATOM    142  H   PHE    17      -3.297  62.444  50.723  1.00  0.00
ATOM    143  N   PHE    17      -3.200  61.565  50.284  1.00  0.00
ATOM    144  CA  PHE    17      -2.020  60.859  50.440  1.00  0.00
ATOM    145  C   PHE    17      -2.290  59.487  51.112  1.00  0.00
ATOM    146  O   PHE    17      -1.713  58.480  50.710  1.00  0.00
ATOM    147  CB  PHE    17      -1.019  61.663  51.276  1.00  0.00
ATOM    148  CG  PHE    17       0.322  60.971  51.377  1.00  0.00
ATOM    149  CD1 PHE    17       1.289  61.163  50.394  1.00  0.00
ATOM    150  CD2 PHE    17       0.599  60.136  52.457  1.00  0.00
ATOM    151  CE1 PHE    17       2.525  60.525  50.488  1.00  0.00
ATOM    152  CE2 PHE    17       1.835  59.497  52.552  1.00  0.00
ATOM    153  CZ  PHE    17       2.796  59.692  51.568  1.00  0.00
ATOM    154  H   LYS    18      -3.593  60.373  52.423  1.00  0.00
ATOM    155  N   LYS    18      -3.179  59.531  52.118  1.00  0.00
ATOM    156  CA  LYS    18      -3.532  58.316  52.755  1.00  0.00
ATOM    157  C   LYS    18      -4.203  57.295  51.847  1.00  0.00
ATOM    158  O   LYS    18      -3.879  56.110  51.907  1.00  0.00
ATOM    159  CB  LYS    18      -4.441  58.641  53.945  1.00  0.00
ATOM    160  CG  LYS    18      -3.685  59.392  55.041  1.00  0.00
ATOM    161  CD  LYS    18      -4.612  59.718  56.212  1.00  0.00
ATOM    162  CE  LYS    18      -3.852  60.458  57.312  1.00  0.00
ATOM    163  NZ  LYS    18      -4.766  60.756  58.447  1.00  0.00
ATOM    164  H   GLY    19      -5.309  58.750  51.070  1.00  0.00
ATOM    165  N   GLY    19      -5.103  57.785  51.038  1.00  0.00
ATOM    166  CA  GLY    19      -5.814  56.931  50.075  1.00  0.00
ATOM    167  C   GLY    19      -4.833  56.288  49.054  1.00  0.00
ATOM    168  O   GLY    19      -4.965  55.110  48.730  1.00  0.00
ATOM    169  H   VAL    20      -3.855  58.127  48.916  1.00  0.00
ATOM    170  N   VAL    20      -3.880  57.184  48.625  1.00  0.00
ATOM    171  CA  VAL    20      -2.865  56.696  47.699  1.00  0.00
ATOM    172  C   VAL    20      -2.014  55.642  48.238  1.00  0.00
ATOM    173  O   VAL    20      -1.711  54.677  47.540  1.00  0.00
ATOM    174  CB  VAL    20      -2.000  57.888  47.230  1.00  0.00
ATOM    175  CG1 VAL    20      -0.868  57.405  46.324  1.00  0.00
ATOM    176  CG2 VAL    20      -2.851  58.889  46.450  1.00  0.00
ATOM    177  H   GLY    21      -1.918  56.629  49.953  1.00  0.00
ATOM    178  N   GLY    21      -1.628  55.811  49.482  1.00  0.00
ATOM    179  CA  GLY    21      -0.831  54.880  50.156  1.00  0.00
ATOM    180  C   GLY    21      -1.493  53.518  50.299  1.00  0.00
ATOM    181  O   GLY    21      -0.843  52.494  50.099  1.00  0.00
ATOM    182  H   LYS    22      -3.247  54.434  50.820  1.00  0.00
ATOM    183  N   LYS    22      -2.812  53.565  50.647  1.00  0.00
ATOM    184  CA  LYS    22      -3.585  52.356  50.761  1.00  0.00
ATOM    185  C   LYS    22      -3.637  51.634  49.358  1.00  0.00
ATOM    186  O   LYS    22      -3.505  50.415  49.287  1.00  0.00
ATOM    187  CB  LYS    22      -5.004  52.652  51.256  1.00  0.00
ATOM    188  CG  LYS    22      -5.003  53.149  52.702  1.00  0.00
ATOM    189  CD  LYS    22      -6.426  53.450  53.172  1.00  0.00
ATOM    190  CE  LYS    22      -6.425  53.935  54.620  1.00  0.00
ATOM    191  NZ  LYS    22      -7.817  54.211  55.064  1.00  0.00
ATOM    192  H   VAL    23      -3.982  53.423  48.396  1.00  0.00
ATOM    193  N   VAL    23      -3.827  52.454  48.291  1.00  0.00
ATOM    194  CA  VAL    23      -3.794  51.886  46.965  1.00  0.00
ATOM    195  C   VAL    23      -2.474  51.287  46.604  1.00  0.00
ATOM    196  O   VAL    23      -2.426  50.224  45.990  1.00  0.00
ATOM    197  CB  VAL    23      -4.186  52.967  45.934  1.00  0.00
ATOM    198  CG1 VAL    23      -4.029  52.432  44.511  1.00  0.00
ATOM    199  CG2 VAL    23      -5.641  53.391  46.134  1.00  0.00
ATOM    200  H   ARG    24      -1.481  52.790  47.435  1.00  0.00
ATOM    201  N   ARG    24      -1.405  51.923  46.968  1.00  0.00
ATOM    202  CA  ARG    24      -0.050  51.358  46.691  1.00  0.00
ATOM    203  C   ARG    24       0.131  50.019  47.388  1.00  0.00
ATOM    204  O   ARG    24       0.670  49.085  46.797  1.00  0.00
ATOM    205  CB  ARG    24       1.039  52.335  47.143  1.00  0.00
ATOM    206  CG  ARG    24       1.096  53.570  46.243  1.00  0.00
ATOM    207  CD  ARG    24       2.133  54.567  46.758  1.00  0.00
ATOM    208  NE  ARG    24       2.180  55.745  45.867  1.00  0.00
ATOM    209  CZ  ARG    24       3.001  56.758  46.078  1.00  0.00
ATOM    210  NH1 ARG    24       3.011  57.791  45.260  1.00  0.00
ATOM    211  NH2 ARG    24       3.815  56.735  47.112  1.00  0.00
ATOM    212  H   LYS    25      -0.719  50.713  49.076  1.00  0.00
ATOM    213  N   LYS    25      -0.323  49.924  48.636  1.00  0.00
ATOM    214  CA  LYS    25      -0.248  48.680  49.358  1.00  0.00
ATOM    215  C   LYS    25      -1.077  47.577  48.667  1.00  0.00
ATOM    216  O   LYS    25      -0.625  46.439  48.564  1.00  0.00
ATOM    217  CB  LYS    25      -0.729  48.877  50.798  1.00  0.00
ATOM    218  CG  LYS    25       0.242  49.744  51.601  1.00  0.00
ATOM    219  CD  LYS    25      -0.262  49.939  53.031  1.00  0.00
ATOM    220  CE  LYS    25       0.715  50.795  53.836  1.00  0.00
ATOM    221  NZ  LYS    25       0.215  50.964  55.226  1.00  0.00
ATOM    222  H   GLY    26      -2.600  48.911  48.378  1.00  0.00
ATOM    223  N   GLY    26      -2.274  47.994  48.216  1.00  0.00
ATOM    224  CA  GLY    26      -3.074  47.101  47.495  1.00  0.00
ATOM    225  C   GLY    26      -2.468  46.598  46.176  1.00  0.00
ATOM    226  O   GLY    26      -2.589  45.418  45.852  1.00  0.00
ATOM    227  H   PHE    27      -1.813  48.497  45.821  1.00  0.00
ATOM    228  N   PHE    27      -1.841  47.562  45.505  1.00  0.00
ATOM    229  CA  PHE    27      -1.170  47.210  44.256  1.00  0.00
ATOM    230  C   PHE    27      -0.046  46.207  44.441  1.00  0.00
ATOM    231  O   PHE    27       0.109  45.298  43.629  1.00  0.00
ATOM    232  CB  PHE    27      -0.631  48.485  43.600  1.00  0.00
ATOM    233  CG  PHE    27      -0.017  48.212  42.246  1.00  0.00
ATOM    234  CD1 PHE    27      -0.805  48.236  41.097  1.00  0.00
ATOM    235  CD2 PHE    27       1.343  47.932  42.137  1.00  0.00
ATOM    236  CE1 PHE    27      -0.237  47.984  39.850  1.00  0.00
ATOM    237  CE2 PHE    27       1.912  47.679  40.890  1.00  0.00
ATOM    238  CZ  PHE    27       1.121  47.706  39.748  1.00  0.00
ATOM    239  H   LYS    28       0.535  47.179  46.120  1.00  0.00
ATOM    240  N   LYS    28       0.709  46.408  45.529  1.00  0.00
ATOM    241  CA  LYS    28       1.823  45.465  45.866  1.00  0.00
ATOM    242  C   LYS    28       1.336  44.047  46.141  1.00  0.00
ATOM    243  O   LYS    28       1.956  43.084  45.694  1.00  0.00
ATOM    244  CB  LYS    28       2.593  46.003  47.076  1.00  0.00
ATOM    245  CG  LYS    28       3.769  45.096  47.442  1.00  0.00
ATOM    246  CD  LYS    28       4.531  45.657  48.643  1.00  0.00
ATOM    247  CE  LYS    28       5.698  44.743  49.016  1.00  0.00
ATOM    248  NZ  LYS    28       6.419  45.297  50.192  1.00  0.00
ATOM    249  H   THR    29      -0.136  44.797  47.186  1.00  0.00
ATOM    250  N   THR    29       0.266  43.964  46.843  1.00  0.00
ATOM    251  CA  THR    29      -0.371  42.687  47.145  1.00  0.00
ATOM    252  C   THR    29      -0.804  41.965  45.811  1.00  0.00
ATOM    253  O   THR    29      -0.600  40.762  45.667  1.00  0.00
ATOM    254  CB  THR    29      -1.601  42.878  48.053  1.00  0.00
ATOM    255  OG1 THR    29      -1.189  43.473  49.276  1.00  0.00
ATOM    256  CG2 THR    29      -2.277  41.544  48.361  1.00  0.00
ATOM    257  H   ALA    30      -1.541  43.628  45.123  1.00  0.00
ATOM    258  N   ALA    30      -1.344  42.679  44.935  1.00  0.00
ATOM    259  CA  ALA    30      -1.676  42.140  43.664  1.00  0.00
ATOM    260  C   ALA    30      -0.509  41.627  42.822  1.00  0.00
ATOM    261  O   ALA    30      -0.605  40.560  42.220  1.00  0.00
ATOM    262  CB  ALA    30      -2.444  43.214  42.903  1.00  0.00
ATOM    263  H   SER    31       0.594  43.232  43.249  1.00  0.00
ATOM    264  N   SER    31       0.559  42.360  42.788  1.00  0.00
ATOM    265  CA  SER    31       1.796  41.864  42.023  1.00  0.00
ATOM    266  C   SER    31       2.277  40.663  42.623  1.00  0.00
ATOM    267  O   SER    31       2.677  39.739  41.918  1.00  0.00
ATOM    268  CB  SER    31       2.902  42.922  42.015  1.00  0.00
ATOM    269  OG  SER    31       3.349  43.167  43.340  1.00  0.00
ATOM    270  H   ASP    32       1.843  41.368  44.541  1.00  0.00
ATOM    271  N   ASP    32       2.238  40.661  43.977  1.00  0.00
ATOM    272  CA  ASP    32       2.861  39.448  44.637  1.00  0.00
ATOM    273  C   ASP    32       2.166  38.249  44.301  1.00  0.00
ATOM    274  O   ASP    32       2.794  37.223  44.049  1.00  0.00
ATOM    275  CB  ASP    32       2.885  39.632  46.157  1.00  0.00
ATOM    276  CG  ASP    32       3.842  40.748  46.567  1.00  0.00
ATOM    277  OD1 ASP    32       3.827  41.124  47.743  1.00  0.00
ATOM    278  OD2 ASP    32       4.619  41.126  45.318  1.00  0.00
ATOM    279  H   LEU    33       0.364  39.224  44.514  1.00  0.00
ATOM    280  N   LEU    33       0.799  38.368  44.284  1.00  0.00
ATOM    281  CA  LEU    33      -0.004  37.257  43.930  1.00  0.00
ATOM    282  C   LEU    33       0.172  36.743  42.572  1.00  0.00
ATOM    283  O   LEU    33       0.232  35.532  42.375  1.00  0.00
ATOM    284  CB  LEU    33      -1.465  37.655  44.156  1.00  0.00
ATOM    285  CG  LEU    33      -1.797  37.881  45.635  1.00  0.00
ATOM    286  CD1 LEU    33      -3.216  38.429  45.778  1.00  0.00
ATOM    287  CD2 LEU    33      -1.699  36.566  46.407  1.00  0.00
ATOM    288  H   ASP    34       0.205  38.640  41.840  1.00  0.00
ATOM    289  N   ASP    34       0.267  37.692  41.576  1.00  0.00
ATOM    290  CA  ASP    34       0.451  37.367  40.224  1.00  0.00
ATOM    291  C   ASP    34       1.819  36.621  39.998  1.00  0.00
ATOM    292  O   ASP    34       1.881  35.667  39.225  1.00  0.00
ATOM    293  CB  ASP    34       0.394  38.631  39.362  1.00  0.00
ATOM    294  CG  ASP    34      -1.018  39.209  39.315  1.00  0.00
ATOM    295  OD1 ASP    34      -1.174  40.323  38.806  1.00  0.00
ATOM    296  OD2 ASP    34      -1.925  38.176  39.961  1.00  0.00
ATOM    297  H   LYS    35       2.692  37.964  41.360  1.00  0.00
ATOM    298  N   LYS    35       2.847  37.186  40.773  1.00  0.00
ATOM    299  CA  LYS    35       4.214  36.582  40.704  1.00  0.00
ATOM    300  C   LYS    35       4.219  35.192  41.194  1.00  0.00
ATOM    301  O   LYS    35       4.895  34.339  40.622  1.00  0.00
ATOM    302  CB  LYS    35       5.203  37.430  41.510  1.00  0.00
ATOM    303  CG  LYS    35       5.388  38.816  40.894  1.00  0.00
ATOM    304  CD  LYS    35       6.329  39.667  41.747  1.00  0.00
ATOM    305  CE  LYS    35       6.523  41.048  41.123  1.00  0.00
ATOM    306  NZ  LYS    35       7.450  41.856  41.959  1.00  0.00
ATOM    307  H   ASN    36       3.005  35.657  42.651  1.00  0.00
ATOM    308  N   ASN    36       3.486  34.902  42.236  1.00  0.00
ATOM    309  CA  ASN    36       3.337  33.543  42.813  1.00  0.00
ATOM    310  C   ASN    36       2.813  32.590  41.892  1.00  0.00
ATOM    311  O   ASN    36       3.282  31.455  41.846  1.00  0.00
ATOM    312  CB  ASN    36       2.449  33.617  44.058  1.00  0.00
ATOM    313  CG  ASN    36       3.128  34.402  45.175  1.00  0.00
ATOM    314  ND2 ASN    36       2.356  35.018  46.046  1.00  0.00
ATOM    315  OD1 ASN    36       4.347  34.455  45.257  1.00  0.00
ATOM    316  H   GLN    37       1.357  33.836  41.235  1.00  0.00
ATOM    317  N   GLN    37       1.760  32.958  41.031  1.00  0.00
ATOM    318  CA  GLN    37       1.216  32.140  39.849  1.00  0.00
ATOM    319  C   GLN    37       2.246  31.791  38.780  1.00  0.00
ATOM    320  O   GLN    37       3.422  32.172  38.915  1.00  0.00
ATOM    321  CB  GLN    37       0.052  32.914  39.226  1.00  0.00
ATOM    322  CG  GLN    37      -1.100  33.091  40.216  1.00  0.00
ATOM    323  CD  GLN    37      -2.172  34.017  39.650  1.00  0.00
ATOM    324  NE2 GLN    37      -2.510  35.072  40.359  1.00  0.00
ATOM    325  OE1 GLN    37      -2.699  33.783  38.572  1.00  0.00
TER
