# Supplementary material for: Prediction of Anticancer Peptides with High Efficacy and Low Toxicity by Hybrid Model Based on 3D Structure of Peptides
Source: Int J Mol Sci. 2021 May 26;22(11):5630. doi: 10.3390/ijms22115630 (PMC8198792; doi:10.3390/ijms22115630)
Supplement: Supplementary file 1 [file ijms-22-05630-s001.zip › Supplement2(Datasets)/ACPs(PDB)/D1/PDB(Negative)/(10)NL_satpdb10136.pdb]

ATOM      1  N   ILE     1       1.876  -4.983   3.571  1.00  0.00           N  
ATOM      2  H   ILE     1       1.089  -5.419   4.029  1.00  0.00           H  
ATOM      3  CA  ILE     1       1.944  -4.935   2.081  1.00  0.00           C  
ATOM      4  HA  ILE     1       1.033  -5.206   1.549  1.00  0.00           H  
ATOM      5  CB  ILE     1       2.194  -3.462   1.595  1.00  0.00           C  
ATOM      6  HB  ILE     1       1.489  -2.857   2.166  1.00  0.00           H  
ATOM      7  CG2 ILE     1       3.620  -2.973   1.995  1.00  0.00           C  
ATOM      8 HG21 ILE     1       3.593  -3.173   3.066  1.00  0.00           H  
ATOM      9 HG22 ILE     1       4.450  -3.484   1.506  1.00  0.00           H  
ATOM     10 HG23 ILE     1       3.675  -1.927   1.696  1.00  0.00           H  
ATOM     11  CG1 ILE     1       2.033  -3.417   0.060  1.00  0.00           C  
ATOM     12 HG12 ILE     1       2.439  -2.455  -0.253  1.00  0.00           H  
ATOM     13 HG13 ILE     1       2.621  -4.194  -0.428  1.00  0.00           H  
ATOM     14  CD1 ILE     1       0.607  -3.468  -0.473  1.00  0.00           C  
ATOM     15 HD11 ILE     1       0.447  -4.526  -0.680  1.00  0.00           H  
ATOM     16 HD12 ILE     1      -0.131  -3.122   0.250  1.00  0.00           H  
ATOM     17 HD13 ILE     1       0.559  -2.796  -1.330  1.00  0.00           H  
ATOM     18  C   ILE     1       2.923  -5.988   1.534  1.00  0.00           C  
ATOM     19  O   ILE     1       2.686  -6.647   0.515  1.00  0.00           O  
ATOM     20  N   PHE     2       4.076  -6.113   2.152  1.00  0.00           N  
ATOM     21  H   PHE     2       4.109  -5.579   3.009  1.00  0.00           H  
ATOM     22  CA  PHE     2       5.259  -6.889   1.694  1.00  0.00           C  
ATOM     23  HA  PHE     2       5.684  -6.563   0.745  1.00  0.00           H  
ATOM     24  CB  PHE     2       6.346  -6.617   2.795  1.00  0.00           C  
ATOM     25  HB2 PHE     2       6.369  -5.609   3.208  1.00  0.00           H  
ATOM     26  HB3 PHE     2       6.083  -7.164   3.700  1.00  0.00           H  
ATOM     27  CG  PHE     2       7.845  -6.832   2.339  1.00  0.00           C  
ATOM     28  CD1 PHE     2       8.454  -7.962   2.950  1.00  0.00           C  
ATOM     29  HD1 PHE     2       7.898  -8.568   3.650  1.00  0.00           H  
ATOM     30  CE1 PHE     2       9.774  -8.357   2.653  1.00  0.00           C  
ATOM     31  HE1 PHE     2      10.372  -9.116   3.136  1.00  0.00           H  
ATOM     32  CZ  PHE     2      10.526  -7.524   1.797  1.00  0.00           C  
ATOM     33  HZ  PHE     2      11.573  -7.696   1.594  1.00  0.00           H  
ATOM     34  CE2 PHE     2       9.947  -6.391   1.212  1.00  0.00           C  
ATOM     35  HE2 PHE     2      10.467  -5.764   0.503  1.00  0.00           H  
ATOM     36  CD2 PHE     2       8.601  -6.052   1.418  1.00  0.00           C  
ATOM     37  HD2 PHE     2       8.135  -5.214   0.923  1.00  0.00           H  
ATOM     38  C   PHE     2       4.912  -8.366   1.446  1.00  0.00           C  
ATOM     39  O   PHE     2       5.196  -8.837   0.378  1.00  0.00           O  
ATOM     40  N   GLY     3       4.388  -9.087   2.420  1.00  0.00           N  
ATOM     41  H   GLY     3       4.269  -8.703   3.347  1.00  0.00           H  
ATOM     42  CA  GLY     3       3.916 -10.527   2.336  1.00  0.00           C  
ATOM     43  HA2 GLY     3       3.244 -10.793   3.152  1.00  0.00           H  
ATOM     44  HA3 GLY     3       3.447 -10.710   1.369  1.00  0.00           H  
ATOM     45  C   GLY     3       5.163 -11.469   2.261  1.00  0.00           C  
ATOM     46  O   GLY     3       6.103 -11.265   2.991  1.00  0.00           O  
ATOM     47  N   ALA     4       5.164 -12.454   1.365  1.00  0.00           N  
ATOM     48  H   ALA     4       4.315 -12.660   0.859  1.00  0.00           H  
ATOM     49  CA  ALA     4       6.270 -13.351   1.094  1.00  0.00           C  
ATOM     50  HA  ALA     4       6.593 -13.651   2.091  1.00  0.00           H  
ATOM     51  CB  ALA     4       5.908 -14.459   0.165  1.00  0.00           C  
ATOM     52  HB1 ALA     4       5.267 -15.131   0.735  1.00  0.00           H  
ATOM     53  HB2 ALA     4       5.430 -13.952  -0.674  1.00  0.00           H  
ATOM     54  HB3 ALA     4       6.750 -15.092  -0.114  1.00  0.00           H  
ATOM     55  C   ALA     4       7.453 -12.550   0.504  1.00  0.00           C  
ATOM     56  O   ALA     4       7.116 -11.592  -0.155  1.00  0.00           O  
ATOM     57  N   ILE     5       8.708 -12.965   0.700  1.00  0.00           N  
ATOM     58  H   ILE     5       8.670 -13.725   1.364  1.00  0.00           H  
ATOM     59  CA  ILE     5       9.917 -12.144   0.421  1.00  0.00           C  
ATOM     60  HA  ILE     5       9.820 -11.303   1.107  1.00  0.00           H  
ATOM     61  CB  ILE     5      11.156 -12.874   0.935  1.00  0.00           C  
ATOM     62  HB  ILE     5      10.833 -13.255   1.904  1.00  0.00           H  
ATOM     63  CG2 ILE     5      11.611 -13.990   0.015  1.00  0.00           C  
ATOM     64 HG21 ILE     5      12.471 -14.538   0.402  1.00  0.00           H  
ATOM     65 HG22 ILE     5      10.811 -14.692  -0.221  1.00  0.00           H  
ATOM     66 HG23 ILE     5      12.029 -13.613  -0.918  1.00  0.00           H  
ATOM     67  CG1 ILE     5      12.294 -11.847   1.068  1.00  0.00           C  
ATOM     68 HG12 ILE     5      12.489 -11.328   0.130  1.00  0.00           H  
ATOM     69 HG13 ILE     5      12.095 -10.971   1.685  1.00  0.00           H  
ATOM     70  CD1 ILE     5      13.575 -12.451   1.592  1.00  0.00           C  
ATOM     71 HD11 ILE     5      14.316 -11.672   1.770  1.00  0.00           H  
ATOM     72 HD12 ILE     5      13.285 -12.994   2.492  1.00  0.00           H  
ATOM     73 HD13 ILE     5      14.108 -13.063   0.864  1.00  0.00           H  
ATOM     74  C   ILE     5       9.991 -11.564  -1.029  1.00  0.00           C  
ATOM     75  O   ILE     5      10.144 -10.354  -1.118  1.00  0.00           O  
ATOM     76  N   TRP     6      10.003 -12.405  -2.052  1.00  0.00           N  
ATOM     77  H   TRP     6       9.940 -13.356  -1.718  1.00  0.00           H  
ATOM     78  CA  TRP     6      10.329 -11.959  -3.434  1.00  0.00           C  
ATOM     79  HA  TRP     6      11.270 -11.414  -3.362  1.00  0.00           H  
ATOM     80  CB  TRP     6      10.439 -13.169  -4.345  1.00  0.00           C  
ATOM     81  HB2 TRP     6       9.446 -13.611  -4.268  1.00  0.00           H  
ATOM     82  HB3 TRP     6      10.529 -12.923  -5.403  1.00  0.00           H  
ATOM     83  CG  TRP     6      11.461 -14.154  -3.965  1.00  0.00           C  
ATOM     84  CD1 TRP     6      11.210 -15.392  -3.584  1.00  0.00           C  
ATOM     85  HD1 TRP     6      10.217 -15.816  -3.619  1.00  0.00           H  
ATOM     86  NE1 TRP     6      12.390 -16.051  -3.168  1.00  0.00           N  
ATOM     87  HE1 TRP     6      12.360 -17.013  -2.860  1.00  0.00           H  
ATOM     88  CE2 TRP     6      13.445 -15.156  -3.303  1.00  0.00           C  
ATOM     89  CZ2 TRP     6      14.811 -15.480  -3.258  1.00  0.00           C  
ATOM     90  HZ2 TRP     6      15.189 -16.415  -2.872  1.00  0.00           H  
ATOM     91  CH2 TRP     6      15.773 -14.531  -3.651  1.00  0.00           C  
ATOM     92  HH2 TRP     6      16.828 -14.711  -3.505  1.00  0.00           H  
ATOM     93  CZ3 TRP     6      15.292 -13.306  -4.089  1.00  0.00           C  
ATOM     94  HZ3 TRP     6      15.983 -12.497  -4.278  1.00  0.00           H  
ATOM     95  CE3 TRP     6      13.895 -13.010  -4.245  1.00  0.00           C  
ATOM     96  HE3 TRP     6      13.559 -12.013  -4.487  1.00  0.00           H  
ATOM     97  CD2 TRP     6      12.912 -13.957  -3.808  1.00  0.00           C  
ATOM     98  C   TRP     6       9.229 -10.992  -3.962  1.00  0.00           C  
ATOM     99  O   TRP     6       9.556  -9.915  -4.507  1.00  0.00           O  
ATOM    100  N   LYS     7       7.972 -11.311  -3.606  1.00  0.00           N  
ATOM    101  H   LYS     7       7.847 -12.098  -2.986  1.00  0.00           H  
ATOM    102  CA  LYS     7       6.747 -10.450  -3.770  1.00  0.00           C  
ATOM    103  HA  LYS     7       6.728 -10.176  -4.825  1.00  0.00           H  
ATOM    104  CB  LYS     7       5.508 -11.298  -3.478  1.00  0.00           C  
ATOM    105  HB2 LYS     7       5.546 -12.119  -4.193  1.00  0.00           H  
ATOM    106  HB3 LYS     7       5.716 -11.816  -2.542  1.00  0.00           H  
ATOM    107  CG  LYS     7       4.112 -10.652  -3.393  1.00  0.00           C  
ATOM    108  HG2 LYS     7       4.252  -9.649  -3.796  1.00  0.00           H  
ATOM    109  HG3 LYS     7       3.409 -11.215  -4.008  1.00  0.00           H  
ATOM    110  CD  LYS     7       3.552 -10.545  -1.963  1.00  0.00           C  
ATOM    111  HD2 LYS     7       2.865 -11.385  -1.856  1.00  0.00           H  
ATOM    112  HD3 LYS     7       4.294 -10.492  -1.166  1.00  0.00           H  
ATOM    113  CE  LYS     7       2.712  -9.250  -1.747  1.00  0.00           C  
ATOM    114  HE2 LYS     7       2.019  -9.216  -2.587  1.00  0.00           H  
ATOM    115  HE3 LYS     7       2.208  -9.415  -0.795  1.00  0.00           H  
ATOM    116  NZ  LYS     7       3.560  -7.989  -1.744  1.00  0.00           N  
ATOM    117  HZ1 LYS     7       3.080  -7.321  -1.158  1.00  0.00           H  
ATOM    118  HZ2 LYS     7       4.485  -8.179  -1.385  1.00  0.00           H  
ATOM    119  HZ3 LYS     7       3.569  -7.605  -2.678  1.00  0.00           H  
ATOM    120  C   LYS     7       6.835  -9.103  -2.990  1.00  0.00           C  
ATOM    121  O   LYS     7       6.137  -8.181  -3.308  1.00  0.00           O  
ATOM    122  N   GLY     8       7.623  -9.102  -1.950  1.00  0.00           N  
ATOM    123  H   GLY     8       8.215  -9.918  -1.891  1.00  0.00           H  
ATOM    124  CA  GLY     8       7.821  -8.057  -0.940  1.00  0.00           C  
ATOM    125  HA2 GLY     8       6.814  -7.740  -0.668  1.00  0.00           H  
ATOM    126  HA3 GLY     8       8.343  -8.414  -0.052  1.00  0.00           H  
ATOM    127  C   GLY     8       8.624  -6.931  -1.534  1.00  0.00           C  
ATOM    128  O   GLY     8       8.279  -5.745  -1.562  1.00  0.00           O  
ATOM    129  N   ILE     9       9.708  -7.309  -2.211  1.00  0.00           N  
ATOM    130  H   ILE     9      10.068  -8.252  -2.163  1.00  0.00           H  
ATOM    131  CA  ILE     9      10.410  -6.495  -3.167  1.00  0.00           C  
ATOM    132  HA  ILE     9      10.874  -5.681  -2.610  1.00  0.00           H  
ATOM    133  CB  ILE     9      11.510  -7.272  -3.867  1.00  0.00           C  
ATOM    134  HB  ILE     9      11.114  -8.067  -4.498  1.00  0.00           H  
ATOM    135  CG2 ILE     9      12.323  -6.289  -4.806  1.00  0.00           C  
ATOM    136 HG21 ILE     9      13.290  -6.661  -5.144  1.00  0.00           H  
ATOM    137 HG22 ILE     9      11.707  -5.968  -5.646  1.00  0.00           H  
ATOM    138 HG23 ILE     9      12.560  -5.434  -4.173  1.00  0.00           H  
ATOM    139  CG1 ILE     9      12.579  -7.958  -2.938  1.00  0.00           C  
ATOM    140 HG12 ILE     9      12.066  -8.708  -2.337  1.00  0.00           H  
ATOM    141 HG13 ILE     9      13.391  -8.355  -3.547  1.00  0.00           H  
ATOM    142  CD1 ILE     9      13.250  -7.055  -1.920  1.00  0.00           C  
ATOM    143 HD11 ILE     9      13.834  -6.283  -2.420  1.00  0.00           H  
ATOM    144 HD12 ILE     9      12.532  -6.691  -1.185  1.00  0.00           H  
ATOM    145 HD13 ILE     9      13.919  -7.714  -1.365  1.00  0.00           H  
ATOM    146  C   ILE     9       9.582  -5.884  -4.262  1.00  0.00           C  
ATOM    147  O   ILE     9       9.577  -4.662  -4.374  1.00  0.00           O  
ATOM    148  N   SER    10       8.809  -6.694  -4.997  1.00  0.00           N  
ATOM    149  H   SER    10       8.823  -7.699  -4.895  1.00  0.00           H  
ATOM    150  CA  SER    10       7.827  -6.228  -6.027  1.00  0.00           C  
ATOM    151  HA  SER    10       8.284  -5.361  -6.504  1.00  0.00           H  
ATOM    152  CB  SER    10       7.585  -7.178  -7.115  1.00  0.00           C  
ATOM    153  HB2 SER    10       7.049  -6.840  -8.002  1.00  0.00           H  
ATOM    154  HB3 SER    10       8.586  -7.450  -7.451  1.00  0.00           H  
ATOM    155  OG  SER    10       7.042  -8.260  -6.553  1.00  0.00           O  
ATOM    156  HG  SER    10       6.083  -8.269  -6.577  1.00  0.00           H  
ATOM    157  C   SER    10       6.513  -5.657  -5.400  1.00  0.00           C  
ATOM    158  O   SER    10       5.357  -6.078  -5.713  1.00  0.00           O  
ATOM    159  N   SER    11       6.686  -4.706  -4.523  1.00  0.00           N  
ATOM    160  H   SER    11       7.622  -4.327  -4.545  1.00  0.00           H  
ATOM    161  CA  SER    11       5.581  -4.011  -3.865  1.00  0.00           C  
ATOM    162  HA  SER    11       4.992  -3.405  -4.554  1.00  0.00           H  
ATOM    163  CB  SER    11       4.684  -4.973  -3.015  1.00  0.00           C  
ATOM    164  HB2 SER    11       5.482  -5.567  -2.568  1.00  0.00           H  
ATOM    165  HB3 SER    11       4.218  -4.455  -2.177  1.00  0.00           H  
ATOM    166  OG  SER    11       3.726  -5.771  -3.737  1.00  0.00           O  
ATOM    167  HG  SER    11       4.169  -5.982  -4.562  1.00  0.00           H  
ATOM    168  C   SER    11       6.082  -2.964  -2.910  1.00  0.00           C  
ATOM    169  O   SER    11       5.492  -1.914  -2.813  1.00  0.00           O  
ATOM    170  N   LEU    12       7.260  -3.155  -2.281  1.00  0.00           N  
ATOM    171  H   LEU    12       7.690  -4.067  -2.338  1.00  0.00           H  
ATOM    172  CA  LEU    12       8.095  -2.079  -1.697  1.00  0.00           C  
ATOM    173  HA  LEU    12       7.358  -1.397  -1.274  1.00  0.00           H  
ATOM    174  CB  LEU    12       9.168  -2.689  -0.721  1.00  0.00           C  
ATOM    175  HB2 LEU    12       8.795  -3.447  -0.031  1.00  0.00           H  
ATOM    176  HB3 LEU    12       9.975  -3.147  -1.293  1.00  0.00           H  
ATOM    177  CG  LEU    12       9.694  -1.573   0.213  1.00  0.00           C  
ATOM    178  HG  LEU    12      10.117  -0.784  -0.407  1.00  0.00           H  
ATOM    179  CD1 LEU    12       8.566  -1.126   1.194  1.00  0.00           C  
ATOM    180 HD11 LEU    12       7.736  -0.564   0.765  1.00  0.00           H  
ATOM    181 HD12 LEU    12       8.148  -2.081   1.513  1.00  0.00           H  
ATOM    182 HD13 LEU    12       9.000  -0.492   1.967  1.00  0.00           H  
ATOM    183  CD2 LEU    12      10.844  -2.159   0.973  1.00  0.00           C  
ATOM    184 HD21 LEU    12      11.305  -1.342   1.527  1.00  0.00           H  
ATOM    185 HD22 LEU    12      10.540  -2.898   1.715  1.00  0.00           H  
ATOM    186 HD23 LEU    12      11.611  -2.562   0.311  1.00  0.00           H  
ATOM    187  C   LEU    12       8.830  -1.226  -2.731  1.00  0.00           C  
ATOM    188  O   LEU    12       9.034  -0.031  -2.470  1.00  0.00           O  
ATOM    189  N   LEU    13       9.239  -1.820  -3.859  1.00  0.00           N  
ATOM    190  H   LEU    13       9.466  -2.804  -3.844  1.00  0.00           H  
ATOM    191  CA  LEU    13       9.501  -1.158  -5.117  1.00  0.00           C  
ATOM    192  HA  LEU    13       9.572  -0.096  -4.883  1.00  0.00           H  
ATOM    193  CB  LEU    13      10.882  -1.592  -5.772  1.00  0.00           C  
ATOM    194  HB2 LEU    13      10.798  -2.663  -5.961  1.00  0.00           H  
ATOM    195  HB3 LEU    13      11.014  -1.140  -6.755  1.00  0.00           H  
ATOM    196  CG  LEU    13      12.060  -1.193  -4.928  1.00  0.00           C  
ATOM    197  HG  LEU    13      12.046  -1.817  -4.035  1.00  0.00           H  
ATOM    198  CD1 LEU    13      13.319  -1.626  -5.717  1.00  0.00           C  
ATOM    199 HD11 LEU    13      14.175  -1.461  -5.062  1.00  0.00           H  
ATOM    200 HD12 LEU    13      13.287  -2.662  -6.052  1.00  0.00           H  
ATOM    201 HD13 LEU    13      13.467  -1.061  -6.637  1.00  0.00           H  
ATOM    202  CD2 LEU    13      12.142   0.213  -4.554  1.00  0.00           C  
ATOM    203 HD21 LEU    13      13.082   0.337  -4.016  1.00  0.00           H  
ATOM    204 HD22 LEU    13      12.177   0.834  -5.450  1.00  0.00           H  
ATOM    205 HD23 LEU    13      11.254   0.562  -4.028  1.00  0.00           H  
ATOM    206  C   LEU    13       8.352  -1.289  -6.073  1.00  0.00           C  
ATOM    207  O   LEU    13       7.906  -2.393  -6.225  1.00  0.00           O  
TER   
END   
