# Supplementary material for: Prediction of Anticancer Peptides with High Efficacy and Low Toxicity by Hybrid Model Based on 3D Structure of Peptides
Source: Int J Mol Sci. 2021 May 26;22(11):5630. doi: 10.3390/ijms22115630 (PMC8198792; doi:10.3390/ijms22115630)
Supplement: Supplementary file 1 [file ijms-22-05630-s001.zip › Supplement2(Datasets)/ACPs(PDB)/D1/PDB(Negative)/(100)NL_satpdb11253.pdb]

EXPDTA    THEORETICAL MODEL, MODELLER 9.13 2015/09/20 23:43:35
REMARK   6 MODELLER OBJECTIVE FUNCTION:       740.6407
REMARK   6 MODELLER BEST TEMPLATE % SEQ ID:  75.676
ATOM      1  N   LYS     1       0.944   8.314   4.218  1.00 96.25           N
ATOM      2  CA  LYS     1      -0.191   9.131   3.734  1.00 96.25           C
ATOM      3  CB  LYS     1       0.316  10.492   3.232  1.00 96.25           C
ATOM      4  CG  LYS     1      -0.809  11.502   2.996  1.00 96.25           C
ATOM      5  CD  LYS     1      -1.518  11.933   4.284  1.00 96.25           C
ATOM      6  CE  LYS     1      -2.645  12.943   4.061  1.00 96.25           C
ATOM      7  NZ  LYS     1      -3.317  13.242   5.346  1.00 96.25           N
ATOM      8  C   LYS     1      -0.872   8.423   2.610  1.00 96.25           C
ATOM      9  O   LYS     1      -2.062   8.124   2.680  1.00 96.25           O
ATOM     10  N   TRP     2      -0.115   8.143   1.534  1.00117.36           N
ATOM     11  CA  TRP     2      -0.621   7.429   0.399  1.00117.36           C
ATOM     12  CB  TRP     2       0.375   7.357  -0.770  1.00117.36           C
ATOM     13  CG  TRP     2      -0.154   6.624  -1.980  1.00117.36           C
ATOM     14  CD2 TRP     2       0.128   5.251  -2.296  1.00117.36           C
ATOM     15  CD1 TRP     2      -0.959   7.090  -2.978  1.00117.36           C
ATOM     16  NE1 TRP     2      -1.199   6.095  -3.893  1.00117.36           N
ATOM     17  CE2 TRP     2      -0.535   4.957  -3.487  1.00117.36           C
ATOM     18  CE3 TRP     2       0.881   4.312  -1.649  1.00117.36           C
ATOM     19  CZ2 TRP     2      -0.457   3.717  -4.052  1.00117.36           C
ATOM     20  CZ3 TRP     2       0.954   3.061  -2.221  1.00117.36           C
ATOM     21  CH2 TRP     2       0.298   2.770  -3.399  1.00117.36           C
ATOM     22  C   TRP     2      -0.899   6.032   0.843  1.00117.36           C
ATOM     23  O   TRP     2      -1.844   5.394   0.380  1.00117.36           O
ATOM     24  N   LYS     3      -0.074   5.529   1.781  1.00 96.96           N
ATOM     25  CA  LYS     3      -0.188   4.172   2.226  1.00 96.96           C
ATOM     26  CB  LYS     3       0.770   3.835   3.383  1.00 96.96           C
ATOM     27  CG  LYS     3       2.249   3.984   3.022  1.00 96.96           C
ATOM     28  CD  LYS     3       2.690   5.436   2.822  1.00 96.96           C
ATOM     29  CE  LYS     3       4.169   5.585   2.459  1.00 96.96           C
ATOM     30  NZ  LYS     3       5.021   5.109   3.574  1.00 96.96           N
ATOM     31  C   LYS     3      -1.576   3.966   2.739  1.00 96.96           C
ATOM     32  O   LYS     3      -2.198   2.940   2.470  1.00 96.96           O
ATOM     33  N   ILE     4      -2.115   4.950   3.477  1.00 72.56           N
ATOM     34  CA  ILE     4      -3.429   4.784   4.025  1.00 72.56           C
ATOM     35  CB  ILE     4      -3.878   5.965   4.838  1.00 72.56           C
ATOM     36  CG1 ILE     4      -2.978   6.151   6.072  1.00 72.56           C
ATOM     37  CG2 ILE     4      -5.360   5.756   5.191  1.00 72.56           C
ATOM     38  CD1 ILE     4      -1.548   6.575   5.737  1.00 72.56           C
ATOM     39  C   ILE     4      -4.398   4.619   2.897  1.00 72.56           C
ATOM     40  O   ILE     4      -5.261   3.742   2.935  1.00 72.56           O
ATOM     41  N   PHE     5      -4.266   5.444   1.843  1.00 96.41           N
ATOM     42  CA  PHE     5      -5.210   5.379   0.766  1.00 96.41           C
ATOM     43  CB  PHE     5      -4.905   6.365  -0.376  1.00 96.41           C
ATOM     44  CG  PHE     5      -4.997   7.749   0.167  1.00 96.41           C
ATOM     45  CD1 PHE     5      -6.218   8.316   0.443  1.00 96.41           C
ATOM     46  CD2 PHE     5      -3.857   8.487   0.385  1.00 96.41           C
ATOM     47  CE1 PHE     5      -6.300   9.594   0.945  1.00 96.41           C
ATOM     48  CE2 PHE     5      -3.932   9.765   0.885  1.00 96.41           C
ATOM     49  CZ  PHE     5      -5.156  10.321   1.169  1.00 96.41           C
ATOM     50  C   PHE     5      -5.145   4.013   0.172  1.00 96.41           C
ATOM     51  O   PHE     5      -6.169   3.371  -0.053  1.00 96.41           O
ATOM     52  N   LYS     6      -3.921   3.521  -0.074  1.00 34.18           N
ATOM     53  CA  LYS     6      -3.764   2.243  -0.700  1.00 34.18           C
ATOM     54  CB  LYS     6      -2.284   1.864  -0.882  1.00 34.18           C
ATOM     55  CG  LYS     6      -2.058   0.506  -1.551  1.00 34.18           C
ATOM     56  CD  LYS     6      -0.602   0.272  -1.961  1.00 34.18           C
ATOM     57  CE  LYS     6      -0.348  -1.090  -2.612  1.00 34.18           C
ATOM     58  NZ  LYS     6       1.083  -1.217  -2.966  1.00 34.18           N
ATOM     59  C   LYS     6      -4.391   1.203   0.170  1.00 34.18           C
ATOM     60  O   LYS     6      -5.099   0.323  -0.317  1.00 34.18           O
ATOM     61  N   LYS     7      -4.155   1.283   1.492  1.00 67.81           N
ATOM     62  CA  LYS     7      -4.681   0.282   2.375  1.00 67.81           C
ATOM     63  CB  LYS     7      -4.264   0.471   3.841  1.00 67.81           C
ATOM     64  CG  LYS     7      -2.803   0.117   4.113  1.00 67.81           C
ATOM     65  CD  LYS     7      -2.327   0.508   5.512  1.00 67.81           C
ATOM     66  CE  LYS     7      -0.945  -0.045   5.857  1.00 67.81           C
ATOM     67  NZ  LYS     7      -0.565   0.363   7.227  1.00 67.81           N
ATOM     68  C   LYS     7      -6.175   0.310   2.345  1.00 67.81           C
ATOM     69  O   LYS     7      -6.818  -0.727   2.196  1.00 67.81           O
ATOM     70  N   ILE     8      -6.772   1.508   2.453  1.00 40.87           N
ATOM     71  CA  ILE     8      -8.202   1.597   2.504  1.00 40.87           C
ATOM     72  CB  ILE     8      -8.685   3.013   2.644  1.00 40.87           C
ATOM     73  CG1 ILE     8      -8.227   3.612   3.985  1.00 40.87           C
ATOM     74  CG2 ILE     8     -10.210   3.029   2.441  1.00 40.87           C
ATOM     75  CD1 ILE     8      -8.426   5.124   4.071  1.00 40.87           C
ATOM     76  C   ILE     8      -8.746   1.061   1.224  1.00 40.87           C
ATOM     77  O   ILE     8      -9.717   0.306   1.215  1.00 40.87           O
ATOM     78  N   GLU     9      -8.116   1.443   0.101  1.00 35.20           N
ATOM     79  CA  GLU     9      -8.595   1.027  -1.180  1.00 35.20           C
ATOM     80  CB  GLU     9      -7.774   1.636  -2.327  1.00 35.20           C
ATOM     81  CG  GLU     9      -8.374   1.405  -3.715  1.00 35.20           C
ATOM     82  CD  GLU     9      -7.568   2.238  -4.701  1.00 35.20           C
ATOM     83  OE1 GLU     9      -6.381   2.530  -4.394  1.00 35.20           O
ATOM     84  OE2 GLU     9      -8.127   2.596  -5.772  1.00 35.20           O
ATOM     85  C   GLU     9      -8.500  -0.463  -1.279  1.00 35.20           C
ATOM     86  O   GLU     9      -9.441  -1.123  -1.717  1.00 35.20           O
ATOM     87  N   HIS    10      -7.355  -1.033  -0.859  1.00 64.61           N
ATOM     88  CA  HIS    10      -7.132  -2.449  -0.954  1.00 64.61           C
ATOM     89  ND1 HIS    10      -5.010  -4.942  -1.758  1.00 64.61           N
ATOM     90  CG  HIS    10      -5.432  -4.307  -0.613  1.00 64.61           C
ATOM     91  CB  HIS    10      -5.708  -2.836  -0.523  1.00 64.61           C
ATOM     92  NE2 HIS    10      -5.168  -6.507  -0.186  1.00 64.61           N
ATOM     93  CD2 HIS    10      -5.524  -5.277   0.339  1.00 64.61           C
ATOM     94  CE1 HIS    10      -4.867  -6.255  -1.447  1.00 64.61           C
ATOM     95  C   HIS    10      -8.083  -3.188  -0.068  1.00 64.61           C
ATOM     96  O   HIS    10      -8.733  -4.141  -0.496  1.00 64.61           O
ATOM     97  N   MET    11      -8.208  -2.739   1.193  1.00 60.36           N
ATOM     98  CA  MET    11      -9.025  -3.412   2.159  1.00 60.36           C
ATOM     99  CB  MET    11      -8.940  -2.762   3.550  1.00 60.36           C
ATOM    100  CG  MET    11      -7.543  -2.877   4.165  1.00 60.36           C
ATOM    101  SD  MET    11      -7.341  -2.064   5.777  1.00 60.36           S
ATOM    102  CE  MET    11      -5.598  -2.539   5.963  1.00 60.36           C
ATOM    103  C   MET    11     -10.442  -3.362   1.701  1.00 60.36           C
ATOM    104  O   MET    11     -11.190  -4.327   1.860  1.00 60.36           O
ATOM    105  N   GLY    12     -10.849  -2.232   1.098  1.00 22.69           N
ATOM    106  CA  GLY    12     -12.218  -2.108   0.708  1.00 22.69           C
ATOM    107  C   GLY    12     -12.557  -3.200  -0.255  1.00 22.69           C
ATOM    108  O   GLY    12     -13.596  -3.844  -0.123  1.00 22.69           O
ATOM    109  N   GLN    13     -11.694  -3.429  -1.261  1.00 79.08           N
ATOM    110  CA  GLN    13     -11.950  -4.436  -2.250  1.00 79.08           C
ATOM    111  CB  GLN    13     -11.001  -4.353  -3.455  1.00 79.08           C
ATOM    112  CG  GLN    13     -11.359  -5.347  -4.559  1.00 79.08           C
ATOM    113  CD  GLN    13     -12.724  -4.957  -5.112  1.00 79.08           C
ATOM    114  OE1 GLN    13     -13.336  -3.984  -4.671  1.00 79.08           O
ATOM    115  NE2 GLN    13     -13.222  -5.739  -6.107  1.00 79.08           N
ATOM    116  C   GLN    13     -11.810  -5.801  -1.650  1.00 79.08           C
ATOM    117  O   GLN    13     -12.563  -6.713  -1.986  1.00 79.08           O
ATOM    118  N   ASN    14     -10.833  -5.973  -0.739  1.00 37.89           N
ATOM    119  CA  ASN    14     -10.545  -7.273  -0.200  1.00 37.89           C
ATOM    120  CB  ASN    14      -9.379  -7.259   0.804  1.00 37.89           C
ATOM    121  CG  ASN    14      -8.958  -8.701   1.055  1.00 37.89           C
ATOM    122  OD1 ASN    14      -9.791  -9.576   1.288  1.00 37.89           O
ATOM    123  ND2 ASN    14      -7.625  -8.962   0.998  1.00 37.89           N
ATOM    124  C   ASN    14     -11.746  -7.814   0.510  1.00 37.89           C
ATOM    125  O   ASN    14     -12.142  -8.957   0.290  1.00 37.89           O
ATOM    126  N   ILE    15     -12.378  -6.998   1.369  1.00 95.49           N
ATOM    127  CA  ILE    15     -13.512  -7.474   2.103  1.00 95.49           C
ATOM    128  CB  ILE    15     -14.041  -6.447   3.058  1.00 95.49           C
ATOM    129  CG1 ILE    15     -14.475  -5.183   2.300  1.00 95.49           C
ATOM    130  CG2 ILE    15     -12.967  -6.193   4.123  1.00 95.49           C
ATOM    131  CD1 ILE    15     -15.216  -4.181   3.178  1.00 95.49           C
ATOM    132  C   ILE    15     -14.593  -7.821   1.133  1.00 95.49           C
ATOM    133  O   ILE    15     -15.235  -8.864   1.256  1.00 95.49           O
ATOM    134  N   ARG    16     -14.811  -6.959   0.124  1.00117.28           N
ATOM    135  CA  ARG    16     -15.865  -7.203  -0.815  1.00117.28           C
ATOM    136  CB  ARG    16     -15.970  -6.113  -1.894  1.00117.28           C
ATOM    137  CG  ARG    16     -16.456  -4.767  -1.353  1.00117.28           C
ATOM    138  CD  ARG    16     -17.981  -4.647  -1.311  1.00117.28           C
ATOM    139  NE  ARG    16     -18.485  -5.660  -0.342  1.00117.28           N
ATOM    140  CZ  ARG    16     -19.816  -5.728  -0.047  1.00117.28           C
ATOM    141  NH1 ARG    16     -20.695  -4.865  -0.636  1.00117.28           N
ATOM    142  NH2 ARG    16     -20.268  -6.665   0.837  1.00117.28           N
ATOM    143  C   ARG    16     -15.594  -8.494  -1.515  1.00117.28           C
ATOM    144  O   ARG    16     -16.484  -9.333  -1.649  1.00117.28           O
ATOM    145  N   ASP    17     -14.342  -8.702  -1.957  1.00 35.99           N
ATOM    146  CA  ASP    17     -14.027  -9.892  -2.691  1.00 35.99           C
ATOM    147  CB  ASP    17     -12.565  -9.926  -3.175  1.00 35.99           C
ATOM    148  CG  ASP    17     -12.390 -11.076  -4.164  1.00 35.99           C
ATOM    149  OD1 ASP    17     -12.835 -12.214  -3.852  1.00 35.99           O
ATOM    150  OD2 ASP    17     -11.813 -10.823  -5.256  1.00 35.99           O
ATOM    151  C   ASP    17     -14.247 -11.068  -1.796  1.00 35.99           C
ATOM    152  O   ASP    17     -14.781 -12.091  -2.222  1.00 35.99           O
ATOM    153  N   GLY    18     -13.845 -10.949  -0.519  1.00 21.30           N
ATOM    154  CA  GLY    18     -13.985 -12.057   0.379  1.00 21.30           C
ATOM    155  C   GLY    18     -15.434 -12.375   0.560  1.00 21.30           C
ATOM    156  O   GLY    18     -15.828 -13.540   0.586  1.00 21.30           O
ATOM    157  N   LEU    19     -16.265 -11.331   0.714  1.00 46.33           N
ATOM    158  CA  LEU    19     -17.667 -11.520   0.946  1.00 46.33           C
ATOM    159  CB  LEU    19     -18.376 -10.182   1.208  1.00 46.33           C
ATOM    160  CG  LEU    19     -17.830  -9.459   2.450  1.00 46.33           C
ATOM    161  CD1 LEU    19     -18.556  -8.129   2.686  1.00 46.33           C
ATOM    162  CD2 LEU    19     -17.848 -10.374   3.683  1.00 46.33           C
ATOM    163  C   LEU    19     -18.279 -12.141  -0.268  1.00 46.33           C
ATOM    164  O   LEU    19     -19.081 -13.068  -0.171  1.00 46.33           O
ATOM    165  N   ILE    20     -17.911 -11.639  -1.459  1.00101.60           N
ATOM    166  CA  ILE    20     -18.483 -12.147  -2.668  1.00101.60           C
ATOM    167  CB  ILE    20     -18.120 -11.335  -3.883  1.00101.60           C
ATOM    168  CG1 ILE    20     -16.603 -11.328  -4.118  1.00101.60           C
ATOM    169  CG2 ILE    20     -18.721  -9.932  -3.712  1.00101.60           C
ATOM    170  CD1 ILE    20     -16.198 -10.723  -5.462  1.00101.60           C
ATOM    171  C   ILE    20     -18.052 -13.561  -2.882  1.00101.60           C
ATOM    172  O   ILE    20     -18.864 -14.408  -3.254  1.00101.60           O
ATOM    173  N   LYS    21     -16.756 -13.865  -2.679  1.00103.96           N
ATOM    174  CA  LYS    21     -16.355 -15.213  -2.946  1.00103.96           C
ATOM    175  CB  LYS    21     -14.847 -15.414  -2.710  1.00103.96           C
ATOM    176  CG  LYS    21     -14.347 -16.840  -2.953  1.00103.96           C
ATOM    177  CD  LYS    21     -14.375 -17.285  -4.415  1.00103.96           C
ATOM    178  CE  LYS    21     -13.833 -18.701  -4.616  1.00103.96           C
ATOM    179  NZ  LYS    21     -13.968 -19.106  -6.033  1.00103.96           N
ATOM    180  C   LYS    21     -17.072 -16.175  -2.039  1.00103.96           C
ATOM    181  O   LYS    21     -17.955 -16.907  -2.486  1.00103.96           O
ATOM    182  N   ALA    22     -16.692 -16.198  -0.739  1.00 69.72           N
ATOM    183  CA  ALA    22     -17.271 -17.098   0.229  1.00 69.72           C
ATOM    184  CB  ALA    22     -16.406 -17.230   1.494  1.00 69.72           C
ATOM    185  C   ALA    22     -18.649 -16.695   0.679  1.00 69.72           C
ATOM    186  O   ALA    22     -19.595 -17.471   0.550  1.00 69.72           O
ATOM    187  N   GLY    23     -18.798 -15.432   1.149  1.00 51.82           N
ATOM    188  CA  GLY    23     -20.034 -14.915   1.693  1.00 51.82           C
ATOM    189  C   GLY    23     -20.324 -15.420   3.096  1.00 51.82           C
ATOM    190  O   GLY    23     -21.409 -15.959   3.313  1.00 51.82           O
ATOM    191  N   PRO    24     -19.431 -15.295   4.064  1.00 88.09           N
ATOM    192  CA  PRO    24     -19.639 -15.750   5.423  1.00 88.09           C
ATOM    193  CD  PRO    24     -18.120 -14.697   3.872  1.00 88.09           C
ATOM    194  CB  PRO    24     -18.261 -15.686   6.082  1.00 88.09           C
ATOM    195  CG  PRO    24     -17.529 -14.587   5.288  1.00 88.09           C
ATOM    196  C   PRO    24     -20.643 -14.918   6.176  1.00 88.09           C
ATOM    197  O   PRO    24     -20.796 -13.742   5.859  1.00 88.09           O
ATOM    198  N   ALA    25     -21.393 -15.536   7.119  1.00 56.23           N
ATOM    199  CA  ALA    25     -22.337 -14.872   7.980  1.00 56.23           C
ATOM    200  CB  ALA    25     -23.285 -15.857   8.685  1.00 56.23           C
ATOM    201  C   ALA    25     -21.662 -14.069   9.055  1.00 56.23           C
ATOM    202  O   ALA    25     -22.067 -12.947   9.353  1.00 56.23           O
ATOM    203  N   VAL    26     -20.604 -14.639   9.668  1.00100.91           N
ATOM    204  CA  VAL    26     -19.991 -14.046  10.822  1.00100.91           C
ATOM    205  CB  VAL    26     -18.903 -14.902  11.404  1.00100.91           C
ATOM    206  CG1 VAL    26     -17.765 -15.053  10.380  1.00100.91           C
ATOM    207  CG2 VAL    26     -18.472 -14.275  12.739  1.00100.91           C
ATOM    208  C   VAL    26     -19.429 -12.696  10.514  1.00100.91           C
ATOM    209  O   VAL    26     -19.670 -11.744  11.254  1.00100.91           O
ATOM    210  N   GLN    27     -18.677 -12.562   9.408  1.00 83.05           N
ATOM    211  CA  GLN    27     -18.078 -11.295   9.107  1.00 83.05           C
ATOM    212  CB  GLN    27     -17.139 -11.355   7.890  1.00 83.05           C
ATOM    213  CG  GLN    27     -15.889 -12.199   8.155  1.00 83.05           C
ATOM    214  CD  GLN    27     -15.027 -12.193   6.901  1.00 83.05           C
ATOM    215  OE1 GLN    27     -15.363 -11.557   5.904  1.00 83.05           O
ATOM    216  NE2 GLN    27     -13.880 -12.921   6.951  1.00 83.05           N
ATOM    217  C   GLN    27     -19.152 -10.282   8.847  1.00 83.05           C
ATOM    218  O   GLN    27     -19.071  -9.159   9.341  1.00 83.05           O
ATOM    219  N   VAL    28     -20.198 -10.644   8.076  1.00110.67           N
ATOM    220  CA  VAL    28     -21.214  -9.671   7.788  1.00110.67           C
ATOM    221  CB  VAL    28     -22.236 -10.113   6.773  1.00110.67           C
ATOM    222  CG1 VAL    28     -21.542 -10.247   5.410  1.00110.67           C
ATOM    223  CG2 VAL    28     -22.916 -11.406   7.245  1.00110.67           C
ATOM    224  C   VAL    28     -21.931  -9.281   9.038  1.00110.67           C
ATOM    225  O   VAL    28     -22.102  -8.096   9.315  1.00110.67           O
ATOM    226  N   VAL    29     -22.351 -10.269   9.846  1.00 94.97           N
ATOM    227  CA  VAL    29     -23.100  -9.944  11.022  1.00 94.97           C
ATOM    228  CB  VAL    29     -23.599 -11.169  11.740  1.00 94.97           C
ATOM    229  CG1 VAL    29     -22.405 -11.995  12.249  1.00 94.97           C
ATOM    230  CG2 VAL    29     -24.560 -10.719  12.847  1.00 94.97           C
ATOM    231  C   VAL    29     -22.241  -9.138  11.946  1.00 94.97           C
ATOM    232  O   VAL    29     -22.681  -8.125  12.487  1.00 94.97           O
ATOM    233  N   GLY    30     -20.978  -9.563  12.139  1.00 19.38           N
ATOM    234  CA  GLY    30     -20.110  -8.880  13.051  1.00 19.38           C
ATOM    235  C   GLY    30     -19.849  -7.493  12.557  1.00 19.38           C
ATOM    236  O   GLY    30     -19.888  -6.536  13.328  1.00 19.38           O
ATOM    237  N   GLN    31     -19.569  -7.349  11.248  1.00 70.12           N
ATOM    238  CA  GLN    31     -19.254  -6.058  10.707  1.00 70.12           C
ATOM    239  CB  GLN    31     -18.874  -6.110   9.216  1.00 70.12           C
ATOM    240  CG  GLN    31     -18.547  -4.738   8.619  1.00 70.12           C
ATOM    241  CD  GLN    31     -17.243  -4.249   9.231  1.00 70.12           C
ATOM    242  OE1 GLN    31     -16.363  -5.041   9.563  1.00 70.12           O
ATOM    243  NE2 GLN    31     -17.114  -2.905   9.390  1.00 70.12           N
ATOM    244  C   GLN    31     -20.448  -5.169  10.820  1.00 70.12           C
ATOM    245  O   GLN    31     -20.334  -4.012  11.221  1.00 70.12           O
ATOM    246  N   ALA    32     -21.635  -5.698  10.476  1.00 22.29           N
ATOM    247  CA  ALA    32     -22.816  -4.892  10.514  1.00 22.29           C
ATOM    248  CB  ALA    32     -24.066  -5.658  10.053  1.00 22.29           C
ATOM    249  C   ALA    32     -23.037  -4.472  11.927  1.00 22.29           C
ATOM    250  O   ALA    32     -23.328  -3.309  12.203  1.00 22.29           O
ATOM    251  N   ALA    33     -22.878  -5.415  12.870  1.00 21.15           N
ATOM    252  CA  ALA    33     -23.103  -5.099  14.247  1.00 21.15           C
ATOM    253  CB  ALA    33     -22.922  -6.318  15.167  1.00 21.15           C
ATOM    254  C   ALA    33     -22.108  -4.062  14.661  1.00 21.15           C
ATOM    255  O   ALA    33     -22.453  -3.097  15.341  1.00 21.15           O
ATOM    256  N   THR    34     -20.842  -4.230  14.234  1.00 24.20           N
ATOM    257  CA  THR    34     -19.793  -3.333  14.629  1.00 24.20           C
ATOM    258  CB  THR    34     -18.457  -3.733  14.070  1.00 24.20           C
ATOM    259  OG1 THR    34     -18.117  -5.044  14.497  1.00 24.20           O
ATOM    260  CG2 THR    34     -17.396  -2.728  14.552  1.00 24.20           C
ATOM    261  C   THR    34     -20.093  -1.966  14.112  1.00 24.20           C
ATOM    262  O   THR    34     -19.987  -0.984  14.845  1.00 24.20           O
ATOM    263  N   ILE    35     -20.498  -1.865  12.833  1.00 67.59           N
ATOM    264  CA  ILE    35     -20.731  -0.564  12.283  1.00 67.59           C
ATOM    265  CB  ILE    35     -21.061  -0.583  10.814  1.00 67.59           C
ATOM    266  CG1 ILE    35     -20.988   0.842  10.241  1.00 67.59           C
ATOM    267  CG2 ILE    35     -22.416  -1.278  10.600  1.00 67.59           C
ATOM    268  CD1 ILE    35     -20.999   0.886   8.714  1.00 67.59           C
ATOM    269  C   ILE    35     -21.854   0.071  13.034  1.00 67.59           C
ATOM    270  O   ILE    35     -21.784   1.246  13.390  1.00 67.59           O
ATOM    271  N   TYR    36     -22.916  -0.704  13.317  1.00150.75           N
ATOM    272  CA  TYR    36     -24.051  -0.172  14.006  1.00150.75           C
ATOM    273  CB  TYR    36     -25.167  -1.213  14.190  1.00150.75           C
ATOM    274  CG  TYR    36     -26.237  -0.576  15.006  1.00150.75           C
ATOM    275  CD1 TYR    36     -27.182   0.233  14.419  1.00150.75           C
ATOM    276  CD2 TYR    36     -26.290  -0.790  16.364  1.00150.75           C
ATOM    277  CE1 TYR    36     -28.167   0.817  15.179  1.00150.75           C
ATOM    278  CE2 TYR    36     -27.273  -0.209  17.130  1.00150.75           C
ATOM    279  CZ  TYR    36     -28.213   0.597  16.535  1.00150.75           C
ATOM    280  OH  TYR    36     -29.224   1.196  17.315  1.00150.75           O
ATOM    281  C   TYR    36     -23.621   0.269  15.365  1.00150.75           C
ATOM    282  O   TYR    36     -23.959   1.365  15.809  1.00150.75           O
ATOM    283  N   LYS    37     -22.836  -0.573  16.059  1.00214.03           N
ATOM    284  CA  LYS    37     -22.430  -0.220  17.384  1.00214.03           C
ATOM    285  CB  LYS    37     -21.801  -1.382  18.169  1.00214.03           C
ATOM    286  CG  LYS    37     -21.609  -1.070  19.653  1.00214.03           C
ATOM    287  CD  LYS    37     -21.328  -2.309  20.504  1.00214.03           C
ATOM    288  CE  LYS    37     -21.201  -2.009  21.998  1.00214.03           C
ATOM    289  NZ  LYS    37     -22.533  -1.690  22.559  1.00214.03           N
ATOM    290  C   LYS    37     -21.421   0.870  17.278  1.00214.03           C
ATOM    291  O   LYS    37     -20.699   0.978  16.289  1.00214.03           O
ATOM    292  N   GLY    38     -21.367   1.736  18.305  1.00 24.50           N
ATOM    293  CA  GLY    38     -20.422   2.808  18.277  1.00 24.50           C
ATOM    294  C   GLY    38     -20.491   3.498  19.632  1.00 24.50           C
ATOM    295  O   GLY    38     -20.217   2.819  20.657  1.00 24.50           O
ATOM    296  OXT GLY    38     -20.815   4.716  19.660  1.00 24.50           O
TER     297      GLY    38
END
