# Supplementary material for: Prediction of Anticancer Peptides with High Efficacy and Low Toxicity by Hybrid Model Based on 3D Structure of Peptides
Source: Int J Mol Sci. 2021 May 26;22(11):5630. doi: 10.3390/ijms22115630 (PMC8198792; doi:10.3390/ijms22115630)
Supplement: Supplementary file 1 [file ijms-22-05630-s001.zip › Supplement2(Datasets)/ACPs(PDB)/D1/PDB(Negative)/(101)NL_satpdb11261.pdb]

EXPDTA    THEORETICAL MODEL, MODELLER 9.13 2015/09/21 01:34:58
REMARK   6 MODELLER OBJECTIVE FUNCTION:       976.7272
REMARK   6 MODELLER BEST TEMPLATE % SEQ ID:  45.455
ATOM      1  N   SER     1      12.285   4.665  20.623  1.00  9.83           N
ATOM      2  CA  SER     1      13.381   5.327  19.882  1.00  9.83           C
ATOM      3  CB  SER     1      14.540   4.342  19.656  1.00  9.83           C
ATOM      4  OG  SER     1      15.072   3.922  20.905  1.00  9.83           O
ATOM      5  C   SER     1      12.889   5.801  18.555  1.00  9.83           C
ATOM      6  O   SER     1      11.687   5.836  18.305  1.00  9.83           O
ATOM      7  N   ILE     2      13.825   6.196  17.672  1.00 26.03           N
ATOM      8  CA  ILE     2      13.457   6.666  16.370  1.00 26.03           C
ATOM      9  CB  ILE     2      14.629   7.140  15.561  1.00 26.03           C
ATOM     10  CG1 ILE     2      15.274   8.364  16.230  1.00 26.03           C
ATOM     11  CG2 ILE     2      14.150   7.403  14.124  1.00 26.03           C
ATOM     12  CD1 ILE     2      16.611   8.768  15.612  1.00 26.03           C
ATOM     13  C   ILE     2      12.824   5.531  15.636  1.00 26.03           C
ATOM     14  O   ILE     2      11.809   5.703  14.962  1.00 26.03           O
ATOM     15  N   ARG     3      13.404   4.327  15.776  1.00 68.62           N
ATOM     16  CA  ARG     3      12.909   3.185  15.071  1.00 68.62           C
ATOM     17  CB  ARG     3      13.721   1.914  15.367  1.00 68.62           C
ATOM     18  CG  ARG     3      15.167   2.025  14.875  1.00 68.62           C
ATOM     19  CD  ARG     3      15.987   3.071  15.636  1.00 68.62           C
ATOM     20  NE  ARG     3      17.300   3.212  14.948  1.00 68.62           N
ATOM     21  CZ  ARG     3      18.349   2.407  15.294  1.00 68.62           C
ATOM     22  NH1 ARG     3      18.197   1.463  16.265  1.00 68.62           N
ATOM     23  NH2 ARG     3      19.550   2.551  14.660  1.00 68.62           N
ATOM     24  C   ARG     3      11.499   2.970  15.498  1.00 68.62           C
ATOM     25  O   ARG     3      10.647   2.638  14.680  1.00 68.62           O
ATOM     26  N   ASP     4      11.214   3.158  16.798  1.00 36.31           N
ATOM     27  CA  ASP     4       9.875   3.009  17.282  1.00 36.31           C
ATOM     28  CB  ASP     4       9.767   3.240  18.797  1.00 36.31           C
ATOM     29  CG  ASP     4      10.525   2.130  19.510  1.00 36.31           C
ATOM     30  OD1 ASP     4      10.875   1.118  18.848  1.00 36.31           O
ATOM     31  OD2 ASP     4      10.768   2.290  20.736  1.00 36.31           O
ATOM     32  C   ASP     4       9.057   4.071  16.621  1.00 36.31           C
ATOM     33  O   ASP     4       7.891   3.863  16.285  1.00 36.31           O
ATOM     34  N   LYS     5       9.668   5.252  16.423  1.00150.55           N
ATOM     35  CA  LYS     5       8.992   6.373  15.846  1.00150.55           C
ATOM     36  CB  LYS     5       9.846   7.650  15.844  1.00150.55           C
ATOM     37  CG  LYS     5      10.153   8.145  17.257  1.00150.55           C
ATOM     38  CD  LYS     5       8.900   8.457  18.079  1.00150.55           C
ATOM     39  CE  LYS     5       9.205   8.950  19.493  1.00150.55           C
ATOM     40  NZ  LYS     5       9.844  10.284  19.433  1.00150.55           N
ATOM     41  C   LYS     5       8.600   6.071  14.433  1.00150.55           C
ATOM     42  O   LYS     5       7.537   6.489  13.981  1.00150.55           O
ATOM     43  N   ILE     6       9.435   5.339  13.678  1.00113.12           N
ATOM     44  CA  ILE     6       9.069   5.117  12.312  1.00113.12           C
ATOM     45  CB  ILE     6      10.115   4.397  11.509  1.00113.12           C
ATOM     46  CG1 ILE     6       9.798   4.524  10.014  1.00113.12           C
ATOM     47  CG2 ILE     6      10.217   2.944  11.995  1.00113.12           C
ATOM     48  CD1 ILE     6      10.963   4.111   9.119  1.00113.12           C
ATOM     49  C   ILE     6       7.792   4.339  12.257  1.00113.12           C
ATOM     50  O   ILE     6       6.908   4.661  11.466  1.00113.12           O
ATOM     51  N   LYS     7       7.637   3.292  13.088  1.00198.29           N
ATOM     52  CA  LYS     7       6.406   2.566  12.996  1.00198.29           C
ATOM     53  CB  LYS     7       6.334   1.237  13.779  1.00198.29           C
ATOM     54  CG  LYS     7       6.818   1.266  15.225  1.00198.29           C
ATOM     55  CD  LYS     7       8.337   1.329  15.333  1.00198.29           C
ATOM     56  CE  LYS     7       9.041   0.227  14.538  1.00198.29           C
ATOM     57  NZ  LYS     7       8.525  -1.098  14.953  1.00198.29           N
ATOM     58  C   LYS     7       5.266   3.436  13.421  1.00198.29           C
ATOM     59  O   LYS     7       4.191   3.369  12.831  1.00198.29           O
ATOM     60  N   THR     8       5.456   4.287  14.449  1.00133.62           N
ATOM     61  CA  THR     8       4.344   5.081  14.891  1.00133.62           C
ATOM     62  CB  THR     8       4.629   5.893  16.128  1.00133.62           C
ATOM     63  OG1 THR     8       3.414   6.392  16.664  1.00133.62           O
ATOM     64  CG2 THR     8       5.563   7.063  15.788  1.00133.62           C
ATOM     65  C   THR     8       3.914   6.001  13.784  1.00133.62           C
ATOM     66  O   THR     8       2.721   6.168  13.542  1.00133.62           O
ATOM     67  N   ILE     9       4.872   6.640  13.085  1.00 95.52           N
ATOM     68  CA  ILE     9       4.559   7.526  11.996  1.00 95.52           C
ATOM     69  CB  ILE     9       5.765   8.254  11.479  1.00 95.52           C
ATOM     70  CG1 ILE     9       6.362   9.161  12.571  1.00 95.52           C
ATOM     71  CG2 ILE     9       5.350   9.010  10.206  1.00 95.52           C
ATOM     72  CD1 ILE     9       7.737   9.729  12.217  1.00 95.52           C
ATOM     73  C   ILE     9       3.998   6.730  10.858  1.00 95.52           C
ATOM     74  O   ILE     9       3.012   7.116  10.231  1.00 95.52           O
ATOM     75  N   ALA    10       4.625   5.573  10.580  1.00101.00           N
ATOM     76  CA  ALA    10       4.282   4.731   9.471  1.00101.00           C
ATOM     77  CB  ALA    10       5.197   3.501   9.352  1.00101.00           C
ATOM     78  C   ALA    10       2.873   4.249   9.623  1.00101.00           C
ATOM     79  O   ALA    10       2.144   4.128   8.640  1.00101.00           O
ATOM     80  N   ILE    11       2.442   3.987  10.870  1.00159.69           N
ATOM     81  CA  ILE    11       1.134   3.446  11.097  1.00159.69           C
ATOM     82  CB  ILE    11       0.781   3.253  12.547  1.00159.69           C
ATOM     83  CG1 ILE    11      -0.418   2.298  12.675  1.00159.69           C
ATOM     84  CG2 ILE    11       0.492   4.629  13.162  1.00159.69           C
ATOM     85  CD1 ILE    11      -0.114   0.871  12.222  1.00159.69           C
ATOM     86  C   ILE    11       0.136   4.392  10.508  1.00159.69           C
ATOM     87  O   ILE    11      -0.903   3.970  10.004  1.00159.69           O
ATOM     88  N   ASP    12       0.433   5.703  10.549  1.00176.18           N
ATOM     89  CA  ASP    12      -0.482   6.702  10.077  1.00176.18           C
ATOM     90  CB  ASP    12       0.126   8.116  10.084  1.00176.18           C
ATOM     91  CG  ASP    12       0.365   8.533  11.528  1.00176.18           C
ATOM     92  OD1 ASP    12      -0.190   7.860  12.437  1.00176.18           O
ATOM     93  OD2 ASP    12       1.110   9.526  11.739  1.00176.18           O
ATOM     94  C   ASP    12      -0.840   6.404   8.656  1.00176.18           C
ATOM     95  O   ASP    12      -2.009   6.493   8.286  1.00176.18           O
ATOM     96  N   LEU    13       0.143   6.040   7.812  1.00513.02           N
ATOM     97  CA  LEU    13      -0.184   5.776   6.442  1.00513.02           C
ATOM     98  CB  LEU    13       1.049   5.589   5.542  1.00513.02           C
ATOM     99  CG  LEU    13       1.908   6.859   5.402  1.00513.02           C
ATOM    100  CD1 LEU    13       1.139   7.971   4.671  1.00513.02           C
ATOM    101  CD2 LEU    13       2.472   7.307   6.760  1.00513.02           C
ATOM    102  C   LEU    13      -0.992   4.511   6.384  1.00513.02           C
ATOM    103  O   LEU    13      -0.676   3.531   7.058  1.00513.02           O
ATOM    104  N   ALA    14      -2.077   4.497   5.578  1.00336.72           N
ATOM    105  CA  ALA    14      -2.875   3.306   5.467  1.00336.72           C
ATOM    106  CB  ALA    14      -4.237   3.397   6.176  1.00336.72           C
ATOM    107  C   ALA    14      -3.159   3.092   4.021  1.00336.72           C
ATOM    108  O   ALA    14      -3.417   4.034   3.276  1.00336.72           O
ATOM    109  N   LYS    15      -3.126   1.827   3.572  1.00399.48           N
ATOM    110  CA  LYS    15      -3.395   1.629   2.184  1.00399.48           C
ATOM    111  CB  LYS    15      -2.578   0.486   1.560  1.00399.48           C
ATOM    112  CG  LYS    15      -1.067   0.703   1.682  1.00399.48           C
ATOM    113  CD  LYS    15      -0.595   2.060   1.152  1.00399.48           C
ATOM    114  CE  LYS    15      -0.755   2.239  -0.359  1.00399.48           C
ATOM    115  NZ  LYS    15       0.301   1.486  -1.068  1.00399.48           N
ATOM    116  C   LYS    15      -4.851   1.309   2.064  1.00399.48           C
ATOM    117  O   LYS    15      -5.315   0.265   2.520  1.00399.48           O
ATOM    118  N   SER    16      -5.606   2.230   1.433  1.00285.54           N
ATOM    119  CA  SER    16      -7.031   2.130   1.316  1.00285.54           C
ATOM    120  CB  SER    16      -7.656   3.343   0.603  1.00285.54           C
ATOM    121  OG  SER    16      -7.429   4.530   1.347  1.00285.54           O
ATOM    122  C   SER    16      -7.415   0.933   0.512  1.00285.54           C
ATOM    123  O   SER    16      -8.218   0.111   0.952  1.00285.54           O
ATOM    124  N   ALA    17      -6.831   0.802  -0.691  1.00199.31           N
ATOM    125  CA  ALA    17      -7.205  -0.245  -1.600  1.00199.31           C
ATOM    126  CB  ALA    17      -6.465  -0.163  -2.946  1.00199.31           C
ATOM    127  C   ALA    17      -6.881  -1.573  -1.000  1.00199.31           C
ATOM    128  O   ALA    17      -7.650  -2.528  -1.100  1.00199.31           O
ATOM    129  N   GLY    18      -5.743  -1.627  -0.299  1.00188.99           N
ATOM    130  CA  GLY    18      -5.146  -2.805   0.255  1.00188.99           C
ATOM    131  C   GLY    18      -6.085  -3.459   1.201  1.00188.99           C
ATOM    132  O   GLY    18      -5.909  -4.623   1.560  1.00188.99           O
ATOM    133  N   THR    19      -7.084  -2.692   1.656  1.00271.36           N
ATOM    134  CA  THR    19      -8.019  -3.142   2.636  1.00271.36           C
ATOM    135  CB  THR    19      -9.086  -2.131   2.948  1.00271.36           C
ATOM    136  OG1 THR    19      -9.840  -1.833   1.782  1.00271.36           O
ATOM    137  CG2 THR    19      -8.424  -0.861   3.509  1.00271.36           C
ATOM    138  C   THR    19      -8.707  -4.386   2.171  1.00271.36           C
ATOM    139  O   THR    19      -9.108  -5.196   3.002  1.00271.36           O
ATOM    140  N   GLY    20      -8.802  -4.639   0.853  1.00335.74           N
ATOM    141  CA  GLY    20      -9.656  -5.714   0.444  1.00335.74           C
ATOM    142  C   GLY    20     -10.639  -5.049  -0.405  1.00335.74           C
ATOM    143  O   GLY    20     -11.821  -5.003  -0.093  1.00335.74           O
ATOM    144  N   VAL    21     -10.123  -4.563  -1.545  1.00149.62           N
ATOM    145  CA  VAL    21     -10.800  -3.664  -2.414  1.00149.62           C
ATOM    146  CB  VAL    21     -10.134  -3.577  -3.750  1.00149.62           C
ATOM    147  CG1 VAL    21     -10.929  -2.595  -4.619  1.00149.62           C
ATOM    148  CG2 VAL    21      -8.663  -3.194  -3.550  1.00149.62           C
ATOM    149  C   VAL    21     -12.203  -4.120  -2.654  1.00149.62           C
ATOM    150  O   VAL    21     -13.125  -3.354  -2.405  1.00149.62           O
ATOM    151  N   LEU    22     -12.450  -5.361  -3.096  1.00175.14           N
ATOM    152  CA  LEU    22     -13.828  -5.667  -3.343  1.00175.14           C
ATOM    153  CB  LEU    22     -14.043  -7.040  -4.001  1.00175.14           C
ATOM    154  CG  LEU    22     -13.565  -7.096  -5.464  1.00175.14           C
ATOM    155  CD1 LEU    22     -12.043  -6.928  -5.576  1.00175.14           C
ATOM    156  CD2 LEU    22     -14.083  -8.360  -6.166  1.00175.14           C
ATOM    157  C   LEU    22     -14.615  -5.629  -2.067  1.00175.14           C
ATOM    158  O   LEU    22     -15.717  -5.082  -2.026  1.00175.14           O
ATOM    159  N   LYS    23     -14.061  -6.194  -0.983  1.00194.21           N
ATOM    160  CA  LYS    23     -14.779  -6.279   0.254  1.00194.21           C
ATOM    161  CB  LYS    23     -13.963  -6.999   1.341  1.00194.21           C
ATOM    162  CG  LYS    23     -14.754  -7.377   2.596  1.00194.21           C
ATOM    163  CD  LYS    23     -15.757  -8.514   2.377  1.00194.21           C
ATOM    164  CE  LYS    23     -17.084  -8.064   1.760  1.00194.21           C
ATOM    165  NZ  LYS    23     -17.893  -7.339   2.766  1.00194.21           N
ATOM    166  C   LYS    23     -15.075  -4.903   0.758  1.00194.21           C
ATOM    167  O   LYS    23     -16.215  -4.600   1.098  1.00194.21           O
ATOM    168  N   THR    24     -14.051  -4.032   0.812  1.00145.18           N
ATOM    169  CA  THR    24     -14.180  -2.705   1.332  1.00145.18           C
ATOM    170  CB  THR    24     -12.866  -1.996   1.556  1.00145.18           C
ATOM    171  OG1 THR    24     -13.080  -0.843   2.355  1.00145.18           O
ATOM    172  CG2 THR    24     -12.244  -1.570   0.217  1.00145.18           C
ATOM    173  C   THR    24     -15.018  -1.879   0.414  1.00145.18           C
ATOM    174  O   THR    24     -15.862  -1.109   0.862  1.00145.18           O
ATOM    175  N   LEU    25     -14.795  -2.025  -0.904  1.00132.62           N
ATOM    176  CA  LEU    25     -15.497  -1.264  -1.891  1.00132.62           C
ATOM    177  CB  LEU    25     -14.955  -1.535  -3.308  1.00132.62           C
ATOM    178  CG  LEU    25     -15.678  -0.814  -4.458  1.00132.62           C
ATOM    179  CD1 LEU    25     -17.022  -1.480  -4.785  1.00132.62           C
ATOM    180  CD2 LEU    25     -15.804   0.690  -4.171  1.00132.62           C
ATOM    181  C   LEU    25     -16.947  -1.621  -1.844  1.00132.62           C
ATOM    182  O   LEU    25     -17.805  -0.742  -1.840  1.00132.62           O
ATOM    183  N   ILE    26     -17.256  -2.930  -1.798  1.00136.35           N
ATOM    184  CA  ILE    26     -18.612  -3.391  -1.759  1.00136.35           C
ATOM    185  CB  ILE    26     -18.735  -4.890  -1.886  1.00136.35           C
ATOM    186  CG1 ILE    26     -20.206  -5.288  -2.089  1.00136.35           C
ATOM    187  CG2 ILE    26     -18.067  -5.565  -0.679  1.00136.35           C
ATOM    188  CD1 ILE    26     -20.384  -6.744  -2.516  1.00136.35           C
ATOM    189  C   ILE    26     -19.220  -2.962  -0.460  1.00136.35           C
ATOM    190  O   ILE    26     -20.365  -2.520  -0.406  1.00136.35           O
ATOM    191  N   CYS    27     -18.431  -3.086   0.617  1.00169.19           N
ATOM    192  CA  CYS    27     -18.772  -2.787   1.979  1.00169.19           C
ATOM    193  CB  CYS    27     -17.703  -3.279   2.966  1.00169.19           C
ATOM    194  SG  CYS    27     -18.213  -3.275   4.705  1.00169.19           S
ATOM    195  C   CYS    27     -18.902  -1.300   2.145  1.00169.19           C
ATOM    196  O   CYS    27     -19.460  -0.824   3.130  1.00169.19           O
ATOM    197  N   LYS    28     -18.404  -0.532   1.161  1.00167.77           N
ATOM    198  CA  LYS    28     -18.216   0.897   1.176  1.00167.77           C
ATOM    199  CB  LYS    28     -17.775   1.449  -0.190  1.00167.77           C
ATOM    200  CG  LYS    28     -16.280   1.345  -0.482  1.00167.77           C
ATOM    201  CD  LYS    28     -15.431   2.284   0.375  1.00167.77           C
ATOM    202  CE  LYS    28     -13.974   2.374  -0.078  1.00167.77           C
ATOM    203  NZ  LYS    28     -13.313   3.526   0.576  1.00167.77           N
ATOM    204  C   LYS    28     -19.433   1.691   1.527  1.00167.77           C
ATOM    205  O   LYS    28     -19.274   2.792   2.050  1.00167.77           O
ATOM    206  N   LEU    29     -20.658   1.213   1.241  1.00115.37           N
ATOM    207  CA  LEU    29     -21.804   2.064   1.430  1.00115.37           C
ATOM    208  CB  LEU    29     -23.124   1.337   1.123  1.00115.37           C
ATOM    209  CG  LEU    29     -23.200   0.794  -0.317  1.00115.37           C
ATOM    210  CD1 LEU    29     -22.184  -0.341  -0.549  1.00115.37           C
ATOM    211  CD2 LEU    29     -24.638   0.398  -0.687  1.00115.37           C
ATOM    212  C   LEU    29     -21.872   2.545   2.850  1.00115.37           C
ATOM    213  O   LEU    29     -21.932   3.749   3.095  1.00115.37           O
ATOM    214  N   ASP    30     -21.849   1.621   3.824  1.00 81.79           N
ATOM    215  CA  ASP    30     -21.815   1.989   5.208  1.00 81.79           C
ATOM    216  CB  ASP    30     -22.045   0.791   6.143  1.00 81.79           C
ATOM    217  CG  ASP    30     -23.515   0.422   6.036  1.00 81.79           C
ATOM    218  OD1 ASP    30     -24.357   1.359   6.083  1.00 81.79           O
ATOM    219  OD2 ASP    30     -23.820  -0.794   5.913  1.00 81.79           O
ATOM    220  C   ASP    30     -20.456   2.543   5.485  1.00 81.79           C
ATOM    221  O   ASP    30     -20.277   3.414   6.338  1.00 81.79           O
ATOM    222  N   LYS    31     -19.462   2.045   4.726  1.00136.43           N
ATOM    223  CA  LYS    31     -18.078   2.349   4.923  1.00136.43           C
ATOM    224  CB  LYS    31     -17.721   3.843   4.813  1.00136.43           C
ATOM    225  CG  LYS    31     -16.222   4.109   4.998  1.00136.43           C
ATOM    226  CD  LYS    31     -15.331   3.422   3.956  1.00136.43           C
ATOM    227  CE  LYS    31     -13.835   3.544   4.260  1.00136.43           C
ATOM    228  NZ  LYS    31     -13.057   2.651   3.373  1.00136.43           N
ATOM    229  C   LYS    31     -17.731   1.815   6.265  1.00136.43           C
ATOM    230  O   LYS    31     -16.885   2.343   6.986  1.00136.43           O
ATOM    231  N   SER    32     -18.426   0.723   6.628  1.00 40.60           N
ATOM    232  CA  SER    32     -18.133   0.042   7.841  1.00 40.60           C
ATOM    233  CB  SER    32     -19.138  -1.079   8.165  1.00 40.60           C
ATOM    234  OG  SER    32     -19.139  -2.052   7.131  1.00 40.60           O
ATOM    235  C   SER    32     -16.790  -0.561   7.641  1.00 40.60           C
ATOM    236  O   SER    32     -15.946  -0.556   8.534  1.00 40.60           O
ATOM    237  N   CYS    33     -16.540  -1.082   6.429  1.00 67.24           N
ATOM    238  CA  CYS    33     -15.258  -1.664   6.194  1.00 67.24           C
ATOM    239  CB  CYS    33     -15.300  -2.817   5.181  1.00 67.24           C
ATOM    240  SG  CYS    33     -16.569  -4.038   5.618  1.00 67.24           S
ATOM    241  C   CYS    33     -14.417  -0.551   5.588  1.00 67.24           C
ATOM    242  O   CYS    33     -13.604   0.053   6.339  1.00 67.24           O
ATOM    243  OXT CYS    33     -14.585  -0.281   4.371  1.00 67.24           O
TER     244      CYS    33
END
