# Supplementary material for: Prediction of Anticancer Peptides with High Efficacy and Low Toxicity by Hybrid Model Based on 3D Structure of Peptides
Source: Int J Mol Sci. 2021 May 26;22(11):5630. doi: 10.3390/ijms22115630 (PMC8198792; doi:10.3390/ijms22115630)
Supplement: Supplementary file 1 [file ijms-22-05630-s001.zip › Supplement2(Datasets)/ACPs(PDB)/D1/PDB(Negative)/(102)NL_satpdb11263.pdb]

ATOM      1  N   ILE     1      10.997 -18.780   0.220  1.00  0.00           N  
ATOM      2  H   ILE     1      11.412 -19.272   0.999  1.00  0.00           H  
ATOM      3  CA  ILE     1      11.811 -18.908  -1.034  1.00  0.00           C  
ATOM      4  HA  ILE     1      12.541 -18.099  -1.039  1.00  0.00           H  
ATOM      5  CB  ILE     1      12.781 -20.119  -0.856  1.00  0.00           C  
ATOM      6  HB  ILE     1      13.211 -19.959   0.132  1.00  0.00           H  
ATOM      7  CG2 ILE     1      12.054 -21.490  -1.052  1.00  0.00           C  
ATOM      8 HG21 ILE     1      11.622 -21.465  -2.052  1.00  0.00           H  
ATOM      9 HG22 ILE     1      12.762 -22.299  -0.871  1.00  0.00           H  
ATOM     10 HG23 ILE     1      11.209 -21.644  -0.380  1.00  0.00           H  
ATOM     11  CG1 ILE     1      13.933 -19.981  -1.901  1.00  0.00           C  
ATOM     12 HG12 ILE     1      14.623 -20.825  -1.904  1.00  0.00           H  
ATOM     13 HG13 ILE     1      13.505 -20.007  -2.902  1.00  0.00           H  
ATOM     14  CD1 ILE     1      14.820 -18.761  -1.753  1.00  0.00           C  
ATOM     15 HD11 ILE     1      15.628 -18.865  -2.477  1.00  0.00           H  
ATOM     16 HD12 ILE     1      14.229 -17.852  -1.861  1.00  0.00           H  
ATOM     17 HD13 ILE     1      15.244 -18.829  -0.752  1.00  0.00           H  
ATOM     18  C   ILE     1      10.980 -18.890  -2.304  1.00  0.00           C  
ATOM     19  O   ILE     1      11.499 -18.352  -3.294  1.00  0.00           O  
ATOM     20  N   THR     2       9.783 -19.454  -2.226  1.00  0.00           N  
ATOM     21  H   THR     2       9.612 -19.978  -1.380  1.00  0.00           H  
ATOM     22  CA  THR     2       8.818 -19.589  -3.320  1.00  0.00           C  
ATOM     23  HA  THR     2       9.368 -20.176  -4.056  1.00  0.00           H  
ATOM     24  CB  THR     2       7.508 -20.301  -2.918  1.00  0.00           C  
ATOM     25  HB  THR     2       6.894 -20.323  -3.818  1.00  0.00           H  
ATOM     26  CG2 THR     2       7.621 -21.705  -2.472  1.00  0.00           C  
ATOM     27 HG21 THR     2       8.077 -22.245  -3.302  1.00  0.00           H  
ATOM     28 HG22 THR     2       8.164 -21.776  -1.529  1.00  0.00           H  
ATOM     29 HG23 THR     2       6.586 -22.033  -2.379  1.00  0.00           H  
ATOM     30  OG1 THR     2       6.863 -19.501  -1.998  1.00  0.00           O  
ATOM     31  HG1 THR     2       5.949 -19.791  -2.055  1.00  0.00           H  
ATOM     32  C   THR     2       8.387 -18.372  -4.101  1.00  0.00           C  
ATOM     33  O   THR     2       8.018 -18.478  -5.283  1.00  0.00           O  
ATOM     34  N   ILE     3       8.446 -17.214  -3.359  1.00  0.00           N  
ATOM     35  H   ILE     3       8.747 -17.429  -2.420  1.00  0.00           H  
ATOM     36  CA  ILE     3       7.953 -15.853  -3.642  1.00  0.00           C  
ATOM     37  HA  ILE     3       6.887 -15.742  -3.443  1.00  0.00           H  
ATOM     38  CB  ILE     3       8.701 -14.841  -2.656  1.00  0.00           C  
ATOM     39  HB  ILE     3       8.424 -15.217  -1.671  1.00  0.00           H  
ATOM     40  CG2 ILE     3      10.208 -14.967  -2.878  1.00  0.00           C  
ATOM     41 HG21 ILE     3      10.740 -14.287  -2.214  1.00  0.00           H  
ATOM     42 HG22 ILE     3      10.586 -15.957  -2.620  1.00  0.00           H  
ATOM     43 HG23 ILE     3      10.543 -14.744  -3.891  1.00  0.00           H  
ATOM     44  CG1 ILE     3       8.196 -13.403  -2.682  1.00  0.00           C  
ATOM     45 HG12 ILE     3       8.906 -12.633  -2.381  1.00  0.00           H  
ATOM     46 HG13 ILE     3       7.999 -13.080  -3.704  1.00  0.00           H  
ATOM     47  CD1 ILE     3       6.908 -13.175  -1.929  1.00  0.00           C  
ATOM     48 HD11 ILE     3       6.138 -13.838  -2.323  1.00  0.00           H  
ATOM     49 HD12 ILE     3       6.985 -13.391  -0.864  1.00  0.00           H  
ATOM     50 HD13 ILE     3       6.610 -12.127  -1.900  1.00  0.00           H  
ATOM     51  C   ILE     3       8.085 -15.493  -5.157  1.00  0.00           C  
ATOM     52  O   ILE     3       9.186 -15.680  -5.718  1.00  0.00           O  
ATOM     53  N   PRO     4       6.969 -15.121  -5.934  1.00  0.00           N  
ATOM     54  CD  PRO     4       5.669 -14.693  -5.460  1.00  0.00           C  
ATOM     55  HD2 PRO     4       5.687 -13.632  -5.208  1.00  0.00           H  
ATOM     56  HD3 PRO     4       5.412 -15.179  -4.518  1.00  0.00           H  
ATOM     57  CG  PRO     4       4.645 -14.898  -6.551  1.00  0.00           C  
ATOM     58  HG2 PRO     4       3.846 -14.158  -6.588  1.00  0.00           H  
ATOM     59  HG3 PRO     4       4.304 -15.933  -6.537  1.00  0.00           H  
ATOM     60  CB  PRO     4       5.489 -14.816  -7.816  1.00  0.00           C  
ATOM     61  HB2 PRO     4       5.395 -13.785  -8.156  1.00  0.00           H  
ATOM     62  HB3 PRO     4       5.108 -15.590  -8.482  1.00  0.00           H  
ATOM     63  CA  PRO     4       6.955 -15.262  -7.414  1.00  0.00           C  
ATOM     64  HA  PRO     4       7.021 -16.324  -7.651  1.00  0.00           H  
ATOM     65  C   PRO     4       8.018 -14.432  -8.165  1.00  0.00           C  
ATOM     66  O   PRO     4       8.346 -13.306  -7.756  1.00  0.00           O  
ATOM     67  N   PRO     5       8.534 -14.912  -9.322  1.00  0.00           N  
ATOM     68  CD  PRO     5       8.394 -16.308  -9.790  1.00  0.00           C  
ATOM     69  HD2 PRO     5       7.483 -16.562 -10.331  1.00  0.00           H  
ATOM     70  HD3 PRO     5       8.534 -16.901  -8.886  1.00  0.00           H  
ATOM     71  CG  PRO     5       9.547 -16.612 -10.761  1.00  0.00           C  
ATOM     72  HG2 PRO     5       9.362 -17.339 -11.552  1.00  0.00           H  
ATOM     73  HG3 PRO     5      10.489 -16.802 -10.246  1.00  0.00           H  
ATOM     74  CB  PRO     5       9.637 -15.169 -11.382  1.00  0.00           C  
ATOM     75  HB2 PRO     5       8.765 -15.026 -12.020  1.00  0.00           H  
ATOM     76  HB3 PRO     5      10.586 -15.088 -11.913  1.00  0.00           H  
ATOM     77  CA  PRO     5       9.554 -14.285 -10.152  1.00  0.00           C  
ATOM     78  HA  PRO     5      10.504 -14.464  -9.649  1.00  0.00           H  
ATOM     79  C   PRO     5       9.505 -12.764 -10.374  1.00  0.00           C  
ATOM     80  O   PRO     5      10.456 -12.020 -10.350  1.00  0.00           O  
ATOM     81  N   ILE     6       8.241 -12.246 -10.543  1.00  0.00           N  
ATOM     82  H   ILE     6       7.483 -12.911 -10.484  1.00  0.00           H  
ATOM     83  CA  ILE     6       7.961 -10.851 -10.674  1.00  0.00           C  
ATOM     84  HA  ILE     6       8.460 -10.508 -11.580  1.00  0.00           H  
ATOM     85  CB  ILE     6       6.458 -10.719 -10.998  1.00  0.00           C  
ATOM     86  HB  ILE     6       6.193 -11.174 -11.952  1.00  0.00           H  
ATOM     87  CG2 ILE     6       5.582 -11.525  -9.920  1.00  0.00           C  
ATOM     88 HG21 ILE     6       5.941 -11.392  -8.900  1.00  0.00           H  
ATOM     89 HG22 ILE     6       4.543 -11.233 -10.069  1.00  0.00           H  
ATOM     90 HG23 ILE     6       5.602 -12.585 -10.172  1.00  0.00           H  
ATOM     91  CG1 ILE     6       6.048  -9.186 -11.007  1.00  0.00           C  
ATOM     92 HG12 ILE     6       4.985  -9.139 -11.243  1.00  0.00           H  
ATOM     93 HG13 ILE     6       6.175  -8.817  -9.989  1.00  0.00           H  
ATOM     94  CD1 ILE     6       6.874  -8.367 -12.047  1.00  0.00           C  
ATOM     95 HD11 ILE     6       6.568  -8.675 -13.047  1.00  0.00           H  
ATOM     96 HD12 ILE     6       6.529  -7.345 -11.890  1.00  0.00           H  
ATOM     97 HD13 ILE     6       7.953  -8.379 -11.899  1.00  0.00           H  
ATOM     98  C   ILE     6       8.403  -9.982  -9.470  1.00  0.00           C  
ATOM     99  O   ILE     6       8.937  -8.926  -9.640  1.00  0.00           O  
ATOM    100  N   VAL     7       8.215 -10.503  -8.253  1.00  0.00           N  
ATOM    101  H   VAL     7       7.893 -11.452  -8.129  1.00  0.00           H  
ATOM    102  CA  VAL     7       8.536  -9.813  -6.983  1.00  0.00           C  
ATOM    103  HA  VAL     7       8.127  -8.803  -7.012  1.00  0.00           H  
ATOM    104  CB  VAL     7       7.823 -10.568  -5.773  1.00  0.00           C  
ATOM    105  HB  VAL     7       8.221 -11.580  -5.689  1.00  0.00           H  
ATOM    106  CG1 VAL     7       8.083  -9.717  -4.485  1.00  0.00           C  
ATOM    107 HG11 VAL     7       7.454  -8.827  -4.494  1.00  0.00           H  
ATOM    108 HG12 VAL     7       7.818 -10.450  -3.723  1.00  0.00           H  
ATOM    109 HG13 VAL     7       9.097  -9.350  -4.326  1.00  0.00           H  
ATOM    110  CG2 VAL     7       6.283 -10.693  -6.102  1.00  0.00           C  
ATOM    111 HG21 VAL     7       6.066 -11.439  -6.866  1.00  0.00           H  
ATOM    112 HG22 VAL     7       5.718 -11.021  -5.230  1.00  0.00           H  
ATOM    113 HG23 VAL     7       5.922  -9.688  -6.325  1.00  0.00           H  
ATOM    114  C   VAL     7      10.033  -9.938  -6.815  1.00  0.00           C  
ATOM    115  O   VAL     7      10.671  -8.887  -6.593  1.00  0.00           O  
ATOM    116  N   LYS     8      10.669 -11.119  -7.123  1.00  0.00           N  
ATOM    117  H   LYS     8      10.054 -11.851  -7.450  1.00  0.00           H  
ATOM    118  CA  LYS     8      12.166 -11.271  -7.173  1.00  0.00           C  
ATOM    119  HA  LYS     8      12.582 -11.014  -6.200  1.00  0.00           H  
ATOM    120  CB  LYS     8      12.543 -12.682  -7.610  1.00  0.00           C  
ATOM    121  HB2 LYS     8      12.201 -12.926  -8.616  1.00  0.00           H  
ATOM    122  HB3 LYS     8      13.630 -12.720  -7.686  1.00  0.00           H  
ATOM    123  CG  LYS     8      12.075 -13.811  -6.698  1.00  0.00           C  
ATOM    124  HG2 LYS     8      12.588 -13.654  -5.749  1.00  0.00           H  
ATOM    125  HG3 LYS     8      10.995 -13.726  -6.574  1.00  0.00           H  
ATOM    126  CD  LYS     8      12.601 -15.161  -7.209  1.00  0.00           C  
ATOM    127  HD2 LYS     8      11.935 -15.593  -7.956  1.00  0.00           H  
ATOM    128  HD3 LYS     8      13.539 -14.935  -7.714  1.00  0.00           H  
ATOM    129  CE  LYS     8      12.779 -16.322  -6.237  1.00  0.00           C  
ATOM    130  HE2 LYS     8      13.114 -17.163  -6.844  1.00  0.00           H  
ATOM    131  HE3 LYS     8      13.522 -15.926  -5.544  1.00  0.00           H  
ATOM    132  NZ  LYS     8      11.573 -16.772  -5.532  1.00  0.00           N  
ATOM    133  HZ1 LYS     8      11.876 -17.582  -5.011  1.00  0.00           H  
ATOM    134  HZ2 LYS     8      11.117 -16.169  -4.862  1.00  0.00           H  
ATOM    135  HZ3 LYS     8      10.741 -16.943  -6.080  1.00  0.00           H  
ATOM    136  C   LYS     8      12.815 -10.282  -8.102  1.00  0.00           C  
ATOM    137  O   LYS     8      13.872  -9.661  -7.851  1.00  0.00           O  
ATOM    138  N   ASN     9      12.188  -9.863  -9.203  1.00  0.00           N  
ATOM    139  H   ASN     9      11.396 -10.399  -9.527  1.00  0.00           H  
ATOM    140  CA  ASN     9      12.657  -8.973 -10.173  1.00  0.00           C  
ATOM    141  HA  ASN     9      13.733  -9.145 -10.193  1.00  0.00           H  
ATOM    142  CB  ASN     9      12.120  -9.391 -11.572  1.00  0.00           C  
ATOM    143  HB2 ASN     9      12.266 -10.457 -11.750  1.00  0.00           H  
ATOM    144  HB3 ASN     9      11.064  -9.128 -11.631  1.00  0.00           H  
ATOM    145  CG  ASN     9      12.861  -8.769 -12.724  1.00  0.00           C  
ATOM    146  OD1 ASN     9      13.986  -8.178 -12.628  1.00  0.00           O  
ATOM    147  ND2 ASN     9      12.255  -8.783 -13.915  1.00  0.00           N  
ATOM    148 HD21 ASN     9      12.758  -8.304 -14.648  1.00  0.00           H  
ATOM    149 HD22 ASN     9      11.377  -9.281 -13.958  1.00  0.00           H  
ATOM    150  C   ASN     9      12.524  -7.422  -9.936  1.00  0.00           C  
ATOM    151  O   ASN     9      13.533  -6.706 -10.035  1.00  0.00           O  
ATOM    152  N   THR    10      11.334  -7.019  -9.440  1.00  0.00           N  
ATOM    153  H   THR    10      10.600  -7.690  -9.266  1.00  0.00           H  
ATOM    154  CA  THR    10      11.095  -5.610  -8.995  1.00  0.00           C  
ATOM    155  HA  THR    10      11.563  -4.874  -9.649  1.00  0.00           H  
ATOM    156  CB  THR    10       9.557  -5.420  -8.828  1.00  0.00           C  
ATOM    157  HB  THR    10       9.520  -4.490  -8.261  1.00  0.00           H  
ATOM    158  CG2 THR    10       8.779  -5.213 -10.085  1.00  0.00           C  
ATOM    159 HG21 THR    10       9.124  -4.357 -10.665  1.00  0.00           H  
ATOM    160 HG22 THR    10       8.766  -6.089 -10.734  1.00  0.00           H  
ATOM    161 HG23 THR    10       7.810  -4.973  -9.648  1.00  0.00           H  
ATOM    162  OG1 THR    10       8.908  -6.430  -8.127  1.00  0.00           O  
ATOM    163  HG1 THR    10       8.740  -7.208  -8.664  1.00  0.00           H  
ATOM    164  C   THR    10      11.762  -5.375  -7.698  1.00  0.00           C  
ATOM    165  O   THR    10      12.557  -4.426  -7.615  1.00  0.00           O  
ATOM    166  N   LEU    11      11.492  -6.200  -6.638  1.00  0.00           N  
ATOM    167  H   LEU    11      10.766  -6.896  -6.732  1.00  0.00           H  
ATOM    168  CA  LEU    11      11.804  -5.762  -5.271  1.00  0.00           C  
ATOM    169  HA  LEU    11      11.319  -4.803  -5.090  1.00  0.00           H  
ATOM    170  CB  LEU    11      11.117  -6.821  -4.382  1.00  0.00           C  
ATOM    171  HB2 LEU    11      10.062  -7.014  -4.576  1.00  0.00           H  
ATOM    172  HB3 LEU    11      11.708  -7.725  -4.530  1.00  0.00           H  
ATOM    173  CG  LEU    11      11.023  -6.585  -2.828  1.00  0.00           C  
ATOM    174  HG  LEU    11      12.065  -6.449  -2.538  1.00  0.00           H  
ATOM    175  CD1 LEU    11      10.431  -5.238  -2.400  1.00  0.00           C  
ATOM    176 HD11 LEU    11      11.056  -4.457  -2.834  1.00  0.00           H  
ATOM    177 HD12 LEU    11       9.441  -5.098  -2.833  1.00  0.00           H  
ATOM    178 HD13 LEU    11      10.431  -5.009  -1.334  1.00  0.00           H  
ATOM    179  CD2 LEU    11      10.369  -7.768  -2.129  1.00  0.00           C  
ATOM    180 HD21 LEU    11       9.922  -7.389  -1.210  1.00  0.00           H  
ATOM    181 HD22 LEU    11       9.574  -8.214  -2.727  1.00  0.00           H  
ATOM    182 HD23 LEU    11      11.112  -8.537  -1.915  1.00  0.00           H  
ATOM    183  C   LEU    11      13.318  -5.661  -4.943  1.00  0.00           C  
ATOM    184  O   LEU    11      13.772  -4.814  -4.204  1.00  0.00           O  
ATOM    185  N   LYS    12      14.225  -6.466  -5.571  1.00  0.00           N  
ATOM    186  H   LYS    12      13.943  -7.347  -5.976  1.00  0.00           H  
ATOM    187  CA  LYS    12      15.670  -6.147  -5.566  1.00  0.00           C  
ATOM    188  HA  LYS    12      15.995  -6.163  -4.526  1.00  0.00           H  
ATOM    189  CB  LYS    12      16.569  -7.075  -6.391  1.00  0.00           C  
ATOM    190  HB2 LYS    12      17.620  -6.861  -6.198  1.00  0.00           H  
ATOM    191  HB3 LYS    12      16.280  -8.061  -6.026  1.00  0.00           H  
ATOM    192  CG  LYS    12      16.284  -6.961  -7.827  1.00  0.00           C  
ATOM    193  HG2 LYS    12      15.266  -7.276  -8.059  1.00  0.00           H  
ATOM    194  HG3 LYS    12      16.416  -5.964  -8.247  1.00  0.00           H  
ATOM    195  CD  LYS    12      17.226  -7.870  -8.568  1.00  0.00           C  
ATOM    196  HD2 LYS    12      18.151  -7.307  -8.687  1.00  0.00           H  
ATOM    197  HD3 LYS    12      17.390  -8.760  -7.961  1.00  0.00           H  
ATOM    198  CE  LYS    12      16.701  -8.302  -9.981  1.00  0.00           C  
ATOM    199  HE2 LYS    12      17.526  -8.868 -10.414  1.00  0.00           H  
ATOM    200  HE3 LYS    12      15.813  -8.928  -9.894  1.00  0.00           H  
ATOM    201  NZ  LYS    12      16.290  -7.182 -10.934  1.00  0.00           N  
ATOM    202  HZ1 LYS    12      15.893  -7.676 -11.720  1.00  0.00           H  
ATOM    203  HZ2 LYS    12      15.596  -6.640 -10.441  1.00  0.00           H  
ATOM    204  HZ3 LYS    12      16.971  -6.524 -11.288  1.00  0.00           H  
ATOM    205  C   LYS    12      16.102  -4.723  -5.965  1.00  0.00           C  
ATOM    206  O   LYS    12      17.118  -4.248  -5.486  1.00  0.00           O  
ATOM    207  N   LYS    13      15.349  -3.924  -6.770  1.00  0.00           N  
ATOM    208  H   LYS    13      14.420  -4.313  -6.844  1.00  0.00           H  
ATOM    209  CA  LYS    13      15.670  -2.491  -6.921  1.00  0.00           C  
ATOM    210  HA  LYS    13      16.752  -2.390  -7.006  1.00  0.00           H  
ATOM    211  CB  LYS    13      14.995  -2.085  -8.152  1.00  0.00           C  
ATOM    212  HB2 LYS    13      15.326  -2.782  -8.922  1.00  0.00           H  
ATOM    213  HB3 LYS    13      13.930  -1.997  -7.936  1.00  0.00           H  
ATOM    214  CG  LYS    13      15.363  -0.643  -8.624  1.00  0.00           C  
ATOM    215  HG2 LYS    13      16.364  -0.340  -8.315  1.00  0.00           H  
ATOM    216  HG3 LYS    13      15.426  -0.805  -9.700  1.00  0.00           H  
ATOM    217  CD  LYS    13      14.336   0.391  -8.402  1.00  0.00           C  
ATOM    218  HD2 LYS    13      13.636   0.345  -9.237  1.00  0.00           H  
ATOM    219  HD3 LYS    13      13.798   0.271  -7.462  1.00  0.00           H  
ATOM    220  CE  LYS    13      14.780   1.831  -8.373  1.00  0.00           C  
ATOM    221  HE2 LYS    13      15.330   2.141  -9.262  1.00  0.00           H  
ATOM    222  HE3 LYS    13      13.912   2.486  -8.456  1.00  0.00           H  
ATOM    223  NZ  LYS    13      15.492   2.092  -7.136  1.00  0.00           N  
ATOM    224  HZ1 LYS    13      14.818   1.980  -6.392  1.00  0.00           H  
ATOM    225  HZ2 LYS    13      16.220   1.395  -7.073  1.00  0.00           H  
ATOM    226  HZ3 LYS    13      15.932   2.995  -7.028  1.00  0.00           H  
ATOM    227  C   LYS    13      15.206  -1.554  -5.726  1.00  0.00           C  
ATOM    228  O   LYS    13      15.614  -0.387  -5.608  1.00  0.00           O  
ATOM    229  N   PHE    14      14.134  -1.929  -4.981  1.00  0.00           N  
ATOM    230  H   PHE    14      13.815  -2.880  -5.101  1.00  0.00           H  
ATOM    231  CA  PHE    14      13.584  -1.160  -3.834  1.00  0.00           C  
ATOM    232  HA  PHE    14      13.892  -0.116  -3.888  1.00  0.00           H  
ATOM    233  CB  PHE    14      12.055  -1.116  -4.028  1.00  0.00           C  
ATOM    234  HB2 PHE    14      11.636  -2.123  -4.038  1.00  0.00           H  
ATOM    235  HB3 PHE    14      11.733  -0.566  -3.143  1.00  0.00           H  
ATOM    236  CG  PHE    14      11.631  -0.400  -5.281  1.00  0.00           C  
ATOM    237  CD1 PHE    14      11.646   0.985  -5.245  1.00  0.00           C  
ATOM    238  HD1 PHE    14      11.897   1.481  -4.319  1.00  0.00           H  
ATOM    239  CE1 PHE    14      11.353   1.767  -6.353  1.00  0.00           C  
ATOM    240  HE1 PHE    14      11.308   2.844  -6.423  1.00  0.00           H  
ATOM    241  CZ  PHE    14      11.014   1.033  -7.540  1.00  0.00           C  
ATOM    242  HZ  PHE    14      10.863   1.570  -8.464  1.00  0.00           H  
ATOM    243  CE2 PHE    14      10.988  -0.348  -7.645  1.00  0.00           C  
ATOM    244  HE2 PHE    14      10.609  -0.796  -8.552  1.00  0.00           H  
ATOM    245  CD2 PHE    14      11.300  -1.119  -6.490  1.00  0.00           C  
ATOM    246  HD2 PHE    14      11.403  -2.191  -6.579  1.00  0.00           H  
ATOM    247  C   PHE    14      14.021  -1.609  -2.426  1.00  0.00           C  
ATOM    248  O   PHE    14      14.283  -0.731  -1.597  1.00  0.00           O  
ATOM    249  N   ILE    15      14.184  -2.938  -2.176  1.00  0.00           N  
ATOM    250  H   ILE    15      13.958  -3.580  -2.922  1.00  0.00           H  
ATOM    251  CA  ILE    15      14.770  -3.561  -0.907  1.00  0.00           C  
ATOM    252  HA  ILE    15      14.133  -3.231  -0.086  1.00  0.00           H  
ATOM    253  CB  ILE    15      14.653  -5.114  -0.995  1.00  0.00           C  
ATOM    254  HB  ILE    15      13.896  -5.396  -1.726  1.00  0.00           H  
ATOM    255  CG2 ILE    15      16.063  -5.554  -1.528  1.00  0.00           C  
ATOM    256 HG21 ILE    15      15.915  -6.624  -1.675  1.00  0.00           H  
ATOM    257 HG22 ILE    15      16.274  -5.041  -2.466  1.00  0.00           H  
ATOM    258 HG23 ILE    15      16.844  -5.373  -0.788  1.00  0.00           H  
ATOM    259  CG1 ILE    15      14.388  -5.727   0.381  1.00  0.00           C  
ATOM    260 HG12 ILE    15      14.543  -6.806   0.379  1.00  0.00           H  
ATOM    261 HG13 ILE    15      15.120  -5.349   1.096  1.00  0.00           H  
ATOM    262  CD1 ILE    15      12.960  -5.426   0.847  1.00  0.00           C  
ATOM    263 HD11 ILE    15      12.750  -6.061   1.708  1.00  0.00           H  
ATOM    264 HD12 ILE    15      12.825  -4.414   1.227  1.00  0.00           H  
ATOM    265 HD13 ILE    15      12.220  -5.624   0.071  1.00  0.00           H  
ATOM    266  C   ILE    15      16.113  -3.013  -0.443  1.00  0.00           C  
ATOM    267  O   ILE    15      16.500  -3.175   0.690  1.00  0.00           O  
ATOM    268  N   LYS    16      16.783  -2.210  -1.281  1.00  0.00           N  
ATOM    269  H   LYS    16      16.429  -2.074  -2.217  1.00  0.00           H  
ATOM    270  CA  LYS    16      17.823  -1.272  -0.843  1.00  0.00           C  
ATOM    271  HA  LYS    16      18.692  -1.866  -0.560  1.00  0.00           H  
ATOM    272  CB  LYS    16      18.272  -0.429  -2.111  1.00  0.00           C  
ATOM    273  HB2 LYS    16      18.729  -1.170  -2.766  1.00  0.00           H  
ATOM    274  HB3 LYS    16      17.430   0.064  -2.597  1.00  0.00           H  
ATOM    275  CG  LYS    16      19.409   0.555  -1.686  1.00  0.00           C  
ATOM    276  HG2 LYS    16      19.591   1.181  -2.559  1.00  0.00           H  
ATOM    277  HG3 LYS    16      19.107   1.215  -0.873  1.00  0.00           H  
ATOM    278  CD  LYS    16      20.805  -0.159  -1.410  1.00  0.00           C  
ATOM    279  HD2 LYS    16      20.786  -0.882  -0.594  1.00  0.00           H  
ATOM    280  HD3 LYS    16      21.073  -0.754  -2.283  1.00  0.00           H  
ATOM    281  CE  LYS    16      21.823   0.951  -1.111  1.00  0.00           C  
ATOM    282  HE2 LYS    16      22.765   0.477  -1.386  1.00  0.00           H  
ATOM    283  HE3 LYS    16      21.698   1.789  -1.797  1.00  0.00           H  
ATOM    284  NZ  LYS    16      21.774   1.359   0.295  1.00  0.00           N  
ATOM    285  HZ1 LYS    16      22.061   2.313   0.460  1.00  0.00           H  
ATOM    286  HZ2 LYS    16      20.812   1.379   0.601  1.00  0.00           H  
ATOM    287  HZ3 LYS    16      22.335   0.745   0.868  1.00  0.00           H  
ATOM    288  C   LYS    16      17.523  -0.402   0.396  1.00  0.00           C  
ATOM    289  O   LYS    16      18.449  -0.025   1.164  1.00  0.00           O  
ATOM    290  N   GLY    17      16.270  -0.043   0.526  1.00  0.00           N  
ATOM    291  H   GLY    17      15.670  -0.274  -0.254  1.00  0.00           H  
ATOM    292  CA  GLY    17      15.740   0.594   1.772  1.00  0.00           C  
ATOM    293  HA2 GLY    17      16.024   1.633   1.937  1.00  0.00           H  
ATOM    294  HA3 GLY    17      14.653   0.636   1.838  1.00  0.00           H  
ATOM    295  C   GLY    17      16.185  -0.217   3.017  1.00  0.00           C  
ATOM    296  O   GLY    17      16.925   0.196   3.894  1.00  0.00           O  
ATOM    297  N   ALA    18      15.942  -1.556   3.111  1.00  0.00           N  
ATOM    298  H   ALA    18      15.513  -1.940   2.281  1.00  0.00           H  
ATOM    299  CA  ALA    18      16.329  -2.442   4.133  1.00  0.00           C  
ATOM    300  HA  ALA    18      16.216  -1.862   5.049  1.00  0.00           H  
ATOM    301  CB  ALA    18      15.324  -3.681   4.166  1.00  0.00           C  
ATOM    302  HB1 ALA    18      15.400  -4.221   5.109  1.00  0.00           H  
ATOM    303  HB2 ALA    18      14.320  -3.317   3.949  1.00  0.00           H  
ATOM    304  HB3 ALA    18      15.465  -4.414   3.372  1.00  0.00           H  
ATOM    305  C   ALA    18      17.797  -2.951   3.938  1.00  0.00           C  
ATOM    306  O   ALA    18      18.596  -2.805   4.882  1.00  0.00           O  
ATOM    307  N   VAL    19      18.180  -3.463   2.786  1.00  0.00           N  
ATOM    308  H   VAL    19      17.459  -3.621   2.097  1.00  0.00           H  
ATOM    309  CA  VAL    19      19.655  -3.804   2.498  1.00  0.00           C  
ATOM    310  HA  VAL    19      20.002  -4.398   3.344  1.00  0.00           H  
ATOM    311  CB  VAL    19      19.682  -4.631   1.244  1.00  0.00           C  
ATOM    312  HB  VAL    19      19.183  -4.234   0.360  1.00  0.00           H  
ATOM    313  CG1 VAL    19      21.120  -5.010   0.839  1.00  0.00           C  
ATOM    314 HG11 VAL    19      21.115  -5.885   0.188  1.00  0.00           H  
ATOM    315 HG12 VAL    19      21.663  -4.273   0.247  1.00  0.00           H  
ATOM    316 HG13 VAL    19      21.776  -5.089   1.706  1.00  0.00           H  
ATOM    317  CG2 VAL    19      18.819  -5.908   1.449  1.00  0.00           C  
ATOM    318 HG21 VAL    19      17.774  -5.700   1.675  1.00  0.00           H  
ATOM    319 HG22 VAL    19      18.848  -6.447   0.501  1.00  0.00           H  
ATOM    320 HG23 VAL    19      19.313  -6.495   2.223  1.00  0.00           H  
ATOM    321  C   VAL    19      20.561  -2.612   2.415  1.00  0.00           C  
ATOM    322  O   VAL    19      20.657  -1.984   1.396  1.00  0.00           O  
ATOM    323  N   SER    20      21.067  -2.161   3.590  1.00  0.00           N  
ATOM    324  H   SER    20      20.620  -2.533   4.416  1.00  0.00           H  
ATOM    325  CA  SER    20      21.959  -1.006   3.798  1.00  0.00           C  
ATOM    326  HA  SER    20      22.580  -0.819   2.921  1.00  0.00           H  
ATOM    327  CB  SER    20      21.178   0.292   3.984  1.00  0.00           C  
ATOM    328  HB2 SER    20      20.366   0.154   4.699  1.00  0.00           H  
ATOM    329  HB3 SER    20      21.851   1.116   4.223  1.00  0.00           H  
ATOM    330  OG  SER    20      20.611   0.663   2.778  1.00  0.00           O  
ATOM    331  HG  SER    20      19.821   0.167   2.550  1.00  0.00           H  
ATOM    332  C   SER    20      22.952  -1.215   4.942  1.00  0.00           C  
ATOM    333  O   SER    20      23.662  -0.266   5.274  1.00  0.00           O  
ATOM    334  N   ALA    21      23.156  -2.431   5.429  1.00  0.00           N  
ATOM    335  H   ALA    21      22.835  -3.196   4.852  1.00  0.00           H  
ATOM    336  CA  ALA    21      23.851  -2.757   6.667  1.00  0.00           C  
ATOM    337  HA  ALA    21      23.572  -2.118   7.506  1.00  0.00           H  
ATOM    338  CB  ALA    21      23.494  -4.203   7.024  1.00  0.00           C  
ATOM    339  HB1 ALA    21      23.831  -4.381   8.045  1.00  0.00           H  
ATOM    340  HB2 ALA    21      22.426  -4.357   6.870  1.00  0.00           H  
ATOM    341  HB3 ALA    21      23.958  -4.881   6.307  1.00  0.00           H  
ATOM    342  C   ALA    21      25.376  -2.559   6.524  1.00  0.00           C  
ATOM    343  O   ALA    21      26.020  -2.222   7.477  1.00  0.00           O  
ATOM    344  N   LEU    22      26.009  -2.729   5.334  1.00  0.00           N  
ATOM    345  H   LEU    22      25.382  -2.880   4.557  1.00  0.00           H  
ATOM    346  CA  LEU    22      27.427  -2.496   4.910  1.00  0.00           C  
ATOM    347  HA  LEU    22      27.991  -1.918   5.642  1.00  0.00           H  
ATOM    348  CB  LEU    22      28.192  -3.794   4.552  1.00  0.00           C  
ATOM    349  HB2 LEU    22      27.817  -4.179   3.603  1.00  0.00           H  
ATOM    350  HB3 LEU    22      29.244  -3.578   4.363  1.00  0.00           H  
ATOM    351  CG  LEU    22      28.037  -5.018   5.478  1.00  0.00           C  
ATOM    352  HG  LEU    22      26.972  -5.207   5.614  1.00  0.00           H  
ATOM    353  CD1 LEU    22      28.778  -6.192   4.790  1.00  0.00           C  
ATOM    354 HD11 LEU    22      28.346  -6.233   3.791  1.00  0.00           H  
ATOM    355 HD12 LEU    22      29.832  -5.916   4.753  1.00  0.00           H  
ATOM    356 HD13 LEU    22      28.669  -7.194   5.205  1.00  0.00           H  
ATOM    357  CD2 LEU    22      28.525  -4.870   6.907  1.00  0.00           C  
ATOM    358 HD21 LEU    22      28.469  -5.789   7.491  1.00  0.00           H  
ATOM    359 HD22 LEU    22      29.499  -4.385   6.850  1.00  0.00           H  
ATOM    360 HD23 LEU    22      27.766  -4.249   7.383  1.00  0.00           H  
ATOM    361  C   LEU    22      27.361  -1.634   3.651  1.00  0.00           C  
ATOM    362  O   LEU    22      28.162  -0.710   3.546  1.00  0.00           O  
ATOM    363  N   MET    23      26.406  -1.955   2.802  1.00  0.00           N  
ATOM    364  H   MET    23      25.810  -2.728   3.063  1.00  0.00           H  
ATOM    365  CA  MET    23      26.155  -1.385   1.500  1.00  0.00           C  
ATOM    366  HA  MET    23      27.097  -1.046   1.071  1.00  0.00           H  
ATOM    367  CB  MET    23      25.549  -2.439   0.488  1.00  0.00           C  
ATOM    368  HB2 MET    23      25.204  -1.930  -0.412  1.00  0.00           H  
ATOM    369  HB3 MET    23      26.322  -3.170   0.250  1.00  0.00           H  
ATOM    370  CG  MET    23      24.316  -3.236   0.964  1.00  0.00           C  
ATOM    371  HG2 MET    23      23.599  -2.491   1.309  1.00  0.00           H  
ATOM    372  HG3 MET    23      23.896  -3.771   0.113  1.00  0.00           H  
ATOM    373  SD  MET    23      24.431  -4.394   2.412  1.00  0.00           S  
ATOM    374  CE  MET    23      25.179  -5.922   1.784  1.00  0.00           C  
ATOM    375  HE1 MET    23      25.161  -6.687   2.559  1.00  0.00           H  
ATOM    376  HE2 MET    23      24.590  -6.321   0.958  1.00  0.00           H  
ATOM    377  HE3 MET    23      26.222  -5.690   1.569  1.00  0.00           H  
ATOM    378  C   MET    23      25.343  -0.064   1.651  1.00  0.00           C  
ATOM    379  O   MET    23      24.156   0.032   1.376  1.00  0.00           O  
ATOM    380  N   SER    24      25.919   0.885   2.407  1.00  0.00           N  
ATOM    381  H   SER    24      26.866   0.812   2.752  1.00  0.00           H  
ATOM    382  CA  SER    24      25.140   1.956   3.062  1.00  0.00           C  
ATOM    383  HA  SER    24      24.254   1.511   3.514  1.00  0.00           H  
ATOM    384  CB  SER    24      26.119   2.544   4.053  1.00  0.00           C  
ATOM    385  HB2 SER    24      25.714   3.490   4.411  1.00  0.00           H  
ATOM    386  HB3 SER    24      26.253   1.905   4.927  1.00  0.00           H  
ATOM    387  OG  SER    24      27.455   2.724   3.473  1.00  0.00           O  
ATOM    388  HG  SER    24      28.178   2.625   4.096  1.00  0.00           H  
ATOM    389  C   SER    24      24.608   3.170   2.228  1.00  0.00           C  
ATOM    390  O   SER    24      23.626   3.193   1.519  1.00  0.00           O  
TER   
END   
