# Supplementary material for: Prediction of Anticancer Peptides with High Efficacy and Low Toxicity by Hybrid Model Based on 3D Structure of Peptides
Source: Int J Mol Sci. 2021 May 26;22(11):5630. doi: 10.3390/ijms22115630 (PMC8198792; doi:10.3390/ijms22115630)
Supplement: Supplementary file 1 [file ijms-22-05630-s001.zip › Supplement2(Datasets)/ACPs(PDB)/D1/PDB(Negative)/(103)NL_satpdb11269.pdb]

ATOM      1  N   ASP     1     -22.186  -2.135   5.082  1.00  0.00           N  
ATOM      2  H   ASP     1     -22.520  -2.920   4.542  1.00  0.00           H  
ATOM      3  CA  ASP     1     -21.064  -1.448   4.485  1.00  0.00           C  
ATOM      4  HA  ASP     1     -21.343  -0.404   4.343  1.00  0.00           H  
ATOM      5  CB  ASP     1     -19.884  -1.296   5.553  1.00  0.00           C  
ATOM      6  HB2 ASP     1     -20.435  -0.669   6.255  1.00  0.00           H  
ATOM      7  HB3 ASP     1     -19.575  -2.283   5.899  1.00  0.00           H  
ATOM      8  CG  ASP     1     -18.681  -0.638   5.063  1.00  0.00           C  
ATOM      9  OD1 ASP     1     -18.827   0.541   4.550  1.00  0.00           O  
ATOM     10  OD2 ASP     1     -17.612  -1.227   5.005  1.00  0.00           O  
ATOM     11  C   ASP     1     -20.597  -2.044   3.137  1.00  0.00           C  
ATOM     12  O   ASP     1     -20.662  -3.269   2.923  1.00  0.00           O  
ATOM     13  N   TRP     2     -20.053  -1.116   2.327  1.00  0.00           N  
ATOM     14  H   TRP     2     -19.851  -0.264   2.831  1.00  0.00           H  
ATOM     15  CA  TRP     2     -19.479  -1.351   1.043  1.00  0.00           C  
ATOM     16  HA  TRP     2     -19.282  -2.417   0.928  1.00  0.00           H  
ATOM     17  CB  TRP     2     -20.406  -0.896  -0.155  1.00  0.00           C  
ATOM     18  HB2 TRP     2     -19.947  -1.291  -1.061  1.00  0.00           H  
ATOM     19  HB3 TRP     2     -21.338  -1.454  -0.060  1.00  0.00           H  
ATOM     20  CG  TRP     2     -20.740   0.583  -0.354  1.00  0.00           C  
ATOM     21  CD1 TRP     2     -21.377   1.331   0.567  1.00  0.00           C  
ATOM     22  HD1 TRP     2     -21.927   0.915   1.398  1.00  0.00           H  
ATOM     23  NE1 TRP     2     -21.342   2.630   0.198  1.00  0.00           N  
ATOM     24  HE1 TRP     2     -21.893   3.394   0.564  1.00  0.00           H  
ATOM     25  CE2 TRP     2     -20.544   2.785  -0.931  1.00  0.00           C  
ATOM     26  CZ2 TRP     2     -20.236   3.976  -1.614  1.00  0.00           C  
ATOM     27  HZ2 TRP     2     -20.436   5.003  -1.348  1.00  0.00           H  
ATOM     28  CH2 TRP     2     -19.464   3.730  -2.770  1.00  0.00           C  
ATOM     29  HH2 TRP     2     -19.153   4.619  -3.298  1.00  0.00           H  
ATOM     30  CZ3 TRP     2     -18.912   2.477  -3.137  1.00  0.00           C  
ATOM     31  HZ3 TRP     2     -18.161   2.398  -3.910  1.00  0.00           H  
ATOM     32  CE3 TRP     2     -19.223   1.395  -2.300  1.00  0.00           C  
ATOM     33  HE3 TRP     2     -18.804   0.446  -2.603  1.00  0.00           H  
ATOM     34  CD2 TRP     2     -20.151   1.474  -1.274  1.00  0.00           C  
ATOM     35  C   TRP     2     -18.150  -0.693   0.813  1.00  0.00           C  
ATOM     36  O   TRP     2     -17.608  -0.869  -0.299  1.00  0.00           O  
ATOM     37  N   THR     3     -17.520   0.025   1.747  1.00  0.00           N  
ATOM     38  H   THR     3     -17.919   0.043   2.675  1.00  0.00           H  
ATOM     39  CA  THR     3     -16.291   0.795   1.686  1.00  0.00           C  
ATOM     40  HA  THR     3     -15.971   0.833   0.645  1.00  0.00           H  
ATOM     41  CB  THR     3     -16.474   2.216   2.131  1.00  0.00           C  
ATOM     42  HB  THR     3     -15.482   2.655   2.034  1.00  0.00           H  
ATOM     43  CG2 THR     3     -17.526   2.938   1.178  1.00  0.00           C  
ATOM     44 HG21 THR     3     -17.173   2.810   0.155  1.00  0.00           H  
ATOM     45 HG22 THR     3     -18.592   2.737   1.285  1.00  0.00           H  
ATOM     46 HG23 THR     3     -17.405   4.003   1.375  1.00  0.00           H  
ATOM     47  OG1 THR     3     -16.857   2.300   3.548  1.00  0.00           O  
ATOM     48  HG1 THR     3     -17.660   1.794   3.688  1.00  0.00           H  
ATOM     49  C   THR     3     -15.133   0.158   2.405  1.00  0.00           C  
ATOM     50  O   THR     3     -14.103   0.000   1.775  1.00  0.00           O  
ATOM     51  N   ALA     4     -15.232  -0.258   3.662  1.00  0.00           N  
ATOM     52  H   ALA     4     -16.155  -0.233   4.071  1.00  0.00           H  
ATOM     53  CA  ALA     4     -14.066  -0.539   4.461  1.00  0.00           C  
ATOM     54  HA  ALA     4     -13.246   0.170   4.353  1.00  0.00           H  
ATOM     55  CB  ALA     4     -14.425  -0.438   5.957  1.00  0.00           C  
ATOM     56  HB1 ALA     4     -13.550  -0.515   6.602  1.00  0.00           H  
ATOM     57  HB2 ALA     4     -14.815   0.579   5.991  1.00  0.00           H  
ATOM     58  HB3 ALA     4     -15.143  -1.230   6.172  1.00  0.00           H  
ATOM     59  C   ALA     4     -13.293  -1.877   4.134  1.00  0.00           C  
ATOM     60  O   ALA     4     -12.050  -1.927   4.015  1.00  0.00           O  
ATOM     61  N   TRP     5     -14.026  -2.963   3.868  1.00  0.00           N  
ATOM     62  H   TRP     5     -14.982  -2.955   4.192  1.00  0.00           H  
ATOM     63  CA  TRP     5     -13.461  -4.225   3.382  1.00  0.00           C  
ATOM     64  HA  TRP     5     -12.538  -4.523   3.879  1.00  0.00           H  
ATOM     65  CB  TRP     5     -14.433  -5.355   3.636  1.00  0.00           C  
ATOM     66  HB2 TRP     5     -14.108  -6.264   3.129  1.00  0.00           H  
ATOM     67  HB3 TRP     5     -14.527  -5.466   4.716  1.00  0.00           H  
ATOM     68  CG  TRP     5     -15.862  -5.243   3.054  1.00  0.00           C  
ATOM     69  CD1 TRP     5     -16.898  -4.669   3.771  1.00  0.00           C  
ATOM     70  HD1 TRP     5     -16.817  -4.108   4.690  1.00  0.00           H  
ATOM     71  NE1 TRP     5     -18.055  -4.647   2.905  1.00  0.00           N  
ATOM     72  HE1 TRP     5     -18.930  -4.252   3.220  1.00  0.00           H  
ATOM     73  CE2 TRP     5     -17.744  -5.050   1.615  1.00  0.00           C  
ATOM     74  CZ2 TRP     5     -18.456  -5.180   0.416  1.00  0.00           C  
ATOM     75  HZ2 TRP     5     -19.527  -5.048   0.444  1.00  0.00           H  
ATOM     76  CH2 TRP     5     -17.798  -5.691  -0.726  1.00  0.00           C  
ATOM     77  HH2 TRP     5     -18.418  -5.939  -1.575  1.00  0.00           H  
ATOM     78  CZ3 TRP     5     -16.424  -5.966  -0.697  1.00  0.00           C  
ATOM     79  HZ3 TRP     5     -15.962  -6.322  -1.606  1.00  0.00           H  
ATOM     80  CE3 TRP     5     -15.710  -5.958   0.597  1.00  0.00           C  
ATOM     81  HE3 TRP     5     -14.649  -6.137   0.699  1.00  0.00           H  
ATOM     82  CD2 TRP     5     -16.406  -5.508   1.749  1.00  0.00           C  
ATOM     83  C   TRP     5     -13.061  -4.101   1.946  1.00  0.00           C  
ATOM     84  O   TRP     5     -12.131  -4.793   1.497  1.00  0.00           O  
ATOM     85  N   SER     6     -13.807  -3.301   1.188  1.00  0.00           N  
ATOM     86  H   SER     6     -14.472  -2.737   1.697  1.00  0.00           H  
ATOM     87  CA  SER     6     -13.522  -3.162  -0.263  1.00  0.00           C  
ATOM     88  HA  SER     6     -13.390  -4.137  -0.732  1.00  0.00           H  
ATOM     89  CB  SER     6     -14.716  -2.528  -0.991  1.00  0.00           C  
ATOM     90  HB2 SER     6     -14.681  -2.942  -1.999  1.00  0.00           H  
ATOM     91  HB3 SER     6     -15.635  -2.944  -0.578  1.00  0.00           H  
ATOM     92  OG  SER     6     -14.852  -1.119  -0.966  1.00  0.00           O  
ATOM     93  HG  SER     6     -15.786  -0.902  -0.923  1.00  0.00           H  
ATOM     94  C   SER     6     -12.202  -2.349  -0.498  1.00  0.00           C  
ATOM     95  O   SER     6     -11.460  -2.680  -1.352  1.00  0.00           O  
ATOM     96  N   ALA     7     -11.896  -1.322   0.316  1.00  0.00           N  
ATOM     97  H   ALA     7     -12.676  -0.960   0.846  1.00  0.00           H  
ATOM     98  CA  ALA     7     -10.539  -0.804   0.497  1.00  0.00           C  
ATOM     99  HA  ALA     7     -10.191  -0.440  -0.470  1.00  0.00           H  
ATOM    100  CB  ALA     7     -10.548   0.358   1.406  1.00  0.00           C  
ATOM    101  HB1 ALA     7     -10.990   0.104   2.369  1.00  0.00           H  
ATOM    102  HB2 ALA     7      -9.526   0.631   1.671  1.00  0.00           H  
ATOM    103  HB3 ALA     7     -11.149   1.162   0.980  1.00  0.00           H  
ATOM    104  C   ALA     7      -9.558  -1.858   0.851  1.00  0.00           C  
ATOM    105  O   ALA     7      -8.512  -1.931   0.238  1.00  0.00           O  
ATOM    106  N   LEU     8      -9.806  -2.723   1.864  1.00  0.00           N  
ATOM    107  H   LEU     8     -10.699  -2.657   2.331  1.00  0.00           H  
ATOM    108  CA  LEU     8      -8.846  -3.656   2.457  1.00  0.00           C  
ATOM    109  HA  LEU     8      -8.007  -3.068   2.830  1.00  0.00           H  
ATOM    110  CB  LEU     8      -9.531  -4.270   3.698  1.00  0.00           C  
ATOM    111  HB2 LEU     8      -9.802  -3.424   4.330  1.00  0.00           H  
ATOM    112  HB3 LEU     8     -10.411  -4.867   3.459  1.00  0.00           H  
ATOM    113  CG  LEU     8      -8.502  -5.126   4.464  1.00  0.00           C  
ATOM    114  HG  LEU     8      -8.120  -5.898   3.796  1.00  0.00           H  
ATOM    115  CD1 LEU     8      -7.380  -4.314   4.982  1.00  0.00           C  
ATOM    116 HD11 LEU     8      -7.754  -3.456   5.541  1.00  0.00           H  
ATOM    117 HD12 LEU     8      -6.860  -4.902   5.738  1.00  0.00           H  
ATOM    118 HD13 LEU     8      -6.637  -4.057   4.227  1.00  0.00           H  
ATOM    119  CD2 LEU     8      -9.161  -5.787   5.674  1.00  0.00           C  
ATOM    120 HD21 LEU     8      -8.476  -6.421   6.236  1.00  0.00           H  
ATOM    121 HD22 LEU     8      -9.734  -5.157   6.355  1.00  0.00           H  
ATOM    122 HD23 LEU     8      -9.858  -6.501   5.237  1.00  0.00           H  
ATOM    123  C   LEU     8      -8.305  -4.694   1.424  1.00  0.00           C  
ATOM    124  O   LEU     8      -7.108  -4.951   1.272  1.00  0.00           O  
ATOM    125  N   VAL     9      -9.246  -5.209   0.643  1.00  0.00           N  
ATOM    126  H   VAL     9     -10.169  -4.960   0.969  1.00  0.00           H  
ATOM    127  CA  VAL     9      -9.037  -6.302  -0.309  1.00  0.00           C  
ATOM    128  HA  VAL     9      -8.549  -7.131   0.203  1.00  0.00           H  
ATOM    129  CB  VAL     9     -10.282  -6.824  -1.102  1.00  0.00           C  
ATOM    130  HB  VAL     9     -10.737  -5.875  -1.385  1.00  0.00           H  
ATOM    131  CG1 VAL     9      -9.832  -7.696  -2.318  1.00  0.00           C  
ATOM    132 HG11 VAL     9      -9.059  -8.425  -2.072  1.00  0.00           H  
ATOM    133 HG12 VAL     9     -10.688  -8.256  -2.694  1.00  0.00           H  
ATOM    134 HG13 VAL     9      -9.536  -7.038  -3.135  1.00  0.00           H  
ATOM    135  CG2 VAL     9     -11.131  -7.640  -0.160  1.00  0.00           C  
ATOM    136 HG21 VAL     9     -10.774  -8.670  -0.162  1.00  0.00           H  
ATOM    137 HG22 VAL     9     -11.158  -7.240   0.854  1.00  0.00           H  
ATOM    138 HG23 VAL     9     -12.061  -7.779  -0.710  1.00  0.00           H  
ATOM    139  C   VAL     9      -8.087  -5.701  -1.385  1.00  0.00           C  
ATOM    140  O   VAL     9      -7.167  -6.397  -1.841  1.00  0.00           O  
ATOM    141  N   ALA    10      -8.328  -4.494  -1.900  1.00  0.00           N  
ATOM    142  H   ALA    10      -8.976  -3.890  -1.413  1.00  0.00           H  
ATOM    143  CA  ALA    10      -7.598  -3.856  -2.957  1.00  0.00           C  
ATOM    144  HA  ALA    10      -7.156  -4.632  -3.583  1.00  0.00           H  
ATOM    145  CB  ALA    10      -8.562  -2.884  -3.687  1.00  0.00           C  
ATOM    146  HB1 ALA    10      -9.146  -3.511  -4.360  1.00  0.00           H  
ATOM    147  HB2 ALA    10      -9.228  -2.348  -3.010  1.00  0.00           H  
ATOM    148  HB3 ALA    10      -8.003  -2.190  -4.316  1.00  0.00           H  
ATOM    149  C   ALA    10      -6.342  -3.212  -2.389  1.00  0.00           C  
ATOM    150  O   ALA    10      -5.408  -3.089  -3.088  1.00  0.00           O  
ATOM    151  N   ALA    11      -6.192  -2.872  -1.113  1.00  0.00           N  
ATOM    152  H   ALA    11      -6.930  -3.022  -0.441  1.00  0.00           H  
ATOM    153  CA  ALA    11      -4.905  -2.545  -0.364  1.00  0.00           C  
ATOM    154  HA  ALA    11      -4.279  -1.860  -0.935  1.00  0.00           H  
ATOM    155  CB  ALA    11      -5.181  -1.719   0.849  1.00  0.00           C  
ATOM    156  HB1 ALA    11      -5.747  -0.817   0.614  1.00  0.00           H  
ATOM    157  HB2 ALA    11      -5.762  -2.321   1.548  1.00  0.00           H  
ATOM    158  HB3 ALA    11      -4.253  -1.344   1.281  1.00  0.00           H  
ATOM    159  C   ALA    11      -3.954  -3.691  -0.045  1.00  0.00           C  
ATOM    160  O   ALA    11      -2.789  -3.446   0.010  1.00  0.00           O  
ATOM    161  N   ALA    12      -4.431  -4.951  -0.119  1.00  0.00           N  
ATOM    162  H   ALA    12      -5.428  -4.941  -0.277  1.00  0.00           H  
ATOM    163  CA  ALA    12      -3.815  -6.244   0.287  1.00  0.00           C  
ATOM    164  HA  ALA    12      -3.291  -6.097   1.232  1.00  0.00           H  
ATOM    165  CB  ALA    12      -4.933  -7.316   0.562  1.00  0.00           C  
ATOM    166  HB1 ALA    12      -5.736  -6.881   1.158  1.00  0.00           H  
ATOM    167  HB2 ALA    12      -5.401  -7.674  -0.355  1.00  0.00           H  
ATOM    168  HB3 ALA    12      -4.295  -8.045   1.063  1.00  0.00           H  
ATOM    169  C   ALA    12      -2.793  -6.660  -0.708  1.00  0.00           C  
ATOM    170  O   ALA    12      -1.629  -6.711  -0.308  1.00  0.00           O  
ATOM    171  N   CYS    13      -3.186  -6.719  -1.970  1.00  0.00           N  
ATOM    172  H   CYS    13      -4.195  -6.736  -2.009  1.00  0.00           H  
ATOM    173  CA  CYS    13      -2.489  -6.982  -3.183  1.00  0.00           C  
ATOM    174  HA  CYS    13      -2.334  -8.061  -3.172  1.00  0.00           H  
ATOM    175  CB  CYS    13      -3.363  -6.559  -4.398  1.00  0.00           C  
ATOM    176  HB2 CYS    13      -3.650  -5.532  -4.174  1.00  0.00           H  
ATOM    177  HB3 CYS    13      -2.780  -6.666  -5.313  1.00  0.00           H  
ATOM    178  SG  CYS    13      -4.842  -7.566  -4.366  1.00  0.00           S  
ATOM    179  HG  CYS    13      -5.605  -6.892  -3.500  1.00  0.00           H  
ATOM    180  C   CYS    13      -1.053  -6.354  -3.401  1.00  0.00           C  
ATOM    181  O   CYS    13      -0.452  -6.476  -4.465  1.00  0.00           O  
ATOM    182  N   SER    14      -0.606  -5.494  -2.471  1.00  0.00           N  
ATOM    183  H   SER    14      -1.107  -5.512  -1.595  1.00  0.00           H  
ATOM    184  CA  SER    14       0.790  -4.995  -2.345  1.00  0.00           C  
ATOM    185  HA  SER    14       1.192  -4.598  -3.278  1.00  0.00           H  
ATOM    186  CB  SER    14       0.903  -3.849  -1.312  1.00  0.00           C  
ATOM    187  HB2 SER    14       1.965  -3.705  -1.112  1.00  0.00           H  
ATOM    188  HB3 SER    14       0.666  -2.890  -1.773  1.00  0.00           H  
ATOM    189  OG  SER    14       0.138  -3.963  -0.128  1.00  0.00           O  
ATOM    190  HG  SER    14      -0.773  -3.734  -0.324  1.00  0.00           H  
ATOM    191  C   SER    14       1.690  -6.197  -1.839  1.00  0.00           C  
ATOM    192  O   SER    14       2.758  -6.363  -2.460  1.00  0.00           O  
ATOM    193  N   VAL    15       1.303  -6.836  -0.716  1.00  0.00           N  
ATOM    194  H   VAL    15       0.401  -6.561  -0.356  1.00  0.00           H  
ATOM    195  CA  VAL    15       2.105  -7.821   0.020  1.00  0.00           C  
ATOM    196  HA  VAL    15       2.470  -8.527  -0.727  1.00  0.00           H  
ATOM    197  CB  VAL    15       3.307  -7.201   0.691  1.00  0.00           C  
ATOM    198  HB  VAL    15       3.761  -6.455   0.039  1.00  0.00           H  
ATOM    199  CG1 VAL    15       2.927  -6.418   1.971  1.00  0.00           C  
ATOM    200 HG11 VAL    15       3.801  -6.046   2.505  1.00  0.00           H  
ATOM    201 HG12 VAL    15       2.267  -5.569   1.793  1.00  0.00           H  
ATOM    202 HG13 VAL    15       2.478  -6.941   2.816  1.00  0.00           H  
ATOM    203  CG2 VAL    15       4.411  -8.261   0.984  1.00  0.00           C  
ATOM    204 HG21 VAL    15       5.394  -7.830   1.177  1.00  0.00           H  
ATOM    205 HG22 VAL    15       4.055  -8.933   1.764  1.00  0.00           H  
ATOM    206 HG23 VAL    15       4.481  -8.897   0.101  1.00  0.00           H  
ATOM    207  C   VAL    15       1.243  -8.688   0.982  1.00  0.00           C  
ATOM    208  O   VAL    15       1.636  -9.074   2.070  1.00  0.00           O  
ATOM    209  N   GLU    16      -0.022  -9.035   0.552  1.00  0.00           N  
ATOM    210  H   GLU    16      -0.317  -8.748  -0.370  1.00  0.00           H  
ATOM    211  CA  GLU    16      -1.027  -9.727   1.376  1.00  0.00           C  
ATOM    212  HA  GLU    16      -0.537 -10.625   1.752  1.00  0.00           H  
ATOM    213  CB  GLU    16      -1.522  -8.775   2.477  1.00  0.00           C  
ATOM    214  HB2 GLU    16      -0.843  -7.923   2.511  1.00  0.00           H  
ATOM    215  HB3 GLU    16      -2.515  -8.352   2.326  1.00  0.00           H  
ATOM    216  CG  GLU    16      -1.386  -9.342   3.901  1.00  0.00           C  
ATOM    217  HG2 GLU    16      -0.382  -9.766   3.938  1.00  0.00           H  
ATOM    218  HG3 GLU    16      -1.364  -8.566   4.666  1.00  0.00           H  
ATOM    219  CD  GLU    16      -2.457 -10.413   4.125  1.00  0.00           C  
ATOM    220  OE1 GLU    16      -3.603 -10.027   4.438  1.00  0.00           O  
ATOM    221  OE2 GLU    16      -2.061 -11.574   3.874  1.00  0.00           O  
ATOM    222  C   GLU    16      -2.287 -10.178   0.566  1.00  0.00           C  
ATOM    223  O   GLU    16      -2.413  -9.871  -0.629  1.00  0.00           O  
ATOM    224  N   LEU    17      -3.169 -10.919   1.211  1.00  0.00           N  
ATOM    225  H   LEU    17      -2.969 -11.309   2.121  1.00  0.00           H  
ATOM    226  CA  LEU    17      -4.471 -11.339   0.576  1.00  0.00           C  
ATOM    227  HA  LEU    17      -4.407 -11.102  -0.486  1.00  0.00           H  
ATOM    228  CB  LEU    17      -4.490 -12.892   0.714  1.00  0.00           C  
ATOM    229  HB2 LEU    17      -4.530 -13.152   1.771  1.00  0.00           H  
ATOM    230  HB3 LEU    17      -5.403 -13.210   0.209  1.00  0.00           H  
ATOM    231  CG  LEU    17      -3.324 -13.622   0.027  1.00  0.00           C  
ATOM    232  HG  LEU    17      -2.462 -13.078   0.413  1.00  0.00           H  
ATOM    233  CD1 LEU    17      -3.318 -15.092   0.379  1.00  0.00           C  
ATOM    234 HD11 LEU    17      -2.353 -15.539   0.141  1.00  0.00           H  
ATOM    235 HD12 LEU    17      -3.392 -15.344   1.437  1.00  0.00           H  
ATOM    236 HD13 LEU    17      -4.041 -15.667  -0.199  1.00  0.00           H  
ATOM    237  CD2 LEU    17      -3.271 -13.585  -1.560  1.00  0.00           C  
ATOM    238 HD21 LEU    17      -3.020 -12.561  -1.838  1.00  0.00           H  
ATOM    239 HD22 LEU    17      -2.499 -14.306  -1.829  1.00  0.00           H  
ATOM    240 HD23 LEU    17      -4.215 -13.898  -2.004  1.00  0.00           H  
ATOM    241  C   LEU    17      -5.745 -10.671   1.193  1.00  0.00           C  
ATOM    242  O   LEU    17      -6.758 -10.592   0.520  1.00  0.00           O  
ATOM    243  N   LEU    18      -5.657 -10.202   2.435  1.00  0.00           N  
ATOM    244  H   LEU    18      -4.770 -10.354   2.893  1.00  0.00           H  
ATOM    245  CA  LEU    18      -6.723  -9.484   3.178  1.00  0.00           C  
ATOM    246  HA  LEU    18      -7.058  -8.639   2.576  1.00  0.00           H  
ATOM    247  CB  LEU    18      -7.818 -10.502   3.603  1.00  0.00           C  
ATOM    248  HB2 LEU    18      -8.133 -11.152   2.786  1.00  0.00           H  
ATOM    249  HB3 LEU    18      -7.410 -11.125   4.398  1.00  0.00           H  
ATOM    250  CG  LEU    18      -9.108  -9.725   4.076  1.00  0.00           C  
ATOM    251  HG  LEU    18      -8.834  -9.033   4.872  1.00  0.00           H  
ATOM    252  CD1 LEU    18      -9.694  -8.837   2.935  1.00  0.00           C  
ATOM    253 HD11 LEU    18     -10.648  -8.499   3.339  1.00  0.00           H  
ATOM    254 HD12 LEU    18      -9.076  -7.957   2.759  1.00  0.00           H  
ATOM    255 HD13 LEU    18      -9.745  -9.446   2.032  1.00  0.00           H  
ATOM    256  CD2 LEU    18     -10.089 -10.623   4.826  1.00  0.00           C  
ATOM    257 HD21 LEU    18     -10.979 -10.031   5.039  1.00  0.00           H  
ATOM    258 HD22 LEU    18     -10.463 -11.390   4.147  1.00  0.00           H  
ATOM    259 HD23 LEU    18      -9.853 -11.066   5.794  1.00  0.00           H  
ATOM    260  C   LEU    18      -6.106  -8.773   4.477  1.00  0.00           C  
ATOM    261  O   LEU    18      -6.552  -7.698   4.896  1.00  0.00           O  
TER   
END   
