# Supplementary material for: Prediction of Anticancer Peptides with High Efficacy and Low Toxicity by Hybrid Model Based on 3D Structure of Peptides
Source: Int J Mol Sci. 2021 May 26;22(11):5630. doi: 10.3390/ijms22115630 (PMC8198792; doi:10.3390/ijms22115630)
Supplement: Supplementary file 1 [file ijms-22-05630-s001.zip › Supplement2(Datasets)/ACPs(PDB)/D1/PDB(Negative)/(104)NL_satpdb11272.pdb]

ATOM      1  N   ILE     1       7.159  -2.691 -13.871  1.00  0.00           N  
ATOM      2  H   ILE     1       6.389  -2.229 -14.334  1.00  0.00           H  
ATOM      3  CA  ILE     1       8.150  -1.813 -13.196  1.00  0.00           C  
ATOM      4  HA  ILE     1       8.884  -1.744 -13.999  1.00  0.00           H  
ATOM      5  CB  ILE     1       7.656  -0.359 -12.853  1.00  0.00           C  
ATOM      6  HB  ILE     1       7.031  -0.126 -13.715  1.00  0.00           H  
ATOM      7  CG2 ILE     1       6.672  -0.354 -11.638  1.00  0.00           C  
ATOM      8 HG21 ILE     1       5.967  -1.186 -11.639  1.00  0.00           H  
ATOM      9 HG22 ILE     1       7.218  -0.440 -10.698  1.00  0.00           H  
ATOM     10 HG23 ILE     1       6.071   0.554 -11.592  1.00  0.00           H  
ATOM     11  CG1 ILE     1       8.750   0.735 -12.731  1.00  0.00           C  
ATOM     12 HG12 ILE     1       8.356   1.688 -12.379  1.00  0.00           H  
ATOM     13 HG13 ILE     1       9.557   0.378 -12.091  1.00  0.00           H  
ATOM     14  CD1 ILE     1       9.432   0.987 -14.118  1.00  0.00           C  
ATOM     15 HD11 ILE     1      10.004   1.913 -14.074  1.00  0.00           H  
ATOM     16 HD12 ILE     1      10.211   0.250 -14.315  1.00  0.00           H  
ATOM     17 HD13 ILE     1       8.748   1.047 -14.965  1.00  0.00           H  
ATOM     18  C   ILE     1       8.795  -2.494 -12.096  1.00  0.00           C  
ATOM     19  O   ILE     1       8.188  -3.185 -11.259  1.00  0.00           O  
ATOM     20  N   ASN     2      10.103  -2.237 -11.966  1.00  0.00           N  
ATOM     21  H   ASN     2      10.328  -1.550 -12.672  1.00  0.00           H  
ATOM     22  CA  ASN     2      11.011  -2.694 -10.915  1.00  0.00           C  
ATOM     23  HA  ASN     2      10.865  -3.748 -10.679  1.00  0.00           H  
ATOM     24  CB  ASN     2      12.490  -2.640 -11.306  1.00  0.00           C  
ATOM     25  HB2 ASN     2      13.168  -2.939 -10.506  1.00  0.00           H  
ATOM     26  HB3 ASN     2      12.675  -3.329 -12.130  1.00  0.00           H  
ATOM     27  CG  ASN     2      12.876  -1.183 -11.840  1.00  0.00           C  
ATOM     28  OD1 ASN     2      12.103  -0.252 -11.676  1.00  0.00           O  
ATOM     29  ND2 ASN     2      14.026  -1.044 -12.548  1.00  0.00           N  
ATOM     30 HD21 ASN     2      14.246  -0.099 -12.828  1.00  0.00           H  
ATOM     31 HD22 ASN     2      14.577  -1.866 -12.750  1.00  0.00           H  
ATOM     32  C   ASN     2      10.890  -1.981  -9.497  1.00  0.00           C  
ATOM     33  O   ASN     2      11.393  -2.548  -8.462  1.00  0.00           O  
ATOM     34  N   LEU     3      10.080  -0.895  -9.376  1.00  0.00           N  
ATOM     35  H   LEU     3       9.831  -0.417 -10.230  1.00  0.00           H  
ATOM     36  CA  LEU     3       9.796  -0.342  -8.092  1.00  0.00           C  
ATOM     37  HA  LEU     3      10.728   0.049  -7.684  1.00  0.00           H  
ATOM     38  CB  LEU     3       8.842   0.887  -8.321  1.00  0.00           C  
ATOM     39  HB2 LEU     3       7.807   0.614  -8.524  1.00  0.00           H  
ATOM     40  HB3 LEU     3       8.805   1.369  -7.344  1.00  0.00           H  
ATOM     41  CG  LEU     3       9.255   2.118  -9.165  1.00  0.00           C  
ATOM     42  HG  LEU     3       9.307   1.843 -10.218  1.00  0.00           H  
ATOM     43  CD1 LEU     3       8.152   3.185  -9.021  1.00  0.00           C  
ATOM     44 HD11 LEU     3       8.166   3.620  -8.022  1.00  0.00           H  
ATOM     45 HD12 LEU     3       8.234   3.997  -9.744  1.00  0.00           H  
ATOM     46 HD13 LEU     3       7.211   2.748  -9.355  1.00  0.00           H  
ATOM     47  CD2 LEU     3      10.608   2.732  -8.918  1.00  0.00           C  
ATOM     48 HD21 LEU     3      10.737   3.619  -9.537  1.00  0.00           H  
ATOM     49 HD22 LEU     3      10.670   3.062  -7.880  1.00  0.00           H  
ATOM     50 HD23 LEU     3      11.401   2.060  -9.246  1.00  0.00           H  
ATOM     51  C   LEU     3       9.115  -1.265  -7.012  1.00  0.00           C  
ATOM     52  O   LEU     3       9.291  -1.053  -5.822  1.00  0.00           O  
ATOM     53  N   LYS     4       8.375  -2.324  -7.443  1.00  0.00           N  
ATOM     54  H   LYS     4       8.244  -2.364  -8.444  1.00  0.00           H  
ATOM     55  CA  LYS     4       7.933  -3.372  -6.480  1.00  0.00           C  
ATOM     56  HA  LYS     4       7.431  -2.866  -5.655  1.00  0.00           H  
ATOM     57  CB  LYS     4       6.964  -4.333  -7.215  1.00  0.00           C  
ATOM     58  HB2 LYS     4       6.480  -5.072  -6.575  1.00  0.00           H  
ATOM     59  HB3 LYS     4       6.280  -3.723  -7.806  1.00  0.00           H  
ATOM     60  CG  LYS     4       7.704  -5.122  -8.280  1.00  0.00           C  
ATOM     61  HG2 LYS     4       8.118  -4.517  -9.086  1.00  0.00           H  
ATOM     62  HG3 LYS     4       8.565  -5.603  -7.815  1.00  0.00           H  
ATOM     63  CD  LYS     4       6.962  -6.280  -8.951  1.00  0.00           C  
ATOM     64  HD2 LYS     4       7.685  -6.936  -9.436  1.00  0.00           H  
ATOM     65  HD3 LYS     4       6.507  -6.836  -8.131  1.00  0.00           H  
ATOM     66  CE  LYS     4       5.854  -5.863  -9.960  1.00  0.00           C  
ATOM     67  HE2 LYS     4       5.109  -6.640 -10.131  1.00  0.00           H  
ATOM     68  HE3 LYS     4       5.161  -5.141  -9.526  1.00  0.00           H  
ATOM     69  NZ  LYS     4       6.415  -5.331 -11.230  1.00  0.00           N  
ATOM     70  HZ1 LYS     4       5.657  -5.040 -11.831  1.00  0.00           H  
ATOM     71  HZ2 LYS     4       7.062  -4.572 -11.072  1.00  0.00           H  
ATOM     72  HZ3 LYS     4       6.924  -6.050 -11.725  1.00  0.00           H  
ATOM     73  C   LYS     4       9.101  -3.923  -5.703  1.00  0.00           C  
ATOM     74  O   LYS     4       8.952  -4.198  -4.519  1.00  0.00           O  
ATOM     75  N   ALA     5      10.289  -4.143  -6.331  1.00  0.00           N  
ATOM     76  H   ALA     5      10.493  -3.906  -7.291  1.00  0.00           H  
ATOM     77  CA  ALA     5      11.438  -4.710  -5.604  1.00  0.00           C  
ATOM     78  HA  ALA     5      11.106  -5.658  -5.181  1.00  0.00           H  
ATOM     79  CB  ALA     5      12.510  -4.951  -6.571  1.00  0.00           C  
ATOM     80  HB1 ALA     5      13.422  -5.370  -6.147  1.00  0.00           H  
ATOM     81  HB2 ALA     5      12.183  -5.675  -7.317  1.00  0.00           H  
ATOM     82  HB3 ALA     5      12.888  -4.060  -7.073  1.00  0.00           H  
ATOM     83  C   ALA     5      11.969  -3.797  -4.462  1.00  0.00           C  
ATOM     84  O   ALA     5      11.980  -4.111  -3.284  1.00  0.00           O  
ATOM     85  N   ILE     6      12.208  -2.513  -4.805  1.00  0.00           N  
ATOM     86  H   ILE     6      12.260  -2.300  -5.791  1.00  0.00           H  
ATOM     87  CA  ILE     6      12.506  -1.376  -3.931  1.00  0.00           C  
ATOM     88  HA  ILE     6      13.358  -1.703  -3.334  1.00  0.00           H  
ATOM     89  CB  ILE     6      12.869  -0.121  -4.786  1.00  0.00           C  
ATOM     90  HB  ILE     6      11.972   0.284  -5.254  1.00  0.00           H  
ATOM     91  CG2 ILE     6      13.345   1.079  -3.953  1.00  0.00           C  
ATOM     92 HG21 ILE     6      12.580   1.459  -3.276  1.00  0.00           H  
ATOM     93 HG22 ILE     6      14.201   0.749  -3.365  1.00  0.00           H  
ATOM     94 HG23 ILE     6      13.823   1.802  -4.613  1.00  0.00           H  
ATOM     95  CG1 ILE     6      13.927  -0.391  -5.912  1.00  0.00           C  
ATOM     96 HG12 ILE     6      13.468  -0.957  -6.723  1.00  0.00           H  
ATOM     97 HG13 ILE     6      14.123   0.605  -6.309  1.00  0.00           H  
ATOM     98  CD1 ILE     6      15.251  -1.006  -5.553  1.00  0.00           C  
ATOM     99 HD11 ILE     6      15.807  -1.135  -6.482  1.00  0.00           H  
ATOM    100 HD12 ILE     6      15.620  -0.374  -4.745  1.00  0.00           H  
ATOM    101 HD13 ILE     6      15.133  -2.027  -5.191  1.00  0.00           H  
ATOM    102  C   ILE     6      11.439  -1.061  -2.860  1.00  0.00           C  
ATOM    103  O   ILE     6      11.759  -0.965  -1.652  1.00  0.00           O  
ATOM    104  N   ALA     7      10.166  -1.080  -3.224  1.00  0.00           N  
ATOM    105  H   ALA     7       9.932  -1.201  -4.199  1.00  0.00           H  
ATOM    106  CA  ALA     7       9.137  -0.656  -2.345  1.00  0.00           C  
ATOM    107  HA  ALA     7       9.492   0.242  -1.840  1.00  0.00           H  
ATOM    108  CB  ALA     7       7.918  -0.303  -3.255  1.00  0.00           C  
ATOM    109  HB1 ALA     7       7.030  -0.012  -2.694  1.00  0.00           H  
ATOM    110  HB2 ALA     7       8.149   0.458  -4.000  1.00  0.00           H  
ATOM    111  HB3 ALA     7       7.569  -1.153  -3.841  1.00  0.00           H  
ATOM    112  C   ALA     7       8.745  -1.686  -1.285  1.00  0.00           C  
ATOM    113  O   ALA     7       8.542  -1.331  -0.161  1.00  0.00           O  
ATOM    114  N   ALA     8       8.597  -2.927  -1.668  1.00  0.00           N  
ATOM    115  H   ALA     8       8.761  -3.092  -2.651  1.00  0.00           H  
ATOM    116  CA  ALA     8       7.978  -4.056  -0.982  1.00  0.00           C  
ATOM    117  HA  ALA     8       7.618  -3.719  -0.010  1.00  0.00           H  
ATOM    118  CB  ALA     8       6.715  -4.354  -1.732  1.00  0.00           C  
ATOM    119  HB1 ALA     8       5.963  -3.579  -1.580  1.00  0.00           H  
ATOM    120  HB2 ALA     8       6.852  -4.389  -2.813  1.00  0.00           H  
ATOM    121  HB3 ALA     8       6.243  -5.244  -1.316  1.00  0.00           H  
ATOM    122  C   ALA     8       8.772  -5.374  -0.807  1.00  0.00           C  
ATOM    123  O   ALA     8       8.589  -6.139   0.128  1.00  0.00           O  
ATOM    124  N   MET     9       9.510  -5.847  -1.813  1.00  0.00           N  
ATOM    125  H   MET     9       9.554  -5.308  -2.666  1.00  0.00           H  
ATOM    126  CA  MET     9      10.010  -7.262  -1.871  1.00  0.00           C  
ATOM    127  HA  MET     9       9.289  -7.838  -1.292  1.00  0.00           H  
ATOM    128  CB  MET     9       9.980  -7.872  -3.363  1.00  0.00           C  
ATOM    129  HB2 MET     9      10.615  -7.430  -4.131  1.00  0.00           H  
ATOM    130  HB3 MET     9      10.229  -8.933  -3.357  1.00  0.00           H  
ATOM    131  CG  MET     9       8.558  -8.006  -3.875  1.00  0.00           C  
ATOM    132  HG2 MET     9       8.073  -8.911  -3.509  1.00  0.00           H  
ATOM    133  HG3 MET     9       8.017  -7.178  -3.417  1.00  0.00           H  
ATOM    134  SD  MET     9       8.302  -8.034  -5.722  1.00  0.00           S  
ATOM    135  CE  MET     9       9.180  -9.478  -6.268  1.00  0.00           C  
ATOM    136  HE1 MET     9      10.226  -9.218  -6.429  1.00  0.00           H  
ATOM    137  HE2 MET     9       9.010 -10.331  -5.611  1.00  0.00           H  
ATOM    138  HE3 MET     9       8.773  -9.739  -7.245  1.00  0.00           H  
ATOM    139  C   MET     9      11.426  -7.461  -1.463  1.00  0.00           C  
ATOM    140  O   MET     9      11.619  -8.242  -0.576  1.00  0.00           O  
ATOM    141  N   ALA    10      12.356  -6.770  -2.067  1.00  0.00           N  
ATOM    142  H   ALA    10      12.100  -5.934  -2.572  1.00  0.00           H  
ATOM    143  CA  ALA    10      13.795  -6.738  -1.569  1.00  0.00           C  
ATOM    144  HA  ALA    10      14.084  -7.786  -1.496  1.00  0.00           H  
ATOM    145  CB  ALA    10      14.745  -6.022  -2.557  1.00  0.00           C  
ATOM    146  HB1 ALA    10      15.727  -5.884  -2.104  1.00  0.00           H  
ATOM    147  HB2 ALA    10      14.876  -6.654  -3.435  1.00  0.00           H  
ATOM    148  HB3 ALA    10      14.354  -5.049  -2.852  1.00  0.00           H  
ATOM    149  C   ALA    10      13.931  -5.993  -0.249  1.00  0.00           C  
ATOM    150  O   ALA    10      14.437  -6.562   0.722  1.00  0.00           O  
ATOM    151  N   LYS    11      13.306  -4.832  -0.060  1.00  0.00           N  
ATOM    152  H   LYS    11      12.747  -4.427  -0.798  1.00  0.00           H  
ATOM    153  CA  LYS    11      13.201  -4.271   1.309  1.00  0.00           C  
ATOM    154  HA  LYS    11      14.067  -4.509   1.926  1.00  0.00           H  
ATOM    155  CB  LYS    11      13.172  -2.709   1.183  1.00  0.00           C  
ATOM    156  HB2 LYS    11      14.098  -2.398   0.699  1.00  0.00           H  
ATOM    157  HB3 LYS    11      12.385  -2.475   0.466  1.00  0.00           H  
ATOM    158  CG  LYS    11      12.928  -1.891   2.530  1.00  0.00           C  
ATOM    159  HG2 LYS    11      12.244  -2.305   3.271  1.00  0.00           H  
ATOM    160  HG3 LYS    11      13.899  -1.748   3.004  1.00  0.00           H  
ATOM    161  CD  LYS    11      12.538  -0.422   2.314  1.00  0.00           C  
ATOM    162  HD2 LYS    11      12.567   0.094   3.273  1.00  0.00           H  
ATOM    163  HD3 LYS    11      13.355  -0.009   1.723  1.00  0.00           H  
ATOM    164  CE  LYS    11      11.199  -0.248   1.517  1.00  0.00           C  
ATOM    165  HE2 LYS    11      10.848   0.784   1.497  1.00  0.00           H  
ATOM    166  HE3 LYS    11      11.260  -0.482   0.454  1.00  0.00           H  
ATOM    167  NZ  LYS    11      10.146  -1.019   2.120  1.00  0.00           N  
ATOM    168  HZ1 LYS    11      10.417  -1.991   2.179  1.00  0.00           H  
ATOM    169  HZ2 LYS    11       9.852  -0.612   2.996  1.00  0.00           H  
ATOM    170  HZ3 LYS    11       9.429  -1.025   1.410  1.00  0.00           H  
ATOM    171  C   LYS    11      12.024  -4.944   2.042  1.00  0.00           C  
ATOM    172  O   LYS    11      10.969  -4.317   2.253  1.00  0.00           O  
ATOM    173  N   LYS    12      12.175  -6.279   2.234  1.00  0.00           N  
ATOM    174  H   LYS    12      13.053  -6.680   1.936  1.00  0.00           H  
ATOM    175  CA  LYS    12      11.021  -7.225   2.440  1.00  0.00           C  
ATOM    176  HA  LYS    12      10.403  -7.285   1.545  1.00  0.00           H  
ATOM    177  CB  LYS    12      11.564  -8.633   2.648  1.00  0.00           C  
ATOM    178  HB2 LYS    12      12.425  -8.873   2.026  1.00  0.00           H  
ATOM    179  HB3 LYS    12      12.038  -8.629   3.630  1.00  0.00           H  
ATOM    180  CG  LYS    12      10.429  -9.679   2.498  1.00  0.00           C  
ATOM    181  HG2 LYS    12       9.407  -9.324   2.633  1.00  0.00           H  
ATOM    182  HG3 LYS    12      10.550 -10.017   1.469  1.00  0.00           H  
ATOM    183  CD  LYS    12      10.626 -10.955   3.362  1.00  0.00           C  
ATOM    184  HD2 LYS    12       9.752 -11.600   3.268  1.00  0.00           H  
ATOM    185  HD3 LYS    12      11.394 -11.541   2.858  1.00  0.00           H  
ATOM    186  CE  LYS    12      10.832 -10.771   4.867  1.00  0.00           C  
ATOM    187  HE2 LYS    12      10.998 -11.732   5.354  1.00  0.00           H  
ATOM    188  HE3 LYS    12      11.733 -10.170   4.988  1.00  0.00           H  
ATOM    189  NZ  LYS    12       9.709 -10.001   5.519  1.00  0.00           N  
ATOM    190  HZ1 LYS    12       9.692 -10.082   6.526  1.00  0.00           H  
ATOM    191  HZ2 LYS    12       9.833  -9.024   5.295  1.00  0.00           H  
ATOM    192  HZ3 LYS    12       8.780 -10.303   5.264  1.00  0.00           H  
ATOM    193  C   LYS    12      10.051  -6.845   3.542  1.00  0.00           C  
ATOM    194  O   LYS    12      10.231  -7.172   4.760  1.00  0.00           O  
ATOM    195  N   LEU    13       8.809  -6.373   3.240  1.00  0.00           N  
ATOM    196  H   LEU    13       8.769  -5.906   2.346  1.00  0.00           H  
ATOM    197  CA  LEU    13       7.585  -6.261   4.050  1.00  0.00           C  
ATOM    198  HA  LEU    13       7.981  -5.802   4.957  1.00  0.00           H  
ATOM    199  CB  LEU    13       6.634  -5.271   3.392  1.00  0.00           C  
ATOM    200  HB2 LEU    13       6.780  -5.219   2.313  1.00  0.00           H  
ATOM    201  HB3 LEU    13       5.622  -5.601   3.629  1.00  0.00           H  
ATOM    202  CG  LEU    13       6.669  -3.777   3.961  1.00  0.00           C  
ATOM    203  HG  LEU    13       6.474  -3.683   5.029  1.00  0.00           H  
ATOM    204  CD1 LEU    13       8.075  -3.159   3.649  1.00  0.00           C  
ATOM    205 HD11 LEU    13       8.736  -3.702   4.324  1.00  0.00           H  
ATOM    206 HD12 LEU    13       8.347  -3.313   2.605  1.00  0.00           H  
ATOM    207 HD13 LEU    13       8.040  -2.076   3.775  1.00  0.00           H  
ATOM    208  CD2 LEU    13       5.576  -3.009   3.230  1.00  0.00           C  
ATOM    209 HD21 LEU    13       5.650  -1.933   3.390  1.00  0.00           H  
ATOM    210 HD22 LEU    13       5.590  -3.371   2.202  1.00  0.00           H  
ATOM    211 HD23 LEU    13       4.612  -3.261   3.670  1.00  0.00           H  
ATOM    212  C   LEU    13       6.885  -7.577   4.356  1.00  0.00           C  
ATOM    213  O   LEU    13       7.463  -8.528   4.875  1.00  0.00           O  
TER   
END   
