# Supplementary material for: Prediction of Anticancer Peptides with High Efficacy and Low Toxicity by Hybrid Model Based on 3D Structure of Peptides
Source: Int J Mol Sci. 2021 May 26;22(11):5630. doi: 10.3390/ijms22115630 (PMC8198792; doi:10.3390/ijms22115630)
Supplement: Supplementary file 1 [file ijms-22-05630-s001.zip › Supplement2(Datasets)/ACPs(PDB)/D1/PDB(Negative)/(105)NL_satpdb11275.pdb]

ATOM      1  N   PHE     1      -1.430  -5.586   0.104  1.00  0.00           N  
ATOM      2  H   PHE     1      -2.290  -5.964   0.474  1.00  0.00           H  
ATOM      3  CA  PHE     1      -0.194  -6.465   0.276  1.00  0.00           C  
ATOM      4  HA  PHE     1       0.252  -6.780  -0.668  1.00  0.00           H  
ATOM      5  CB  PHE     1       0.800  -5.740   1.230  1.00  0.00           C  
ATOM      6  HB2 PHE     1       1.841  -6.044   1.116  1.00  0.00           H  
ATOM      7  HB3 PHE     1       0.805  -4.707   0.884  1.00  0.00           H  
ATOM      8  CG  PHE     1       0.426  -5.764   2.701  1.00  0.00           C  
ATOM      9  CD1 PHE     1      -0.700  -4.981   3.222  1.00  0.00           C  
ATOM     10  HD1 PHE     1      -1.429  -4.502   2.585  1.00  0.00           H  
ATOM     11  CE1 PHE     1      -0.926  -4.964   4.548  1.00  0.00           C  
ATOM     12  HE1 PHE     1      -1.748  -4.382   4.937  1.00  0.00           H  
ATOM     13  CZ  PHE     1      -0.235  -5.747   5.473  1.00  0.00           C  
ATOM     14  HZ  PHE     1      -0.534  -5.914   6.498  1.00  0.00           H  
ATOM     15  CE2 PHE     1       0.829  -6.511   4.962  1.00  0.00           C  
ATOM     16  HE2 PHE     1       1.386  -7.121   5.658  1.00  0.00           H  
ATOM     17  CD2 PHE     1       1.197  -6.447   3.625  1.00  0.00           C  
ATOM     18  HD2 PHE     1       2.135  -6.922   3.379  1.00  0.00           H  
ATOM     19  C   PHE     1      -0.755  -7.798   0.822  1.00  0.00           C  
ATOM     20  O   PHE     1      -1.896  -8.122   0.797  1.00  0.00           O  
ATOM     21  N   LEU     2       0.147  -8.658   1.368  1.00  0.00           N  
ATOM     22  H   LEU     2       1.034  -8.196   1.508  1.00  0.00           H  
ATOM     23  CA  LEU     2      -0.173 -10.020   1.924  1.00  0.00           C  
ATOM     24  HA  LEU     2      -1.093  -9.827   2.475  1.00  0.00           H  
ATOM     25  CB  LEU     2      -0.317 -11.089   0.767  1.00  0.00           C  
ATOM     26  HB2 LEU     2      -0.917 -10.705  -0.058  1.00  0.00           H  
ATOM     27  HB3 LEU     2       0.678 -11.329   0.391  1.00  0.00           H  
ATOM     28  CG  LEU     2      -1.056 -12.335   1.230  1.00  0.00           C  
ATOM     29  HG  LEU     2      -0.523 -12.694   2.111  1.00  0.00           H  
ATOM     30  CD1 LEU     2      -2.502 -12.087   1.660  1.00  0.00           C  
ATOM     31 HD11 LEU     2      -2.926 -13.067   1.878  1.00  0.00           H  
ATOM     32 HD12 LEU     2      -2.578 -11.356   2.466  1.00  0.00           H  
ATOM     33 HD13 LEU     2      -3.004 -11.662   0.791  1.00  0.00           H  
ATOM     34  CD2 LEU     2      -0.934 -13.366   0.099  1.00  0.00           C  
ATOM     35 HD21 LEU     2      -1.553 -13.189  -0.780  1.00  0.00           H  
ATOM     36 HD22 LEU     2       0.129 -13.450  -0.126  1.00  0.00           H  
ATOM     37 HD23 LEU     2      -1.267 -14.300   0.551  1.00  0.00           H  
ATOM     38  C   LEU     2       0.980 -10.463   2.839  1.00  0.00           C  
ATOM     39  O   LEU     2       2.143 -10.143   2.482  1.00  0.00           O  
ATOM     40  N   PRO     3       0.748 -11.093   3.986  1.00  0.00           N  
ATOM     41  CD  PRO     3      -0.493 -11.403   4.674  1.00  0.00           C  
ATOM     42  HD2 PRO     3      -0.835 -12.394   4.376  1.00  0.00           H  
ATOM     43  HD3 PRO     3      -1.301 -10.692   4.501  1.00  0.00           H  
ATOM     44  CG  PRO     3      -0.085 -11.379   6.156  1.00  0.00           C  
ATOM     45  HG2 PRO     3      -0.766 -11.776   6.909  1.00  0.00           H  
ATOM     46  HG3 PRO     3       0.149 -10.325   6.307  1.00  0.00           H  
ATOM     47  CB  PRO     3       1.328 -12.010   6.186  1.00  0.00           C  
ATOM     48  HB2 PRO     3       1.291 -13.035   6.554  1.00  0.00           H  
ATOM     49  HB3 PRO     3       1.998 -11.575   6.926  1.00  0.00           H  
ATOM     50  CA  PRO     3       1.787 -11.824   4.768  1.00  0.00           C  
ATOM     51  HA  PRO     3       2.689 -11.216   4.831  1.00  0.00           H  
ATOM     52  C   PRO     3       2.310 -13.065   4.109  1.00  0.00           C  
ATOM     53  O   PRO     3       1.562 -14.035   4.008  1.00  0.00           O  
ATOM     54  N   ILE     4       3.584 -13.040   3.626  1.00  0.00           N  
ATOM     55  H   ILE     4       4.165 -12.257   3.891  1.00  0.00           H  
ATOM     56  CA  ILE     4       4.246 -14.100   2.826  1.00  0.00           C  
ATOM     57  HA  ILE     4       4.272 -15.009   3.426  1.00  0.00           H  
ATOM     58  CB  ILE     4       3.461 -14.423   1.605  1.00  0.00           C  
ATOM     59  HB  ILE     4       2.411 -14.463   1.895  1.00  0.00           H  
ATOM     60  CG2 ILE     4       3.549 -13.364   0.533  1.00  0.00           C  
ATOM     61 HG21 ILE     4       4.456 -13.452  -0.065  1.00  0.00           H  
ATOM     62 HG22 ILE     4       2.675 -13.323  -0.117  1.00  0.00           H  
ATOM     63 HG23 ILE     4       3.637 -12.369   0.968  1.00  0.00           H  
ATOM     64  CG1 ILE     4       3.791 -15.736   0.798  1.00  0.00           C  
ATOM     65 HG12 ILE     4       3.039 -15.803   0.011  1.00  0.00           H  
ATOM     66 HG13 ILE     4       4.737 -15.630   0.266  1.00  0.00           H  
ATOM     67  CD1 ILE     4       3.749 -16.970   1.681  1.00  0.00           C  
ATOM     68 HD11 ILE     4       3.876 -17.861   1.067  1.00  0.00           H  
ATOM     69 HD12 ILE     4       4.478 -17.042   2.488  1.00  0.00           H  
ATOM     70 HD13 ILE     4       2.755 -17.087   2.111  1.00  0.00           H  
ATOM     71  C   ILE     4       5.765 -13.768   2.531  1.00  0.00           C  
ATOM     72  O   ILE     4       6.221 -12.616   2.515  1.00  0.00           O  
ATOM     73  N   ILE     5       6.603 -14.831   2.200  1.00  0.00           N  
ATOM     74  H   ILE     5       6.229 -15.767   2.137  1.00  0.00           H  
ATOM     75  CA  ILE     5       8.055 -14.734   1.918  1.00  0.00           C  
ATOM     76  HA  ILE     5       8.457 -13.833   2.381  1.00  0.00           H  
ATOM     77  CB  ILE     5       8.849 -15.940   2.470  1.00  0.00           C  
ATOM     78  HB  ILE     5       8.388 -16.171   3.430  1.00  0.00           H  
ATOM     79  CG2 ILE     5       8.310 -17.188   1.692  1.00  0.00           C  
ATOM     80 HG21 ILE     5       8.763 -17.193   0.701  1.00  0.00           H  
ATOM     81 HG22 ILE     5       8.648 -18.004   2.332  1.00  0.00           H  
ATOM     82 HG23 ILE     5       7.228 -17.235   1.571  1.00  0.00           H  
ATOM     83  CG1 ILE     5      10.327 -15.860   2.715  1.00  0.00           C  
ATOM     84 HG12 ILE     5      10.980 -15.863   1.842  1.00  0.00           H  
ATOM     85 HG13 ILE     5      10.527 -14.943   3.270  1.00  0.00           H  
ATOM     86  CD1 ILE     5      10.899 -16.952   3.564  1.00  0.00           C  
ATOM     87 HD11 ILE     5      11.886 -16.779   3.994  1.00  0.00           H  
ATOM     88 HD12 ILE     5      10.301 -16.957   4.475  1.00  0.00           H  
ATOM     89 HD13 ILE     5      10.790 -17.929   3.093  1.00  0.00           H  
ATOM     90  C   ILE     5       8.373 -14.476   0.453  1.00  0.00           C  
ATOM     91  O   ILE     5       9.529 -14.172   0.156  1.00  0.00           O  
ATOM     92  N   GLY     6       7.468 -14.697  -0.479  1.00  0.00           N  
ATOM     93  H   GLY     6       6.558 -14.965  -0.133  1.00  0.00           H  
ATOM     94  CA  GLY     6       7.613 -14.305  -1.856  1.00  0.00           C  
ATOM     95  HA2 GLY     6       8.606 -14.499  -2.261  1.00  0.00           H  
ATOM     96  HA3 GLY     6       6.842 -14.748  -2.486  1.00  0.00           H  
ATOM     97  C   GLY     6       7.423 -12.739  -1.886  1.00  0.00           C  
ATOM     98  O   GLY     6       6.414 -12.147  -2.264  1.00  0.00           O  
ATOM     99  N   LYS     7       8.500 -12.028  -1.544  1.00  0.00           N  
ATOM    100  H   LYS     7       9.226 -12.636  -1.192  1.00  0.00           H  
ATOM    101  CA  LYS     7       8.503 -10.718  -0.853  1.00  0.00           C  
ATOM    102  HA  LYS     7       8.089 -10.907   0.138  1.00  0.00           H  
ATOM    103  CB  LYS     7       9.977 -10.294  -0.622  1.00  0.00           C  
ATOM    104  HB2 LYS     7      10.635 -11.065  -1.025  1.00  0.00           H  
ATOM    105  HB3 LYS     7      10.220  -9.406  -1.206  1.00  0.00           H  
ATOM    106  CG  LYS     7      10.330 -10.212   0.828  1.00  0.00           C  
ATOM    107  HG2 LYS     7      10.016 -11.119   1.344  1.00  0.00           H  
ATOM    108  HG3 LYS     7      11.414 -10.111   0.879  1.00  0.00           H  
ATOM    109  CD  LYS     7       9.762  -8.961   1.641  1.00  0.00           C  
ATOM    110  HD2 LYS     7       8.702  -9.182   1.761  1.00  0.00           H  
ATOM    111  HD3 LYS     7      10.222  -8.928   2.629  1.00  0.00           H  
ATOM    112  CE  LYS     7       9.977  -7.588   1.004  1.00  0.00           C  
ATOM    113  HE2 LYS     7      10.660  -7.110   1.705  1.00  0.00           H  
ATOM    114  HE3 LYS     7      10.430  -7.748   0.025  1.00  0.00           H  
ATOM    115  NZ  LYS     7       8.696  -6.773   0.981  1.00  0.00           N  
ATOM    116  HZ1 LYS     7       8.828  -5.967   0.387  1.00  0.00           H  
ATOM    117  HZ2 LYS     7       8.013  -7.294   0.450  1.00  0.00           H  
ATOM    118  HZ3 LYS     7       8.213  -6.629   1.856  1.00  0.00           H  
ATOM    119  C   LYS     7       7.806  -9.553  -1.516  1.00  0.00           C  
ATOM    120  O   LYS     7       7.597  -8.502  -0.899  1.00  0.00           O  
ATOM    121  N   LEU     8       7.637  -9.638  -2.829  1.00  0.00           N  
ATOM    122  H   LEU     8       7.847 -10.490  -3.329  1.00  0.00           H  
ATOM    123  CA  LEU     8       6.991  -8.584  -3.638  1.00  0.00           C  
ATOM    124  HA  LEU     8       7.568  -7.675  -3.466  1.00  0.00           H  
ATOM    125  CB  LEU     8       7.112  -8.830  -5.219  1.00  0.00           C  
ATOM    126  HB2 LEU     8       8.179  -8.973  -5.394  1.00  0.00           H  
ATOM    127  HB3 LEU     8       6.582  -9.720  -5.557  1.00  0.00           H  
ATOM    128  CG  LEU     8       6.603  -7.632  -6.128  1.00  0.00           C  
ATOM    129  HG  LEU     8       5.523  -7.548  -6.005  1.00  0.00           H  
ATOM    130  CD1 LEU     8       7.115  -6.287  -5.727  1.00  0.00           C  
ATOM    131 HD11 LEU     8       6.534  -5.894  -4.892  1.00  0.00           H  
ATOM    132 HD12 LEU     8       8.193  -6.335  -5.571  1.00  0.00           H  
ATOM    133 HD13 LEU     8       6.943  -5.621  -6.573  1.00  0.00           H  
ATOM    134  CD2 LEU     8       6.858  -7.887  -7.636  1.00  0.00           C  
ATOM    135 HD21 LEU     8       6.210  -8.719  -7.913  1.00  0.00           H  
ATOM    136 HD22 LEU     8       6.593  -6.961  -8.147  1.00  0.00           H  
ATOM    137 HD23 LEU     8       7.908  -8.096  -7.841  1.00  0.00           H  
ATOM    138  C   LEU     8       5.540  -8.430  -3.121  1.00  0.00           C  
ATOM    139  O   LEU     8       5.068  -7.279  -3.004  1.00  0.00           O  
ATOM    140  N   LEU     9       4.924  -9.528  -2.637  1.00  0.00           N  
ATOM    141  H   LEU     9       5.390 -10.415  -2.759  1.00  0.00           H  
ATOM    142  CA  LEU     9       3.518  -9.632  -2.151  1.00  0.00           C  
ATOM    143  HA  LEU     9       2.787  -9.073  -2.735  1.00  0.00           H  
ATOM    144  CB  LEU     9       2.998 -11.059  -2.237  1.00  0.00           C  
ATOM    145  HB2 LEU     9       3.848 -11.641  -1.880  1.00  0.00           H  
ATOM    146  HB3 LEU     9       2.162 -11.218  -1.556  1.00  0.00           H  
ATOM    147  CG  LEU     9       2.638 -11.579  -3.661  1.00  0.00           C  
ATOM    148  HG  LEU     9       1.912 -10.929  -4.148  1.00  0.00           H  
ATOM    149  CD1 LEU     9       3.812 -11.721  -4.622  1.00  0.00           C  
ATOM    150 HD11 LEU     9       3.421 -12.175  -5.533  1.00  0.00           H  
ATOM    151 HD12 LEU     9       4.042 -10.688  -4.882  1.00  0.00           H  
ATOM    152 HD13 LEU     9       4.585 -12.358  -4.194  1.00  0.00           H  
ATOM    153  CD2 LEU     9       1.954 -13.046  -3.537  1.00  0.00           C  
ATOM    154 HD21 LEU     9       1.130 -12.965  -2.827  1.00  0.00           H  
ATOM    155 HD22 LEU     9       1.598 -13.487  -4.468  1.00  0.00           H  
ATOM    156 HD23 LEU     9       2.644 -13.768  -3.099  1.00  0.00           H  
ATOM    157  C   LEU     9       3.338  -9.088  -0.704  1.00  0.00           C  
ATOM    158  O   LEU     9       2.467  -8.301  -0.408  1.00  0.00           O  
ATOM    159  N   SER    10       4.316  -9.354   0.112  1.00  0.00           N  
ATOM    160  H   SER    10       4.920 -10.044  -0.312  1.00  0.00           H  
ATOM    161  CA  SER    10       4.708  -8.607   1.242  1.00  0.00           C  
ATOM    162  HA  SER    10       3.775  -8.460   1.787  1.00  0.00           H  
ATOM    163  CB  SER    10       5.425  -9.663   2.164  1.00  0.00           C  
ATOM    164  HB2 SER    10       5.963  -9.253   3.019  1.00  0.00           H  
ATOM    165  HB3 SER    10       4.675 -10.330   2.589  1.00  0.00           H  
ATOM    166  OG  SER    10       6.409 -10.415   1.376  1.00  0.00           O  
ATOM    167  HG  SER    10       6.475 -11.207   1.914  1.00  0.00           H  
ATOM    168  C   SER    10       5.375  -7.271   0.957  1.00  0.00           C  
ATOM    169  O   SER    10       6.105  -6.809   1.777  1.00  0.00           O  
ATOM    170  N   GLY    11       5.091  -6.653  -0.230  1.00  0.00           N  
ATOM    171  H   GLY    11       4.378  -7.091  -0.796  1.00  0.00           H  
ATOM    172  CA  GLY    11       5.403  -5.274  -0.539  1.00  0.00           C  
ATOM    173  HA2 GLY    11       4.569  -4.697  -0.940  1.00  0.00           H  
ATOM    174  HA3 GLY    11       5.776  -4.784   0.361  1.00  0.00           H  
ATOM    175  C   GLY    11       6.519  -5.195  -1.589  1.00  0.00           C  
ATOM    176  O   GLY    11       7.697  -5.195  -1.254  1.00  0.00           O  
TER   
END   
