# Supplementary material for: Prediction of Anticancer Peptides with High Efficacy and Low Toxicity by Hybrid Model Based on 3D Structure of Peptides
Source: Int J Mol Sci. 2021 May 26;22(11):5630. doi: 10.3390/ijms22115630 (PMC8198792; doi:10.3390/ijms22115630)
Supplement: Supplementary file 1 [file ijms-22-05630-s001.zip › Supplement2(Datasets)/ACPs(PDB)/D1/PDB(Negative)/(106)NL_satpdb11292.pdb]

EXPDTA    THEORETICAL MODEL, MODELLER 9.13 2015/09/20 22:36:08
REMARK   6 MODELLER OBJECTIVE FUNCTION:       171.0678
REMARK   6 MODELLER BEST TEMPLATE % SEQ ID:  77.778
ATOM      1  N   THR     1       1.362 -42.245  16.890  1.00 89.88           N
ATOM      2  CA  THR     1       1.911 -41.399  15.807  1.00 89.88           C
ATOM      3  CB  THR     1       2.412 -42.266  14.687  1.00 89.88           C
ATOM      4  OG1 THR     1       3.193 -41.507  13.777  1.00 89.88           O
ATOM      5  CG2 THR     1       1.205 -42.911  13.976  1.00 89.88           C
ATOM      6  C   THR     1       0.848 -40.492  15.286  1.00 89.88           C
ATOM      7  O   THR     1      -0.076 -40.121  16.009  1.00 89.88           O
ATOM      8  N   ASN     2       0.959 -40.095  14.006  1.00170.37           N
ATOM      9  CA  ASN     2      -0.043 -39.254  13.437  1.00170.37           C
ATOM     10  CB  ASN     2       0.352 -38.652  12.077  1.00170.37           C
ATOM     11  CG  ASN     2       1.506 -37.688  12.319  1.00170.37           C
ATOM     12  OD1 ASN     2       1.711 -37.207  13.433  1.00170.37           O
ATOM     13  ND2 ASN     2       2.292 -37.401  11.245  1.00170.37           N
ATOM     14  C   ASN     2      -1.222 -40.141  13.253  1.00170.37           C
ATOM     15  O   ASN     2      -1.093 -41.363  13.298  1.00170.37           O
ATOM     16  N   TYR     3      -2.412 -39.550  13.065  1.00301.22           N
ATOM     17  CA  TYR     3      -3.579 -40.371  12.984  1.00301.22           C
ATOM     18  CB  TYR     3      -4.630 -40.004  14.041  1.00301.22           C
ATOM     19  CG  TYR     3      -5.887 -40.756  13.764  1.00301.22           C
ATOM     20  CD1 TYR     3      -6.026 -42.077  14.119  1.00301.22           C
ATOM     21  CD2 TYR     3      -6.940 -40.119  13.148  1.00301.22           C
ATOM     22  CE1 TYR     3      -7.203 -42.746  13.861  1.00301.22           C
ATOM     23  CE2 TYR     3      -8.117 -40.782  12.888  1.00301.22           C
ATOM     24  CZ  TYR     3      -8.250 -42.102  13.246  1.00301.22           C
ATOM     25  OH  TYR     3      -9.454 -42.794  12.986  1.00301.22           O
ATOM     26  C   TYR     3      -4.199 -40.224  11.637  1.00301.22           C
ATOM     27  O   TYR     3      -4.231 -39.139  11.058  1.00301.22           O
ATOM     28  N   GLY     4      -4.716 -41.354  11.115  1.00115.81           N
ATOM     29  CA  GLY     4      -5.334 -41.391   9.825  1.00115.81           C
ATOM     30  C   GLY     4      -4.578 -42.382   9.005  1.00115.81           C
ATOM     31  O   GLY     4      -3.369 -42.544   9.163  1.00115.81           O
ATOM     32  N   ASN     5      -5.286 -43.076   8.093  1.00200.80           N
ATOM     33  CA  ASN     5      -4.633 -44.085   7.318  1.00200.80           C
ATOM     34  CB  ASN     5      -4.848 -45.498   7.885  1.00200.80           C
ATOM     35  CG  ASN     5      -4.289 -45.500   9.302  1.00200.80           C
ATOM     36  OD1 ASN     5      -3.091 -45.675   9.517  1.00200.80           O
ATOM     37  ND2 ASN     5      -5.185 -45.276  10.302  1.00200.80           N
ATOM     38  C   ASN     5      -5.221 -44.066   5.947  1.00200.80           C
ATOM     39  O   ASN     5      -6.191 -43.359   5.673  1.00200.80           O
ATOM     40  N   GLY     6      -4.614 -44.843   5.033  1.00112.99           N
ATOM     41  CA  GLY     6      -5.117 -44.912   3.697  1.00112.99           C
ATOM     42  C   GLY     6      -4.528 -46.137   3.088  1.00112.99           C
ATOM     43  O   GLY     6      -3.486 -46.623   3.526  1.00112.99           O
ATOM     44  N   VAL     7      -5.191 -46.672   2.049  1.00 46.86           N
ATOM     45  CA  VAL     7      -4.659 -47.838   1.423  1.00 46.86           C
ATOM     46  CB  VAL     7      -5.652 -48.955   1.278  1.00 46.86           C
ATOM     47  CG1 VAL     7      -5.033 -50.046   0.386  1.00 46.86           C
ATOM     48  CG2 VAL     7      -6.039 -49.445   2.684  1.00 46.86           C
ATOM     49  C   VAL     7      -4.233 -47.470   0.046  1.00 46.86           C
ATOM     50  O   VAL     7      -4.953 -46.794  -0.687  1.00 46.86           O
ATOM     51  N   GLY     8      -3.006 -47.893  -0.309  1.00 65.81           N
ATOM     52  CA  GLY     8      -2.479 -47.751  -1.631  1.00 65.81           C
ATOM     53  C   GLY     8      -2.384 -46.318  -2.027  1.00 65.81           C
ATOM     54  O   GLY     8      -1.955 -45.453  -1.265  1.00 65.81           O
ATOM     55  N   VAL     9      -2.790 -46.069  -3.288  1.00 39.55           N
ATOM     56  CA  VAL     9      -2.741 -44.788  -3.922  1.00 39.55           C
ATOM     57  CB  VAL     9      -2.410 -44.902  -5.385  1.00 39.55           C
ATOM     58  CG1 VAL     9      -2.376 -43.494  -5.993  1.00 39.55           C
ATOM     59  CG2 VAL     9      -1.106 -45.708  -5.543  1.00 39.55           C
ATOM     60  C   VAL     9      -4.116 -44.208  -3.837  1.00 39.55           C
ATOM     61  O   VAL     9      -5.102 -44.940  -3.904  1.00 39.55           O
ATOM     62  N   PRO    10      -4.239 -42.919  -3.684  1.00157.90           N
ATOM     63  CA  PRO    10      -5.570 -42.401  -3.617  1.00157.90           C
ATOM     64  CD  PRO    10      -3.346 -42.176  -2.804  1.00157.90           C
ATOM     65  CB  PRO    10      -5.456 -40.988  -3.064  1.00157.90           C
ATOM     66  CG  PRO    10      -4.219 -41.084  -2.152  1.00157.90           C
ATOM     67  C   PRO    10      -6.286 -42.540  -4.914  1.00157.90           C
ATOM     68  O   PRO    10      -5.657 -42.510  -5.971  1.00157.90           O
ATOM     69  N   ASP    11      -7.614 -42.714  -4.818  1.00213.44           N
ATOM     70  CA  ASP    11      -8.491 -42.947  -5.919  1.00213.44           C
ATOM     71  CB  ASP    11      -9.840 -43.496  -5.425  1.00213.44           C
ATOM     72  CG  ASP    11     -10.539 -44.282  -6.518  1.00213.44           C
ATOM     73  OD1 ASP    11      -9.840 -44.800  -7.430  1.00213.44           O
ATOM     74  OD2 ASP    11     -11.792 -44.384  -6.444  1.00213.44           O
ATOM     75  C   ASP    11      -8.756 -41.628  -6.560  1.00213.44           C
ATOM     76  O   ASP    11      -8.492 -40.576  -5.980  1.00213.44           O
ATOM     77  N   ALA    12      -9.269 -41.644  -7.802  1.00213.88           N
ATOM     78  CA  ALA    12      -9.613 -40.382  -8.370  1.00213.88           C
ATOM     79  CB  ALA    12     -10.011 -40.454  -9.857  1.00213.88           C
ATOM     80  C   ALA    12     -10.794 -39.926  -7.583  1.00213.88           C
ATOM     81  O   ALA    12     -11.609 -40.741  -7.151  1.00213.88           O
ATOM     82  N   ILE    13     -10.899 -38.609  -7.330  1.00134.90           N
ATOM     83  CA  ILE    13     -12.024 -38.115  -6.591  1.00134.90           C
ATOM     84  CB  ILE    13     -11.676 -37.551  -5.239  1.00134.90           C
ATOM     85  CG1 ILE    13     -12.930 -37.411  -4.351  1.00134.90           C
ATOM     86  CG2 ILE    13     -10.942 -36.220  -5.465  1.00134.90           C
ATOM     87  CD1 ILE    13     -12.624 -37.099  -2.883  1.00134.90           C
ATOM     88  C   ILE    13     -12.557 -36.987  -7.398  1.00134.90           C
ATOM     89  O   ILE    13     -11.816 -36.367  -8.159  1.00134.90           O
ATOM     90  N   MET    14     -13.866 -36.699  -7.295  1.00298.27           N
ATOM     91  CA  MET    14     -14.342 -35.587  -8.056  1.00298.27           C
ATOM     92  CB  MET    14     -15.495 -35.931  -9.015  1.00298.27           C
ATOM     93  CG  MET    14     -15.014 -36.738 -10.224  1.00298.27           C
ATOM     94  SD  MET    14     -16.274 -37.046 -11.497  1.00298.27           S
ATOM     95  CE  MET    14     -16.459 -38.814 -11.136  1.00298.27           C
ATOM     96  C   MET    14     -14.789 -34.527  -7.106  1.00298.27           C
ATOM     97  O   MET    14     -15.379 -34.812  -6.066  1.00298.27           O
ATOM     98  N   ALA    15     -14.481 -33.260  -7.445  1.00246.31           N
ATOM     99  CA  ALA    15     -14.839 -32.143  -6.623  1.00246.31           C
ATOM    100  CB  ALA    15     -13.637 -31.449  -5.953  1.00246.31           C
ATOM    101  C   ALA    15     -15.460 -31.138  -7.532  1.00246.31           C
ATOM    102  O   ALA    15     -15.311 -31.216  -8.751  1.00246.31           O
ATOM    103  N   GLY    16     -16.216 -30.185  -6.955  1.00 88.23           N
ATOM    104  CA  GLY    16     -16.799 -29.157  -7.762  1.00 88.23           C
ATOM    105  C   GLY    16     -15.807 -28.045  -7.774  1.00 88.23           C
ATOM    106  O   GLY    16     -15.283 -27.655  -6.732  1.00 88.23           O
ATOM    107  N   ILE    17     -15.516 -27.508  -8.972  1.00 95.31           N
ATOM    108  CA  ILE    17     -14.549 -26.456  -9.057  1.00 95.31           C
ATOM    109  CB  ILE    17     -13.182 -26.959  -9.382  1.00 95.31           C
ATOM    110  CG1 ILE    17     -13.186 -27.698 -10.727  1.00 95.31           C
ATOM    111  CG2 ILE    17     -12.713 -27.810  -8.191  1.00 95.31           C
ATOM    112  CD1 ILE    17     -11.786 -28.093 -11.187  1.00 95.31           C
ATOM    113  C   ILE    17     -14.977 -25.487 -10.106  1.00 95.31           C
ATOM    114  O   ILE    17     -15.882 -25.764 -10.892  1.00 95.31           O
ATOM    115  N   ILE    18     -14.346 -24.296 -10.113  1.00137.30           N
ATOM    116  CA  ILE    18     -14.686 -23.297 -11.079  1.00137.30           C
ATOM    117  CB  ILE    18     -14.336 -21.895 -10.633  1.00137.30           C
ATOM    118  CG1 ILE    18     -15.136 -20.855 -11.432  1.00137.30           C
ATOM    119  CG2 ILE    18     -12.811 -21.703 -10.692  1.00137.30           C
ATOM    120  CD1 ILE    18     -16.612 -20.822 -11.035  1.00137.30           C
ATOM    121  C   ILE    18     -13.913 -23.658 -12.306  1.00137.30           C
ATOM    122  O   ILE    18     -12.721 -23.954 -12.241  1.00137.30           O
ATOM    123  N   LYS    19     -14.580 -23.695 -13.473  1.00255.30           N
ATOM    124  CA  LYS    19     -13.834 -24.123 -14.616  1.00255.30           C
ATOM    125  CB  LYS    19     -14.691 -24.854 -15.663  1.00255.30           C
ATOM    126  CG  LYS    19     -13.877 -25.751 -16.599  1.00255.30           C
ATOM    127  CD  LYS    19     -12.790 -25.024 -17.393  1.00255.30           C
ATOM    128  CE  LYS    19     -13.314 -24.354 -18.664  1.00255.30           C
ATOM    129  NZ  LYS    19     -13.898 -25.364 -19.575  1.00255.30           N
ATOM    130  C   LYS    19     -13.274 -22.909 -15.267  1.00255.30           C
ATOM    131  O   LYS    19     -13.954 -22.232 -16.037  1.00255.30           O
ATOM    132  N   LEU    20     -12.003 -22.597 -14.965  1.00263.18           N
ATOM    133  CA  LEU    20     -11.415 -21.474 -15.611  1.00263.18           C
ATOM    134  CB  LEU    20     -10.796 -20.453 -14.638  1.00263.18           C
ATOM    135  CG  LEU    20     -10.264 -19.196 -15.343  1.00263.18           C
ATOM    136  CD1 LEU    20      -8.975 -19.483 -16.131  1.00263.18           C
ATOM    137  CD2 LEU    20     -11.367 -18.562 -16.206  1.00263.18           C
ATOM    138  C   LEU    20     -10.357 -22.047 -16.486  1.00263.18           C
ATOM    139  O   LEU    20      -9.594 -22.916 -16.064  1.00263.18           O
ATOM    140  N   ILE    21     -10.285 -21.572 -17.741  1.00162.48           N
ATOM    141  CA  ILE    21      -9.329 -22.151 -18.627  1.00162.48           C
ATOM    142  CB  ILE    21      -9.909 -22.582 -19.947  1.00162.48           C
ATOM    143  CG1 ILE    21      -8.881 -23.423 -20.722  1.00162.48           C
ATOM    144  CG2 ILE    21     -10.393 -21.336 -20.708  1.00162.48           C
ATOM    145  CD1 ILE    21      -8.539 -24.754 -20.053  1.00162.48           C
ATOM    146  C   ILE    21      -8.256 -21.153 -18.879  1.00162.48           C
ATOM    147  O   ILE    21      -8.516 -19.984 -19.164  1.00162.48           O
ATOM    148  N   PHE    22      -7.001 -21.605 -18.727  1.00236.48           N
ATOM    149  CA  PHE    22      -5.876 -20.758 -18.949  1.00236.48           C
ATOM    150  CB  PHE    22      -5.200 -20.309 -17.643  1.00236.48           C
ATOM    151  CG  PHE    22      -4.436 -19.074 -17.953  1.00236.48           C
ATOM    152  CD1 PHE    22      -5.066 -17.854 -17.868  1.00236.48           C
ATOM    153  CD2 PHE    22      -3.117 -19.125 -18.337  1.00236.48           C
ATOM    154  CE1 PHE    22      -4.390 -16.693 -18.149  1.00236.48           C
ATOM    155  CE2 PHE    22      -2.435 -17.964 -18.621  1.00236.48           C
ATOM    156  CZ  PHE    22      -3.073 -16.750 -18.531  1.00236.48           C
ATOM    157  C   PHE    22      -4.914 -21.636 -19.676  1.00236.48           C
ATOM    158  O   PHE    22      -5.112 -22.849 -19.727  1.00236.48           O
ATOM    159  N   ILE    23      -3.851 -21.067 -20.274  1.00133.92           N
ATOM    160  CA  ILE    23      -2.957 -21.937 -20.978  1.00133.92           C
ATOM    161  CB  ILE    23      -2.297 -21.334 -22.182  1.00133.92           C
ATOM    162  CG1 ILE    23      -3.329 -20.861 -23.219  1.00133.92           C
ATOM    163  CG2 ILE    23      -1.340 -22.402 -22.738  1.00133.92           C
ATOM    164  CD1 ILE    23      -4.187 -21.989 -23.790  1.00133.92           C
ATOM    165  C   ILE    23      -1.858 -22.275 -20.035  1.00133.92           C
ATOM    166  O   ILE    23      -1.239 -21.394 -19.440  1.00133.92           O
ATOM    167  N   PHE    24      -1.604 -23.584 -19.880  1.00249.91           N
ATOM    168  CA  PHE    24      -0.593 -24.073 -18.995  1.00249.91           C
ATOM    169  CB  PHE    24      -0.606 -25.614 -18.963  1.00249.91           C
ATOM    170  CG  PHE    24       0.433 -26.157 -18.054  1.00249.91           C
ATOM    171  CD1 PHE    24       0.375 -25.942 -16.697  1.00249.91           C
ATOM    172  CD2 PHE    24       1.444 -26.931 -18.574  1.00249.91           C
ATOM    173  CE1 PHE    24       1.339 -26.468 -15.872  1.00249.91           C
ATOM    174  CE2 PHE    24       2.406 -27.460 -17.752  1.00249.91           C
ATOM    175  CZ  PHE    24       2.357 -27.225 -16.399  1.00249.91           C
ATOM    176  C   PHE    24       0.724 -23.577 -19.497  1.00249.91           C
ATOM    177  O   PHE    24       1.031 -23.680 -20.683  1.00249.91           O
ATOM    178  N   ASN    25       1.526 -22.979 -18.593  1.00226.59           N
ATOM    179  CA  ASN    25       2.822 -22.500 -18.966  1.00226.59           C
ATOM    180  CB  ASN    25       3.252 -21.203 -18.245  1.00226.59           C
ATOM    181  CG  ASN    25       3.332 -21.440 -16.743  1.00226.59           C
ATOM    182  OD1 ASN    25       4.209 -22.152 -16.257  1.00226.59           O
ATOM    183  ND2 ASN    25       2.405 -20.801 -15.975  1.00226.59           N
ATOM    184  C   ASN    25       3.793 -23.581 -18.631  1.00226.59           C
ATOM    185  O   ASN    25       3.467 -24.511 -17.896  1.00226.59           O
ATOM    186  N   ILE    26       5.017 -23.513 -19.183  1.00167.53           N
ATOM    187  CA  ILE    26       5.914 -24.574 -18.855  1.00167.53           C
ATOM    188  CB  ILE    26       6.744 -24.995 -20.050  1.00167.53           C
ATOM    189  CG1 ILE    26       7.585 -26.255 -19.765  1.00167.53           C
ATOM    190  CG2 ILE    26       7.519 -23.775 -20.576  1.00167.53           C
ATOM    191  CD1 ILE    26       8.713 -26.064 -18.755  1.00167.53           C
ATOM    192  C   ILE    26       6.763 -24.116 -17.707  1.00167.53           C
ATOM    193  O   ILE    26       7.872 -23.613 -17.868  1.00167.53           O
ATOM    194  N   ARG    27       6.236 -24.278 -16.480  1.00184.75           N
ATOM    195  CA  ARG    27       6.997 -23.893 -15.335  1.00184.75           C
ATOM    196  CB  ARG    27       6.867 -22.402 -14.945  1.00184.75           C
ATOM    197  CG  ARG    27       7.523 -21.401 -15.906  1.00184.75           C
ATOM    198  CD  ARG    27       7.707 -20.016 -15.275  1.00184.75           C
ATOM    199  NE  ARG    27       6.357 -19.431 -15.050  1.00184.75           N
ATOM    200  CZ  ARG    27       5.839 -18.570 -15.972  1.00184.75           C
ATOM    201  NH1 ARG    27       6.583 -18.225 -17.066  1.00184.75           N
ATOM    202  NH2 ARG    27       4.600 -18.034 -15.789  1.00184.75           N
ATOM    203  C   ARG    27       6.462 -24.679 -14.191  1.00184.75           C
ATOM    204  O   ARG    27       5.284 -25.029 -14.161  1.00184.75           O
ATOM    205  N   GLN    28       7.331 -24.982 -13.215  1.00184.82           N
ATOM    206  CA  GLN    28       6.868 -25.684 -12.065  1.00184.82           C
ATOM    207  CB  GLN    28       7.983 -25.921 -11.032  1.00184.82           C
ATOM    208  CG  GLN    28       7.586 -26.864  -9.896  1.00184.82           C
ATOM    209  CD  GLN    28       8.793 -26.994  -8.981  1.00184.82           C
ATOM    210  OE1 GLN    28       9.733 -26.204  -9.061  1.00184.82           O
ATOM    211  NE2 GLN    28       8.775 -28.017  -8.084  1.00184.82           N
ATOM    212  C   GLN    28       5.883 -24.744 -11.475  1.00184.82           C
ATOM    213  O   GLN    28       4.824 -25.140 -10.990  1.00184.82           O
ATOM    214  N   GLY    29       6.238 -23.449 -11.562  1.00 55.99           N
ATOM    215  CA  GLY    29       5.461 -22.364 -11.056  1.00 55.99           C
ATOM    216  C   GLY    29       5.979 -22.127  -9.684  1.00 55.99           C
ATOM    217  O   GLY    29       5.742 -21.086  -9.073  1.00 55.99           O
ATOM    218  N   TYR    30       6.717 -23.130  -9.186  1.00121.97           N
ATOM    219  CA  TYR    30       7.326 -23.131  -7.895  1.00121.97           C
ATOM    220  CB  TYR    30       8.041 -24.469  -7.652  1.00121.97           C
ATOM    221  CG  TYR    30       8.465 -24.548  -6.234  1.00121.97           C
ATOM    222  CD1 TYR    30       9.517 -23.796  -5.775  1.00121.97           C
ATOM    223  CD2 TYR    30       7.810 -25.398  -5.373  1.00121.97           C
ATOM    224  CE1 TYR    30       9.899 -23.888  -4.457  1.00121.97           C
ATOM    225  CE2 TYR    30       8.189 -25.493  -4.054  1.00121.97           C
ATOM    226  CZ  TYR    30       9.237 -24.734  -3.596  1.00121.97           C
ATOM    227  OH  TYR    30       9.638 -24.822  -2.244  1.00121.97           O
ATOM    228  C   TYR    30       8.372 -22.057  -7.904  1.00121.97           C
ATOM    229  O   TYR    30       8.527 -21.294  -6.952  1.00121.97           O
ATOM    230  N   ASN    31       9.107 -21.976  -9.025  1.00102.41           N
ATOM    231  CA  ASN    31      10.228 -21.091  -9.168  1.00102.41           C
ATOM    232  CB  ASN    31      10.910 -21.231 -10.539  1.00102.41           C
ATOM    233  CG  ASN    31       9.887 -20.922 -11.624  1.00102.41           C
ATOM    234  OD1 ASN    31       8.682 -20.908 -11.380  1.00102.41           O
ATOM    235  ND2 ASN    31      10.381 -20.683 -12.866  1.00102.41           N
ATOM    236  C   ASN    31       9.846 -19.654  -8.966  1.00102.41           C
ATOM    237  O   ASN    31       8.952 -19.112  -9.608  1.00102.41           O
ATOM    238  N   PHE    32      10.514 -19.024  -7.986  1.00105.50           N
ATOM    239  CA  PHE    32      10.411 -17.642  -7.606  1.00105.50           C
ATOM    240  CB  PHE    32      10.921 -17.446  -6.174  1.00105.50           C
ATOM    241  CG  PHE    32      12.153 -18.276  -6.118  1.00105.50           C
ATOM    242  CD1 PHE    32      13.377 -17.780  -6.497  1.00105.50           C
ATOM    243  CD2 PHE    32      12.065 -19.583  -5.699  1.00105.50           C
ATOM    244  CE1 PHE    32      14.495 -18.577  -6.445  1.00105.50           C
ATOM    245  CE2 PHE    32      13.178 -20.386  -5.644  1.00105.50           C
ATOM    246  CZ  PHE    32      14.397 -19.879  -6.019  1.00105.50           C
ATOM    247  C   PHE    32      11.108 -16.678  -8.534  1.00105.50           C
ATOM    248  O   PHE    32      10.570 -15.615  -8.838  1.00105.50           O
ATOM    249  N   GLY    33      12.334 -16.997  -8.999  1.00 32.85           N
ATOM    250  CA  GLY    33      13.068 -16.020  -9.758  1.00 32.85           C
ATOM    251  C   GLY    33      12.370 -15.719 -11.042  1.00 32.85           C
ATOM    252  O   GLY    33      12.208 -14.560 -11.422  1.00 32.85           O
ATOM    253  N   LYS    34      11.946 -16.779 -11.746  1.00125.57           N
ATOM    254  CA  LYS    34      11.315 -16.652 -13.022  1.00125.57           C
ATOM    255  CB  LYS    34      11.111 -18.020 -13.690  1.00125.57           C
ATOM    256  CG  LYS    34      12.431 -18.737 -13.993  1.00125.57           C
ATOM    257  CD  LYS    34      13.208 -19.173 -12.745  1.00125.57           C
ATOM    258  CE  LYS    34      14.458 -18.334 -12.463  1.00125.57           C
ATOM    259  NZ  LYS    34      15.150 -18.843 -11.256  1.00125.57           N
ATOM    260  C   LYS    34       9.983 -15.988 -12.871  1.00125.57           C
ATOM    261  O   LYS    34       9.604 -15.148 -13.686  1.00125.57           O
ATOM    262  N   LYS    35       9.239 -16.334 -11.805  1.00218.89           N
ATOM    263  CA  LYS    35       7.915 -15.807 -11.638  1.00218.89           C
ATOM    264  CB  LYS    35       7.083 -16.531 -10.566  1.00218.89           C
ATOM    265  CG  LYS    35       5.595 -16.183 -10.637  1.00218.89           C
ATOM    266  CD  LYS    35       4.710 -17.114  -9.807  1.00218.89           C
ATOM    267  CE  LYS    35       3.215 -16.951 -10.089  1.00218.89           C
ATOM    268  NZ  LYS    35       2.797 -15.553  -9.847  1.00218.89           N
ATOM    269  C   LYS    35       8.001 -14.365 -11.267  1.00218.89           C
ATOM    270  O   LYS    35       9.030 -13.881 -10.799  1.00218.89           O
ATOM    271  N   ALA    36       6.899 -13.623 -11.497  1.00208.48           N
ATOM    272  CA  ALA    36       6.922 -12.225 -11.197  1.00208.48           C
ATOM    273  CB  ALA    36       5.595 -11.505 -11.504  1.00208.48           C
ATOM    274  C   ALA    36       7.206 -12.106  -9.737  1.00208.48           C
ATOM    275  O   ALA    36       6.714 -12.892  -8.930  1.00208.48           O
ATOM    276  N   THR    37       8.038 -11.114  -9.370  1.00105.26           N
ATOM    277  CA  THR    37       8.421 -10.939  -8.001  1.00105.26           C
ATOM    278  CB  THR    37       9.609 -10.032  -7.835  1.00105.26           C
ATOM    279  OG1 THR    37      10.058 -10.045  -6.491  1.00105.26           O
ATOM    280  CG2 THR    37       9.226  -8.603  -8.260  1.00105.26           C
ATOM    281  C   THR    37       7.255 -10.350  -7.216  1.00105.26           C
ATOM    282  O   THR    37       7.516  -9.526  -6.301  1.00105.26           O
ATOM    283  OXT THR    37       6.086 -10.722  -7.515  1.00105.26           O
TER     284      THR    37
END
