# Supplementary material for: Prediction of Anticancer Peptides with High Efficacy and Low Toxicity by Hybrid Model Based on 3D Structure of Peptides
Source: Int J Mol Sci. 2021 May 26;22(11):5630. doi: 10.3390/ijms22115630 (PMC8198792; doi:10.3390/ijms22115630)
Supplement: Supplementary file 1 [file ijms-22-05630-s001.zip › Supplement2(Datasets)/ACPs(PDB)/D1/PDB(Negative)/(107)NL_satpdb11305.pdb]

EXPDTA    THEORETICAL MODEL, MODELLER 9.13 2015/09/20 22:58:56
REMARK   6 MODELLER OBJECTIVE FUNCTION:      1024.3032
REMARK   6 MODELLER BEST TEMPLATE % SEQ ID:  89.189
ATOM      1  N   GLY     1      69.467  39.555  21.511  1.00 63.57           N
ATOM      2  CA  GLY     1      69.674  38.093  21.397  1.00 63.57           C
ATOM      3  C   GLY     1      68.597  37.354  22.112  1.00 63.57           C
ATOM      4  O   GLY     1      68.832  36.300  22.698  1.00 63.57           O
ATOM      5  N   ILE     2      67.358  37.869  22.043  1.00308.58           N
ATOM      6  CA  ILE     2      66.301  37.232  22.762  1.00308.58           C
ATOM      7  CB  ILE     2      65.454  38.159  23.590  1.00308.58           C
ATOM      8  CG1 ILE     2      64.748  39.216  22.726  1.00308.58           C
ATOM      9  CG2 ILE     2      66.365  38.757  24.669  1.00308.58           C
ATOM     10  CD1 ILE     2      65.710  40.193  22.052  1.00308.58           C
ATOM     11  C   ILE     2      65.424  36.540  21.784  1.00308.58           C
ATOM     12  O   ILE     2      65.489  36.776  20.579  1.00308.58           O
ATOM     13  N   LEU     3      64.579  35.633  22.297  1.00163.29           N
ATOM     14  CA  LEU     3      63.770  34.828  21.444  1.00163.29           C
ATOM     15  CB  LEU     3      62.810  33.923  22.226  1.00163.29           C
ATOM     16  CG  LEU     3      61.917  33.054  21.325  1.00163.29           C
ATOM     17  CD1 LEU     3      62.747  32.079  20.470  1.00163.29           C
ATOM     18  CD2 LEU     3      60.826  32.359  22.152  1.00163.29           C
ATOM     19  C   LEU     3      62.945  35.724  20.588  1.00163.29           C
ATOM     20  O   LEU     3      62.755  35.443  19.408  1.00163.29           O
ATOM     21  N   ASP     4      62.430  36.825  21.160  1.00 47.44           N
ATOM     22  CA  ASP     4      61.595  37.713  20.408  1.00 47.44           C
ATOM     23  CB  ASP     4      61.017  38.848  21.273  1.00 47.44           C
ATOM     24  CG  ASP     4      59.926  39.542  20.470  1.00 47.44           C
ATOM     25  OD1 ASP     4      60.206  39.968  19.319  1.00 47.44           O
ATOM     26  OD2 ASP     4      58.787  39.646  20.995  1.00 47.44           O
ATOM     27  C   ASP     4      62.394  38.320  19.298  1.00 47.44           C
ATOM     28  O   ASP     4      61.903  38.465  18.181  1.00 47.44           O
ATOM     29  N   SER     5      63.664  38.679  19.570  1.00 82.07           N
ATOM     30  CA  SER     5      64.486  39.340  18.594  1.00 82.07           C
ATOM     31  CB  SER     5      65.877  39.694  19.151  1.00 82.07           C
ATOM     32  OG  SER     5      66.663  40.338  18.160  1.00 82.07           O
ATOM     33  C   SER     5      64.690  38.460  17.399  1.00 82.07           C
ATOM     34  O   SER     5      64.579  38.915  16.262  1.00 82.07           O
ATOM     35  N   PHE     6      64.973  37.164  17.630  1.00145.13           N
ATOM     36  CA  PHE     6      65.280  36.271  16.548  1.00145.13           C
ATOM     37  CB  PHE     6      65.458  34.803  16.990  1.00145.13           C
ATOM     38  CG  PHE     6      66.418  34.681  18.125  1.00145.13           C
ATOM     39  CD1 PHE     6      67.765  34.900  17.963  1.00145.13           C
ATOM     40  CD2 PHE     6      65.956  34.309  19.368  1.00145.13           C
ATOM     41  CE1 PHE     6      68.628  34.765  19.028  1.00145.13           C
ATOM     42  CE2 PHE     6      66.812  34.171  20.433  1.00145.13           C
ATOM     43  CZ  PHE     6      68.154  34.413  20.267  1.00145.13           C
ATOM     44  C   PHE     6      64.082  36.209  15.672  1.00145.13           C
ATOM     45  O   PHE     6      64.155  36.358  14.455  1.00145.13           O
ATOM     46  N   LYS     7      62.928  36.008  16.317  1.00103.23           N
ATOM     47  CA  LYS     7      61.685  35.778  15.662  1.00103.23           C
ATOM     48  CB  LYS     7      60.558  35.609  16.686  1.00103.23           C
ATOM     49  CG  LYS     7      60.817  34.457  17.654  1.00103.23           C
ATOM     50  CD  LYS     7      60.048  34.589  18.966  1.00103.23           C
ATOM     51  CE  LYS     7      58.535  34.678  18.785  1.00103.23           C
ATOM     52  NZ  LYS     7      57.887  34.894  20.096  1.00103.23           N
ATOM     53  C   LYS     7      61.332  36.953  14.817  1.00103.23           C
ATOM     54  O   LYS     7      60.868  36.785  13.692  1.00103.23           O
ATOM     55  N   GLN     8      61.553  38.179  15.323  1.00110.51           N
ATOM     56  CA  GLN     8      61.053  39.312  14.601  1.00110.51           C
ATOM     57  CB  GLN     8      61.323  40.638  15.341  1.00110.51           C
ATOM     58  CG  GLN     8      60.543  41.844  14.802  1.00110.51           C
ATOM     59  CD  GLN     8      61.187  42.348  13.516  1.00110.51           C
ATOM     60  OE1 GLN     8      60.573  42.333  12.450  1.00110.51           O
ATOM     61  NE2 GLN     8      62.457  42.826  13.619  1.00110.51           N
ATOM     62  C   GLN     8      61.674  39.416  13.241  1.00110.51           C
ATOM     63  O   GLN     8      60.962  39.445  12.239  1.00110.51           O
ATOM     64  N   PHE     9      63.019  39.444  13.161  1.00119.76           N
ATOM     65  CA  PHE     9      63.680  39.611  11.895  1.00119.76           C
ATOM     66  CB  PHE     9      65.195  39.848  12.029  1.00119.76           C
ATOM     67  CG  PHE     9      65.438  41.222  12.553  1.00119.76           C
ATOM     68  CD1 PHE     9      65.446  42.299  11.697  1.00119.76           C
ATOM     69  CD2 PHE     9      65.670  41.432  13.893  1.00119.76           C
ATOM     70  CE1 PHE     9      65.677  43.569  12.168  1.00119.76           C
ATOM     71  CE2 PHE     9      65.902  42.699  14.371  1.00119.76           C
ATOM     72  CZ  PHE     9      65.899  43.771  13.509  1.00119.76           C
ATOM     73  C   PHE     9      63.530  38.397  11.051  1.00119.76           C
ATOM     74  O   PHE     9      63.205  38.472   9.866  1.00119.76           O
ATOM     75  N   ALA    10      63.752  37.229  11.667  1.00 53.33           N
ATOM     76  CA  ALA    10      63.764  36.015  10.921  1.00 53.33           C
ATOM     77  CB  ALA    10      64.025  34.786  11.809  1.00 53.33           C
ATOM     78  C   ALA    10      62.427  35.852  10.296  1.00 53.33           C
ATOM     79  O   ALA    10      62.310  35.468   9.135  1.00 53.33           O
ATOM     80  N   LYS    11      61.377  36.182  11.059  1.00142.34           N
ATOM     81  CA  LYS    11      60.043  35.959  10.616  1.00142.34           C
ATOM     82  CB  LYS    11      59.029  36.368  11.697  1.00142.34           C
ATOM     83  CG  LYS    11      57.673  35.677  11.586  1.00142.34           C
ATOM     84  CD  LYS    11      56.860  35.769  12.878  1.00142.34           C
ATOM     85  CE  LYS    11      55.594  34.911  12.876  1.00142.34           C
ATOM     86  NZ  LYS    11      54.590  35.489  11.958  1.00142.34           N
ATOM     87  C   LYS    11      59.780  36.753   9.380  1.00142.34           C
ATOM     88  O   LYS    11      59.200  36.225   8.441  1.00142.34           O
ATOM     89  N   GLY    12      60.139  38.052   9.366  1.00 66.19           N
ATOM     90  CA  GLY    12      59.931  38.914   8.240  1.00 66.19           C
ATOM     91  C   GLY    12      60.894  38.687   7.120  1.00 66.19           C
ATOM     92  O   GLY    12      60.509  38.661   5.956  1.00 66.19           O
ATOM     93  N   VAL    13      62.187  38.535   7.448  1.00 96.19           N
ATOM     94  CA  VAL    13      63.206  38.515   6.444  1.00 96.19           C
ATOM     95  CB  VAL    13      64.588  38.474   7.026  1.00 96.19           C
ATOM     96  CG1 VAL    13      65.611  38.346   5.882  1.00 96.19           C
ATOM     97  CG2 VAL    13      64.777  39.735   7.886  1.00 96.19           C
ATOM     98  C   VAL    13      63.061  37.345   5.552  1.00 96.19           C
ATOM     99  O   VAL    13      63.245  37.480   4.350  1.00 96.19           O
ATOM    100  N   GLY    14      62.815  36.159   6.129  1.00 70.15           N
ATOM    101  CA  GLY    14      62.668  34.961   5.373  1.00 70.15           C
ATOM    102  C   GLY    14      61.375  34.944   4.643  1.00 70.15           C
ATOM    103  O   GLY    14      61.329  34.562   3.480  1.00 70.15           O
ATOM    104  N   LYS    15      60.287  35.352   5.317  1.00178.46           N
ATOM    105  CA  LYS    15      58.979  35.187   4.760  1.00178.46           C
ATOM    106  CB  LYS    15      57.839  35.506   5.738  1.00178.46           C
ATOM    107  CG  LYS    15      57.745  34.505   6.888  1.00178.46           C
ATOM    108  CD  LYS    15      57.587  33.051   6.441  1.00178.46           C
ATOM    109  CE  LYS    15      56.173  32.688   5.989  1.00178.46           C
ATOM    110  NZ  LYS    15      56.133  31.270   5.567  1.00178.46           N
ATOM    111  C   LYS    15      58.751  36.014   3.547  1.00178.46           C
ATOM    112  O   LYS    15      58.275  35.497   2.540  1.00178.46           O
ATOM    113  N   ASP    16      59.082  37.312   3.579  1.00122.50           N
ATOM    114  CA  ASP    16      58.706  38.075   2.434  1.00122.50           C
ATOM    115  CB  ASP    16      58.790  39.613   2.600  1.00122.50           C
ATOM    116  CG  ASP    16      60.199  40.096   2.905  1.00122.50           C
ATOM    117  OD1 ASP    16      60.966  39.334   3.547  1.00122.50           O
ATOM    118  OD2 ASP    16      60.521  41.254   2.518  1.00122.50           O
ATOM    119  C   ASP    16      59.458  37.609   1.235  1.00122.50           C
ATOM    120  O   ASP    16      58.905  37.556   0.142  1.00122.50           O
ATOM    121  N   LEU    17      60.744  37.271   1.389  1.00128.78           N
ATOM    122  CA  LEU    17      61.478  36.825   0.246  1.00128.78           C
ATOM    123  CB  LEU    17      62.960  36.627   0.566  1.00128.78           C
ATOM    124  CG  LEU    17      63.734  37.926   0.822  1.00128.78           C
ATOM    125  CD1 LEU    17      63.114  38.780   1.937  1.00128.78           C
ATOM    126  CD2 LEU    17      65.194  37.588   1.120  1.00128.78           C
ATOM    127  C   LEU    17      60.979  35.504  -0.240  1.00128.78           C
ATOM    128  O   LEU    17      60.610  35.357  -1.403  1.00128.78           O
ATOM    129  N   ILE    18      60.926  34.511   0.665  1.00103.04           N
ATOM    130  CA  ILE    18      60.586  33.179   0.275  1.00103.04           C
ATOM    131  CB  ILE    18      60.765  32.174   1.377  1.00103.04           C
ATOM    132  CG1 ILE    18      59.806  32.451   2.543  1.00103.04           C
ATOM    133  CG2 ILE    18      62.250  32.184   1.778  1.00103.04           C
ATOM    134  CD1 ILE    18      59.767  31.320   3.569  1.00103.04           C
ATOM    135  C   ILE    18      59.173  33.136  -0.184  1.00103.04           C
ATOM    136  O   ILE    18      58.876  32.516  -1.200  1.00103.04           O
ATOM    137  N   LYS    19      58.261  33.795   0.555  1.00114.55           N
ATOM    138  CA  LYS    19      56.881  33.758   0.193  1.00114.55           C
ATOM    139  CB  LYS    19      55.928  34.464   1.183  1.00114.55           C
ATOM    140  CG  LYS    19      55.845  35.982   0.997  1.00114.55           C
ATOM    141  CD  LYS    19      54.584  36.622   1.582  1.00114.55           C
ATOM    142  CE  LYS    19      54.383  38.067   1.120  1.00114.55           C
ATOM    143  NZ  LYS    19      53.979  38.086  -0.304  1.00114.55           N
ATOM    144  C   LYS    19      56.733  34.452  -1.117  1.00114.55           C
ATOM    145  O   LYS    19      55.993  33.995  -1.982  1.00114.55           O
ATOM    146  N   GLY    20      57.445  35.582  -1.293  1.00 52.93           N
ATOM    147  CA  GLY    20      57.324  36.380  -2.470  1.00 52.93           C
ATOM    148  C   GLY    20      57.789  35.608  -3.655  1.00 52.93           C
ATOM    149  O   GLY    20      57.127  35.597  -4.688  1.00 52.93           O
ATOM    150  N   ALA    21      58.949  34.943  -3.540  1.00 53.51           N
ATOM    151  CA  ALA    21      59.450  34.193  -4.646  1.00 53.51           C
ATOM    152  CB  ALA    21      60.823  33.557  -4.376  1.00 53.51           C
ATOM    153  C   ALA    21      58.487  33.082  -4.909  1.00 53.51           C
ATOM    154  O   ALA    21      58.166  32.754  -6.046  1.00 53.51           O
ATOM    155  N   ALA    22      57.999  32.505  -3.808  1.00107.63           N
ATOM    156  CA  ALA    22      57.164  31.349  -3.718  1.00107.63           C
ATOM    157  CB  ALA    22      56.975  30.848  -2.276  1.00107.63           C
ATOM    158  C   ALA    22      55.795  31.509  -4.288  1.00107.63           C
ATOM    159  O   ALA    22      55.156  30.488  -4.519  1.00107.63           O
ATOM    160  N   GLN    23      55.238  32.737  -4.382  1.00178.64           N
ATOM    161  CA  GLN    23      53.835  32.791  -4.686  1.00178.64           C
ATOM    162  CB  GLN    23      53.239  34.184  -4.456  1.00178.64           C
ATOM    163  CG  GLN    23      51.727  34.178  -4.667  1.00178.64           C
ATOM    164  CD  GLN    23      51.152  33.256  -3.599  1.00178.64           C
ATOM    165  OE1 GLN    23      51.088  33.616  -2.426  1.00178.64           O
ATOM    166  NE2 GLN    23      50.741  32.026  -4.008  1.00178.64           N
ATOM    167  C   GLN    23      53.392  32.384  -6.058  1.00178.64           C
ATOM    168  O   GLN    23      52.754  31.354  -6.248  1.00178.64           O
ATOM    169  N   GLY    24      53.725  33.227  -7.035  1.00153.07           N
ATOM    170  CA  GLY    24      53.340  33.187  -8.409  1.00153.07           C
ATOM    171  C   GLY    24      54.162  32.299  -9.247  1.00153.07           C
ATOM    172  O   GLY    24      53.751  32.037 -10.373  1.00153.07           O
ATOM    173  N   VAL    25      55.241  31.710  -8.701  1.00221.08           N
ATOM    174  CA  VAL    25      56.483  31.482  -9.382  1.00221.08           C
ATOM    175  CB  VAL    25      57.086  30.150  -9.044  1.00221.08           C
ATOM    176  CG1 VAL    25      57.529  30.177  -7.573  1.00221.08           C
ATOM    177  CG2 VAL    25      56.043  29.058  -9.322  1.00221.08           C
ATOM    178  C   VAL    25      56.385  31.609 -10.875  1.00221.08           C
ATOM    179  O   VAL    25      56.942  32.576 -11.391  1.00221.08           O
ATOM    180  N   LEU    26      55.667  30.761 -11.623  1.00 84.78           N
ATOM    181  CA  LEU    26      55.727  30.975 -13.043  1.00 84.78           C
ATOM    182  CB  LEU    26      54.950  29.898 -13.819  1.00 84.78           C
ATOM    183  CG  LEU    26      55.400  28.462 -13.493  1.00 84.78           C
ATOM    184  CD1 LEU    26      54.602  27.428 -14.302  1.00 84.78           C
ATOM    185  CD2 LEU    26      56.921  28.303 -13.634  1.00 84.78           C
ATOM    186  C   LEU    26      55.123  32.300 -13.418  1.00 84.78           C
ATOM    187  O   LEU    26      55.734  33.104 -14.121  1.00 84.78           O
ATOM    188  N   SER    27      53.906  32.566 -12.919  1.00102.64           N
ATOM    189  CA  SER    27      53.133  33.725 -13.235  1.00102.64           C
ATOM    190  CB  SER    27      51.798  33.738 -12.482  1.00102.64           C
ATOM    191  OG  SER    27      51.107  32.525 -12.725  1.00102.64           O
ATOM    192  C   SER    27      53.847  34.950 -12.790  1.00102.64           C
ATOM    193  O   SER    27      54.053  35.878 -13.569  1.00102.64           O
ATOM    194  N   THR    28      54.228  34.978 -11.504  1.00 63.28           N
ATOM    195  CA  THR    28      54.843  36.143 -10.946  1.00 63.28           C
ATOM    196  CB  THR    28      55.041  36.035  -9.465  1.00 63.28           C
ATOM    197  OG1 THR    28      53.784  35.895  -8.821  1.00 63.28           O
ATOM    198  CG2 THR    28      55.747  37.303  -8.962  1.00 63.28           C
ATOM    199  C   THR    28      56.172  36.396 -11.572  1.00 63.28           C
ATOM    200  O   THR    28      56.468  37.518 -11.978  1.00 63.28           O
ATOM    201  N   MET    29      57.019  35.356 -11.677  1.00 96.67           N
ATOM    202  CA  MET    29      58.334  35.572 -12.199  1.00 96.67           C
ATOM    203  CB  MET    29      59.255  34.347 -12.059  1.00 96.67           C
ATOM    204  CG  MET    29      59.710  34.143 -10.611  1.00 96.67           C
ATOM    205  SD  MET    29      60.835  32.746 -10.310  1.00 96.67           S
ATOM    206  CE  MET    29      59.529  31.536  -9.957  1.00 96.67           C
ATOM    207  C   MET    29      58.275  35.981 -13.636  1.00 96.67           C
ATOM    208  O   MET    29      58.976  36.903 -14.050  1.00 96.67           O
ATOM    209  N   SER    30      57.427  35.315 -14.436  1.00 50.23           N
ATOM    210  CA  SER    30      57.322  35.631 -15.827  1.00 50.23           C
ATOM    211  CB  SER    30      56.347  34.703 -16.569  1.00 50.23           C
ATOM    212  OG  SER    30      56.270  35.068 -17.938  1.00 50.23           O
ATOM    213  C   SER    30      56.785  37.020 -15.948  1.00 50.23           C
ATOM    214  O   SER    30      57.282  37.828 -16.727  1.00 50.23           O
ATOM    215  N   CYS    31      55.755  37.318 -15.143  1.00138.48           N
ATOM    216  CA  CYS    31      55.057  38.572 -15.132  1.00138.48           C
ATOM    217  CB  CYS    31      53.736  38.543 -14.348  1.00138.48           C
ATOM    218  SG  CYS    31      54.000  38.749 -12.574  1.00138.48           S
ATOM    219  C   CYS    31      55.926  39.649 -14.535  1.00138.48           C
ATOM    220  O   CYS    31      55.617  40.829 -14.660  1.00138.48           O
ATOM    221  N   LYS    32      57.043  39.257 -13.892  1.00190.77           N
ATOM    222  CA  LYS    32      57.928  40.042 -13.058  1.00190.77           C
ATOM    223  CB  LYS    32      59.185  39.264 -12.624  1.00190.77           C
ATOM    224  CG  LYS    32      59.025  38.334 -11.423  1.00190.77           C
ATOM    225  CD  LYS    32      58.876  39.050 -10.080  1.00190.77           C
ATOM    226  CE  LYS    32      58.854  38.090  -8.888  1.00190.77           C
ATOM    227  NZ  LYS    32      58.983  38.846  -7.622  1.00190.77           N
ATOM    228  C   LYS    32      58.468  41.285 -13.685  1.00190.77           C
ATOM    229  O   LYS    32      58.884  42.178 -12.952  1.00190.77           O
ATOM    230  N   LEU    33      58.539  41.379 -15.021  1.00 92.25           N
ATOM    231  CA  LEU    33      59.211  42.492 -15.635  1.00 92.25           C
ATOM    232  CB  LEU    33      59.030  42.393 -17.146  1.00 92.25           C
ATOM    233  CG  LEU    33      59.450  40.993 -17.622  1.00 92.25           C
ATOM    234  CD1 LEU    33      59.150  40.785 -19.107  1.00 92.25           C
ATOM    235  CD2 LEU    33      60.907  40.690 -17.237  1.00 92.25           C
ATOM    236  C   LEU    33      58.607  43.781 -15.152  1.00 92.25           C
ATOM    237  O   LEU    33      59.306  44.629 -14.601  1.00 92.25           O
ATOM    238  N   ALA    34      57.286  43.950 -15.339  1.00 67.94           N
ATOM    239  CA  ALA    34      56.543  45.076 -14.851  1.00 67.94           C
ATOM    240  CB  ALA    34      55.101  45.114 -15.385  1.00 67.94           C
ATOM    241  C   ALA    34      56.468  44.959 -13.362  1.00 67.94           C
ATOM    242  O   ALA    34      56.419  45.954 -12.639  1.00 67.94           O
ATOM    243  N   LYS    35      56.478  43.701 -12.880  1.00152.74           N
ATOM    244  CA  LYS    35      56.214  43.373 -11.515  1.00152.74           C
ATOM    245  CB  LYS    35      57.097  44.086 -10.481  1.00152.74           C
ATOM    246  CG  LYS    35      56.817  43.572  -9.068  1.00152.74           C
ATOM    247  CD  LYS    35      57.132  42.082  -8.900  1.00152.74           C
ATOM    248  CE  LYS    35      56.671  41.498  -7.563  1.00152.74           C
ATOM    249  NZ  LYS    35      57.425  42.121  -6.453  1.00152.74           N
ATOM    250  C   LYS    35      54.788  43.720 -11.290  1.00152.74           C
ATOM    251  O   LYS    35      54.405  44.298 -10.273  1.00152.74           O
ATOM    252  N   THR    36      53.975  43.378 -12.308  1.00101.19           N
ATOM    253  CA  THR    36      52.563  43.567 -12.284  1.00101.19           C
ATOM    254  CB  THR    36      51.905  43.135 -13.562  1.00101.19           C
ATOM    255  OG1 THR    36      52.460  43.834 -14.666  1.00101.19           O
ATOM    256  CG2 THR    36      50.401  43.429 -13.460  1.00101.19           C
ATOM    257  C   THR    36      52.034  42.680 -11.204  1.00101.19           C
ATOM    258  O   THR    36      51.199  43.089 -10.405  1.00101.19           O
ATOM    259  N   CYS    37      52.514  41.426 -11.126  1.00 46.20           N
ATOM    260  CA  CYS    37      51.969  40.602 -10.092  1.00 46.20           C
ATOM    261  CB  CYS    37      52.425  39.137 -10.130  1.00 46.20           C
ATOM    262  SG  CYS    37      52.179  38.410 -11.766  1.00 46.20           S
ATOM    263  C   CYS    37      52.471  41.178  -8.778  1.00 46.20           C
ATOM    264  O   CYS    37      53.707  41.393  -8.667  1.00 46.20           O
ATOM    265  OXT CYS    37      51.630  41.406  -7.868  1.00 46.20           O
TER     266      CYS    37
END
