# Supplementary material for: Prediction of Anticancer Peptides with High Efficacy and Low Toxicity by Hybrid Model Based on 3D Structure of Peptides
Source: Int J Mol Sci. 2021 May 26;22(11):5630. doi: 10.3390/ijms22115630 (PMC8198792; doi:10.3390/ijms22115630)
Supplement: Supplementary file 1 [file ijms-22-05630-s001.zip › Supplement2(Datasets)/ACPs(PDB)/D1/PDB(Negative)/(108)NL_satpdb11318.pdb]

ATOM      1  N   ALA     1     -10.297 -27.163 -10.830  1.00  0.00           N  
ATOM      2  H   ALA     1      -9.811 -27.838 -10.257  1.00  0.00           H  
ATOM      3  CA  ALA     1      -9.549 -26.382 -11.866  1.00  0.00           C  
ATOM      4  HA  ALA     1      -8.537 -26.128 -11.551  1.00  0.00           H  
ATOM      5  CB  ALA     1      -9.231 -27.267 -13.039  1.00  0.00           C  
ATOM      6  HB1 ALA     1     -10.104 -27.434 -13.670  1.00  0.00           H  
ATOM      7  HB2 ALA     1      -8.585 -26.729 -13.733  1.00  0.00           H  
ATOM      8  HB3 ALA     1      -8.709 -28.204 -12.848  1.00  0.00           H  
ATOM      9  C   ALA     1     -10.178 -25.034 -12.180  1.00  0.00           C  
ATOM     10  O   ALA     1      -9.460 -24.018 -12.285  1.00  0.00           O  
ATOM     11  N   GLU     2     -11.477 -24.977 -12.293  1.00  0.00           N  
ATOM     12  H   GLU     2     -11.972 -25.848 -12.168  1.00  0.00           H  
ATOM     13  CA  GLU     2     -12.274 -23.790 -12.485  1.00  0.00           C  
ATOM     14  HA  GLU     2     -13.222 -24.148 -12.083  1.00  0.00           H  
ATOM     15  CB  GLU     2     -11.924 -22.549 -11.707  1.00  0.00           C  
ATOM     16  HB2 GLU     2     -11.837 -22.822 -10.656  1.00  0.00           H  
ATOM     17  HB3 GLU     2     -10.899 -22.258 -11.935  1.00  0.00           H  
ATOM     18  CG  GLU     2     -12.872 -21.300 -11.804  1.00  0.00           C  
ATOM     19  HG2 GLU     2     -13.894 -21.650 -11.659  1.00  0.00           H  
ATOM     20  HG3 GLU     2     -12.611 -20.463 -11.156  1.00  0.00           H  
ATOM     21  CD  GLU     2     -12.764 -20.766 -13.221  1.00  0.00           C  
ATOM     22  OE1 GLU     2     -13.802 -20.764 -13.877  1.00  0.00           O  
ATOM     23  OE2 GLU     2     -11.724 -20.268 -13.761  1.00  0.00           O  
ATOM     24  C   GLU     2     -12.338 -23.633 -14.000  1.00  0.00           C  
ATOM     25  O   GLU     2     -11.439 -23.110 -14.745  1.00  0.00           O  
ATOM     26  N   VAL     3     -13.490 -24.026 -14.561  1.00  0.00           N  
ATOM     27  H   VAL     3     -14.100 -24.580 -13.977  1.00  0.00           H  
ATOM     28  CA  VAL     3     -13.732 -24.109 -15.986  1.00  0.00           C  
ATOM     29  HA  VAL     3     -12.844 -23.900 -16.583  1.00  0.00           H  
ATOM     30  CB  VAL     3     -14.256 -25.487 -16.408  1.00  0.00           C  
ATOM     31  HB  VAL     3     -14.560 -25.496 -17.454  1.00  0.00           H  
ATOM     32  CG1 VAL     3     -13.047 -26.483 -16.186  1.00  0.00           C  
ATOM     33 HG11 VAL     3     -12.762 -26.624 -15.143  1.00  0.00           H  
ATOM     34 HG12 VAL     3     -13.134 -27.503 -16.560  1.00  0.00           H  
ATOM     35 HG13 VAL     3     -12.112 -26.105 -16.598  1.00  0.00           H  
ATOM     36  CG2 VAL     3     -15.498 -25.893 -15.702  1.00  0.00           C  
ATOM     37 HG21 VAL     3     -15.359 -26.146 -14.651  1.00  0.00           H  
ATOM     38 HG22 VAL     3     -16.316 -25.172 -15.721  1.00  0.00           H  
ATOM     39 HG23 VAL     3     -15.816 -26.746 -16.300  1.00  0.00           H  
ATOM     40  C   VAL     3     -14.746 -23.031 -16.546  1.00  0.00           C  
ATOM     41  O   VAL     3     -15.000 -22.989 -17.742  1.00  0.00           O  
ATOM     42  N   ALA     4     -15.332 -22.180 -15.714  1.00  0.00           N  
ATOM     43  H   ALA     4     -15.116 -22.165 -14.727  1.00  0.00           H  
ATOM     44  CA  ALA     4     -16.214 -21.025 -16.115  1.00  0.00           C  
ATOM     45  HA  ALA     4     -17.013 -21.464 -16.714  1.00  0.00           H  
ATOM     46  CB  ALA     4     -16.837 -20.387 -14.897  1.00  0.00           C  
ATOM     47  HB1 ALA     4     -17.789 -20.857 -14.651  1.00  0.00           H  
ATOM     48  HB2 ALA     4     -16.163 -20.451 -14.044  1.00  0.00           H  
ATOM     49  HB3 ALA     4     -17.095 -19.379 -15.223  1.00  0.00           H  
ATOM     50  C   ALA     4     -15.416 -20.029 -17.020  1.00  0.00           C  
ATOM     51  O   ALA     4     -14.309 -19.697 -16.669  1.00  0.00           O  
ATOM     52  N   PRO     5     -16.074 -19.410 -17.980  1.00  0.00           N  
ATOM     53  CD  PRO     5     -17.457 -19.546 -18.322  1.00  0.00           C  
ATOM     54  HD2 PRO     5     -18.053 -19.502 -17.410  1.00  0.00           H  
ATOM     55  HD3 PRO     5     -17.628 -20.529 -18.761  1.00  0.00           H  
ATOM     56  CG  PRO     5     -17.818 -18.432 -19.291  1.00  0.00           C  
ATOM     57  HG2 PRO     5     -18.586 -18.871 -19.928  1.00  0.00           H  
ATOM     58  HG3 PRO     5     -18.100 -17.606 -18.637  1.00  0.00           H  
ATOM     59  CB  PRO     5     -16.470 -18.040 -19.906  1.00  0.00           C  
ATOM     60  HB2 PRO     5     -16.348 -16.989 -20.168  1.00  0.00           H  
ATOM     61  HB3 PRO     5     -16.238 -18.703 -20.739  1.00  0.00           H  
ATOM     62  CA  PRO     5     -15.447 -18.278 -18.719  1.00  0.00           C  
ATOM     63  HA  PRO     5     -14.586 -18.596 -19.306  1.00  0.00           H  
ATOM     64  C   PRO     5     -15.143 -17.039 -17.896  1.00  0.00           C  
ATOM     65  O   PRO     5     -15.577 -17.047 -16.682  1.00  0.00           O  
ATOM     66  N   ALA     6     -14.509 -16.047 -18.504  1.00  0.00           N  
ATOM     67  H   ALA     6     -14.344 -16.136 -19.497  1.00  0.00           H  
ATOM     68  CA  ALA     6     -14.170 -14.756 -17.922  1.00  0.00           C  
ATOM     69  HA  ALA     6     -14.956 -14.558 -17.194  1.00  0.00           H  
ATOM     70  CB  ALA     6     -12.683 -14.885 -17.330  1.00  0.00           C  
ATOM     71  HB1 ALA     6     -11.940 -14.697 -18.105  1.00  0.00           H  
ATOM     72  HB2 ALA     6     -12.644 -14.219 -16.468  1.00  0.00           H  
ATOM     73  HB3 ALA     6     -12.625 -15.909 -16.960  1.00  0.00           H  
ATOM     74  C   ALA     6     -14.236 -13.589 -18.976  1.00  0.00           C  
ATOM     75  O   ALA     6     -14.068 -13.935 -20.154  1.00  0.00           O  
ATOM     76  N   PRO     7     -14.377 -12.317 -18.531  1.00  0.00           N  
ATOM     77  CD  PRO     7     -14.737 -11.961 -17.183  1.00  0.00           C  
ATOM     78  HD2 PRO     7     -14.079 -12.258 -16.366  1.00  0.00           H  
ATOM     79  HD3 PRO     7     -15.715 -12.327 -16.871  1.00  0.00           H  
ATOM     80  CG  PRO     7     -14.735 -10.466 -17.135  1.00  0.00           C  
ATOM     81  HG2 PRO     7     -13.792 -10.181 -16.668  1.00  0.00           H  
ATOM     82  HG3 PRO     7     -15.610 -10.137 -16.575  1.00  0.00           H  
ATOM     83  CB  PRO     7     -14.795 -10.007 -18.625  1.00  0.00           C  
ATOM     84  HB2 PRO     7     -14.425  -8.991 -18.765  1.00  0.00           H  
ATOM     85  HB3 PRO     7     -15.846 -10.054 -18.912  1.00  0.00           H  
ATOM     86  CA  PRO     7     -14.050 -11.150 -19.285  1.00  0.00           C  
ATOM     87  HA  PRO     7     -14.380 -11.319 -20.310  1.00  0.00           H  
ATOM     88  C   PRO     7     -12.531 -10.954 -19.261  1.00  0.00           C  
ATOM     89  O   PRO     7     -11.895 -11.128 -18.248  1.00  0.00           O  
ATOM     90  N   ALA     8     -11.901 -10.629 -20.408  1.00  0.00           N  
ATOM     91  H   ALA     8     -12.388 -10.436 -21.271  1.00  0.00           H  
ATOM     92  CA  ALA     8     -10.453 -10.416 -20.520  1.00  0.00           C  
ATOM     93  HA  ALA     8      -9.862 -11.309 -20.321  1.00  0.00           H  
ATOM     94  CB  ALA     8     -10.197 -10.015 -22.014  1.00  0.00           C  
ATOM     95  HB1 ALA     8     -10.688 -10.769 -22.629  1.00  0.00           H  
ATOM     96  HB2 ALA     8     -10.600  -9.010 -22.135  1.00  0.00           H  
ATOM     97  HB3 ALA     8      -9.158 -10.042 -22.342  1.00  0.00           H  
ATOM     98  C   ALA     8      -9.902  -9.322 -19.551  1.00  0.00           C  
ATOM     99  O   ALA     8      -8.738  -9.248 -19.167  1.00  0.00           O  
ATOM    100  N   ALA     9     -10.767  -8.399 -19.125  1.00  0.00           N  
ATOM    101  H   ALA     9     -11.702  -8.430 -19.505  1.00  0.00           H  
ATOM    102  CA  ALA     9     -10.425  -7.294 -18.153  1.00  0.00           C  
ATOM    103  HA  ALA     9      -9.540  -6.761 -18.499  1.00  0.00           H  
ATOM    104  CB  ALA     9     -11.619  -6.319 -18.161  1.00  0.00           C  
ATOM    105  HB1 ALA     9     -11.724  -5.837 -19.133  1.00  0.00           H  
ATOM    106  HB2 ALA     9     -12.353  -6.975 -17.692  1.00  0.00           H  
ATOM    107  HB3 ALA     9     -11.494  -5.484 -17.471  1.00  0.00           H  
ATOM    108  C   ALA     9     -10.018  -7.785 -16.739  1.00  0.00           C  
ATOM    109  O   ALA     9      -9.245  -7.032 -16.054  1.00  0.00           O  
ATOM    110  N   ALA    10     -10.357  -8.994 -16.294  1.00  0.00           N  
ATOM    111  H   ALA    10     -10.993  -9.538 -16.859  1.00  0.00           H  
ATOM    112  CA  ALA    10     -10.100  -9.535 -14.970  1.00  0.00           C  
ATOM    113  HA  ALA    10     -10.397  -8.815 -14.208  1.00  0.00           H  
ATOM    114  CB  ALA    10     -10.948 -10.794 -14.807  1.00  0.00           C  
ATOM    115  HB1 ALA    10     -10.577 -11.380 -15.648  1.00  0.00           H  
ATOM    116  HB2 ALA    10     -10.771 -11.317 -13.868  1.00  0.00           H  
ATOM    117  HB3 ALA    10     -11.990 -10.506 -14.953  1.00  0.00           H  
ATOM    118  C   ALA    10      -8.556  -9.821 -14.714  1.00  0.00           C  
ATOM    119  O   ALA    10      -7.948 -10.743 -15.257  1.00  0.00           O  
ATOM    120  N   ALA    11      -7.957  -9.029 -13.905  1.00  0.00           N  
ATOM    121  H   ALA    11      -8.541  -8.219 -13.753  1.00  0.00           H  
ATOM    122  CA  ALA    11      -6.518  -9.043 -13.555  1.00  0.00           C  
ATOM    123  HA  ALA    11      -5.977  -8.778 -14.463  1.00  0.00           H  
ATOM    124  CB  ALA    11      -6.149  -7.868 -12.587  1.00  0.00           C  
ATOM    125  HB1 ALA    11      -5.069  -7.953 -12.469  1.00  0.00           H  
ATOM    126  HB2 ALA    11      -6.534  -6.961 -13.054  1.00  0.00           H  
ATOM    127  HB3 ALA    11      -6.648  -8.028 -11.631  1.00  0.00           H  
ATOM    128  C   ALA    11      -5.918 -10.418 -13.082  1.00  0.00           C  
ATOM    129  O   ALA    11      -4.757 -10.634 -13.492  1.00  0.00           O  
ATOM    130  N   PRO    12      -6.674 -11.300 -12.293  1.00  0.00           N  
ATOM    131  CD  PRO    12      -7.920 -11.003 -11.541  1.00  0.00           C  
ATOM    132  HD2 PRO    12      -8.764 -10.847 -12.212  1.00  0.00           H  
ATOM    133  HD3 PRO    12      -7.686 -10.108 -10.965  1.00  0.00           H  
ATOM    134  CG  PRO    12      -8.152 -12.124 -10.503  1.00  0.00           C  
ATOM    135  HG2 PRO    12      -8.870 -12.786 -10.988  1.00  0.00           H  
ATOM    136  HG3 PRO    12      -8.500 -11.793  -9.525  1.00  0.00           H  
ATOM    137  CB  PRO    12      -6.802 -12.893 -10.472  1.00  0.00           C  
ATOM    138  HB2 PRO    12      -6.194 -12.407  -9.708  1.00  0.00           H  
ATOM    139  HB3 PRO    12      -6.873 -13.978 -10.395  1.00  0.00           H  
ATOM    140  CA  PRO    12      -6.159 -12.564 -11.820  1.00  0.00           C  
ATOM    141  HA  PRO    12      -5.106 -12.446 -11.566  1.00  0.00           H  
ATOM    142  C   PRO    12      -6.167 -13.694 -12.879  1.00  0.00           C  
ATOM    143  O   PRO    12      -7.030 -13.657 -13.775  1.00  0.00           O  
ATOM    144  N   ALA    13      -5.428 -14.768 -12.611  1.00  0.00           N  
ATOM    145  H   ALA    13      -4.710 -14.679 -11.906  1.00  0.00           H  
ATOM    146  CA  ALA    13      -5.328 -15.955 -13.479  1.00  0.00           C  
ATOM    147  HA  ALA    13      -6.297 -16.447 -13.567  1.00  0.00           H  
ATOM    148  CB  ALA    13      -4.718 -15.562 -14.798  1.00  0.00           C  
ATOM    149  HB1 ALA    13      -5.173 -14.729 -15.334  1.00  0.00           H  
ATOM    150  HB2 ALA    13      -3.645 -15.381 -14.746  1.00  0.00           H  
ATOM    151  HB3 ALA    13      -4.949 -16.377 -15.483  1.00  0.00           H  
ATOM    152  C   ALA    13      -4.523 -17.092 -12.827  1.00  0.00           C  
ATOM    153  O   ALA    13      -3.585 -16.819 -12.102  1.00  0.00           O  
ATOM    154  N   LYS    14      -4.803 -18.354 -13.138  1.00  0.00           N  
ATOM    155  H   LYS    14      -5.656 -18.410 -13.676  1.00  0.00           H  
ATOM    156  CA  LYS    14      -4.017 -19.543 -12.770  1.00  0.00           C  
ATOM    157  HA  LYS    14      -3.503 -19.357 -11.827  1.00  0.00           H  
ATOM    158  CB  LYS    14      -4.861 -20.848 -12.545  1.00  0.00           C  
ATOM    159  HB2 LYS    14      -4.231 -21.734 -12.473  1.00  0.00           H  
ATOM    160  HB3 LYS    14      -5.366 -20.725 -11.587  1.00  0.00           H  
ATOM    161  CG  LYS    14      -6.010 -21.066 -13.537  1.00  0.00           C  
ATOM    162  HG2 LYS    14      -5.929 -20.401 -14.397  1.00  0.00           H  
ATOM    163  HG3 LYS    14      -6.170 -22.108 -13.815  1.00  0.00           H  
ATOM    164  CD  LYS    14      -7.343 -20.588 -12.846  1.00  0.00           C  
ATOM    165  HD2 LYS    14      -7.489 -21.263 -12.003  1.00  0.00           H  
ATOM    166  HD3 LYS    14      -7.297 -19.548 -12.522  1.00  0.00           H  
ATOM    167  CE  LYS    14      -8.603 -20.600 -13.684  1.00  0.00           C  
ATOM    168  HE2 LYS    14      -9.401 -20.205 -13.054  1.00  0.00           H  
ATOM    169  HE3 LYS    14      -8.473 -19.998 -14.584  1.00  0.00           H  
ATOM    170  NZ  LYS    14      -8.882 -21.959 -14.097  1.00  0.00           N  
ATOM    171  HZ1 LYS    14      -8.191 -22.182 -14.798  1.00  0.00           H  
ATOM    172  HZ2 LYS    14      -8.858 -22.593 -13.311  1.00  0.00           H  
ATOM    173  HZ3 LYS    14      -9.829 -22.061 -14.434  1.00  0.00           H  
ATOM    174  C   LYS    14      -2.847 -19.689 -13.819  1.00  0.00           C  
ATOM    175  O   LYS    14      -1.739 -19.291 -13.535  1.00  0.00           O  
ATOM    176  N   ALA    15      -3.200 -20.028 -15.046  1.00  0.00           N  
ATOM    177  H   ALA    15      -4.206 -20.056 -15.122  1.00  0.00           H  
ATOM    178  CA  ALA    15      -2.501 -20.195 -16.304  1.00  0.00           C  
ATOM    179  HA  ALA    15      -2.086 -19.229 -16.590  1.00  0.00           H  
ATOM    180  CB  ALA    15      -1.220 -21.090 -16.194  1.00  0.00           C  
ATOM    181  HB1 ALA    15      -0.396 -20.620 -15.657  1.00  0.00           H  
ATOM    182  HB2 ALA    15      -1.410 -22.025 -15.668  1.00  0.00           H  
ATOM    183  HB3 ALA    15      -0.962 -21.418 -17.201  1.00  0.00           H  
ATOM    184  C   ALA    15      -3.491 -20.568 -17.409  1.00  0.00           C  
ATOM    185  O   ALA    15      -3.740 -19.664 -18.180  1.00  0.00           O  
ATOM    186  N   PRO    16      -4.094 -21.775 -17.378  1.00  0.00           N  
ATOM    187  CD  PRO    16      -3.726 -22.979 -16.569  1.00  0.00           C  
ATOM    188  HD2 PRO    16      -3.732 -22.773 -15.498  1.00  0.00           H  
ATOM    189  HD3 PRO    16      -2.784 -23.432 -16.875  1.00  0.00           H  
ATOM    190  CG  PRO    16      -4.847 -24.068 -16.748  1.00  0.00           C  
ATOM    191  HG2 PRO    16      -5.541 -24.032 -15.908  1.00  0.00           H  
ATOM    192  HG3 PRO    16      -4.575 -25.122 -16.804  1.00  0.00           H  
ATOM    193  CB  PRO    16      -5.503 -23.513 -18.019  1.00  0.00           C  
ATOM    194  HB2 PRO    16      -6.564 -23.758 -17.969  1.00  0.00           H  
ATOM    195  HB3 PRO    16      -5.021 -23.875 -18.927  1.00  0.00           H  
ATOM    196  CA  PRO    16      -5.390 -21.991 -18.056  1.00  0.00           C  
ATOM    197  HA  PRO    16      -5.176 -21.781 -19.104  1.00  0.00           H  
ATOM    198  C   PRO    16      -6.534 -21.161 -17.369  1.00  0.00           C  
ATOM    199  O   PRO    16      -7.175 -21.570 -16.414  1.00  0.00           O  
ATOM    200  N   LYS    17      -6.701 -19.979 -17.921  1.00  0.00           N  
ATOM    201  H   LYS    17      -5.946 -19.788 -18.565  1.00  0.00           H  
ATOM    202  CA  LYS    17      -7.748 -19.039 -17.848  1.00  0.00           C  
ATOM    203  HA  LYS    17      -7.609 -18.435 -18.745  1.00  0.00           H  
ATOM    204  CB  LYS    17      -9.105 -19.831 -17.975  1.00  0.00           C  
ATOM    205  HB2 LYS    17      -9.059 -20.569 -18.777  1.00  0.00           H  
ATOM    206  HB3 LYS    17      -9.290 -20.361 -17.041  1.00  0.00           H  
ATOM    207  CG  LYS    17     -10.370 -18.997 -18.215  1.00  0.00           C  
ATOM    208  HG2 LYS    17     -10.628 -18.381 -17.354  1.00  0.00           H  
ATOM    209  HG3 LYS    17     -10.183 -18.317 -19.046  1.00  0.00           H  
ATOM    210  CD  LYS    17     -11.660 -19.693 -18.644  1.00  0.00           C  
ATOM    211  HD2 LYS    17     -12.519 -19.046 -18.469  1.00  0.00           H  
ATOM    212  HD3 LYS    17     -11.655 -19.565 -19.727  1.00  0.00           H  
ATOM    213  CE  LYS    17     -11.959 -21.092 -18.117  1.00  0.00           C  
ATOM    214  HE2 LYS    17     -12.989 -21.257 -18.435  1.00  0.00           H  
ATOM    215  HE3 LYS    17     -11.281 -21.821 -18.561  1.00  0.00           H  
ATOM    216  NZ  LYS    17     -12.017 -21.152 -16.633  1.00  0.00           N  
ATOM    217  HZ1 LYS    17     -11.393 -20.465 -16.234  1.00  0.00           H  
ATOM    218  HZ2 LYS    17     -12.912 -20.892 -16.245  1.00  0.00           H  
ATOM    219  HZ3 LYS    17     -11.881 -22.048 -16.189  1.00  0.00           H  
ATOM    220  C   LYS    17      -7.591 -18.019 -16.667  1.00  0.00           C  
ATOM    221  O   LYS    17      -7.110 -18.277 -15.601  1.00  0.00           O  
ATOM    222  N   LYS    18      -8.117 -16.821 -16.909  1.00  0.00           N  
ATOM    223  H   LYS    18      -8.639 -16.816 -17.774  1.00  0.00           H  
ATOM    224  CA  LYS    18      -8.360 -15.704 -15.970  1.00  0.00           C  
ATOM    225  HA  LYS    18      -7.447 -15.416 -15.448  1.00  0.00           H  
ATOM    226  CB  LYS    18      -8.785 -14.528 -16.861  1.00  0.00           C  
ATOM    227  HB2 LYS    18      -9.331 -14.874 -17.738  1.00  0.00           H  
ATOM    228  HB3 LYS    18      -9.376 -13.860 -16.234  1.00  0.00           H  
ATOM    229  CG  LYS    18      -7.645 -13.668 -17.361  1.00  0.00           C  
ATOM    230  HG2 LYS    18      -7.132 -13.203 -16.520  1.00  0.00           H  
ATOM    231  HG3 LYS    18      -6.888 -14.262 -17.872  1.00  0.00           H  
ATOM    232  CD  LYS    18      -8.109 -12.583 -18.201  1.00  0.00           C  
ATOM    233  HD2 LYS    18      -8.688 -13.019 -19.015  1.00  0.00           H  
ATOM    234  HD3 LYS    18      -8.765 -11.894 -17.670  1.00  0.00           H  
ATOM    235  CE  LYS    18      -6.895 -11.780 -18.691  1.00  0.00           C  
ATOM    236  HE2 LYS    18      -6.056 -12.447 -18.890  1.00  0.00           H  
ATOM    237  HE3 LYS    18      -7.178 -11.449 -19.691  1.00  0.00           H  
ATOM    238  NZ  LYS    18      -6.607 -10.662 -17.725  1.00  0.00           N  
ATOM    239  HZ1 LYS    18      -6.563 -11.054 -16.796  1.00  0.00           H  
ATOM    240  HZ2 LYS    18      -5.807 -10.061 -17.864  1.00  0.00           H  
ATOM    241  HZ3 LYS    18      -7.392 -10.027 -17.682  1.00  0.00           H  
ATOM    242  C   LYS    18      -9.438 -16.066 -14.920  1.00  0.00           C  
ATOM    243  O   LYS    18     -10.225 -16.997 -15.068  1.00  0.00           O  
ATOM    244  N   LYS    19      -9.448 -15.367 -13.782  1.00  0.00           N  
ATOM    245  H   LYS    19      -8.686 -14.705 -13.766  1.00  0.00           H  
ATOM    246  CA  LYS    19     -10.036 -15.776 -12.504  1.00  0.00           C  
ATOM    247  HA  LYS    19     -10.177 -14.893 -11.882  1.00  0.00           H  
ATOM    248  CB  LYS    19     -11.505 -16.372 -12.533  1.00  0.00           C  
ATOM    249  HB2 LYS    19     -11.447 -17.310 -13.086  1.00  0.00           H  
ATOM    250  HB3 LYS    19     -11.893 -16.507 -11.523  1.00  0.00           H  
ATOM    251  CG  LYS    19     -12.434 -15.443 -13.332  1.00  0.00           C  
ATOM    252  HG2 LYS    19     -12.413 -14.432 -12.926  1.00  0.00           H  
ATOM    253  HG3 LYS    19     -12.112 -15.423 -14.374  1.00  0.00           H  
ATOM    254  CD  LYS    19     -13.897 -15.967 -13.232  1.00  0.00           C  
ATOM    255  HD2 LYS    19     -14.356 -15.663 -12.291  1.00  0.00           H  
ATOM    256  HD3 LYS    19     -14.469 -15.561 -14.067  1.00  0.00           H  
ATOM    257  CE  LYS    19     -14.123 -17.453 -13.312  1.00  0.00           C  
ATOM    258  HE2 LYS    19     -13.598 -17.942 -12.492  1.00  0.00           H  
ATOM    259  HE3 LYS    19     -15.201 -17.612 -13.278  1.00  0.00           H  
ATOM    260  NZ  LYS    19     -13.609 -18.045 -14.525  1.00  0.00           N  
ATOM    261  HZ1 LYS    19     -13.890 -19.014 -14.491  1.00  0.00           H  
ATOM    262  HZ2 LYS    19     -14.018 -17.657 -15.363  1.00  0.00           H  
ATOM    263  HZ3 LYS    19     -12.606 -17.979 -14.625  1.00  0.00           H  
ATOM    264  C   LYS    19      -9.088 -16.609 -11.626  1.00  0.00           C  
ATOM    265  O   LYS    19      -8.087 -17.115 -12.068  1.00  0.00           O  
ATOM    266  N   ALA    20      -9.515 -16.981 -10.404  1.00  0.00           N  
ATOM    267  H   ALA    20     -10.424 -16.642 -10.124  1.00  0.00           H  
ATOM    268  CA  ALA    20      -8.777 -17.708  -9.337  1.00  0.00           C  
ATOM    269  HA  ALA    20      -9.498 -18.183  -8.671  1.00  0.00           H  
ATOM    270  CB  ALA    20      -7.707 -18.747  -9.821  1.00  0.00           C  
ATOM    271  HB1 ALA    20      -7.189 -19.458  -9.177  1.00  0.00           H  
ATOM    272  HB2 ALA    20      -8.236 -19.373 -10.540  1.00  0.00           H  
ATOM    273  HB3 ALA    20      -6.919 -18.126 -10.249  1.00  0.00           H  
ATOM    274  C   ALA    20      -8.072 -16.680  -8.532  1.00  0.00           C  
ATOM    275  O   ALA    20      -8.153 -15.496  -8.686  1.00  0.00           O  
ATOM    276  N   ALA    21      -7.476 -17.186  -7.425  1.00  0.00           N  
ATOM    277  H   ALA    21      -7.387 -18.185  -7.300  1.00  0.00           H  
ATOM    278  CA  ALA    21      -6.794 -16.376  -6.476  1.00  0.00           C  
ATOM    279  HA  ALA    21      -7.492 -15.605  -6.148  1.00  0.00           H  
ATOM    280  CB  ALA    21      -6.460 -17.228  -5.263  1.00  0.00           C  
ATOM    281  HB1 ALA    21      -7.340 -17.536  -4.697  1.00  0.00           H  
ATOM    282  HB2 ALA    21      -5.847 -18.074  -5.574  1.00  0.00           H  
ATOM    283  HB3 ALA    21      -5.799 -16.687  -4.587  1.00  0.00           H  
ATOM    284  C   ALA    21      -5.483 -15.894  -7.097  1.00  0.00           C  
ATOM    285  O   ALA    21      -4.680 -16.712  -7.562  1.00  0.00           O  
ATOM    286  N   ALA    22      -5.300 -14.576  -7.235  1.00  0.00           N  
ATOM    287  H   ALA    22      -6.049 -13.899  -7.197  1.00  0.00           H  
ATOM    288  CA  ALA    22      -4.052 -13.916  -7.363  1.00  0.00           C  
ATOM    289  HA  ALA    22      -4.152 -12.909  -6.957  1.00  0.00           H  
ATOM    290  CB  ALA    22      -3.004 -14.662  -6.459  1.00  0.00           C  
ATOM    291  HB1 ALA    22      -2.655 -15.509  -7.050  1.00  0.00           H  
ATOM    292  HB2 ALA    22      -2.246 -13.879  -6.446  1.00  0.00           H  
ATOM    293  HB3 ALA    22      -3.431 -14.860  -5.476  1.00  0.00           H  
ATOM    294  C   ALA    22      -3.607 -13.842  -8.893  1.00  0.00           C  
ATOM    295  O   ALA    22      -4.256 -14.335  -9.833  1.00  0.00           O  
ATOM    296  N   LYS    23      -2.516 -13.171  -9.080  1.00  0.00           N  
ATOM    297  H   LYS    23      -2.043 -12.765  -8.284  1.00  0.00           H  
ATOM    298  CA  LYS    23      -1.966 -13.029 -10.403  1.00  0.00           C  
ATOM    299  HA  LYS    23      -2.827 -12.798 -11.030  1.00  0.00           H  
ATOM    300  CB  LYS    23      -1.025 -11.810 -10.341  1.00  0.00           C  
ATOM    301  HB2 LYS    23      -1.263 -11.092 -11.126  1.00  0.00           H  
ATOM    302  HB3 LYS    23      -0.942 -11.299  -9.382  1.00  0.00           H  
ATOM    303  CG  LYS    23       0.549 -12.184 -10.656  1.00  0.00           C  
ATOM    304  HG2 LYS    23       0.553 -12.665 -11.635  1.00  0.00           H  
ATOM    305  HG3 LYS    23       0.976 -11.196 -10.828  1.00  0.00           H  
ATOM    306  CD  LYS    23       1.213 -13.069  -9.633  1.00  0.00           C  
ATOM    307  HD2 LYS    23       0.926 -12.819  -8.612  1.00  0.00           H  
ATOM    308  HD3 LYS    23       0.790 -14.070  -9.710  1.00  0.00           H  
ATOM    309  CE  LYS    23       2.777 -13.092  -9.811  1.00  0.00           C  
ATOM    310  HE2 LYS    23       3.144 -12.192  -9.318  1.00  0.00           H  
ATOM    311  HE3 LYS    23       3.404 -13.835  -9.318  1.00  0.00           H  
ATOM    312  NZ  LYS    23       3.269 -13.050 -11.184  1.00  0.00           N  
ATOM    313  HZ1 LYS    23       4.196 -12.688 -11.357  1.00  0.00           H  
ATOM    314  HZ2 LYS    23       3.336 -13.953 -11.631  1.00  0.00           H  
ATOM    315  HZ3 LYS    23       2.667 -12.478 -11.758  1.00  0.00           H  
ATOM    316  C   LYS    23      -1.399 -14.326 -11.025  1.00  0.00           C  
ATOM    317  O   LYS    23      -1.078 -15.265 -10.289  1.00  0.00           O  
ATOM    318  N   PRO    24      -1.116 -14.422 -12.333  1.00  0.00           N  
ATOM    319  CD  PRO    24      -1.463 -13.347 -13.337  1.00  0.00           C  
ATOM    320  HD2 PRO    24      -1.017 -12.379 -13.108  1.00  0.00           H  
ATOM    321  HD3 PRO    24      -2.544 -13.211 -13.293  1.00  0.00           H  
ATOM    322  CG  PRO    24      -1.117 -13.877 -14.740  1.00  0.00           C  
ATOM    323  HG2 PRO    24      -0.621 -13.095 -15.315  1.00  0.00           H  
ATOM    324  HG3 PRO    24      -1.978 -14.250 -15.295  1.00  0.00           H  
ATOM    325  CB  PRO    24      -0.318 -15.182 -14.438  1.00  0.00           C  
ATOM    326  HB2 PRO    24       0.721 -14.853 -14.445  1.00  0.00           H  
ATOM    327  HB3 PRO    24      -0.442 -16.046 -15.091  1.00  0.00           H  
ATOM    328  CA  PRO    24      -0.599 -15.604 -13.041  1.00  0.00           C  
ATOM    329  HA  PRO    24      -1.409 -16.334 -13.054  1.00  0.00           H  
ATOM    330  C   PRO    24       0.648 -16.235 -12.345  1.00  0.00           C  
ATOM    331  O   PRO    24       1.518 -15.476 -11.865  1.00  0.00           O  
ATOM    332  N   LYS    25       0.733 -17.549 -12.163  1.00  0.00           N  
ATOM    333  H   LYS    25       0.028 -18.119 -12.609  1.00  0.00           H  
ATOM    334  CA  LYS    25       1.673 -18.310 -11.338  1.00  0.00           C  
ATOM    335  HA  LYS    25       1.699 -17.680 -10.449  1.00  0.00           H  
ATOM    336  CB  LYS    25       1.052 -19.688 -10.893  1.00  0.00           C  
ATOM    337  HB2 LYS    25       1.073 -20.319 -11.782  1.00  0.00           H  
ATOM    338  HB3 LYS    25       1.694 -20.102 -10.117  1.00  0.00           H  
ATOM    339  CG  LYS    25      -0.407 -19.561 -10.253  1.00  0.00           C  
ATOM    340  HG2 LYS    25      -1.183 -19.149 -10.897  1.00  0.00           H  
ATOM    341  HG3 LYS    25      -0.709 -20.565  -9.955  1.00  0.00           H  
ATOM    342  CD  LYS    25      -0.467 -18.637  -8.969  1.00  0.00           C  
ATOM    343  HD2 LYS    25       0.165 -18.994  -8.156  1.00  0.00           H  
ATOM    344  HD3 LYS    25       0.021 -17.675  -9.127  1.00  0.00           H  
ATOM    345  CE  LYS    25      -1.895 -18.302  -8.515  1.00  0.00           C  
ATOM    346  HE2 LYS    25      -2.527 -19.188  -8.583  1.00  0.00           H  
ATOM    347  HE3 LYS    25      -1.923 -18.036  -7.458  1.00  0.00           H  
ATOM    348  NZ  LYS    25      -2.522 -17.173  -9.221  1.00  0.00           N  
ATOM    349  HZ1 LYS    25      -2.723 -17.316 -10.200  1.00  0.00           H  
ATOM    350  HZ2 LYS    25      -3.399 -16.949  -8.773  1.00  0.00           H  
ATOM    351  HZ3 LYS    25      -1.955 -16.352  -9.064  1.00  0.00           H  
ATOM    352  C   LYS    25       3.095 -18.394 -11.917  1.00  0.00           C  
ATOM    353  O   LYS    25       4.056 -18.924 -11.396  1.00  0.00           O  
ATOM    354  N   LYS    26       3.235 -17.709 -13.029  1.00  0.00           N  
ATOM    355  H   LYS    26       2.382 -17.266 -13.341  1.00  0.00           H  
ATOM    356  CA  LYS    26       4.518 -17.193 -13.618  1.00  0.00           C  
ATOM    357  HA  LYS    26       5.236 -18.009 -13.706  1.00  0.00           H  
ATOM    358  CB  LYS    26       4.115 -16.557 -14.964  1.00  0.00           C  
ATOM    359  HB2 LYS    26       3.770 -17.318 -15.664  1.00  0.00           H  
ATOM    360  HB3 LYS    26       3.298 -15.848 -14.829  1.00  0.00           H  
ATOM    361  CG  LYS    26       5.169 -15.792 -15.755  1.00  0.00           C  
ATOM    362  HG2 LYS    26       6.133 -16.239 -15.513  1.00  0.00           H  
ATOM    363  HG3 LYS    26       5.017 -15.945 -16.824  1.00  0.00           H  
ATOM    364  CD  LYS    26       5.317 -14.347 -15.335  1.00  0.00           C  
ATOM    365  HD2 LYS    26       4.441 -13.817 -15.710  1.00  0.00           H  
ATOM    366  HD3 LYS    26       5.371 -14.155 -14.264  1.00  0.00           H  
ATOM    367  CE  LYS    26       6.627 -13.830 -15.936  1.00  0.00           C  
ATOM    368  HE2 LYS    26       7.421 -14.563 -15.801  1.00  0.00           H  
ATOM    369  HE3 LYS    26       6.405 -13.646 -16.988  1.00  0.00           H  
ATOM    370  NZ  LYS    26       7.037 -12.518 -15.334  1.00  0.00           N  
ATOM    371  HZ1 LYS    26       7.327 -12.497 -14.367  1.00  0.00           H  
ATOM    372  HZ2 LYS    26       7.762 -12.003 -15.814  1.00  0.00           H  
ATOM    373  HZ3 LYS    26       6.188 -11.977 -15.417  1.00  0.00           H  
ATOM    374  C   LYS    26       5.198 -16.202 -12.637  1.00  0.00           C  
ATOM    375  O   LYS    26       4.515 -15.296 -12.083  1.00  0.00           O  
ATOM    376  N   ALA    27       6.505 -16.251 -12.543  1.00  0.00           N  
ATOM    377  H   ALA    27       6.958 -17.024 -13.010  1.00  0.00           H  
ATOM    378  CA  ALA    27       7.219 -15.661 -11.437  1.00  0.00           C  
ATOM    379  HA  ALA    27       6.602 -15.750 -10.543  1.00  0.00           H  
ATOM    380  CB  ALA    27       8.554 -16.396 -11.094  1.00  0.00           C  
ATOM    381  HB1 ALA    27       8.923 -16.138 -10.102  1.00  0.00           H  
ATOM    382  HB2 ALA    27       8.465 -17.483 -11.106  1.00  0.00           H  
ATOM    383  HB3 ALA    27       9.279 -16.026 -11.819  1.00  0.00           H  
ATOM    384  C   ALA    27       7.361 -14.089 -11.635  1.00  0.00           C  
ATOM    385  O   ALA    27       7.316 -13.544 -12.738  1.00  0.00           O  
ATOM    386  N   GLY    28       7.705 -13.386 -10.521  1.00  0.00           N  
ATOM    387  H   GLY    28       7.764 -13.857  -9.630  1.00  0.00           H  
ATOM    388  CA  GLY    28       8.004 -11.950 -10.481  1.00  0.00           C  
ATOM    389  HA2 GLY    28       8.197 -11.768  -9.424  1.00  0.00           H  
ATOM    390  HA3 GLY    28       8.890 -11.851 -11.108  1.00  0.00           H  
ATOM    391  C   GLY    28       6.740 -11.155 -10.913  1.00  0.00           C  
ATOM    392  O   GLY    28       5.605 -11.532 -10.628  1.00  0.00           O  
ATOM    393  N   PRO    29       6.900 -10.125 -11.768  1.00  0.00           N  
ATOM    394  CD  PRO    29       8.198  -9.589 -12.285  1.00  0.00           C  
ATOM    395  HD2 PRO    29       8.815 -10.435 -12.589  1.00  0.00           H  
ATOM    396  HD3 PRO    29       8.723  -9.075 -11.479  1.00  0.00           H  
ATOM    397  CG  PRO    29       7.926  -8.639 -13.481  1.00  0.00           C  
ATOM    398  HG2 PRO    29       8.669  -7.850 -13.596  1.00  0.00           H  
ATOM    399  HG3 PRO    29       7.655  -9.185 -14.385  1.00  0.00           H  
ATOM    400  CB  PRO    29       6.572  -8.061 -12.931  1.00  0.00           C  
ATOM    401  HB2 PRO    29       5.984  -7.682 -13.767  1.00  0.00           H  
ATOM    402  HB3 PRO    29       6.689  -7.334 -12.128  1.00  0.00           H  
ATOM    403  CA  PRO    29       5.820  -9.292 -12.323  1.00  0.00           C  
ATOM    404  HA  PRO    29       5.272  -8.841 -11.496  1.00  0.00           H  
ATOM    405  C   PRO    29       4.973 -10.029 -13.343  1.00  0.00           C  
ATOM    406  O   PRO    29       5.262 -11.168 -13.664  1.00  0.00           O  
ATOM    407  N   SER    30       3.839  -9.441 -13.752  1.00  0.00           N  
ATOM    408  H   SER    30       3.733  -8.513 -13.366  1.00  0.00           H  
ATOM    409  CA  SER    30       2.793 -10.003 -14.715  1.00  0.00           C  
ATOM    410  HA  SER    30       1.891  -9.410 -14.564  1.00  0.00           H  
ATOM    411  CB  SER    30       3.262  -9.747 -16.130  1.00  0.00           C  
ATOM    412  HB2 SER    30       2.403 -10.045 -16.730  1.00  0.00           H  
ATOM    413  HB3 SER    30       3.515  -8.708 -16.343  1.00  0.00           H  
ATOM    414  OG  SER    30       4.338 -10.548 -16.595  1.00  0.00           O  
ATOM    415  HG  SER    30       4.481 -10.337 -17.521  1.00  0.00           H  
ATOM    416  C   SER    30       2.388 -11.471 -14.549  1.00  0.00           C  
ATOM    417  O   SER    30       2.185 -11.882 -13.401  1.00  0.00           O  
TER   
END   
