# Supplementary material for: Prediction of Anticancer Peptides with High Efficacy and Low Toxicity by Hybrid Model Based on 3D Structure of Peptides
Source: Int J Mol Sci. 2021 May 26;22(11):5630. doi: 10.3390/ijms22115630 (PMC8198792; doi:10.3390/ijms22115630)
Supplement: Supplementary file 1 [file ijms-22-05630-s001.zip › Supplement2(Datasets)/ACPs(PDB)/D1/PDB(Negative)/(109)NL_satpdb11323.pdb]

EXPDTA    THEORETICAL MODEL, MODELLER 9.13 2015/09/20 22:30:48
REMARK   6 MODELLER OBJECTIVE FUNCTION:      2108.4670
REMARK   6 MODELLER BEST TEMPLATE % SEQ ID:  60.000
ATOM      1  N   ALA     1       1.414  15.614  -6.248  1.00148.42           N
ATOM      2  CA  ALA     1       1.792  14.178  -6.354  1.00148.42           C
ATOM      3  CB  ALA     1       2.079  13.806  -7.817  1.00148.42           C
ATOM      4  C   ALA     1       3.034  13.941  -5.562  1.00148.42           C
ATOM      5  O   ALA     1       4.081  13.599  -6.110  1.00148.42           O
ATOM      6  N   THR     2       2.941  14.116  -4.233  1.00236.74           N
ATOM      7  CA  THR     2       4.102  13.961  -3.411  1.00236.74           C
ATOM      8  CB  THR     2       3.929  14.536  -2.040  1.00236.74           C
ATOM      9  OG1 THR     2       2.872  13.875  -1.361  1.00236.74           O
ATOM     10  CG2 THR     2       3.619  16.035  -2.191  1.00236.74           C
ATOM     11  C   THR     2       4.459  12.514  -3.264  1.00236.74           C
ATOM     12  O   THR     2       3.879  11.776  -2.470  1.00236.74           O
ATOM     13  N   CYS     3       5.452  12.083  -4.052  1.00474.61           N
ATOM     14  CA  CYS     3       6.044  10.776  -4.008  1.00474.61           C
ATOM     15  CB  CYS     3       5.250   9.660  -4.705  1.00474.61           C
ATOM     16  SG  CYS     3       4.360  10.230  -6.173  1.00474.61           S
ATOM     17  C   CYS     3       7.328  10.959  -4.719  1.00474.61           C
ATOM     18  O   CYS     3       8.391  10.599  -4.214  1.00474.61           O
ATOM     19  N   ASP     4       7.252  11.505  -5.945  1.00488.62           N
ATOM     20  CA  ASP     4       8.482  11.841  -6.581  1.00488.62           C
ATOM     21  CB  ASP     4       9.361  10.650  -6.925  1.00488.62           C
ATOM     22  CG  ASP     4      10.611  11.215  -7.587  1.00488.62           C
ATOM     23  OD1 ASP     4      11.021  12.347  -7.215  1.00488.62           O
ATOM     24  OD2 ASP     4      11.177  10.521  -8.470  1.00488.62           O
ATOM     25  C   ASP     4       8.211  12.502  -7.875  1.00488.62           C
ATOM     26  O   ASP     4       8.963  13.392  -8.273  1.00488.62           O
ATOM     27  N   LEU     5       7.127  12.075  -8.550  1.00441.81           N
ATOM     28  CA  LEU     5       6.814  12.578  -9.852  1.00441.81           C
ATOM     29  CB  LEU     5       7.080  14.082 -10.105  1.00441.81           C
ATOM     30  CG  LEU     5       6.164  15.049  -9.335  1.00441.81           C
ATOM     31  CD1 LEU     5       6.334  14.905  -7.815  1.00441.81           C
ATOM     32  CD2 LEU     5       6.364  16.494  -9.821  1.00441.81           C
ATOM     33  C   LEU     5       7.628  11.793 -10.827  1.00441.81           C
ATOM     34  O   LEU     5       7.746  10.576 -10.739  1.00441.81           O
ATOM     35  N   LEU     6       8.245  12.511 -11.775  1.00317.19           N
ATOM     36  CA  LEU     6       8.991  11.948 -12.861  1.00317.19           C
ATOM     37  CB  LEU     6       9.854  10.729 -12.483  1.00317.19           C
ATOM     38  CG  LEU     6      10.961  11.019 -11.450  1.00317.19           C
ATOM     39  CD1 LEU     6      11.790   9.755 -11.184  1.00317.19           C
ATOM     40  CD2 LEU     6      11.833  12.222 -11.847  1.00317.19           C
ATOM     41  C   LEU     6       8.032  11.521 -13.923  1.00317.19           C
ATOM     42  O   LEU     6       8.426  11.162 -15.029  1.00317.19           O
ATOM     43  N   SER     7       6.731  11.587 -13.618  1.00170.08           N
ATOM     44  CA  SER     7       5.711  11.293 -14.575  1.00170.08           C
ATOM     45  CB  SER     7       5.626   9.797 -14.927  1.00170.08           C
ATOM     46  OG  SER     7       4.747   9.586 -16.020  1.00170.08           O
ATOM     47  C   SER     7       4.510  11.676 -13.804  1.00170.08           C
ATOM     48  O   SER     7       4.692  12.293 -12.760  1.00170.08           O
ATOM     49  N   PRO     8       3.306  11.432 -14.210  1.00226.00           N
ATOM     50  CA  PRO     8       2.283  11.730 -13.264  1.00226.00           C
ATOM     51  CD  PRO     8       2.865  11.690 -15.572  1.00226.00           C
ATOM     52  CB  PRO     8       0.968  11.640 -14.029  1.00226.00           C
ATOM     53  CG  PRO     8       1.379  12.084 -15.449  1.00226.00           C
ATOM     54  C   PRO     8       2.514  10.739 -12.182  1.00226.00           C
ATOM     55  O   PRO     8       2.470   9.548 -12.456  1.00226.00           O
ATOM     56  N   PHE     9       2.679  11.217 -10.946  1.00212.04           N
ATOM     57  CA  PHE     9       3.077  10.464  -9.779  1.00212.04           C
ATOM     58  CB  PHE     9       1.961  10.336  -8.722  1.00212.04           C
ATOM     59  CG  PHE     9       0.747   9.757  -9.360  1.00212.04           C
ATOM     60  CD1 PHE     9       0.542   8.398  -9.402  1.00212.04           C
ATOM     61  CD2 PHE     9      -0.196  10.589  -9.916  1.00212.04           C
ATOM     62  CE1 PHE     9      -0.584   7.882  -9.998  1.00212.04           C
ATOM     63  CE2 PHE     9      -1.324  10.078 -10.513  1.00212.04           C
ATOM     64  CZ  PHE     9      -1.522   8.720 -10.553  1.00212.04           C
ATOM     65  C   PHE     9       3.708   9.126 -10.067  1.00212.04           C
ATOM     66  O   PHE     9       3.065   8.148 -10.449  1.00212.04           O
ATOM     67  N   LYS    10       5.035   9.048  -9.836  1.00411.02           N
ATOM     68  CA  LYS    10       5.741   7.847 -10.159  1.00411.02           C
ATOM     69  CB  LYS    10       6.944   7.995 -11.111  1.00411.02           C
ATOM     70  CG  LYS    10       6.598   8.240 -12.581  1.00411.02           C
ATOM     71  CD  LYS    10       7.835   8.556 -13.426  1.00411.02           C
ATOM     72  CE  LYS    10       8.755   7.351 -13.642  1.00411.02           C
ATOM     73  NZ  LYS    10       8.173   6.440 -14.652  1.00411.02           N
ATOM     74  C   LYS    10       6.304   7.217  -8.940  1.00411.02           C
ATOM     75  O   LYS    10       5.616   7.061  -7.924  1.00411.02           O
ATOM     76  N   VAL    11       7.609   6.874  -9.098  1.00505.32           N
ATOM     77  CA  VAL    11       8.483   6.079  -8.285  1.00505.32           C
ATOM     78  CB  VAL    11       8.847   6.576  -6.917  1.00505.32           C
ATOM     79  CG1 VAL    11       9.771   7.761  -7.105  1.00505.32           C
ATOM     80  CG2 VAL    11       7.600   6.854  -6.063  1.00505.32           C
ATOM     81  C   VAL    11       7.881   4.745  -8.100  1.00505.32           C
ATOM     82  O   VAL    11       7.760   4.263  -6.979  1.00505.32           O
ATOM     83  N   GLY    12       7.500   4.093  -9.206  1.00734.57           N
ATOM     84  CA  GLY    12       6.924   2.794  -9.043  1.00734.57           C
ATOM     85  C   GLY    12       5.632   3.065  -8.390  1.00734.57           C
ATOM     86  O   GLY    12       4.794   3.722  -8.996  1.00734.57           O
ATOM     87  N   HIS    13       5.425   2.528  -7.170  1.00557.18           N
ATOM     88  CA  HIS    13       4.257   2.884  -6.424  1.00557.18           C
ATOM     89  ND1 HIS    13       3.610   5.514  -4.237  1.00557.18           N
ATOM     90  CG  HIS    13       3.176   5.014  -5.443  1.00557.18           C
ATOM     91  CB  HIS    13       4.078   4.414  -6.460  1.00557.18           C
ATOM     92  NE2 HIS    13       1.422   5.876  -4.333  1.00557.18           N
ATOM     93  CD2 HIS    13       1.840   5.240  -5.487  1.00557.18           C
ATOM     94  CE1 HIS    13       2.519   6.019  -3.614  1.00557.18           C
ATOM     95  C   HIS    13       3.086   2.208  -7.061  1.00557.18           C
ATOM     96  O   HIS    13       1.976   2.278  -6.544  1.00557.18           O
ATOM     97  N   ALA    14       3.331   1.456  -8.152  1.00185.04           N
ATOM     98  CA  ALA    14       2.317   0.799  -8.927  1.00185.04           C
ATOM     99  CB  ALA    14       2.898   0.015 -10.117  1.00185.04           C
ATOM    100  C   ALA    14       1.595  -0.180  -8.062  1.00185.04           C
ATOM    101  O   ALA    14       0.400  -0.432  -8.234  1.00185.04           O
ATOM    102  N   ALA    15       2.315  -0.773  -7.102  1.00 96.46           N
ATOM    103  CA  ALA    15       1.704  -1.804  -6.322  1.00 96.46           C
ATOM    104  CB  ALA    15       2.643  -2.377  -5.247  1.00 96.46           C
ATOM    105  C   ALA    15       0.498  -1.267  -5.621  1.00 96.46           C
ATOM    106  O   ALA    15      -0.540  -1.927  -5.569  1.00 96.46           O
ATOM    107  N   CYS    16       0.596  -0.050  -5.058  1.00232.16           N
ATOM    108  CA  CYS    16      -0.520   0.469  -4.319  1.00232.16           C
ATOM    109  CB  CYS    16      -0.199   1.815  -3.670  1.00232.16           C
ATOM    110  SG  CYS    16       1.161   1.690  -2.482  1.00232.16           S
ATOM    111  C   CYS    16      -1.688   0.691  -5.232  1.00232.16           C
ATOM    112  O   CYS    16      -2.814   0.292  -4.931  1.00232.16           O
ATOM    113  N   ALA    17      -1.438   1.314  -6.399  1.00147.71           N
ATOM    114  CA  ALA    17      -2.511   1.660  -7.285  1.00147.71           C
ATOM    115  CB  ALA    17      -2.026   2.391  -8.548  1.00147.71           C
ATOM    116  C   ALA    17      -3.224   0.419  -7.721  1.00147.71           C
ATOM    117  O   ALA    17      -4.453   0.385  -7.772  1.00147.71           O
ATOM    118  N   ALA    18      -2.467  -0.648  -8.022  1.00 92.49           N
ATOM    119  CA  ALA    18      -3.051  -1.866  -8.502  1.00 92.49           C
ATOM    120  CB  ALA    18      -1.992  -2.941  -8.794  1.00 92.49           C
ATOM    121  C   ALA    18      -3.976  -2.415  -7.456  1.00 92.49           C
ATOM    122  O   ALA    18      -5.046  -2.936  -7.767  1.00 92.49           O
ATOM    123  N   HIS    19      -3.580  -2.305  -6.176  1.00 96.15           N
ATOM    124  CA  HIS    19      -4.353  -2.823  -5.081  1.00 96.15           C
ATOM    125  ND1 HIS    19      -4.266  -4.214  -1.983  1.00 96.15           N
ATOM    126  CG  HIS    19      -4.423  -2.955  -2.518  1.00 96.15           C
ATOM    127  CB  HIS    19      -3.698  -2.465  -3.735  1.00 96.15           C
ATOM    128  NE2 HIS    19      -5.717  -3.144  -0.680  1.00 96.15           N
ATOM    129  CD2 HIS    19      -5.313  -2.316  -1.711  1.00 96.15           C
ATOM    130  CE1 HIS    19      -5.062  -4.272  -0.886  1.00 96.15           C
ATOM    131  C   HIS    19      -5.702  -2.179  -5.100  1.00 96.15           C
ATOM    132  O   HIS    19      -6.731  -2.851  -5.019  1.00 96.15           O
ATOM    133  N   CYS    20      -5.715  -0.843  -5.231  1.00 89.83           N
ATOM    134  CA  CYS    20      -6.926  -0.078  -5.206  1.00 89.83           C
ATOM    135  CB  CYS    20      -6.651   1.435  -5.277  1.00 89.83           C
ATOM    136  SG  CYS    20      -5.588   2.001  -3.917  1.00 89.83           S
ATOM    137  C   CYS    20      -7.778  -0.443  -6.386  1.00 89.83           C
ATOM    138  O   CYS    20      -8.996  -0.570  -6.269  1.00 89.83           O
ATOM    139  N   ILE    21      -7.147  -0.643  -7.558  1.00 71.92           N
ATOM    140  CA  ILE    21      -7.854  -0.902  -8.782  1.00 71.92           C
ATOM    141  CB  ILE    21      -6.935  -1.043  -9.964  1.00 71.92           C
ATOM    142  CG1 ILE    21      -6.136   0.255 -10.170  1.00 71.92           C
ATOM    143  CG2 ILE    21      -7.778  -1.434 -11.190  1.00 71.92           C
ATOM    144  CD1 ILE    21      -4.985   0.116 -11.166  1.00 71.92           C
ATOM    145  C   ILE    21      -8.634  -2.175  -8.653  1.00 71.92           C
ATOM    146  O   ILE    21      -9.780  -2.253  -9.091  1.00 71.92           O
ATOM    147  N   ALA    22      -8.033  -3.208  -8.036  1.00 41.42           N
ATOM    148  CA  ALA    22      -8.685  -4.478  -7.898  1.00 41.42           C
ATOM    149  CB  ALA    22      -7.826  -5.515  -7.156  1.00 41.42           C
ATOM    150  C   ALA    22      -9.932  -4.268  -7.103  1.00 41.42           C
ATOM    151  O   ALA    22     -10.968  -4.871  -7.379  1.00 41.42           O
ATOM    152  N   ARG    23      -9.855  -3.385  -6.094  1.00123.52           N
ATOM    153  CA  ARG    23     -10.963  -3.080  -5.236  1.00123.52           C
ATOM    154  CB  ARG    23     -10.608  -2.060  -4.142  1.00123.52           C
ATOM    155  CG  ARG    23     -11.787  -1.713  -3.232  1.00123.52           C
ATOM    156  CD  ARG    23     -11.526  -0.500  -2.336  1.00123.52           C
ATOM    157  NE  ARG    23     -12.808  -0.140  -1.672  1.00123.52           N
ATOM    158  CZ  ARG    23     -13.165  -0.700  -0.483  1.00123.52           C
ATOM    159  NH1 ARG    23     -12.326  -1.581   0.132  1.00123.52           N
ATOM    160  NH2 ARG    23     -14.354  -0.356   0.091  1.00123.52           N
ATOM    161  C   ARG    23     -12.062  -2.483  -6.061  1.00123.52           C
ATOM    162  O   ARG    23     -13.239  -2.715  -5.784  1.00123.52           O
ATOM    163  N   GLY    24     -11.710  -1.730  -7.123  1.00 55.81           N
ATOM    164  CA  GLY    24     -12.727  -1.074  -7.894  1.00 55.81           C
ATOM    165  C   GLY    24     -12.469   0.404  -7.912  1.00 55.81           C
ATOM    166  O   GLY    24     -13.268   1.171  -8.445  1.00 55.81           O
ATOM    167  N   LYS    25     -11.352   0.848  -7.308  1.00196.56           N
ATOM    168  CA  LYS    25     -10.973   2.235  -7.334  1.00196.56           C
ATOM    169  CB  LYS    25     -10.004   2.621  -6.201  1.00196.56           C
ATOM    170  CG  LYS    25     -10.604   2.515  -4.802  1.00196.56           C
ATOM    171  CD  LYS    25     -11.774   3.466  -4.570  1.00196.56           C
ATOM    172  CE  LYS    25     -12.570   3.143  -3.306  1.00196.56           C
ATOM    173  NZ  LYS    25     -13.353   1.908  -3.521  1.00196.56           N
ATOM    174  C   LYS    25     -10.221   2.487  -8.610  1.00196.56           C
ATOM    175  O   LYS    25      -9.757   1.551  -9.261  1.00196.56           O
ATOM    176  N   ARG    26     -10.125   3.770  -9.028  1.00242.24           N
ATOM    177  CA  ARG    26      -9.349   4.119 -10.189  1.00242.24           C
ATOM    178  CB  ARG    26      -9.371   5.614 -10.538  1.00242.24           C
ATOM    179  CG  ARG    26     -10.714   6.209 -10.953  1.00242.24           C
ATOM    180  CD  ARG    26     -10.582   7.716 -11.199  1.00242.24           C
ATOM    181  NE  ARG    26     -11.939   8.303 -11.387  1.00242.24           N
ATOM    182  CZ  ARG    26     -12.075   9.660 -11.481  1.00242.24           C
ATOM    183  NH1 ARG    26     -10.968  10.458 -11.432  1.00242.24           N
ATOM    184  NH2 ARG    26     -13.312  10.223 -11.619  1.00242.24           N
ATOM    185  C   ARG    26      -7.924   3.848  -9.876  1.00242.24           C
ATOM    186  O   ARG    26      -7.197   3.245 -10.661  1.00242.24           O
ATOM    187  N   GLY    27      -7.484   4.286  -8.687  1.00210.26           N
ATOM    188  CA  GLY    27      -6.109   4.089  -8.380  1.00210.26           C
ATOM    189  C   GLY    27      -5.874   4.671  -7.044  1.00210.26           C
ATOM    190  O   GLY    27      -6.738   4.634  -6.170  1.00210.26           O
ATOM    191  N   GLY    28      -4.661   5.207  -6.859  1.00255.26           N
ATOM    192  CA  GLY    28      -4.309   5.798  -5.622  1.00255.26           C
ATOM    193  C   GLY    28      -3.263   6.788  -5.951  1.00255.26           C
ATOM    194  O   GLY    28      -2.634   6.746  -7.008  1.00255.26           O
ATOM    195  N   TRP    29      -3.040   7.718  -5.029  1.00334.24           N
ATOM    196  CA  TRP    29      -2.078   8.715  -5.330  1.00334.24           C
ATOM    197  CB  TRP    29      -2.693  10.117  -5.464  1.00334.24           C
ATOM    198  CG  TRP    29      -3.604  10.528  -4.334  1.00334.24           C
ATOM    199  CD2 TRP    29      -4.459  11.678  -4.403  1.00334.24           C
ATOM    200  CD1 TRP    29      -3.825   9.951  -3.118  1.00334.24           C
ATOM    201  NE1 TRP    29      -4.766  10.674  -2.421  1.00334.24           N
ATOM    202  CE2 TRP    29      -5.163  11.740  -3.204  1.00334.24           C
ATOM    203  CE3 TRP    29      -4.641  12.603  -5.391  1.00334.24           C
ATOM    204  CZ2 TRP    29      -6.067  12.738  -2.972  1.00334.24           C
ATOM    205  CZ3 TRP    29      -5.549  13.610  -5.153  1.00334.24           C
ATOM    206  CH2 TRP    29      -6.248  13.675  -3.966  1.00334.24           C
ATOM    207  C   TRP    29      -1.048   8.693  -4.265  1.00334.24           C
ATOM    208  O   TRP    29      -1.163   7.983  -3.266  1.00334.24           O
ATOM    209  N   CYS    30       0.047   9.425  -4.499  1.00165.84           N
ATOM    210  CA  CYS    30       1.040   9.481  -3.480  1.00165.84           C
ATOM    211  CB  CYS    30       2.467   9.622  -4.024  1.00165.84           C
ATOM    212  SG  CYS    30       2.665  10.896  -5.299  1.00165.84           S
ATOM    213  C   CYS    30       0.705  10.619  -2.569  1.00165.84           C
ATOM    214  O   CYS    30       0.736  11.787  -2.952  1.00165.84           O
ATOM    215  N   ASP    31       0.347  10.309  -1.309  1.00171.08           N
ATOM    216  CA  ASP    31      -0.009  11.411  -0.468  1.00171.08           C
ATOM    217  CB  ASP    31      -1.085  11.131   0.607  1.00171.08           C
ATOM    218  CG  ASP    31      -0.621  10.122   1.636  1.00171.08           C
ATOM    219  OD1 ASP    31       0.570  10.187   2.035  1.00171.08           O
ATOM    220  OD2 ASP    31      -1.458   9.272   2.041  1.00171.08           O
ATOM    221  C   ASP    31       1.221  12.032   0.116  1.00171.08           C
ATOM    222  O   ASP    31       2.332  11.526  -0.036  1.00171.08           O
ATOM    223  N   LYS    32       1.027  13.160   0.823  1.00 66.98           N
ATOM    224  CA  LYS    32       2.108  13.961   1.316  1.00 66.98           C
ATOM    225  CB  LYS    32       1.610  15.172   2.130  1.00 66.98           C
ATOM    226  CG  LYS    32       0.802  16.182   1.305  1.00 66.98           C
ATOM    227  CD  LYS    32       0.015  17.191   2.150  1.00 66.98           C
ATOM    228  CE  LYS    32      -0.782  18.209   1.324  1.00 66.98           C
ATOM    229  NZ  LYS    32      -1.482  19.165   2.214  1.00 66.98           N
ATOM    230  C   LYS    32       2.981  13.132   2.201  1.00 66.98           C
ATOM    231  O   LYS    32       4.205  13.241   2.150  1.00 66.98           O
ATOM    232  N   ARG    33       2.378  12.271   3.036  1.00185.04           N
ATOM    233  CA  ARG    33       3.151  11.473   3.943  1.00185.04           C
ATOM    234  CB  ARG    33       2.309  11.158   5.188  1.00185.04           C
ATOM    235  CG  ARG    33       0.971  10.535   4.780  1.00185.04           C
ATOM    236  CD  ARG    33      -0.180  10.741   5.764  1.00185.04           C
ATOM    237  NE  ARG    33      -1.430  10.505   4.986  1.00185.04           N
ATOM    238  CZ  ARG    33      -1.979  11.543   4.286  1.00185.04           C
ATOM    239  NH1 ARG    33      -1.415  12.783   4.359  1.00185.04           N
ATOM    240  NH2 ARG    33      -3.079  11.345   3.503  1.00185.04           N
ATOM    241  C   ARG    33       3.524  10.182   3.274  1.00185.04           C
ATOM    242  O   ARG    33       3.690   9.160   3.939  1.00185.04           O
ATOM    243  N   ALA    34       3.713  10.216   1.940  1.00 98.08           N
ATOM    244  CA  ALA    34       4.128   9.068   1.181  1.00 98.08           C
ATOM    245  CB  ALA    34       5.614   8.707   1.367  1.00 98.08           C
ATOM    246  C   ALA    34       3.310   7.876   1.552  1.00 98.08           C
ATOM    247  O   ALA    34       3.858   6.813   1.837  1.00 98.08           O
ATOM    248  N   VAL    35       1.971   8.023   1.565  1.00107.12           N
ATOM    249  CA  VAL    35       1.141   6.901   1.885  1.00107.12           C
ATOM    250  CB  VAL    35       0.231   7.118   3.062  1.00107.12           C
ATOM    251  CG1 VAL    35      -0.672   5.888   3.237  1.00107.12           C
ATOM    252  CG2 VAL    35       1.097   7.400   4.299  1.00107.12           C
ATOM    253  C   VAL    35       0.291   6.664   0.687  1.00107.12           C
ATOM    254  O   VAL    35      -0.027   7.579  -0.071  1.00107.12           O
ATOM    255  N   CYS    36      -0.078   5.399   0.459  1.00201.07           N
ATOM    256  CA  CYS    36      -0.874   5.132  -0.690  1.00201.07           C
ATOM    257  CB  CYS    36      -0.608   3.748  -1.274  1.00201.07           C
ATOM    258  SG  CYS    36       1.141   3.540  -1.687  1.00201.07           S
ATOM    259  C   CYS    36      -2.292   5.168  -0.253  1.00201.07           C
ATOM    260  O   CYS    36      -2.695   4.467   0.674  1.00201.07           O
ATOM    261  N   ASN    37      -3.085   6.019  -0.917  1.00174.92           N
ATOM    262  CA  ASN    37      -4.466   6.112  -0.578  1.00174.92           C
ATOM    263  CB  ASN    37      -4.879   7.533  -0.155  1.00174.92           C
ATOM    264  CG  ASN    37      -6.250   7.465   0.497  1.00174.92           C
ATOM    265  OD1 ASN    37      -6.375   7.534   1.718  1.00174.92           O
ATOM    266  ND2 ASN    37      -7.314   7.326  -0.337  1.00174.92           N
ATOM    267  C   ASN    37      -5.205   5.752  -1.818  1.00174.92           C
ATOM    268  O   ASN    37      -4.739   6.022  -2.922  1.00174.92           O
ATOM    269  N   CYS    38      -6.372   5.101  -1.674  1.00 97.02           N
ATOM    270  CA  CYS    38      -7.111   4.713  -2.836  1.00 97.02           C
ATOM    271  CB  CYS    38      -7.914   3.416  -2.638  1.00 97.02           C
ATOM    272  SG  CYS    38      -6.819   2.007  -2.304  1.00 97.02           S
ATOM    273  C   CYS    38      -8.077   5.813  -3.124  1.00 97.02           C
ATOM    274  O   CYS    38      -8.822   6.254  -2.250  1.00 97.02           O
ATOM    275  N   ARG    39      -8.070   6.298  -4.376  1.00166.44           N
ATOM    276  CA  ARG    39      -8.945   7.372  -4.722  1.00166.44           C
ATOM    277  CB  ARG    39      -8.219   8.701  -4.989  1.00166.44           C
ATOM    278  CG  ARG    39      -7.164   8.600  -6.090  1.00166.44           C
ATOM    279  CD  ARG    39      -6.580   9.950  -6.518  1.00166.44           C
ATOM    280  NE  ARG    39      -7.615  10.647  -7.334  1.00166.44           N
ATOM    281  CZ  ARG    39      -8.551  11.440  -6.736  1.00166.44           C
ATOM    282  NH1 ARG    39      -8.524  11.624  -5.384  1.00166.44           N
ATOM    283  NH2 ARG    39      -9.519  12.040  -7.490  1.00166.44           N
ATOM    284  C   ARG    39      -9.657   6.986  -5.966  1.00166.44           C
ATOM    285  O   ARG    39      -9.121   6.267  -6.808  1.00166.44           O
ATOM    286  N   LYS    40     -10.912   7.451  -6.092  1.00164.92           N
ATOM    287  CA  LYS    40     -11.686   7.137  -7.251  1.00164.92           C
ATOM    288  CB  LYS    40     -13.184   6.963  -6.938  1.00164.92           C
ATOM    289  CG  LYS    40     -13.997   6.323  -8.069  1.00164.92           C
ATOM    290  CD  LYS    40     -13.665   4.846  -8.302  1.00164.92           C
ATOM    291  CE  LYS    40     -14.334   3.890  -7.310  1.00164.92           C
ATOM    292  NZ  LYS    40     -15.661   3.478  -7.819  1.00164.92           N
ATOM    293  C   LYS    40     -11.544   8.321  -8.195  1.00164.92           C
ATOM    294  O   LYS    40     -12.588   8.941  -8.529  1.00164.92           O
ATOM    295  OXT LYS    40     -10.385   8.622  -8.587  1.00164.92           O
TER     296      LYS    40
END
