# Supplementary material for: Prediction of Anticancer Peptides with High Efficacy and Low Toxicity by Hybrid Model Based on 3D Structure of Peptides
Source: Int J Mol Sci. 2021 May 26;22(11):5630. doi: 10.3390/ijms22115630 (PMC8198792; doi:10.3390/ijms22115630)
Supplement: Supplementary file 1 [file ijms-22-05630-s001.zip › Supplement2(Datasets)/ACPs(PDB)/D1/PDB(Negative)/(11)NL_satpdb10145.pdb]

ATOM      1  N   PHE     1      -9.787  -6.036  -0.914  1.00  0.00           N  
ATOM      2  H   PHE     1      -9.623  -5.059  -1.107  1.00  0.00           H  
ATOM      3  CA  PHE     1     -11.179  -6.381  -0.533  1.00  0.00           C  
ATOM      4  HA  PHE     1     -11.706  -5.431  -0.448  1.00  0.00           H  
ATOM      5  CB  PHE     1     -11.816  -7.148  -1.657  1.00  0.00           C  
ATOM      6  HB2 PHE     1     -11.770  -6.439  -2.484  1.00  0.00           H  
ATOM      7  HB3 PHE     1     -11.148  -7.984  -1.862  1.00  0.00           H  
ATOM      8  CG  PHE     1     -13.292  -7.620  -1.508  1.00  0.00           C  
ATOM      9  CD1 PHE     1     -13.580  -8.771  -0.817  1.00  0.00           C  
ATOM     10  HD1 PHE     1     -12.728  -9.243  -0.351  1.00  0.00           H  
ATOM     11  CE1 PHE     1     -14.887  -9.313  -0.744  1.00  0.00           C  
ATOM     12  HE1 PHE     1     -15.099 -10.206  -0.176  1.00  0.00           H  
ATOM     13  CZ  PHE     1     -15.934  -8.663  -1.329  1.00  0.00           C  
ATOM     14  HZ  PHE     1     -16.909  -9.126  -1.285  1.00  0.00           H  
ATOM     15  CE2 PHE     1     -15.671  -7.452  -2.032  1.00  0.00           C  
ATOM     16  HE2 PHE     1     -16.484  -6.922  -2.506  1.00  0.00           H  
ATOM     17  CD2 PHE     1     -14.386  -6.910  -2.050  1.00  0.00           C  
ATOM     18  HD2 PHE     1     -14.105  -6.050  -2.639  1.00  0.00           H  
ATOM     19  C   PHE     1     -11.216  -7.195   0.772  1.00  0.00           C  
ATOM     20  O   PHE     1     -11.824  -6.802   1.722  1.00  0.00           O  
ATOM     21  N   PHE     2     -10.274  -8.124   0.916  1.00  0.00           N  
ATOM     22  H   PHE     2      -9.743  -8.409   0.106  1.00  0.00           H  
ATOM     23  CA  PHE     2     -10.222  -9.071   2.042  1.00  0.00           C  
ATOM     24  HA  PHE     2     -11.228  -9.243   2.424  1.00  0.00           H  
ATOM     25  CB  PHE     2      -9.838 -10.408   1.463  1.00  0.00           C  
ATOM     26  HB2 PHE     2      -8.910 -10.290   0.905  1.00  0.00           H  
ATOM     27  HB3 PHE     2      -9.446 -11.127   2.183  1.00  0.00           H  
ATOM     28  CG  PHE     2     -10.923 -11.036   0.551  1.00  0.00           C  
ATOM     29  CD1 PHE     2     -11.827 -11.949   1.112  1.00  0.00           C  
ATOM     30  HD1 PHE     2     -11.915 -12.110   2.176  1.00  0.00           H  
ATOM     31  CE1 PHE     2     -12.802 -12.511   0.289  1.00  0.00           C  
ATOM     32  HE1 PHE     2     -13.557 -13.171   0.691  1.00  0.00           H  
ATOM     33  CZ  PHE     2     -12.705 -12.409  -1.121  1.00  0.00           C  
ATOM     34  HZ  PHE     2     -13.449 -12.927  -1.708  1.00  0.00           H  
ATOM     35  CE2 PHE     2     -11.647 -11.656  -1.640  1.00  0.00           C  
ATOM     36  HE2 PHE     2     -11.498 -11.665  -2.710  1.00  0.00           H  
ATOM     37  CD2 PHE     2     -10.814 -10.934  -0.832  1.00  0.00           C  
ATOM     38  HD2 PHE     2     -10.010 -10.336  -1.236  1.00  0.00           H  
ATOM     39  C   PHE     2      -9.407  -8.454   3.214  1.00  0.00           C  
ATOM     40  O   PHE     2      -9.243  -9.106   4.234  1.00  0.00           O  
ATOM     41  N   GLY     3      -8.751  -7.283   3.075  1.00  0.00           N  
ATOM     42  H   GLY     3      -8.704  -6.867   2.156  1.00  0.00           H  
ATOM     43  CA  GLY     3      -7.766  -6.682   4.062  1.00  0.00           C  
ATOM     44  HA2 GLY     3      -7.050  -7.429   4.404  1.00  0.00           H  
ATOM     45  HA3 GLY     3      -7.252  -5.918   3.479  1.00  0.00           H  
ATOM     46  C   GLY     3      -8.462  -6.059   5.298  1.00  0.00           C  
ATOM     47  O   GLY     3      -9.471  -5.427   5.255  1.00  0.00           O  
ATOM     48  N   TRP     4      -7.843  -6.144   6.505  1.00  0.00           N  
ATOM     49  H   TRP     4      -6.986  -6.677   6.540  1.00  0.00           H  
ATOM     50  CA  TRP     4      -8.341  -5.744   7.828  1.00  0.00           C  
ATOM     51  HA  TRP     4      -9.082  -6.482   8.134  1.00  0.00           H  
ATOM     52  CB  TRP     4      -7.168  -5.730   8.822  1.00  0.00           C  
ATOM     53  HB2 TRP     4      -7.402  -5.477   9.856  1.00  0.00           H  
ATOM     54  HB3 TRP     4      -6.865  -6.777   8.806  1.00  0.00           H  
ATOM     55  CG  TRP     4      -5.975  -4.879   8.500  1.00  0.00           C  
ATOM     56  CD1 TRP     4      -4.919  -5.382   7.815  1.00  0.00           C  
ATOM     57  HD1 TRP     4      -4.826  -6.416   7.520  1.00  0.00           H  
ATOM     58  NE1 TRP     4      -3.920  -4.410   7.791  1.00  0.00           N  
ATOM     59  HE1 TRP     4      -3.018  -4.643   7.400  1.00  0.00           H  
ATOM     60  CE2 TRP     4      -4.328  -3.248   8.422  1.00  0.00           C  
ATOM     61  CZ2 TRP     4      -3.708  -2.015   8.592  1.00  0.00           C  
ATOM     62  HZ2 TRP     4      -2.732  -1.890   8.146  1.00  0.00           H  
ATOM     63  CH2 TRP     4      -4.368  -1.048   9.407  1.00  0.00           C  
ATOM     64  HH2 TRP     4      -3.921  -0.086   9.616  1.00  0.00           H  
ATOM     65  CZ3 TRP     4      -5.670  -1.287   9.875  1.00  0.00           C  
ATOM     66  HZ3 TRP     4      -6.165  -0.526  10.461  1.00  0.00           H  
ATOM     67  CE3 TRP     4      -6.261  -2.513   9.619  1.00  0.00           C  
ATOM     68  HE3 TRP     4      -7.298  -2.671   9.876  1.00  0.00           H  
ATOM     69  CD2 TRP     4      -5.626  -3.548   8.919  1.00  0.00           C  
ATOM     70  C   TRP     4      -8.994  -4.372   7.820  1.00  0.00           C  
ATOM     71  O   TRP     4     -10.061  -4.204   8.236  1.00  0.00           O  
ATOM     72  N   LEU     5      -8.327  -3.401   7.165  1.00  0.00           N  
ATOM     73  H   LEU     5      -7.365  -3.576   6.913  1.00  0.00           H  
ATOM     74  CA  LEU     5      -8.775  -1.958   7.010  1.00  0.00           C  
ATOM     75  HA  LEU     5      -8.905  -1.519   7.999  1.00  0.00           H  
ATOM     76  CB  LEU     5      -7.554  -1.119   6.511  1.00  0.00           C  
ATOM     77  HB2 LEU     5      -6.700  -1.350   7.147  1.00  0.00           H  
ATOM     78  HB3 LEU     5      -7.273  -1.414   5.500  1.00  0.00           H  
ATOM     79  CG  LEU     5      -7.757   0.421   6.437  1.00  0.00           C  
ATOM     80  HG  LEU     5      -8.610   0.707   5.821  1.00  0.00           H  
ATOM     81  CD1 LEU     5      -8.029   0.915   7.852  1.00  0.00           C  
ATOM     82 HD11 LEU     5      -8.020   2.002   7.777  1.00  0.00           H  
ATOM     83 HD12 LEU     5      -9.018   0.636   8.214  1.00  0.00           H  
ATOM     84 HD13 LEU     5      -7.259   0.523   8.517  1.00  0.00           H  
ATOM     85  CD2 LEU     5      -6.441   1.074   5.946  1.00  0.00           C  
ATOM     86 HD21 LEU     5      -5.647   1.083   6.692  1.00  0.00           H  
ATOM     87 HD22 LEU     5      -5.998   0.343   5.269  1.00  0.00           H  
ATOM     88 HD23 LEU     5      -6.561   2.070   5.521  1.00  0.00           H  
ATOM     89  C   LEU     5     -10.132  -1.776   6.243  1.00  0.00           C  
ATOM     90  O   LEU     5     -10.927  -0.829   6.495  1.00  0.00           O  
ATOM     91  N   ILE     6     -10.432  -2.670   5.318  1.00  0.00           N  
ATOM     92  H   ILE     6      -9.798  -3.455   5.286  1.00  0.00           H  
ATOM     93  CA  ILE     6     -11.599  -2.698   4.384  1.00  0.00           C  
ATOM     94  HA  ILE     6     -12.200  -1.817   4.608  1.00  0.00           H  
ATOM     95  CB  ILE     6     -11.100  -2.636   2.862  1.00  0.00           C  
ATOM     96  HB  ILE     6     -10.632  -1.652   2.853  1.00  0.00           H  
ATOM     97  CG2 ILE     6      -9.940  -3.658   2.479  1.00  0.00           C  
ATOM     98 HG21 ILE     6     -10.296  -4.633   2.812  1.00  0.00           H  
ATOM     99 HG22 ILE     6      -9.850  -3.727   1.395  1.00  0.00           H  
ATOM    100 HG23 ILE     6      -9.010  -3.276   2.901  1.00  0.00           H  
ATOM    101  CG1 ILE     6     -12.243  -2.646   1.755  1.00  0.00           C  
ATOM    102 HG12 ILE     6     -11.820  -2.218   0.847  1.00  0.00           H  
ATOM    103 HG13 ILE     6     -12.438  -3.662   1.413  1.00  0.00           H  
ATOM    104  CD1 ILE     6     -13.532  -1.918   2.084  1.00  0.00           C  
ATOM    105 HD11 ILE     6     -14.090  -1.565   1.217  1.00  0.00           H  
ATOM    106 HD12 ILE     6     -14.171  -2.638   2.596  1.00  0.00           H  
ATOM    107 HD13 ILE     6     -13.355  -1.059   2.731  1.00  0.00           H  
ATOM    108  C   ILE     6     -12.571  -3.913   4.750  1.00  0.00           C  
ATOM    109  O   ILE     6     -13.004  -4.025   5.932  1.00  0.00           O  
ATOM    110  N   ARG     7     -12.946  -4.820   3.815  1.00  0.00           N  
ATOM    111  H   ARG     7     -12.773  -4.635   2.838  1.00  0.00           H  
ATOM    112  CA  ARG     7     -13.867  -5.971   3.991  1.00  0.00           C  
ATOM    113  HA  ARG     7     -14.569  -5.573   4.723  1.00  0.00           H  
ATOM    114  CB  ARG     7     -14.665  -6.310   2.742  1.00  0.00           C  
ATOM    115  HB2 ARG     7     -14.485  -5.535   1.997  1.00  0.00           H  
ATOM    116  HB3 ARG     7     -14.329  -7.217   2.238  1.00  0.00           H  
ATOM    117  CG  ARG     7     -16.245  -6.337   2.843  1.00  0.00           C  
ATOM    118  HG2 ARG     7     -16.850  -5.441   2.978  1.00  0.00           H  
ATOM    119  HG3 ARG     7     -16.505  -6.646   1.830  1.00  0.00           H  
ATOM    120  CD  ARG     7     -16.958  -7.316   3.815  1.00  0.00           C  
ATOM    121  HD2 ARG     7     -17.998  -7.459   3.521  1.00  0.00           H  
ATOM    122  HD3 ARG     7     -16.464  -8.287   3.852  1.00  0.00           H  
ATOM    123  NE  ARG     7     -16.979  -6.692   5.168  1.00  0.00           N  
ATOM    124  HE  ARG     7     -17.447  -5.802   5.261  1.00  0.00           H  
ATOM    125  CZ  ARG     7     -16.422  -7.095   6.340  1.00  0.00           C  
ATOM    126  NH1 ARG     7     -15.847  -8.243   6.430  1.00  0.00           N  
ATOM    127 HH11 ARG     7     -15.664  -8.696   5.546  1.00  0.00           H  
ATOM    128 HH12 ARG     7     -15.252  -8.506   7.204  1.00  0.00           H  
ATOM    129  NH2 ARG     7     -16.463  -6.276   7.366  1.00  0.00           N  
ATOM    130 HH21 ARG     7     -17.046  -5.451   7.337  1.00  0.00           H  
ATOM    131 HH22 ARG     7     -16.060  -6.692   8.193  1.00  0.00           H  
ATOM    132  C   ARG     7     -13.291  -7.141   4.712  1.00  0.00           C  
ATOM    133  O   ARG     7     -13.637  -8.285   4.383  1.00  0.00           O  
ATOM    134  N   GLY     8     -12.556  -6.886   5.786  1.00  0.00           N  
ATOM    135  H   GLY     8     -12.281  -5.920   5.897  1.00  0.00           H  
ATOM    136  CA  GLY     8     -12.009  -7.603   6.902  1.00  0.00           C  
ATOM    137  HA2 GLY     8     -12.033  -8.675   6.706  1.00  0.00           H  
ATOM    138  HA3 GLY     8     -10.958  -7.350   7.039  1.00  0.00           H  
ATOM    139  C   GLY     8     -12.833  -7.213   8.147  1.00  0.00           C  
ATOM    140  O   GLY     8     -13.930  -7.726   8.350  1.00  0.00           O  
ATOM    141  N   ALA     9     -12.254  -6.312   8.933  1.00  0.00           N  
ATOM    142  H   ALA     9     -11.328  -5.997   8.684  1.00  0.00           H  
ATOM    143  CA  ALA     9     -12.749  -5.915  10.257  1.00  0.00           C  
ATOM    144  HA  ALA     9     -13.360  -6.744  10.614  1.00  0.00           H  
ATOM    145  CB  ALA     9     -11.593  -5.909  11.286  1.00  0.00           C  
ATOM    146  HB1 ALA     9     -12.054  -5.821  12.270  1.00  0.00           H  
ATOM    147  HB2 ALA     9     -11.064  -6.861  11.259  1.00  0.00           H  
ATOM    148  HB3 ALA     9     -10.847  -5.166  11.003  1.00  0.00           H  
ATOM    149  C   ALA     9     -13.520  -4.558  10.308  1.00  0.00           C  
ATOM    150  O   ALA     9     -14.151  -4.307  11.307  1.00  0.00           O  
ATOM    151  N   ILE    10     -13.584  -3.717   9.289  1.00  0.00           N  
ATOM    152  H   ILE    10     -13.167  -4.007   8.415  1.00  0.00           H  
ATOM    153  CA  ILE    10     -14.048  -2.397   9.371  1.00  0.00           C  
ATOM    154  HA  ILE    10     -14.370  -2.208  10.395  1.00  0.00           H  
ATOM    155  CB  ILE    10     -12.900  -1.382   9.146  1.00  0.00           C  
ATOM    156  HB  ILE    10     -12.292  -1.678   8.290  1.00  0.00           H  
ATOM    157  CG2 ILE    10     -13.504   0.023   8.835  1.00  0.00           C  
ATOM    158 HG21 ILE    10     -14.094   0.120   7.923  1.00  0.00           H  
ATOM    159 HG22 ILE    10     -14.106   0.250   9.715  1.00  0.00           H  
ATOM    160 HG23 ILE    10     -12.749   0.809   8.803  1.00  0.00           H  
ATOM    161  CG1 ILE    10     -11.964  -1.444  10.378  1.00  0.00           C  
ATOM    162 HG12 ILE    10     -12.538  -1.274  11.288  1.00  0.00           H  
ATOM    163 HG13 ILE    10     -11.607  -2.473  10.428  1.00  0.00           H  
ATOM    164  CD1 ILE    10     -10.842  -0.344  10.318  1.00  0.00           C  
ATOM    165 HD11 ILE    10     -11.166   0.686  10.175  1.00  0.00           H  
ATOM    166 HD12 ILE    10     -10.304  -0.342  11.266  1.00  0.00           H  
ATOM    167 HD13 ILE    10     -10.182  -0.533   9.471  1.00  0.00           H  
ATOM    168  C   ILE    10     -15.270  -2.136   8.439  1.00  0.00           C  
ATOM    169  O   ILE    10     -16.205  -1.451   8.827  1.00  0.00           O  
ATOM    170  N   HIE    11     -15.255  -2.524   7.162  1.00  0.00           N  
ATOM    171  H   HIE    11     -14.551  -3.187   6.872  1.00  0.00           H  
ATOM    172  CA  HIE    11     -16.366  -2.244   6.279  1.00  0.00           C  
ATOM    173  HA  HIE    11     -16.305  -1.156   6.267  1.00  0.00           H  
ATOM    174  CB  HIE    11     -16.074  -2.881   4.891  1.00  0.00           C  
ATOM    175  HB2 HIE    11     -15.031  -2.663   4.659  1.00  0.00           H  
ATOM    176  HB3 HIE    11     -16.214  -3.962   4.896  1.00  0.00           H  
ATOM    177  CG  HIE    11     -16.999  -2.299   3.835  1.00  0.00           C  
ATOM    178  ND1 HIE    11     -18.288  -2.744   3.499  1.00  0.00           N  
ATOM    179  CE1 HIE    11     -18.831  -1.867   2.701  1.00  0.00           C  
ATOM    180  HE1 HIE    11     -19.851  -1.948   2.355  1.00  0.00           H  
ATOM    181  NE2 HIE    11     -17.991  -0.860   2.506  1.00  0.00           N  
ATOM    182  HE2 HIE    11     -18.161  -0.202   1.759  1.00  0.00           H  
ATOM    183  CD2 HIE    11     -16.785  -1.169   3.141  1.00  0.00           C  
ATOM    184  HD2 HIE    11     -15.944  -0.492   3.109  1.00  0.00           H  
ATOM    185  C   HIE    11     -17.775  -2.700   6.711  1.00  0.00           C  
ATOM    186  O   HIE    11     -17.914  -3.878   7.055  1.00  0.00           O  
ATOM    187  N   ALA    12     -18.762  -1.780   6.682  1.00  0.00           N  
ATOM    188  H   ALA    12     -18.446  -0.836   6.509  1.00  0.00           H  
ATOM    189  CA  ALA    12     -20.112  -1.814   7.201  1.00  0.00           C  
ATOM    190  HA  ALA    12     -20.770  -2.255   6.452  1.00  0.00           H  
ATOM    191  CB  ALA    12     -20.279  -2.674   8.429  1.00  0.00           C  
ATOM    192  HB1 ALA    12     -19.959  -3.695   8.220  1.00  0.00           H  
ATOM    193  HB2 ALA    12     -19.797  -2.249   9.309  1.00  0.00           H  
ATOM    194  HB3 ALA    12     -21.343  -2.715   8.663  1.00  0.00           H  
ATOM    195  C   ALA    12     -20.524  -0.395   7.648  1.00  0.00           C  
ATOM    196  O   ALA    12     -19.749   0.497   7.396  1.00  0.00           O  
ATOM    197  N   GLY    13     -21.760  -0.182   8.229  1.00  0.00           N  
ATOM    198  H   GLY    13     -22.499  -0.870   8.257  1.00  0.00           H  
ATOM    199  CA  GLY    13     -22.262   1.096   8.692  1.00  0.00           C  
ATOM    200  HA2 GLY    13     -22.487   1.648   7.780  1.00  0.00           H  
ATOM    201  HA3 GLY    13     -23.195   0.909   9.223  1.00  0.00           H  
ATOM    202  C   GLY    13     -21.312   1.823   9.647  1.00  0.00           C  
ATOM    203  O   GLY    13     -21.077   1.376  10.740  1.00  0.00           O  
ATOM    204  N   LYS    14     -20.722   2.915   9.154  1.00  0.00           N  
ATOM    205  H   LYS    14     -20.970   3.226   8.226  1.00  0.00           H  
ATOM    206  CA  LYS    14     -19.690   3.716   9.804  1.00  0.00           C  
ATOM    207  HA  LYS    14     -19.028   3.035  10.339  1.00  0.00           H  
ATOM    208  CB  LYS    14     -18.842   4.440   8.739  1.00  0.00           C  
ATOM    209  HB2 LYS    14     -19.546   5.085   8.213  1.00  0.00           H  
ATOM    210  HB3 LYS    14     -18.040   5.074   9.117  1.00  0.00           H  
ATOM    211  CG  LYS    14     -18.102   3.538   7.720  1.00  0.00           C  
ATOM    212  HG2 LYS    14     -18.802   2.828   7.280  1.00  0.00           H  
ATOM    213  HG3 LYS    14     -17.733   4.284   7.016  1.00  0.00           H  
ATOM    214  CD  LYS    14     -16.946   2.579   8.143  1.00  0.00           C  
ATOM    215  HD2 LYS    14     -16.767   1.790   7.412  1.00  0.00           H  
ATOM    216  HD3 LYS    14     -15.976   3.069   8.066  1.00  0.00           H  
ATOM    217  CE  LYS    14     -16.955   1.910   9.545  1.00  0.00           C  
ATOM    218  HE2 LYS    14     -15.889   1.818   9.752  1.00  0.00           H  
ATOM    219  HE3 LYS    14     -17.301   2.659  10.257  1.00  0.00           H  
ATOM    220  NZ  LYS    14     -17.735   0.664   9.653  1.00  0.00           N  
ATOM    221  HZ1 LYS    14     -17.872   0.355  10.605  1.00  0.00           H  
ATOM    222  HZ2 LYS    14     -18.580   0.694   9.101  1.00  0.00           H  
ATOM    223  HZ3 LYS    14     -17.229  -0.052   9.153  1.00  0.00           H  
ATOM    224  C   LYS    14     -20.185   4.710  10.824  1.00  0.00           C  
ATOM    225  O   LYS    14     -19.551   5.674  11.219  1.00  0.00           O  
ATOM    226  N   ALA    15     -21.418   4.507  11.375  1.00  0.00           N  
ATOM    227  H   ALA    15     -22.017   3.844  10.904  1.00  0.00           H  
ATOM    228  CA  ALA    15     -22.003   5.045  12.601  1.00  0.00           C  
ATOM    229  HA  ALA    15     -21.759   6.104  12.685  1.00  0.00           H  
ATOM    230  CB  ALA    15     -23.504   4.777  12.572  1.00  0.00           C  
ATOM    231  HB1 ALA    15     -23.760   3.719  12.625  1.00  0.00           H  
ATOM    232  HB2 ALA    15     -24.134   5.191  13.360  1.00  0.00           H  
ATOM    233  HB3 ALA    15     -23.936   5.155  11.646  1.00  0.00           H  
ATOM    234  C   ALA    15     -21.329   4.207  13.719  1.00  0.00           C  
ATOM    235  O   ALA    15     -21.214   4.713  14.862  1.00  0.00           O  
ATOM    236  N   ILE    16     -20.831   2.957  13.380  1.00  0.00           N  
ATOM    237  H   ILE    16     -20.908   2.726  12.400  1.00  0.00           H  
ATOM    238  CA  ILE    16     -20.117   1.970  14.167  1.00  0.00           C  
ATOM    239  HA  ILE    16     -19.972   2.250  15.210  1.00  0.00           H  
ATOM    240  CB  ILE    16     -20.816   0.562  14.242  1.00  0.00           C  
ATOM    241  HB  ILE    16     -20.906   0.148  13.237  1.00  0.00           H  
ATOM    242  CG2 ILE    16     -19.861  -0.474  14.878  1.00  0.00           C  
ATOM    243 HG21 ILE    16     -19.580  -0.129  15.873  1.00  0.00           H  
ATOM    244 HG22 ILE    16     -20.306  -1.467  14.932  1.00  0.00           H  
ATOM    245 HG23 ILE    16     -18.942  -0.557  14.296  1.00  0.00           H  
ATOM    246  CG1 ILE    16     -22.199   0.532  14.874  1.00  0.00           C  
ATOM    247 HG12 ILE    16     -22.920   1.075  14.263  1.00  0.00           H  
ATOM    248 HG13 ILE    16     -22.385  -0.539  14.961  1.00  0.00           H  
ATOM    249  CD1 ILE    16     -22.303   1.164  16.247  1.00  0.00           C  
ATOM    250 HD11 ILE    16     -21.387   1.188  16.836  1.00  0.00           H  
ATOM    251 HD12 ILE    16     -22.597   2.210  16.155  1.00  0.00           H  
ATOM    252 HD13 ILE    16     -23.055   0.693  16.879  1.00  0.00           H  
ATOM    253  C   ILE    16     -18.682   1.868  13.537  1.00  0.00           C  
ATOM    254  O   ILE    16     -18.520   2.094  12.330  1.00  0.00           O  
ATOM    255  N   HIE    17     -17.646   1.728  14.328  1.00  0.00           N  
ATOM    256  H   HIE    17     -17.890   1.442  15.266  1.00  0.00           H  
ATOM    257  CA  HIE    17     -16.207   1.656  13.957  1.00  0.00           C  
ATOM    258  HA  HIE    17     -16.035   2.493  13.280  1.00  0.00           H  
ATOM    259  CB  HIE    17     -15.315   1.668  15.141  1.00  0.00           C  
ATOM    260  HB2 HIE    17     -15.716   2.424  15.817  1.00  0.00           H  
ATOM    261  HB3 HIE    17     -15.245   0.747  15.721  1.00  0.00           H  
ATOM    262  CG  HIE    17     -13.875   1.970  14.738  1.00  0.00           C  
ATOM    263  ND1 HIE    17     -13.060   3.036  15.275  1.00  0.00           N  
ATOM    264  CE1 HIE    17     -11.803   2.881  14.799  1.00  0.00           C  
ATOM    265  HE1 HIE    17     -11.003   3.602  14.876  1.00  0.00           H  
ATOM    266  NE2 HIE    17     -11.772   1.834  13.939  1.00  0.00           N  
ATOM    267  HE2 HIE    17     -10.935   1.601  13.424  1.00  0.00           H  
ATOM    268  CD2 HIE    17     -13.097   1.286  13.938  1.00  0.00           C  
ATOM    269  HD2 HIE    17     -13.444   0.365  13.493  1.00  0.00           H  
ATOM    270  C   HIE    17     -15.960   0.387  13.023  1.00  0.00           C  
ATOM    271  O   HIE    17     -15.785   0.440  11.850  1.00  0.00           O  
ATOM    272  N   GLY    18     -16.209  -0.784  13.599  1.00  0.00           N  
ATOM    273  H   GLY    18     -16.560  -0.747  14.545  1.00  0.00           H  
ATOM    274  CA  GLY    18     -15.999  -2.067  12.884  1.00  0.00           C  
ATOM    275  HA2 GLY    18     -15.106  -2.002  12.262  1.00  0.00           H  
ATOM    276  HA3 GLY    18     -15.876  -2.763  13.715  1.00  0.00           H  
ATOM    277  C   GLY    18     -17.179  -2.523  12.020  1.00  0.00           C  
ATOM    278  O   GLY    18     -18.068  -1.720  11.892  1.00  0.00           O  
ATOM    279  N   LEU    19     -17.161  -3.809  11.594  1.00  0.00           N  
ATOM    280  H   LEU    19     -16.464  -4.383  12.046  1.00  0.00           H  
ATOM    281  CA  LEU    19     -18.382  -4.517  11.068  1.00  0.00           C  
ATOM    282  HA  LEU    19     -18.743  -3.988  10.186  1.00  0.00           H  
ATOM    283  CB  LEU    19     -17.921  -5.924  10.662  1.00  0.00           C  
ATOM    284  HB2 LEU    19     -17.111  -5.858   9.935  1.00  0.00           H  
ATOM    285  HB3 LEU    19     -17.540  -6.476  11.521  1.00  0.00           H  
ATOM    286  CG  LEU    19     -19.022  -6.858  10.052  1.00  0.00           C  
ATOM    287  HG  LEU    19     -19.777  -7.135  10.787  1.00  0.00           H  
ATOM    288  CD1 LEU    19     -19.706  -6.275   8.810  1.00  0.00           C  
ATOM    289 HD11 LEU    19     -20.137  -7.087   8.225  1.00  0.00           H  
ATOM    290 HD12 LEU    19     -20.439  -5.531   9.120  1.00  0.00           H  
ATOM    291 HD13 LEU    19     -18.896  -5.822   8.238  1.00  0.00           H  
ATOM    292  CD2 LEU    19     -18.255  -8.151   9.758  1.00  0.00           C  
ATOM    293 HD21 LEU    19     -19.065  -8.765   9.361  1.00  0.00           H  
ATOM    294 HD22 LEU    19     -17.330  -8.002   9.202  1.00  0.00           H  
ATOM    295 HD23 LEU    19     -18.027  -8.581  10.733  1.00  0.00           H  
ATOM    296  C   LEU    19     -19.452  -4.609  12.139  1.00  0.00           C  
ATOM    297  O   LEU    19     -20.642  -4.518  11.745  1.00  0.00           O  
ATOM    298  N   ILE    20     -18.977  -4.724  13.404  1.00  0.00           N  
ATOM    299  H   ILE    20     -18.045  -5.111  13.425  1.00  0.00           H  
ATOM    300  CA  ILE    20     -19.653  -4.413  14.691  1.00  0.00           C  
ATOM    301  HA  ILE    20     -20.443  -3.670  14.583  1.00  0.00           H  
ATOM    302  CB  ILE    20     -20.271  -5.685  15.274  1.00  0.00           C  
ATOM    303  HB  ILE    20     -20.980  -5.991  14.505  1.00  0.00           H  
ATOM    304  CG2 ILE    20     -19.255  -6.850  15.455  1.00  0.00           C  
ATOM    305 HG21 ILE    20     -18.246  -6.636  15.809  1.00  0.00           H  
ATOM    306 HG22 ILE    20     -19.638  -7.555  16.193  1.00  0.00           H  
ATOM    307 HG23 ILE    20     -19.152  -7.377  14.507  1.00  0.00           H  
ATOM    308  CG1 ILE    20     -21.024  -5.508  16.627  1.00  0.00           C  
ATOM    309 HG12 ILE    20     -21.479  -6.482  16.811  1.00  0.00           H  
ATOM    310 HG13 ILE    20     -20.382  -5.082  17.398  1.00  0.00           H  
ATOM    311  CD1 ILE    20     -22.175  -4.590  16.555  1.00  0.00           C  
ATOM    312 HD11 ILE    20     -21.981  -3.581  16.189  1.00  0.00           H  
ATOM    313 HD12 ILE    20     -22.981  -4.919  15.900  1.00  0.00           H  
ATOM    314 HD13 ILE    20     -22.690  -4.623  17.514  1.00  0.00           H  
ATOM    315  C   ILE    20     -18.515  -3.838  15.623  1.00  0.00           C  
ATOM    316  O   ILE    20     -17.341  -4.129  15.388  1.00  0.00           O  
ATOM    317  N   HIE    21     -18.935  -3.094  16.681  1.00  0.00           N  
ATOM    318  H   HIE    21     -19.885  -2.772  16.793  1.00  0.00           H  
ATOM    319  CA  HIE    21     -18.054  -2.425  17.645  1.00  0.00           C  
ATOM    320  HA  HIE    21     -17.608  -3.206  18.260  1.00  0.00           H  
ATOM    321  CB  HIE    21     -16.965  -1.572  16.951  1.00  0.00           C  
ATOM    322  HB2 HIE    21     -16.730  -1.940  15.952  1.00  0.00           H  
ATOM    323  HB3 HIE    21     -17.399  -0.584  16.796  1.00  0.00           H  
ATOM    324  CG  HIE    21     -15.677  -1.471  17.704  1.00  0.00           C  
ATOM    325  ND1 HIE    21     -15.461  -0.503  18.692  1.00  0.00           N  
ATOM    326  CE1 HIE    21     -14.205  -0.894  19.130  1.00  0.00           C  
ATOM    327  HE1 HIE    21     -13.640  -0.408  19.912  1.00  0.00           H  
ATOM    328  NE2 HIE    21     -13.692  -1.920  18.463  1.00  0.00           N  
ATOM    329  HE2 HIE    21     -12.757  -2.282  18.587  1.00  0.00           H  
ATOM    330  CD2 HIE    21     -14.665  -2.328  17.573  1.00  0.00           C  
ATOM    331  HD2 HIE    21     -14.616  -3.270  17.047  1.00  0.00           H  
ATOM    332  C   HIE    21     -18.747  -1.621  18.762  1.00  0.00           C  
ATOM    333  O   HIE    21     -19.863  -1.134  18.556  1.00  0.00           O  
ATOM    334  N   ARG    22     -18.089  -1.518  19.945  1.00  0.00           N  
ATOM    335  H   ARG    22     -17.180  -1.955  19.998  1.00  0.00           H  
ATOM    336  CA  ARG    22     -18.616  -0.796  21.170  1.00  0.00           C  
ATOM    337  HA  ARG    22     -19.706  -0.790  21.178  1.00  0.00           H  
ATOM    338  CB  ARG    22     -18.266  -1.569  22.404  1.00  0.00           C  
ATOM    339  HB2 ARG    22     -18.771  -2.528  22.279  1.00  0.00           H  
ATOM    340  HB3 ARG    22     -17.201  -1.779  22.498  1.00  0.00           H  
ATOM    341  CG  ARG    22     -18.644  -0.896  23.754  1.00  0.00           C  
ATOM    342  HG2 ARG    22     -18.417  -1.539  24.605  1.00  0.00           H  
ATOM    343  HG3 ARG    22     -18.161   0.079  23.822  1.00  0.00           H  
ATOM    344  CD  ARG    22     -20.201  -0.660  23.890  1.00  0.00           C  
ATOM    345  HD2 ARG    22     -20.548  -0.067  23.044  1.00  0.00           H  
ATOM    346  HD3 ARG    22     -20.702  -1.628  23.879  1.00  0.00           H  
ATOM    347  NE  ARG    22     -20.715   0.063  25.065  1.00  0.00           N  
ATOM    348  HE  ARG    22     -20.861  -0.492  25.896  1.00  0.00           H  
ATOM    349  CZ  ARG    22     -20.670   1.382  25.222  1.00  0.00           C  
ATOM    350  NH1 ARG    22     -20.252   2.131  24.228  1.00  0.00           N  
ATOM    351 HH11 ARG    22     -19.811   1.729  23.412  1.00  0.00           H  
ATOM    352 HH12 ARG    22     -20.101   3.119  24.371  1.00  0.00           H  
ATOM    353  NH2 ARG    22     -21.012   1.976  26.347  1.00  0.00           N  
ATOM    354 HH21 ARG    22     -21.391   1.443  27.117  1.00  0.00           H  
ATOM    355 HH22 ARG    22     -21.258   2.956  26.343  1.00  0.00           H  
ATOM    356  C   ARG    22     -18.353   0.737  21.204  1.00  0.00           C  
ATOM    357  O   ARG    22     -19.009   1.533  21.873  1.00  0.00           O  
ATOM    358  N   ARG    23     -17.359   1.154  20.408  1.00  0.00           N  
ATOM    359  H   ARG    23     -16.844   0.445  19.905  1.00  0.00           H  
ATOM    360  CA  ARG    23     -17.118   2.549  20.101  1.00  0.00           C  
ATOM    361  HA  ARG    23     -17.316   3.130  21.002  1.00  0.00           H  
ATOM    362  CB  ARG    23     -15.585   2.745  19.706  1.00  0.00           C  
ATOM    363  HB2 ARG    23     -14.933   2.339  20.479  1.00  0.00           H  
ATOM    364  HB3 ARG    23     -15.300   2.188  18.813  1.00  0.00           H  
ATOM    365  CG  ARG    23     -15.174   4.152  19.551  1.00  0.00           C  
ATOM    366  HG2 ARG    23     -16.046   4.739  19.840  1.00  0.00           H  
ATOM    367  HG3 ARG    23     -14.440   4.412  20.313  1.00  0.00           H  
ATOM    368  CD  ARG    23     -14.689   4.551  18.148  1.00  0.00           C  
ATOM    369  HD2 ARG    23     -13.644   4.263  18.038  1.00  0.00           H  
ATOM    370  HD3 ARG    23     -15.265   3.984  17.417  1.00  0.00           H  
ATOM    371  NE  ARG    23     -14.858   5.916  17.759  1.00  0.00           N  
ATOM    372  HE  ARG    23     -15.315   6.556  18.393  1.00  0.00           H  
ATOM    373  CZ  ARG    23     -14.503   6.473  16.627  1.00  0.00           C  
ATOM    374  NH1 ARG    23     -13.750   5.821  15.741  1.00  0.00           N  
ATOM    375 HH11 ARG    23     -13.533   4.848  15.901  1.00  0.00           H  
ATOM    376 HH12 ARG    23     -13.597   6.116  14.787  1.00  0.00           H  
ATOM    377  NH2 ARG    23     -14.910   7.688  16.255  1.00  0.00           N  
ATOM    378 HH21 ARG    23     -15.303   8.365  16.893  1.00  0.00           H  
ATOM    379 HH22 ARG    23     -14.622   7.956  15.324  1.00  0.00           H  
ATOM    380  C   ARG    23     -17.951   3.073  18.985  1.00  0.00           C  
ATOM    381  O   ARG    23     -18.048   2.372  17.940  1.00  0.00           O  
ATOM    382  N   ARG    24     -18.578   4.230  19.081  1.00  0.00           N  
ATOM    383  H   ARG    24     -18.343   4.783  19.893  1.00  0.00           H  
ATOM    384  CA  ARG    24     -19.413   4.933  18.091  1.00  0.00           C  
ATOM    385  HA  ARG    24     -19.888   4.142  17.511  1.00  0.00           H  
ATOM    386  CB  ARG    24     -20.526   5.737  18.743  1.00  0.00           C  
ATOM    387  HB2 ARG    24     -20.107   6.238  19.616  1.00  0.00           H  
ATOM    388  HB3 ARG    24     -20.782   6.508  18.016  1.00  0.00           H  
ATOM    389  CG  ARG    24     -21.761   4.898  19.149  1.00  0.00           C  
ATOM    390  HG2 ARG    24     -21.492   3.846  19.247  1.00  0.00           H  
ATOM    391  HG3 ARG    24     -22.175   5.251  20.093  1.00  0.00           H  
ATOM    392  CD  ARG    24     -22.896   4.876  18.196  1.00  0.00           C  
ATOM    393  HD2 ARG    24     -22.734   4.457  17.203  1.00  0.00           H  
ATOM    394  HD3 ARG    24     -23.564   4.178  18.701  1.00  0.00           H  
ATOM    395  NE  ARG    24     -23.581   6.154  18.086  1.00  0.00           N  
ATOM    396  HE  ARG    24     -24.385   6.372  18.658  1.00  0.00           H  
ATOM    397  CZ  ARG    24     -23.335   7.053  17.108  1.00  0.00           C  
ATOM    398  NH1 ARG    24     -22.516   6.805  16.113  1.00  0.00           N  
ATOM    399 HH11 ARG    24     -22.126   5.906  15.870  1.00  0.00           H  
ATOM    400 HH12 ARG    24     -22.374   7.480  15.375  1.00  0.00           H  
ATOM    401  NH2 ARG    24     -23.871   8.275  17.138  1.00  0.00           N  
ATOM    402 HH21 ARG    24     -24.307   8.635  17.974  1.00  0.00           H  
ATOM    403 HH22 ARG    24     -23.771   8.959  16.402  1.00  0.00           H  
ATOM    404  C   ARG    24     -18.537   5.830  17.227  1.00  0.00           C  
ATOM    405  O   ARG    24     -17.590   6.400  17.737  1.00  0.00           O  
ATOM    406  N   HIE    25     -18.829   6.002  15.976  1.00  0.00           N  
ATOM    407  H   HIE    25     -19.720   5.618  15.694  1.00  0.00           H  
ATOM    408  CA  HIE    25     -18.061   6.650  14.921  1.00  0.00           C  
ATOM    409  HA  HIE    25     -17.311   7.300  15.370  1.00  0.00           H  
ATOM    410  CB  HIE    25     -17.386   5.459  14.207  1.00  0.00           C  
ATOM    411  HB2 HIE    25     -16.982   4.836  15.005  1.00  0.00           H  
ATOM    412  HB3 HIE    25     -18.185   4.893  13.728  1.00  0.00           H  
ATOM    413  CG  HIE    25     -16.261   5.953  13.267  1.00  0.00           C  
ATOM    414  ND1 HIE    25     -15.522   7.156  13.348  1.00  0.00           N  
ATOM    415  CE1 HIE    25     -14.821   7.160  12.213  1.00  0.00           C  
ATOM    416  HE1 HIE    25     -14.081   7.938  12.091  1.00  0.00           H  
ATOM    417  NE2 HIE    25     -15.054   6.075  11.502  1.00  0.00           N  
ATOM    418  HE2 HIE    25     -14.545   5.746  10.695  1.00  0.00           H  
ATOM    419  CD2 HIE    25     -16.049   5.361  12.048  1.00  0.00           C  
ATOM    420  HD2 HIE    25     -16.557   4.470  11.708  1.00  0.00           H  
ATOM    421  C   HIE    25     -19.075   7.482  14.102  1.00  0.00           C  
ATOM    422  O   HIE    25     -20.243   7.547  14.433  1.00  0.00           O  
ATOM    423  N   NHE    26     -18.578   8.151  13.015  1.00  0.00           N  
ATOM    424  HN1 NHE    26     -17.595   8.154  12.787  1.00  0.00           H  
ATOM    425  HN2 NHE    26     -19.237   8.585  12.384  1.00  0.00           H  
TER   
END   
