# Supplementary material for: Prediction of Anticancer Peptides with High Efficacy and Low Toxicity by Hybrid Model Based on 3D Structure of Peptides
Source: Int J Mol Sci. 2021 May 26;22(11):5630. doi: 10.3390/ijms22115630 (PMC8198792; doi:10.3390/ijms22115630)
Supplement: Supplementary file 1 [file ijms-22-05630-s001.zip › Supplement2(Datasets)/ACPs(PDB)/D1/PDB(Negative)/(110)NL_satpdb11334.pdb]

ATOM      1  N   GLY     1     -14.288 -16.605   9.542  1.00  0.00           N  
ATOM      2  H   GLY     1     -14.929 -17.352   9.767  1.00  0.00           H  
ATOM      3  CA  GLY     1     -12.854 -16.951   9.592  1.00  0.00           C  
ATOM      4  HA2 GLY     1     -12.557 -17.085  10.633  1.00  0.00           H  
ATOM      5  HA3 GLY     1     -12.565 -17.925   9.198  1.00  0.00           H  
ATOM      6  C   GLY     1     -11.929 -15.771   9.053  1.00  0.00           C  
ATOM      7  O   GLY     1     -10.658 -15.932   8.986  1.00  0.00           O  
ATOM      8  N   MET     2     -12.504 -14.618   8.721  1.00  0.00           N  
ATOM      9  H   MET     2     -13.472 -14.403   8.913  1.00  0.00           H  
ATOM     10  CA  MET     2     -11.837 -13.626   7.891  1.00  0.00           C  
ATOM     11  HA  MET     2     -11.574 -14.180   6.990  1.00  0.00           H  
ATOM     12  CB  MET     2     -12.880 -12.537   7.542  1.00  0.00           C  
ATOM     13  HB2 MET     2     -13.702 -13.023   7.018  1.00  0.00           H  
ATOM     14  HB3 MET     2     -13.305 -12.166   8.475  1.00  0.00           H  
ATOM     15  CG  MET     2     -12.367 -11.365   6.716  1.00  0.00           C  
ATOM     16  HG2 MET     2     -13.103 -10.567   6.809  1.00  0.00           H  
ATOM     17  HG3 MET     2     -11.517 -10.867   7.184  1.00  0.00           H  
ATOM     18  SD  MET     2     -11.925 -11.846   4.973  1.00  0.00           S  
ATOM     19  CE  MET     2     -13.418 -12.522   4.109  1.00  0.00           C  
ATOM     20  HE1 MET     2     -13.135 -12.794   3.092  1.00  0.00           H  
ATOM     21  HE2 MET     2     -13.693 -13.440   4.628  1.00  0.00           H  
ATOM     22  HE3 MET     2     -14.223 -11.798   3.984  1.00  0.00           H  
ATOM     23  C   MET     2     -10.581 -13.007   8.577  1.00  0.00           C  
ATOM     24  O   MET     2      -9.631 -12.634   7.917  1.00  0.00           O  
ATOM     25  N   ALA     3     -10.631 -12.853   9.905  1.00  0.00           N  
ATOM     26  H   ALA     3     -11.511 -13.049  10.361  1.00  0.00           H  
ATOM     27  CA  ALA     3      -9.555 -12.303  10.799  1.00  0.00           C  
ATOM     28  HA  ALA     3      -9.155 -11.464  10.230  1.00  0.00           H  
ATOM     29  CB  ALA     3     -10.205 -11.842  12.125  1.00  0.00           C  
ATOM     30  HB1 ALA     3      -9.390 -11.563  12.793  1.00  0.00           H  
ATOM     31  HB2 ALA     3     -10.934 -11.061  11.910  1.00  0.00           H  
ATOM     32  HB3 ALA     3     -10.720 -12.722  12.510  1.00  0.00           H  
ATOM     33  C   ALA     3      -8.376 -13.254  11.144  1.00  0.00           C  
ATOM     34  O   ALA     3      -7.281 -12.776  11.645  1.00  0.00           O  
ATOM     35  N   THR     4      -8.570 -14.557  10.886  1.00  0.00           N  
ATOM     36  H   THR     4      -9.301 -14.809  10.236  1.00  0.00           H  
ATOM     37  CA  THR     4      -7.494 -15.510  10.973  1.00  0.00           C  
ATOM     38  HA  THR     4      -6.726 -15.062  11.605  1.00  0.00           H  
ATOM     39  CB  THR     4      -7.889 -16.717  11.849  1.00  0.00           C  
ATOM     40  HB  THR     4      -7.161 -17.523  11.758  1.00  0.00           H  
ATOM     41  CG2 THR     4      -8.118 -16.545  13.342  1.00  0.00           C  
ATOM     42 HG21 THR     4      -8.122 -17.462  13.931  1.00  0.00           H  
ATOM     43 HG22 THR     4      -7.286 -15.960  13.735  1.00  0.00           H  
ATOM     44 HG23 THR     4      -9.005 -15.946  13.548  1.00  0.00           H  
ATOM     45  OG1 THR     4      -8.996 -17.364  11.370  1.00  0.00           O  
ATOM     46  HG1 THR     4      -9.369 -17.919  12.059  1.00  0.00           H  
ATOM     47  C   THR     4      -6.859 -15.936   9.678  1.00  0.00           C  
ATOM     48  O   THR     4      -5.631 -16.063   9.707  1.00  0.00           O  
ATOM     49  N   LYS     5      -7.622 -16.061   8.591  1.00  0.00           N  
ATOM     50  H   LYS     5      -8.607 -15.983   8.799  1.00  0.00           H  
ATOM     51  CA  LYS     5      -7.175 -15.912   7.253  1.00  0.00           C  
ATOM     52  HA  LYS     5      -6.680 -16.845   6.980  1.00  0.00           H  
ATOM     53  CB  LYS     5      -8.339 -15.767   6.195  1.00  0.00           C  
ATOM     54  HB2 LYS     5      -9.056 -16.566   6.385  1.00  0.00           H  
ATOM     55  HB3 LYS     5      -8.853 -14.825   6.389  1.00  0.00           H  
ATOM     56  CG  LYS     5      -7.921 -15.828   4.702  1.00  0.00           C  
ATOM     57  HG2 LYS     5      -6.992 -15.269   4.600  1.00  0.00           H  
ATOM     58  HG3 LYS     5      -7.819 -16.895   4.504  1.00  0.00           H  
ATOM     59  CD  LYS     5      -8.897 -15.254   3.622  1.00  0.00           C  
ATOM     60  HD2 LYS     5      -8.494 -15.218   2.610  1.00  0.00           H  
ATOM     61  HD3 LYS     5      -9.724 -15.962   3.680  1.00  0.00           H  
ATOM     62  CE  LYS     5      -9.468 -13.817   3.953  1.00  0.00           C  
ATOM     63  HE2 LYS     5      -9.757 -13.315   3.029  1.00  0.00           H  
ATOM     64  HE3 LYS     5     -10.353 -13.851   4.587  1.00  0.00           H  
ATOM     65  NZ  LYS     5      -8.405 -12.918   4.518  1.00  0.00           N  
ATOM     66  HZ1 LYS     5      -7.516 -12.927   4.040  1.00  0.00           H  
ATOM     67  HZ2 LYS     5      -8.727 -11.971   4.660  1.00  0.00           H  
ATOM     68  HZ3 LYS     5      -8.076 -13.228   5.421  1.00  0.00           H  
ATOM     69  C   LYS     5      -6.143 -14.795   7.177  1.00  0.00           C  
ATOM     70  O   LYS     5      -6.443 -13.655   7.579  1.00  0.00           O  
ATOM     71  N   ALA     6      -4.866 -15.036   6.786  1.00  0.00           N  
ATOM     72  H   ALA     6      -4.619 -16.009   6.679  1.00  0.00           H  
ATOM     73  CA  ALA     6      -3.939 -14.039   6.400  1.00  0.00           C  
ATOM     74  HA  ALA     6      -3.758 -13.632   7.395  1.00  0.00           H  
ATOM     75  CB  ALA     6      -2.722 -14.621   5.637  1.00  0.00           C  
ATOM     76  HB1 ALA     6      -3.199 -15.284   4.916  1.00  0.00           H  
ATOM     77  HB2 ALA     6      -2.103 -13.842   5.192  1.00  0.00           H  
ATOM     78  HB3 ALA     6      -1.996 -15.144   6.259  1.00  0.00           H  
ATOM     79  C   ALA     6      -4.461 -12.823   5.503  1.00  0.00           C  
ATOM     80  O   ALA     6      -5.566 -12.888   4.882  1.00  0.00           O  
ATOM     81  N   GLY     7      -3.755 -11.712   5.769  1.00  0.00           N  
ATOM     82  H   GLY     7      -3.062 -11.676   6.503  1.00  0.00           H  
ATOM     83  CA  GLY     7      -3.858 -10.495   4.957  1.00  0.00           C  
ATOM     84  HA2 GLY     7      -2.887 -10.005   5.017  1.00  0.00           H  
ATOM     85  HA3 GLY     7      -4.093 -10.694   3.912  1.00  0.00           H  
ATOM     86  C   GLY     7      -4.972  -9.579   5.517  1.00  0.00           C  
ATOM     87  O   GLY     7      -4.871  -8.405   5.171  1.00  0.00           O  
ATOM     88  N   THR     8      -6.008 -10.069   6.247  1.00  0.00           N  
ATOM     89  H   THR     8      -6.026 -11.059   6.446  1.00  0.00           H  
ATOM     90  CA  THR     8      -6.938  -9.133   6.887  1.00  0.00           C  
ATOM     91  HA  THR     8      -6.664  -8.102   6.664  1.00  0.00           H  
ATOM     92  CB  THR     8      -8.346  -9.351   6.339  1.00  0.00           C  
ATOM     93  HB  THR     8      -9.101  -8.843   6.939  1.00  0.00           H  
ATOM     94  CG2 THR     8      -8.487  -8.833   4.884  1.00  0.00           C  
ATOM     95 HG21 THR     8      -7.812  -9.221   4.121  1.00  0.00           H  
ATOM     96 HG22 THR     8      -9.508  -9.042   4.565  1.00  0.00           H  
ATOM     97 HG23 THR     8      -8.326  -7.755   4.874  1.00  0.00           H  
ATOM     98  OG1 THR     8      -8.576 -10.742   6.310  1.00  0.00           O  
ATOM     99  HG1 THR     8      -8.639 -11.040   7.221  1.00  0.00           H  
ATOM    100  C   THR     8      -6.990  -9.158   8.408  1.00  0.00           C  
ATOM    101  O   THR     8      -6.711 -10.193   8.944  1.00  0.00           O  
ATOM    102  N   ALA     9      -7.410  -8.046   8.985  1.00  0.00           N  
ATOM    103  H   ALA     9      -7.685  -7.309   8.352  1.00  0.00           H  
ATOM    104  CA  ALA     9      -7.470  -7.716  10.399  1.00  0.00           C  
ATOM    105  HA  ALA     9      -7.284  -6.664  10.616  1.00  0.00           H  
ATOM    106  CB  ALA     9      -8.882  -8.046  10.831  1.00  0.00           C  
ATOM    107  HB1 ALA     9      -9.574  -7.423  10.264  1.00  0.00           H  
ATOM    108  HB2 ALA     9      -9.073  -9.086  10.565  1.00  0.00           H  
ATOM    109  HB3 ALA     9      -9.048  -7.800  11.880  1.00  0.00           H  
ATOM    110  C   ALA     9      -6.294  -8.293  11.239  1.00  0.00           C  
ATOM    111  O   ALA     9      -5.158  -7.861  10.962  1.00  0.00           O  
ATOM    112  N   PHE    10      -6.453  -9.211  12.176  1.00  0.00           N  
ATOM    113  H   PHE    10      -7.358  -9.655  12.226  1.00  0.00           H  
ATOM    114  CA  PHE    10      -5.312  -9.731  12.942  1.00  0.00           C  
ATOM    115  HA  PHE    10      -4.783  -8.866  13.341  1.00  0.00           H  
ATOM    116  CB  PHE    10      -5.945 -10.546  14.058  1.00  0.00           C  
ATOM    117  HB2 PHE    10      -6.473  -9.835  14.694  1.00  0.00           H  
ATOM    118  HB3 PHE    10      -6.647 -11.233  13.585  1.00  0.00           H  
ATOM    119  CG  PHE    10      -4.911 -11.273  14.874  1.00  0.00           C  
ATOM    120  CD1 PHE    10      -3.800 -10.612  15.479  1.00  0.00           C  
ATOM    121  HD1 PHE    10      -3.606  -9.559  15.336  1.00  0.00           H  
ATOM    122  CE1 PHE    10      -3.019 -11.298  16.362  1.00  0.00           C  
ATOM    123  HE1 PHE    10      -2.305 -10.738  16.947  1.00  0.00           H  
ATOM    124  CZ  PHE    10      -3.340 -12.641  16.675  1.00  0.00           C  
ATOM    125  HZ  PHE    10      -2.711 -13.154  17.388  1.00  0.00           H  
ATOM    126  CE2 PHE    10      -4.369 -13.376  16.027  1.00  0.00           C  
ATOM    127  HE2 PHE    10      -4.528 -14.432  16.190  1.00  0.00           H  
ATOM    128  CD2 PHE    10      -5.146 -12.625  15.126  1.00  0.00           C  
ATOM    129  HD2 PHE    10      -6.036 -13.034  14.671  1.00  0.00           H  
ATOM    130  C   PHE    10      -4.323 -10.464  12.089  1.00  0.00           C  
ATOM    131  O   PHE    10      -3.124 -10.271  12.318  1.00  0.00           O  
ATOM    132  N   GLY    11      -4.778 -11.260  11.132  1.00  0.00           N  
ATOM    133  H   GLY    11      -5.786 -11.272  11.071  1.00  0.00           H  
ATOM    134  CA  GLY    11      -3.950 -12.104  10.173  1.00  0.00           C  
ATOM    135  HA2 GLY    11      -3.215 -12.610  10.799  1.00  0.00           H  
ATOM    136  HA3 GLY    11      -4.609 -12.829   9.696  1.00  0.00           H  
ATOM    137  C   GLY    11      -3.215 -11.257   9.085  1.00  0.00           C  
ATOM    138  O   GLY    11      -2.560 -11.812   8.186  1.00  0.00           O  
ATOM    139  N   LYS    12      -3.252  -9.928   9.188  1.00  0.00           N  
ATOM    140  H   LYS    12      -3.873  -9.471   9.840  1.00  0.00           H  
ATOM    141  CA  LYS    12      -2.366  -9.010   8.540  1.00  0.00           C  
ATOM    142  HA  LYS    12      -2.008  -9.501   7.634  1.00  0.00           H  
ATOM    143  CB  LYS    12      -3.156  -7.750   8.159  1.00  0.00           C  
ATOM    144  HB2 LYS    12      -4.028  -8.180   7.666  1.00  0.00           H  
ATOM    145  HB3 LYS    12      -3.521  -7.129   8.978  1.00  0.00           H  
ATOM    146  CG  LYS    12      -2.556  -6.832   7.084  1.00  0.00           C  
ATOM    147  HG2 LYS    12      -1.979  -7.488   6.431  1.00  0.00           H  
ATOM    148  HG3 LYS    12      -3.318  -6.318   6.497  1.00  0.00           H  
ATOM    149  CD  LYS    12      -1.750  -5.608   7.592  1.00  0.00           C  
ATOM    150  HD2 LYS    12      -2.328  -4.684   7.601  1.00  0.00           H  
ATOM    151  HD3 LYS    12      -1.530  -5.637   8.660  1.00  0.00           H  
ATOM    152  CE  LYS    12      -0.481  -5.382   6.767  1.00  0.00           C  
ATOM    153  HE2 LYS    12      -0.669  -5.211   5.707  1.00  0.00           H  
ATOM    154  HE3 LYS    12      -0.011  -4.477   7.152  1.00  0.00           H  
ATOM    155  NZ  LYS    12       0.530  -6.500   6.920  1.00  0.00           N  
ATOM    156  HZ1 LYS    12       1.452  -6.255   6.589  1.00  0.00           H  
ATOM    157  HZ2 LYS    12       0.676  -6.753   7.887  1.00  0.00           H  
ATOM    158  HZ3 LYS    12       0.309  -7.357   6.433  1.00  0.00           H  
ATOM    159  C   LYS    12      -1.184  -8.636   9.484  1.00  0.00           C  
ATOM    160  O   LYS    12      -0.116  -8.222   8.993  1.00  0.00           O  
ATOM    161  N   ALA    13      -1.362  -8.708  10.794  1.00  0.00           N  
ATOM    162  H   ALA    13      -2.252  -9.009  11.166  1.00  0.00           H  
ATOM    163  CA  ALA    13      -0.256  -8.501  11.776  1.00  0.00           C  
ATOM    164  HA  ALA    13       0.443  -7.770  11.370  1.00  0.00           H  
ATOM    165  CB  ALA    13      -0.957  -7.924  13.024  1.00  0.00           C  
ATOM    166  HB1 ALA    13      -1.716  -7.169  12.823  1.00  0.00           H  
ATOM    167  HB2 ALA    13      -1.386  -8.749  13.592  1.00  0.00           H  
ATOM    168  HB3 ALA    13      -0.241  -7.561  13.761  1.00  0.00           H  
ATOM    169  C   ALA    13       0.661  -9.785  11.861  1.00  0.00           C  
ATOM    170  O   ALA    13       0.882 -10.466  10.848  1.00  0.00           O  
ATOM    171  N   ALA    14       1.093 -10.086  13.098  1.00  0.00           N  
ATOM    172  H   ALA    14       0.655  -9.642  13.893  1.00  0.00           H  
ATOM    173  CA  ALA    14       2.074 -11.204  13.318  1.00  0.00           C  
ATOM    174  HA  ALA    14       2.983 -11.123  12.722  1.00  0.00           H  
ATOM    175  CB  ALA    14       2.396 -11.331  14.787  1.00  0.00           C  
ATOM    176  HB1 ALA    14       1.457 -11.439  15.330  1.00  0.00           H  
ATOM    177  HB2 ALA    14       3.015 -12.206  14.985  1.00  0.00           H  
ATOM    178  HB3 ALA    14       2.939 -10.453  15.136  1.00  0.00           H  
ATOM    179  C   ALA    14       1.403 -12.602  12.964  1.00  0.00           C  
ATOM    180  O   ALA    14       2.117 -13.459  12.465  1.00  0.00           O  
ATOM    181  N   LYS    15       0.033 -12.718  12.944  1.00  0.00           N  
ATOM    182  H   LYS    15      -0.536 -11.938  13.242  1.00  0.00           H  
ATOM    183  CA  LYS    15      -0.763 -13.845  12.499  1.00  0.00           C  
ATOM    184  HA  LYS    15      -0.177 -14.690  12.859  1.00  0.00           H  
ATOM    185  CB  LYS    15      -2.096 -13.730  13.215  1.00  0.00           C  
ATOM    186  HB2 LYS    15      -1.877 -13.320  14.201  1.00  0.00           H  
ATOM    187  HB3 LYS    15      -2.654 -12.963  12.677  1.00  0.00           H  
ATOM    188  CG  LYS    15      -2.782 -15.099  13.436  1.00  0.00           C  
ATOM    189  HG2 LYS    15      -2.065 -15.916  13.357  1.00  0.00           H  
ATOM    190  HG3 LYS    15      -3.093 -15.170  14.479  1.00  0.00           H  
ATOM    191  CD  LYS    15      -3.948 -15.402  12.533  1.00  0.00           C  
ATOM    192  HD2 LYS    15      -4.892 -15.140  13.010  1.00  0.00           H  
ATOM    193  HD3 LYS    15      -3.891 -14.787  11.635  1.00  0.00           H  
ATOM    194  CE  LYS    15      -4.079 -16.908  12.199  1.00  0.00           C  
ATOM    195  HE2 LYS    15      -3.966 -17.529  13.087  1.00  0.00           H  
ATOM    196  HE3 LYS    15      -5.051 -17.066  11.732  1.00  0.00           H  
ATOM    197  NZ  LYS    15      -3.004 -17.392  11.283  1.00  0.00           N  
ATOM    198  HZ1 LYS    15      -2.914 -18.372  11.054  1.00  0.00           H  
ATOM    199  HZ2 LYS    15      -3.268 -16.902  10.440  1.00  0.00           H  
ATOM    200  HZ3 LYS    15      -2.084 -17.016  11.462  1.00  0.00           H  
ATOM    201  C   LYS    15      -0.828 -13.971  10.924  1.00  0.00           C  
ATOM    202  O   LYS    15      -1.635 -14.765  10.459  1.00  0.00           O  
ATOM    203  N   ALA    16      -0.009 -13.206  10.154  1.00  0.00           N  
ATOM    204  H   ALA    16       0.522 -12.459  10.578  1.00  0.00           H  
ATOM    205  CA  ALA    16       0.274 -13.525   8.725  1.00  0.00           C  
ATOM    206  HA  ALA    16      -0.689 -13.908   8.388  1.00  0.00           H  
ATOM    207  CB  ALA    16       0.597 -12.167   8.064  1.00  0.00           C  
ATOM    208  HB1 ALA    16      -0.188 -11.444   8.285  1.00  0.00           H  
ATOM    209  HB2 ALA    16       1.512 -11.778   8.512  1.00  0.00           H  
ATOM    210  HB3 ALA    16       0.752 -12.254   6.989  1.00  0.00           H  
ATOM    211  C   ALA    16       1.404 -14.566   8.530  1.00  0.00           C  
ATOM    212  O   ALA    16       1.387 -15.137   7.416  1.00  0.00           O  
ATOM    213  N   ILE    17       2.301 -14.742   9.485  1.00  0.00           N  
ATOM    214  H   ILE    17       2.137 -14.176  10.305  1.00  0.00           H  
ATOM    215  CA  ILE    17       3.344 -15.754   9.565  1.00  0.00           C  
ATOM    216  HA  ILE    17       3.305 -16.362   8.660  1.00  0.00           H  
ATOM    217  CB  ILE    17       4.736 -15.077   9.718  1.00  0.00           C  
ATOM    218  HB  ILE    17       4.837 -14.717  10.742  1.00  0.00           H  
ATOM    219  CG2 ILE    17       5.839 -16.177   9.754  1.00  0.00           C  
ATOM    220 HG21 ILE    17       5.654 -16.885  10.562  1.00  0.00           H  
ATOM    221 HG22 ILE    17       5.694 -16.699   8.808  1.00  0.00           H  
ATOM    222 HG23 ILE    17       6.849 -15.769   9.735  1.00  0.00           H  
ATOM    223  CG1 ILE    17       5.307 -13.987   8.682  1.00  0.00           C  
ATOM    224 HG12 ILE    17       6.316 -13.600   8.825  1.00  0.00           H  
ATOM    225 HG13 ILE    17       5.292 -14.373   7.663  1.00  0.00           H  
ATOM    226  CD1 ILE    17       4.505 -12.663   8.866  1.00  0.00           C  
ATOM    227 HD11 ILE    17       5.129 -11.770   8.849  1.00  0.00           H  
ATOM    228 HD12 ILE    17       3.931 -12.670   7.939  1.00  0.00           H  
ATOM    229 HD13 ILE    17       3.974 -12.641   9.818  1.00  0.00           H  
ATOM    230  C   ILE    17       3.042 -16.713  10.735  1.00  0.00           C  
ATOM    231  O   ILE    17       2.938 -17.926  10.578  1.00  0.00           O  
ATOM    232  N   ILE    18       2.811 -16.288  11.920  1.00  0.00           N  
ATOM    233  H   ILE    18       2.776 -15.294  12.096  1.00  0.00           H  
ATOM    234  CA  ILE    18       2.166 -17.087  13.061  1.00  0.00           C  
ATOM    235  HA  ILE    18       2.806 -17.942  13.277  1.00  0.00           H  
ATOM    236  CB  ILE    18       2.065 -16.294  14.427  1.00  0.00           C  
ATOM    237  HB  ILE    18       1.592 -15.333  14.225  1.00  0.00           H  
ATOM    238  CG2 ILE    18       1.307 -16.978  15.527  1.00  0.00           C  
ATOM    239 HG21 ILE    18       1.765 -17.942  15.745  1.00  0.00           H  
ATOM    240 HG22 ILE    18       1.368 -16.368  16.428  1.00  0.00           H  
ATOM    241 HG23 ILE    18       0.274 -17.128  15.210  1.00  0.00           H  
ATOM    242  CG1 ILE    18       3.573 -15.970  14.836  1.00  0.00           C  
ATOM    243 HG12 ILE    18       4.143 -16.873  15.057  1.00  0.00           H  
ATOM    244 HG13 ILE    18       4.101 -15.469  14.024  1.00  0.00           H  
ATOM    245  CD1 ILE    18       3.629 -14.975  15.976  1.00  0.00           C  
ATOM    246 HD11 ILE    18       4.188 -14.133  15.569  1.00  0.00           H  
ATOM    247 HD12 ILE    18       2.653 -14.599  16.282  1.00  0.00           H  
ATOM    248 HD13 ILE    18       4.122 -15.334  16.880  1.00  0.00           H  
ATOM    249  C   ILE    18       0.779 -17.692  12.668  1.00  0.00           C  
ATOM    250  O   ILE    18      -0.146 -16.973  12.310  1.00  0.00           O  
ATOM    251  N   GLY    19       0.669 -19.049  12.900  1.00  0.00           N  
ATOM    252  H   GLY    19       1.475 -19.626  13.095  1.00  0.00           H  
ATOM    253  CA  GLY    19      -0.530 -19.771  12.381  1.00  0.00           C  
ATOM    254  HA2 GLY    19      -0.486 -20.810  12.707  1.00  0.00           H  
ATOM    255  HA3 GLY    19      -1.423 -19.265  12.749  1.00  0.00           H  
ATOM    256  C   GLY    19      -0.720 -19.826  10.907  1.00  0.00           C  
ATOM    257  O   GLY    19      -1.833 -19.881  10.435  1.00  0.00           O  
ATOM    258  N   ALA    20       0.414 -19.852  10.159  1.00  0.00           N  
ATOM    259  H   ALA    20       1.313 -19.763  10.611  1.00  0.00           H  
ATOM    260  CA  ALA    20       0.365 -19.904   8.677  1.00  0.00           C  
ATOM    261  HA  ALA    20      -0.488 -20.437   8.257  1.00  0.00           H  
ATOM    262  CB  ALA    20       0.380 -18.404   8.191  1.00  0.00           C  
ATOM    263  HB1 ALA    20       1.237 -17.848   8.570  1.00  0.00           H  
ATOM    264  HB2 ALA    20       0.278 -18.389   7.106  1.00  0.00           H  
ATOM    265  HB3 ALA    20      -0.507 -17.913   8.590  1.00  0.00           H  
ATOM    266  C   ALA    20       1.648 -20.576   8.194  1.00  0.00           C  
ATOM    267  O   ALA    20       1.542 -21.489   7.423  1.00  0.00           O  
ATOM    268  N   ALA    21       2.855 -20.129   8.632  1.00  0.00           N  
ATOM    269  H   ALA    21       2.888 -19.283   9.183  1.00  0.00           H  
ATOM    270  CA  ALA    21       4.098 -20.913   8.592  1.00  0.00           C  
ATOM    271  HA  ALA    21       3.910 -21.887   8.139  1.00  0.00           H  
ATOM    272  CB  ALA    21       5.085 -20.262   7.572  1.00  0.00           C  
ATOM    273  HB1 ALA    21       5.274 -19.227   7.855  1.00  0.00           H  
ATOM    274  HB2 ALA    21       6.007 -20.830   7.447  1.00  0.00           H  
ATOM    275  HB3 ALA    21       4.719 -20.280   6.545  1.00  0.00           H  
ATOM    276  C   ALA    21       4.785 -21.205   9.924  1.00  0.00           C  
ATOM    277  O   ALA    21       5.343 -22.296  10.011  1.00  0.00           O  
ATOM    278  N   LEU    22       4.626 -20.395  10.920  1.00  0.00           N  
ATOM    279  H   LEU    22       3.981 -19.618  10.879  1.00  0.00           H  
ATOM    280  CA  LEU    22       5.239 -20.619  12.224  1.00  0.00           C  
ATOM    281  HA  LEU    22       6.002 -21.385  12.090  1.00  0.00           H  
ATOM    282  CB  LEU    22       5.882 -19.296  12.777  1.00  0.00           C  
ATOM    283  HB2 LEU    22       6.679 -19.102  12.059  1.00  0.00           H  
ATOM    284  HB3 LEU    22       5.060 -18.580  12.761  1.00  0.00           H  
ATOM    285  CG  LEU    22       6.539 -19.353  14.175  1.00  0.00           C  
ATOM    286  HG  LEU    22       5.815 -19.649  14.935  1.00  0.00           H  
ATOM    287  CD1 LEU    22       7.817 -20.263  14.166  1.00  0.00           C  
ATOM    288 HD11 LEU    22       8.333 -19.971  15.081  1.00  0.00           H  
ATOM    289 HD12 LEU    22       7.393 -21.267  14.177  1.00  0.00           H  
ATOM    290 HD13 LEU    22       8.492 -20.037  13.340  1.00  0.00           H  
ATOM    291  CD2 LEU    22       7.120 -17.884  14.414  1.00  0.00           C  
ATOM    292 HD21 LEU    22       6.356 -17.109  14.349  1.00  0.00           H  
ATOM    293 HD22 LEU    22       7.350 -17.780  15.474  1.00  0.00           H  
ATOM    294 HD23 LEU    22       7.946 -17.659  13.740  1.00  0.00           H  
ATOM    295  C   LEU    22       4.186 -21.250  13.158  1.00  0.00           C  
ATOM    296  O   LEU    22       3.104 -20.683  13.422  1.00  0.00           O  
TER   
END   
