# Supplementary material for: Prediction of Anticancer Peptides with High Efficacy and Low Toxicity by Hybrid Model Based on 3D Structure of Peptides
Source: Int J Mol Sci. 2021 May 26;22(11):5630. doi: 10.3390/ijms22115630 (PMC8198792; doi:10.3390/ijms22115630)
Supplement: Supplementary file 1 [file ijms-22-05630-s001.zip › Supplement2(Datasets)/ACPs(PDB)/D1/PDB(Negative)/(111)NL_satpdb11337.pdb]

EXPDTA    THEORETICAL MODEL, MODELLER 9.13 2015/09/20 22:47:25
REMARK   6 MODELLER OBJECTIVE FUNCTION:      1012.0602
REMARK   6 MODELLER BEST TEMPLATE % SEQ ID:  52.000
ATOM      1  N   ARG     1     -16.982  12.632   1.995  1.00122.61           N
ATOM      2  CA  ARG     1     -15.997  11.775   1.297  1.00122.61           C
ATOM      3  CB  ARG     1     -15.086  12.643   0.412  1.00122.61           C
ATOM      4  CG  ARG     1     -15.893  13.435  -0.623  1.00122.61           C
ATOM      5  CD  ARG     1     -15.119  13.889  -1.867  1.00122.61           C
ATOM      6  NE  ARG     1     -14.097  14.894  -1.464  1.00122.61           N
ATOM      7  CZ  ARG     1     -12.782  14.536  -1.380  1.00122.61           C
ATOM      8  NH1 ARG     1     -12.388  13.264  -1.688  1.00122.61           N
ATOM      9  NH2 ARG     1     -11.853  15.462  -1.005  1.00122.61           N
ATOM     10  C   ARG     1     -15.166  11.052   2.301  1.00122.61           C
ATOM     11  O   ARG     1     -14.445  10.109   1.975  1.00122.61           O
ATOM     12  N   LEU     2     -15.294  11.467   3.573  1.00257.23           N
ATOM     13  CA  LEU     2     -14.538  10.882   4.638  1.00257.23           C
ATOM     14  CB  LEU     2     -14.297  11.834   5.822  1.00257.23           C
ATOM     15  CG  LEU     2     -13.493  13.088   5.444  1.00257.23           C
ATOM     16  CD1 LEU     2     -12.094  12.717   4.929  1.00257.23           C
ATOM     17  CD2 LEU     2     -14.284  13.993   4.490  1.00257.23           C
ATOM     18  C   LEU     2     -15.331   9.733   5.160  1.00257.23           C
ATOM     19  O   LEU     2     -15.792   8.881   4.406  1.00257.23           O
ATOM     20  N   GLY     3     -15.434   9.649   6.500  1.00162.41           N
ATOM     21  CA  GLY     3     -16.248   8.641   7.107  1.00162.41           C
ATOM     22  C   GLY     3     -15.746   7.292   6.716  1.00162.41           C
ATOM     23  O   GLY     3     -14.606   6.928   7.001  1.00162.41           O
ATOM     24  N   ASP     4     -16.612   6.515   6.042  1.00 69.33           N
ATOM     25  CA  ASP     4     -16.309   5.163   5.686  1.00 69.33           C
ATOM     26  CB  ASP     4     -17.467   4.454   4.969  1.00 69.33           C
ATOM     27  CG  ASP     4     -17.080   2.989   4.808  1.00 69.33           C
ATOM     28  OD1 ASP     4     -17.176   2.242   5.818  1.00 69.33           O
ATOM     29  OD2 ASP     4     -16.680   2.601   3.678  1.00 69.33           O
ATOM     30  C   ASP     4     -15.129   5.124   4.777  1.00 69.33           C
ATOM     31  O   ASP     4     -14.258   4.272   4.930  1.00 69.33           O
ATOM     32  N   ILE     5     -15.051   6.061   3.816  1.00 38.90           N
ATOM     33  CA  ILE     5     -13.977   6.013   2.869  1.00 38.90           C
ATOM     34  CB  ILE     5     -14.078   7.084   1.827  1.00 38.90           C
ATOM     35  CG1 ILE     5     -15.344   6.842   0.985  1.00 38.90           C
ATOM     36  CG2 ILE     5     -12.774   7.086   1.010  1.00 38.90           C
ATOM     37  CD1 ILE     5     -15.711   7.994   0.053  1.00 38.90           C
ATOM     38  C   ILE     5     -12.672   6.163   3.577  1.00 38.90           C
ATOM     39  O   ILE     5     -11.726   5.419   3.317  1.00 38.90           O
ATOM     40  N   LEU     6     -12.586   7.114   4.519  1.00122.87           N
ATOM     41  CA  LEU     6     -11.337   7.326   5.183  1.00122.87           C
ATOM     42  CB  LEU     6     -11.388   8.491   6.184  1.00122.87           C
ATOM     43  CG  LEU     6     -10.037   8.758   6.867  1.00122.87           C
ATOM     44  CD1 LEU     6      -8.967   9.197   5.848  1.00122.87           C
ATOM     45  CD2 LEU     6     -10.205   9.742   8.033  1.00122.87           C
ATOM     46  C   LEU     6     -10.999   6.076   5.927  1.00122.87           C
ATOM     47  O   LEU     6      -9.841   5.659   5.964  1.00122.87           O
ATOM     48  N   GLN     7     -12.014   5.436   6.535  0.83 39.48           N
ATOM     49  CA  GLN     7     -11.751   4.248   7.292  0.83 39.48           C
ATOM     50  CB  GLN     7     -12.992   3.651   7.976  0.83 39.48           C
ATOM     51  CG  GLN     7     -13.547   4.477   9.137  0.83 39.48           C
ATOM     52  CD  GLN     7     -14.642   3.643   9.792  0.83 39.48           C
ATOM     53  OE1 GLN     7     -15.610   3.246   9.147  1.00 39.48           O
ATOM     54  NE2 GLN     7     -14.486   3.354  11.111  1.00 39.48           N
ATOM     55  C   GLN     7     -11.234   3.185   6.379  0.83 39.48           C
ATOM     56  O   GLN     7     -10.287   2.481   6.724  0.83 39.48           O
ATOM     57  N   LYS     8     -11.842   3.038   5.186  1.00113.03           N
ATOM     58  CA  LYS     8     -11.440   1.984   4.297  1.00113.03           C
ATOM     59  CB  LYS     8     -12.306   1.891   3.034  1.00113.03           C
ATOM     60  CG  LYS     8     -13.731   1.436   3.339  1.00113.03           C
ATOM     61  CD  LYS     8     -14.654   1.434   2.121  1.00113.03           C
ATOM     62  CE  LYS     8     -14.830   0.041   1.511  1.00113.03           C
ATOM     63  NZ  LYS     8     -15.753  -0.765   2.344  1.00113.03           N
ATOM     64  C   LYS     8     -10.037   2.206   3.850  1.00113.03           C
ATOM     65  O   LYS     8      -9.226   1.280   3.833  1.00113.03           O
ATOM     66  N   ALA     9      -9.721   3.461   3.493  1.00 29.26           N
ATOM     67  CA  ALA     9      -8.424   3.801   2.990  1.00 29.26           C
ATOM     68  CB  ALA     9      -8.317   5.283   2.600  1.00 29.26           C
ATOM     69  C   ALA     9      -7.409   3.527   4.049  1.00 29.26           C
ATOM     70  O   ALA     9      -6.316   3.041   3.760  1.00 29.26           O
ATOM     71  N   ARG    10      -7.757   3.805   5.318  1.00139.14           N
ATOM     72  CA  ARG    10      -6.802   3.641   6.373  1.00139.14           C
ATOM     73  CB  ARG    10      -7.382   3.953   7.764  1.00139.14           C
ATOM     74  CG  ARG    10      -6.339   3.941   8.882  1.00139.14           C
ATOM     75  CD  ARG    10      -5.432   5.175   8.892  1.00139.14           C
ATOM     76  NE  ARG    10      -6.206   6.290   9.504  1.00139.14           N
ATOM     77  CZ  ARG    10      -6.275   6.398  10.862  1.00139.14           C
ATOM     78  NH1 ARG    10      -5.636   5.482  11.645  1.00139.14           N
ATOM     79  NH2 ARG    10      -6.995   7.410  11.429  1.00139.14           N
ATOM     80  C   ARG    10      -6.355   2.215   6.379  1.00139.14           C
ATOM     81  O   ARG    10      -5.171   1.937   6.548  1.00139.14           O
ATOM     82  N   GLU    11      -7.297   1.275   6.180  1.00 78.73           N
ATOM     83  CA  GLU    11      -7.001  -0.129   6.206  1.00 78.73           C
ATOM     84  CB  GLU    11      -8.228  -1.003   5.914  1.00 78.73           C
ATOM     85  CG  GLU    11      -9.313  -1.016   6.984  1.00 78.73           C
ATOM     86  CD  GLU    11     -10.415  -1.923   6.460  1.00 78.73           C
ATOM     87  OE1 GLU    11     -10.140  -2.664   5.477  1.00 78.73           O
ATOM     88  OE2 GLU    11     -11.537  -1.896   7.036  1.00 78.73           O
ATOM     89  C   GLU    11      -6.055  -0.464   5.101  1.00 78.73           C
ATOM     90  O   GLU    11      -5.113  -1.230   5.298  1.00 78.73           O
ATOM     91  N   LYS    12      -6.282   0.104   3.902  1.00135.97           N
ATOM     92  CA  LYS    12      -5.507  -0.287   2.759  1.00135.97           C
ATOM     93  CB  LYS    12      -5.976   0.377   1.455  1.00135.97           C
ATOM     94  CG  LYS    12      -5.268  -0.186   0.223  1.00135.97           C
ATOM     95  CD  LYS    12      -5.576  -1.665  -0.021  1.00135.97           C
ATOM     96  CE  LYS    12      -4.931  -2.234  -1.288  1.00135.97           C
ATOM     97  NZ  LYS    12      -5.814  -2.017  -2.459  1.00135.97           N
ATOM     98  C   LYS    12      -4.062   0.046   2.953  1.00135.97           C
ATOM     99  O   LYS    12      -3.185  -0.752   2.627  1.00135.97           O
ATOM    100  N   ILE    13      -3.774   1.233   3.504  1.00 47.03           N
ATOM    101  CA  ILE    13      -2.425   1.678   3.678  1.00 47.03           C
ATOM    102  CB  ILE    13      -2.391   3.044   4.301  1.00 47.03           C
ATOM    103  CG1 ILE    13      -3.022   4.090   3.365  1.00 47.03           C
ATOM    104  CG2 ILE    13      -0.942   3.361   4.700  1.00 47.03           C
ATOM    105  CD1 ILE    13      -3.287   5.430   4.048  1.00 47.03           C
ATOM    106  C   ILE    13      -1.717   0.743   4.602  1.00 47.03           C
ATOM    107  O   ILE    13      -0.580   0.341   4.349  1.00 47.03           O
ATOM    108  N   GLU    14      -2.391   0.337   5.689  1.00 53.16           N
ATOM    109  CA  GLU    14      -1.727  -0.462   6.670  1.00 53.16           C
ATOM    110  CB  GLU    14      -2.612  -0.869   7.864  1.00 53.16           C
ATOM    111  CG  GLU    14      -2.965   0.290   8.799  1.00 53.16           C
ATOM    112  CD  GLU    14      -3.441  -0.300  10.120  1.00 53.16           C
ATOM    113  OE1 GLU    14      -4.355  -1.168  10.100  1.00 53.16           O
ATOM    114  OE2 GLU    14      -2.893   0.120  11.175  1.00 53.16           O
ATOM    115  C   GLU    14      -1.234  -1.724   6.043  1.00 53.16           C
ATOM    116  O   GLU    14      -0.140  -2.182   6.362  1.00 53.16           O
ATOM    117  N   GLY    15      -2.016  -2.343   5.143  1.00 32.71           N
ATOM    118  CA  GLY    15      -1.566  -3.594   4.605  1.00 32.71           C
ATOM    119  C   GLY    15      -0.310  -3.418   3.809  1.00 32.71           C
ATOM    120  O   GLY    15       0.660  -4.146   4.005  1.00 32.71           O
ATOM    121  N   GLY    16      -0.294  -2.447   2.877  1.00 33.85           N
ATOM    122  CA  GLY    16       0.853  -2.263   2.036  1.00 33.85           C
ATOM    123  C   GLY    16       2.018  -1.749   2.814  0.90 33.85           C
ATOM    124  O   GLY    16       3.128  -2.245   2.680  0.90 33.85           O
ATOM    125  N   LEU    17       1.796  -0.731   3.663  1.00142.62           N
ATOM    126  CA  LEU    17       2.900  -0.139   4.358  1.00142.62           C
ATOM    127  CB  LEU    17       2.565   1.164   5.103  1.00142.62           C
ATOM    128  CG  LEU    17       2.456   2.393   4.180  1.00142.62           C
ATOM    129  CD1 LEU    17       1.317   2.231   3.158  1.00142.62           C
ATOM    130  CD2 LEU    17       2.368   3.692   5.005  1.00142.62           C
ATOM    131  C   LEU    17       3.507  -1.078   5.340  1.00142.62           C
ATOM    132  O   LEU    17       4.727  -1.136   5.461  1.00142.62           O
ATOM    133  N   LYS    18       2.683  -1.854   6.060  1.00115.53           N
ATOM    134  CA  LYS    18       3.220  -2.662   7.114  1.00115.53           C
ATOM    135  CB  LYS    18       2.119  -3.482   7.812  1.00115.53           C
ATOM    136  CG  LYS    18       2.515  -4.025   9.186  1.00115.53           C
ATOM    137  CD  LYS    18       2.740  -2.915  10.216  0.90115.53           C
ATOM    138  CE  LYS    18       2.906  -3.416  11.653  0.88115.53           C
ATOM    139  NZ  LYS    18       1.608  -3.896  12.174  0.81115.53           N
ATOM    140  C   LYS    18       4.229  -3.610   6.551  1.00115.53           C
ATOM    141  O   LYS    18       5.340  -3.725   7.065  1.00115.53           O
ATOM    142  N   LYS    19       3.887  -4.303   5.453  1.00112.10           N
ATOM    143  CA  LYS    19       4.810  -5.265   4.937  1.00112.10           C
ATOM    144  CB  LYS    19       4.231  -6.083   3.775  1.00112.10           C
ATOM    145  CG  LYS    19       3.350  -7.230   4.273  1.00112.10           C
ATOM    146  CD  LYS    19       2.113  -6.777   5.055  1.00112.10           C
ATOM    147  CE  LYS    19       1.291  -7.942   5.612  1.00112.10           C
ATOM    148  NZ  LYS    19       0.185  -7.437   6.451  1.00112.10           N
ATOM    149  C   LYS    19       6.058  -4.592   4.477  1.00112.10           C
ATOM    150  O   LYS    19       7.156  -5.038   4.800  1.00112.10           O
ATOM    151  N   LEU    20       5.935  -3.483   3.728  1.00 94.82           N
ATOM    152  CA  LEU    20       7.114  -2.844   3.221  1.00 94.82           C
ATOM    153  CB  LEU    20       6.834  -1.653   2.292  1.00 94.82           C
ATOM    154  CG  LEU    20       6.390  -2.063   0.880  1.00 94.82           C
ATOM    155  CD1 LEU    20       5.092  -2.874   0.901  1.00 94.82           C
ATOM    156  CD2 LEU    20       6.332  -0.841  -0.050  1.00 94.82           C
ATOM    157  C   LEU    20       7.958  -2.320   4.334  1.00 94.82           C
ATOM    158  O   LEU    20       9.176  -2.488   4.318  1.00 94.82           O
ATOM    159  N   VAL    21       7.338  -1.695   5.349  0.92120.99           N
ATOM    160  CA  VAL    21       8.127  -1.060   6.365  0.92120.99           C
ATOM    161  CB  VAL    21       7.307  -0.391   7.445  0.87120.99           C
ATOM    162  CG1 VAL    21       6.518   0.773   6.832  1.00120.99           C
ATOM    163  CG2 VAL    21       6.415  -1.437   8.129  1.00120.99           C
ATOM    164  C   VAL    21       9.008  -2.067   7.026  0.92120.99           C
ATOM    165  O   VAL    21      10.192  -1.821   7.245  0.92120.99           O
ATOM    166  N   GLN    22       8.458  -3.241   7.363  1.00112.96           N
ATOM    167  CA  GLN    22       9.257  -4.175   8.092  1.00112.96           C
ATOM    168  CB  GLN    22       8.451  -5.396   8.578  1.00112.96           C
ATOM    169  CG  GLN    22       7.871  -6.257   7.456  1.00112.96           C
ATOM    170  CD  GLN    22       7.033  -7.353   8.100  1.00112.96           C
ATOM    171  OE1 GLN    22       7.548  -8.184   8.846  1.00112.96           O
ATOM    172  NE2 GLN    22       5.703  -7.355   7.811  1.00112.96           N
ATOM    173  C   GLN    22      10.422  -4.649   7.276  1.00112.96           C
ATOM    174  O   GLN    22      11.545  -4.688   7.776  1.00112.96           O
ATOM    175  N   LYS    23      10.191  -5.005   5.996  0.92162.24           N
ATOM    176  CA  LYS    23      11.226  -5.569   5.170  0.92162.24           C
ATOM    177  CB  LYS    23      10.681  -6.155   3.857  0.92162.24           C
ATOM    178  CG  LYS    23       9.704  -7.305   4.116  0.92162.24           C
ATOM    179  CD  LYS    23      10.297  -8.447   4.945  0.90162.24           C
ATOM    180  CE  LYS    23      10.983  -9.528   4.109  1.00162.24           C
ATOM    181  NZ  LYS    23      11.541 -10.568   5.001  1.00162.24           N
ATOM    182  C   LYS    23      12.285  -4.559   4.857  0.92162.24           C
ATOM    183  O   LYS    23      13.475  -4.867   4.911  0.92162.24           O
ATOM    184  N   ILE    24      11.874  -3.315   4.548  1.00119.23           N
ATOM    185  CA  ILE    24      12.793  -2.282   4.172  1.00119.23           C
ATOM    186  CB  ILE    24      12.129  -0.992   3.774  1.00119.23           C
ATOM    187  CG1 ILE    24      11.342  -0.378   4.944  1.00119.23           C
ATOM    188  CG2 ILE    24      11.266  -1.273   2.532  1.00119.23           C
ATOM    189  CD1 ILE    24      10.869   1.048   4.666  1.00119.23           C
ATOM    190  C   ILE    24      13.715  -2.019   5.318  1.00119.23           C
ATOM    191  O   ILE    24      14.892  -1.727   5.124  1.00119.23           O
ATOM    192  N   LYS    25      13.196  -2.131   6.550  1.00110.28           N
ATOM    193  CA  LYS    25      13.957  -1.831   7.722  1.00110.28           C
ATOM    194  CB  LYS    25      13.190  -2.227   8.994  1.00110.28           C
ATOM    195  CG  LYS    25      13.931  -1.911  10.288  1.00110.28           C
ATOM    196  CD  LYS    25      13.046  -2.063  11.523  1.00110.28           C
ATOM    197  CE  LYS    25      13.794  -1.886  12.843  1.00110.28           C
ATOM    198  NZ  LYS    25      12.852  -2.018  13.977  1.00110.28           N
ATOM    199  C   LYS    25      15.207  -2.653   7.691  1.00110.28           C
ATOM    200  O   LYS    25      16.289  -2.156   7.995  1.00110.28           O
ATOM    201  N   ASP    26      15.102  -3.940   7.325  1.00 52.81           N
ATOM    202  CA  ASP    26      16.257  -4.789   7.323  1.00 52.81           C
ATOM    203  CB  ASP    26      15.911  -6.259   7.039  1.00 52.81           C
ATOM    204  CG  ASP    26      17.073  -7.095   7.553  1.00 52.81           C
ATOM    205  OD1 ASP    26      17.565  -6.787   8.671  1.00 52.81           O
ATOM    206  OD2 ASP    26      17.473  -8.059   6.850  1.00 52.81           O
ATOM    207  C   ASP    26      17.202  -4.317   6.257  1.00 52.81           C
ATOM    208  O   ASP    26      18.417  -4.306   6.444  1.00 52.81           O
ATOM    209  N   PHE    27      16.645  -3.872   5.115  1.00154.39           N
ATOM    210  CA  PHE    27      17.414  -3.478   3.969  1.00154.39           C
ATOM    211  CB  PHE    27      16.544  -2.961   2.817  1.00154.39           C
ATOM    212  CG  PHE    27      15.919  -4.118   2.131  1.00154.39           C
ATOM    213  CD1 PHE    27      16.633  -4.773   1.159  1.00154.39           C
ATOM    214  CD2 PHE    27      14.652  -4.549   2.452  1.00154.39           C
ATOM    215  CE1 PHE    27      16.080  -5.848   0.507  1.00154.39           C
ATOM    216  CE2 PHE    27      14.099  -5.624   1.799  1.00154.39           C
ATOM    217  CZ  PHE    27      14.809  -6.275   0.818  1.00154.39           C
ATOM    218  C   PHE    27      18.346  -2.366   4.320  1.00154.39           C
ATOM    219  O   PHE    27      19.523  -2.396   3.971  1.00154.39           O
ATOM    220  N   PHE    28      17.843  -1.386   5.079  1.00160.47           N
ATOM    221  CA  PHE    28      18.550  -0.186   5.403  1.00160.47           C
ATOM    222  CB  PHE    28      17.752   0.628   6.442  1.00160.47           C
ATOM    223  CG  PHE    28      18.368   1.969   6.618  1.00160.47           C
ATOM    224  CD1 PHE    28      18.089   2.982   5.730  1.00160.47           C
ATOM    225  CD2 PHE    28      19.210   2.221   7.676  1.00160.47           C
ATOM    226  CE1 PHE    28      18.648   4.229   5.886  1.00160.47           C
ATOM    227  CE2 PHE    28      19.774   3.464   7.839  1.00160.47           C
ATOM    228  CZ  PHE    28      19.496   4.467   6.941  1.00160.47           C
ATOM    229  C   PHE    28      19.857  -0.581   6.008  1.00160.47           C
ATOM    230  O   PHE    28      20.898  -0.021   5.671  1.00160.47           O
ATOM    231  N   GLY    29      19.834  -1.569   6.919  1.00 39.97           N
ATOM    232  CA  GLY    29      21.039  -2.001   7.561  1.00 39.97           C
ATOM    233  C   GLY    29      21.985  -2.558   6.540  1.00 39.97           C
ATOM    234  O   GLY    29      23.187  -2.308   6.600  1.00 39.97           O
ATOM    235  N   LYS    30      21.466  -3.345   5.579  1.00 80.72           N
ATOM    236  CA  LYS    30      22.295  -3.951   4.575  1.00 80.72           C
ATOM    237  CB  LYS    30      21.555  -4.932   3.646  1.00 80.72           C
ATOM    238  CG  LYS    30      21.066  -6.214   4.319  1.00 80.72           C
ATOM    239  CD  LYS    30      20.138  -7.040   3.423  1.00 80.72           C
ATOM    240  CE  LYS    30      19.409  -8.162   4.166  1.00 80.72           C
ATOM    241  NZ  LYS    30      20.368  -9.218   4.565  1.00 80.72           N
ATOM    242  C   LYS    30      22.882  -2.911   3.675  1.00 80.72           C
ATOM    243  O   LYS    30      24.009  -3.071   3.210  1.00 80.72           O
ATOM    244  N   PHE    31      22.131  -1.829   3.390  1.00167.29           N
ATOM    245  CA  PHE    31      22.577  -0.865   2.424  1.00167.29           C
ATOM    246  CB  PHE    31      21.626   0.337   2.250  1.00167.29           C
ATOM    247  CG  PHE    31      20.317  -0.138   1.719  1.00167.29           C
ATOM    248  CD1 PHE    31      20.208  -0.589   0.424  1.00167.29           C
ATOM    249  CD2 PHE    31      19.188  -0.103   2.503  1.00167.29           C
ATOM    250  CE1 PHE    31      19.004  -1.021  -0.082  1.00167.29           C
ATOM    251  CE2 PHE    31      17.980  -0.531   2.002  1.00167.29           C
ATOM    252  CZ  PHE    31      17.884  -0.995   0.711  1.00167.29           C
ATOM    253  C   PHE    31      23.908  -0.298   2.835  1.00167.29           C
ATOM    254  O   PHE    31      24.855  -0.333   2.056  1.00167.29           O
ATOM    255  N   ALA    32      24.035   0.184   4.089  1.00147.35           N
ATOM    256  CA  ALA    32      25.252   0.786   4.563  1.00147.35           C
ATOM    257  CB  ALA    32      25.165   1.241   6.034  1.00147.35           C
ATOM    258  C   ALA    32      26.334  -0.245   4.449  1.00147.35           C
ATOM    259  O   ALA    32      26.051  -1.398   4.155  1.00147.35           O
ATOM    260  N   PRO    33      27.576   0.125   4.605  1.00278.81           N
ATOM    261  CA  PRO    33      27.899   1.494   4.854  1.00278.81           C
ATOM    262  CD  PRO    33      28.497  -0.773   5.283  1.00278.81           C
ATOM    263  CB  PRO    33      29.293   1.513   5.470  1.00278.81           C
ATOM    264  CG  PRO    33      29.403   0.130   6.139  1.00278.81           C
ATOM    265  C   PRO    33      27.787   2.288   3.598  1.00278.81           C
ATOM    266  O   PRO    33      28.182   1.806   2.537  1.00278.81           O
ATOM    267  N   ARG    34      27.251   3.513   3.698  1.00194.89           N
ATOM    268  CA  ARG    34      27.175   4.348   2.547  1.00194.89           C
ATOM    269  CB  ARG    34      25.747   4.532   2.004  1.00194.89           C
ATOM    270  CG  ARG    34      24.757   5.159   2.991  1.00194.89           C
ATOM    271  CD  ARG    34      23.892   4.166   3.776  1.00194.89           C
ATOM    272  NE  ARG    34      24.532   3.947   5.104  1.00194.89           N
ATOM    273  CZ  ARG    34      23.758   3.890   6.228  1.00194.89           C
ATOM    274  NH1 ARG    34      22.405   4.039   6.131  1.00194.89           N
ATOM    275  NH2 ARG    34      24.343   3.699   7.447  1.00194.89           N
ATOM    276  C   ARG    34      27.672   5.659   3.009  1.00194.89           C
ATOM    277  O   ARG    34      27.312   6.122   4.091  1.00194.89           O
ATOM    278  N   THR    35      28.532   6.288   2.198  1.00163.23           N
ATOM    279  CA  THR    35      29.079   7.539   2.603  1.00163.23           C
ATOM    280  CB  THR    35      30.047   8.079   1.595  1.00163.23           C
ATOM    281  OG1 THR    35      29.396   8.253   0.346  1.00163.23           O
ATOM    282  CG2 THR    35      31.212   7.086   1.450  1.00163.23           C
ATOM    283  C   THR    35      27.950   8.503   2.748  1.00163.23           C
ATOM    284  O   THR    35      27.857   9.214   3.746  1.00163.23           O
ATOM    285  N   GLU    36      27.026   8.515   1.770  1.00 82.41           N
ATOM    286  CA  GLU    36      25.954   9.465   1.824  1.00 82.41           C
ATOM    287  CB  GLU    36      25.158   9.623   0.520  1.00 82.41           C
ATOM    288  CG  GLU    36      25.906  10.304  -0.625  1.00 82.41           C
ATOM    289  CD  GLU    36      24.858  10.636  -1.678  1.00 82.41           C
ATOM    290  OE1 GLU    36      23.715  10.982  -1.271  1.00 82.41           O
ATOM    291  OE2 GLU    36      25.177  10.550  -2.892  1.00 82.41           O
ATOM    292  C   GLU    36      24.970   9.044   2.864  1.00 82.41           C
ATOM    293  O   GLU    36      24.898   7.880   3.248  1.00 82.41           O
ATOM    294  N   SER    37      24.188  10.019   3.361  1.00 66.70           N
ATOM    295  CA  SER    37      23.191   9.746   4.352  1.00 66.70           C
ATOM    296  CB  SER    37      22.453  11.012   4.820  1.00 66.70           C
ATOM    297  OG  SER    37      23.374  11.921   5.405  1.00 66.70           O
ATOM    298  C   SER    37      22.150   8.839   3.711  1.00 66.70           C
ATOM    299  O   SER    37      21.241   9.388   3.034  1.00 66.70           O
ATOM    300  OXT SER    37      22.244   7.595   3.891  1.00 66.70           O
TER     301      SER    37
END
