# Supplementary material for: Prediction of Anticancer Peptides with High Efficacy and Low Toxicity by Hybrid Model Based on 3D Structure of Peptides
Source: Int J Mol Sci. 2021 May 26;22(11):5630. doi: 10.3390/ijms22115630 (PMC8198792; doi:10.3390/ijms22115630)
Supplement: Supplementary file 1 [file ijms-22-05630-s001.zip › Supplement2(Datasets)/ACPs(PDB)/D1/PDB(Negative)/(112)NL_satpdb11346.pdb]

EXPDTA    THEORETICAL MODEL, MODELLER 9.13 2015/09/20 23:40:57
REMARK   6 MODELLER OBJECTIVE FUNCTION:      1100.8110
REMARK   6 MODELLER BEST TEMPLATE % SEQ ID:  83.871
ATOM      1  N   ARG     1       9.540 -23.001   5.423  1.00109.28           N
ATOM      2  CA  ARG     1      10.470 -23.048   6.571  1.00109.28           C
ATOM      3  CB  ARG     1      11.714 -22.192   6.288  1.00109.28           C
ATOM      4  CG  ARG     1      11.401 -20.730   5.984  1.00109.28           C
ATOM      5  CD  ARG     1      10.943 -20.464   4.551  1.00109.28           C
ATOM      6  NE  ARG     1      10.703 -18.998   4.432  1.00109.28           N
ATOM      7  CZ  ARG     1      10.265 -18.468   3.253  1.00109.28           C
ATOM      8  NH1 ARG     1       9.997 -19.285   2.193  1.00109.28           N
ATOM      9  NH2 ARG     1      10.100 -17.119   3.130  1.00109.28           N
ATOM     10  C   ARG     1       9.788 -22.578   7.810  1.00109.28           C
ATOM     11  O   ARG     1       8.568 -22.423   7.832  1.00109.28           O
ATOM     12  N   THR     2      10.559 -22.358   8.892  1.00114.28           N
ATOM     13  CA  THR     2       9.925 -21.933  10.102  1.00114.28           C
ATOM     14  CB  THR     2      10.517 -22.544  11.348  1.00114.28           C
ATOM     15  OG1 THR     2       9.837 -22.058  12.495  1.00114.28           O
ATOM     16  CG2 THR     2      12.029 -22.261  11.438  1.00114.28           C
ATOM     17  C   THR     2      10.032 -20.451  10.195  1.00114.28           C
ATOM     18  O   THR     2      11.104 -19.898  10.436  1.00114.28           O
ATOM     19  N   CYS     3       8.896 -19.762   9.994  1.00 49.66           N
ATOM     20  CA  CYS     3       8.911 -18.336  10.060  1.00 49.66           C
ATOM     21  CB  CYS     3       8.641 -17.673   8.696  1.00 49.66           C
ATOM     22  SG  CYS     3       9.643 -18.319   7.315  1.00 49.66           S
ATOM     23  C   CYS     3       7.772 -17.951  10.953  1.00 49.66           C
ATOM     24  O   CYS     3       6.744 -18.628  10.991  1.00 49.66           O
ATOM     25  N   ARG     4       7.929 -16.855  11.722  1.00165.60           N
ATOM     26  CA  ARG     4       6.840 -16.443  12.557  1.00165.60           C
ATOM     27  CB  ARG     4       6.938 -16.946  14.004  1.00165.60           C
ATOM     28  CG  ARG     4       5.677 -16.668  14.821  1.00165.60           C
ATOM     29  CD  ARG     4       5.556 -17.563  16.052  1.00165.60           C
ATOM     30  NE  ARG     4       5.432 -18.959  15.548  1.00165.60           N
ATOM     31  CZ  ARG     4       6.550 -19.702  15.294  1.00165.60           C
ATOM     32  NH1 ARG     4       7.785 -19.192  15.576  1.00165.60           N
ATOM     33  NH2 ARG     4       6.430 -20.954  14.761  1.00165.60           N
ATOM     34  C   ARG     4       6.827 -14.954  12.588  1.00165.60           C
ATOM     35  O   ARG     4       7.863 -14.306  12.447  1.00165.60           O
ATOM     36  N   CYS     5       5.634 -14.352  12.744  1.00 77.27           N
ATOM     37  CA  CYS     5       5.644 -12.926  12.814  1.00 77.27           C
ATOM     38  CB  CYS     5       4.674 -12.234  11.840  1.00 77.27           C
ATOM     39  SG  CYS     5       5.486 -12.172  10.209  1.00 77.27           S
ATOM     40  C   CYS     5       5.469 -12.521  14.235  1.00 77.27           C
ATOM     41  O   CYS     5       4.612 -13.035  14.954  1.00 77.27           O
ATOM     42  N   ARG     6       6.333 -11.586  14.681  1.00174.62           N
ATOM     43  CA  ARG     6       6.366 -11.246  16.070  1.00174.62           C
ATOM     44  CB  ARG     6       7.636 -11.761  16.757  1.00174.62           C
ATOM     45  CG  ARG     6       7.736 -13.282  16.660  1.00174.62           C
ATOM     46  CD  ARG     6       8.989 -13.891  17.284  1.00174.62           C
ATOM     47  NE  ARG     6       8.772 -15.363  17.251  1.00174.62           N
ATOM     48  CZ  ARG     6       9.660 -16.218  17.829  1.00174.62           C
ATOM     49  NH1 ARG     6      10.818 -15.737  18.366  1.00174.62           N
ATOM     50  NH2 ARG     6       9.379 -17.553  17.867  1.00174.62           N
ATOM     51  C   ARG     6       6.310  -9.762  16.253  1.00174.62           C
ATOM     52  O   ARG     6       6.763  -8.988  15.412  1.00174.62           O
ATOM     53  N   LEU     7       5.694  -9.339  17.377  1.00119.14           N
ATOM     54  CA  LEU     7       5.597  -7.953  17.746  1.00119.14           C
ATOM     55  CB  LEU     7       4.710  -7.685  18.974  1.00119.14           C
ATOM     56  CG  LEU     7       3.208  -7.950  18.758  1.00119.14           C
ATOM     57  CD1 LEU     7       2.641  -7.051  17.646  1.00119.14           C
ATOM     58  CD2 LEU     7       2.916  -9.444  18.557  1.00119.14           C
ATOM     59  C   LEU     7       6.953  -7.441  18.105  1.00119.14           C
ATOM     60  O   LEU     7       7.286  -6.291  17.815  1.00119.14           O
ATOM     61  N   GLY     8       7.763  -8.278  18.777  1.00148.70           N
ATOM     62  CA  GLY     8       9.047  -7.831  19.220  1.00148.70           C
ATOM     63  C   GLY     8      10.079  -8.171  18.197  1.00148.70           C
ATOM     64  O   GLY     8       9.782  -8.429  17.032  1.00148.70           O
ATOM     65  N   ARG     9      11.344  -8.164  18.648  1.00127.24           N
ATOM     66  CA  ARG     9      12.474  -8.439  17.818  1.00127.24           C
ATOM     67  CB  ARG     9      13.810  -8.031  18.468  1.00127.24           C
ATOM     68  CG  ARG     9      15.036  -8.522  17.698  1.00127.24           C
ATOM     69  CD  ARG     9      16.375  -8.163  18.342  1.00127.24           C
ATOM     70  NE  ARG     9      17.422  -8.991  17.675  1.00127.24           N
ATOM     71  CZ  ARG     9      17.844 -10.153  18.255  1.00127.24           C
ATOM     72  NH1 ARG     9      17.368 -10.514  19.482  1.00127.24           N
ATOM     73  NH2 ARG     9      18.741 -10.958  17.613  1.00127.24           N
ATOM     74  C   ARG     9      12.536  -9.907  17.540  1.00127.24           C
ATOM     75  O   ARG     9      11.971 -10.726  18.263  1.00127.24           O
ATOM     76  N   CYS    10      13.218 -10.267  16.436  1.00 51.74           N
ATOM     77  CA  CYS    10      13.384 -11.635  16.059  1.00 51.74           C
ATOM     78  CB  CYS    10      13.891 -11.795  14.616  1.00 51.74           C
ATOM     79  SG  CYS    10      12.756 -11.024  13.427  1.00 51.74           S
ATOM     80  C   CYS    10      14.412 -12.221  16.971  1.00 51.74           C
ATOM     81  O   CYS    10      15.216 -11.505  17.567  1.00 51.74           O
ATOM     82  N   SER    11      14.393 -13.559  17.107  1.00 81.55           N
ATOM     83  CA  SER    11      15.340 -14.236  17.941  1.00 81.55           C
ATOM     84  CB  SER    11      15.015 -15.726  18.135  1.00 81.55           C
ATOM     85  OG  SER    11      13.760 -15.871  18.785  1.00 81.55           O
ATOM     86  C   SER    11      16.672 -14.133  17.259  1.00 81.55           C
ATOM     87  O   SER    11      16.755 -13.770  16.088  1.00 81.55           O
ATOM     88  N   ARG    12      17.765 -14.439  17.983  1.00211.39           N
ATOM     89  CA  ARG    12      19.066 -14.260  17.400  1.00211.39           C
ATOM     90  CB  ARG    12      20.203 -14.617  18.368  1.00211.39           C
ATOM     91  CG  ARG    12      21.576 -14.202  17.845  1.00211.39           C
ATOM     92  CD  ARG    12      21.779 -12.686  17.831  1.00211.39           C
ATOM     93  NE  ARG    12      22.036 -12.258  19.236  1.00211.39           N
ATOM     94  CZ  ARG    12      22.109 -10.930  19.547  1.00211.39           C
ATOM     95  NH1 ARG    12      21.926  -9.989  18.575  1.00211.39           N
ATOM     96  NH2 ARG    12      22.377 -10.541  20.827  1.00211.39           N
ATOM     97  C   ARG    12      19.202 -15.137  16.193  1.00211.39           C
ATOM     98  O   ARG    12      19.609 -14.683  15.123  1.00211.39           O
ATOM     99  N   ARG    13      18.808 -16.413  16.323  1.00131.73           N
ATOM    100  CA  ARG    13      18.960 -17.377  15.272  1.00131.73           C
ATOM    101  CB  ARG    13      18.641 -18.810  15.741  1.00131.73           C
ATOM    102  CG  ARG    13      17.251 -18.991  16.350  1.00131.73           C
ATOM    103  CD  ARG    13      17.110 -20.283  17.161  1.00131.73           C
ATOM    104  NE  ARG    13      17.432 -19.962  18.583  1.00131.73           N
ATOM    105  CZ  ARG    13      18.709 -20.077  19.056  1.00131.73           C
ATOM    106  NH1 ARG    13      19.708 -20.509  18.233  1.00131.73           N
ATOM    107  NH2 ARG    13      18.988 -19.764  20.356  1.00131.73           N
ATOM    108  C   ARG    13      18.114 -16.986  14.102  1.00131.73           C
ATOM    109  O   ARG    13      18.419 -17.310  12.956  1.00131.73           O
ATOM    110  N   GLU    14      16.998 -16.295  14.357  1.00 88.91           N
ATOM    111  CA  GLU    14      16.138 -15.892  13.286  1.00 88.91           C
ATOM    112  CB  GLU    14      14.736 -15.524  13.782  1.00 88.91           C
ATOM    113  CG  GLU    14      14.002 -16.736  14.342  1.00 88.91           C
ATOM    114  CD  GLU    14      12.847 -16.247  15.192  1.00 88.91           C
ATOM    115  OE1 GLU    14      12.785 -15.021  15.478  1.00 88.91           O
ATOM    116  OE2 GLU    14      12.014 -17.107  15.577  1.00 88.91           O
ATOM    117  C   GLU    14      16.716 -14.687  12.610  1.00 88.91           C
ATOM    118  O   GLU    14      17.613 -14.023  13.130  1.00 88.91           O
ATOM    119  N   SER    15      16.227 -14.418  11.381  1.00 95.42           N
ATOM    120  CA  SER    15      16.620 -13.273  10.611  0.90 95.42           C
ATOM    121  CB  SER    15      17.334 -13.624   9.297  0.90 95.42           C
ATOM    122  OG  SER    15      18.557 -14.291   9.564  0.75 95.42           O
ATOM    123  C   SER    15      15.354 -12.591  10.210  1.00 95.42           C
ATOM    124  O   SER    15      14.300 -13.225  10.159  1.00 95.42           O
ATOM    125  N   TYR    16      15.413 -11.275   9.913  1.00134.93           N
ATOM    126  CA  TYR    16      14.191 -10.621   9.541  1.00134.93           C
ATOM    127  CB  TYR    16      14.165  -9.108   9.882  1.00134.93           C
ATOM    128  CG  TYR    16      15.162  -8.385   9.038  1.00134.93           C
ATOM    129  CD1 TYR    16      16.493  -8.353   9.387  1.00134.93           C
ATOM    130  CD2 TYR    16      14.763  -7.758   7.877  1.00134.93           C
ATOM    131  CE1 TYR    16      17.405  -7.694   8.597  1.00134.93           C
ATOM    132  CE2 TYR    16      15.672  -7.099   7.085  1.00134.93           C
ATOM    133  CZ  TYR    16      16.996  -7.069   7.444  1.00134.93           C
ATOM    134  OH  TYR    16      17.934  -6.395   6.635  1.00134.93           O
ATOM    135  C   TYR    16      14.017 -10.821   8.064  1.00134.93           C
ATOM    136  O   TYR    16      14.845 -10.419   7.245  1.00134.93           O
ATOM    137  N   SER    17      12.949 -11.556   7.703  1.00 65.15           N
ATOM    138  CA  SER    17      12.626 -11.825   6.334  1.00 65.15           C
ATOM    139  CB  SER    17      11.750 -13.076   6.179  1.00 65.15           C
ATOM    140  OG  SER    17      12.433 -14.214   6.687  1.00 65.15           O
ATOM    141  C   SER    17      11.875 -10.670   5.753  1.00 65.15           C
ATOM    142  O   SER    17      12.111 -10.280   4.611  1.00 65.15           O
ATOM    143  N   GLY    18      10.951 -10.082   6.540  1.00 31.97           N
ATOM    144  CA  GLY    18      10.116  -9.035   6.028  1.00 31.97           C
ATOM    145  C   GLY    18       9.151  -8.655   7.107  1.00 31.97           C
ATOM    146  O   GLY    18       9.480  -8.722   8.290  1.00 31.97           O
ATOM    147  N   SER    19       7.930  -8.219   6.725  1.00 81.61           N
ATOM    148  CA  SER    19       6.974  -7.823   7.722  1.00 81.61           C
ATOM    149  CB  SER    19       6.712  -6.309   7.773  0.90 81.61           C
ATOM    150  OG  SER    19       6.058  -5.882   6.588  1.00 81.61           O
ATOM    151  C   SER    19       5.657  -8.484   7.441  1.00 81.61           C
ATOM    152  O   SER    19       5.398  -8.938   6.328  1.00 81.61           O
ATOM    153  N   CYS    20       4.797  -8.570   8.484  1.00 60.11           N
ATOM    154  CA  CYS    20       3.492  -9.167   8.375  1.00 60.11           C
ATOM    155  CB  CYS    20       3.233 -10.358   9.321  1.00 60.11           C
ATOM    156  SG  CYS    20       4.017 -11.917   8.837  1.00 60.11           S
ATOM    157  C   CYS    20       2.477  -8.165   8.807  1.00 60.11           C
ATOM    158  O   CYS    20       2.775  -7.240   9.561  1.00 60.11           O
ATOM    159  N   ASN    21       1.235  -8.327   8.310  1.00 56.81           N
ATOM    160  CA  ASN    21       0.162  -7.490   8.753  1.00 56.81           C
ATOM    161  CB  ASN    21      -0.441  -6.610   7.642  1.00 56.81           C
ATOM    162  CG  ASN    21      -0.951  -7.500   6.520  1.00 56.81           C
ATOM    163  OD1 ASN    21      -2.147  -7.771   6.423  1.00 56.81           O
ATOM    164  ND2 ASN    21      -0.017  -7.972   5.650  1.00 56.81           N
ATOM    165  C   ASN    21      -0.900  -8.398   9.293  1.00 56.81           C
ATOM    166  O   ASN    21      -1.448  -9.234   8.576  1.00 56.81           O
ATOM    167  N   ILE    22      -1.192  -8.277  10.603  1.00 55.49           N
ATOM    168  CA  ILE    22      -2.197  -9.119  11.180  1.00 55.49           C
ATOM    169  CB  ILE    22      -1.618 -10.161  12.093  1.00 55.49           C
ATOM    170  CG1 ILE    22      -0.623 -11.050  11.327  1.00 55.49           C
ATOM    171  CG2 ILE    22      -2.781 -10.940  12.731  1.00 55.49           C
ATOM    172  CD1 ILE    22       0.237 -11.923  12.240  1.00 55.49           C
ATOM    173  C   ILE    22      -3.080  -8.256  12.024  1.00 55.49           C
ATOM    174  O   ILE    22      -2.607  -7.524  12.891  1.00 55.49           O
ATOM    175  N   ASN    23      -4.400  -8.324  11.785  1.00 72.74           N
ATOM    176  CA  ASN    23      -5.355  -7.609  12.582  1.00 72.74           C
ATOM    177  CB  ASN    23      -5.370  -8.062  14.056  1.00 72.74           C
ATOM    178  CG  ASN    23      -5.796  -9.523  14.119  1.00 72.74           C
ATOM    179  OD1 ASN    23      -5.169 -10.335  14.795  1.00 72.74           O
ATOM    180  ND2 ASN    23      -6.891  -9.868  13.392  1.00 72.74           N
ATOM    181  C   ASN    23      -5.051  -6.140  12.569  1.00 72.74           C
ATOM    182  O   ASN    23      -5.367  -5.436  13.526  1.00 72.74           O
ATOM    183  N   GLY    24      -4.432  -5.628  11.489  1.00 30.06           N
ATOM    184  CA  GLY    24      -4.188  -4.214  11.395  1.00 30.06           C
ATOM    185  C   GLY    24      -2.877  -3.891  12.045  1.00 30.06           C
ATOM    186  O   GLY    24      -2.322  -2.810  11.848  1.00 30.06           O
ATOM    187  N   ARG    25      -2.346  -4.827  12.848  1.00129.13           N
ATOM    188  CA  ARG    25      -1.081  -4.623  13.494  1.00129.13           C
ATOM    189  CB  ARG    25      -0.849  -5.531  14.715  1.00129.13           C
ATOM    190  CG  ARG    25      -1.416  -5.031  16.044  1.00129.13           C
ATOM    191  CD  ARG    25      -1.088  -5.990  17.191  1.00129.13           C
ATOM    192  NE  ARG    25      -1.057  -5.203  18.455  1.00129.13           N
ATOM    193  CZ  ARG    25      -2.148  -5.125  19.269  1.00129.13           C
ATOM    194  NH1 ARG    25      -3.297  -5.792  18.956  1.00129.13           N
ATOM    195  NH2 ARG    25      -2.080  -4.387  20.414  1.00129.13           N
ATOM    196  C   ARG    25       0.004  -4.960  12.521  1.00129.13           C
ATOM    197  O   ARG    25      -0.213  -5.674  11.545  1.00129.13           O
ATOM    198  N   ILE    26       1.218  -4.430  12.761  1.00 55.60           N
ATOM    199  CA  ILE    26       2.318  -4.734  11.894  1.00 55.60           C
ATOM    200  CB  ILE    26       2.968  -3.500  11.341  1.00 55.60           C
ATOM    201  CG1 ILE    26       1.937  -2.761  10.469  1.00 55.60           C
ATOM    202  CG2 ILE    26       4.247  -3.895  10.584  1.00 55.60           C
ATOM    203  CD1 ILE    26       2.335  -1.337  10.099  1.00 55.60           C
ATOM    204  C   ILE    26       3.303  -5.530  12.694  1.00 55.60           C
ATOM    205  O   ILE    26       3.681  -5.144  13.799  1.00 55.60           O
ATOM    206  N   TYR    27       3.734  -6.682  12.140  1.00130.11           N
ATOM    207  CA  TYR    27       4.596  -7.607  12.826  1.00130.11           C
ATOM    208  CB  TYR    27       3.996  -9.023  12.933  1.00130.11           C
ATOM    209  CG  TYR    27       2.823  -9.031  13.855  1.00130.11           C
ATOM    210  CD1 TYR    27       1.675  -8.330  13.563  1.00130.11           C
ATOM    211  CD2 TYR    27       2.859  -9.787  15.003  1.00130.11           C
ATOM    212  CE1 TYR    27       0.600  -8.360  14.421  1.00130.11           C
ATOM    213  CE2 TYR    27       1.787  -9.820  15.862  1.00130.11           C
ATOM    214  CZ  TYR    27       0.653  -9.104  15.576  1.00130.11           C
ATOM    215  OH  TYR    27      -0.450  -9.136  16.458  1.00130.11           O
ATOM    216  C   TYR    27       5.832  -7.779  12.005  1.00130.11           C
ATOM    217  O   TYR    27       5.856  -7.459  10.816  1.00130.11           O
ATOM    218  N   SER    28       6.915  -8.270  12.640  1.00 44.79           N
ATOM    219  CA  SER    28       8.131  -8.507  11.918  1.00 44.79           C
ATOM    220  CB  SER    28       9.395  -8.258  12.761  1.00 44.79           C
ATOM    221  OG  SER    28      10.556  -8.500  11.982  1.00 44.79           O
ATOM    222  C   SER    28       8.116  -9.948  11.517  1.00 44.79           C
ATOM    223  O   SER    28       7.740 -10.811  12.308  1.00 44.79           O
ATOM    224  N   LEU    29       8.501 -10.248  10.258  1.00 58.45           N
ATOM    225  CA  LEU    29       8.524 -11.619   9.835  1.00 58.45           C
ATOM    226  CB  LEU    29       8.262 -11.808   8.330  1.00 58.45           C
ATOM    227  CG  LEU    29       8.297 -13.282   7.880  1.00 58.45           C
ATOM    228  CD1 LEU    29       7.198 -14.107   8.572  1.00 58.45           C
ATOM    229  CD2 LEU    29       8.249 -13.394   6.347  1.00 58.45           C
ATOM    230  C   LEU    29       9.896 -12.126  10.131  1.00 58.45           C
ATOM    231  O   LEU    29      10.879 -11.683   9.536  1.00 58.45           O
ATOM    232  N   CYS    30       9.980 -13.083  11.075  1.00 53.43           N
ATOM    233  CA  CYS    30      11.234 -13.609  11.531  1.00 53.43           C
ATOM    234  CB  CYS    30      11.315 -13.633  13.064  1.00 53.43           C
ATOM    235  SG  CYS    30      11.007 -11.988  13.764  1.00 53.43           S
ATOM    236  C   CYS    30      11.306 -15.023  11.071  1.00 53.43           C
ATOM    237  O   CYS    30      10.377 -15.797  11.293  1.00 53.43           O
ATOM    238  N   CYS    31      12.419 -15.414  10.424  1.00 81.50           N
ATOM    239  CA  CYS    31      12.430 -16.760   9.947  1.00 81.50           C
ATOM    240  CB  CYS    31      12.004 -16.835   8.479  1.00 81.50           C
ATOM    241  SG  CYS    31      11.538 -18.513   8.021  1.00 81.50           S
ATOM    242  C   CYS    31      13.811 -17.317  10.097  1.00 81.50           C
ATOM    243  O   CYS    31      14.787 -16.581  10.242  1.00 81.50           O
ATOM    244  N   ARG    32      13.920 -18.661  10.090  1.00150.03           N
ATOM    245  CA  ARG    32      15.197 -19.298  10.245  1.00150.03           C
ATOM    246  CB  ARG    32      15.221 -20.360  11.353  1.00150.03           C
ATOM    247  CG  ARG    32      14.930 -19.824  12.752  1.00150.03           C
ATOM    248  CD  ARG    32      15.255 -20.837  13.852  1.00150.03           C
ATOM    249  NE  ARG    32      14.940 -20.201  15.160  1.00150.03           N
ATOM    250  CZ  ARG    32      13.720 -20.392  15.740  1.00150.03           C
ATOM    251  NH1 ARG    32      12.809 -21.232  15.168  1.00150.03           N
ATOM    252  NH2 ARG    32      13.407 -19.740  16.897  1.00150.03           N
ATOM    253  C   ARG    32      15.515 -20.054   8.957  1.00150.03           C
ATOM    254  O   ARG    32      16.051 -19.435   7.999  1.00150.03           O
ATOM    255  OXT ARG    32      15.231 -21.282   8.927  1.00150.03           O
TER     256      ARG    32
END
