# Supplementary material for: Prediction of Anticancer Peptides with High Efficacy and Low Toxicity by Hybrid Model Based on 3D Structure of Peptides
Source: Int J Mol Sci. 2021 May 26;22(11):5630. doi: 10.3390/ijms22115630 (PMC8198792; doi:10.3390/ijms22115630)
Supplement: Supplementary file 1 [file ijms-22-05630-s001.zip › Supplement2(Datasets)/ACPs(PDB)/D1/PDB(Negative)/(113)NL_satpdb11349.pdb]

ATOM      1  N   PHE     1       0.889 -25.799   2.244  1.00  0.00           N  
ATOM      2  H   PHE     1       1.217 -25.927   3.191  1.00  0.00           H  
ATOM      3  CA  PHE     1      -0.361 -25.120   2.067  1.00  0.00           C  
ATOM      4  HA  PHE     1      -0.536 -25.290   1.005  1.00  0.00           H  
ATOM      5  CB  PHE     1      -1.473 -25.798   2.808  1.00  0.00           C  
ATOM      6  HB2 PHE     1      -1.499 -26.878   2.665  1.00  0.00           H  
ATOM      7  HB3 PHE     1      -1.330 -25.750   3.887  1.00  0.00           H  
ATOM      8  CG  PHE     1      -2.895 -25.306   2.478  1.00  0.00           C  
ATOM      9  CD1 PHE     1      -3.399 -24.170   3.083  1.00  0.00           C  
ATOM     10  HD1 PHE     1      -2.722 -23.753   3.815  1.00  0.00           H  
ATOM     11  CE1 PHE     1      -4.645 -23.623   2.831  1.00  0.00           C  
ATOM     12  HE1 PHE     1      -4.987 -22.706   3.288  1.00  0.00           H  
ATOM     13  CZ  PHE     1      -5.465 -24.279   1.909  1.00  0.00           C  
ATOM     14  HZ  PHE     1      -6.413 -23.821   1.670  1.00  0.00           H  
ATOM     15  CE2 PHE     1      -5.009 -25.481   1.320  1.00  0.00           C  
ATOM     16  HE2 PHE     1      -5.686 -26.016   0.670  1.00  0.00           H  
ATOM     17  CD2 PHE     1      -3.743 -26.024   1.610  1.00  0.00           C  
ATOM     18  HD2 PHE     1      -3.436 -26.965   1.177  1.00  0.00           H  
ATOM     19  C   PHE     1      -0.398 -23.639   2.259  1.00  0.00           C  
ATOM     20  O   PHE     1      -0.926 -22.932   1.407  1.00  0.00           O  
ATOM     21  N   PRO     2       0.049 -23.029   3.417  1.00  0.00           N  
ATOM     22  CD  PRO     2       1.034 -23.571   4.341  1.00  0.00           C  
ATOM     23  HD2 PRO     2       1.935 -24.020   3.924  1.00  0.00           H  
ATOM     24  HD3 PRO     2       0.425 -24.284   4.896  1.00  0.00           H  
ATOM     25  CG  PRO     2       1.396 -22.418   5.284  1.00  0.00           C  
ATOM     26  HG2 PRO     2       1.566 -22.854   6.268  1.00  0.00           H  
ATOM     27  HG3 PRO     2       2.167 -21.795   4.832  1.00  0.00           H  
ATOM     28  CB  PRO     2       0.052 -21.616   5.318  1.00  0.00           C  
ATOM     29  HB2 PRO     2       0.224 -20.588   5.635  1.00  0.00           H  
ATOM     30  HB3 PRO     2      -0.678 -22.180   5.898  1.00  0.00           H  
ATOM     31  CA  PRO     2      -0.280 -21.637   3.856  1.00  0.00           C  
ATOM     32  HA  PRO     2      -1.364 -21.545   3.793  1.00  0.00           H  
ATOM     33  C   PRO     2       0.456 -20.597   3.010  1.00  0.00           C  
ATOM     34  O   PRO     2       1.279 -20.941   2.127  1.00  0.00           O  
ATOM     35  N   PHE     3       0.106 -19.389   3.340  1.00  0.00           N  
ATOM     36  H   PHE     3      -0.565 -19.323   4.092  1.00  0.00           H  
ATOM     37  CA  PHE     3       0.753 -18.141   2.950  1.00  0.00           C  
ATOM     38  HA  PHE     3       1.794 -18.284   2.662  1.00  0.00           H  
ATOM     39  CB  PHE     3      -0.044 -17.608   1.734  1.00  0.00           C  
ATOM     40  HB2 PHE     3      -0.102 -18.346   0.935  1.00  0.00           H  
ATOM     41  HB3 PHE     3      -1.063 -17.337   2.012  1.00  0.00           H  
ATOM     42  CG  PHE     3       0.648 -16.420   1.135  1.00  0.00           C  
ATOM     43  CD1 PHE     3       2.017 -16.536   0.637  1.00  0.00           C  
ATOM     44  HD1 PHE     3       2.502 -17.494   0.756  1.00  0.00           H  
ATOM     45  CE1 PHE     3       2.665 -15.402   0.154  1.00  0.00           C  
ATOM     46  HE1 PHE     3       3.697 -15.541  -0.132  1.00  0.00           H  
ATOM     47  CZ  PHE     3       2.017 -14.187   0.146  1.00  0.00           C  
ATOM     48  HZ  PHE     3       2.566 -13.310  -0.164  1.00  0.00           H  
ATOM     49  CE2 PHE     3       0.661 -14.078   0.494  1.00  0.00           C  
ATOM     50  HE2 PHE     3       0.227 -13.097   0.614  1.00  0.00           H  
ATOM     51  CD2 PHE     3      -0.013 -15.223   1.011  1.00  0.00           C  
ATOM     52  HD2 PHE     3      -0.970 -15.125   1.503  1.00  0.00           H  
ATOM     53  C   PHE     3       0.590 -17.141   4.168  1.00  0.00           C  
ATOM     54  O   PHE     3      -0.071 -17.416   5.142  1.00  0.00           O  
ATOM     55  N   SER     4       1.345 -16.037   4.077  1.00  0.00           N  
ATOM     56  H   SER     4       2.037 -15.991   3.343  1.00  0.00           H  
ATOM     57  CA  SER     4       1.142 -14.774   4.842  1.00  0.00           C  
ATOM     58  HA  SER     4       1.489 -13.914   4.269  1.00  0.00           H  
ATOM     59  CB  SER     4      -0.398 -14.472   5.116  1.00  0.00           C  
ATOM     60  HB2 SER     4      -0.795 -15.148   5.873  1.00  0.00           H  
ATOM     61  HB3 SER     4      -0.491 -13.475   5.547  1.00  0.00           H  
ATOM     62  OG  SER     4      -1.161 -14.508   3.978  1.00  0.00           O  
ATOM     63  HG  SER     4      -2.046 -14.221   4.213  1.00  0.00           H  
ATOM     64  C   SER     4       1.858 -14.758   6.173  1.00  0.00           C  
ATOM     65  O   SER     4       2.630 -13.815   6.363  1.00  0.00           O  
ATOM     66  N   LEU     5       1.856 -15.801   6.969  1.00  0.00           N  
ATOM     67  H   LEU     5       1.209 -16.550   6.767  1.00  0.00           H  
ATOM     68  CA  LEU     5       2.887 -16.064   8.010  1.00  0.00           C  
ATOM     69  HA  LEU     5       3.109 -15.057   8.364  1.00  0.00           H  
ATOM     70  CB  LEU     5       2.548 -16.989   9.160  1.00  0.00           C  
ATOM     71  HB2 LEU     5       2.285 -18.006   8.866  1.00  0.00           H  
ATOM     72  HB3 LEU     5       3.459 -17.067   9.754  1.00  0.00           H  
ATOM     73  CG  LEU     5       1.415 -16.539  10.115  1.00  0.00           C  
ATOM     74  HG  LEU     5       0.475 -16.750   9.604  1.00  0.00           H  
ATOM     75  CD1 LEU     5       1.361 -17.398  11.367  1.00  0.00           C  
ATOM     76 HD11 LEU     5       2.273 -17.358  11.962  1.00  0.00           H  
ATOM     77 HD12 LEU     5       0.589 -17.080  12.068  1.00  0.00           H  
ATOM     78 HD13 LEU     5       1.124 -18.399  11.008  1.00  0.00           H  
ATOM     79  CD2 LEU     5       1.519 -15.060  10.496  1.00  0.00           C  
ATOM     80 HD21 LEU     5       0.662 -14.919  11.154  1.00  0.00           H  
ATOM     81 HD22 LEU     5       2.487 -14.882  10.964  1.00  0.00           H  
ATOM     82 HD23 LEU     5       1.532 -14.347   9.672  1.00  0.00           H  
ATOM     83  C   LEU     5       4.207 -16.483   7.383  1.00  0.00           C  
ATOM     84  O   LEU     5       5.291 -16.309   7.961  1.00  0.00           O  
ATOM     85  N   ILE     6       4.152 -17.081   6.134  1.00  0.00           N  
ATOM     86  H   ILE     6       3.255 -17.262   5.708  1.00  0.00           H  
ATOM     87  CA  ILE     6       5.327 -17.580   5.357  1.00  0.00           C  
ATOM     88  HA  ILE     6       6.278 -17.204   5.733  1.00  0.00           H  
ATOM     89  CB  ILE     6       5.460 -19.056   5.329  1.00  0.00           C  
ATOM     90  HB  ILE     6       5.519 -19.272   6.396  1.00  0.00           H  
ATOM     91  CG2 ILE     6       4.210 -19.786   4.800  1.00  0.00           C  
ATOM     92 HG21 ILE     6       4.209 -20.823   5.134  1.00  0.00           H  
ATOM     93 HG22 ILE     6       3.269 -19.405   5.198  1.00  0.00           H  
ATOM     94 HG23 ILE     6       4.051 -19.782   3.722  1.00  0.00           H  
ATOM     95  CG1 ILE     6       6.754 -19.544   4.648  1.00  0.00           C  
ATOM     96 HG12 ILE     6       6.689 -19.257   3.599  1.00  0.00           H  
ATOM     97 HG13 ILE     6       7.571 -18.928   5.024  1.00  0.00           H  
ATOM     98  CD1 ILE     6       7.102 -21.073   4.636  1.00  0.00           C  
ATOM     99 HD11 ILE     6       7.186 -21.446   5.656  1.00  0.00           H  
ATOM    100 HD12 ILE     6       6.350 -21.700   4.156  1.00  0.00           H  
ATOM    101 HD13 ILE     6       8.009 -21.177   4.041  1.00  0.00           H  
ATOM    102  C   ILE     6       5.223 -17.009   3.927  1.00  0.00           C  
ATOM    103  O   ILE     6       4.100 -16.848   3.411  1.00  0.00           O  
ATOM    104  N   PRO     7       6.346 -16.567   3.292  1.00  0.00           N  
ATOM    105  CD  PRO     7       7.592 -16.212   3.927  1.00  0.00           C  
ATOM    106  HD2 PRO     7       7.984 -16.906   4.671  1.00  0.00           H  
ATOM    107  HD3 PRO     7       7.504 -15.250   4.432  1.00  0.00           H  
ATOM    108  CG  PRO     7       8.554 -16.152   2.700  1.00  0.00           C  
ATOM    109  HG2 PRO     7       8.894 -17.085   2.250  1.00  0.00           H  
ATOM    110  HG3 PRO     7       9.415 -15.542   2.975  1.00  0.00           H  
ATOM    111  CB  PRO     7       7.677 -15.401   1.726  1.00  0.00           C  
ATOM    112  HB2 PRO     7       8.121 -15.359   0.731  1.00  0.00           H  
ATOM    113  HB3 PRO     7       7.496 -14.364   2.011  1.00  0.00           H  
ATOM    114  CA  PRO     7       6.395 -16.239   1.890  1.00  0.00           C  
ATOM    115  HA  PRO     7       5.557 -15.549   1.789  1.00  0.00           H  
ATOM    116  C   PRO     7       6.365 -17.509   0.986  1.00  0.00           C  
ATOM    117  O   PRO     7       6.996 -17.637  -0.044  1.00  0.00           O  
ATOM    118  N   HIE     8       5.375 -18.411   1.205  1.00  0.00           N  
ATOM    119  H   HIE     8       4.679 -18.245   1.917  1.00  0.00           H  
ATOM    120  CA  HIE     8       5.263 -19.572   0.276  1.00  0.00           C  
ATOM    121  HA  HIE     8       6.228 -20.068   0.177  1.00  0.00           H  
ATOM    122  CB  HIE     8       4.407 -20.563   1.051  1.00  0.00           C  
ATOM    123  HB2 HIE     8       4.959 -20.877   1.937  1.00  0.00           H  
ATOM    124  HB3 HIE     8       3.450 -20.192   1.419  1.00  0.00           H  
ATOM    125  CG  HIE     8       4.099 -21.826   0.334  1.00  0.00           C  
ATOM    126  ND1 HIE     8       4.340 -22.073  -1.000  1.00  0.00           N  
ATOM    127  CE1 HIE     8       4.001 -23.351  -1.220  1.00  0.00           C  
ATOM    128  HE1 HIE     8       4.215 -23.847  -2.155  1.00  0.00           H  
ATOM    129  NE2 HIE     8       3.463 -23.923  -0.147  1.00  0.00           N  
ATOM    130  HE2 HIE     8       2.959 -24.798  -0.157  1.00  0.00           H  
ATOM    131  CD2 HIE     8       3.504 -22.911   0.831  1.00  0.00           C  
ATOM    132  HD2 HIE     8       3.131 -22.970   1.843  1.00  0.00           H  
ATOM    133  C   HIE     8       4.676 -19.144  -1.079  1.00  0.00           C  
ATOM    134  O   HIE     8       3.446 -19.063  -1.281  1.00  0.00           O  
ATOM    135  N   ALA     9       5.570 -18.983  -2.123  1.00  0.00           N  
ATOM    136  H   ALA     9       6.538 -18.819  -1.883  1.00  0.00           H  
ATOM    137  CA  ALA     9       5.063 -18.559  -3.411  1.00  0.00           C  
ATOM    138  HA  ALA     9       4.264 -17.818  -3.371  1.00  0.00           H  
ATOM    139  CB  ALA     9       6.168 -17.749  -4.000  1.00  0.00           C  
ATOM    140  HB1 ALA     9       7.009 -18.442  -4.004  1.00  0.00           H  
ATOM    141  HB2 ALA     9       6.014 -17.472  -5.043  1.00  0.00           H  
ATOM    142  HB3 ALA     9       6.378 -16.873  -3.385  1.00  0.00           H  
ATOM    143  C   ALA     9       4.580 -19.710  -4.365  1.00  0.00           C  
ATOM    144  O   ALA     9       3.834 -19.484  -5.319  1.00  0.00           O  
ATOM    145  N   ILE    10       4.964 -20.948  -4.050  1.00  0.00           N  
ATOM    146  H   ILE    10       5.199 -21.170  -3.093  1.00  0.00           H  
ATOM    147  CA  ILE    10       5.114 -21.966  -5.157  1.00  0.00           C  
ATOM    148  HA  ILE    10       4.917 -21.469  -6.107  1.00  0.00           H  
ATOM    149  CB  ILE    10       6.534 -22.564  -5.205  1.00  0.00           C  
ATOM    150  HB  ILE    10       6.416 -23.519  -5.717  1.00  0.00           H  
ATOM    151  CG2 ILE    10       7.449 -21.680  -6.069  1.00  0.00           C  
ATOM    152 HG21 ILE    10       7.116 -21.713  -7.106  1.00  0.00           H  
ATOM    153 HG22 ILE    10       7.430 -20.669  -5.663  1.00  0.00           H  
ATOM    154 HG23 ILE    10       8.450 -22.108  -6.115  1.00  0.00           H  
ATOM    155  CG1 ILE    10       7.196 -22.782  -3.859  1.00  0.00           C  
ATOM    156 HG12 ILE    10       7.403 -21.793  -3.451  1.00  0.00           H  
ATOM    157 HG13 ILE    10       6.455 -23.155  -3.152  1.00  0.00           H  
ATOM    158  CD1 ILE    10       8.401 -23.698  -3.829  1.00  0.00           C  
ATOM    159 HD11 ILE    10       9.160 -23.117  -4.353  1.00  0.00           H  
ATOM    160 HD12 ILE    10       8.789 -23.879  -2.827  1.00  0.00           H  
ATOM    161 HD13 ILE    10       8.083 -24.589  -4.371  1.00  0.00           H  
ATOM    162  C   ILE    10       4.012 -22.993  -5.110  1.00  0.00           C  
ATOM    163  O   ILE    10       4.197 -24.113  -4.610  1.00  0.00           O  
ATOM    164  N   GLY    11       2.870 -22.567  -5.635  1.00  0.00           N  
ATOM    165  H   GLY    11       2.857 -21.700  -6.152  1.00  0.00           H  
ATOM    166  CA  GLY    11       1.632 -23.292  -5.720  1.00  0.00           C  
ATOM    167  HA2 GLY    11       1.103 -22.712  -6.476  1.00  0.00           H  
ATOM    168  HA3 GLY    11       1.765 -24.318  -6.062  1.00  0.00           H  
ATOM    169  C   GLY    11       0.891 -23.284  -4.472  1.00  0.00           C  
ATOM    170  O   GLY    11       1.111 -22.474  -3.553  1.00  0.00           O  
ATOM    171  N   GLY    12       0.014 -24.245  -4.347  1.00  0.00           N  
ATOM    172  H   GLY    12       0.019 -24.824  -5.174  1.00  0.00           H  
ATOM    173  CA  GLY    12      -0.912 -24.617  -3.262  1.00  0.00           C  
ATOM    174  HA2 GLY    12      -1.537 -23.795  -2.914  1.00  0.00           H  
ATOM    175  HA3 GLY    12      -1.646 -25.324  -3.647  1.00  0.00           H  
ATOM    176  C   GLY    12      -0.155 -25.229  -2.059  1.00  0.00           C  
ATOM    177  O   GLY    12       0.510 -24.532  -1.312  1.00  0.00           O  
ATOM    178  N   LEU    13      -0.188 -26.557  -1.880  1.00  0.00           N  
ATOM    179  H   LEU    13      -0.755 -27.143  -2.477  1.00  0.00           H  
ATOM    180  CA  LEU    13       0.889 -27.287  -1.082  1.00  0.00           C  
ATOM    181  HA  LEU    13       1.042 -26.853  -0.094  1.00  0.00           H  
ATOM    182  CB  LEU    13       0.338 -28.703  -0.896  1.00  0.00           C  
ATOM    183  HB2 LEU    13      -0.517 -28.620  -0.226  1.00  0.00           H  
ATOM    184  HB3 LEU    13      -0.036 -29.062  -1.855  1.00  0.00           H  
ATOM    185  CG  LEU    13       1.304 -29.783  -0.265  1.00  0.00           C  
ATOM    186  HG  LEU    13       2.240 -29.932  -0.804  1.00  0.00           H  
ATOM    187  CD1 LEU    13       1.703 -29.318   1.140  1.00  0.00           C  
ATOM    188 HD11 LEU    13       2.502 -29.979   1.474  1.00  0.00           H  
ATOM    189 HD12 LEU    13       2.123 -28.318   1.032  1.00  0.00           H  
ATOM    190 HD13 LEU    13       0.877 -29.318   1.852  1.00  0.00           H  
ATOM    191  CD2 LEU    13       0.681 -31.170  -0.272  1.00  0.00           C  
ATOM    192 HD21 LEU    13       1.231 -31.782   0.443  1.00  0.00           H  
ATOM    193 HD22 LEU    13      -0.337 -31.205   0.116  1.00  0.00           H  
ATOM    194 HD23 LEU    13       0.790 -31.627  -1.255  1.00  0.00           H  
ATOM    195  C   LEU    13       2.195 -27.136  -1.835  1.00  0.00           C  
ATOM    196  O   LEU    13       3.160 -26.974  -1.062  1.00  0.00           O  
ATOM    197  N   ILE    14       2.226 -27.247  -3.142  1.00  0.00           N  
ATOM    198  H   ILE    14       1.354 -27.236  -3.652  1.00  0.00           H  
ATOM    199  CA  ILE    14       3.420 -27.167  -3.977  1.00  0.00           C  
ATOM    200  HA  ILE    14       4.024 -26.320  -3.650  1.00  0.00           H  
ATOM    201  CB  ILE    14       4.334 -28.377  -3.818  1.00  0.00           C  
ATOM    202  HB  ILE    14       4.373 -28.481  -2.734  1.00  0.00           H  
ATOM    203  CG2 ILE    14       3.913 -29.744  -4.224  1.00  0.00           C  
ATOM    204 HG21 ILE    14       4.615 -30.458  -3.795  1.00  0.00           H  
ATOM    205 HG22 ILE    14       2.898 -29.864  -3.844  1.00  0.00           H  
ATOM    206 HG23 ILE    14       3.901 -29.922  -5.299  1.00  0.00           H  
ATOM    207  CG1 ILE    14       5.794 -28.160  -4.176  1.00  0.00           C  
ATOM    208 HG12 ILE    14       6.368 -28.935  -3.669  1.00  0.00           H  
ATOM    209 HG13 ILE    14       5.956 -28.139  -5.253  1.00  0.00           H  
ATOM    210  CD1 ILE    14       6.391 -26.802  -3.799  1.00  0.00           C  
ATOM    211 HD11 ILE    14       6.123 -26.636  -2.756  1.00  0.00           H  
ATOM    212 HD12 ILE    14       7.479 -26.856  -3.837  1.00  0.00           H  
ATOM    213 HD13 ILE    14       6.129 -26.006  -4.496  1.00  0.00           H  
ATOM    214  C   ILE    14       3.146 -26.984  -5.498  1.00  0.00           C  
ATOM    215  O   ILE    14       2.016 -27.308  -5.858  1.00  0.00           O  
ATOM    216  N   SER    15       3.945 -26.345  -6.317  1.00  0.00           N  
ATOM    217  H   SER    15       4.781 -25.906  -5.959  1.00  0.00           H  
ATOM    218  CA  SER    15       3.942 -26.260  -7.861  1.00  0.00           C  
ATOM    219  HA  SER    15       4.830 -26.789  -8.208  1.00  0.00           H  
ATOM    220  CB  SER    15       2.766 -26.946  -8.538  1.00  0.00           C  
ATOM    221  HB2 SER    15       2.846 -26.820  -9.618  1.00  0.00           H  
ATOM    222  HB3 SER    15       2.709 -28.020  -8.356  1.00  0.00           H  
ATOM    223  OG  SER    15       1.589 -26.391  -8.190  1.00  0.00           O  
ATOM    224  HG  SER    15       1.387 -26.817  -7.354  1.00  0.00           H  
ATOM    225  C   SER    15       4.296 -24.822  -8.364  1.00  0.00           C  
ATOM    226  O   SER    15       5.366 -24.254  -8.042  1.00  0.00           O  
ATOM    227  N   ALA    16       3.333 -24.249  -9.100  1.00  0.00           N  
ATOM    228  H   ALA    16       2.480 -24.739  -9.328  1.00  0.00           H  
ATOM    229  CA  ALA    16       3.685 -23.089  -9.990  1.00  0.00           C  
ATOM    230  HA  ALA    16       4.709 -23.231 -10.335  1.00  0.00           H  
ATOM    231  CB  ALA    16       2.770 -23.106 -11.252  1.00  0.00           C  
ATOM    232  HB1 ALA    16       2.942 -24.048 -11.772  1.00  0.00           H  
ATOM    233  HB2 ALA    16       1.727 -23.039 -10.942  1.00  0.00           H  
ATOM    234  HB3 ALA    16       2.955 -22.285 -11.944  1.00  0.00           H  
ATOM    235  C   ALA    16       3.622 -21.718  -9.244  1.00  0.00           C  
ATOM    236  O   ALA    16       4.639 -21.241  -8.711  1.00  0.00           O  
ATOM    237  N   ILE    17       2.354 -21.256  -9.074  1.00  0.00           N  
ATOM    238  H   ILE    17       1.542 -21.753  -9.411  1.00  0.00           H  
ATOM    239  CA  ILE    17       2.043 -19.980  -8.375  1.00  0.00           C  
ATOM    240  HA  ILE    17       2.902 -19.827  -7.722  1.00  0.00           H  
ATOM    241  CB  ILE    17       1.873 -18.773  -9.377  1.00  0.00           C  
ATOM    242  HB  ILE    17       2.865 -18.774  -9.830  1.00  0.00           H  
ATOM    243  CG2 ILE    17       0.804 -19.020 -10.464  1.00  0.00           C  
ATOM    244 HG21 ILE    17       0.634 -18.078 -10.986  1.00  0.00           H  
ATOM    245 HG22 ILE    17       1.261 -19.783 -11.094  1.00  0.00           H  
ATOM    246 HG23 ILE    17      -0.163 -19.277 -10.031  1.00  0.00           H  
ATOM    247  CG1 ILE    17       1.548 -17.468  -8.652  1.00  0.00           C  
ATOM    248 HG12 ILE    17       1.406 -16.675  -9.386  1.00  0.00           H  
ATOM    249 HG13 ILE    17       0.557 -17.511  -8.200  1.00  0.00           H  
ATOM    250  CD1 ILE    17       2.569 -16.926  -7.679  1.00  0.00           C  
ATOM    251 HD11 ILE    17       3.483 -16.756  -8.248  1.00  0.00           H  
ATOM    252 HD12 ILE    17       2.165 -16.006  -7.257  1.00  0.00           H  
ATOM    253 HD13 ILE    17       2.834 -17.580  -6.849  1.00  0.00           H  
ATOM    254  C   ILE    17       0.820 -20.267  -7.456  1.00  0.00           C  
ATOM    255  O   ILE    17      -0.107 -20.948  -7.902  1.00  0.00           O  
ATOM    256  N   LYS    18       0.801 -19.710  -6.233  1.00  0.00           N  
ATOM    257  H   LYS    18       1.621 -19.293  -5.816  1.00  0.00           H  
ATOM    258  CA  LYS    18      -0.348 -19.858  -5.260  1.00  0.00           C  
ATOM    259  HA  LYS    18      -0.648 -20.906  -5.297  1.00  0.00           H  
ATOM    260  CB  LYS    18       0.148 -19.470  -3.798  1.00  0.00           C  
ATOM    261  HB2 LYS    18       1.122 -19.933  -3.637  1.00  0.00           H  
ATOM    262  HB3 LYS    18       0.497 -18.444  -3.687  1.00  0.00           H  
ATOM    263  CG  LYS    18      -0.892 -19.783  -2.708  1.00  0.00           C  
ATOM    264  HG2 LYS    18      -1.716 -19.070  -2.756  1.00  0.00           H  
ATOM    265  HG3 LYS    18      -1.323 -20.776  -2.835  1.00  0.00           H  
ATOM    266  CD  LYS    18      -0.412 -19.678  -1.308  1.00  0.00           C  
ATOM    267  HD2 LYS    18      -0.273 -18.601  -1.207  1.00  0.00           H  
ATOM    268  HD3 LYS    18      -1.183 -19.959  -0.591  1.00  0.00           H  
ATOM    269  CE  LYS    18       0.955 -20.298  -0.996  1.00  0.00           C  
ATOM    270  HE2 LYS    18       1.642 -20.062  -1.809  1.00  0.00           H  
ATOM    271  HE3 LYS    18       1.402 -19.700  -0.202  1.00  0.00           H  
ATOM    272  NZ  LYS    18       0.960 -21.740  -0.564  1.00  0.00           N  
ATOM    273  HZ1 LYS    18       0.828 -22.246  -1.428  1.00  0.00           H  
ATOM    274  HZ2 LYS    18       1.883 -21.916  -0.191  1.00  0.00           H  
ATOM    275  HZ3 LYS    18       0.264 -21.992   0.122  1.00  0.00           H  
ATOM    276  C   LYS    18      -1.495 -19.021  -5.826  1.00  0.00           C  
ATOM    277  O   LYS    18      -1.391 -17.869  -6.263  1.00  0.00           O  
TER   
END   
