# Supplementary material for: Prediction of Anticancer Peptides with High Efficacy and Low Toxicity by Hybrid Model Based on 3D Structure of Peptides
Source: Int J Mol Sci. 2021 May 26;22(11):5630. doi: 10.3390/ijms22115630 (PMC8198792; doi:10.3390/ijms22115630)
Supplement: Supplementary file 1 [file ijms-22-05630-s001.zip › Supplement2(Datasets)/ACPs(PDB)/D1/PDB(Negative)/(114)NL_satpdb11365.pdb]

ATOM      1  N   GLY     1      -4.243  -0.660  10.349  1.00  0.00           N  
ATOM      2  H   GLY     1      -3.350  -0.209  10.212  1.00  0.00           H  
ATOM      3  CA  GLY     1      -5.026  -0.649  11.653  1.00  0.00           C  
ATOM      4  HA2 GLY     1      -4.263  -0.664  12.432  1.00  0.00           H  
ATOM      5  HA3 GLY     1      -5.650   0.235  11.788  1.00  0.00           H  
ATOM      6  C   GLY     1      -5.883  -1.832  11.944  1.00  0.00           C  
ATOM      7  O   GLY     1      -6.680  -1.834  12.855  1.00  0.00           O  
ATOM      8  N   VAL     2      -5.806  -2.781  11.051  1.00  0.00           N  
ATOM      9  H   VAL     2      -5.332  -2.566  10.185  1.00  0.00           H  
ATOM     10  CA  VAL     2      -6.724  -3.953  11.030  1.00  0.00           C  
ATOM     11  HA  VAL     2      -6.494  -4.368  12.011  1.00  0.00           H  
ATOM     12  CB  VAL     2      -8.287  -3.593  10.909  1.00  0.00           C  
ATOM     13  HB  VAL     2      -8.515  -2.829  11.652  1.00  0.00           H  
ATOM     14  CG1 VAL     2      -8.727  -2.937   9.579  1.00  0.00           C  
ATOM     15 HG11 VAL     2      -8.107  -2.091   9.282  1.00  0.00           H  
ATOM     16 HG12 VAL     2      -8.600  -3.647   8.762  1.00  0.00           H  
ATOM     17 HG13 VAL     2      -9.752  -2.570   9.543  1.00  0.00           H  
ATOM     18  CG2 VAL     2      -9.121  -4.852  11.077  1.00  0.00           C  
ATOM     19 HG21 VAL     2      -8.847  -5.260  12.050  1.00  0.00           H  
ATOM     20 HG22 VAL     2     -10.198  -4.695  11.144  1.00  0.00           H  
ATOM     21 HG23 VAL     2      -9.034  -5.570  10.262  1.00  0.00           H  
ATOM     22  C   VAL     2      -6.237  -5.018   9.963  1.00  0.00           C  
ATOM     23  O   VAL     2      -5.814  -4.667   8.888  1.00  0.00           O  
ATOM     24  N   PHE     3      -6.320  -6.291  10.327  1.00  0.00           N  
ATOM     25  H   PHE     3      -6.658  -6.420  11.270  1.00  0.00           H  
ATOM     26  CA  PHE     3      -5.701  -7.401   9.629  1.00  0.00           C  
ATOM     27  HA  PHE     3      -5.698  -7.141   8.571  1.00  0.00           H  
ATOM     28  CB  PHE     3      -4.230  -7.599  10.076  1.00  0.00           C  
ATOM     29  HB2 PHE     3      -3.600  -6.730   9.887  1.00  0.00           H  
ATOM     30  HB3 PHE     3      -4.282  -7.814  11.143  1.00  0.00           H  
ATOM     31  CG  PHE     3      -3.587  -8.714   9.372  1.00  0.00           C  
ATOM     32  CD1 PHE     3      -3.185  -9.863  10.107  1.00  0.00           C  
ATOM     33  HD1 PHE     3      -3.361  -9.917  11.171  1.00  0.00           H  
ATOM     34  CE1 PHE     3      -2.523 -10.957   9.479  1.00  0.00           C  
ATOM     35  HE1 PHE     3      -2.145 -11.806  10.029  1.00  0.00           H  
ATOM     36  CZ  PHE     3      -2.354 -10.850   8.109  1.00  0.00           C  
ATOM     37  HZ  PHE     3      -2.027 -11.762   7.632  1.00  0.00           H  
ATOM     38  CE2 PHE     3      -2.743  -9.752   7.363  1.00  0.00           C  
ATOM     39  HE2 PHE     3      -2.500  -9.724   6.311  1.00  0.00           H  
ATOM     40  CD2 PHE     3      -3.320  -8.664   7.979  1.00  0.00           C  
ATOM     41  HD2 PHE     3      -3.506  -7.763   7.413  1.00  0.00           H  
ATOM     42  C   PHE     3      -6.566  -8.671   9.944  1.00  0.00           C  
ATOM     43  O   PHE     3      -7.500  -8.606  10.806  1.00  0.00           O  
ATOM     44  N   LEU     4      -6.403  -9.831   9.239  1.00  0.00           N  
ATOM     45  H   LEU     4      -5.642  -9.804   8.576  1.00  0.00           H  
ATOM     46  CA  LEU     4      -7.345 -10.906   9.127  1.00  0.00           C  
ATOM     47  HA  LEU     4      -8.182 -10.541   8.532  1.00  0.00           H  
ATOM     48  CB  LEU     4      -6.584 -11.881   8.225  1.00  0.00           C  
ATOM     49  HB2 LEU     4      -6.505 -11.379   7.260  1.00  0.00           H  
ATOM     50  HB3 LEU     4      -5.532 -11.957   8.500  1.00  0.00           H  
ATOM     51  CG  LEU     4      -7.260 -13.223   8.035  1.00  0.00           C  
ATOM     52  HG  LEU     4      -7.407 -13.621   9.039  1.00  0.00           H  
ATOM     53  CD1 LEU     4      -8.726 -13.143   7.432  1.00  0.00           C  
ATOM     54 HD11 LEU     4      -8.725 -12.744   6.417  1.00  0.00           H  
ATOM     55 HD12 LEU     4      -9.140 -14.149   7.358  1.00  0.00           H  
ATOM     56 HD13 LEU     4      -9.409 -12.504   7.993  1.00  0.00           H  
ATOM     57  CD2 LEU     4      -6.433 -14.146   7.114  1.00  0.00           C  
ATOM     58 HD21 LEU     4      -5.373 -14.195   7.363  1.00  0.00           H  
ATOM     59 HD22 LEU     4      -6.922 -15.091   7.353  1.00  0.00           H  
ATOM     60 HD23 LEU     4      -6.516 -13.945   6.046  1.00  0.00           H  
ATOM     61  C   LEU     4      -7.932 -11.384  10.485  1.00  0.00           C  
ATOM     62  O   LEU     4      -9.059 -11.847  10.529  1.00  0.00           O  
ATOM     63  N   ASP     5      -7.086 -11.392  11.544  1.00  0.00           N  
ATOM     64  H   ASP     5      -6.205 -10.917  11.405  1.00  0.00           H  
ATOM     65  CA  ASP     5      -7.508 -11.804  12.900  1.00  0.00           C  
ATOM     66  HA  ASP     5      -8.073 -12.729  12.786  1.00  0.00           H  
ATOM     67  CB  ASP     5      -6.276 -12.034  13.812  1.00  0.00           C  
ATOM     68  HB2 ASP     5      -5.435 -11.447  13.442  1.00  0.00           H  
ATOM     69  HB3 ASP     5      -6.548 -11.808  14.843  1.00  0.00           H  
ATOM     70  CG  ASP     5      -5.933 -13.538  13.724  1.00  0.00           C  
ATOM     71  OD1 ASP     5      -4.950 -13.861  13.019  1.00  0.00           O  
ATOM     72  OD2 ASP     5      -6.696 -14.329  14.339  1.00  0.00           O  
ATOM     73  C   ASP     5      -8.662 -11.025  13.556  1.00  0.00           C  
ATOM     74  O   ASP     5      -9.351 -11.571  14.428  1.00  0.00           O  
ATOM     75  N   ALA     6      -8.946  -9.830  13.062  1.00  0.00           N  
ATOM     76  H   ALA     6      -8.410  -9.486  12.278  1.00  0.00           H  
ATOM     77  CA  ALA     6     -10.264  -9.201  13.300  1.00  0.00           C  
ATOM     78  HA  ALA     6     -10.337  -8.871  14.337  1.00  0.00           H  
ATOM     79  CB  ALA     6     -10.370  -7.916  12.386  1.00  0.00           C  
ATOM     80  HB1 ALA     6      -9.724  -7.159  12.831  1.00  0.00           H  
ATOM     81  HB2 ALA     6      -9.913  -8.082  11.410  1.00  0.00           H  
ATOM     82  HB3 ALA     6     -11.386  -7.537  12.275  1.00  0.00           H  
ATOM     83  C   ALA     6     -11.330 -10.174  13.040  1.00  0.00           C  
ATOM     84  O   ALA     6     -12.203 -10.321  13.882  1.00  0.00           O  
ATOM     85  N   LEU     7     -11.236 -10.968  11.986  1.00  0.00           N  
ATOM     86  H   LEU     7     -10.450 -10.858  11.361  1.00  0.00           H  
ATOM     87  CA  LEU     7     -12.323 -11.873  11.594  1.00  0.00           C  
ATOM     88  HA  LEU     7     -13.211 -11.420  12.035  1.00  0.00           H  
ATOM     89  CB  LEU     7     -12.546 -11.862  10.056  1.00  0.00           C  
ATOM     90  HB2 LEU     7     -11.777 -12.494   9.611  1.00  0.00           H  
ATOM     91  HB3 LEU     7     -13.492 -12.321   9.766  1.00  0.00           H  
ATOM     92  CG  LEU     7     -12.450 -10.463   9.430  1.00  0.00           C  
ATOM     93  HG  LEU     7     -11.471 -10.024   9.623  1.00  0.00           H  
ATOM     94  CD1 LEU     7     -12.555 -10.529   7.885  1.00  0.00           C  
ATOM     95 HD11 LEU     7     -11.694 -11.109   7.553  1.00  0.00           H  
ATOM     96 HD12 LEU     7     -13.352 -11.189   7.544  1.00  0.00           H  
ATOM     97 HD13 LEU     7     -12.643  -9.547   7.420  1.00  0.00           H  
ATOM     98  CD2 LEU     7     -13.529  -9.498   9.983  1.00  0.00           C  
ATOM     99 HD21 LEU     7     -13.254  -9.240  11.005  1.00  0.00           H  
ATOM    100 HD22 LEU     7     -13.556  -8.497   9.553  1.00  0.00           H  
ATOM    101 HD23 LEU     7     -14.470 -10.038   9.883  1.00  0.00           H  
ATOM    102  C   LEU     7     -12.241 -13.230  12.110  1.00  0.00           C  
ATOM    103  O   LEU     7     -13.269 -13.727  12.550  1.00  0.00           O  
ATOM    104  N   LYS     8     -11.087 -13.865  12.044  1.00  0.00           N  
ATOM    105  H   LYS     8     -10.343 -13.270  11.708  1.00  0.00           H  
ATOM    106  CA  LYS     8     -10.790 -15.199  12.555  1.00  0.00           C  
ATOM    107  HA  LYS     8     -11.262 -16.051  12.065  1.00  0.00           H  
ATOM    108  CB  LYS     8      -9.307 -15.664  12.418  1.00  0.00           C  
ATOM    109  HB2 LYS     8      -8.641 -15.001  12.970  1.00  0.00           H  
ATOM    110  HB3 LYS     8      -9.159 -16.637  12.885  1.00  0.00           H  
ATOM    111  CG  LYS     8      -8.971 -15.782  10.856  1.00  0.00           C  
ATOM    112  HG2 LYS     8      -9.473 -16.689  10.518  1.00  0.00           H  
ATOM    113  HG3 LYS     8      -9.288 -14.936  10.246  1.00  0.00           H  
ATOM    114  CD  LYS     8      -7.436 -15.983  10.662  1.00  0.00           C  
ATOM    115  HD2 LYS     8      -7.346 -16.296   9.622  1.00  0.00           H  
ATOM    116  HD3 LYS     8      -6.937 -15.036  10.868  1.00  0.00           H  
ATOM    117  CE  LYS     8      -6.707 -16.919  11.579  1.00  0.00           C  
ATOM    118  HE2 LYS     8      -7.404 -17.735  11.770  1.00  0.00           H  
ATOM    119  HE3 LYS     8      -5.901 -17.393  11.019  1.00  0.00           H  
ATOM    120  NZ  LYS     8      -6.106 -16.262  12.726  1.00  0.00           N  
ATOM    121  HZ1 LYS     8      -5.726 -16.979  13.328  1.00  0.00           H  
ATOM    122  HZ2 LYS     8      -5.346 -15.617  12.560  1.00  0.00           H  
ATOM    123  HZ3 LYS     8      -6.730 -15.625  13.199  1.00  0.00           H  
ATOM    124  C   LYS     8     -11.189 -15.238  14.068  1.00  0.00           C  
ATOM    125  O   LYS     8     -12.076 -16.003  14.476  1.00  0.00           O  
ATOM    126  N   LYS     9     -10.538 -14.526  15.029  1.00  0.00           N  
ATOM    127  H   LYS     9      -9.935 -13.740  14.832  1.00  0.00           H  
ATOM    128  CA  LYS     9     -10.555 -14.871  16.526  1.00  0.00           C  
ATOM    129  HA  LYS     9     -11.289 -15.671  16.623  1.00  0.00           H  
ATOM    130  CB  LYS     9      -9.144 -15.364  16.959  1.00  0.00           C  
ATOM    131  HB2 LYS     9      -8.999 -16.369  16.562  1.00  0.00           H  
ATOM    132  HB3 LYS     9      -8.426 -14.697  16.482  1.00  0.00           H  
ATOM    133  CG  LYS     9      -8.716 -15.437  18.465  1.00  0.00           C  
ATOM    134  HG2 LYS     9      -7.630 -15.458  18.376  1.00  0.00           H  
ATOM    135  HG3 LYS     9      -8.967 -14.565  19.068  1.00  0.00           H  
ATOM    136  CD  LYS     9      -9.210 -16.737  19.224  1.00  0.00           C  
ATOM    137  HD2 LYS     9      -9.001 -17.583  18.569  1.00  0.00           H  
ATOM    138  HD3 LYS     9      -8.613 -17.016  20.093  1.00  0.00           H  
ATOM    139  CE  LYS     9     -10.713 -16.790  19.576  1.00  0.00           C  
ATOM    140  HE2 LYS     9     -11.284 -16.541  18.681  1.00  0.00           H  
ATOM    141  HE3 LYS     9     -10.932 -17.809  19.895  1.00  0.00           H  
ATOM    142  NZ  LYS     9     -11.021 -15.782  20.681  1.00  0.00           N  
ATOM    143  HZ1 LYS     9     -10.822 -14.859  20.322  1.00  0.00           H  
ATOM    144  HZ2 LYS     9     -11.958 -15.823  21.056  1.00  0.00           H  
ATOM    145  HZ3 LYS     9     -10.466 -15.962  21.505  1.00  0.00           H  
ATOM    146  C   LYS     9     -10.969 -13.614  17.379  1.00  0.00           C  
ATOM    147  O   LYS     9     -11.430 -13.839  18.531  1.00  0.00           O  
ATOM    148  N   PHE    10     -10.794 -12.336  16.923  1.00  0.00           N  
ATOM    149  H   PHE    10     -10.420 -12.110  16.012  1.00  0.00           H  
ATOM    150  CA  PHE    10     -11.133 -11.183  17.675  1.00  0.00           C  
ATOM    151  HA  PHE    10     -11.000 -11.359  18.743  1.00  0.00           H  
ATOM    152  CB  PHE    10     -10.059 -10.139  17.394  1.00  0.00           C  
ATOM    153  HB2 PHE    10      -9.946 -10.018  16.317  1.00  0.00           H  
ATOM    154  HB3 PHE    10     -10.278  -9.185  17.873  1.00  0.00           H  
ATOM    155  CG  PHE    10      -8.713 -10.460  18.002  1.00  0.00           C  
ATOM    156  CD1 PHE    10      -7.974 -11.615  17.563  1.00  0.00           C  
ATOM    157  HD1 PHE    10      -8.229 -12.234  16.715  1.00  0.00           H  
ATOM    158  CE1 PHE    10      -6.677 -11.862  18.072  1.00  0.00           C  
ATOM    159  HE1 PHE    10      -6.085 -12.647  17.625  1.00  0.00           H  
ATOM    160  CZ  PHE    10      -6.194 -11.140  19.176  1.00  0.00           C  
ATOM    161  HZ  PHE    10      -5.211 -11.401  19.539  1.00  0.00           H  
ATOM    162  CE2 PHE    10      -6.978 -10.061  19.686  1.00  0.00           C  
ATOM    163  HE2 PHE    10      -6.690  -9.448  20.528  1.00  0.00           H  
ATOM    164  CD2 PHE    10      -8.234  -9.661  19.058  1.00  0.00           C  
ATOM    165  HD2 PHE    10      -8.790  -8.841  19.487  1.00  0.00           H  
ATOM    166  C   PHE    10     -12.539 -10.649  17.562  1.00  0.00           C  
ATOM    167  O   PHE    10     -13.052 -10.195  18.586  1.00  0.00           O  
ATOM    168  N   ALA    11     -13.246 -10.885  16.452  1.00  0.00           N  
ATOM    169  H   ALA    11     -12.825 -11.025  15.545  1.00  0.00           H  
ATOM    170  CA  ALA    11     -14.686 -10.915  16.358  1.00  0.00           C  
ATOM    171  HA  ALA    11     -15.105 -10.123  16.978  1.00  0.00           H  
ATOM    172  CB  ALA    11     -14.974 -10.689  14.848  1.00  0.00           C  
ATOM    173  HB1 ALA    11     -16.026 -10.510  14.627  1.00  0.00           H  
ATOM    174  HB2 ALA    11     -14.522  -9.738  14.567  1.00  0.00           H  
ATOM    175  HB3 ALA    11     -14.616 -11.532  14.257  1.00  0.00           H  
ATOM    176  C   ALA    11     -15.251 -12.342  16.809  1.00  0.00           C  
ATOM    177  O   ALA    11     -16.157 -12.859  16.135  1.00  0.00           O  
ATOM    178  N   LYS    12     -14.680 -12.965  17.829  1.00  0.00           N  
ATOM    179  H   LYS    12     -13.907 -12.588  18.360  1.00  0.00           H  
ATOM    180  CA  LYS    12     -15.200 -14.133  18.588  1.00  0.00           C  
ATOM    181  HA  LYS    12     -16.268 -14.169  18.372  1.00  0.00           H  
ATOM    182  CB  LYS    12     -14.442 -15.354  18.004  1.00  0.00           C  
ATOM    183  HB2 LYS    12     -13.518 -15.142  17.466  1.00  0.00           H  
ATOM    184  HB3 LYS    12     -13.997 -15.875  18.852  1.00  0.00           H  
ATOM    185  CG  LYS    12     -15.272 -16.409  17.265  1.00  0.00           C  
ATOM    186  HG2 LYS    12     -14.502 -17.114  16.951  1.00  0.00           H  
ATOM    187  HG3 LYS    12     -16.050 -16.813  17.914  1.00  0.00           H  
ATOM    188  CD  LYS    12     -16.028 -15.953  16.068  1.00  0.00           C  
ATOM    189  HD2 LYS    12     -16.456 -16.832  15.587  1.00  0.00           H  
ATOM    190  HD3 LYS    12     -16.791 -15.240  16.380  1.00  0.00           H  
ATOM    191  CE  LYS    12     -15.094 -15.411  14.969  1.00  0.00           C  
ATOM    192  HE2 LYS    12     -14.367 -14.749  15.440  1.00  0.00           H  
ATOM    193  HE3 LYS    12     -14.519 -16.193  14.473  1.00  0.00           H  
ATOM    194  NZ  LYS    12     -15.778 -14.627  13.872  1.00  0.00           N  
ATOM    195  HZ1 LYS    12     -16.026 -13.723  14.247  1.00  0.00           H  
ATOM    196  HZ2 LYS    12     -15.105 -14.513  13.127  1.00  0.00           H  
ATOM    197  HZ3 LYS    12     -16.525 -15.168  13.460  1.00  0.00           H  
ATOM    198  C   LYS    12     -15.033 -13.918  20.078  1.00  0.00           C  
ATOM    199  O   LYS    12     -14.227 -13.135  20.580  1.00  0.00           O  
ATOM    200  N   GLY    13     -15.891 -14.639  20.836  1.00  0.00           N  
ATOM    201  H   GLY    13     -16.443 -15.374  20.419  1.00  0.00           H  
ATOM    202  CA  GLY    13     -15.815 -14.551  22.316  1.00  0.00           C  
ATOM    203  HA2 GLY    13     -15.891 -13.502  22.603  1.00  0.00           H  
ATOM    204  HA3 GLY    13     -16.574 -15.120  22.853  1.00  0.00           H  
ATOM    205  C   GLY    13     -14.486 -15.137  22.787  1.00  0.00           C  
ATOM    206  O   GLY    13     -13.648 -15.554  21.942  1.00  0.00           O  
ATOM    207  N   GLY    14     -14.205 -14.883  24.046  1.00  0.00           N  
ATOM    208  H   GLY    14     -14.892 -14.453  24.649  1.00  0.00           H  
ATOM    209  CA  GLY    14     -12.882 -15.041  24.623  1.00  0.00           C  
ATOM    210  HA2 GLY    14     -12.876 -14.674  25.650  1.00  0.00           H  
ATOM    211  HA3 GLY    14     -12.552 -16.079  24.607  1.00  0.00           H  
ATOM    212  C   GLY    14     -11.846 -14.256  23.877  1.00  0.00           C  
ATOM    213  O   GLY    14     -10.998 -14.970  23.386  1.00  0.00           O  
ATOM    214  N   MET    15     -11.928 -12.898  23.876  1.00  0.00           N  
ATOM    215  H   MET    15     -12.570 -12.474  24.530  1.00  0.00           H  
ATOM    216  CA  MET    15     -10.984 -12.009  23.186  1.00  0.00           C  
ATOM    217  HA  MET    15      -9.993 -11.902  23.627  1.00  0.00           H  
ATOM    218  CB  MET    15     -10.849 -12.322  21.649  1.00  0.00           C  
ATOM    219  HB2 MET    15     -11.457 -13.184  21.372  1.00  0.00           H  
ATOM    220  HB3 MET    15     -11.276 -11.488  21.092  1.00  0.00           H  
ATOM    221  CG  MET    15      -9.417 -12.419  21.262  1.00  0.00           C  
ATOM    222  HG2 MET    15      -9.332 -12.569  20.185  1.00  0.00           H  
ATOM    223  HG3 MET    15      -8.939 -11.445  21.369  1.00  0.00           H  
ATOM    224  SD  MET    15      -8.476 -13.659  22.182  1.00  0.00           S  
ATOM    225  CE  MET    15      -6.708 -13.250  21.746  1.00  0.00           C  
ATOM    226  HE1 MET    15      -5.932 -13.720  22.349  1.00  0.00           H  
ATOM    227  HE2 MET    15      -6.548 -13.623  20.735  1.00  0.00           H  
ATOM    228  HE3 MET    15      -6.451 -12.197  21.631  1.00  0.00           H  
ATOM    229  C   MET    15     -11.490 -10.596  23.303  1.00  0.00           C  
ATOM    230  O   MET    15     -12.649 -10.321  23.596  1.00  0.00           O  
ATOM    231  N   ASN    16     -10.559  -9.676  23.113  1.00  0.00           N  
ATOM    232  H   ASN    16      -9.593  -9.910  22.930  1.00  0.00           H  
ATOM    233  CA  ASN    16     -10.835  -8.234  22.878  1.00  0.00           C  
ATOM    234  HA  ASN    16     -11.502  -7.953  23.692  1.00  0.00           H  
ATOM    235  CB  ASN    16      -9.442  -7.508  22.788  1.00  0.00           C  
ATOM    236  HB2 ASN    16      -9.029  -7.381  23.789  1.00  0.00           H  
ATOM    237  HB3 ASN    16      -8.813  -8.091  22.116  1.00  0.00           H  
ATOM    238  CG  ASN    16      -9.641  -6.193  22.109  1.00  0.00           C  
ATOM    239  OD1 ASN    16     -10.674  -5.522  22.003  1.00  0.00           O  
ATOM    240  ND2 ASN    16      -8.546  -5.733  21.532  1.00  0.00           N  
ATOM    241 HD21 ASN    16      -8.568  -4.851  21.041  1.00  0.00           H  
ATOM    242 HD22 ASN    16      -7.617  -6.083  21.717  1.00  0.00           H  
ATOM    243  C   ASN    16     -11.700  -8.246  21.598  1.00  0.00           C  
ATOM    244  O   ASN    16     -11.369  -8.878  20.578  1.00  0.00           O  
ATOM    245  N   ALA    17     -12.784  -7.506  21.603  1.00  0.00           N  
ATOM    246  H   ALA    17     -12.809  -6.809  22.333  1.00  0.00           H  
ATOM    247  CA  ALA    17     -13.857  -7.498  20.551  1.00  0.00           C  
ATOM    248  HA  ALA    17     -14.091  -8.528  20.282  1.00  0.00           H  
ATOM    249  CB  ALA    17     -15.055  -6.852  21.178  1.00  0.00           C  
ATOM    250  HB1 ALA    17     -14.923  -5.860  21.609  1.00  0.00           H  
ATOM    251  HB2 ALA    17     -15.722  -6.709  20.328  1.00  0.00           H  
ATOM    252  HB3 ALA    17     -15.461  -7.461  21.985  1.00  0.00           H  
ATOM    253  C   ALA    17     -13.285  -6.763  19.283  1.00  0.00           C  
ATOM    254  O   ALA    17     -13.484  -5.511  19.151  1.00  0.00           O  
ATOM    255  N   VAL    18     -12.491  -7.424  18.365  1.00  0.00           N  
ATOM    256  H   VAL    18     -12.415  -8.384  18.670  1.00  0.00           H  
ATOM    257  CA  VAL    18     -11.897  -7.045  17.095  1.00  0.00           C  
ATOM    258  HA  VAL    18     -11.829  -7.935  16.469  1.00  0.00           H  
ATOM    259  CB  VAL    18     -12.758  -6.135  16.174  1.00  0.00           C  
ATOM    260  HB  VAL    18     -12.708  -5.109  16.536  1.00  0.00           H  
ATOM    261  CG1 VAL    18     -12.161  -6.075  14.766  1.00  0.00           C  
ATOM    262 HG11 VAL    18     -12.885  -5.662  14.062  1.00  0.00           H  
ATOM    263 HG12 VAL    18     -11.253  -5.473  14.793  1.00  0.00           H  
ATOM    264 HG13 VAL    18     -11.958  -7.107  14.483  1.00  0.00           H  
ATOM    265  CG2 VAL    18     -14.149  -6.790  16.000  1.00  0.00           C  
ATOM    266 HG21 VAL    18     -14.574  -6.286  15.132  1.00  0.00           H  
ATOM    267 HG22 VAL    18     -14.008  -7.848  15.782  1.00  0.00           H  
ATOM    268 HG23 VAL    18     -14.773  -6.692  16.888  1.00  0.00           H  
ATOM    269  C   VAL    18     -10.528  -6.589  17.364  1.00  0.00           C  
ATOM    270  O   VAL    18     -10.273  -5.962  18.398  1.00  0.00           O  
ATOM    271  N   LEU    19      -9.609  -6.855  16.421  1.00  0.00           N  
ATOM    272  H   LEU    19      -9.869  -7.503  15.691  1.00  0.00           H  
ATOM    273  CA  LEU    19      -8.154  -6.580  16.566  1.00  0.00           C  
ATOM    274  HA  LEU    19      -7.665  -7.182  17.333  1.00  0.00           H  
ATOM    275  CB  LEU    19      -7.484  -7.079  15.198  1.00  0.00           C  
ATOM    276  HB2 LEU    19      -7.866  -8.082  15.013  1.00  0.00           H  
ATOM    277  HB3 LEU    19      -7.817  -6.390  14.422  1.00  0.00           H  
ATOM    278  CG  LEU    19      -5.882  -7.294  15.235  1.00  0.00           C  
ATOM    279  HG  LEU    19      -5.409  -6.330  15.420  1.00  0.00           H  
ATOM    280  CD1 LEU    19      -5.366  -8.329  16.275  1.00  0.00           C  
ATOM    281 HD11 LEU    19      -4.306  -8.580  16.237  1.00  0.00           H  
ATOM    282 HD12 LEU    19      -5.685  -8.045  17.277  1.00  0.00           H  
ATOM    283 HD13 LEU    19      -5.906  -9.251  16.060  1.00  0.00           H  
ATOM    284  CD2 LEU    19      -5.422  -7.681  13.804  1.00  0.00           C  
ATOM    285 HD21 LEU    19      -6.037  -7.313  12.983  1.00  0.00           H  
ATOM    286 HD22 LEU    19      -4.408  -7.387  13.535  1.00  0.00           H  
ATOM    287 HD23 LEU    19      -5.315  -8.766  13.787  1.00  0.00           H  
ATOM    288  C   LEU    19      -7.723  -5.101  16.811  1.00  0.00           C  
ATOM    289  O   LEU    19      -6.605  -4.814  17.194  1.00  0.00           O  
ATOM    290  N   ASN    20      -8.628  -4.196  16.530  1.00  0.00           N  
ATOM    291  H   ASN    20      -9.518  -4.498  16.161  1.00  0.00           H  
ATOM    292  CA  ASN    20      -8.240  -2.816  16.681  1.00  0.00           C  
ATOM    293  HA  ASN    20      -7.287  -2.725  16.158  1.00  0.00           H  
ATOM    294  CB  ASN    20      -9.162  -1.833  15.888  1.00  0.00           C  
ATOM    295  HB2 ASN    20      -8.696  -0.849  15.850  1.00  0.00           H  
ATOM    296  HB3 ASN    20      -9.181  -2.190  14.858  1.00  0.00           H  
ATOM    297  CG  ASN    20     -10.650  -1.688  16.435  1.00  0.00           C  
ATOM    298  OD1 ASN    20     -11.146  -2.507  17.214  1.00  0.00           O  
ATOM    299  ND2 ASN    20     -11.329  -0.616  16.083  1.00  0.00           N  
ATOM    300 HD21 ASN    20     -12.201  -0.400  16.545  1.00  0.00           H  
ATOM    301 HD22 ASN    20     -10.957   0.090  15.464  1.00  0.00           H  
ATOM    302  C   ASN    20      -8.061  -2.366  18.142  1.00  0.00           C  
ATOM    303  O   ASN    20      -8.948  -2.642  18.960  1.00  0.00           O  
ATOM    304  N   PRO    21      -6.947  -1.664  18.494  1.00  0.00           N  
ATOM    305  CD  PRO    21      -5.738  -1.361  17.733  1.00  0.00           C  
ATOM    306  HD2 PRO    21      -5.753  -0.491  17.076  1.00  0.00           H  
ATOM    307  HD3 PRO    21      -5.405  -2.181  17.098  1.00  0.00           H  
ATOM    308  CG  PRO    21      -4.687  -0.949  18.750  1.00  0.00           C  
ATOM    309  HG2 PRO    21      -4.155  -1.717  19.312  1.00  0.00           H  
ATOM    310  HG3 PRO    21      -3.910  -0.307  18.334  1.00  0.00           H  
ATOM    311  CB  PRO    21      -5.545  -0.195  19.811  1.00  0.00           C  
ATOM    312  HB2 PRO    21      -5.774   0.787  19.395  1.00  0.00           H  
ATOM    313  HB3 PRO    21      -4.848  -0.156  20.648  1.00  0.00           H  
ATOM    314  CA  PRO    21      -6.817  -1.051  19.837  1.00  0.00           C  
ATOM    315  HA  PRO    21      -6.735  -1.845  20.579  1.00  0.00           H  
ATOM    316  C   PRO    21      -7.994  -0.100  20.284  1.00  0.00           C  
ATOM    317  O   PRO    21      -8.686   0.539  19.463  1.00  0.00           O  
ATOM    318  N   LYS    22      -8.271  -0.034  21.590  1.00  0.00           N  
ATOM    319  H   LYS    22      -7.592  -0.491  22.181  1.00  0.00           H  
ATOM    320  CA  LYS    22      -9.299   0.805  22.071  1.00  0.00           C  
ATOM    321  HA  LYS    22      -9.944   1.196  21.284  1.00  0.00           H  
ATOM    322  CB  LYS    22     -10.202   0.006  23.024  1.00  0.00           C  
ATOM    323  HB2 LYS    22      -9.605  -0.639  23.670  1.00  0.00           H  
ATOM    324  HB3 LYS    22     -10.686   0.680  23.731  1.00  0.00           H  
ATOM    325  CG  LYS    22     -11.419  -0.699  22.402  1.00  0.00           C  
ATOM    326  HG2 LYS    22     -12.041  -1.193  23.149  1.00  0.00           H  
ATOM    327  HG3 LYS    22     -12.075  -0.049  21.824  1.00  0.00           H  
ATOM    328  CD  LYS    22     -10.904  -1.822  21.485  1.00  0.00           C  
ATOM    329  HD2 LYS    22     -10.310  -1.336  20.712  1.00  0.00           H  
ATOM    330  HD3 LYS    22     -10.248  -2.489  22.045  1.00  0.00           H  
ATOM    331  CE  LYS    22     -12.077  -2.590  20.806  1.00  0.00           C  
ATOM    332  HE2 LYS    22     -12.768  -3.071  21.498  1.00  0.00           H  
ATOM    333  HE3 LYS    22     -12.717  -1.787  20.440  1.00  0.00           H  
ATOM    334  NZ  LYS    22     -11.581  -3.568  19.822  1.00  0.00           N  
ATOM    335  HZ1 LYS    22     -10.914  -4.202  20.239  1.00  0.00           H  
ATOM    336  HZ2 LYS    22     -12.314  -4.173  19.481  1.00  0.00           H  
ATOM    337  HZ3 LYS    22     -11.139  -3.061  19.069  1.00  0.00           H  
ATOM    338  C   LYS    22      -8.634   2.078  22.764  1.00  0.00           C  
ATOM    339  O   LYS    22      -8.308   1.995  23.930  1.00  0.00           O  
TER   
END   
