# Supplementary material for: Prediction of Anticancer Peptides with High Efficacy and Low Toxicity by Hybrid Model Based on 3D Structure of Peptides
Source: Int J Mol Sci. 2021 May 26;22(11):5630. doi: 10.3390/ijms22115630 (PMC8198792; doi:10.3390/ijms22115630)
Supplement: Supplementary file 1 [file ijms-22-05630-s001.zip › Supplement2(Datasets)/ACPs(PDB)/D1/PDB(Negative)/(115)NL_satpdb11367.pdb]

ATOM      1  N   PHE     1      16.408   0.675  13.202  1.00  0.00           N  
ATOM      2  H   PHE     1      15.966   1.511  13.556  1.00  0.00           H  
ATOM      3  CA  PHE     1      16.393   0.591  11.740  1.00  0.00           C  
ATOM      4  HA  PHE     1      16.030   1.538  11.342  1.00  0.00           H  
ATOM      5  CB  PHE     1      17.806   0.122  11.311  1.00  0.00           C  
ATOM      6  HB2 PHE     1      18.582   0.753  11.742  1.00  0.00           H  
ATOM      7  HB3 PHE     1      17.856  -0.876  11.746  1.00  0.00           H  
ATOM      8  CG  PHE     1      18.018  -0.085   9.829  1.00  0.00           C  
ATOM      9  CD1 PHE     1      18.283  -1.420   9.360  1.00  0.00           C  
ATOM     10  HD1 PHE     1      18.271  -2.322   9.954  1.00  0.00           H  
ATOM     11  CE1 PHE     1      18.509  -1.539   7.993  1.00  0.00           C  
ATOM     12  HE1 PHE     1      18.707  -2.577   7.768  1.00  0.00           H  
ATOM     13  CZ  PHE     1      18.549  -0.446   7.099  1.00  0.00           C  
ATOM     14  HZ  PHE     1      18.615  -0.530   6.024  1.00  0.00           H  
ATOM     15  CE2 PHE     1      18.340   0.820   7.617  1.00  0.00           C  
ATOM     16  HE2 PHE     1      18.320   1.661   6.939  1.00  0.00           H  
ATOM     17  CD2 PHE     1      17.997   1.033   8.955  1.00  0.00           C  
ATOM     18  HD2 PHE     1      17.901   2.005   9.415  1.00  0.00           H  
ATOM     19  C   PHE     1      15.332  -0.446  11.239  1.00  0.00           C  
ATOM     20  O   PHE     1      14.883  -0.283  10.107  1.00  0.00           O  
ATOM     21  N   SER     2      14.852  -1.352  12.104  1.00  0.00           N  
ATOM     22  H   SER     2      15.225  -1.372  13.042  1.00  0.00           H  
ATOM     23  CA  SER     2      13.653  -2.169  11.815  1.00  0.00           C  
ATOM     24  HA  SER     2      13.429  -2.631  12.776  1.00  0.00           H  
ATOM     25  CB  SER     2      12.517  -1.215  11.546  1.00  0.00           C  
ATOM     26  HB2 SER     2      12.664  -0.328  12.162  1.00  0.00           H  
ATOM     27  HB3 SER     2      12.528  -1.023  10.473  1.00  0.00           H  
ATOM     28  OG  SER     2      11.280  -1.792  11.867  1.00  0.00           O  
ATOM     29  HG  SER     2      10.673  -1.195  11.423  1.00  0.00           H  
ATOM     30  C   SER     2      13.767  -3.289  10.734  1.00  0.00           C  
ATOM     31  O   SER     2      14.824  -3.455  10.110  1.00  0.00           O  
ATOM     32  N   THR     3      12.624  -3.855  10.350  1.00  0.00           N  
ATOM     33  H   THR     3      11.766  -3.437  10.680  1.00  0.00           H  
ATOM     34  CA  THR     3      12.440  -4.829   9.188  1.00  0.00           C  
ATOM     35  HA  THR     3      13.359  -5.405   9.080  1.00  0.00           H  
ATOM     36  CB  THR     3      11.302  -5.859   9.497  1.00  0.00           C  
ATOM     37  HB  THR     3      10.980  -6.389   8.601  1.00  0.00           H  
ATOM     38  CG2 THR     3      11.774  -6.753  10.620  1.00  0.00           C  
ATOM     39 HG21 THR     3      11.302  -7.723  10.468  1.00  0.00           H  
ATOM     40 HG22 THR     3      12.857  -6.878  10.659  1.00  0.00           H  
ATOM     41 HG23 THR     3      11.483  -6.297  11.566  1.00  0.00           H  
ATOM     42  OG1 THR     3      10.255  -4.989   9.806  1.00  0.00           O  
ATOM     43  HG1 THR     3       9.878  -4.722   8.965  1.00  0.00           H  
ATOM     44  C   THR     3      12.179  -4.132   7.831  1.00  0.00           C  
ATOM     45  O   THR     3      11.641  -3.023   7.777  1.00  0.00           O  
ATOM     46  N   LYS     4      12.445  -4.805   6.729  1.00  0.00           N  
ATOM     47  H   LYS     4      12.635  -5.795   6.784  1.00  0.00           H  
ATOM     48  CA  LYS     4      12.201  -4.210   5.388  1.00  0.00           C  
ATOM     49  HA  LYS     4      12.285  -3.129   5.500  1.00  0.00           H  
ATOM     50  CB  LYS     4      13.397  -4.657   4.517  1.00  0.00           C  
ATOM     51  HB2 LYS     4      13.704  -5.667   4.789  1.00  0.00           H  
ATOM     52  HB3 LYS     4      13.044  -4.757   3.490  1.00  0.00           H  
ATOM     53  CG  LYS     4      14.651  -3.801   4.433  1.00  0.00           C  
ATOM     54  HG2 LYS     4      15.382  -4.346   3.836  1.00  0.00           H  
ATOM     55  HG3 LYS     4      14.388  -2.852   3.966  1.00  0.00           H  
ATOM     56  CD  LYS     4      15.296  -3.486   5.791  1.00  0.00           C  
ATOM     57  HD2 LYS     4      15.034  -4.284   6.487  1.00  0.00           H  
ATOM     58  HD3 LYS     4      16.380  -3.378   5.762  1.00  0.00           H  
ATOM     59  CE  LYS     4      14.745  -2.120   6.400  1.00  0.00           C  
ATOM     60  HE2 LYS     4      15.073  -1.299   5.761  1.00  0.00           H  
ATOM     61  HE3 LYS     4      13.656  -2.068   6.430  1.00  0.00           H  
ATOM     62  NZ  LYS     4      15.253  -1.931   7.804  1.00  0.00           N  
ATOM     63  HZ1 LYS     4      15.207  -2.770   8.364  1.00  0.00           H  
ATOM     64  HZ2 LYS     4      16.185  -1.547   7.736  1.00  0.00           H  
ATOM     65  HZ3 LYS     4      14.742  -1.199   8.277  1.00  0.00           H  
ATOM     66  C   LYS     4      10.820  -4.575   4.834  1.00  0.00           C  
ATOM     67  O   LYS     4      10.249  -3.905   4.025  1.00  0.00           O  
ATOM     68  N   THR     5      10.362  -5.711   5.325  1.00  0.00           N  
ATOM     69  H   THR     5      11.035  -6.256   5.845  1.00  0.00           H  
ATOM     70  CA  THR     5       8.958  -6.223   5.304  1.00  0.00           C  
ATOM     71  HA  THR     5       8.414  -5.551   4.640  1.00  0.00           H  
ATOM     72  CB  THR     5       8.796  -7.564   4.615  1.00  0.00           C  
ATOM     73  HB  THR     5       7.728  -7.746   4.495  1.00  0.00           H  
ATOM     74  CG2 THR     5       9.456  -7.586   3.230  1.00  0.00           C  
ATOM     75 HG21 THR     5      10.417  -7.073   3.202  1.00  0.00           H  
ATOM     76 HG22 THR     5       9.540  -8.630   2.929  1.00  0.00           H  
ATOM     77 HG23 THR     5       8.890  -6.987   2.517  1.00  0.00           H  
ATOM     78  OG1 THR     5       9.343  -8.512   5.513  1.00  0.00           O  
ATOM     79  HG1 THR     5      10.226  -8.159   5.644  1.00  0.00           H  
ATOM     80  C   THR     5       8.321  -6.088   6.635  1.00  0.00           C  
ATOM     81  O   THR     5       8.850  -5.631   7.638  1.00  0.00           O  
ATOM     82  N   ARG     6       7.003  -6.489   6.637  1.00  0.00           N  
ATOM     83  H   ARG     6       6.700  -6.908   5.769  1.00  0.00           H  
ATOM     84  CA  ARG     6       6.039  -6.357   7.751  1.00  0.00           C  
ATOM     85  HA  ARG     6       6.048  -5.339   8.141  1.00  0.00           H  
ATOM     86  CB  ARG     6       4.619  -6.619   7.310  1.00  0.00           C  
ATOM     87  HB2 ARG     6       4.431  -5.953   6.468  1.00  0.00           H  
ATOM     88  HB3 ARG     6       4.529  -7.653   6.976  1.00  0.00           H  
ATOM     89  CG  ARG     6       3.618  -6.296   8.420  1.00  0.00           C  
ATOM     90  HG2 ARG     6       4.073  -6.227   9.408  1.00  0.00           H  
ATOM     91  HG3 ARG     6       3.146  -5.326   8.267  1.00  0.00           H  
ATOM     92  CD  ARG     6       2.470  -7.276   8.470  1.00  0.00           C  
ATOM     93  HD2 ARG     6       1.756  -6.981   9.240  1.00  0.00           H  
ATOM     94  HD3 ARG     6       1.905  -7.212   7.540  1.00  0.00           H  
ATOM     95  NE  ARG     6       2.921  -8.650   8.872  1.00  0.00           N  
ATOM     96  HE  ARG     6       3.839  -8.759   9.281  1.00  0.00           H  
ATOM     97  CZ  ARG     6       2.257  -9.842   8.844  1.00  0.00           C  
ATOM     98  NH1 ARG     6       0.972  -9.963   8.486  1.00  0.00           N  
ATOM     99 HH11 ARG     6       0.490  -9.100   8.278  1.00  0.00           H  
ATOM    100 HH12 ARG     6       0.399 -10.728   8.811  1.00  0.00           H  
ATOM    101  NH2 ARG     6       2.771 -11.004   9.217  1.00  0.00           N  
ATOM    102 HH21 ARG     6       3.724 -11.037   9.549  1.00  0.00           H  
ATOM    103 HH22 ARG     6       2.249 -11.858   9.085  1.00  0.00           H  
ATOM    104  C   ARG     6       6.382  -7.199   9.069  1.00  0.00           C  
ATOM    105  O   ARG     6       5.667  -8.121   9.417  1.00  0.00           O  
ATOM    106  N   ASN     7       7.486  -6.867   9.823  1.00  0.00           N  
ATOM    107  H   ASN     7       8.129  -6.231   9.372  1.00  0.00           H  
ATOM    108  CA  ASN     7       7.877  -7.289  11.187  1.00  0.00           C  
ATOM    109  HA  ASN     7       8.568  -6.572  11.632  1.00  0.00           H  
ATOM    110  CB  ASN     7       6.610  -7.535  12.045  1.00  0.00           C  
ATOM    111  HB2 ASN     7       5.896  -6.776  11.727  1.00  0.00           H  
ATOM    112  HB3 ASN     7       6.154  -8.520  11.944  1.00  0.00           H  
ATOM    113  CG  ASN     7       6.756  -7.433  13.574  1.00  0.00           C  
ATOM    114  OD1 ASN     7       7.315  -8.251  14.301  1.00  0.00           O  
ATOM    115  ND2 ASN     7       6.098  -6.461  14.107  1.00  0.00           N  
ATOM    116 HD21 ASN     7       6.231  -6.463  15.108  1.00  0.00           H  
ATOM    117 HD22 ASN     7       5.644  -5.709  13.607  1.00  0.00           H  
ATOM    118  C   ASN     7       8.655  -8.568  11.098  1.00  0.00           C  
ATOM    119  O   ASN     7       8.725  -9.189  10.026  1.00  0.00           O  
ATOM    120  N   TRP     8       9.265  -9.071  12.177  1.00  0.00           N  
ATOM    121  H   TRP     8       8.972  -8.734  13.083  1.00  0.00           H  
ATOM    122  CA  TRP     8      10.033 -10.297  12.121  1.00  0.00           C  
ATOM    123  HA  TRP     8      10.893 -10.187  11.460  1.00  0.00           H  
ATOM    124  CB  TRP     8      10.722 -10.636  13.475  1.00  0.00           C  
ATOM    125  HB2 TRP     8      11.519  -9.897  13.554  1.00  0.00           H  
ATOM    126  HB3 TRP     8      10.025 -10.597  14.313  1.00  0.00           H  
ATOM    127  CG  TRP     8      11.257 -12.031  13.489  1.00  0.00           C  
ATOM    128  CD1 TRP     8      10.798 -12.986  14.333  1.00  0.00           C  
ATOM    129  HD1 TRP     8       9.921 -12.928  14.960  1.00  0.00           H  
ATOM    130  NE1 TRP     8      11.441 -14.197  14.058  1.00  0.00           N  
ATOM    131  HE1 TRP     8      11.326 -15.076  14.542  1.00  0.00           H  
ATOM    132  CE2 TRP     8      12.354 -14.082  13.034  1.00  0.00           C  
ATOM    133  CZ2 TRP     8      13.215 -14.986  12.395  1.00  0.00           C  
ATOM    134  HZ2 TRP     8      13.181 -16.031  12.666  1.00  0.00           H  
ATOM    135  CH2 TRP     8      14.203 -14.513  11.483  1.00  0.00           C  
ATOM    136  HH2 TRP     8      14.986 -15.168  11.133  1.00  0.00           H  
ATOM    137  CZ3 TRP     8      14.151 -13.156  11.101  1.00  0.00           C  
ATOM    138  HZ3 TRP     8      14.941 -12.776  10.470  1.00  0.00           H  
ATOM    139  CE3 TRP     8      13.127 -12.284  11.579  1.00  0.00           C  
ATOM    140  HE3 TRP     8      13.079 -11.245  11.287  1.00  0.00           H  
ATOM    141  CD2 TRP     8      12.279 -12.698  12.670  1.00  0.00           C  
ATOM    142  C   TRP     8       9.281 -11.508  11.506  1.00  0.00           C  
ATOM    143  O   TRP     8       9.833 -12.211  10.663  1.00  0.00           O  
ATOM    144  N   PHE     9       7.990 -11.637  11.843  1.00  0.00           N  
ATOM    145  H   PHE     9       7.650 -10.914  12.461  1.00  0.00           H  
ATOM    146  CA  PHE     9       7.145 -12.573  11.234  1.00  0.00           C  
ATOM    147  HA  PHE     9       7.609 -13.539  11.034  1.00  0.00           H  
ATOM    148  CB  PHE     9       6.096 -12.923  12.259  1.00  0.00           C  
ATOM    149  HB2 PHE     9       5.222 -13.399  11.812  1.00  0.00           H  
ATOM    150  HB3 PHE     9       6.546 -13.706  12.869  1.00  0.00           H  
ATOM    151  CG  PHE     9       5.574 -11.765  13.102  1.00  0.00           C  
ATOM    152  CD1 PHE     9       5.945 -11.827  14.474  1.00  0.00           C  
ATOM    153  HD1 PHE     9       6.533 -12.631  14.891  1.00  0.00           H  
ATOM    154  CE1 PHE     9       5.462 -10.800  15.325  1.00  0.00           C  
ATOM    155  HE1 PHE     9       5.852 -10.731  16.330  1.00  0.00           H  
ATOM    156  CZ  PHE     9       4.603  -9.788  14.825  1.00  0.00           C  
ATOM    157  HZ  PHE     9       4.193  -9.080  15.530  1.00  0.00           H  
ATOM    158  CE2 PHE     9       4.178  -9.830  13.434  1.00  0.00           C  
ATOM    159  HE2 PHE     9       3.397  -9.212  13.015  1.00  0.00           H  
ATOM    160  CD2 PHE     9       4.637 -10.877  12.600  1.00  0.00           C  
ATOM    161  HD2 PHE     9       4.218 -10.980  11.610  1.00  0.00           H  
ATOM    162  C   PHE     9       6.573 -12.142   9.877  1.00  0.00           C  
ATOM    163  O   PHE     9       5.372 -11.976   9.731  1.00  0.00           O  
ATOM    164  N   SER    10       7.473 -12.048   8.898  1.00  0.00           N  
ATOM    165  H   SER    10       8.404 -12.275   9.218  1.00  0.00           H  
ATOM    166  CA  SER    10       7.386 -11.637   7.488  1.00  0.00           C  
ATOM    167  HA  SER    10       6.934 -12.445   6.914  1.00  0.00           H  
ATOM    168  CB  SER    10       6.690 -10.315   7.324  1.00  0.00           C  
ATOM    169  HB2 SER    10       5.804 -10.242   7.955  1.00  0.00           H  
ATOM    170  HB3 SER    10       7.344  -9.469   7.538  1.00  0.00           H  
ATOM    171  OG  SER    10       6.287 -10.231   5.952  1.00  0.00           O  
ATOM    172  HG  SER    10       6.975  -9.875   5.385  1.00  0.00           H  
ATOM    173  C   SER    10       8.813 -11.586   6.857  1.00  0.00           C  
ATOM    174  O   SER    10       9.056 -12.003   5.713  1.00  0.00           O  
ATOM    175  N   GLU    11       9.710 -10.898   7.599  1.00  0.00           N  
ATOM    176  H   GLU    11       9.351 -10.640   8.507  1.00  0.00           H  
ATOM    177  CA  GLU    11      11.068 -10.652   7.266  1.00  0.00           C  
ATOM    178  HA  GLU    11      11.222 -10.358   6.228  1.00  0.00           H  
ATOM    179  CB  GLU    11      11.653  -9.608   8.201  1.00  0.00           C  
ATOM    180  HB2 GLU    11      11.059  -8.693   8.200  1.00  0.00           H  
ATOM    181  HB3 GLU    11      11.694  -9.911   9.247  1.00  0.00           H  
ATOM    182  CG  GLU    11      13.019  -9.131   7.767  1.00  0.00           C  
ATOM    183  HG2 GLU    11      13.320  -8.398   8.515  1.00  0.00           H  
ATOM    184  HG3 GLU    11      13.740  -9.947   7.716  1.00  0.00           H  
ATOM    185  CD  GLU    11      13.028  -8.446   6.445  1.00  0.00           C  
ATOM    186  OE1 GLU    11      14.053  -8.524   5.744  1.00  0.00           O  
ATOM    187  OE2 GLU    11      12.031  -7.694   6.193  1.00  0.00           O  
ATOM    188  C   GLU    11      11.869 -11.972   7.384  1.00  0.00           C  
ATOM    189  O   GLU    11      12.854 -12.121   6.705  1.00  0.00           O  
ATOM    190  N   HIE    12      11.459 -12.933   8.168  1.00  0.00           N  
ATOM    191  H   HIE    12      10.783 -12.781   8.902  1.00  0.00           H  
ATOM    192  CA  HIE    12      12.071 -14.324   8.031  1.00  0.00           C  
ATOM    193  HA  HIE    12      13.149 -14.269   8.187  1.00  0.00           H  
ATOM    194  CB  HIE    12      11.422 -15.205   9.140  1.00  0.00           C  
ATOM    195  HB2 HIE    12      11.990 -16.129   9.249  1.00  0.00           H  
ATOM    196  HB3 HIE    12      11.496 -14.631  10.063  1.00  0.00           H  
ATOM    197  CG  HIE    12      10.000 -15.616   8.987  1.00  0.00           C  
ATOM    198  ND1 HIE    12       8.884 -14.778   9.148  1.00  0.00           N  
ATOM    199  CE1 HIE    12       7.837 -15.626   9.092  1.00  0.00           C  
ATOM    200  HE1 HIE    12       6.802 -15.397   9.299  1.00  0.00           H  
ATOM    201  NE2 HIE    12       8.277 -16.893   8.848  1.00  0.00           N  
ATOM    202  HE2 HIE    12       7.698 -17.717   8.918  1.00  0.00           H  
ATOM    203  CD2 HIE    12       9.648 -16.887   8.745  1.00  0.00           C  
ATOM    204  HD2 HIE    12      10.188 -17.778   8.463  1.00  0.00           H  
ATOM    205  C   HIE    12      11.789 -15.020   6.708  1.00  0.00           C  
ATOM    206  O   HIE    12      12.591 -15.813   6.204  1.00  0.00           O  
ATOM    207  N   PHE    13      10.612 -14.758   6.144  1.00  0.00           N  
ATOM    208  H   PHE    13      10.031 -14.081   6.617  1.00  0.00           H  
ATOM    209  CA  PHE    13      10.201 -15.150   4.780  1.00  0.00           C  
ATOM    210  HA  PHE    13      10.513 -16.186   4.648  1.00  0.00           H  
ATOM    211  CB  PHE    13       8.724 -15.035   4.498  1.00  0.00           C  
ATOM    212  HB2 PHE    13       8.195 -15.621   5.250  1.00  0.00           H  
ATOM    213  HB3 PHE    13       8.543 -13.966   4.610  1.00  0.00           H  
ATOM    214  CG  PHE    13       8.087 -15.556   3.192  1.00  0.00           C  
ATOM    215  CD1 PHE    13       7.614 -14.617   2.270  1.00  0.00           C  
ATOM    216  HD1 PHE    13       7.775 -13.578   2.516  1.00  0.00           H  
ATOM    217  CE1 PHE    13       7.015 -15.095   1.036  1.00  0.00           C  
ATOM    218  HE1 PHE    13       6.872 -14.336   0.280  1.00  0.00           H  
ATOM    219  CZ  PHE    13       6.773 -16.477   0.841  1.00  0.00           C  
ATOM    220  HZ  PHE    13       6.309 -16.891  -0.043  1.00  0.00           H  
ATOM    221  CE2 PHE    13       7.220 -17.381   1.758  1.00  0.00           C  
ATOM    222  HE2 PHE    13       7.117 -18.428   1.512  1.00  0.00           H  
ATOM    223  CD2 PHE    13       7.854 -16.962   2.935  1.00  0.00           C  
ATOM    224  HD2 PHE    13       8.255 -17.755   3.547  1.00  0.00           H  
ATOM    225  C   PHE    13      11.005 -14.459   3.703  1.00  0.00           C  
ATOM    226  O   PHE    13      11.355 -15.181   2.718  1.00  0.00           O  
ATOM    227  N   LYS    14      11.381 -13.162   3.826  1.00  0.00           N  
ATOM    228  H   LYS    14      10.962 -12.653   4.592  1.00  0.00           H  
ATOM    229  CA  LYS    14      12.339 -12.545   2.925  1.00  0.00           C  
ATOM    230  HA  LYS    14      12.101 -12.680   1.870  1.00  0.00           H  
ATOM    231  CB  LYS    14      12.265 -11.010   3.287  1.00  0.00           C  
ATOM    232  HB2 LYS    14      11.236 -10.690   3.452  1.00  0.00           H  
ATOM    233  HB3 LYS    14      12.875 -10.703   4.137  1.00  0.00           H  
ATOM    234  CG  LYS    14      12.784 -10.264   2.029  1.00  0.00           C  
ATOM    235  HG2 LYS    14      13.839 -10.475   1.856  1.00  0.00           H  
ATOM    236  HG3 LYS    14      12.109 -10.483   1.201  1.00  0.00           H  
ATOM    237  CD  LYS    14      12.766  -8.739   2.356  1.00  0.00           C  
ATOM    238  HD2 LYS    14      12.162  -8.359   1.532  1.00  0.00           H  
ATOM    239  HD3 LYS    14      12.249  -8.513   3.289  1.00  0.00           H  
ATOM    240  CE  LYS    14      14.096  -7.950   2.337  1.00  0.00           C  
ATOM    241  HE2 LYS    14      14.405  -7.934   1.292  1.00  0.00           H  
ATOM    242  HE3 LYS    14      13.764  -6.954   2.629  1.00  0.00           H  
ATOM    243  NZ  LYS    14      15.122  -8.515   3.264  1.00  0.00           N  
ATOM    244  HZ1 LYS    14      15.399  -9.446   2.989  1.00  0.00           H  
ATOM    245  HZ2 LYS    14      15.972  -7.995   3.429  1.00  0.00           H  
ATOM    246  HZ3 LYS    14      14.845  -8.529   4.236  1.00  0.00           H  
ATOM    247  C   LYS    14      13.728 -13.171   3.180  1.00  0.00           C  
ATOM    248  O   LYS    14      14.500 -13.505   2.270  1.00  0.00           O  
ATOM    249  N   LYS    15      14.113 -13.486   4.446  1.00  0.00           N  
ATOM    250  H   LYS    15      13.487 -13.205   5.188  1.00  0.00           H  
ATOM    251  CA  LYS    15      15.470 -13.908   4.784  1.00  0.00           C  
ATOM    252  HA  LYS    15      16.115 -13.215   4.244  1.00  0.00           H  
ATOM    253  CB  LYS    15      15.751 -13.964   6.321  1.00  0.00           C  
ATOM    254  HB2 LYS    15      14.996 -13.425   6.894  1.00  0.00           H  
ATOM    255  HB3 LYS    15      15.742 -15.012   6.623  1.00  0.00           H  
ATOM    256  CG  LYS    15      17.179 -13.594   6.800  1.00  0.00           C  
ATOM    257  HG2 LYS    15      17.089 -13.641   7.885  1.00  0.00           H  
ATOM    258  HG3 LYS    15      17.861 -14.364   6.439  1.00  0.00           H  
ATOM    259  CD  LYS    15      17.653 -12.152   6.494  1.00  0.00           C  
ATOM    260  HD2 LYS    15      18.658 -12.016   6.894  1.00  0.00           H  
ATOM    261  HD3 LYS    15      17.808 -12.034   5.422  1.00  0.00           H  
ATOM    262  CE  LYS    15      16.812 -10.961   6.913  1.00  0.00           C  
ATOM    263  HE2 LYS    15      16.583 -11.168   7.959  1.00  0.00           H  
ATOM    264  HE3 LYS    15      17.475 -10.102   6.804  1.00  0.00           H  
ATOM    265  NZ  LYS    15      15.573 -10.710   6.104  1.00  0.00           N  
ATOM    266  HZ1 LYS    15      15.734 -10.729   5.107  1.00  0.00           H  
ATOM    267  HZ2 LYS    15      14.866 -11.405   6.298  1.00  0.00           H  
ATOM    268  HZ3 LYS    15      15.153  -9.848   6.419  1.00  0.00           H  
ATOM    269  C   LYS    15      15.829 -15.262   4.159  1.00  0.00           C  
ATOM    270  O   LYS    15      16.972 -15.414   3.771  1.00  0.00           O  
ATOM    271  N   VAL    16      14.912 -16.293   4.186  1.00  0.00           N  
ATOM    272  H   VAL    16      14.160 -16.267   4.859  1.00  0.00           H  
ATOM    273  CA  VAL    16      15.187 -17.632   3.612  1.00  0.00           C  
ATOM    274  HA  VAL    16      15.992 -18.130   4.153  1.00  0.00           H  
ATOM    275  CB  VAL    16      14.000 -18.592   3.929  1.00  0.00           C  
ATOM    276  HB  VAL    16      13.678 -18.436   4.958  1.00  0.00           H  
ATOM    277  CG1 VAL    16      12.726 -18.408   3.155  1.00  0.00           C  
ATOM    278 HG11 VAL    16      12.839 -18.315   2.075  1.00  0.00           H  
ATOM    279 HG12 VAL    16      12.014 -19.212   3.337  1.00  0.00           H  
ATOM    280 HG13 VAL    16      12.304 -17.449   3.457  1.00  0.00           H  
ATOM    281  CG2 VAL    16      14.425 -20.094   3.779  1.00  0.00           C  
ATOM    282 HG21 VAL    16      13.651 -20.826   4.009  1.00  0.00           H  
ATOM    283 HG22 VAL    16      14.649 -20.306   2.734  1.00  0.00           H  
ATOM    284 HG23 VAL    16      15.259 -20.247   4.463  1.00  0.00           H  
ATOM    285  C   VAL    16      15.577 -17.513   2.056  1.00  0.00           C  
ATOM    286  O   VAL    16      16.142 -18.462   1.530  1.00  0.00           O  
ATOM    287  N   LYS    17      15.177 -16.326   1.488  1.00  0.00           N  
ATOM    288  H   LYS    17      14.899 -15.640   2.175  1.00  0.00           H  
ATOM    289  CA  LYS    17      15.424 -15.991   0.019  1.00  0.00           C  
ATOM    290  HA  LYS    17      15.587 -16.911  -0.542  1.00  0.00           H  
ATOM    291  CB  LYS    17      14.077 -15.451  -0.502  1.00  0.00           C  
ATOM    292  HB2 LYS    17      13.867 -14.569   0.103  1.00  0.00           H  
ATOM    293  HB3 LYS    17      14.184 -15.088  -1.524  1.00  0.00           H  
ATOM    294  CG  LYS    17      12.835 -16.319  -0.515  1.00  0.00           C  
ATOM    295  HG2 LYS    17      13.023 -17.180  -1.157  1.00  0.00           H  
ATOM    296  HG3 LYS    17      12.653 -16.597   0.523  1.00  0.00           H  
ATOM    297  CD  LYS    17      11.622 -15.439  -0.966  1.00  0.00           C  
ATOM    298  HD2 LYS    17      11.477 -14.546  -0.359  1.00  0.00           H  
ATOM    299  HD3 LYS    17      11.735 -15.160  -2.014  1.00  0.00           H  
ATOM    300  CE  LYS    17      10.285 -16.099  -0.830  1.00  0.00           C  
ATOM    301  HE2 LYS    17       9.505 -15.357  -1.004  1.00  0.00           H  
ATOM    302  HE3 LYS    17      10.178 -16.882  -1.581  1.00  0.00           H  
ATOM    303  NZ  LYS    17      10.118 -16.695   0.508  1.00  0.00           N  
ATOM    304  HZ1 LYS    17       9.167 -16.987   0.686  1.00  0.00           H  
ATOM    305  HZ2 LYS    17      10.707 -17.510   0.599  1.00  0.00           H  
ATOM    306  HZ3 LYS    17      10.355 -16.014   1.215  1.00  0.00           H  
ATOM    307  C   LYS    17      16.613 -15.014  -0.251  1.00  0.00           C  
ATOM    308  O   LYS    17      16.886 -14.568  -1.358  1.00  0.00           O  
ATOM    309  N   GLU    18      17.433 -14.666   0.764  1.00  0.00           N  
ATOM    310  H   GLU    18      17.181 -15.151   1.613  1.00  0.00           H  
ATOM    311  CA  GLU    18      18.657 -13.844   0.756  1.00  0.00           C  
ATOM    312  HA  GLU    18      18.758 -13.292  -0.178  1.00  0.00           H  
ATOM    313  CB  GLU    18      18.418 -12.950   2.033  1.00  0.00           C  
ATOM    314  HB2 GLU    18      17.962 -13.559   2.813  1.00  0.00           H  
ATOM    315  HB3 GLU    18      19.388 -12.611   2.397  1.00  0.00           H  
ATOM    316  CG  GLU    18      17.457 -11.796   1.638  1.00  0.00           C  
ATOM    317  HG2 GLU    18      17.856 -11.194   0.822  1.00  0.00           H  
ATOM    318  HG3 GLU    18      16.602 -12.310   1.198  1.00  0.00           H  
ATOM    319  CD  GLU    18      17.108 -10.919   2.851  1.00  0.00           C  
ATOM    320  OE1 GLU    18      16.011 -11.023   3.444  1.00  0.00           O  
ATOM    321  OE2 GLU    18      17.974 -10.106   3.193  1.00  0.00           O  
ATOM    322  C   GLU    18      19.938 -14.693   0.936  1.00  0.00           C  
ATOM    323  O   GLU    18      21.011 -14.136   0.907  1.00  0.00           O  
ATOM    324  N   LYS    19      19.866 -16.049   1.129  1.00  0.00           N  
ATOM    325  H   LYS    19      18.944 -16.454   1.053  1.00  0.00           H  
ATOM    326  CA  LYS    19      20.982 -16.837   1.794  1.00  0.00           C  
ATOM    327  HA  LYS    19      21.212 -16.310   2.720  1.00  0.00           H  
ATOM    328  CB  LYS    19      20.425 -18.270   2.161  1.00  0.00           C  
ATOM    329  HB2 LYS    19      20.048 -18.668   1.219  1.00  0.00           H  
ATOM    330  HB3 LYS    19      21.208 -18.841   2.659  1.00  0.00           H  
ATOM    331  CG  LYS    19      19.184 -18.073   3.148  1.00  0.00           C  
ATOM    332  HG2 LYS    19      18.281 -17.690   2.672  1.00  0.00           H  
ATOM    333  HG3 LYS    19      18.914 -19.050   3.548  1.00  0.00           H  
ATOM    334  CD  LYS    19      19.327 -17.080   4.346  1.00  0.00           C  
ATOM    335  HD2 LYS    19      19.188 -16.021   4.125  1.00  0.00           H  
ATOM    336  HD3 LYS    19      18.554 -17.302   5.083  1.00  0.00           H  
ATOM    337  CE  LYS    19      20.635 -17.247   4.991  1.00  0.00           C  
ATOM    338  HE2 LYS    19      20.782 -18.270   5.336  1.00  0.00           H  
ATOM    339  HE3 LYS    19      21.420 -17.017   4.271  1.00  0.00           H  
ATOM    340  NZ  LYS    19      20.771 -16.558   6.247  1.00  0.00           N  
ATOM    341  HZ1 LYS    19      20.030 -16.667   6.925  1.00  0.00           H  
ATOM    342  HZ2 LYS    19      21.588 -16.945   6.698  1.00  0.00           H  
ATOM    343  HZ3 LYS    19      21.018 -15.586   6.132  1.00  0.00           H  
ATOM    344  C   LYS    19      22.373 -16.932   1.102  1.00  0.00           C  
ATOM    345  O   LYS    19      23.239 -17.726   1.473  1.00  0.00           O  
ATOM    346  N   LEU    20      22.543 -16.165   0.055  1.00  0.00           N  
ATOM    347  H   LEU    20      21.832 -15.474  -0.140  1.00  0.00           H  
ATOM    348  CA  LEU    20      23.803 -16.125  -0.689  1.00  0.00           C  
ATOM    349  HA  LEU    20      24.361 -17.032  -0.459  1.00  0.00           H  
ATOM    350  CB  LEU    20      23.528 -15.966  -2.220  1.00  0.00           C  
ATOM    351  HB2 LEU    20      23.159 -14.974  -2.481  1.00  0.00           H  
ATOM    352  HB3 LEU    20      24.462 -16.140  -2.754  1.00  0.00           H  
ATOM    353  CG  LEU    20      22.485 -16.963  -2.708  1.00  0.00           C  
ATOM    354  HG  LEU    20      21.588 -16.609  -2.198  1.00  0.00           H  
ATOM    355  CD1 LEU    20      22.325 -16.825  -4.264  1.00  0.00           C  
ATOM    356 HD11 LEU    20      21.847 -15.856  -4.407  1.00  0.00           H  
ATOM    357 HD12 LEU    20      23.222 -16.923  -4.876  1.00  0.00           H  
ATOM    358 HD13 LEU    20      21.585 -17.561  -4.577  1.00  0.00           H  
ATOM    359  CD2 LEU    20      22.855 -18.389  -2.456  1.00  0.00           C  
ATOM    360 HD21 LEU    20      23.856 -18.574  -2.846  1.00  0.00           H  
ATOM    361 HD22 LEU    20      22.855 -18.478  -1.369  1.00  0.00           H  
ATOM    362 HD23 LEU    20      22.124 -19.035  -2.941  1.00  0.00           H  
ATOM    363  C   LEU    20      24.610 -14.954  -0.066  1.00  0.00           C  
ATOM    364  O   LEU    20      25.850 -15.094  -0.227  1.00  0.00           O  
ATOM    365  N   LYS    21      24.071 -13.880   0.598  1.00  0.00           N  
ATOM    366  H   LYS    21      23.062 -13.867   0.577  1.00  0.00           H  
ATOM    367  CA  LYS    21      24.783 -12.737   1.149  1.00  0.00           C  
ATOM    368  HA  LYS    21      25.851 -12.948   1.106  1.00  0.00           H  
ATOM    369  CB  LYS    21      24.492 -11.492   0.254  1.00  0.00           C  
ATOM    370  HB2 LYS    21      25.043 -10.626   0.622  1.00  0.00           H  
ATOM    371  HB3 LYS    21      24.929 -11.694  -0.724  1.00  0.00           H  
ATOM    372  CG  LYS    21      23.055 -11.052   0.013  1.00  0.00           C  
ATOM    373  HG2 LYS    21      22.985 -10.093  -0.500  1.00  0.00           H  
ATOM    374  HG3 LYS    21      22.489 -11.854  -0.462  1.00  0.00           H  
ATOM    375  CD  LYS    21      22.258 -10.737   1.249  1.00  0.00           C  
ATOM    376  HD2 LYS    21      21.924 -11.695   1.647  1.00  0.00           H  
ATOM    377  HD3 LYS    21      22.946 -10.173   1.879  1.00  0.00           H  
ATOM    378  CE  LYS    21      20.982  -9.908   1.182  1.00  0.00           C  
ATOM    379  HE2 LYS    21      21.271  -9.014   0.629  1.00  0.00           H  
ATOM    380  HE3 LYS    21      20.299 -10.525   0.598  1.00  0.00           H  
ATOM    381  NZ  LYS    21      20.547  -9.747   2.539  1.00  0.00           N  
ATOM    382  HZ1 LYS    21      20.663 -10.615   3.042  1.00  0.00           H  
ATOM    383  HZ2 LYS    21      21.121  -9.004   2.914  1.00  0.00           H  
ATOM    384  HZ3 LYS    21      19.549  -9.614   2.611  1.00  0.00           H  
ATOM    385  C   LYS    21      24.579 -12.495   2.679  1.00  0.00           C  
ATOM    386  O   LYS    21      24.996 -11.395   3.199  1.00  0.00           O  
ATOM    387  N   ASP    22      24.107 -13.478   3.451  1.00  0.00           N  
ATOM    388  H   ASP    22      23.753 -14.279   2.949  1.00  0.00           H  
ATOM    389  CA  ASP    22      24.060 -13.400   4.873  1.00  0.00           C  
ATOM    390  HA  ASP    22      25.046 -13.155   5.267  1.00  0.00           H  
ATOM    391  CB  ASP    22      22.983 -12.409   5.412  1.00  0.00           C  
ATOM    392  HB2 ASP    22      22.999 -12.262   6.492  1.00  0.00           H  
ATOM    393  HB3 ASP    22      23.367 -11.422   5.156  1.00  0.00           H  
ATOM    394  CG  ASP    22      21.611 -12.756   4.965  1.00  0.00           C  
ATOM    395  OD1 ASP    22      21.157 -13.849   5.335  1.00  0.00           O  
ATOM    396  OD2 ASP    22      21.071 -11.845   4.317  1.00  0.00           O  
ATOM    397  C   ASP    22      23.799 -14.778   5.385  1.00  0.00           C  
ATOM    398  O   ASP    22      23.685 -15.829   4.690  1.00  0.00           O  
ATOM    399  N   THR    23      23.860 -14.791   6.750  1.00  0.00           N  
ATOM    400  H   THR    23      23.928 -13.835   7.069  1.00  0.00           H  
ATOM    401  CA  THR    23      24.160 -15.889   7.696  1.00  0.00           C  
ATOM    402  HA  THR    23      25.242 -15.855   7.818  1.00  0.00           H  
ATOM    403  CB  THR    23      23.612 -15.697   9.107  1.00  0.00           C  
ATOM    404  HB  THR    23      23.827 -16.612   9.658  1.00  0.00           H  
ATOM    405  CG2 THR    23      24.193 -14.536   9.904  1.00  0.00           C  
ATOM    406 HG21 THR    23      25.267 -14.704   9.972  1.00  0.00           H  
ATOM    407 HG22 THR    23      23.885 -13.601   9.435  1.00  0.00           H  
ATOM    408 HG23 THR    23      23.856 -14.573  10.940  1.00  0.00           H  
ATOM    409  OG1 THR    23      22.258 -15.470   9.039  1.00  0.00           O  
ATOM    410  HG1 THR    23      21.933 -15.178   9.894  1.00  0.00           H  
ATOM    411  C   THR    23      23.898 -17.325   7.071  1.00  0.00           C  
ATOM    412  O   THR    23      22.864 -17.948   7.374  1.00  0.00           O  
ATOM    413  N   PHE    24      24.894 -17.851   6.341  1.00  0.00           N  
ATOM    414  H   PHE    24      25.619 -17.187   6.111  1.00  0.00           H  
ATOM    415  CA  PHE    24      25.010 -19.109   5.633  1.00  0.00           C  
ATOM    416  HA  PHE    24      25.019 -19.903   6.380  1.00  0.00           H  
ATOM    417  CB  PHE    24      23.762 -19.464   4.789  1.00  0.00           C  
ATOM    418  HB2 PHE    24      22.788 -19.451   5.277  1.00  0.00           H  
ATOM    419  HB3 PHE    24      23.662 -18.727   3.992  1.00  0.00           H  
ATOM    420  CG  PHE    24      23.919 -20.771   4.046  1.00  0.00           C  
ATOM    421  CD1 PHE    24      24.240 -21.965   4.715  1.00  0.00           C  
ATOM    422  HD1 PHE    24      24.368 -21.976   5.788  1.00  0.00           H  
ATOM    423  CE1 PHE    24      24.261 -23.199   4.057  1.00  0.00           C  
ATOM    424  HE1 PHE    24      24.396 -24.050   4.709  1.00  0.00           H  
ATOM    425  CZ  PHE    24      24.116 -23.282   2.693  1.00  0.00           C  
ATOM    426  HZ  PHE    24      24.065 -24.228   2.175  1.00  0.00           H  
ATOM    427  CE2 PHE    24      23.844 -22.129   1.987  1.00  0.00           C  
ATOM    428  HE2 PHE    24      23.782 -22.100   0.909  1.00  0.00           H  
ATOM    429  CD2 PHE    24      23.697 -20.894   2.621  1.00  0.00           C  
ATOM    430  HD2 PHE    24      23.560 -20.035   1.982  1.00  0.00           H  
ATOM    431  C   PHE    24      26.290 -19.079   4.798  1.00  0.00           C  
ATOM    432  O   PHE    24      27.242 -19.827   5.061  1.00  0.00           O  
ATOM    433  N   ALA    25      26.311 -18.000   3.939  1.00  0.00           N  
ATOM    434  H   ALA    25      25.413 -17.539   3.972  1.00  0.00           H  
ATOM    435  CA  ALA    25      27.529 -17.259   3.678  1.00  0.00           C  
ATOM    436  HA  ALA    25      28.239 -18.034   3.386  1.00  0.00           H  
ATOM    437  CB  ALA    25      27.290 -16.346   2.466  1.00  0.00           C  
ATOM    438  HB1 ALA    25      27.085 -16.844   1.518  1.00  0.00           H  
ATOM    439  HB2 ALA    25      26.479 -15.625   2.566  1.00  0.00           H  
ATOM    440  HB3 ALA    25      28.143 -15.764   2.118  1.00  0.00           H  
ATOM    441  C   ALA    25      27.891 -16.456   4.916  1.00  0.00           C  
ATOM    442  O   ALA    25      27.137 -15.893   5.797  1.00  0.00           O  
TER   
END   
