# Supplementary material for: Prediction of Anticancer Peptides with High Efficacy and Low Toxicity by Hybrid Model Based on 3D Structure of Peptides
Source: Int J Mol Sci. 2021 May 26;22(11):5630. doi: 10.3390/ijms22115630 (PMC8198792; doi:10.3390/ijms22115630)
Supplement: Supplementary file 1 [file ijms-22-05630-s001.zip › Supplement2(Datasets)/ACPs(PDB)/D1/PDB(Negative)/(116)NL_satpdb11368.pdb]

ATOM      1  N   PHE     1      -2.448  -0.839 -17.998  1.00  0.00           N  
ATOM      2  H   PHE     1      -2.709   0.120 -17.818  1.00  0.00           H  
ATOM      3  CA  PHE     1      -2.257  -1.704 -16.861  1.00  0.00           C  
ATOM      4  HA  PHE     1      -1.882  -1.122 -16.020  1.00  0.00           H  
ATOM      5  CB  PHE     1      -3.610  -2.459 -16.436  1.00  0.00           C  
ATOM      6  HB2 PHE     1      -4.301  -1.722 -16.027  1.00  0.00           H  
ATOM      7  HB3 PHE     1      -4.136  -2.754 -17.344  1.00  0.00           H  
ATOM      8  CG  PHE     1      -3.350  -3.431 -15.383  1.00  0.00           C  
ATOM      9  CD1 PHE     1      -3.105  -2.936 -14.124  1.00  0.00           C  
ATOM     10  HD1 PHE     1      -2.884  -1.906 -13.883  1.00  0.00           H  
ATOM     11  CE1 PHE     1      -3.048  -3.751 -12.963  1.00  0.00           C  
ATOM     12  HE1 PHE     1      -2.971  -3.408 -11.942  1.00  0.00           H  
ATOM     13  CZ  PHE     1      -3.299  -5.112 -13.188  1.00  0.00           C  
ATOM     14  HZ  PHE     1      -3.327  -5.731 -12.303  1.00  0.00           H  
ATOM     15  CE2 PHE     1      -3.525  -5.586 -14.463  1.00  0.00           C  
ATOM     16  HE2 PHE     1      -3.828  -6.605 -14.652  1.00  0.00           H  
ATOM     17  CD2 PHE     1      -3.483  -4.797 -15.591  1.00  0.00           C  
ATOM     18  HD2 PHE     1      -3.856  -5.290 -16.477  1.00  0.00           H  
ATOM     19  C   PHE     1      -1.082  -2.649 -17.220  1.00  0.00           C  
ATOM     20  O   PHE     1      -1.012  -3.106 -18.354  1.00  0.00           O  
ATOM     21  N   LEU     2      -0.188  -3.035 -16.305  1.00  0.00           N  
ATOM     22  H   LEU     2      -0.290  -2.616 -15.391  1.00  0.00           H  
ATOM     23  CA  LEU     2       0.968  -3.821 -16.536  1.00  0.00           C  
ATOM     24  HA  LEU     2       1.133  -4.175 -17.553  1.00  0.00           H  
ATOM     25  CB  LEU     2       2.083  -2.924 -16.188  1.00  0.00           C  
ATOM     26  HB2 LEU     2       1.791  -2.152 -15.477  1.00  0.00           H  
ATOM     27  HB3 LEU     2       2.773  -3.607 -15.691  1.00  0.00           H  
ATOM     28  CG  LEU     2       2.874  -2.345 -17.385  1.00  0.00           C  
ATOM     29  HG  LEU     2       2.888  -2.983 -18.269  1.00  0.00           H  
ATOM     30  CD1 LEU     2       2.286  -0.995 -17.767  1.00  0.00           C  
ATOM     31 HD11 LEU     2       1.237  -1.055 -18.057  1.00  0.00           H  
ATOM     32 HD12 LEU     2       2.472  -0.385 -16.883  1.00  0.00           H  
ATOM     33 HD13 LEU     2       2.842  -0.480 -18.550  1.00  0.00           H  
ATOM     34  CD2 LEU     2       4.403  -2.289 -16.975  1.00  0.00           C  
ATOM     35 HD21 LEU     2       4.543  -1.703 -16.066  1.00  0.00           H  
ATOM     36 HD22 LEU     2       4.718  -3.313 -16.773  1.00  0.00           H  
ATOM     37 HD23 LEU     2       4.963  -1.749 -17.738  1.00  0.00           H  
ATOM     38  C   LEU     2       0.788  -5.112 -15.580  1.00  0.00           C  
ATOM     39  O   LEU     2       1.146  -4.971 -14.430  1.00  0.00           O  
ATOM     40  N   PRO     3       0.229  -6.299 -16.032  1.00  0.00           N  
ATOM     41  CD  PRO     3      -0.300  -6.570 -17.356  1.00  0.00           C  
ATOM     42  HD2 PRO     3       0.411  -6.987 -18.069  1.00  0.00           H  
ATOM     43  HD3 PRO     3      -0.773  -5.674 -17.757  1.00  0.00           H  
ATOM     44  CG  PRO     3      -1.386  -7.573 -17.011  1.00  0.00           C  
ATOM     45  HG2 PRO     3      -1.629  -8.127 -17.918  1.00  0.00           H  
ATOM     46  HG3 PRO     3      -2.255  -6.996 -16.698  1.00  0.00           H  
ATOM     47  CB  PRO     3      -0.855  -8.408 -15.914  1.00  0.00           C  
ATOM     48  HB2 PRO     3      -0.090  -9.094 -16.278  1.00  0.00           H  
ATOM     49  HB3 PRO     3      -1.658  -8.903 -15.368  1.00  0.00           H  
ATOM     50  CA  PRO     3      -0.266  -7.303 -15.126  1.00  0.00           C  
ATOM     51  HA  PRO     3      -1.107  -6.810 -14.637  1.00  0.00           H  
ATOM     52  C   PRO     3       0.673  -7.913 -14.034  1.00  0.00           C  
ATOM     53  O   PRO     3       0.133  -8.377 -13.104  1.00  0.00           O  
ATOM     54  N   ALA     4       1.972  -7.825 -14.120  1.00  0.00           N  
ATOM     55  H   ALA     4       2.350  -7.638 -15.038  1.00  0.00           H  
ATOM     56  CA  ALA     4       2.840  -8.101 -12.955  1.00  0.00           C  
ATOM     57  HA  ALA     4       2.379  -9.036 -12.639  1.00  0.00           H  
ATOM     58  CB  ALA     4       4.260  -8.399 -13.487  1.00  0.00           C  
ATOM     59  HB1 ALA     4       4.853  -8.929 -12.742  1.00  0.00           H  
ATOM     60  HB2 ALA     4       4.255  -9.019 -14.384  1.00  0.00           H  
ATOM     61  HB3 ALA     4       4.749  -7.453 -13.720  1.00  0.00           H  
ATOM     62  C   ALA     4       2.967  -7.125 -11.804  1.00  0.00           C  
ATOM     63  O   ALA     4       3.676  -7.368 -10.796  1.00  0.00           O  
ATOM     64  N   VAL     5       2.333  -5.995 -11.962  1.00  0.00           N  
ATOM     65  H   VAL     5       1.896  -5.941 -12.870  1.00  0.00           H  
ATOM     66  CA  VAL     5       2.157  -5.065 -10.852  1.00  0.00           C  
ATOM     67  HA  VAL     5       3.158  -4.748 -10.559  1.00  0.00           H  
ATOM     68  CB  VAL     5       1.396  -3.769 -11.241  1.00  0.00           C  
ATOM     69  HB  VAL     5       1.911  -3.408 -12.131  1.00  0.00           H  
ATOM     70  CG1 VAL     5      -0.047  -3.989 -11.545  1.00  0.00           C  
ATOM     71 HG11 VAL     5      -0.559  -3.091 -11.892  1.00  0.00           H  
ATOM     72 HG12 VAL     5      -0.112  -4.774 -12.299  1.00  0.00           H  
ATOM     73 HG13 VAL     5      -0.515  -4.304 -10.612  1.00  0.00           H  
ATOM     74  CG2 VAL     5       1.676  -2.640 -10.221  1.00  0.00           C  
ATOM     75 HG21 VAL     5       1.387  -1.698 -10.687  1.00  0.00           H  
ATOM     76 HG22 VAL     5       1.037  -2.697  -9.340  1.00  0.00           H  
ATOM     77 HG23 VAL     5       2.700  -2.708  -9.854  1.00  0.00           H  
ATOM     78  C   VAL     5       1.560  -5.766  -9.600  1.00  0.00           C  
ATOM     79  O   VAL     5       2.158  -5.724  -8.539  1.00  0.00           O  
ATOM     80  N   LEU     6       0.420  -6.457  -9.761  1.00  0.00           N  
ATOM     81  H   LEU     6      -0.069  -6.452 -10.645  1.00  0.00           H  
ATOM     82  CA  LEU     6      -0.142  -7.310  -8.728  1.00  0.00           C  
ATOM     83  HA  LEU     6      -0.349  -6.687  -7.858  1.00  0.00           H  
ATOM     84  CB  LEU     6      -1.358  -7.979  -9.407  1.00  0.00           C  
ATOM     85  HB2 LEU     6      -1.901  -7.161  -9.880  1.00  0.00           H  
ATOM     86  HB3 LEU     6      -1.057  -8.700 -10.168  1.00  0.00           H  
ATOM     87  CG  LEU     6      -2.274  -8.726  -8.401  1.00  0.00           C  
ATOM     88  HG  LEU     6      -2.145  -8.349  -7.386  1.00  0.00           H  
ATOM     89  CD1 LEU     6      -3.777  -8.362  -8.767  1.00  0.00           C  
ATOM     90 HD11 LEU     6      -3.888  -7.287  -8.626  1.00  0.00           H  
ATOM     91 HD12 LEU     6      -4.075  -8.616  -9.784  1.00  0.00           H  
ATOM     92 HD13 LEU     6      -4.345  -8.925  -8.026  1.00  0.00           H  
ATOM     93  CD2 LEU     6      -2.029 -10.214  -8.544  1.00  0.00           C  
ATOM     94 HD21 LEU     6      -2.149 -10.384  -9.614  1.00  0.00           H  
ATOM     95 HD22 LEU     6      -1.044 -10.481  -8.161  1.00  0.00           H  
ATOM     96 HD23 LEU     6      -2.804 -10.800  -8.049  1.00  0.00           H  
ATOM     97  C   LEU     6       0.766  -8.381  -8.237  1.00  0.00           C  
ATOM     98  O   LEU     6       0.835  -8.671  -7.048  1.00  0.00           O  
ATOM     99  N   ARG     7       1.639  -8.953  -9.083  1.00  0.00           N  
ATOM    100  H   ARG     7       1.598  -8.759 -10.074  1.00  0.00           H  
ATOM    101  CA  ARG     7       2.572 -10.062  -8.638  1.00  0.00           C  
ATOM    102  HA  ARG     7       2.079 -10.788  -7.991  1.00  0.00           H  
ATOM    103  CB  ARG     7       3.072 -10.847  -9.877  1.00  0.00           C  
ATOM    104  HB2 ARG     7       2.252 -11.445 -10.275  1.00  0.00           H  
ATOM    105  HB3 ARG     7       3.219 -10.269 -10.789  1.00  0.00           H  
ATOM    106  CG  ARG     7       4.272 -11.754  -9.662  1.00  0.00           C  
ATOM    107  HG2 ARG     7       4.309 -12.088  -8.625  1.00  0.00           H  
ATOM    108  HG3 ARG     7       4.167 -12.572 -10.375  1.00  0.00           H  
ATOM    109  CD  ARG     7       5.563 -10.982  -9.966  1.00  0.00           C  
ATOM    110  HD2 ARG     7       5.894 -11.196 -10.982  1.00  0.00           H  
ATOM    111  HD3 ARG     7       5.361  -9.912  -9.925  1.00  0.00           H  
ATOM    112  NE  ARG     7       6.574 -11.332  -9.005  1.00  0.00           N  
ATOM    113  HE  ARG     7       6.225 -11.868  -8.223  1.00  0.00           H  
ATOM    114  CZ  ARG     7       7.851 -10.915  -9.128  1.00  0.00           C  
ATOM    115  NH1 ARG     7       8.410 -10.131 -10.061  1.00  0.00           N  
ATOM    116 HH11 ARG     7       7.894  -9.486 -10.641  1.00  0.00           H  
ATOM    117 HH12 ARG     7       9.408  -9.981 -10.011  1.00  0.00           H  
ATOM    118  NH2 ARG     7       8.678 -11.446  -8.262  1.00  0.00           N  
ATOM    119 HH21 ARG     7       8.392 -12.093  -7.541  1.00  0.00           H  
ATOM    120 HH22 ARG     7       9.652 -11.183  -8.274  1.00  0.00           H  
ATOM    121  C   ARG     7       3.783  -9.400  -7.857  1.00  0.00           C  
ATOM    122  O   ARG     7       4.251  -9.981  -6.865  1.00  0.00           O  
ATOM    123  N   VAL     8       4.191  -8.194  -8.188  1.00  0.00           N  
ATOM    124  H   VAL     8       3.924  -7.829  -9.090  1.00  0.00           H  
ATOM    125  CA  VAL     8       5.249  -7.554  -7.459  1.00  0.00           C  
ATOM    126  HA  VAL     8       6.155  -8.160  -7.475  1.00  0.00           H  
ATOM    127  CB  VAL     8       5.736  -6.308  -8.228  1.00  0.00           C  
ATOM    128  HB  VAL     8       4.905  -5.879  -8.786  1.00  0.00           H  
ATOM    129  CG1 VAL     8       6.402  -5.267  -7.347  1.00  0.00           C  
ATOM    130 HG11 VAL     8       7.252  -5.694  -6.815  1.00  0.00           H  
ATOM    131 HG12 VAL     8       6.855  -4.507  -7.984  1.00  0.00           H  
ATOM    132 HG13 VAL     8       5.745  -4.664  -6.721  1.00  0.00           H  
ATOM    133  CG2 VAL     8       6.707  -6.779  -9.339  1.00  0.00           C  
ATOM    134 HG21 VAL     8       6.240  -7.106 -10.269  1.00  0.00           H  
ATOM    135 HG22 VAL     8       7.254  -5.924  -9.735  1.00  0.00           H  
ATOM    136 HG23 VAL     8       7.506  -7.469  -9.067  1.00  0.00           H  
ATOM    137  C   VAL     8       4.761  -7.227  -6.013  1.00  0.00           C  
ATOM    138  O   VAL     8       5.423  -7.682  -5.141  1.00  0.00           O  
ATOM    139  N   ALA     9       3.510  -6.733  -5.829  1.00  0.00           N  
ATOM    140  H   ALA     9       2.972  -6.424  -6.626  1.00  0.00           H  
ATOM    141  CA  ALA     9       2.762  -6.539  -4.659  1.00  0.00           C  
ATOM    142  HA  ALA     9       3.381  -5.900  -4.029  1.00  0.00           H  
ATOM    143  CB  ALA     9       1.471  -5.867  -4.940  1.00  0.00           C  
ATOM    144  HB1 ALA     9       0.833  -5.842  -4.056  1.00  0.00           H  
ATOM    145  HB2 ALA     9       1.669  -4.858  -5.301  1.00  0.00           H  
ATOM    146  HB3 ALA     9       1.040  -6.345  -5.819  1.00  0.00           H  
ATOM    147  C   ALA     9       2.699  -7.812  -3.740  1.00  0.00           C  
ATOM    148  O   ALA     9       3.140  -7.722  -2.612  1.00  0.00           O  
ATOM    149  N   ALA    10       2.239  -8.962  -4.322  1.00  0.00           N  
ATOM    150  H   ALA    10       1.780  -8.830  -5.212  1.00  0.00           H  
ATOM    151  CA  ALA    10       2.226 -10.300  -3.671  1.00  0.00           C  
ATOM    152  HA  ALA    10       1.778 -10.172  -2.686  1.00  0.00           H  
ATOM    153  CB  ALA    10       1.281 -11.213  -4.453  1.00  0.00           C  
ATOM    154  HB1 ALA    10       1.043 -12.105  -3.873  1.00  0.00           H  
ATOM    155  HB2 ALA    10       0.379 -10.636  -4.656  1.00  0.00           H  
ATOM    156  HB3 ALA    10       1.721 -11.540  -5.395  1.00  0.00           H  
ATOM    157  C   ALA    10       3.599 -10.956  -3.384  1.00  0.00           C  
ATOM    158  O   ALA    10       3.599 -12.068  -2.798  1.00  0.00           O  
ATOM    159  N   GLN    11       4.701 -10.309  -3.667  1.00  0.00           N  
ATOM    160  H   GLN    11       4.666  -9.539  -4.320  1.00  0.00           H  
ATOM    161  CA  GLN    11       6.030 -10.532  -3.134  1.00  0.00           C  
ATOM    162  HA  GLN    11       5.839 -11.421  -2.533  1.00  0.00           H  
ATOM    163  CB  GLN    11       7.061 -10.927  -4.295  1.00  0.00           C  
ATOM    164  HB2 GLN    11       6.935 -10.389  -5.235  1.00  0.00           H  
ATOM    165  HB3 GLN    11       8.052 -10.825  -3.853  1.00  0.00           H  
ATOM    166  CG  GLN    11       6.936 -12.430  -4.498  1.00  0.00           C  
ATOM    167  HG2 GLN    11       7.863 -12.900  -4.829  1.00  0.00           H  
ATOM    168  HG3 GLN    11       6.735 -12.955  -3.564  1.00  0.00           H  
ATOM    169  CD  GLN    11       5.970 -12.863  -5.611  1.00  0.00           C  
ATOM    170  OE1 GLN    11       6.350 -12.946  -6.792  1.00  0.00           O  
ATOM    171  NE2 GLN    11       4.758 -13.303  -5.301  1.00  0.00           N  
ATOM    172 HE21 GLN    11       4.148 -13.456  -6.091  1.00  0.00           H  
ATOM    173 HE22 GLN    11       4.622 -13.434  -4.308  1.00  0.00           H  
ATOM    174  C   GLN    11       6.555  -9.365  -2.371  1.00  0.00           C  
ATOM    175  O   GLN    11       7.597  -9.508  -1.731  1.00  0.00           O  
ATOM    176  N   VAL    12       5.985  -8.168  -2.381  1.00  0.00           N  
ATOM    177  H   VAL    12       5.008  -8.179  -2.636  1.00  0.00           H  
ATOM    178  CA  VAL    12       6.335  -6.929  -1.666  1.00  0.00           C  
ATOM    179  HA  VAL    12       5.518  -6.289  -1.999  1.00  0.00           H  
ATOM    180  CB  VAL    12       6.398  -7.075  -0.124  1.00  0.00           C  
ATOM    181  HB  VAL    12       7.154  -7.797   0.186  1.00  0.00           H  
ATOM    182  CG1 VAL    12       6.622  -5.715   0.451  1.00  0.00           C  
ATOM    183 HG11 VAL    12       7.665  -5.412   0.357  1.00  0.00           H  
ATOM    184 HG12 VAL    12       5.945  -4.951   0.071  1.00  0.00           H  
ATOM    185 HG13 VAL    12       6.409  -5.632   1.517  1.00  0.00           H  
ATOM    186  CG2 VAL    12       5.061  -7.633   0.418  1.00  0.00           C  
ATOM    187 HG21 VAL    12       5.011  -7.555   1.504  1.00  0.00           H  
ATOM    188 HG22 VAL    12       4.224  -7.089  -0.020  1.00  0.00           H  
ATOM    189 HG23 VAL    12       4.942  -8.688   0.170  1.00  0.00           H  
ATOM    190  C   VAL    12       7.631  -6.292  -2.159  1.00  0.00           C  
ATOM    191  O   VAL    12       7.634  -5.070  -2.471  1.00  0.00           O  
ATOM    192  N   VAL    13       8.729  -7.032  -2.266  1.00  0.00           N  
ATOM    193  H   VAL    13       8.571  -7.976  -1.941  1.00  0.00           H  
ATOM    194  CA  VAL    13      10.001  -6.669  -2.871  1.00  0.00           C  
ATOM    195  HA  VAL    13      10.133  -5.610  -2.646  1.00  0.00           H  
ATOM    196  CB  VAL    13      11.160  -7.464  -2.271  1.00  0.00           C  
ATOM    197  HB  VAL    13      11.237  -7.239  -1.207  1.00  0.00           H  
ATOM    198  CG1 VAL    13      11.008  -8.973  -2.316  1.00  0.00           C  
ATOM    199 HG11 VAL    13      11.781  -9.412  -1.685  1.00  0.00           H  
ATOM    200 HG12 VAL    13      10.114  -9.249  -1.757  1.00  0.00           H  
ATOM    201 HG13 VAL    13      10.991  -9.305  -3.355  1.00  0.00           H  
ATOM    202  CG2 VAL    13      12.476  -7.177  -2.974  1.00  0.00           C  
ATOM    203 HG21 VAL    13      13.261  -7.794  -2.539  1.00  0.00           H  
ATOM    204 HG22 VAL    13      12.502  -7.416  -4.037  1.00  0.00           H  
ATOM    205 HG23 VAL    13      12.737  -6.121  -2.910  1.00  0.00           H  
ATOM    206  C   VAL    13       9.954  -6.936  -4.410  1.00  0.00           C  
ATOM    207  O   VAL    13       9.600  -8.048  -4.856  1.00  0.00           O  
ATOM    208  N   PRO    14      10.433  -5.922  -5.249  1.00  0.00           N  
ATOM    209  CD  PRO    14      10.893  -4.689  -4.662  1.00  0.00           C  
ATOM    210  HD2 PRO    14      11.541  -4.779  -3.790  1.00  0.00           H  
ATOM    211  HD3 PRO    14      10.008  -4.091  -4.445  1.00  0.00           H  
ATOM    212  CG  PRO    14      11.557  -3.835  -5.743  1.00  0.00           C  
ATOM    213  HG2 PRO    14      12.577  -4.207  -5.834  1.00  0.00           H  
ATOM    214  HG3 PRO    14      11.402  -2.766  -5.596  1.00  0.00           H  
ATOM    215  CB  PRO    14      10.849  -4.365  -6.984  1.00  0.00           C  
ATOM    216  HB2 PRO    14      11.397  -4.116  -7.893  1.00  0.00           H  
ATOM    217  HB3 PRO    14       9.936  -3.772  -7.023  1.00  0.00           H  
ATOM    218  CA  PRO    14      10.520  -5.858  -6.710  1.00  0.00           C  
ATOM    219  HA  PRO    14       9.549  -6.087  -7.150  1.00  0.00           H  
ATOM    220  C   PRO    14      11.615  -6.797  -7.175  1.00  0.00           C  
ATOM    221  O   PRO    14      12.662  -6.495  -7.749  1.00  0.00           O  
ATOM    222  N   THR    15      11.352  -8.093  -6.938  1.00  0.00           N  
ATOM    223  H   THR    15      10.475  -8.345  -6.506  1.00  0.00           H  
ATOM    224  CA  THR    15      12.180  -9.262  -7.479  1.00  0.00           C  
ATOM    225  HA  THR    15      13.216  -8.973  -7.305  1.00  0.00           H  
ATOM    226  CB  THR    15      11.913 -10.463  -6.506  1.00  0.00           C  
ATOM    227  HB  THR    15      12.141 -11.387  -7.037  1.00  0.00           H  
ATOM    228  CG2 THR    15      12.743 -10.600  -5.236  1.00  0.00           C  
ATOM    229 HG21 THR    15      12.135 -11.226  -4.582  1.00  0.00           H  
ATOM    230 HG22 THR    15      13.720 -11.070  -5.356  1.00  0.00           H  
ATOM    231 HG23 THR    15      12.858  -9.649  -4.717  1.00  0.00           H  
ATOM    232  OG1 THR    15      10.564 -10.467  -6.232  1.00  0.00           O  
ATOM    233  HG1 THR    15      10.339  -9.700  -5.700  1.00  0.00           H  
ATOM    234  C   THR    15      11.892  -9.510  -8.973  1.00  0.00           C  
ATOM    235  O   THR    15      11.006 -10.294  -9.314  1.00  0.00           O  
ATOM    236  N   VAL    16      12.520  -8.651  -9.783  1.00  0.00           N  
ATOM    237  H   VAL    16      12.910  -7.910  -9.218  1.00  0.00           H  
ATOM    238  CA  VAL    16      12.185  -8.313 -11.193  1.00  0.00           C  
ATOM    239  HA  VAL    16      13.118  -7.839 -11.500  1.00  0.00           H  
ATOM    240  CB  VAL    16      11.959  -9.564 -12.099  1.00  0.00           C  
ATOM    241  HB  VAL    16      11.173 -10.183 -11.666  1.00  0.00           H  
ATOM    242  CG1 VAL    16      11.560  -9.145 -13.507  1.00  0.00           C  
ATOM    243 HG11 VAL    16      10.631  -8.576 -13.492  1.00  0.00           H  
ATOM    244 HG12 VAL    16      12.372  -8.650 -14.041  1.00  0.00           H  
ATOM    245 HG13 VAL    16      11.316  -9.982 -14.162  1.00  0.00           H  
ATOM    246  CG2 VAL    16      13.153 -10.499 -12.148  1.00  0.00           C  
ATOM    247 HG21 VAL    16      13.044 -11.283 -12.898  1.00  0.00           H  
ATOM    248 HG22 VAL    16      14.098 -10.052 -12.457  1.00  0.00           H  
ATOM    249 HG23 VAL    16      13.253 -10.913 -11.145  1.00  0.00           H  
ATOM    250  C   VAL    16      10.992  -7.280 -11.161  1.00  0.00           C  
ATOM    251  O   VAL    16       9.909  -7.519 -10.634  1.00  0.00           O  
ATOM    252  N   PHE    17      11.282  -6.083 -11.746  1.00  0.00           N  
ATOM    253  H   PHE    17      12.185  -5.940 -12.177  1.00  0.00           H  
ATOM    254  CA  PHE    17      10.300  -4.954 -11.750  1.00  0.00           C  
ATOM    255  HA  PHE    17       9.791  -4.987 -10.786  1.00  0.00           H  
ATOM    256  CB  PHE    17      11.046  -3.631 -12.057  1.00  0.00           C  
ATOM    257  HB2 PHE    17      11.967  -3.553 -11.478  1.00  0.00           H  
ATOM    258  HB3 PHE    17      11.276  -3.663 -13.122  1.00  0.00           H  
ATOM    259  CG  PHE    17      10.243  -2.436 -11.824  1.00  0.00           C  
ATOM    260  CD1 PHE    17       9.705  -1.714 -12.954  1.00  0.00           C  
ATOM    261  HD1 PHE    17       9.964  -1.978 -13.969  1.00  0.00           H  
ATOM    262  CE1 PHE    17       8.885  -0.578 -12.741  1.00  0.00           C  
ATOM    263  HE1 PHE    17       8.453  -0.162 -13.639  1.00  0.00           H  
ATOM    264  CZ  PHE    17       8.669  -0.067 -11.437  1.00  0.00           C  
ATOM    265  HZ  PHE    17       8.118   0.842 -11.244  1.00  0.00           H  
ATOM    266  CE2 PHE    17       9.301  -0.715 -10.345  1.00  0.00           C  
ATOM    267  HE2 PHE    17       9.089  -0.371  -9.343  1.00  0.00           H  
ATOM    268  CD2 PHE    17      10.023  -1.926 -10.534  1.00  0.00           C  
ATOM    269  HD2 PHE    17      10.548  -2.359  -9.696  1.00  0.00           H  
ATOM    270  C   PHE    17       9.180  -5.194 -12.774  1.00  0.00           C  
ATOM    271  O   PHE    17       9.323  -6.012 -13.667  1.00  0.00           O  
ATOM    272  N   CYS    18       8.019  -4.515 -12.559  1.00  0.00           N  
ATOM    273  H   CYS    18       7.788  -3.948 -11.756  1.00  0.00           H  
ATOM    274  CA  CYS    18       6.785  -4.797 -13.261  1.00  0.00           C  
ATOM    275  HA  CYS    18       6.360  -5.730 -12.890  1.00  0.00           H  
ATOM    276  CB  CYS    18       5.740  -3.719 -12.874  1.00  0.00           C  
ATOM    277  HB2 CYS    18       5.847  -2.796 -13.445  1.00  0.00           H  
ATOM    278  HB3 CYS    18       4.770  -4.118 -13.170  1.00  0.00           H  
ATOM    279  SG  CYS    18       5.725  -3.501 -11.127  1.00  0.00           S  
ATOM    280  HG  CYS    18       4.748  -2.603 -10.967  1.00  0.00           H  
ATOM    281  C   CYS    18       6.982  -4.925 -14.761  1.00  0.00           C  
ATOM    282  O   CYS    18       6.313  -5.826 -15.354  1.00  0.00           O  
ATOM    283  N   ALA    19       7.955  -4.258 -15.355  1.00  0.00           N  
ATOM    284  H   ALA    19       8.642  -3.859 -14.732  1.00  0.00           H  
ATOM    285  CA  ALA    19       8.290  -4.235 -16.784  1.00  0.00           C  
ATOM    286  HA  ALA    19       7.513  -3.712 -17.343  1.00  0.00           H  
ATOM    287  CB  ALA    19       9.544  -3.378 -16.909  1.00  0.00           C  
ATOM    288  HB1 ALA    19      10.066  -3.447 -17.864  1.00  0.00           H  
ATOM    289  HB2 ALA    19       9.405  -2.316 -16.706  1.00  0.00           H  
ATOM    290  HB3 ALA    19      10.314  -3.627 -16.180  1.00  0.00           H  
ATOM    291  C   ALA    19       8.480  -5.591 -17.516  1.00  0.00           C  
ATOM    292  O   ALA    19       8.537  -5.589 -18.703  1.00  0.00           O  
ATOM    293  N   ILE    20       8.644  -6.743 -16.880  1.00  0.00           N  
ATOM    294  H   ILE    20       8.602  -6.728 -15.871  1.00  0.00           H  
ATOM    295  CA  ILE    20       8.666  -8.079 -17.540  1.00  0.00           C  
ATOM    296  HA  ILE    20       9.400  -8.081 -18.346  1.00  0.00           H  
ATOM    297  CB  ILE    20       8.949  -9.177 -16.516  1.00  0.00           C  
ATOM    298  HB  ILE    20       9.970  -8.895 -16.256  1.00  0.00           H  
ATOM    299  CG2 ILE    20       8.130  -9.155 -15.230  1.00  0.00           C  
ATOM    300 HG21 ILE    20       8.155  -8.264 -14.603  1.00  0.00           H  
ATOM    301 HG22 ILE    20       7.112  -9.355 -15.564  1.00  0.00           H  
ATOM    302 HG23 ILE    20       8.389  -9.930 -14.508  1.00  0.00           H  
ATOM    303  CG1 ILE    20       9.118 -10.590 -16.993  1.00  0.00           C  
ATOM    304 HG12 ILE    20       9.454 -11.145 -16.117  1.00  0.00           H  
ATOM    305 HG13 ILE    20       8.137 -10.940 -17.316  1.00  0.00           H  
ATOM    306  CD1 ILE    20      10.051 -10.892 -18.161  1.00  0.00           C  
ATOM    307 HD11 ILE    20       9.518 -10.445 -19.000  1.00  0.00           H  
ATOM    308 HD12 ILE    20      10.963 -10.317 -17.999  1.00  0.00           H  
ATOM    309 HD13 ILE    20      10.235 -11.948 -18.357  1.00  0.00           H  
ATOM    310  C   ILE    20       7.308  -8.316 -18.231  1.00  0.00           C  
ATOM    311  O   ILE    20       7.194  -8.735 -19.370  1.00  0.00           O  
ATOM    312  N   SER    21       6.147  -7.983 -17.621  1.00  0.00           N  
ATOM    313  H   SER    21       6.319  -7.580 -16.710  1.00  0.00           H  
ATOM    314  CA  SER    21       4.862  -7.957 -18.304  1.00  0.00           C  
ATOM    315  HA  SER    21       4.719  -8.948 -18.735  1.00  0.00           H  
ATOM    316  CB  SER    21       3.748  -7.722 -17.232  1.00  0.00           C  
ATOM    317  HB2 SER    21       2.799  -7.642 -17.760  1.00  0.00           H  
ATOM    318  HB3 SER    21       3.666  -8.667 -16.694  1.00  0.00           H  
ATOM    319  OG  SER    21       3.883  -6.655 -16.413  1.00  0.00           O  
ATOM    320  HG  SER    21       4.795  -6.365 -16.339  1.00  0.00           H  
ATOM    321  C   SER    21       4.785  -6.939 -19.444  1.00  0.00           C  
ATOM    322  O   SER    21       5.530  -5.936 -19.315  1.00  0.00           O  
ATOM    323  N   LYS    22       3.812  -7.082 -20.435  1.00  0.00           N  
ATOM    324  H   LYS    22       3.323  -7.964 -20.494  1.00  0.00           H  
ATOM    325  CA  LYS    22       3.408  -5.982 -21.368  1.00  0.00           C  
ATOM    326  HA  LYS    22       4.094  -5.145 -21.242  1.00  0.00           H  
ATOM    327  CB  LYS    22       3.356  -6.551 -22.811  1.00  0.00           C  
ATOM    328  HB2 LYS    22       2.996  -7.580 -22.817  1.00  0.00           H  
ATOM    329  HB3 LYS    22       2.690  -5.886 -23.362  1.00  0.00           H  
ATOM    330  CG  LYS    22       4.765  -6.426 -23.539  1.00  0.00           C  
ATOM    331  HG2 LYS    22       4.661  -6.983 -24.471  1.00  0.00           H  
ATOM    332  HG3 LYS    22       4.982  -5.403 -23.846  1.00  0.00           H  
ATOM    333  CD  LYS    22       6.016  -7.047 -22.811  1.00  0.00           C  
ATOM    334  HD2 LYS    22       5.726  -7.740 -22.022  1.00  0.00           H  
ATOM    335  HD3 LYS    22       6.466  -7.688 -23.568  1.00  0.00           H  
ATOM    336  CE  LYS    22       7.013  -6.068 -22.187  1.00  0.00           C  
ATOM    337  HE2 LYS    22       7.633  -5.596 -22.949  1.00  0.00           H  
ATOM    338  HE3 LYS    22       6.453  -5.292 -21.665  1.00  0.00           H  
ATOM    339  NZ  LYS    22       7.892  -6.800 -21.228  1.00  0.00           N  
ATOM    340  HZ1 LYS    22       7.315  -7.349 -20.607  1.00  0.00           H  
ATOM    341  HZ2 LYS    22       8.565  -7.370 -21.721  1.00  0.00           H  
ATOM    342  HZ3 LYS    22       8.397  -6.174 -20.619  1.00  0.00           H  
ATOM    343  C   LYS    22       2.082  -5.292 -20.996  1.00  0.00           C  
ATOM    344  O   LYS    22       1.236  -5.725 -20.205  1.00  0.00           O  
ATOM    345  N   LYS    23       1.926  -4.011 -21.419  1.00  0.00           N  
ATOM    346  H   LYS    23       2.654  -3.669 -22.029  1.00  0.00           H  
ATOM    347  CA  LYS    23       0.785  -3.160 -21.090  1.00  0.00           C  
ATOM    348  HA  LYS    23       0.653  -3.161 -20.008  1.00  0.00           H  
ATOM    349  CB  LYS    23       1.068  -1.680 -21.435  1.00  0.00           C  
ATOM    350  HB2 LYS    23       2.004  -1.375 -20.967  1.00  0.00           H  
ATOM    351  HB3 LYS    23       1.117  -1.579 -22.519  1.00  0.00           H  
ATOM    352  CG  LYS    23       0.001  -0.659 -21.005  1.00  0.00           C  
ATOM    353  HG2 LYS    23      -0.465  -1.121 -20.134  1.00  0.00           H  
ATOM    354  HG3 LYS    23       0.475   0.292 -20.760  1.00  0.00           H  
ATOM    355  CD  LYS    23      -1.047  -0.432 -22.034  1.00  0.00           C  
ATOM    356  HD2 LYS    23      -0.616  -0.240 -23.016  1.00  0.00           H  
ATOM    357  HD3 LYS    23      -1.507  -1.420 -22.004  1.00  0.00           H  
ATOM    358  CE  LYS    23      -2.172   0.621 -21.760  1.00  0.00           C  
ATOM    359  HE2 LYS    23      -2.430   0.517 -20.707  1.00  0.00           H  
ATOM    360  HE3 LYS    23      -1.718   1.609 -21.835  1.00  0.00           H  
ATOM    361  NZ  LYS    23      -3.243   0.374 -22.753  1.00  0.00           N  
ATOM    362  HZ1 LYS    23      -3.906   1.133 -22.696  1.00  0.00           H  
ATOM    363  HZ2 LYS    23      -2.952   0.176 -23.700  1.00  0.00           H  
ATOM    364  HZ3 LYS    23      -3.731  -0.472 -22.494  1.00  0.00           H  
ATOM    365  C   LYS    23      -0.510  -3.753 -21.772  1.00  0.00           C  
ATOM    366  O   LYS    23      -0.405  -4.083 -22.924  1.00  0.00           O  
ATOM    367  N   CYS    24      -1.587  -3.750 -21.042  1.00  0.00           N  
ATOM    368  H   CYS    24      -1.473  -3.561 -20.056  1.00  0.00           H  
ATOM    369  CA  CYS    24      -2.850  -4.383 -21.498  1.00  0.00           C  
ATOM    370  HA  CYS    24      -2.706  -5.417 -21.812  1.00  0.00           H  
ATOM    371  CB  CYS    24      -3.704  -4.341 -20.244  1.00  0.00           C  
ATOM    372  HB2 CYS    24      -3.526  -3.460 -19.627  1.00  0.00           H  
ATOM    373  HB3 CYS    24      -4.751  -4.321 -20.546  1.00  0.00           H  
ATOM    374  SG  CYS    24      -3.334  -5.889 -19.269  1.00  0.00           S  
ATOM    375  HG  CYS    24      -3.857  -6.788 -20.106  1.00  0.00           H  
ATOM    376  C   CYS    24      -3.442  -3.581 -22.655  1.00  0.00           C  
ATOM    377  O   CYS    24      -3.848  -2.426 -22.510  1.00  0.00           O  
TER   
END   
