# Supplementary material for: Prediction of Anticancer Peptides with High Efficacy and Low Toxicity by Hybrid Model Based on 3D Structure of Peptides
Source: Int J Mol Sci. 2021 May 26;22(11):5630. doi: 10.3390/ijms22115630 (PMC8198792; doi:10.3390/ijms22115630)
Supplement: Supplementary file 1 [file ijms-22-05630-s001.zip › Supplement2(Datasets)/ACPs(PDB)/D1/PDB(Negative)/(117)NL_satpdb11369.pdb]

ATOM      1  N   ARG A   1     -12.760 -10.910  -4.240  1.00  0.00           N  
ATOM      2  CA  ARG A   1     -12.500  -9.800  -3.320  1.00  0.00           C  
ATOM      3  C   ARG A   1     -11.140  -9.100  -3.500  1.00  0.00           C  
ATOM      4  O   ARG A   1     -10.150  -9.720  -3.870  1.00  0.00           O  
ATOM      5  CB  ARG A   1     -12.540 -10.360  -1.900  1.00  0.00           C  
ATOM      6  CG  ARG A   1     -13.440  -9.470  -1.060  1.00  0.00           C  
ATOM      7  CD  ARG A   1     -13.440  -9.990   0.370  1.00  0.00           C  
ATOM      8  NE  ARG A   1     -12.650  -9.060   1.170  1.00  0.00           N  
ATOM      9  CZ  ARG A   1     -11.900  -9.350   2.220  1.00  0.00           C  
ATOM     10  NH1 ARG A   1     -11.470 -10.580   2.480  1.00  0.00           N  
ATOM     11  NH2 ARG A   1     -11.330  -8.350   2.870  1.00  0.00           N  
ATOM     12  H1  ARG A   1     -11.900 -11.400  -4.400  1.00  0.00           H  
ATOM     13  H2  ARG A   1     -13.410 -11.550  -3.820  1.00  0.00           H  
ATOM     14  H3  ARG A   1     -13.120 -10.560  -5.110  1.00  0.00           H  
ATOM     15  HE  ARG A   1     -12.690  -8.100   0.880  1.00  0.00           H  
ATOM     16 HH11 ARG A   1     -11.690 -11.320   1.850  1.00  0.00           H  
ATOM     17 HH12 ARG A   1     -10.920 -10.750   3.290  1.00  0.00           H  
ATOM     18 HH21 ARG A   1     -11.380  -7.430   2.490  1.00  0.00           H  
ATOM     19 HH22 ARG A   1     -10.820  -8.530   3.710  1.00  0.00           H  
ATOM     20  N   ILE A   2     -11.120  -7.810  -3.190  1.00  0.00           N  
ATOM     21  CA  ILE A   2      -9.860  -7.070  -3.050  1.00  0.00           C  
ATOM     22  C   ILE A   2      -9.510  -6.880  -1.570  1.00  0.00           C  
ATOM     23  O   ILE A   2     -10.270  -6.310  -0.780  1.00  0.00           O  
ATOM     24  CB  ILE A   2      -9.860  -5.780  -3.890  1.00  0.00           C  
ATOM     25  CG1 ILE A   2      -9.960  -6.160  -5.370  1.00  0.00           C  
ATOM     26  CG2 ILE A   2      -8.590  -4.950  -3.660  1.00  0.00           C  
ATOM     27  CD1 ILE A   2     -10.630  -5.090  -6.230  1.00  0.00           C  
ATOM     28  H   ILE A   2     -11.960  -7.270  -3.090  1.00  0.00           H  
ATOM     29  N   CYS A   3      -8.310  -7.360  -1.280  1.00  0.00           N  
ATOM     30  CA  CYS A   3      -7.700  -7.330   0.060  1.00  0.00           C  
ATOM     31  C   CYS A   3      -6.830  -6.090   0.230  1.00  0.00           C  
ATOM     32  O   CYS A   3      -6.050  -5.730  -0.650  1.00  0.00           O  
ATOM     33  CB  CYS A   3      -6.840  -8.580   0.260  1.00  0.00           C  
ATOM     34  SG  CYS A   3      -7.800 -10.070   0.710  1.00  0.00           S  
ATOM     35  H   CYS A   3      -7.700  -7.640  -2.020  1.00  0.00           H  
ATOM     36  N   ARG A   4      -6.980  -5.490   1.410  1.00  0.00           N  
ATOM     37  CA  ARG A   4      -6.180  -4.350   1.870  1.00  0.00           C  
ATOM     38  C   ARG A   4      -5.320  -4.790   3.050  1.00  0.00           C  
ATOM     39  O   ARG A   4      -5.800  -5.310   4.060  1.00  0.00           O  
ATOM     40  CB  ARG A   4      -7.010  -3.130   2.300  1.00  0.00           C  
ATOM     41  CG  ARG A   4      -7.390  -2.230   1.120  1.00  0.00           C  
ATOM     42  CD  ARG A   4      -8.550  -2.800   0.310  1.00  0.00           C  
ATOM     43  NE  ARG A   4      -8.870  -1.860  -0.770  1.00  0.00           N  
ATOM     44  CZ  ARG A   4      -9.820  -2.020  -1.680  1.00  0.00           C  
ATOM     45  NH1 ARG A   4     -10.630  -3.070  -1.670  1.00  0.00           N  
ATOM     46  NH2 ARG A   4      -9.990  -1.090  -2.610  1.00  0.00           N  
ATOM     47  H   ARG A   4      -7.590  -5.870   2.100  1.00  0.00           H  
ATOM     48  HE  ARG A   4      -8.340  -1.010  -0.770  1.00  0.00           H  
ATOM     49 HH11 ARG A   4     -10.480  -3.790  -0.990  1.00  0.00           H  
ATOM     50 HH12 ARG A   4     -11.360  -3.150  -2.350  1.00  0.00           H  
ATOM     51 HH21 ARG A   4      -9.420  -0.270  -2.600  1.00  0.00           H  
ATOM     52 HH22 ARG A   4     -10.690  -1.210  -3.310  1.00  0.00           H  
ATOM     53  N   ARG A   5      -4.030  -4.700   2.780  1.00  0.00           N  
ATOM     54  CA  ARG A   5      -2.960  -5.150   3.670  1.00  0.00           C  
ATOM     55  C   ARG A   5      -1.990  -3.990   3.920  1.00  0.00           C  
ATOM     56  O   ARG A   5      -1.580  -3.330   2.970  1.00  0.00           O  
ATOM     57  CB  ARG A   5      -2.320  -6.350   2.950  1.00  0.00           C  
ATOM     58  CG  ARG A   5      -1.080  -7.020   3.540  1.00  0.00           C  
ATOM     59  CD  ARG A   5       0.190  -6.300   3.090  1.00  0.00           C  
ATOM     60  NE  ARG A   5       1.410  -7.000   3.540  1.00  0.00           N  
ATOM     61  CZ  ARG A   5       2.220  -7.710   2.750  1.00  0.00           C  
ATOM     62  NH1 ARG A   5       1.930  -7.920   1.470  1.00  0.00           N  
ATOM     63  NH2 ARG A   5       3.320  -8.270   3.240  1.00  0.00           N  
ATOM     64  H   ARG A   5      -3.740  -4.320   1.890  1.00  0.00           H  
ATOM     65  HE  ARG A   5       1.660  -6.860   4.490  1.00  0.00           H  
ATOM     66 HH11 ARG A   5       1.050  -7.600   1.130  1.00  0.00           H  
ATOM     67 HH12 ARG A   5       2.570  -8.400   0.870  1.00  0.00           H  
ATOM     68 HH21 ARG A   5       3.580  -8.140   4.190  1.00  0.00           H  
ATOM     69 HH22 ARG A   5       3.900  -8.810   2.630  1.00  0.00           H  
ATOM     70  N   ARG A   6      -1.620  -3.780   5.180  1.00  0.00           N  
ATOM     71  CA  ARG A   6      -0.640  -2.730   5.530  1.00  0.00           C  
ATOM     72  C   ARG A   6       0.720  -2.960   4.840  1.00  0.00           C  
ATOM     73  O   ARG A   6       1.330  -4.020   4.940  1.00  0.00           O  
ATOM     74  CB  ARG A   6      -0.490  -2.510   7.050  1.00  0.00           C  
ATOM     75  CG  ARG A   6       0.130  -3.640   7.890  1.00  0.00           C  
ATOM     76  CD  ARG A   6      -0.660  -4.960   7.920  1.00  0.00           C  
ATOM     77  NE  ARG A   6      -2.060  -4.700   8.300  1.00  0.00           N  
ATOM     78  CZ  ARG A   6      -3.150  -5.160   7.680  1.00  0.00           C  
ATOM     79  NH1 ARG A   6      -3.100  -6.250   6.930  1.00  0.00           N  
ATOM     80  NH2 ARG A   6      -4.350  -4.760   8.070  1.00  0.00           N  
ATOM     81  H   ARG A   6      -2.000  -4.310   5.950  1.00  0.00           H  
ATOM     82  HE  ARG A   6      -2.190  -4.140   9.120  1.00  0.00           H  
ATOM     83 HH11 ARG A   6      -2.280  -6.830   6.960  1.00  0.00           H  
ATOM     84 HH12 ARG A   6      -3.910  -6.560   6.430  1.00  0.00           H  
ATOM     85 HH21 ARG A   6      -4.440  -4.110   8.820  1.00  0.00           H  
ATOM     86 HH22 ARG A   6      -5.160  -5.130   7.620  1.00  0.00           H  
ATOM     87  N   SER A   7       1.140  -1.900   4.160  1.00  0.00           N  
ATOM     88  CA  SER A   7       2.280  -1.900   3.220  1.00  0.00           C  
ATOM     89  C   SER A   7       3.620  -2.200   3.890  1.00  0.00           C  
ATOM     90  O   SER A   7       4.270  -1.330   4.490  1.00  0.00           O  
ATOM     91  CB  SER A   7       2.320  -0.580   2.440  1.00  0.00           C  
ATOM     92  OG  SER A   7       3.310  -0.630   1.410  1.00  0.00           O  
ATOM     93  H   SER A   7       0.700  -1.000   4.300  1.00  0.00           H  
ATOM     94  HG  SER A   7       3.310  -1.520   0.940  1.00  0.00           H  
ATOM     95  N   ALA A   8       4.010  -3.460   3.780  1.00  0.00           N  
ATOM     96  CA  ALA A   8       5.270  -3.990   4.330  1.00  0.00           C  
ATOM     97  C   ALA A   8       6.480  -3.560   3.490  1.00  0.00           C  
ATOM     98  O   ALA A   8       6.550  -3.790   2.280  1.00  0.00           O  
ATOM     99  CB  ALA A   8       5.200  -5.510   4.460  1.00  0.00           C  
ATOM    100  H   ALA A   8       3.450  -4.140   3.300  1.00  0.00           H  
ATOM    101  N   GLY A   9       7.320  -2.770   4.150  1.00  0.00           N  
ATOM    102  CA  GLY A   9       8.560  -2.230   3.570  1.00  0.00           C  
ATOM    103  C   GLY A   9       8.470  -0.740   3.170  1.00  0.00           C  
ATOM    104  O   GLY A   9       9.440  -0.200   2.650  1.00  0.00           O  
ATOM    105  H   GLY A   9       7.140  -2.530   5.100  1.00  0.00           H  
ATOM    106  N   PHE A  10       7.310  -0.120   3.370  1.00  0.00           N  
ATOM    107  CA  PHE A  10       7.140   1.320   3.090  1.00  0.00           C  
ATOM    108  C   PHE A  10       7.820   2.180   4.170  1.00  0.00           C  
ATOM    109  O   PHE A  10       7.590   2.020   5.370  1.00  0.00           O  
ATOM    110  CB  PHE A  10       5.660   1.670   2.940  1.00  0.00           C  
ATOM    111  CG  PHE A  10       5.480   3.090   2.410  1.00  0.00           C  
ATOM    112  CD1 PHE A  10       5.830   3.400   1.080  1.00  0.00           C  
ATOM    113  CD2 PHE A  10       4.980   4.090   3.280  1.00  0.00           C  
ATOM    114  CE1 PHE A  10       5.680   4.720   0.600  1.00  0.00           C  
ATOM    115  CE2 PHE A  10       4.830   5.410   2.800  1.00  0.00           C  
ATOM    116  CZ  PHE A  10       5.180   5.710   1.460  1.00  0.00           C  
ATOM    117  H   PHE A  10       6.470  -0.590   3.650  1.00  0.00           H  
ATOM    118  N   LYS A  11       8.540   3.170   3.660  1.00  0.00           N  
ATOM    119  CA  LYS A  11       9.350   4.070   4.500  1.00  0.00           C  
ATOM    120  C   LYS A  11       8.550   5.200   5.130  1.00  0.00           C  
ATOM    121  O   LYS A  11       8.190   6.180   4.470  1.00  0.00           O  
ATOM    122  CB  LYS A  11      10.570   4.570   3.730  1.00  0.00           C  
ATOM    123  CG  LYS A  11      11.610   3.460   3.680  1.00  0.00           C  
ATOM    124  CD  LYS A  11      12.820   3.870   2.850  1.00  0.00           C  
ATOM    125  CE  LYS A  11      13.990   2.910   3.100  1.00  0.00           C  
ATOM    126  NZ  LYS A  11      14.500   3.090   4.470  1.00  0.00           N  
ATOM    127  H   LYS A  11       8.550   3.370   2.690  1.00  0.00           H  
ATOM    128  HZ1 LYS A  11      13.750   2.990   5.120  1.00  0.00           H  
ATOM    129  HZ2 LYS A  11      15.210   2.410   4.640  1.00  0.00           H  
ATOM    130  HZ3 LYS A  11      14.880   4.010   4.550  1.00  0.00           H  
ATOM    131  N   GLY A  12       8.000   4.820   6.270  1.00  0.00           N  
ATOM    132  CA  GLY A  12       7.320   5.740   7.200  1.00  0.00           C  
ATOM    133  C   GLY A  12       5.960   6.210   6.680  1.00  0.00           C  
ATOM    134  O   GLY A  12       5.100   5.380   6.380  1.00  0.00           O  
ATOM    135  H   GLY A  12       7.880   3.840   6.460  1.00  0.00           H  
ATOM    136  N   PRO A  13       5.750   7.530   6.690  1.00  0.00           N  
ATOM    137  CA  PRO A  13       4.470   8.140   6.290  1.00  0.00           C  
ATOM    138  C   PRO A  13       4.310   8.290   4.780  1.00  0.00           C  
ATOM    139  O   PRO A  13       5.240   8.650   4.060  1.00  0.00           O  
ATOM    140  CB  PRO A  13       4.490   9.490   7.010  1.00  0.00           C  
ATOM    141  CG  PRO A  13       5.970   9.870   7.050  1.00  0.00           C  
ATOM    142  CD  PRO A  13       6.660   8.540   7.280  1.00  0.00           C  
ATOM    143  N   CYS A  14       3.050   8.220   4.350  1.00  0.00           N  
ATOM    144  CA  CYS A  14       2.700   8.350   2.920  1.00  0.00           C  
ATOM    145  C   CYS A  14       2.570   9.820   2.510  1.00  0.00           C  
ATOM    146  O   CYS A  14       1.490  10.410   2.490  1.00  0.00           O  
ATOM    147  CB  CYS A  14       1.470   7.510   2.550  1.00  0.00           C  
ATOM    148  SG  CYS A  14       0.810   7.880   0.880  1.00  0.00           S  
ATOM    149  H   CYS A  14       2.270   8.230   4.970  1.00  0.00           H  
ATOM    150  N   VAL A  15       3.740  10.420   2.360  1.00  0.00           N  
ATOM    151  CA  VAL A  15       3.850  11.760   1.730  1.00  0.00           C  
ATOM    152  C   VAL A  15       3.820  11.590   0.190  1.00  0.00           C  
ATOM    153  O   VAL A  15       3.190  12.380  -0.510  1.00  0.00           O  
ATOM    154  CB  VAL A  15       5.100  12.520   2.210  1.00  0.00           C  
ATOM    155  CG1 VAL A  15       5.050  13.980   1.740  1.00  0.00           C  
ATOM    156  CG2 VAL A  15       5.230  12.530   3.740  1.00  0.00           C  
ATOM    157  H   VAL A  15       4.560  10.070   2.820  1.00  0.00           H  
ATOM    158  N   SER A  16       4.570  10.610  -0.310  1.00  0.00           N  
ATOM    159  CA  SER A  16       4.490  10.160  -1.710  1.00  0.00           C  
ATOM    160  C   SER A  16       3.620   8.910  -1.890  1.00  0.00           C  
ATOM    161  O   SER A  16       3.990   7.770  -1.570  1.00  0.00           O  
ATOM    162  CB  SER A  16       5.870   9.900  -2.330  1.00  0.00           C  
ATOM    163  OG  SER A  16       5.730   9.340  -3.640  1.00  0.00           O  
ATOM    164  H   SER A  16       5.300  10.200   0.230  1.00  0.00           H  
ATOM    165  HG  SER A  16       6.650   9.090  -3.990  1.00  0.00           H  
ATOM    166  N   ASN A  17       2.420   9.180  -2.410  1.00  0.00           N  
ATOM    167  CA  ASN A  17       1.470   8.170  -2.920  1.00  0.00           C  
ATOM    168  C   ASN A  17       2.090   7.260  -3.990  1.00  0.00           C  
ATOM    169  O   ASN A  17       1.850   6.050  -4.010  1.00  0.00           O  
ATOM    170  CB  ASN A  17       0.280   8.900  -3.560  1.00  0.00           C  
ATOM    171  CG  ASN A  17      -0.390   9.810  -2.540  1.00  0.00           C  
ATOM    172  OD1 ASN A  17      -0.040  10.970  -2.370  1.00  0.00           O  
ATOM    173  ND2 ASN A  17      -1.230   9.230  -1.720  1.00  0.00           N  
ATOM    174  H   ASN A  17       2.030  10.100  -2.300  1.00  0.00           H  
ATOM    175 HD21 ASN A  17      -1.320   8.240  -1.700  1.00  0.00           H  
ATOM    176 HD22 ASN A  17      -1.690   9.830  -1.070  1.00  0.00           H  
ATOM    177  N   LYS A  18       2.870   7.870  -4.880  1.00  0.00           N  
ATOM    178  CA  LYS A  18       3.560   7.180  -5.980  1.00  0.00           C  
ATOM    179  C   LYS A  18       4.470   6.060  -5.450  1.00  0.00           C  
ATOM    180  O   LYS A  18       4.290   4.900  -5.820  1.00  0.00           O  
ATOM    181  CB  LYS A  18       4.360   8.230  -6.760  1.00  0.00           C  
ATOM    182  CG  LYS A  18       4.770   7.720  -8.140  1.00  0.00           C  
ATOM    183  CD  LYS A  18       5.470   8.840  -8.910  1.00  0.00           C  
ATOM    184  CE  LYS A  18       6.910   8.460  -9.250  1.00  0.00           C  
ATOM    185  NZ  LYS A  18       7.530   9.610  -9.920  1.00  0.00           N  
ATOM    186  H   LYS A  18       3.000   8.870  -4.850  1.00  0.00           H  
ATOM    187  HZ1 LYS A  18       6.840  10.060 -10.480  1.00  0.00           H  
ATOM    188  HZ2 LYS A  18       7.890  10.250  -9.240  1.00  0.00           H  
ATOM    189  HZ3 LYS A  18       8.270   9.280 -10.510  1.00  0.00           H  
ATOM    190  N   ASN A  19       5.220   6.380  -4.410  1.00  0.00           N  
ATOM    191  CA  ASN A  19       6.110   5.390  -3.760  1.00  0.00           C  
ATOM    192  C   ASN A  19       5.390   4.290  -2.980  1.00  0.00           C  
ATOM    193  O   ASN A  19       5.910   3.180  -2.910  1.00  0.00           O  
ATOM    194  CB  ASN A  19       7.220   6.080  -2.970  1.00  0.00           C  
ATOM    195  CG  ASN A  19       8.150   6.760  -3.970  1.00  0.00           C  
ATOM    196  OD1 ASN A  19       7.940   7.900  -4.380  1.00  0.00           O  
ATOM    197  ND2 ASN A  19       9.090   6.010  -4.500  1.00  0.00           N  
ATOM    198  H   ASN A  19       5.270   7.310  -4.040  1.00  0.00           H  
ATOM    199 HD21 ASN A  19       9.140   5.020  -4.360  1.00  0.00           H  
ATOM    200 HD22 ASN A  19       9.710   6.440  -5.160  1.00  0.00           H  
ATOM    201  N   CYS A  20       4.180   4.560  -2.490  1.00  0.00           N  
ATOM    202  CA  CYS A  20       3.340   3.470  -1.950  1.00  0.00           C  
ATOM    203  C   CYS A  20       2.800   2.520  -3.030  1.00  0.00           C  
ATOM    204  O   CYS A  20       2.820   1.300  -2.820  1.00  0.00           O  
ATOM    205  CB  CYS A  20       2.220   3.940  -1.040  1.00  0.00           C  
ATOM    206  SG  CYS A  20       1.680   2.480  -0.080  1.00  0.00           S  
ATOM    207  H   CYS A  20       3.850   5.490  -2.340  1.00  0.00           H  
ATOM    208  N   ALA A  21       2.400   3.050  -4.180  1.00  0.00           N  
ATOM    209  CA  ALA A  21       2.030   2.210  -5.340  1.00  0.00           C  
ATOM    210  C   ALA A  21       3.190   1.290  -5.760  1.00  0.00           C  
ATOM    211  O   ALA A  21       3.030   0.070  -5.790  1.00  0.00           O  
ATOM    212  CB  ALA A  21       1.580   3.090  -6.510  1.00  0.00           C  
ATOM    213  H   ALA A  21       2.330   4.040  -4.320  1.00  0.00           H  
ATOM    214  N   GLN A  22       4.400   1.860  -5.800  1.00  0.00           N  
ATOM    215  CA  GLN A  22       5.630   1.080  -6.050  1.00  0.00           C  
ATOM    216  C   GLN A  22       5.890   0.030  -4.960  1.00  0.00           C  
ATOM    217  O   GLN A  22       6.030  -1.130  -5.310  1.00  0.00           O  
ATOM    218  CB  GLN A  22       6.850   2.000  -6.240  1.00  0.00           C  
ATOM    219  CG  GLN A  22       8.160   1.210  -6.370  1.00  0.00           C  
ATOM    220  CD  GLN A  22       9.230   1.880  -5.490  1.00  0.00           C  
ATOM    221  OE1 GLN A  22       9.440   3.090  -5.490  1.00  0.00           O  
ATOM    222  NE2 GLN A  22       9.820   1.120  -4.600  1.00  0.00           N  
ATOM    223  H   GLN A  22       4.520   2.860  -5.740  1.00  0.00           H  
ATOM    224 HE21 GLN A  22       9.610   0.150  -4.450  1.00  0.00           H  
ATOM    225 HE22 GLN A  22      10.520   1.570  -4.040  1.00  0.00           H  
ATOM    226  N   VAL A  23       5.960   0.420  -3.680  1.00  0.00           N  
ATOM    227  CA  VAL A  23       6.170  -0.550  -2.580  1.00  0.00           C  
ATOM    228  C   VAL A  23       5.170  -1.720  -2.600  1.00  0.00           C  
ATOM    229  O   VAL A  23       5.590  -2.880  -2.520  1.00  0.00           O  
ATOM    230  CB  VAL A  23       6.310   0.190  -1.230  1.00  0.00           C  
ATOM    231  CG1 VAL A  23       6.320  -0.770  -0.020  1.00  0.00           C  
ATOM    232  CG2 VAL A  23       7.620   0.980  -1.210  1.00  0.00           C  
ATOM    233  H   VAL A  23       5.980   1.390  -3.410  1.00  0.00           H  
ATOM    234  N   CYS A  24       3.930  -1.440  -2.960  1.00  0.00           N  
ATOM    235  CA  CYS A  24       2.900  -2.470  -3.150  1.00  0.00           C  
ATOM    236  C   CYS A  24       3.170  -3.410  -4.330  1.00  0.00           C  
ATOM    237  O   CYS A  24       3.290  -4.620  -4.140  1.00  0.00           O  
ATOM    238  CB  CYS A  24       1.530  -1.810  -3.220  1.00  0.00           C  
ATOM    239  SG  CYS A  24       1.150  -0.960  -1.650  1.00  0.00           S  
ATOM    240  H   CYS A  24       3.600  -0.490  -3.050  1.00  0.00           H  
ATOM    241  N   MET A  25       3.500  -2.840  -5.490  1.00  0.00           N  
ATOM    242  CA  MET A  25       3.940  -3.620  -6.670  1.00  0.00           C  
ATOM    243  C   MET A  25       5.230  -4.430  -6.450  1.00  0.00           C  
ATOM    244  O   MET A  25       5.270  -5.620  -6.730  1.00  0.00           O  
ATOM    245  CB  MET A  25       4.080  -2.720  -7.900  1.00  0.00           C  
ATOM    246  CG  MET A  25       2.690  -2.330  -8.420  1.00  0.00           C  
ATOM    247  SD  MET A  25       2.690  -1.620 -10.100  1.00  0.00           S  
ATOM    248  CE  MET A  25       3.380  -0.010  -9.790  1.00  0.00           C  
ATOM    249  H   MET A  25       3.340  -1.860  -5.660  1.00  0.00           H  
ATOM    250  N   GLN A  26       6.160  -3.800  -5.740  1.00  0.00           N  
ATOM    251  CA  GLN A  26       7.430  -4.370  -5.240  1.00  0.00           C  
ATOM    252  C   GLN A  26       7.150  -5.650  -4.390  1.00  0.00           C  
ATOM    253  O   GLN A  26       7.780  -6.680  -4.580  1.00  0.00           O  
ATOM    254  CB  GLN A  26       8.080  -3.280  -4.390  1.00  0.00           C  
ATOM    255  CG  GLN A  26       9.370  -3.610  -3.630  1.00  0.00           C  
ATOM    256  CD  GLN A  26       9.720  -2.390  -2.770  1.00  0.00           C  
ATOM    257  OE1 GLN A  26      10.120  -1.350  -3.250  1.00  0.00           O  
ATOM    258  NE2 GLN A  26       9.470  -2.470  -1.480  1.00  0.00           N  
ATOM    259  H   GLN A  26       6.050  -2.820  -5.530  1.00  0.00           H  
ATOM    260 HE21 GLN A  26       9.080  -3.290  -1.080  1.00  0.00           H  
ATOM    261 HE22 GLN A  26       9.680  -1.670  -0.930  1.00  0.00           H  
ATOM    262  N   GLU A  27       6.120  -5.550  -3.560  1.00  0.00           N  
ATOM    263  CA  GLU A  27       5.600  -6.610  -2.660  1.00  0.00           C  
ATOM    264  C   GLU A  27       4.820  -7.730  -3.370  1.00  0.00           C  
ATOM    265  O   GLU A  27       4.580  -8.780  -2.780  1.00  0.00           O  
ATOM    266  CB  GLU A  27       4.680  -5.960  -1.620  1.00  0.00           C  
ATOM    267  CG  GLU A  27       5.410  -5.250  -0.480  1.00  0.00           C  
ATOM    268  CD  GLU A  27       4.430  -4.470   0.390  1.00  0.00           C  
ATOM    269  OE1 GLU A  27       3.820  -5.090   1.280  1.00  0.00           O  
ATOM    270  OE2 GLU A  27       4.290  -3.240   0.180  1.00  0.00           O  
ATOM    271  H   GLU A  27       5.600  -4.690  -3.510  1.00  0.00           H  
ATOM    272  N   GLY A  28       4.370  -7.460  -4.610  1.00  0.00           N  
ATOM    273  CA  GLY A  28       3.520  -8.360  -5.410  1.00  0.00           C  
ATOM    274  C   GLY A  28       2.010  -8.030  -5.350  1.00  0.00           C  
ATOM    275  O   GLY A  28       1.170  -8.880  -5.660  1.00  0.00           O  
ATOM    276  H   GLY A  28       4.720  -6.670  -5.110  1.00  0.00           H  
ATOM    277  N   TRP A  29       1.700  -6.770  -5.040  1.00  0.00           N  
ATOM    278  CA  TRP A  29       0.330  -6.270  -4.860  1.00  0.00           C  
ATOM    279  C   TRP A  29      -0.020  -5.240  -5.940  1.00  0.00           C  
ATOM    280  O   TRP A  29       0.770  -4.340  -6.210  1.00  0.00           O  
ATOM    281  CB  TRP A  29       0.190  -5.650  -3.460  1.00  0.00           C  
ATOM    282  CG  TRP A  29       0.180  -6.690  -2.330  1.00  0.00           C  
ATOM    283  CD1 TRP A  29       1.090  -7.650  -2.130  1.00  0.00           C  
ATOM    284  CD2 TRP A  29      -0.910  -7.010  -1.530  1.00  0.00           C  
ATOM    285  NE1 TRP A  29       0.610  -8.600  -1.330  1.00  0.00           N  
ATOM    286  CE2 TRP A  29      -0.610  -8.240  -0.920  1.00  0.00           C  
ATOM    287  CE3 TRP A  29      -2.150  -6.380  -1.290  1.00  0.00           C  
ATOM    288  CZ2 TRP A  29      -1.540  -8.870  -0.070  1.00  0.00           C  
ATOM    289  CZ3 TRP A  29      -3.080  -7.010  -0.450  1.00  0.00           C  
ATOM    290  CH2 TRP A  29      -2.780  -8.250   0.150  1.00  0.00           C  
ATOM    291  H   TRP A  29       2.410  -6.080  -4.850  1.00  0.00           H  
ATOM    292  HE1 TRP A  29       1.000  -9.510  -1.220  1.00  0.00           H  
ATOM    293  N   GLY A  30      -1.280  -5.290  -6.350  1.00  0.00           N  
ATOM    294  CA  GLY A  30      -1.800  -4.560  -7.530  1.00  0.00           C  
ATOM    295  C   GLY A  30      -1.510  -3.050  -7.490  1.00  0.00           C  
ATOM    296  O   GLY A  30      -0.740  -2.530  -8.300  1.00  0.00           O  
ATOM    297  H   GLY A  30      -1.980  -5.740  -5.800  1.00  0.00           H  
ATOM    298  N   GLY A  31      -2.140  -2.410  -6.520  1.00  0.00           N  
ATOM    299  CA  GLY A  31      -1.990  -0.970  -6.260  1.00  0.00           C  
ATOM    300  C   GLY A  31      -1.770  -0.740  -4.760  1.00  0.00           C  
ATOM    301  O   GLY A  31      -1.860  -1.660  -3.950  1.00  0.00           O  
ATOM    302  H   GLY A  31      -2.630  -2.920  -5.810  1.00  0.00           H  
ATOM    303  N   GLY A  32      -1.500   0.520  -4.440  1.00  0.00           N  
ATOM    304  CA  GLY A  32      -1.320   0.950  -3.040  1.00  0.00           C  
ATOM    305  C   GLY A  32      -2.220   2.140  -2.710  1.00  0.00           C  
ATOM    306  O   GLY A  32      -2.550   2.980  -3.550  1.00  0.00           O  
ATOM    307  H   GLY A  32      -1.430   1.230  -5.130  1.00  0.00           H  
ATOM    308  N   ASN A  33      -2.610   2.150  -1.450  1.00  0.00           N  
ATOM    309  CA  ASN A  33      -3.630   3.040  -0.890  1.00  0.00           C  
ATOM    310  C   ASN A  33      -3.170   3.630   0.440  1.00  0.00           C  
ATOM    311  O   ASN A  33      -2.780   2.920   1.360  1.00  0.00           O  
ATOM    312  CB  ASN A  33      -4.900   2.200  -0.650  1.00  0.00           C  
ATOM    313  CG  ASN A  33      -5.810   2.010  -1.870  1.00  0.00           C  
ATOM    314  OD1 ASN A  33      -6.950   1.570  -1.760  1.00  0.00           O  
ATOM    315  ND2 ASN A  33      -5.350   2.280  -3.080  1.00  0.00           N  
ATOM    316  H   ASN A  33      -2.150   1.560  -0.770  1.00  0.00           H  
ATOM    317 HD21 ASN A  33      -4.410   2.590  -3.240  1.00  0.00           H  
ATOM    318 HD22 ASN A  33      -5.990   2.130  -3.820  1.00  0.00           H  
ATOM    319  N   CYS A  34      -3.310   4.940   0.580  1.00  0.00           N  
ATOM    320  CA  CYS A  34      -2.830   5.630   1.790  1.00  0.00           C  
ATOM    321  C   CYS A  34      -3.990   5.910   2.750  1.00  0.00           C  
ATOM    322  O   CYS A  34      -5.000   6.510   2.400  1.00  0.00           O  
ATOM    323  CB  CYS A  34      -2.020   6.860   1.420  1.00  0.00           C  
ATOM    324  SG  CYS A  34      -0.500   6.360   0.540  1.00  0.00           S  
ATOM    325  H   CYS A  34      -3.880   5.480  -0.040  1.00  0.00           H  
ATOM    326  N   ASP A  35      -3.770   5.430   3.970  1.00  0.00           N  
ATOM    327  CA  ASP A  35      -4.870   5.190   4.920  1.00  0.00           C  
ATOM    328  C   ASP A  35      -4.910   6.120   6.140  1.00  0.00           C  
ATOM    329  O   ASP A  35      -3.900   6.660   6.580  1.00  0.00           O  
ATOM    330  CB  ASP A  35      -4.910   3.720   5.350  1.00  0.00           C  
ATOM    331  CG  ASP A  35      -3.640   3.240   6.080  1.00  0.00           C  
ATOM    332  OD1 ASP A  35      -3.560   3.500   7.290  1.00  0.00           O  
ATOM    333  OD2 ASP A  35      -2.810   2.610   5.390  1.00  0.00           O  
ATOM    334  H   ASP A  35      -2.840   5.350   4.340  1.00  0.00           H  
ATOM    335  N   GLY A  36      -6.150   6.370   6.550  1.00  0.00           N  
ATOM    336  CA  GLY A  36      -6.510   7.160   7.740  1.00  0.00           C  
ATOM    337  C   GLY A  36      -5.990   8.600   7.590  1.00  0.00           C  
ATOM    338  O   GLY A  36      -6.340   9.250   6.600  1.00  0.00           O  
ATOM    339  H   GLY A  36      -6.940   6.100   5.990  1.00  0.00           H  
ATOM    340  N   PRO A  37      -5.040   9.030   8.440  1.00  0.00           N  
ATOM    341  CA  PRO A  37      -4.400  10.360   8.320  1.00  0.00           C  
ATOM    342  C   PRO A  37      -3.280  10.450   7.270  1.00  0.00           C  
ATOM    343  O   PRO A  37      -2.390  11.300   7.380  1.00  0.00           O  
ATOM    344  CB  PRO A  37      -3.880  10.630   9.730  1.00  0.00           C  
ATOM    345  CG  PRO A  37      -3.510   9.240  10.250  1.00  0.00           C  
ATOM    346  CD  PRO A  37      -4.610   8.350   9.680  1.00  0.00           C  
ATOM    347  N   LEU A  38      -3.240   9.480   6.340  1.00  0.00           N  
ATOM    348  CA  LEU A  38      -2.250   9.310   5.250  1.00  0.00           C  
ATOM    349  C   LEU A  38      -0.870   8.800   5.710  1.00  0.00           C  
ATOM    350  O   LEU A  38      -0.250   8.010   5.020  1.00  0.00           O  
ATOM    351  CB  LEU A  38      -2.050  10.570   4.380  1.00  0.00           C  
ATOM    352  CG  LEU A  38      -3.300  10.910   3.570  1.00  0.00           C  
ATOM    353  CD1 LEU A  38      -3.230  12.370   3.100  1.00  0.00           C  
ATOM    354  CD2 LEU A  38      -3.480   9.980   2.370  1.00  0.00           C  
ATOM    355  H   LEU A  38      -3.850   8.690   6.430  1.00  0.00           H  
ATOM    356  N   ARG A  39      -0.550   9.100   6.970  1.00  0.00           N  
ATOM    357  CA  ARG A  39       0.720   8.770   7.650  1.00  0.00           C  
ATOM    358  C   ARG A  39       1.030   7.260   7.820  1.00  0.00           C  
ATOM    359  O   ARG A  39       2.050   6.890   8.410  1.00  0.00           O  
ATOM    360  CB  ARG A  39       0.780   9.460   9.020  1.00  0.00           C  
ATOM    361  CG  ARG A  39       0.520  10.970   9.030  1.00  0.00           C  
ATOM    362  CD  ARG A  39       1.510  11.800   8.210  1.00  0.00           C  
ATOM    363  NE  ARG A  39       0.830  12.310   7.010  1.00  0.00           N  
ATOM    364  CZ  ARG A  39       1.270  12.230   5.750  1.00  0.00           C  
ATOM    365  NH1 ARG A  39       2.490  11.800   5.460  1.00  0.00           N  
ATOM    366  NH2 ARG A  39       0.530  12.690   4.750  1.00  0.00           N  
ATOM    367  H   ARG A  39      -1.140   9.720   7.480  1.00  0.00           H  
ATOM    368  HE  ARG A  39      -0.030  12.790   7.170  1.00  0.00           H  
ATOM    369 HH11 ARG A  39       3.100  11.550   6.210  1.00  0.00           H  
ATOM    370 HH12 ARG A  39       2.790  11.770   4.510  1.00  0.00           H  
ATOM    371 HH21 ARG A  39      -0.370  13.070   4.930  1.00  0.00           H  
ATOM    372 HH22 ARG A  39       0.870  12.600   3.820  1.00  0.00           H  
ATOM    373  N   ARG A  40       0.140   6.430   7.300  1.00  0.00           N  
ATOM    374  CA  ARG A  40       0.320   4.980   7.170  1.00  0.00           C  
ATOM    375  C   ARG A  40      -0.220   4.530   5.810  1.00  0.00           C  
ATOM    376  O   ARG A  40      -1.220   5.060   5.320  1.00  0.00           O  
ATOM    377  CB  ARG A  40      -0.390   4.240   8.320  1.00  0.00           C  
ATOM    378  CG  ARG A  40      -0.010   2.750   8.420  1.00  0.00           C  
ATOM    379  CD  ARG A  40       1.430   2.480   8.910  1.00  0.00           C  
ATOM    380  NE  ARG A  40       2.470   2.850   7.930  1.00  0.00           N  
ATOM    381  CZ  ARG A  40       2.900   2.140   6.890  1.00  0.00           C  
ATOM    382  NH1 ARG A  40       2.520   0.890   6.660  1.00  0.00           N  
ATOM    383  NH2 ARG A  40       3.780   2.680   6.060  1.00  0.00           N  
ATOM    384  H   ARG A  40      -0.630   6.780   6.780  1.00  0.00           H  
ATOM    385  HE  ARG A  40       2.920   3.720   8.110  1.00  0.00           H  
ATOM    386 HH11 ARG A  40       1.850   0.460   7.260  1.00  0.00           H  
ATOM    387 HH12 ARG A  40       2.900   0.380   5.890  1.00  0.00           H  
ATOM    388 HH21 ARG A  40       4.130   3.600   6.220  1.00  0.00           H  
ATOM    389 HH22 ARG A  40       4.130   2.140   5.300  1.00  0.00           H  
ATOM    390  N   CYS A  41       0.500   3.590   5.200  1.00  0.00           N  
ATOM    391  CA  CYS A  41       0.080   3.070   3.900  1.00  0.00           C  
ATOM    392  C   CYS A  41      -0.360   1.590   3.910  1.00  0.00           C  
ATOM    393  O   CYS A  41       0.100   0.750   4.680  1.00  0.00           O  
ATOM    394  CB  CYS A  41       1.130   3.310   2.820  1.00  0.00           C  
ATOM    395  SG  CYS A  41       0.300   3.230   1.200  1.00  0.00           S  
ATOM    396  H   CYS A  41       1.340   3.200   5.590  1.00  0.00           H  
ATOM    397  N   LYS A  42      -1.300   1.360   3.000  1.00  0.00           N  
ATOM    398  CA  LYS A  42      -1.860   0.060   2.630  1.00  0.00           C  
ATOM    399  C   LYS A  42      -1.600  -0.300   1.170  1.00  0.00           C  
ATOM    400  O   LYS A  42      -1.370   0.560   0.320  1.00  0.00           O  
ATOM    401  CB  LYS A  42      -3.360   0.150   2.850  1.00  0.00           C  
ATOM    402  CG  LYS A  42      -3.600  -0.860   3.940  1.00  0.00           C  
ATOM    403  CD  LYS A  42      -4.740  -0.430   4.840  1.00  0.00           C  
ATOM    404  CE  LYS A  42      -4.570  -1.330   6.050  1.00  0.00           C  
ATOM    405  NZ  LYS A  42      -5.690  -0.960   6.910  1.00  0.00           N  
ATOM    406  H   LYS A  42      -1.760   2.120   2.540  1.00  0.00           H  
ATOM    407  HZ1 LYS A  42      -5.650   0.030   7.050  1.00  0.00           H  
ATOM    408  HZ2 LYS A  42      -6.530  -1.210   6.430  1.00  0.00           H  
ATOM    409  HZ3 LYS A  42      -5.590  -1.440   7.780  1.00  0.00           H  
ATOM    410  N   CYS A  43      -1.660  -1.590   0.920  1.00  0.00           N  
ATOM    411  CA  CYS A  43      -1.560  -2.210  -0.410  1.00  0.00           C  
ATOM    412  C   CYS A  43      -2.840  -3.000  -0.680  1.00  0.00           C  
ATOM    413  O   CYS A  43      -3.360  -3.680   0.200  1.00  0.00           O  
ATOM    414  CB  CYS A  43      -0.410  -3.210  -0.390  1.00  0.00           C  
ATOM    415  SG  CYS A  43       1.250  -2.460  -0.280  1.00  0.00           S  
ATOM    416  H   CYS A  43      -1.740  -2.260   1.680  1.00  0.00           H  
ATOM    417  N   MET A  44      -3.240  -2.950  -1.940  1.00  0.00           N  
ATOM    418  CA  MET A  44      -4.470  -3.620  -2.410  1.00  0.00           C  
ATOM    419  C   MET A  44      -4.260  -4.450  -3.680  1.00  0.00           C  
ATOM    420  O   MET A  44      -3.580  -4.050  -4.620  1.00  0.00           O  
ATOM    421  CB  MET A  44      -5.630  -2.620  -2.540  1.00  0.00           C  
ATOM    422  CG  MET A  44      -5.330  -1.390  -3.390  1.00  0.00           C  
ATOM    423  SD  MET A  44      -5.400  -1.640  -5.200  1.00  0.00           S  
ATOM    424  CE  MET A  44      -7.140  -1.930  -5.460  1.00  0.00           C  
ATOM    425  H   MET A  44      -2.690  -2.520  -2.670  1.00  0.00           H  
ATOM    426  N   ARG A  45      -4.700  -5.700  -3.560  1.00  0.00           N  
ATOM    427  CA  ARG A  45      -4.770  -6.640  -4.700  1.00  0.00           C  
ATOM    428  C   ARG A  45      -6.000  -7.550  -4.560  1.00  0.00           C  
ATOM    429  O   ARG A  45      -6.620  -7.630  -3.490  1.00  0.00           O  
ATOM    430  CB  ARG A  45      -3.500  -7.500  -4.850  1.00  0.00           C  
ATOM    431  CG  ARG A  45      -3.310  -8.600  -3.810  1.00  0.00           C  
ATOM    432  CD  ARG A  45      -2.290  -9.610  -4.310  1.00  0.00           C  
ATOM    433  NE  ARG A  45      -2.110 -10.650  -3.290  1.00  0.00           N  
ATOM    434  CZ  ARG A  45      -0.950 -11.190  -2.920  1.00  0.00           C  
ATOM    435  NH1 ARG A  45       0.210 -10.840  -3.460  1.00  0.00           N  
ATOM    436  NH2 ARG A  45      -0.920 -12.100  -1.950  1.00  0.00           N  
ATOM    437  H   ARG A  45      -5.110  -6.020  -2.700  1.00  0.00           H  
ATOM    438  HE  ARG A  45      -2.960 -11.010  -2.900  1.00  0.00           H  
ATOM    439 HH11 ARG A  45       0.230 -10.090  -4.130  1.00  0.00           H  
ATOM    440 HH12 ARG A  45       1.050 -11.300  -3.200  1.00  0.00           H  
ATOM    441 HH21 ARG A  45      -1.770 -12.370  -1.500  1.00  0.00           H  
ATOM    442 HH22 ARG A  45      -0.050 -12.500  -1.680  1.00  0.00           H  
ATOM    443  N   ARG A  46      -6.230  -8.310  -5.610  1.00  0.00           N  
ATOM    444  CA  ARG A  46      -7.230  -9.390  -5.600  1.00  0.00           C  
ATOM    445  C   ARG A  46      -6.800 -10.550  -4.700  1.00  0.00           C  
ATOM    446  O   ARG A  46      -5.630 -10.930  -4.650  1.00  0.00           O  
ATOM    447  CB  ARG A  46      -7.400  -9.960  -7.000  1.00  0.00           C  
ATOM    448  CG  ARG A  46      -8.220  -9.030  -7.890  1.00  0.00           C  
ATOM    449  CD  ARG A  46      -8.450  -9.700  -9.240  1.00  0.00           C  
ATOM    450  NE  ARG A  46      -9.410 -10.810  -9.090  1.00  0.00           N  
ATOM    451  CZ  ARG A  46      -9.200 -12.100  -9.370  1.00  0.00           C  
ATOM    452  NH1 ARG A  46      -8.070 -12.550  -9.910  1.00  0.00           N  
ATOM    453  NH2 ARG A  46     -10.170 -12.990  -9.200  1.00  0.00           N  
ATOM    454  H   ARG A  46      -5.650  -8.280  -6.420  1.00  0.00           H  
ATOM    455  HE  ARG A  46     -10.310 -10.550  -8.770  1.00  0.00           H  
ATOM    456 HH11 ARG A  46      -7.360 -11.900 -10.170  1.00  0.00           H  
ATOM    457 HH12 ARG A  46      -7.970 -13.530 -10.080  1.00  0.00           H  
ATOM    458 HH21 ARG A  46     -11.050 -12.720  -8.830  1.00  0.00           H  
ATOM    459 HH22 ARG A  46      -9.990 -13.940  -9.460  1.00  0.00           H  
ATOM    460  N   CYS A  47      -7.790 -11.050  -3.990  1.00  0.00           N  
ATOM    461  CA  CYS A  47      -7.680 -12.250  -3.160  1.00  0.00           C  
ATOM    462  C   CYS A  47      -8.900 -13.190  -3.270  1.00  0.00           C  
ATOM    463  O   CYS A  47      -8.740 -14.380  -2.910  1.00  0.00           O  
ATOM    464  CB  CYS A  47      -7.410 -11.810  -1.720  1.00  0.00           C  
ATOM    465  SG  CYS A  47      -8.670 -10.680  -1.020  1.00  0.00           S  
ATOM    466  OXT CYS A  47      -9.960 -12.720  -3.730  1.00  0.00           O  
ATOM    467  H   CYS A  47      -8.670 -10.550  -3.930  1.00  0.00           H  
END
