# Supplementary material for: Prediction of Anticancer Peptides with High Efficacy and Low Toxicity by Hybrid Model Based on 3D Structure of Peptides
Source: Int J Mol Sci. 2021 May 26;22(11):5630. doi: 10.3390/ijms22115630 (PMC8198792; doi:10.3390/ijms22115630)
Supplement: Supplementary file 1 [file ijms-22-05630-s001.zip › Supplement2(Datasets)/ACPs(PDB)/D1/PDB(Negative)/(118)NL_satpdb11395.pdb]

ATOM      1  N   LEU A   1       7.367   6.696  -0.400  1.00  0.00           N  
ATOM      2  CA  LEU A   1       8.439   5.909  -1.007  1.00  0.00           C  
ATOM      3  C   LEU A   1       7.888   5.129  -2.184  1.00  0.00           C  
ATOM      4  O   LEU A   1       6.802   4.568  -2.102  1.00  0.00           O  
ATOM      5  CB  LEU A   1       9.045   4.945   0.022  1.00  0.00           C  
ATOM      6  CG  LEU A   1       9.675   5.585   1.267  1.00  0.00           C  
ATOM      7  CD1 LEU A   1      10.177   4.513   2.220  1.00  0.00           C  
ATOM      8  CD2 LEU A   1      10.813   6.524   0.879  1.00  0.00           C  
ATOM      9  H1  LEU A   1       6.811   7.213  -1.114  1.00  0.00           H  
ATOM     10  HA  LEU A   1       9.202   6.585  -1.364  1.00  0.00           H  
ATOM     11  HB2 LEU A   1       8.263   4.275   0.349  1.00  0.00           H  
ATOM     12  HB3 LEU A   1       9.805   4.359  -0.475  1.00  0.00           H  
ATOM     13  HG  LEU A   1       8.921   6.160   1.785  1.00  0.00           H  
ATOM     14 HD11 LEU A   1       9.352   3.888   2.526  1.00  0.00           H  
ATOM     15 HD12 LEU A   1      10.617   4.980   3.087  1.00  0.00           H  
ATOM     16 HD13 LEU A   1      10.920   3.907   1.722  1.00  0.00           H  
ATOM     17 HD21 LEU A   1      10.432   7.323   0.261  1.00  0.00           H  
ATOM     18 HD22 LEU A   1      11.566   5.972   0.335  1.00  0.00           H  
ATOM     19 HD23 LEU A   1      11.252   6.941   1.773  1.00  0.00           H  
ATOM     20  N   VAL A   2       8.628   5.106  -3.271  1.00  0.00           N  
ATOM     21  CA  VAL A   2       8.186   4.435  -4.473  1.00  0.00           C  
ATOM     22  C   VAL A   2       8.630   2.980  -4.441  1.00  0.00           C  
ATOM     23  O   VAL A   2       9.817   2.691  -4.400  1.00  0.00           O  
ATOM     24  CB  VAL A   2       8.740   5.124  -5.755  1.00  0.00           C  
ATOM     25  CG1 VAL A   2       8.211   4.446  -7.017  1.00  0.00           C  
ATOM     26  CG2 VAL A   2       8.393   6.609  -5.765  1.00  0.00           C  
ATOM     27  H   VAL A   2       9.515   5.520  -3.289  1.00  0.00           H  
ATOM     28  HA  VAL A   2       7.107   4.470  -4.496  1.00  0.00           H  
ATOM     29  HB  VAL A   2       9.815   5.025  -5.750  1.00  0.00           H  
ATOM     30 HG11 VAL A   2       7.132   4.510  -7.035  1.00  0.00           H  
ATOM     31 HG12 VAL A   2       8.508   3.407  -7.019  1.00  0.00           H  
ATOM     32 HG13 VAL A   2       8.615   4.937  -7.890  1.00  0.00           H  
ATOM     33 HG21 VAL A   2       8.798   7.066  -6.656  1.00  0.00           H  
ATOM     34 HG22 VAL A   2       8.815   7.085  -4.893  1.00  0.00           H  
ATOM     35 HG23 VAL A   2       7.319   6.728  -5.760  1.00  0.00           H  
ATOM     36  N   ARG A   3       7.666   2.099  -4.398  1.00  0.00           N  
ATOM     37  CA  ARG A   3       7.876   0.669  -4.420  1.00  0.00           C  
ATOM     38  C   ARG A   3       6.614  -0.017  -4.884  1.00  0.00           C  
ATOM     39  O   ARG A   3       5.522   0.529  -4.708  1.00  0.00           O  
ATOM     40  CB  ARG A   3       8.428   0.101  -3.069  1.00  0.00           C  
ATOM     41  CG  ARG A   3       7.885   0.734  -1.777  1.00  0.00           C  
ATOM     42  CD  ARG A   3       6.393   0.553  -1.583  1.00  0.00           C  
ATOM     43  NE  ARG A   3       5.936   1.264  -0.383  1.00  0.00           N  
ATOM     44  CZ  ARG A   3       4.965   2.191  -0.367  1.00  0.00           C  
ATOM     45  NH1 ARG A   3       4.205   2.377  -1.442  1.00  0.00           N  
ATOM     46  NH2 ARG A   3       4.734   2.881   0.748  1.00  0.00           N  
ATOM     47  H   ARG A   3       6.733   2.398  -4.369  1.00  0.00           H  
ATOM     48  HA  ARG A   3       8.609   0.505  -5.197  1.00  0.00           H  
ATOM     49  HB2 ARG A   3       8.205  -0.954  -3.028  1.00  0.00           H  
ATOM     50  HB3 ARG A   3       9.503   0.218  -3.074  1.00  0.00           H  
ATOM     51  HG2 ARG A   3       8.388   0.287  -0.932  1.00  0.00           H  
ATOM     52  HG3 ARG A   3       8.111   1.790  -1.797  1.00  0.00           H  
ATOM     53  HD2 ARG A   3       5.882   0.939  -2.451  1.00  0.00           H  
ATOM     54  HD3 ARG A   3       6.176  -0.499  -1.473  1.00  0.00           H  
ATOM     55  HE  ARG A   3       6.438   1.046   0.430  1.00  0.00           H  
ATOM     56 HH11 ARG A   3       4.321   1.833  -2.276  1.00  0.00           H  
ATOM     57 HH12 ARG A   3       3.478   3.072  -1.494  1.00  0.00           H  
ATOM     58 HH21 ARG A   3       5.251   2.736   1.592  1.00  0.00           H  
ATOM     59 HH22 ARG A   3       4.060   3.632   0.828  1.00  0.00           H  
ATOM     60  N   GLY A   4       6.764  -1.174  -5.481  1.00  0.00           N  
ATOM     61  CA  GLY A   4       5.644  -1.870  -6.051  1.00  0.00           C  
ATOM     62  C   GLY A   4       4.838  -2.635  -5.033  1.00  0.00           C  
ATOM     63  O   GLY A   4       5.327  -3.579  -4.425  1.00  0.00           O  
ATOM     64  H   GLY A   4       7.650  -1.585  -5.528  1.00  0.00           H  
ATOM     65  HA2 GLY A   4       4.998  -1.151  -6.533  1.00  0.00           H  
ATOM     66  HA3 GLY A   4       6.008  -2.561  -6.795  1.00  0.00           H  
ATOM     67  N   CYS A   5       3.633  -2.197  -4.823  1.00  0.00           N  
ATOM     68  CA  CYS A   5       2.697  -2.852  -3.968  1.00  0.00           C  
ATOM     69  C   CYS A   5       1.284  -2.634  -4.482  1.00  0.00           C  
ATOM     70  O   CYS A   5       1.043  -1.737  -5.310  1.00  0.00           O  
ATOM     71  CB  CYS A   5       2.872  -2.405  -2.507  1.00  0.00           C  
ATOM     72  SG  CYS A   5       3.202  -0.614  -2.213  1.00  0.00           S  
ATOM     73  H   CYS A   5       3.318  -1.363  -5.230  1.00  0.00           H  
ATOM     74  HA  CYS A   5       2.885  -3.915  -4.034  1.00  0.00           H  
ATOM     75  HB2 CYS A   5       1.941  -2.619  -2.008  1.00  0.00           H  
ATOM     76  HB3 CYS A   5       3.666  -2.976  -2.049  1.00  0.00           H  
ATOM     77  N   TRP A   6       0.359  -3.434  -4.037  1.00  0.00           N  
ATOM     78  CA  TRP A   6      -0.985  -3.335  -4.507  1.00  0.00           C  
ATOM     79  C   TRP A   6      -1.947  -3.793  -3.414  1.00  0.00           C  
ATOM     80  O   TRP A   6      -1.633  -4.718  -2.666  1.00  0.00           O  
ATOM     81  CB  TRP A   6      -1.089  -4.100  -5.853  1.00  0.00           C  
ATOM     82  CG  TRP A   6      -2.093  -5.187  -5.947  1.00  0.00           C  
ATOM     83  CD1 TRP A   6      -1.910  -6.500  -5.640  1.00  0.00           C  
ATOM     84  CD2 TRP A   6      -3.419  -5.060  -6.421  1.00  0.00           C  
ATOM     85  NE1 TRP A   6      -3.061  -7.199  -5.892  1.00  0.00           N  
ATOM     86  CE2 TRP A   6      -4.005  -6.331  -6.374  1.00  0.00           C  
ATOM     87  CE3 TRP A   6      -4.165  -3.986  -6.877  1.00  0.00           C  
ATOM     88  CZ2 TRP A   6      -5.313  -6.556  -6.773  1.00  0.00           C  
ATOM     89  CZ3 TRP A   6      -5.454  -4.194  -7.271  1.00  0.00           C  
ATOM     90  CH2 TRP A   6      -6.023  -5.476  -7.218  1.00  0.00           C  
ATOM     91  H   TRP A   6       0.544  -4.130  -3.371  1.00  0.00           H  
ATOM     92  HA  TRP A   6      -1.167  -2.286  -4.683  1.00  0.00           H  
ATOM     93  HB2 TRP A   6      -1.310  -3.400  -6.644  1.00  0.00           H  
ATOM     94  HB3 TRP A   6      -0.118  -4.529  -6.059  1.00  0.00           H  
ATOM     95  HD1 TRP A   6      -0.983  -6.898  -5.252  1.00  0.00           H  
ATOM     96  HE1 TRP A   6      -3.180  -8.159  -5.753  1.00  0.00           H  
ATOM     97  HE3 TRP A   6      -3.742  -2.994  -6.923  1.00  0.00           H  
ATOM     98  HZ2 TRP A   6      -5.764  -7.537  -6.737  1.00  0.00           H  
ATOM     99  HZ3 TRP A   6      -6.027  -3.341  -7.614  1.00  0.00           H  
ATOM    100  HH2 TRP A   6      -7.045  -5.603  -7.541  1.00  0.00           H  
ATOM    101  N   THR A   7      -3.062  -3.104  -3.277  1.00  0.00           N  
ATOM    102  CA  THR A   7      -3.996  -3.386  -2.216  1.00  0.00           C  
ATOM    103  C   THR A   7      -5.110  -4.307  -2.708  1.00  0.00           C  
ATOM    104  O   THR A   7      -5.775  -4.025  -3.735  1.00  0.00           O  
ATOM    105  CB  THR A   7      -4.607  -2.069  -1.597  1.00  0.00           C  
ATOM    106  OG1 THR A   7      -5.513  -1.445  -2.506  1.00  0.00           O  
ATOM    107  CG2 THR A   7      -3.504  -1.064  -1.302  1.00  0.00           C  
ATOM    108  H   THR A   7      -3.312  -2.404  -3.919  1.00  0.00           H  
ATOM    109  HA  THR A   7      -3.449  -3.903  -1.441  1.00  0.00           H  
ATOM    110  HB  THR A   7      -5.113  -2.305  -0.672  1.00  0.00           H  
ATOM    111  HG1 THR A   7      -5.087  -1.371  -3.368  1.00  0.00           H  
ATOM    112 HG21 THR A   7      -3.033  -0.807  -2.240  1.00  0.00           H  
ATOM    113 HG22 THR A   7      -2.773  -1.481  -0.627  1.00  0.00           H  
ATOM    114 HG23 THR A   7      -3.938  -0.170  -0.880  1.00  0.00           H  
ATOM    115  N   LYS A   8      -5.293  -5.413  -2.026  1.00  0.00           N  
ATOM    116  CA  LYS A   8      -6.377  -6.294  -2.337  1.00  0.00           C  
ATOM    117  C   LYS A   8      -7.528  -5.925  -1.424  1.00  0.00           C  
ATOM    118  O   LYS A   8      -7.509  -6.230  -0.231  1.00  0.00           O  
ATOM    119  CB  LYS A   8      -5.969  -7.761  -2.110  1.00  0.00           C  
ATOM    120  CG  LYS A   8      -7.065  -8.775  -2.449  1.00  0.00           C  
ATOM    121  CD  LYS A   8      -6.678 -10.203  -2.056  1.00  0.00           C  
ATOM    122  CE  LYS A   8      -5.449 -10.704  -2.806  1.00  0.00           C  
ATOM    123  NZ  LYS A   8      -5.093 -12.097  -2.409  1.00  0.00           N  
ATOM    124  H   LYS A   8      -4.696  -5.618  -1.278  1.00  0.00           H  
ATOM    125  HA  LYS A   8      -6.662  -6.145  -3.367  1.00  0.00           H  
ATOM    126  HB2 LYS A   8      -5.108  -7.974  -2.726  1.00  0.00           H  
ATOM    127  HB3 LYS A   8      -5.696  -7.887  -1.074  1.00  0.00           H  
ATOM    128  HG2 LYS A   8      -7.965  -8.501  -1.918  1.00  0.00           H  
ATOM    129  HG3 LYS A   8      -7.254  -8.739  -3.511  1.00  0.00           H  
ATOM    130  HD2 LYS A   8      -6.466 -10.227  -0.997  1.00  0.00           H  
ATOM    131  HD3 LYS A   8      -7.511 -10.858  -2.266  1.00  0.00           H  
ATOM    132  HE2 LYS A   8      -5.653 -10.684  -3.866  1.00  0.00           H  
ATOM    133  HE3 LYS A   8      -4.614 -10.055  -2.588  1.00  0.00           H  
ATOM    134  HZ1 LYS A   8      -4.887 -12.136  -1.390  1.00  0.00           H  
ATOM    135  HZ2 LYS A   8      -4.256 -12.423  -2.933  1.00  0.00           H  
ATOM    136  HZ3 LYS A   8      -5.884 -12.741  -2.610  1.00  0.00           H  
ATOM    137  N   SER A   9      -8.484  -5.245  -1.971  1.00  0.00           N  
ATOM    138  CA  SER A   9      -9.647  -4.770  -1.264  1.00  0.00           C  
ATOM    139  C   SER A   9     -10.712  -4.480  -2.308  1.00  0.00           C  
ATOM    140  O   SER A   9     -10.588  -4.941  -3.443  1.00  0.00           O  
ATOM    141  CB  SER A   9      -9.296  -3.479  -0.483  1.00  0.00           C  
ATOM    142  OG  SER A   9      -8.284  -3.713   0.487  1.00  0.00           O  
ATOM    143  H   SER A   9      -8.450  -5.020  -2.924  1.00  0.00           H  
ATOM    144  HA  SER A   9      -9.987  -5.535  -0.582  1.00  0.00           H  
ATOM    145  HB2 SER A   9      -8.942  -2.728  -1.175  1.00  0.00           H  
ATOM    146  HB3 SER A   9     -10.182  -3.114   0.015  1.00  0.00           H  
ATOM    147  HG  SER A   9      -7.993  -4.630   0.393  1.00  0.00           H  
ATOM    148  N   TYR A  10     -11.735  -3.756  -1.942  1.00  0.00           N  
ATOM    149  CA  TYR A  10     -12.746  -3.343  -2.871  1.00  0.00           C  
ATOM    150  C   TYR A  10     -13.104  -1.896  -2.548  1.00  0.00           C  
ATOM    151  O   TYR A  10     -13.568  -1.611  -1.451  1.00  0.00           O  
ATOM    152  CB  TYR A  10     -13.984  -4.251  -2.785  1.00  0.00           C  
ATOM    153  CG  TYR A  10     -15.065  -3.914  -3.795  1.00  0.00           C  
ATOM    154  CD1 TYR A  10     -14.933  -4.284  -5.127  1.00  0.00           C  
ATOM    155  CD2 TYR A  10     -16.211  -3.219  -3.419  1.00  0.00           C  
ATOM    156  CE1 TYR A  10     -15.910  -3.976  -6.053  1.00  0.00           C  
ATOM    157  CE2 TYR A  10     -17.191  -2.906  -4.341  1.00  0.00           C  
ATOM    158  CZ  TYR A  10     -17.035  -3.287  -5.656  1.00  0.00           C  
ATOM    159  OH  TYR A  10     -18.007  -2.977  -6.578  1.00  0.00           O  
ATOM    160  H   TYR A  10     -11.834  -3.449  -1.017  1.00  0.00           H  
ATOM    161  HA  TYR A  10     -12.322  -3.388  -3.869  1.00  0.00           H  
ATOM    162  HB2 TYR A  10     -13.684  -5.275  -2.952  1.00  0.00           H  
ATOM    163  HB3 TYR A  10     -14.412  -4.166  -1.797  1.00  0.00           H  
ATOM    164  HD1 TYR A  10     -14.052  -4.824  -5.436  1.00  0.00           H  
ATOM    165  HD2 TYR A  10     -16.331  -2.922  -2.387  1.00  0.00           H  
ATOM    166  HE1 TYR A  10     -15.790  -4.274  -7.085  1.00  0.00           H  
ATOM    167  HE2 TYR A  10     -18.073  -2.367  -4.030  1.00  0.00           H  
ATOM    168  HH  TYR A  10     -18.315  -2.078  -6.442  1.00  0.00           H  
ATOM    169  N   PRO A  11     -12.859  -0.965  -3.477  1.00  0.00           N  
ATOM    170  CA  PRO A  11     -12.285  -1.273  -4.776  1.00  0.00           C  
ATOM    171  C   PRO A  11     -10.788  -1.633  -4.705  1.00  0.00           C  
ATOM    172  O   PRO A  11     -10.049  -1.085  -3.894  1.00  0.00           O  
ATOM    173  CB  PRO A  11     -12.480   0.001  -5.593  1.00  0.00           C  
ATOM    174  CG  PRO A  11     -13.329   0.900  -4.749  1.00  0.00           C  
ATOM    175  CD  PRO A  11     -13.111   0.464  -3.330  1.00  0.00           C  
ATOM    176  HA  PRO A  11     -12.863  -2.066  -5.221  1.00  0.00           H  
ATOM    177  HB2 PRO A  11     -11.511   0.420  -5.822  1.00  0.00           H  
ATOM    178  HB3 PRO A  11     -13.003  -0.279  -6.494  1.00  0.00           H  
ATOM    179  HG2 PRO A  11     -13.023   1.926  -4.887  1.00  0.00           H  
ATOM    180  HG3 PRO A  11     -14.370   0.777  -5.007  1.00  0.00           H  
ATOM    181  HD2 PRO A  11     -12.255   0.965  -2.904  1.00  0.00           H  
ATOM    182  HD3 PRO A  11     -13.993   0.640  -2.733  1.00  0.00           H  
ATOM    183  N   PRO A  12     -10.359  -2.595  -5.525  1.00  0.00           N  
ATOM    184  CA  PRO A  12      -8.958  -3.027  -5.590  1.00  0.00           C  
ATOM    185  C   PRO A  12      -8.086  -1.940  -6.226  1.00  0.00           C  
ATOM    186  O   PRO A  12      -8.453  -1.378  -7.267  1.00  0.00           O  
ATOM    187  CB  PRO A  12      -9.006  -4.269  -6.498  1.00  0.00           C  
ATOM    188  CG  PRO A  12     -10.448  -4.601  -6.680  1.00  0.00           C  
ATOM    189  CD  PRO A  12     -11.200  -3.331  -6.463  1.00  0.00           C  
ATOM    190  HA  PRO A  12      -8.572  -3.286  -4.615  1.00  0.00           H  
ATOM    191  HB2 PRO A  12      -8.540  -4.035  -7.444  1.00  0.00           H  
ATOM    192  HB3 PRO A  12      -8.504  -5.098  -6.022  1.00  0.00           H  
ATOM    193  HG2 PRO A  12     -10.613  -4.976  -7.680  1.00  0.00           H  
ATOM    194  HG3 PRO A  12     -10.756  -5.331  -5.947  1.00  0.00           H  
ATOM    195  HD2 PRO A  12     -11.324  -2.772  -7.373  1.00  0.00           H  
ATOM    196  HD3 PRO A  12     -12.173  -3.517  -6.040  1.00  0.00           H  
ATOM    197  N   LYS A  13      -6.941  -1.641  -5.631  1.00  0.00           N  
ATOM    198  CA  LYS A  13      -6.141  -0.542  -6.120  1.00  0.00           C  
ATOM    199  C   LYS A  13      -4.650  -0.772  -5.862  1.00  0.00           C  
ATOM    200  O   LYS A  13      -4.280  -1.174  -4.775  1.00  0.00           O  
ATOM    201  CB  LYS A  13      -6.622   0.729  -5.389  1.00  0.00           C  
ATOM    202  CG  LYS A  13      -5.801   2.004  -5.593  1.00  0.00           C  
ATOM    203  CD  LYS A  13      -5.738   2.436  -7.045  1.00  0.00           C  
ATOM    204  CE  LYS A  13      -4.940   3.731  -7.202  1.00  0.00           C  
ATOM    205  NZ  LYS A  13      -3.503   3.566  -6.828  1.00  0.00           N  
ATOM    206  H   LYS A  13      -6.613  -2.147  -4.848  1.00  0.00           H  
ATOM    207  HA  LYS A  13      -6.339  -0.414  -7.172  1.00  0.00           H  
ATOM    208  HB2 LYS A  13      -7.638   0.935  -5.691  1.00  0.00           H  
ATOM    209  HB3 LYS A  13      -6.620   0.475  -4.340  1.00  0.00           H  
ATOM    210  HG2 LYS A  13      -6.243   2.803  -5.016  1.00  0.00           H  
ATOM    211  HG3 LYS A  13      -4.798   1.824  -5.235  1.00  0.00           H  
ATOM    212  HD2 LYS A  13      -5.237   1.641  -7.579  1.00  0.00           H  
ATOM    213  HD3 LYS A  13      -6.739   2.571  -7.429  1.00  0.00           H  
ATOM    214  HE2 LYS A  13      -4.995   4.053  -8.230  1.00  0.00           H  
ATOM    215  HE3 LYS A  13      -5.381   4.486  -6.569  1.00  0.00           H  
ATOM    216  HZ1 LYS A  13      -3.005   4.473  -6.744  1.00  0.00           H  
ATOM    217  HZ2 LYS A  13      -3.005   2.970  -7.518  1.00  0.00           H  
ATOM    218  HZ3 LYS A  13      -3.416   3.047  -5.926  1.00  0.00           H  
ATOM    219  N   PRO A  14      -3.760  -0.591  -6.872  1.00  0.00           N  
ATOM    220  CA  PRO A  14      -2.313  -0.570  -6.623  1.00  0.00           C  
ATOM    221  C   PRO A  14      -1.986   0.478  -5.538  1.00  0.00           C  
ATOM    222  O   PRO A  14      -2.739   1.460  -5.381  1.00  0.00           O  
ATOM    223  CB  PRO A  14      -1.709  -0.169  -7.982  1.00  0.00           C  
ATOM    224  CG  PRO A  14      -2.874   0.237  -8.836  1.00  0.00           C  
ATOM    225  CD  PRO A  14      -4.057  -0.519  -8.310  1.00  0.00           C  
ATOM    226  HA  PRO A  14      -1.971  -1.544  -6.316  1.00  0.00           H  
ATOM    227  HB2 PRO A  14      -1.009   0.640  -7.837  1.00  0.00           H  
ATOM    228  HB3 PRO A  14      -1.213  -1.016  -8.433  1.00  0.00           H  
ATOM    229  HG2 PRO A  14      -3.032   1.302  -8.749  1.00  0.00           H  
ATOM    230  HG3 PRO A  14      -2.697  -0.038  -9.864  1.00  0.00           H  
ATOM    231  HD2 PRO A  14      -4.975   0.003  -8.532  1.00  0.00           H  
ATOM    232  HD3 PRO A  14      -4.086  -1.508  -8.744  1.00  0.00           H  
ATOM    233  N   CYS A  15      -0.902   0.310  -4.814  1.00  0.00           N  
ATOM    234  CA  CYS A  15      -0.631   1.160  -3.690  1.00  0.00           C  
ATOM    235  C   CYS A  15      -0.274   2.581  -4.115  1.00  0.00           C  
ATOM    236  O   CYS A  15      -0.269   2.937  -5.308  1.00  0.00           O  
ATOM    237  CB  CYS A  15       0.466   0.562  -2.787  1.00  0.00           C  
ATOM    238  SG  CYS A  15       2.108   0.425  -3.564  1.00  0.00           S  
ATOM    239  H   CYS A  15      -0.215  -0.357  -5.028  1.00  0.00           H  
ATOM    240  HA  CYS A  15      -1.542   1.211  -3.114  1.00  0.00           H  
ATOM    241  HB2 CYS A  15       0.579   1.179  -1.909  1.00  0.00           H  
ATOM    242  HB3 CYS A  15       0.163  -0.429  -2.483  1.00  0.00           H  
ATOM    243  N   PHE A  16      -0.048   3.379  -3.146  1.00  0.00           N  
ATOM    244  CA  PHE A  16       0.327   4.757  -3.344  1.00  0.00           C  
ATOM    245  C   PHE A  16       1.804   4.907  -3.054  1.00  0.00           C  
ATOM    246  O   PHE A  16       2.347   4.157  -2.246  1.00  0.00           O  
ATOM    247  CB  PHE A  16      -0.502   5.680  -2.442  1.00  0.00           C  
ATOM    248  CG  PHE A  16      -1.987   5.589  -2.687  1.00  0.00           C  
ATOM    249  CD1 PHE A  16      -2.573   6.292  -3.727  1.00  0.00           C  
ATOM    250  CD2 PHE A  16      -2.793   4.797  -1.881  1.00  0.00           C  
ATOM    251  CE1 PHE A  16      -3.933   6.208  -3.960  1.00  0.00           C  
ATOM    252  CE2 PHE A  16      -4.153   4.710  -2.108  1.00  0.00           C  
ATOM    253  CZ  PHE A  16      -4.724   5.416  -3.149  1.00  0.00           C  
ATOM    254  H   PHE A  16      -0.122   2.982  -2.254  1.00  0.00           H  
ATOM    255  HA  PHE A  16       0.143   5.007  -4.379  1.00  0.00           H  
ATOM    256  HB2 PHE A  16      -0.318   5.419  -1.410  1.00  0.00           H  
ATOM    257  HB3 PHE A  16      -0.196   6.702  -2.607  1.00  0.00           H  
ATOM    258  HD1 PHE A  16      -1.956   6.911  -4.362  1.00  0.00           H  
ATOM    259  HD2 PHE A  16      -2.348   4.245  -1.067  1.00  0.00           H  
ATOM    260  HE1 PHE A  16      -4.378   6.761  -4.774  1.00  0.00           H  
ATOM    261  HE2 PHE A  16      -4.768   4.090  -1.473  1.00  0.00           H  
ATOM    262  HZ  PHE A  16      -5.787   5.349  -3.330  1.00  0.00           H  
ATOM    263  N   VAL A  17       2.435   5.892  -3.662  1.00  0.00           N  
ATOM    264  CA  VAL A  17       3.892   6.110  -3.554  1.00  0.00           C  
ATOM    265  C   VAL A  17       4.314   6.769  -2.226  1.00  0.00           C  
ATOM    266  O   VAL A  17       5.398   7.367  -2.121  1.00  0.00           O  
ATOM    267  CB  VAL A  17       4.433   6.935  -4.753  1.00  0.00           C  
ATOM    268  CG1 VAL A  17       4.260   6.162  -6.053  1.00  0.00           C  
ATOM    269  CG2 VAL A  17       3.738   8.295  -4.848  1.00  0.00           C  
ATOM    270  H   VAL A  17       1.922   6.513  -4.218  1.00  0.00           H  
ATOM    271  HA  VAL A  17       4.350   5.133  -3.586  1.00  0.00           H  
ATOM    272  HB  VAL A  17       5.489   7.100  -4.595  1.00  0.00           H  
ATOM    273 HG11 VAL A  17       4.638   6.751  -6.876  1.00  0.00           H  
ATOM    274 HG12 VAL A  17       3.212   5.954  -6.212  1.00  0.00           H  
ATOM    275 HG13 VAL A  17       4.806   5.232  -5.997  1.00  0.00           H  
ATOM    276 HG21 VAL A  17       2.676   8.147  -4.986  1.00  0.00           H  
ATOM    277 HG22 VAL A  17       4.137   8.846  -5.686  1.00  0.00           H  
ATOM    278 HG23 VAL A  17       3.907   8.850  -3.937  1.00  0.00           H  
ATOM    279  N   ARG A  18       3.508   6.602  -1.222  1.00  0.00           N  
ATOM    280  CA  ARG A  18       3.790   7.126   0.078  1.00  0.00           C  
ATOM    281  C   ARG A  18       4.279   5.991   0.975  1.00  0.00           C  
ATOM    282  O   ARG A  18       3.454   5.185   1.453  1.00  0.00           O  
ATOM    283  CB  ARG A  18       2.584   7.912   0.676  1.00  0.00           C  
ATOM    284  CG  ARG A  18       1.256   7.148   0.771  1.00  0.00           C  
ATOM    285  CD  ARG A  18       0.768   7.066   2.218  1.00  0.00           C  
ATOM    286  NE  ARG A  18       1.732   6.355   3.065  1.00  0.00           N  
ATOM    287  CZ  ARG A  18       1.789   6.381   4.397  1.00  0.00           C  
ATOM    288  NH1 ARG A  18       0.883   7.071   5.102  1.00  0.00           N  
ATOM    289  NH2 ARG A  18       2.759   5.711   5.023  1.00  0.00           N  
ATOM    290  OXT ARG A  18       5.493   5.861   1.143  1.00  0.00           O  
ATOM    291  H   ARG A  18       2.718   6.041  -1.360  1.00  0.00           H  
ATOM    292  HA  ARG A  18       4.625   7.800  -0.054  1.00  0.00           H  
ATOM    293  HB2 ARG A  18       2.847   8.225   1.674  1.00  0.00           H  
ATOM    294  HB3 ARG A  18       2.424   8.794   0.074  1.00  0.00           H  
ATOM    295  HG2 ARG A  18       0.510   7.653   0.175  1.00  0.00           H  
ATOM    296  HG3 ARG A  18       1.404   6.146   0.394  1.00  0.00           H  
ATOM    297  HD2 ARG A  18       0.634   8.067   2.600  1.00  0.00           H  
ATOM    298  HD3 ARG A  18      -0.175   6.541   2.242  1.00  0.00           H  
ATOM    299  HE  ARG A  18       2.390   5.831   2.532  1.00  0.00           H  
ATOM    300 HH11 ARG A  18       0.153   7.575   4.638  1.00  0.00           H  
ATOM    301 HH12 ARG A  18       0.894   7.116   6.103  1.00  0.00           H  
ATOM    302 HH21 ARG A  18       3.433   5.197   4.483  1.00  0.00           H  
ATOM    303 HH22 ARG A  18       2.867   5.687   6.017  1.00  0.00           H  
END
