# Supplementary material for: Prediction of Anticancer Peptides with High Efficacy and Low Toxicity by Hybrid Model Based on 3D Structure of Peptides
Source: Int J Mol Sci. 2021 May 26;22(11):5630. doi: 10.3390/ijms22115630 (PMC8198792; doi:10.3390/ijms22115630)
Supplement: Supplementary file 1 [file ijms-22-05630-s001.zip › Supplement2(Datasets)/ACPs(PDB)/D1/PDB(Negative)/(119)NL_satpdb11407.pdb]

ATOM      1  N   GLY     1      13.341  -4.391  18.193  1.00  0.00           N  
ATOM      2  H   GLY     1      13.985  -3.722  18.591  1.00  0.00           H  
ATOM      3  CA  GLY     1      12.037  -3.816  18.082  1.00  0.00           C  
ATOM      4  HA2 GLY     1      11.778  -3.363  19.039  1.00  0.00           H  
ATOM      5  HA3 GLY     1      12.122  -2.993  17.373  1.00  0.00           H  
ATOM      6  C   GLY     1      10.932  -4.820  17.773  1.00  0.00           C  
ATOM      7  O   GLY     1       9.759  -4.564  18.026  1.00  0.00           O  
ATOM      8  N   SER     2      11.321  -6.071  17.522  1.00  0.00           N  
ATOM      9  H   SER     2      12.328  -6.135  17.480  1.00  0.00           H  
ATOM     10  CA  SER     2      10.490  -7.199  17.035  1.00  0.00           C  
ATOM     11  HA  SER     2       9.999  -6.823  16.137  1.00  0.00           H  
ATOM     12  CB  SER     2      11.418  -8.265  16.543  1.00  0.00           C  
ATOM     13  HB2 SER     2      12.355  -7.910  16.115  1.00  0.00           H  
ATOM     14  HB3 SER     2      11.640  -9.009  17.309  1.00  0.00           H  
ATOM     15  OG  SER     2      10.870  -8.929  15.441  1.00  0.00           O  
ATOM     16  HG  SER     2      11.603  -9.382  15.018  1.00  0.00           H  
ATOM     17  C   SER     2       9.468  -7.814  18.030  1.00  0.00           C  
ATOM     18  O   SER     2       9.401  -7.551  19.215  1.00  0.00           O  
ATOM     19  N   LYS     3       8.723  -8.720  17.483  1.00  0.00           N  
ATOM     20  H   LYS     3       8.799  -8.861  16.486  1.00  0.00           H  
ATOM     21  CA  LYS     3       7.795  -9.647  18.156  1.00  0.00           C  
ATOM     22  HA  LYS     3       8.141  -9.753  19.184  1.00  0.00           H  
ATOM     23  CB  LYS     3       6.391  -9.109  18.111  1.00  0.00           C  
ATOM     24  HB2 LYS     3       6.083  -8.924  17.082  1.00  0.00           H  
ATOM     25  HB3 LYS     3       5.756  -9.930  18.446  1.00  0.00           H  
ATOM     26  CG  LYS     3       6.152  -7.880  19.125  1.00  0.00           C  
ATOM     27  HG2 LYS     3       5.147  -7.937  19.543  1.00  0.00           H  
ATOM     28  HG3 LYS     3       6.698  -7.993  20.062  1.00  0.00           H  
ATOM     29  CD  LYS     3       6.355  -6.411  18.593  1.00  0.00           C  
ATOM     30  HD2 LYS     3       7.067  -6.405  17.768  1.00  0.00           H  
ATOM     31  HD3 LYS     3       5.415  -6.116  18.127  1.00  0.00           H  
ATOM     32  CE  LYS     3       6.677  -5.370  19.671  1.00  0.00           C  
ATOM     33  HE2 LYS     3       6.380  -4.388  19.304  1.00  0.00           H  
ATOM     34  HE3 LYS     3       6.052  -5.518  20.552  1.00  0.00           H  
ATOM     35  NZ  LYS     3       8.072  -5.276  20.118  1.00  0.00           N  
ATOM     36  HZ1 LYS     3       8.376  -6.213  20.342  1.00  0.00           H  
ATOM     37  HZ2 LYS     3       8.624  -5.037  19.307  1.00  0.00           H  
ATOM     38  HZ3 LYS     3       8.384  -4.615  20.815  1.00  0.00           H  
ATOM     39  C   LYS     3       7.901 -11.038  17.443  1.00  0.00           C  
ATOM     40  O   LYS     3       8.316 -11.218  16.324  1.00  0.00           O  
ATOM     41  N   LYS     4       7.484 -12.067  18.179  1.00  0.00           N  
ATOM     42  H   LYS     4       7.144 -11.864  19.108  1.00  0.00           H  
ATOM     43  CA  LYS     4       7.254 -13.443  17.733  1.00  0.00           C  
ATOM     44  HA  LYS     4       8.240 -13.734  17.370  1.00  0.00           H  
ATOM     45  CB  LYS     4       6.945 -14.310  18.937  1.00  0.00           C  
ATOM     46  HB2 LYS     4       7.890 -14.224  19.472  1.00  0.00           H  
ATOM     47  HB3 LYS     4       6.180 -13.794  19.518  1.00  0.00           H  
ATOM     48  CG  LYS     4       6.620 -15.774  18.609  1.00  0.00           C  
ATOM     49  HG2 LYS     4       6.419 -15.968  17.556  1.00  0.00           H  
ATOM     50  HG3 LYS     4       7.540 -16.324  18.805  1.00  0.00           H  
ATOM     51  CD  LYS     4       5.509 -16.363  19.531  1.00  0.00           C  
ATOM     52  HD2 LYS     4       5.567 -17.441  19.379  1.00  0.00           H  
ATOM     53  HD3 LYS     4       5.890 -16.281  20.549  1.00  0.00           H  
ATOM     54  CE  LYS     4       4.104 -15.815  19.426  1.00  0.00           C  
ATOM     55  HE2 LYS     4       3.448 -16.414  20.057  1.00  0.00           H  
ATOM     56  HE3 LYS     4       4.068 -14.779  19.762  1.00  0.00           H  
ATOM     57  NZ  LYS     4       3.623 -15.757  18.075  1.00  0.00           N  
ATOM     58  HZ1 LYS     4       2.687 -15.375  18.067  1.00  0.00           H  
ATOM     59  HZ2 LYS     4       4.153 -15.137  17.479  1.00  0.00           H  
ATOM     60  HZ3 LYS     4       3.605 -16.646  17.598  1.00  0.00           H  
ATOM     61  C   LYS     4       6.252 -13.601  16.586  1.00  0.00           C  
ATOM     62  O   LYS     4       5.062 -13.540  16.841  1.00  0.00           O  
ATOM     63  N   PRO     5       6.742 -13.891  15.327  1.00  0.00           N  
ATOM     64  CD  PRO     5       8.168 -13.918  14.851  1.00  0.00           C  
ATOM     65  HD2 PRO     5       8.792 -14.563  15.471  1.00  0.00           H  
ATOM     66  HD3 PRO     5       8.580 -12.910  14.808  1.00  0.00           H  
ATOM     67  CG  PRO     5       8.185 -14.461  13.433  1.00  0.00           C  
ATOM     68  HG2 PRO     5       8.846 -15.329  13.419  1.00  0.00           H  
ATOM     69  HG3 PRO     5       8.553 -13.668  12.782  1.00  0.00           H  
ATOM     70  CB  PRO     5       6.815 -14.904  13.131  1.00  0.00           C  
ATOM     71  HB2 PRO     5       6.841 -15.974  13.336  1.00  0.00           H  
ATOM     72  HB3 PRO     5       6.375 -14.536  12.204  1.00  0.00           H  
ATOM     73  CA  PRO     5       5.947 -14.304  14.234  1.00  0.00           C  
ATOM     74  HA  PRO     5       5.441 -13.424  13.838  1.00  0.00           H  
ATOM     75  C   PRO     5       4.883 -15.410  14.560  1.00  0.00           C  
ATOM     76  O   PRO     5       4.957 -16.040  15.653  1.00  0.00           O  
ATOM     77  N   VAL     6       3.942 -15.542  13.643  1.00  0.00           N  
ATOM     78  H   VAL     6       3.979 -14.951  12.825  1.00  0.00           H  
ATOM     79  CA  VAL     6       2.718 -16.381  13.650  1.00  0.00           C  
ATOM     80  HA  VAL     6       2.932 -17.277  14.232  1.00  0.00           H  
ATOM     81  CB  VAL     6       1.626 -15.623  14.466  1.00  0.00           C  
ATOM     82  HB  VAL     6       1.891 -15.549  15.521  1.00  0.00           H  
ATOM     83  CG1 VAL     6       1.325 -14.190  14.006  1.00  0.00           C  
ATOM     84 HG11 VAL     6       1.114 -14.235  12.938  1.00  0.00           H  
ATOM     85 HG12 VAL     6       0.421 -13.803  14.476  1.00  0.00           H  
ATOM     86 HG13 VAL     6       2.047 -13.417  14.270  1.00  0.00           H  
ATOM     87  CG2 VAL     6       0.271 -16.342  14.465  1.00  0.00           C  
ATOM     88 HG21 VAL     6      -0.352 -15.716  15.105  1.00  0.00           H  
ATOM     89 HG22 VAL     6      -0.187 -16.297  13.476  1.00  0.00           H  
ATOM     90 HG23 VAL     6       0.195 -17.371  14.816  1.00  0.00           H  
ATOM     91  C   VAL     6       2.216 -16.664  12.185  1.00  0.00           C  
ATOM     92  O   VAL     6       2.294 -15.760  11.366  1.00  0.00           O  
ATOM     93  N   PRO     7       1.808 -17.901  11.776  1.00  0.00           N  
ATOM     94  CD  PRO     7       2.124 -19.135  12.392  1.00  0.00           C  
ATOM     95  HD2 PRO     7       1.316 -19.239  13.117  1.00  0.00           H  
ATOM     96  HD3 PRO     7       3.093 -19.078  12.888  1.00  0.00           H  
ATOM     97  CG  PRO     7       2.053 -20.120  11.202  1.00  0.00           C  
ATOM     98  HG2 PRO     7       3.011 -20.594  10.985  1.00  0.00           H  
ATOM     99  HG3 PRO     7       1.509 -20.993  11.561  1.00  0.00           H  
ATOM    100  CB  PRO     7       1.231 -19.468  10.062  1.00  0.00           C  
ATOM    101  HB2 PRO     7       0.202 -19.827  10.080  1.00  0.00           H  
ATOM    102  HB3 PRO     7       1.780 -19.561   9.125  1.00  0.00           H  
ATOM    103  CA  PRO     7       1.215 -18.007  10.503  1.00  0.00           C  
ATOM    104  HA  PRO     7       1.780 -17.425   9.775  1.00  0.00           H  
ATOM    105  C   PRO     7      -0.273 -17.478  10.458  1.00  0.00           C  
ATOM    106  O   PRO     7      -0.981 -17.437  11.413  1.00  0.00           O  
ATOM    107  N   ILE     8      -0.737 -17.208   9.186  1.00  0.00           N  
ATOM    108  H   ILE     8      -0.065 -17.144   8.435  1.00  0.00           H  
ATOM    109  CA  ILE     8      -2.029 -16.535   8.895  1.00  0.00           C  
ATOM    110  HA  ILE     8      -1.936 -15.653   9.529  1.00  0.00           H  
ATOM    111  CB  ILE     8      -2.115 -16.056   7.398  1.00  0.00           C  
ATOM    112  HB  ILE     8      -1.285 -15.351   7.434  1.00  0.00           H  
ATOM    113  CG2 ILE     8      -1.789 -17.217   6.433  1.00  0.00           C  
ATOM    114 HG21 ILE     8      -1.966 -17.024   5.375  1.00  0.00           H  
ATOM    115 HG22 ILE     8      -0.782 -17.615   6.559  1.00  0.00           H  
ATOM    116 HG23 ILE     8      -2.488 -18.014   6.686  1.00  0.00           H  
ATOM    117  CG1 ILE     8      -3.339 -15.238   6.932  1.00  0.00           C  
ATOM    118 HG12 ILE     8      -3.178 -14.839   5.931  1.00  0.00           H  
ATOM    119 HG13 ILE     8      -4.206 -15.895   6.988  1.00  0.00           H  
ATOM    120  CD1 ILE     8      -3.580 -13.891   7.719  1.00  0.00           C  
ATOM    121 HD11 ILE     8      -3.800 -14.079   8.770  1.00  0.00           H  
ATOM    122 HD12 ILE     8      -2.766 -13.167   7.679  1.00  0.00           H  
ATOM    123 HD13 ILE     8      -4.494 -13.437   7.334  1.00  0.00           H  
ATOM    124  C   ILE     8      -3.275 -17.290   9.418  1.00  0.00           C  
ATOM    125  O   ILE     8      -4.331 -16.744   9.826  1.00  0.00           O  
ATOM    126  N   ILE     9      -3.171 -18.652   9.516  1.00  0.00           N  
ATOM    127  H   ILE     9      -2.315 -19.101   9.221  1.00  0.00           H  
ATOM    128  CA  ILE     9      -4.308 -19.518   9.910  1.00  0.00           C  
ATOM    129  HA  ILE     9      -5.166 -19.296   9.276  1.00  0.00           H  
ATOM    130  CB  ILE     9      -4.037 -20.997   9.621  1.00  0.00           C  
ATOM    131  HB  ILE     9      -3.888 -21.046   8.542  1.00  0.00           H  
ATOM    132  CG2 ILE     9      -2.745 -21.637  10.289  1.00  0.00           C  
ATOM    133 HG21 ILE     9      -2.080 -21.925   9.474  1.00  0.00           H  
ATOM    134 HG22 ILE     9      -2.240 -21.005  11.020  1.00  0.00           H  
ATOM    135 HG23 ILE     9      -3.084 -22.490  10.876  1.00  0.00           H  
ATOM    136  CG1 ILE     9      -5.207 -21.945   9.915  1.00  0.00           C  
ATOM    137 HG12 ILE     9      -5.002 -22.920   9.475  1.00  0.00           H  
ATOM    138 HG13 ILE     9      -5.322 -22.073  10.992  1.00  0.00           H  
ATOM    139  CD1 ILE     9      -6.580 -21.523   9.355  1.00  0.00           C  
ATOM    140 HD11 ILE     9      -7.367 -22.260   9.521  1.00  0.00           H  
ATOM    141 HD12 ILE     9      -6.985 -20.596   9.761  1.00  0.00           H  
ATOM    142 HD13 ILE     9      -6.396 -21.293   8.306  1.00  0.00           H  
ATOM    143  C   ILE     9      -4.772 -19.247  11.370  1.00  0.00           C  
ATOM    144  O   ILE     9      -5.966 -19.409  11.765  1.00  0.00           O  
ATOM    145  N   TYR    10      -3.871 -18.662  12.216  1.00  0.00           N  
ATOM    146  H   TYR    10      -2.960 -18.422  11.854  1.00  0.00           H  
ATOM    147  CA  TYR    10      -4.147 -18.203  13.571  1.00  0.00           C  
ATOM    148  HA  TYR    10      -4.545 -19.127  13.991  1.00  0.00           H  
ATOM    149  CB  TYR    10      -2.833 -17.823  14.260  1.00  0.00           C  
ATOM    150  HB2 TYR    10      -2.160 -18.469  13.696  1.00  0.00           H  
ATOM    151  HB3 TYR    10      -2.717 -16.740  14.209  1.00  0.00           H  
ATOM    152  CG  TYR    10      -2.777 -18.203  15.756  1.00  0.00           C  
ATOM    153  CD1 TYR    10      -2.737 -19.615  16.068  1.00  0.00           C  
ATOM    154  HD1 TYR    10      -2.407 -20.339  15.338  1.00  0.00           H  
ATOM    155  CE1 TYR    10      -2.961 -20.128  17.422  1.00  0.00           C  
ATOM    156  HE1 TYR    10      -3.102 -21.180  17.623  1.00  0.00           H  
ATOM    157  CZ  TYR    10      -3.107 -19.118  18.455  1.00  0.00           C  
ATOM    158  OH  TYR    10      -3.468 -19.534  19.700  1.00  0.00           O  
ATOM    159  HH  TYR    10      -3.428 -20.487  19.812  1.00  0.00           H  
ATOM    160  CE2 TYR    10      -3.121 -17.741  18.182  1.00  0.00           C  
ATOM    161  HE2 TYR    10      -3.537 -17.078  18.927  1.00  0.00           H  
ATOM    162  CD2 TYR    10      -3.063 -17.341  16.831  1.00  0.00           C  
ATOM    163  HD2 TYR    10      -3.238 -16.295  16.628  1.00  0.00           H  
ATOM    164  C   TYR    10      -5.210 -17.035  13.658  1.00  0.00           C  
ATOM    165  O   TYR    10      -5.867 -16.888  14.697  1.00  0.00           O  
ATOM    166  N   CYS    11      -5.312 -16.205  12.639  1.00  0.00           N  
ATOM    167  H   CYS    11      -4.643 -16.347  11.896  1.00  0.00           H  
ATOM    168  CA  CYS    11      -6.175 -15.049  12.690  1.00  0.00           C  
ATOM    169  HA  CYS    11      -6.657 -14.966  13.664  1.00  0.00           H  
ATOM    170  CB  CYS    11      -5.300 -13.840  12.496  1.00  0.00           C  
ATOM    171  HB2 CYS    11      -4.705 -13.884  11.583  1.00  0.00           H  
ATOM    172  HB3 CYS    11      -5.916 -12.942  12.462  1.00  0.00           H  
ATOM    173  SG  CYS    11      -4.129 -13.669  13.945  1.00  0.00           S  
ATOM    174  HG  CYS    11      -3.903 -12.405  13.576  1.00  0.00           H  
ATOM    175  C   CYS    11      -7.275 -15.087  11.596  1.00  0.00           C  
ATOM    176  O   CYS    11      -8.186 -14.267  11.602  1.00  0.00           O  
ATOM    177  N   ASN    12      -7.032 -15.912  10.549  1.00  0.00           N  
ATOM    178  H   ASN    12      -6.192 -16.471  10.582  1.00  0.00           H  
ATOM    179  CA  ASN    12      -7.909 -15.901   9.375  1.00  0.00           C  
ATOM    180  HA  ASN    12      -8.091 -14.847   9.166  1.00  0.00           H  
ATOM    181  CB  ASN    12      -7.124 -16.305   8.149  1.00  0.00           C  
ATOM    182  HB2 ASN    12      -6.189 -15.747   8.096  1.00  0.00           H  
ATOM    183  HB3 ASN    12      -6.908 -17.365   8.277  1.00  0.00           H  
ATOM    184  CG  ASN    12      -7.746 -15.948   6.832  1.00  0.00           C  
ATOM    185  OD1 ASN    12      -8.462 -14.961   6.631  1.00  0.00           O  
ATOM    186  ND2 ASN    12      -7.412 -16.696   5.784  1.00  0.00           N  
ATOM    187 HD21 ASN    12      -7.657 -16.467   4.831  1.00  0.00           H  
ATOM    188 HD22 ASN    12      -6.757 -17.460   5.872  1.00  0.00           H  
ATOM    189  C   ASN    12      -9.253 -16.554   9.634  1.00  0.00           C  
ATOM    190  O   ASN    12      -9.552 -17.221  10.672  1.00  0.00           O  
ATOM    191  N   ARG    13     -10.106 -16.353   8.651  1.00  0.00           N  
ATOM    192  H   ARG    13      -9.778 -15.653   8.001  1.00  0.00           H  
ATOM    193  CA  ARG    13     -11.496 -16.786   8.623  1.00  0.00           C  
ATOM    194  HA  ARG    13     -12.025 -16.313   9.451  1.00  0.00           H  
ATOM    195  CB  ARG    13     -12.208 -16.496   7.278  1.00  0.00           C  
ATOM    196  HB2 ARG    13     -11.870 -15.514   6.947  1.00  0.00           H  
ATOM    197  HB3 ARG    13     -11.890 -17.213   6.521  1.00  0.00           H  
ATOM    198  CG  ARG    13     -13.727 -16.626   7.370  1.00  0.00           C  
ATOM    199  HG2 ARG    13     -14.040 -17.644   7.600  1.00  0.00           H  
ATOM    200  HG3 ARG    13     -14.113 -15.992   8.168  1.00  0.00           H  
ATOM    201  CD  ARG    13     -14.449 -16.176   6.072  1.00  0.00           C  
ATOM    202  HD2 ARG    13     -14.368 -15.092   5.984  1.00  0.00           H  
ATOM    203  HD3 ARG    13     -13.940 -16.566   5.191  1.00  0.00           H  
ATOM    204  NE  ARG    13     -15.904 -16.644   5.955  1.00  0.00           N  
ATOM    205  HE  ARG    13     -16.131 -17.379   5.301  1.00  0.00           H  
ATOM    206  CZ  ARG    13     -16.938 -15.968   6.468  1.00  0.00           C  
ATOM    207  NH1 ARG    13     -16.818 -15.038   7.381  1.00  0.00           N  
ATOM    208 HH11 ARG    13     -16.005 -14.838   7.945  1.00  0.00           H  
ATOM    209 HH12 ARG    13     -17.603 -14.440   7.594  1.00  0.00           H  
ATOM    210  NH2 ARG    13     -18.168 -16.301   6.115  1.00  0.00           N  
ATOM    211 HH21 ARG    13     -18.323 -17.119   5.544  1.00  0.00           H  
ATOM    212 HH22 ARG    13     -18.953 -15.793   6.499  1.00  0.00           H  
ATOM    213  C   ARG    13     -11.577 -18.313   8.831  1.00  0.00           C  
ATOM    214  O   ARG    13     -10.697 -19.035   8.411  1.00  0.00           O  
ATOM    215  N   ARG    14     -12.555 -18.785   9.598  1.00  0.00           N  
ATOM    216  H   ARG    14     -13.150 -18.081  10.012  1.00  0.00           H  
ATOM    217  CA  ARG    14     -12.835 -20.210   9.985  1.00  0.00           C  
ATOM    218  HA  ARG    14     -13.903 -20.250  10.197  1.00  0.00           H  
ATOM    219  CB  ARG    14     -12.771 -21.201   8.824  1.00  0.00           C  
ATOM    220  HB2 ARG    14     -13.504 -20.974   8.050  1.00  0.00           H  
ATOM    221  HB3 ARG    14     -11.816 -21.147   8.302  1.00  0.00           H  
ATOM    222  CG  ARG    14     -13.214 -22.583   9.238  1.00  0.00           C  
ATOM    223  HG2 ARG    14     -13.900 -22.561  10.084  1.00  0.00           H  
ATOM    224  HG3 ARG    14     -13.689 -23.037   8.369  1.00  0.00           H  
ATOM    225  CD  ARG    14     -12.048 -23.521   9.464  1.00  0.00           C  
ATOM    226  HD2 ARG    14     -11.494 -23.606   8.529  1.00  0.00           H  
ATOM    227  HD3 ARG    14     -11.400 -23.182  10.273  1.00  0.00           H  
ATOM    228  NE  ARG    14     -12.475 -24.850   9.751  1.00  0.00           N  
ATOM    229  HE  ARG    14     -12.580 -25.517   9.000  1.00  0.00           H  
ATOM    230  CZ  ARG    14     -12.959 -25.211  10.959  1.00  0.00           C  
ATOM    231  NH1 ARG    14     -13.055 -24.454  12.032  1.00  0.00           N  
ATOM    232 HH11 ARG    14     -12.804 -23.483  11.915  1.00  0.00           H  
ATOM    233 HH12 ARG    14     -12.991 -24.817  12.972  1.00  0.00           H  
ATOM    234  NH2 ARG    14     -13.354 -26.410  11.211  1.00  0.00           N  
ATOM    235 HH21 ARG    14     -13.298 -27.123  10.497  1.00  0.00           H  
ATOM    236 HH22 ARG    14     -13.704 -26.626  12.133  1.00  0.00           H  
ATOM    237  C   ARG    14     -12.121 -20.675  11.250  1.00  0.00           C  
ATOM    238  O   ARG    14     -12.572 -21.642  11.933  1.00  0.00           O  
ATOM    239  N   LYS    15     -11.031 -20.052  11.639  1.00  0.00           N  
ATOM    240  H   LYS    15     -10.764 -19.319  10.998  1.00  0.00           H  
ATOM    241  CA  LYS    15     -10.604 -19.888  13.057  1.00  0.00           C  
ATOM    242  HA  LYS    15     -11.042 -20.681  13.663  1.00  0.00           H  
ATOM    243  CB  LYS    15      -9.039 -19.912  13.184  1.00  0.00           C  
ATOM    244  HB2 LYS    15      -8.569 -20.844  12.869  1.00  0.00           H  
ATOM    245  HB3 LYS    15      -8.500 -19.167  12.599  1.00  0.00           H  
ATOM    246  CG  LYS    15      -8.573 -19.716  14.694  1.00  0.00           C  
ATOM    247  HG2 LYS    15      -8.732 -18.685  15.012  1.00  0.00           H  
ATOM    248  HG3 LYS    15      -9.160 -20.414  15.290  1.00  0.00           H  
ATOM    249  CD  LYS    15      -7.144 -20.221  14.794  1.00  0.00           C  
ATOM    250  HD2 LYS    15      -7.198 -21.280  14.542  1.00  0.00           H  
ATOM    251  HD3 LYS    15      -6.535 -19.914  13.944  1.00  0.00           H  
ATOM    252  CE  LYS    15      -6.429 -20.061  16.188  1.00  0.00           C  
ATOM    253  HE2 LYS    15      -6.911 -20.603  17.002  1.00  0.00           H  
ATOM    254  HE3 LYS    15      -5.412 -20.448  16.127  1.00  0.00           H  
ATOM    255  NZ  LYS    15      -6.443 -18.618  16.596  1.00  0.00           N  
ATOM    256  HZ1 LYS    15      -7.383 -18.326  16.823  1.00  0.00           H  
ATOM    257  HZ2 LYS    15      -5.820 -18.464  17.376  1.00  0.00           H  
ATOM    258  HZ3 LYS    15      -5.906 -18.035  15.970  1.00  0.00           H  
ATOM    259  C   LYS    15     -11.195 -18.663  13.755  1.00  0.00           C  
ATOM    260  O   LYS    15     -11.625 -18.760  14.944  1.00  0.00           O  
ATOM    261  N   CYS    16     -11.042 -17.529  13.101  1.00  0.00           N  
ATOM    262  H   CYS    16     -10.574 -17.599  12.209  1.00  0.00           H  
ATOM    263  CA  CYS    16     -11.698 -16.286  13.411  1.00  0.00           C  
ATOM    264  HA  CYS    16     -12.158 -16.342  14.397  1.00  0.00           H  
ATOM    265  CB  CYS    16     -10.621 -15.166  13.508  1.00  0.00           C  
ATOM    266  HB2 CYS    16      -9.711 -15.620  13.899  1.00  0.00           H  
ATOM    267  HB3 CYS    16     -10.435 -14.793  12.501  1.00  0.00           H  
ATOM    268  SG  CYS    16     -11.215 -13.945  14.674  1.00  0.00           S  
ATOM    269  HG  CYS    16     -10.193 -14.085  15.522  1.00  0.00           H  
ATOM    270  C   CYS    16     -12.918 -16.070  12.500  1.00  0.00           C  
ATOM    271  O   CYS    16     -13.364 -17.004  11.811  1.00  0.00           O  
ATOM    272  N   GLN    17     -13.372 -14.851  12.207  1.00  0.00           N  
ATOM    273  H   GLN    17     -12.836 -14.130  12.670  1.00  0.00           H  
ATOM    274  CA  GLN    17     -14.639 -14.555  11.584  1.00  0.00           C  
ATOM    275  HA  GLN    17     -15.115 -15.464  11.217  1.00  0.00           H  
ATOM    276  CB  GLN    17     -15.537 -13.867  12.639  1.00  0.00           C  
ATOM    277  HB2 GLN    17     -16.599 -13.981  12.423  1.00  0.00           H  
ATOM    278  HB3 GLN    17     -15.330 -14.404  13.564  1.00  0.00           H  
ATOM    279  CG  GLN    17     -15.212 -12.362  12.824  1.00  0.00           C  
ATOM    280  HG2 GLN    17     -15.212 -11.926  11.825  1.00  0.00           H  
ATOM    281  HG3 GLN    17     -16.044 -11.966  13.407  1.00  0.00           H  
ATOM    282  CD  GLN    17     -13.930 -12.085  13.546  1.00  0.00           C  
ATOM    283  OE1 GLN    17     -12.855 -12.159  12.929  1.00  0.00           O  
ATOM    284  NE2 GLN    17     -14.021 -11.830  14.842  1.00  0.00           N  
ATOM    285 HE21 GLN    17     -13.185 -11.587  15.355  1.00  0.00           H  
ATOM    286 HE22 GLN    17     -14.883 -11.587  15.308  1.00  0.00           H  
ATOM    287  C   GLN    17     -14.531 -13.676  10.255  1.00  0.00           C  
ATOM    288  O   GLN    17     -15.601 -13.586   9.593  1.00  0.00           O  
ATOM    289  N   ARG    18     -13.355 -13.062   9.935  1.00  0.00           N  
ATOM    290  H   ARG    18     -12.562 -13.243  10.533  1.00  0.00           H  
ATOM    291  CA  ARG    18     -13.094 -12.418   8.622  1.00  0.00           C  
ATOM    292  HA  ARG    18     -13.899 -12.792   7.989  1.00  0.00           H  
ATOM    293  CB  ARG    18     -13.403 -10.917   8.659  1.00  0.00           C  
ATOM    294  HB2 ARG    18     -13.813 -10.796   7.656  1.00  0.00           H  
ATOM    295  HB3 ARG    18     -14.264 -10.785   9.313  1.00  0.00           H  
ATOM    296  CG  ARG    18     -12.410  -9.775   8.857  1.00  0.00           C  
ATOM    297  HG2 ARG    18     -11.764  -9.683   7.984  1.00  0.00           H  
ATOM    298  HG3 ARG    18     -12.982  -8.847   8.839  1.00  0.00           H  
ATOM    299  CD  ARG    18     -11.575  -9.987  10.182  1.00  0.00           C  
ATOM    300  HD2 ARG    18     -11.307  -9.008  10.578  1.00  0.00           H  
ATOM    301  HD3 ARG    18     -12.136 -10.566  10.915  1.00  0.00           H  
ATOM    302  NE  ARG    18     -10.295 -10.665   9.890  1.00  0.00           N  
ATOM    303  HE  ARG    18      -9.851 -10.515   8.995  1.00  0.00           H  
ATOM    304  CZ  ARG    18      -9.652 -11.576  10.596  1.00  0.00           C  
ATOM    305  NH1 ARG    18     -10.161 -12.107  11.676  1.00  0.00           N  
ATOM    306 HH11 ARG    18     -11.096 -11.886  11.988  1.00  0.00           H  
ATOM    307 HH12 ARG    18      -9.726 -12.920  12.088  1.00  0.00           H  
ATOM    308  NH2 ARG    18      -8.555 -12.101  10.135  1.00  0.00           N  
ATOM    309 HH21 ARG    18      -8.347 -11.885   9.170  1.00  0.00           H  
ATOM    310 HH22 ARG    18      -8.259 -13.029  10.400  1.00  0.00           H  
ATOM    311  C   ARG    18     -11.858 -12.818   7.909  1.00  0.00           C  
ATOM    312  O   ARG    18     -11.000 -13.561   8.407  1.00  0.00           O  
ATOM    313  N   MET    19     -11.716 -12.257   6.742  1.00  0.00           N  
ATOM    314  H   MET    19     -12.447 -11.600   6.511  1.00  0.00           H  
ATOM    315  CA  MET    19     -10.611 -12.652   5.854  1.00  0.00           C  
ATOM    316  HA  MET    19     -10.384 -13.717   5.909  1.00  0.00           H  
ATOM    317  CB  MET    19     -10.873 -12.531   4.333  1.00  0.00           C  
ATOM    318  HB2 MET    19     -11.093 -11.497   4.068  1.00  0.00           H  
ATOM    319  HB3 MET    19      -9.897 -12.752   3.901  1.00  0.00           H  
ATOM    320  CG  MET    19     -11.998 -13.513   3.936  1.00  0.00           C  
ATOM    321  HG2 MET    19     -12.776 -13.380   4.688  1.00  0.00           H  
ATOM    322  HG3 MET    19     -12.349 -13.201   2.952  1.00  0.00           H  
ATOM    323  SD  MET    19     -11.752 -15.326   3.763  1.00  0.00           S  
ATOM    324  CE  MET    19     -11.376 -15.301   1.962  1.00  0.00           C  
ATOM    325  HE1 MET    19     -12.152 -14.781   1.402  1.00  0.00           H  
ATOM    326  HE2 MET    19     -10.341 -14.984   1.835  1.00  0.00           H  
ATOM    327  HE3 MET    19     -11.387 -16.331   1.605  1.00  0.00           H  
ATOM    328  C   MET    19      -9.252 -11.944   6.220  1.00  0.00           C  
ATOM    329  O   MET    19      -9.181 -11.164   7.219  1.00  0.00           O  
TER   
END   
