# Supplementary material for: Prediction of Anticancer Peptides with High Efficacy and Low Toxicity by Hybrid Model Based on 3D Structure of Peptides
Source: Int J Mol Sci. 2021 May 26;22(11):5630. doi: 10.3390/ijms22115630 (PMC8198792; doi:10.3390/ijms22115630)
Supplement: Supplementary file 1 [file ijms-22-05630-s001.zip › Supplement2(Datasets)/ACPs(PDB)/D1/PDB(Negative)/(12)NL_satpdb10151.pdb]

EXPDTA    THEORETICAL MODEL, MODELLER 9.13 2015/09/20 21:52:46
REMARK   6 MODELLER OBJECTIVE FUNCTION:      1642.3254
REMARK   6 MODELLER BEST TEMPLATE % SEQ ID:  30.303
ATOM      1  N   GLY     1       9.849   9.147   4.866  1.00  7.83           N
ATOM      2  CA  GLY     1      10.257   7.929   5.602  1.00  7.83           C
ATOM      3  C   GLY     1      10.712   6.881   4.646  1.00  7.83           C
ATOM      4  O   GLY     1      10.009   6.521   3.702  1.00  7.83           O
ATOM      5  N   PRO     2      11.900   6.402   4.877  1.00106.12           N
ATOM      6  CA  PRO     2      12.450   5.365   4.055  1.00106.12           C
ATOM      7  CD  PRO     2      12.936   7.221   5.482  1.00106.12           C
ATOM      8  CB  PRO     2      13.969   5.424   4.241  1.00106.12           C
ATOM      9  CG  PRO     2      14.176   6.316   5.477  1.00106.12           C
ATOM     10  C   PRO     2      11.846   4.069   4.468  1.00106.12           C
ATOM     11  O   PRO     2      11.251   4.000   5.542  1.00106.12           O
ATOM     12  N   ASP     3      11.974   3.026   3.631  1.00181.34           N
ATOM     13  CA  ASP     3      11.416   1.771   4.023  1.00181.34           C
ATOM     14  CB  ASP     3      11.957   1.282   5.378  1.00181.34           C
ATOM     15  CG  ASP     3      13.427   0.923   5.204  1.00181.34           C
ATOM     16  OD1 ASP     3      13.781   0.365   4.131  1.00181.34           O
ATOM     17  OD2 ASP     3      14.219   1.212   6.141  1.00181.34           O
ATOM     18  C   ASP     3       9.945   1.965   4.161  1.00181.34           C
ATOM     19  O   ASP     3       9.259   2.304   3.201  1.00181.34           O
ATOM     20  N   SER     4       9.438   1.758   5.387  1.00273.79           N
ATOM     21  CA  SER     4       8.055   1.911   5.727  1.00273.79           C
ATOM     22  CB  SER     4       7.422   3.141   5.062  1.00273.79           C
ATOM     23  OG  SER     4       8.052   4.323   5.529  1.00273.79           O
ATOM     24  C   SER     4       7.262   0.718   5.301  1.00273.79           C
ATOM     25  O   SER     4       6.154   0.515   5.792  1.00273.79           O
ATOM     26  N   CYS     5       7.789  -0.132   4.406  1.00229.10           N
ATOM     27  CA  CYS     5       7.035  -1.319   4.134  1.00229.10           C
ATOM     28  CB  CYS     5       6.335  -1.345   2.767  1.00229.10           C
ATOM     29  SG  CYS     5       5.152  -2.720   2.670  1.00229.10           S
ATOM     30  C   CYS     5       8.041  -2.409   4.132  1.00229.10           C
ATOM     31  O   CYS     5       8.467  -2.881   3.082  1.00229.10           O
ATOM     32  N   ASN     6       8.439  -2.863   5.324  1.00167.81           N
ATOM     33  CA  ASN     6       9.482  -3.838   5.354  1.00167.81           C
ATOM     34  CB  ASN     6      10.664  -3.426   6.242  1.00167.81           C
ATOM     35  CG  ASN     6      11.285  -2.138   5.732  1.00167.81           C
ATOM     36  OD1 ASN     6      11.426  -1.926   4.529  1.00167.81           O
ATOM     37  ND2 ASN     6      11.678  -1.253   6.687  1.00167.81           N
ATOM     38  C   ASN     6       8.925  -5.035   6.025  1.00167.81           C
ATOM     39  O   ASN     6       8.278  -5.893   5.428  1.00167.81           O
ATOM     40  N   HIS     7       9.192  -5.089   7.331  1.00137.04           N
ATOM     41  CA  HIS     7       8.774  -6.157   8.174  1.00137.04           C
ATOM     42  ND1 HIS     7       9.680  -3.454   9.942  1.00137.04           N
ATOM     43  CG  HIS     7       8.860  -4.548  10.108  1.00137.04           C
ATOM     44  CB  HIS     7       9.206  -5.926   9.630  1.00137.04           C
ATOM     45  NE2 HIS     7       7.853  -2.726  10.979  1.00137.04           N
ATOM     46  CD2 HIS     7       7.749  -4.087  10.744  1.00137.04           C
ATOM     47  CE1 HIS     7       9.029  -2.392  10.480  1.00137.04           C
ATOM     48  C   HIS     7       7.293  -6.172   8.133  1.00137.04           C
ATOM     49  O   HIS     7       6.657  -7.219   8.243  1.00137.04           O
ATOM     50  N   ASP     8       6.714  -4.980   7.959  1.00154.15           N
ATOM     51  CA  ASP     8       5.300  -4.832   7.974  1.00154.15           C
ATOM     52  CB  ASP     8       4.887  -3.383   7.663  0.90154.15           C
ATOM     53  CG  ASP     8       3.391  -3.222   7.867  1.00154.15           C
ATOM     54  OD1 ASP     8       2.607  -3.961   7.215  1.00154.15           O
ATOM     55  OD2 ASP     8       3.012  -2.348   8.691  1.00154.15           O
ATOM     56  C   ASP     8       4.704  -5.695   6.922  1.00154.15           C
ATOM     57  O   ASP     8       3.726  -6.396   7.178  1.00154.15           O
ATOM     58  N   ARG     9       5.275  -5.722   5.708  1.00247.45           N
ATOM     59  CA  ARG     9       4.444  -6.418   4.785  1.00247.45           C
ATOM     60  CB  ARG     9       3.282  -5.521   4.341  1.00247.45           C
ATOM     61  CG  ARG     9       2.062  -6.244   3.776  1.00247.45           C
ATOM     62  CD  ARG     9       0.965  -5.251   3.396  1.00247.45           C
ATOM     63  NE  ARG     9       0.870  -4.276   4.517  1.00247.45           N
ATOM     64  CZ  ARG     9      -0.339  -3.760   4.875  1.00247.45           C
ATOM     65  NH1 ARG     9      -1.474  -4.194   4.251  1.00247.45           N
ATOM     66  NH2 ARG     9      -0.409  -2.822   5.864  1.00247.45           N
ATOM     67  C   ARG     9       5.207  -6.785   3.561  1.00247.45           C
ATOM     68  O   ARG     9       6.015  -7.711   3.542  1.00247.45           O
ATOM     69  N   GLY    10       4.906  -6.054   2.477  1.00 86.21           N
ATOM     70  CA  GLY    10       5.419  -6.357   1.180  1.00 86.21           C
ATOM     71  C   GLY    10       6.728  -5.696   0.934  1.00 86.21           C
ATOM     72  O   GLY    10       7.423  -5.256   1.849  1.00 86.21           O
ATOM     73  N   LEU    11       7.102  -5.645  -0.360  1.00 75.25           N
ATOM     74  CA  LEU    11       8.362  -5.077  -0.711  1.00 75.25           C
ATOM     75  CB  LEU    11       9.263  -6.016  -1.530  1.00 75.25           C
ATOM     76  CG  LEU    11      10.647  -5.413  -1.829  1.00 75.25           C
ATOM     77  CD1 LEU    11      11.421  -5.147  -0.527  1.00 75.25           C
ATOM     78  CD2 LEU    11      11.435  -6.290  -2.815  1.00 75.25           C
ATOM     79  C   LEU    11       8.126  -3.838  -1.507  1.00 75.25           C
ATOM     80  O   LEU    11       7.043  -3.604  -2.041  1.00 75.25           O
ATOM     81  N   CYS    12       9.173  -2.999  -1.576  1.00 93.83           N
ATOM     82  CA  CYS    12       9.130  -1.745  -2.263  1.00 93.83           C
ATOM     83  CB  CYS    12      10.256  -0.815  -1.809  1.00 93.83           C
ATOM     84  SG  CYS    12       9.863  -0.084  -0.215  1.00 93.83           S
ATOM     85  C   CYS    12       9.352  -1.975  -3.713  1.00 93.83           C
ATOM     86  O   CYS    12      10.413  -2.447  -4.115  1.00 93.83           O
ATOM     87  N   ARG    13       8.350  -1.629  -4.543  1.00138.02           N
ATOM     88  CA  ARG    13       8.544  -1.795  -5.949  1.00138.02           C
ATOM     89  CB  ARG    13       7.457  -2.643  -6.635  1.00138.02           C
ATOM     90  CG  ARG    13       7.499  -4.108  -6.193  1.00138.02           C
ATOM     91  CD  ARG    13       8.820  -4.808  -6.525  1.00138.02           C
ATOM     92  NE  ARG    13       8.750  -6.195  -5.985  1.00138.02           N
ATOM     93  CZ  ARG    13       9.803  -7.048  -6.159  1.00138.02           C
ATOM     94  NH1 ARG    13      10.908  -6.635  -6.844  1.00138.02           N
ATOM     95  NH2 ARG    13       9.748  -8.315  -5.652  1.00138.02           N
ATOM     96  C   ARG    13       8.564  -0.439  -6.574  1.00138.02           C
ATOM     97  O   ARG    13       7.611   0.335  -6.465  1.00138.02           O
ATOM     98  N   VAL    14       9.712  -0.106  -7.195  1.00180.85           N
ATOM     99  CA  VAL    14       9.893   1.139  -7.878  1.00180.85           C
ATOM    100  CB  VAL    14      11.322   1.364  -8.300  1.00180.85           C
ATOM    101  CG1 VAL    14      11.741   0.269  -9.296  1.00180.85           C
ATOM    102  CG2 VAL    14      11.458   2.797  -8.843  1.00180.85           C
ATOM    103  C   VAL    14       9.027   1.117  -9.091  1.00180.85           C
ATOM    104  O   VAL    14       8.367   2.097  -9.428  1.00180.85           O
ATOM    105  N   GLY    15       8.976  -0.041  -9.767  1.00121.15           N
ATOM    106  CA  GLY    15       8.201  -0.112 -10.963  1.00121.15           C
ATOM    107  C   GLY    15       6.773  -0.240 -10.554  1.00121.15           C
ATOM    108  O   GLY    15       6.426  -0.090  -9.383  1.00121.15           O
ATOM    109  N   ASN    16       5.900  -0.518 -11.535  1.00 87.83           N
ATOM    110  CA  ASN    16       4.497  -0.629 -11.279  1.00 87.83           C
ATOM    111  CB  ASN    16       3.664  -0.902 -12.543  1.00 87.83           C
ATOM    112  CG  ASN    16       3.845   0.248 -13.518  1.00 87.83           C
ATOM    113  OD1 ASN    16       3.751   1.416 -13.146  1.00 87.83           O
ATOM    114  ND2 ASN    16       4.107  -0.098 -14.808  1.00 87.83           N
ATOM    115  C   ASN    16       4.308  -1.814 -10.405  1.00 87.83           C
ATOM    116  O   ASN    16       5.152  -2.707 -10.362  1.00 87.83           O
ATOM    117  N   CYS    17       3.193  -1.837  -9.657  1.00107.75           N
ATOM    118  CA  CYS    17       2.962  -2.977  -8.832  1.00107.75           C
ATOM    119  CB  CYS    17       1.764  -2.787  -7.892  1.00107.75           C
ATOM    120  SG  CYS    17       1.870  -3.900  -6.472  1.00107.75           S
ATOM    121  C   CYS    17       2.687  -4.102  -9.785  1.00107.75           C
ATOM    122  O   CYS    17       1.969  -3.930 -10.769  1.00107.75           O
ATOM    123  N   ASN    18       3.270  -5.288  -9.522  1.00 95.82           N
ATOM    124  CA  ASN    18       3.109  -6.400 -10.414  1.00 95.82           C
ATOM    125  CB  ASN    18       3.994  -7.609 -10.066  1.00 95.82           C
ATOM    126  CG  ASN    18       5.433  -7.237 -10.377  1.00 95.82           C
ATOM    127  OD1 ASN    18       5.971  -6.275  -9.831  1.00 95.82           O
ATOM    128  ND2 ASN    18       6.077  -8.023 -11.281  1.00 95.82           N
ATOM    129  C   ASN    18       1.694  -6.851 -10.338  1.00 95.82           C
ATOM    130  O   ASN    18       0.988  -6.602  -9.364  1.00 95.82           O
ATOM    131  N   PRO    19       1.257  -7.492 -11.380  1.00180.86           N
ATOM    132  CA  PRO    19      -0.082  -7.995 -11.383  1.00180.86           C
ATOM    133  CD  PRO    19       1.721  -7.188 -12.720  1.00180.86           C
ATOM    134  CB  PRO    19      -0.407  -8.342 -12.837  1.00180.86           C
ATOM    135  CG  PRO    19       0.928  -8.174 -13.590  1.00180.86           C
ATOM    136  C   PRO    19      -0.158  -9.133 -10.430  1.00180.86           C
ATOM    137  O   PRO    19       0.814  -9.876 -10.305  1.00180.86           O
ATOM    138  N   GLY    20      -1.300  -9.284  -9.739  1.00228.60           N
ATOM    139  CA  GLY    20      -1.406 -10.335  -8.777  1.00228.60           C
ATOM    140  C   GLY    20      -0.920  -9.770  -7.486  1.00228.60           C
ATOM    141  O   GLY    20      -1.089 -10.369  -6.426  1.00228.60           O
ATOM    142  N   GLU    21      -0.291  -8.583  -7.551  1.00231.33           N
ATOM    143  CA  GLU    21       0.156  -7.944  -6.352  1.00231.33           C
ATOM    144  CB  GLU    21       1.644  -7.549  -6.352  1.00231.33           C
ATOM    145  CG  GLU    21       2.591  -8.749  -6.299  1.00231.33           C
ATOM    146  CD  GLU    21       4.020  -8.225  -6.299  1.00231.33           C
ATOM    147  OE1 GLU    21       4.370  -7.449  -7.228  1.00231.33           O
ATOM    148  OE2 GLU    21       4.779  -8.593  -5.363  1.00231.33           O
ATOM    149  C   GLU    21      -0.646  -6.696  -6.249  1.00231.33           C
ATOM    150  O   GLU    21      -1.045  -6.121  -7.260  1.00231.33           O
ATOM    151  N   TYR    22      -0.927  -6.254  -5.010  1.00170.27           N
ATOM    152  CA  TYR    22      -1.727  -5.077  -4.882  1.00170.27           C
ATOM    153  CB  TYR    22      -3.074  -5.336  -4.187  1.00170.27           C
ATOM    154  CG  TYR    22      -3.985  -4.223  -4.570  1.00170.27           C
ATOM    155  CD1 TYR    22      -4.606  -4.257  -5.798  1.00170.27           C
ATOM    156  CD2 TYR    22      -4.228  -3.162  -3.731  1.00170.27           C
ATOM    157  CE1 TYR    22      -5.458  -3.255  -6.191  1.00170.27           C
ATOM    158  CE2 TYR    22      -5.080  -2.154  -4.119  1.00170.27           C
ATOM    159  CZ  TYR    22      -5.693  -2.198  -5.349  1.00170.27           C
ATOM    160  OH  TYR    22      -6.566  -1.165  -5.748  1.00170.27           O
ATOM    161  C   TYR    22      -0.930  -4.121  -4.052  1.00170.27           C
ATOM    162  O   TYR    22      -0.031  -4.523  -3.316  1.00170.27           O
ATOM    163  N   LEU    23      -1.226  -2.813  -4.175  1.00111.30           N
ATOM    164  CA  LEU    23      -0.441  -1.818  -3.500  1.00111.30           C
ATOM    165  CB  LEU    23      -0.522  -0.441  -4.186  1.00111.30           C
ATOM    166  CG  LEU    23       0.019  -0.415  -5.631  1.00111.30           C
ATOM    167  CD1 LEU    23      -0.768  -1.360  -6.554  1.00111.30           C
ATOM    168  CD2 LEU    23       0.071   1.022  -6.173  1.00111.30           C
ATOM    169  C   LEU    23      -0.963  -1.640  -2.106  1.00111.30           C
ATOM    170  O   LEU    23      -1.999  -1.011  -1.895  1.00111.30           O
ATOM    171  N   ALA    24      -0.254  -2.225  -1.118  1.00 70.28           N
ATOM    172  CA  ALA    24      -0.624  -2.100   0.261  1.00 70.28           C
ATOM    173  CB  ALA    24       0.192  -3.025   1.178  1.00 70.28           C
ATOM    174  C   ALA    24      -0.411  -0.696   0.722  1.00 70.28           C
ATOM    175  O   ALA    24      -1.263  -0.109   1.385  1.00 70.28           O
ATOM    176  N   LYS    25       0.746  -0.112   0.371  1.00 76.33           N
ATOM    177  CA  LYS    25       1.061   1.207   0.822  1.00 76.33           C
ATOM    178  CB  LYS    25       1.602   1.274   2.261  1.00 76.33           C
ATOM    179  CG  LYS    25       0.526   1.022   3.318  1.00 76.33           C
ATOM    180  CD  LYS    25       1.075   0.826   4.728  1.00 76.33           C
ATOM    181  CE  LYS    25      -0.023   0.754   5.789  1.00 76.33           C
ATOM    182  NZ  LYS    25       0.587   0.644   7.131  1.00 76.33           N
ATOM    183  C   LYS    25       2.116   1.739  -0.080  1.00 76.33           C
ATOM    184  O   LYS    25       2.366   1.207  -1.159  1.00 76.33           O
ATOM    185  N   TYR    26       2.756   2.838   0.343  1.00 97.28           N
ATOM    186  CA  TYR    26       3.762   3.421  -0.478  1.00 97.28           C
ATOM    187  CB  TYR    26       3.461   4.893  -0.800  1.00 97.28           C
ATOM    188  CG  TYR    26       2.037   4.967  -1.240  1.00 97.28           C
ATOM    189  CD1 TYR    26       1.640   4.506  -2.474  1.00 97.28           C
ATOM    190  CD2 TYR    26       1.091   5.510  -0.399  1.00 97.28           C
ATOM    191  CE1 TYR    26       0.323   4.584  -2.862  1.00 97.28           C
ATOM    192  CE2 TYR    26      -0.227   5.591  -0.781  1.00 97.28           C
ATOM    193  CZ  TYR    26      -0.614   5.122  -2.014  1.00 97.28           C
ATOM    194  OH  TYR    26      -1.966   5.202  -2.410  1.00 97.28           O
ATOM    195  C   TYR    26       4.978   3.418   0.373  1.00 97.28           C
ATOM    196  O   TYR    26       4.889   3.513   1.594  1.00 97.28           O
ATOM    197  N   CYS    27       6.165   3.265  -0.224  1.00146.71           N
ATOM    198  CA  CYS    27       7.283   3.328   0.656  1.00146.71           C
ATOM    199  CB  CYS    27       8.033   2.005   0.786  1.00146.71           C
ATOM    200  SG  CYS    27       8.531   1.315  -0.798  1.00146.71           S
ATOM    201  C   CYS    27       8.173   4.410   0.174  1.00146.71           C
ATOM    202  O   CYS    27       8.096   4.819  -0.984  1.00146.71           O
ATOM    203  N   PHE    28       9.022   4.933   1.077  1.00195.62           N
ATOM    204  CA  PHE    28       9.801   6.050   0.662  1.00195.62           C
ATOM    205  CB  PHE    28      10.643   5.823  -0.609  1.00195.62           C
ATOM    206  CG  PHE    28      11.735   4.859  -0.289  1.00195.62           C
ATOM    207  CD1 PHE    28      12.840   5.294   0.398  1.00195.62           C
ATOM    208  CD2 PHE    28      11.660   3.533  -0.648  1.00195.62           C
ATOM    209  CE1 PHE    28      13.863   4.435   0.714  1.00195.62           C
ATOM    210  CE2 PHE    28      12.681   2.665  -0.337  1.00195.62           C
ATOM    211  CZ  PHE    28      13.786   3.115   0.343  1.00195.62           C
ATOM    212  C   PHE    28       8.786   7.090   0.355  1.00195.62           C
ATOM    213  O   PHE    28       7.662   7.062   0.852  1.00195.62           O
ATOM    214  N   GLU    29       9.142   8.043  -0.500  1.00202.68           N
ATOM    215  CA  GLU    29       8.143   8.985  -0.870  1.00202.68           C
ATOM    216  CB  GLU    29       8.707  10.235  -1.576  1.00202.68           C
ATOM    217  CG  GLU    29       9.496  11.156  -0.637  1.00202.68           C
ATOM    218  CD  GLU    29       9.788  12.456  -1.375  1.00202.68           C
ATOM    219  OE1 GLU    29       9.626  12.480  -2.624  1.00202.68           O
ATOM    220  OE2 GLU    29      10.163  13.448  -0.695  1.00202.68           O
ATOM    221  C   GLU    29       7.203   8.249  -1.773  1.00202.68           C
ATOM    222  O   GLU    29       7.289   7.032  -1.936  1.00202.68           O
ATOM    223  N   PRO    30       6.274   8.940  -2.346  1.00214.00           N
ATOM    224  CA  PRO    30       5.328   8.276  -3.194  1.00214.00           C
ATOM    225  CD  PRO    30       5.687  10.098  -1.688  1.00214.00           C
ATOM    226  CB  PRO    30       4.248   9.316  -3.490  1.00214.00           C
ATOM    227  CG  PRO    30       4.246  10.184  -2.217  1.00214.00           C
ATOM    228  C   PRO    30       5.983   7.658  -4.393  1.00214.00           C
ATOM    229  O   PRO    30       5.286   7.021  -5.180  1.00214.00           O
ATOM    230  N   VAL    31       7.306   7.844  -4.560  1.00 59.40           N
ATOM    231  CA  VAL    31       8.015   7.305  -5.683  1.00 59.40           C
ATOM    232  CB  VAL    31       9.479   7.646  -5.671  1.00 59.40           C
ATOM    233  CG1 VAL    31      10.144   6.992  -6.894  1.00 59.40           C
ATOM    234  CG2 VAL    31       9.627   9.177  -5.615  1.00 59.40           C
ATOM    235  C   VAL    31       7.911   5.806  -5.702  1.00 59.40           C
ATOM    236  O   VAL    31       7.661   5.226  -6.757  1.00 59.40           O
ATOM    237  N   ILE    32       8.083   5.117  -4.553  1.00118.93           N
ATOM    238  CA  ILE    32       8.023   3.682  -4.644  1.00118.93           C
ATOM    239  CB  ILE    32       9.278   2.985  -4.195  1.00118.93           C
ATOM    240  CG1 ILE    32       9.170   1.474  -4.426  1.00118.93           C
ATOM    241  CG2 ILE    32       9.598   3.378  -2.752  1.00118.93           C
ATOM    242  CD1 ILE    32      10.506   0.749  -4.298  1.00118.93           C
ATOM    243  C   ILE    32       6.849   3.188  -3.865  1.00118.93           C
ATOM    244  O   ILE    32       6.448   3.782  -2.867  1.00118.93           O
ATOM    245  N   LEU    33       6.236   2.087  -4.344  1.00 66.76           N
ATOM    246  CA  LEU    33       5.032   1.603  -3.736  1.00 66.76           C
ATOM    247  CB  LEU    33       3.922   1.408  -4.777  1.00 66.76           C
ATOM    248  CG  LEU    33       3.689   2.687  -5.603  1.00 66.76           C
ATOM    249  CD1 LEU    33       2.576   2.502  -6.641  1.00 66.76           C
ATOM    250  CD2 LEU    33       3.481   3.908  -4.696  1.00 66.76           C
ATOM    251  C   LEU    33       5.318   0.279  -3.104  1.00 66.76           C
ATOM    252  O   LEU    33       6.282  -0.395  -3.461  1.00 66.76           O
ATOM    253  N   CYS    34       4.494  -0.120  -2.115  1.00 68.28           N
ATOM    254  CA  CYS    34       4.742  -1.390  -1.504  1.00 68.28           C
ATOM    255  CB  CYS    34       4.578  -1.411   0.022  1.00 68.28           C
ATOM    256  SG  CYS    34       4.983  -3.051   0.683  1.00 68.28           S
ATOM    257  C   CYS    34       3.764  -2.361  -2.068  1.00 68.28           C
ATOM    258  O   CYS    34       2.553  -2.198  -1.932  1.00 68.28           O
ATOM    259  N   CYS    35       4.285  -3.416  -2.718  1.00 75.20           N
ATOM    260  CA  CYS    35       3.440  -4.401  -3.316  1.00 75.20           C
ATOM    261  CB  CYS    35       3.990  -4.954  -4.637  1.00 75.20           C
ATOM    262  SG  CYS    35       3.834  -3.756  -5.986  1.00 75.20           S
ATOM    263  C   CYS    35       3.338  -5.549  -2.379  1.00 75.20           C
ATOM    264  O   CYS    35       4.346  -6.107  -1.946  1.00 75.20           O
ATOM    265  N   LYS    36       2.092  -5.922  -2.035  1.00174.18           N
ATOM    266  CA  LYS    36       1.888  -7.037  -1.168  1.00174.18           C
ATOM    267  CB  LYS    36       0.921  -6.759  -0.006  1.00174.18           C
ATOM    268  CG  LYS    36       0.672  -7.986   0.878  1.00174.18           C
ATOM    269  CD  LYS    36      -0.137  -7.677   2.140  1.00174.18           C
ATOM    270  CE  LYS    36      -0.407  -8.896   3.022  1.00174.18           C
ATOM    271  NZ  LYS    36      -1.204  -8.490   4.203  1.00174.18           N
ATOM    272  C   LYS    36       1.237  -8.092  -1.978  1.00174.18           C
ATOM    273  O   LYS    36       0.184  -7.890  -2.582  1.00174.18           O
ATOM    274  N   PRO    37       1.883  -9.210  -2.031  1.00170.15           N
ATOM    275  CA  PRO    37       1.311 -10.293  -2.767  1.00170.15           C
ATOM    276  CD  PRO    37       3.335  -9.234  -2.064  1.00170.15           C
ATOM    277  CB  PRO    37       2.475 -11.196  -3.175  1.00170.15           C
ATOM    278  CG  PRO    37       3.667 -10.707  -2.333  1.00170.15           C
ATOM    279  C   PRO    37       0.343 -10.920  -1.826  1.00170.15           C
ATOM    280  O   PRO    37       0.457 -10.675  -0.628  1.00170.15           O
ATOM    281  N   LEU    38      -0.639 -11.695  -2.313  1.00150.27           N
ATOM    282  CA  LEU    38      -1.463 -12.319  -1.327  1.00150.27           C
ATOM    283  CB  LEU    38      -2.891 -12.633  -1.805  1.00150.27           C
ATOM    284  CG  LEU    38      -3.715 -11.374  -2.143  1.00150.27           C
ATOM    285  CD1 LEU    38      -5.160 -11.738  -2.523  1.00150.27           C
ATOM    286  CD2 LEU    38      -3.636 -10.331  -1.016  1.00150.27           C
ATOM    287  C   LEU    38      -0.785 -13.611  -1.036  1.00150.27           C
ATOM    288  O   LEU    38      -1.166 -14.658  -1.556  1.00150.27           O
ATOM    289  N   SER    39       0.256 -13.557  -0.184  1.00195.32           N
ATOM    290  CA  SER    39       0.995 -14.742   0.127  1.00195.32           C
ATOM    291  CB  SER    39       2.127 -15.037  -0.873  1.00195.32           C
ATOM    292  OG  SER    39       1.590 -15.255  -2.169  1.00195.32           O
ATOM    293  C   SER    39       1.639 -14.530   1.456  1.00195.32           C
ATOM    294  O   SER    39       1.623 -13.437   2.021  1.00195.32           O
ATOM    295  N   PRO    40       2.177 -15.594   1.974  1.00 93.44           N
ATOM    296  CA  PRO    40       2.883 -15.534   3.222  1.00 93.44           C
ATOM    297  CD  PRO    40       1.620 -16.911   1.723  1.00 93.44           C
ATOM    298  CB  PRO    40       2.923 -16.966   3.759  1.00 93.44           C
ATOM    299  CG  PRO    40       2.499 -17.844   2.567  1.00 93.44           C
ATOM    300  C   PRO    40       4.231 -14.951   2.968  1.00 93.44           C
ATOM    301  O   PRO    40       4.700 -15.017   1.832  1.00 93.44           O
ATOM    302  N   THR    41       4.868 -14.359   3.995  1.00221.43           N
ATOM    303  CA  THR    41       6.167 -13.809   3.768  1.00221.43           C
ATOM    304  CB  THR    41       6.255 -12.339   4.064  1.00221.43           C
ATOM    305  OG1 THR    41       7.526 -11.843   3.672  1.00221.43           O
ATOM    306  CG2 THR    41       6.026 -12.103   5.566  1.00221.43           C
ATOM    307  C   THR    41       7.138 -14.516   4.657  1.00221.43           C
ATOM    308  O   THR    41       6.943 -14.667   5.862  1.00221.43           O
ATOM    309  N   PRO    42       8.173 -14.993   4.034  1.00240.13           N
ATOM    310  CA  PRO    42       9.240 -15.640   4.743  1.00240.13           C
ATOM    311  CD  PRO    42       8.028 -15.508   2.682  1.00240.13           C
ATOM    312  CB  PRO    42      10.038 -16.407   3.691  1.00240.13           C
ATOM    313  CG  PRO    42       9.011 -16.681   2.580  1.00240.13           C
ATOM    314  C   PRO    42      10.044 -14.599   5.448  1.00240.13           C
ATOM    315  O   PRO    42      10.937 -14.954   6.216  1.00240.13           O
ATOM    316  N   THR    43       9.735 -13.313   5.200  1.00246.82           N
ATOM    317  CA  THR    43      10.511 -12.225   5.714  1.00246.82           C
ATOM    318  CB  THR    43       9.873 -10.883   5.509  1.00246.82           C
ATOM    319  OG1 THR    43      10.789  -9.849   5.837  1.00246.82           O
ATOM    320  CG2 THR    43       8.622 -10.786   6.399  1.00246.82           C
ATOM    321  C   THR    43      10.736 -12.392   7.178  1.00246.82           C
ATOM    322  O   THR    43       9.889 -12.897   7.914  1.00246.82           O
ATOM    323  N   LYS    44      11.939 -11.975   7.614  1.00217.73           N
ATOM    324  CA  LYS    44      12.348 -12.040   8.984  1.00217.73           C
ATOM    325  CB  LYS    44      13.873 -11.901   9.154  1.00217.73           C
ATOM    326  CG  LYS    44      14.376 -12.022  10.593  1.00217.73           C
ATOM    327  CD  LYS    44      15.898 -12.152  10.688  1.00217.73           C
ATOM    328  CE  LYS    44      16.429 -12.206  12.123  1.00217.73           C
ATOM    329  NZ  LYS    44      17.907 -12.287  12.111  1.00217.73           N
ATOM    330  C   LYS    44      11.691 -10.902   9.691  1.00217.73           C
ATOM    331  O   LYS    44      11.260  -9.938   9.060  1.00217.73           O
ATOM    332  N   THR    45      11.569 -11.005  11.029  1.00 97.15           N
ATOM    333  CA  THR    45      10.937  -9.962  11.779  1.00 97.15           C
ATOM    334  CB  THR    45      10.981 -10.177  13.269  1.00 97.15           C
ATOM    335  OG1 THR    45      10.220  -9.174  13.924  1.00 97.15           O
ATOM    336  CG2 THR    45      12.439 -10.149  13.758  1.00 97.15           C
ATOM    337  C   THR    45      11.645  -8.651  11.453  1.00 97.15           C
ATOM    338  O   THR    45      10.929  -7.675  11.102  1.00 97.15           O
ATOM    339  OXT THR    45      12.901  -8.606  11.535  1.00 97.15           O
TER     340      THR    45
END
