# Supplementary material for: Prediction of Anticancer Peptides with High Efficacy and Low Toxicity by Hybrid Model Based on 3D Structure of Peptides
Source: Int J Mol Sci. 2021 May 26;22(11):5630. doi: 10.3390/ijms22115630 (PMC8198792; doi:10.3390/ijms22115630)
Supplement: Supplementary file 1 [file ijms-22-05630-s001.zip › Supplement2(Datasets)/ACPs(PDB)/D1/PDB(Negative)/(120)NL_satpdb11441.pdb]

ATOM      1  N   ARG     1     -18.211 -13.200   4.197  1.00  0.00           N  
ATOM      2  H   ARG     1     -18.356 -12.428   4.832  1.00  0.00           H  
ATOM      3  CA  ARG     1     -17.503 -14.368   4.692  1.00  0.00           C  
ATOM      4  HA  ARG     1     -18.282 -15.118   4.556  1.00  0.00           H  
ATOM      5  CB  ARG     1     -16.353 -14.784   3.747  1.00  0.00           C  
ATOM      6  HB2 ARG     1     -16.459 -14.421   2.724  1.00  0.00           H  
ATOM      7  HB3 ARG     1     -15.452 -14.381   4.209  1.00  0.00           H  
ATOM      8  CG  ARG     1     -16.299 -16.346   3.691  1.00  0.00           C  
ATOM      9  HG2 ARG     1     -16.666 -16.735   4.641  1.00  0.00           H  
ATOM     10  HG3 ARG     1     -16.961 -16.737   2.919  1.00  0.00           H  
ATOM     11  CD  ARG     1     -14.912 -16.968   3.312  1.00  0.00           C  
ATOM     12  HD2 ARG     1     -15.017 -17.927   2.804  1.00  0.00           H  
ATOM     13  HD3 ARG     1     -14.430 -16.337   2.565  1.00  0.00           H  
ATOM     14  NE  ARG     1     -14.029 -16.989   4.463  1.00  0.00           N  
ATOM     15  HE  ARG     1     -14.422 -16.859   5.384  1.00  0.00           H  
ATOM     16  CZ  ARG     1     -12.721 -17.254   4.442  1.00  0.00           C  
ATOM     17  NH1 ARG     1     -12.008 -17.240   3.319  1.00  0.00           N  
ATOM     18 HH11 ARG     1     -12.533 -17.129   2.463  1.00  0.00           H  
ATOM     19 HH12 ARG     1     -11.032 -17.496   3.353  1.00  0.00           H  
ATOM     20  NH2 ARG     1     -12.105 -17.400   5.586  1.00  0.00           N  
ATOM     21 HH21 ARG     1     -12.598 -16.947   6.342  1.00  0.00           H  
ATOM     22 HH22 ARG     1     -11.120 -17.623   5.627  1.00  0.00           H  
ATOM     23  C   ARG     1     -17.055 -14.244   6.130  1.00  0.00           C  
ATOM     24  O   ARG     1     -16.389 -13.249   6.481  1.00  0.00           O  
ATOM     25  N   PRO     2     -17.345 -15.205   7.061  1.00  0.00           N  
ATOM     26  CD  PRO     2     -18.304 -16.296   6.875  1.00  0.00           C  
ATOM     27  HD2 PRO     2     -18.361 -16.772   5.896  1.00  0.00           H  
ATOM     28  HD3 PRO     2     -19.287 -15.993   7.236  1.00  0.00           H  
ATOM     29  CG  PRO     2     -17.742 -17.329   7.782  1.00  0.00           C  
ATOM     30  HG2 PRO     2     -16.906 -17.836   7.302  1.00  0.00           H  
ATOM     31  HG3 PRO     2     -18.473 -18.116   7.967  1.00  0.00           H  
ATOM     32  CB  PRO     2     -17.300 -16.551   9.012  1.00  0.00           C  
ATOM     33  HB2 PRO     2     -16.642 -17.184   9.608  1.00  0.00           H  
ATOM     34  HB3 PRO     2     -18.135 -16.213   9.625  1.00  0.00           H  
ATOM     35  CA  PRO     2     -16.593 -15.303   8.324  1.00  0.00           C  
ATOM     36  HA  PRO     2     -16.598 -14.429   8.975  1.00  0.00           H  
ATOM     37  C   PRO     2     -15.113 -15.619   7.998  1.00  0.00           C  
ATOM     38  O   PRO     2     -14.810 -16.324   6.997  1.00  0.00           O  
ATOM     39  N   ASP     3     -14.286 -14.936   8.793  1.00  0.00           N  
ATOM     40  H   ASP     3     -14.631 -14.615   9.686  1.00  0.00           H  
ATOM     41  CA  ASP     3     -12.848 -14.857   8.572  1.00  0.00           C  
ATOM     42  HA  ASP     3     -12.441 -15.852   8.753  1.00  0.00           H  
ATOM     43  CB  ASP     3     -12.566 -14.249   7.178  1.00  0.00           C  
ATOM     44  HB2 ASP     3     -13.219 -14.639   6.397  1.00  0.00           H  
ATOM     45  HB3 ASP     3     -12.725 -13.171   7.193  1.00  0.00           H  
ATOM     46  CG  ASP     3     -11.106 -14.405   6.755  1.00  0.00           C  
ATOM     47  OD1 ASP     3     -10.485 -15.534   6.789  1.00  0.00           O  
ATOM     48  OD2 ASP     3     -10.506 -13.333   6.633  1.00  0.00           O  
ATOM     49  C   ASP     3     -12.253 -14.134   9.816  1.00  0.00           C  
ATOM     50  O   ASP     3     -13.016 -13.759  10.722  1.00  0.00           O  
ATOM     51  N   LYS     4     -10.951 -13.807   9.734  1.00  0.00           N  
ATOM     52  H   LYS     4     -10.483 -14.049   8.872  1.00  0.00           H  
ATOM     53  CA  LYS     4     -10.122 -13.115  10.674  1.00  0.00           C  
ATOM     54  HA  LYS     4      -9.845 -13.733  11.528  1.00  0.00           H  
ATOM     55  CB  LYS     4      -8.828 -12.787   9.933  1.00  0.00           C  
ATOM     56  HB2 LYS     4      -9.116 -12.487   8.926  1.00  0.00           H  
ATOM     57  HB3 LYS     4      -8.274 -12.002  10.448  1.00  0.00           H  
ATOM     58  CG  LYS     4      -7.898 -13.946   9.823  1.00  0.00           C  
ATOM     59  HG2 LYS     4      -7.414 -14.105  10.786  1.00  0.00           H  
ATOM     60  HG3 LYS     4      -8.456 -14.872   9.688  1.00  0.00           H  
ATOM     61  CD  LYS     4      -6.722 -13.813   8.791  1.00  0.00           C  
ATOM     62  HD2 LYS     4      -6.218 -12.876   9.028  1.00  0.00           H  
ATOM     63  HD3 LYS     4      -5.971 -14.583   8.968  1.00  0.00           H  
ATOM     64  CE  LYS     4      -7.237 -13.758   7.316  1.00  0.00           C  
ATOM     65  HE2 LYS     4      -8.048 -13.029   7.332  1.00  0.00           H  
ATOM     66  HE3 LYS     4      -6.426 -13.448   6.658  1.00  0.00           H  
ATOM     67  NZ  LYS     4      -7.799 -14.994   6.776  1.00  0.00           N  
ATOM     68  HZ1 LYS     4      -8.113 -14.923   5.819  1.00  0.00           H  
ATOM     69  HZ2 LYS     4      -7.114 -15.736   6.794  1.00  0.00           H  
ATOM     70  HZ3 LYS     4      -8.656 -15.280   7.228  1.00  0.00           H  
ATOM     71  C   LYS     4     -10.735 -11.815  11.202  1.00  0.00           C  
ATOM     72  O   LYS     4     -11.508 -11.257  10.433  1.00  0.00           O  
ATOM     73  N   PRO     5     -10.329 -11.297  12.368  1.00  0.00           N  
ATOM     74  CD  PRO     5      -9.277 -11.749  13.262  1.00  0.00           C  
ATOM     75  HD2 PRO     5      -8.501 -12.244  12.680  1.00  0.00           H  
ATOM     76  HD3 PRO     5      -9.802 -12.399  13.962  1.00  0.00           H  
ATOM     77  CG  PRO     5      -8.715 -10.504  14.030  1.00  0.00           C  
ATOM     78  HG2 PRO     5      -8.019 -10.037  13.333  1.00  0.00           H  
ATOM     79  HG3 PRO     5      -8.235 -10.786  14.967  1.00  0.00           H  
ATOM     80  CB  PRO     5      -9.974  -9.696  14.188  1.00  0.00           C  
ATOM     81  HB2 PRO     5      -9.827  -8.616  14.202  1.00  0.00           H  
ATOM     82  HB3 PRO     5     -10.588 -10.145  14.968  1.00  0.00           H  
ATOM     83  CA  PRO     5     -10.761  -9.987  12.870  1.00  0.00           C  
ATOM     84  HA  PRO     5     -11.832 -10.085  13.047  1.00  0.00           H  
ATOM     85  C   PRO     5     -10.573  -8.858  11.742  1.00  0.00           C  
ATOM     86  O   PRO     5      -9.848  -9.055  10.733  1.00  0.00           O  
ATOM     87  N   ARG     6     -11.277  -7.755  11.995  1.00  0.00           N  
ATOM     88  H   ARG     6     -11.781  -7.681  12.867  1.00  0.00           H  
ATOM     89  CA  ARG     6     -11.373  -6.479  11.232  1.00  0.00           C  
ATOM     90  HA  ARG     6     -10.796  -6.626  10.319  1.00  0.00           H  
ATOM     91  CB  ARG     6     -12.874  -6.227  10.789  1.00  0.00           C  
ATOM     92  HB2 ARG     6     -13.594  -6.433  11.581  1.00  0.00           H  
ATOM     93  HB3 ARG     6     -12.991  -5.218  10.394  1.00  0.00           H  
ATOM     94  CG  ARG     6     -13.274  -7.059   9.548  1.00  0.00           C  
ATOM     95  HG2 ARG     6     -14.232  -6.756   9.126  1.00  0.00           H  
ATOM     96  HG3 ARG     6     -12.518  -6.854   8.791  1.00  0.00           H  
ATOM     97  CD  ARG     6     -13.342  -8.591   9.549  1.00  0.00           C  
ATOM     98  HD2 ARG     6     -12.372  -8.929   9.916  1.00  0.00           H  
ATOM     99  HD3 ARG     6     -13.973  -9.006  10.336  1.00  0.00           H  
ATOM    100  NE  ARG     6     -13.821  -9.097   8.227  1.00  0.00           N  
ATOM    101  HE  ARG     6     -13.580  -8.472   7.470  1.00  0.00           H  
ATOM    102  CZ  ARG     6     -14.321 -10.281   7.982  1.00  0.00           C  
ATOM    103  NH1 ARG     6     -14.275 -11.343   8.766  1.00  0.00           N  
ATOM    104 HH11 ARG     6     -13.929 -11.270   9.712  1.00  0.00           H  
ATOM    105 HH12 ARG     6     -14.896 -12.128   8.631  1.00  0.00           H  
ATOM    106  NH2 ARG     6     -14.770 -10.473   6.769  1.00  0.00           N  
ATOM    107 HH21 ARG     6     -14.647  -9.802   6.024  1.00  0.00           H  
ATOM    108 HH22 ARG     6     -15.376 -11.271   6.645  1.00  0.00           H  
ATOM    109  C   ARG     6     -10.867  -5.332  12.176  1.00  0.00           C  
ATOM    110  O   ARG     6     -11.092  -5.499  13.341  1.00  0.00           O  
ATOM    111  N   PRO     7     -10.296  -4.196  11.641  1.00  0.00           N  
ATOM    112  CD  PRO     7      -9.888  -3.017  12.424  1.00  0.00           C  
ATOM    113  HD2 PRO     7      -9.097  -3.435  13.046  1.00  0.00           H  
ATOM    114  HD3 PRO     7     -10.755  -2.611  12.946  1.00  0.00           H  
ATOM    115  CG  PRO     7      -9.337  -1.964  11.451  1.00  0.00           C  
ATOM    116  HG2 PRO     7      -8.254  -2.082  11.401  1.00  0.00           H  
ATOM    117  HG3 PRO     7      -9.576  -0.911  11.597  1.00  0.00           H  
ATOM    118  CB  PRO     7      -9.983  -2.440  10.171  1.00  0.00           C  
ATOM    119  HB2 PRO     7      -9.431  -2.057   9.313  1.00  0.00           H  
ATOM    120  HB3 PRO     7     -10.949  -1.937  10.193  1.00  0.00           H  
ATOM    121  CA  PRO     7     -10.126  -3.948  10.216  1.00  0.00           C  
ATOM    122  HA  PRO     7     -11.113  -4.015   9.758  1.00  0.00           H  
ATOM    123  C   PRO     7      -9.070  -4.848   9.527  1.00  0.00           C  
ATOM    124  O   PRO     7      -9.312  -5.445   8.471  1.00  0.00           O  
ATOM    125  N   TYR     8      -7.837  -4.694  10.001  1.00  0.00           N  
ATOM    126  H   TYR     8      -7.794  -4.121  10.831  1.00  0.00           H  
ATOM    127  CA  TYR     8      -6.644  -5.554   9.748  1.00  0.00           C  
ATOM    128  HA  TYR     8      -5.804  -5.226  10.360  1.00  0.00           H  
ATOM    129  CB  TYR     8      -6.902  -7.004  10.263  1.00  0.00           C  
ATOM    130  HB2 TYR     8      -6.925  -6.938  11.350  1.00  0.00           H  
ATOM    131  HB3 TYR     8      -7.921  -7.349  10.085  1.00  0.00           H  
ATOM    132  CG  TYR     8      -5.986  -8.112   9.772  1.00  0.00           C  
ATOM    133  CD1 TYR     8      -4.576  -8.023   9.774  1.00  0.00           C  
ATOM    134  HD1 TYR     8      -4.127  -7.163  10.249  1.00  0.00           H  
ATOM    135  CE1 TYR     8      -3.743  -9.029   9.242  1.00  0.00           C  
ATOM    136  HE1 TYR     8      -2.676  -8.866   9.218  1.00  0.00           H  
ATOM    137  CZ  TYR     8      -4.326 -10.040   8.524  1.00  0.00           C  
ATOM    138  OH  TYR     8      -3.517 -10.989   7.921  1.00  0.00           O  
ATOM    139  HH  TYR     8      -2.652 -10.808   8.295  1.00  0.00           H  
ATOM    140  CE2 TYR     8      -5.707 -10.170   8.493  1.00  0.00           C  
ATOM    141  HE2 TYR     8      -6.103 -10.953   7.864  1.00  0.00           H  
ATOM    142  CD2 TYR     8      -6.523  -9.214   9.142  1.00  0.00           C  
ATOM    143  HD2 TYR     8      -7.592  -9.281   9.001  1.00  0.00           H  
ATOM    144  C   TYR     8      -6.213  -5.411   8.323  1.00  0.00           C  
ATOM    145  O   TYR     8      -5.666  -4.409   7.949  1.00  0.00           O  
ATOM    146  N   LEU     9      -6.382  -6.392   7.465  1.00  0.00           N  
ATOM    147  H   LEU     9      -6.788  -7.238   7.839  1.00  0.00           H  
ATOM    148  CA  LEU     9      -6.264  -6.338   6.015  1.00  0.00           C  
ATOM    149  HA  LEU     9      -5.914  -5.324   5.822  1.00  0.00           H  
ATOM    150  CB  LEU     9      -5.151  -7.297   5.455  1.00  0.00           C  
ATOM    151  HB2 LEU     9      -5.513  -8.287   5.731  1.00  0.00           H  
ATOM    152  HB3 LEU     9      -5.199  -7.310   4.366  1.00  0.00           H  
ATOM    153  CG  LEU     9      -3.712  -7.047   5.994  1.00  0.00           C  
ATOM    154  HG  LEU     9      -3.714  -7.133   7.080  1.00  0.00           H  
ATOM    155  CD1 LEU     9      -2.721  -8.085   5.520  1.00  0.00           C  
ATOM    156 HD11 LEU     9      -2.370  -8.052   4.489  1.00  0.00           H  
ATOM    157 HD12 LEU     9      -1.806  -8.128   6.111  1.00  0.00           H  
ATOM    158 HD13 LEU     9      -3.216  -9.054   5.576  1.00  0.00           H  
ATOM    159  CD2 LEU     9      -3.071  -5.677   5.576  1.00  0.00           C  
ATOM    160 HD21 LEU     9      -3.580  -4.830   6.035  1.00  0.00           H  
ATOM    161 HD22 LEU     9      -2.044  -5.537   5.914  1.00  0.00           H  
ATOM    162 HD23 LEU     9      -3.242  -5.603   4.503  1.00  0.00           H  
ATOM    163  C   LEU     9      -7.551  -6.672   5.249  1.00  0.00           C  
ATOM    164  O   LEU     9      -8.258  -7.623   5.629  1.00  0.00           O  
ATOM    165  N   PRO    10      -7.820  -5.843   4.213  1.00  0.00           N  
ATOM    166  CD  PRO    10      -6.980  -4.855   3.671  1.00  0.00           C  
ATOM    167  HD2 PRO    10      -5.982  -5.276   3.551  1.00  0.00           H  
ATOM    168  HD3 PRO    10      -6.970  -4.019   4.370  1.00  0.00           H  
ATOM    169  CG  PRO    10      -7.491  -4.552   2.264  1.00  0.00           C  
ATOM    170  HG2 PRO    10      -6.985  -5.036   1.429  1.00  0.00           H  
ATOM    171  HG3 PRO    10      -7.410  -3.502   1.984  1.00  0.00           H  
ATOM    172  CB  PRO    10      -8.965  -4.910   2.340  1.00  0.00           C  
ATOM    173  HB2 PRO    10      -9.444  -5.222   1.412  1.00  0.00           H  
ATOM    174  HB3 PRO    10      -9.513  -4.117   2.849  1.00  0.00           H  
ATOM    175  CA  PRO    10      -8.973  -6.057   3.348  1.00  0.00           C  
ATOM    176  HA  PRO    10      -8.790  -6.928   2.719  1.00  0.00           H  
ATOM    177  C   PRO    10     -10.345  -6.244   4.012  1.00  0.00           C  
ATOM    178  O   PRO    10     -10.511  -6.136   5.166  1.00  0.00           O  
ATOM    179  N   ARG    11     -11.242  -6.729   3.192  1.00  0.00           N  
ATOM    180  H   ARG    11     -11.001  -6.649   2.214  1.00  0.00           H  
ATOM    181  CA  ARG    11     -12.500  -7.427   3.488  1.00  0.00           C  
ATOM    182  HA  ARG    11     -13.285  -7.175   2.776  1.00  0.00           H  
ATOM    183  CB  ARG    11     -12.318  -8.878   2.981  1.00  0.00           C  
ATOM    184  HB2 ARG    11     -13.121  -9.565   3.251  1.00  0.00           H  
ATOM    185  HB3 ARG    11     -12.313  -8.837   1.892  1.00  0.00           H  
ATOM    186  CG  ARG    11     -11.054  -9.698   3.419  1.00  0.00           C  
ATOM    187  HG2 ARG    11     -10.975 -10.573   2.774  1.00  0.00           H  
ATOM    188  HG3 ARG    11     -10.205  -9.037   3.247  1.00  0.00           H  
ATOM    189  CD  ARG    11     -11.041 -10.203   4.885  1.00  0.00           C  
ATOM    190  HD2 ARG    11     -12.067 -10.482   5.129  1.00  0.00           H  
ATOM    191  HD3 ARG    11     -10.406 -11.089   4.865  1.00  0.00           H  
ATOM    192  NE  ARG    11     -10.517  -9.225   5.740  1.00  0.00           N  
ATOM    193  HE  ARG    11     -10.003  -8.467   5.315  1.00  0.00           H  
ATOM    194  CZ  ARG    11     -10.645  -9.279   7.098  1.00  0.00           C  
ATOM    195  NH1 ARG    11     -10.963 -10.405   7.772  1.00  0.00           N  
ATOM    196 HH11 ARG    11     -11.060 -11.254   7.234  1.00  0.00           H  
ATOM    197 HH12 ARG    11     -11.003 -10.394   8.782  1.00  0.00           H  
ATOM    198  NH2 ARG    11     -10.206  -8.294   7.858  1.00  0.00           N  
ATOM    199 HH21 ARG    11      -9.772  -7.504   7.403  1.00  0.00           H  
ATOM    200 HH22 ARG    11     -10.309  -8.407   8.857  1.00  0.00           H  
ATOM    201  C   ARG    11     -13.365  -7.150   4.752  1.00  0.00           C  
ATOM    202  O   ARG    11     -13.567  -8.012   5.535  1.00  0.00           O  
ATOM    203  N   PRO    12     -13.901  -5.946   4.919  1.00  0.00           N  
ATOM    204  CD  PRO    12     -14.926  -5.640   5.937  1.00  0.00           C  
ATOM    205  HD2 PRO    12     -14.456  -5.373   6.884  1.00  0.00           H  
ATOM    206  HD3 PRO    12     -15.587  -6.490   6.107  1.00  0.00           H  
ATOM    207  CG  PRO    12     -15.663  -4.391   5.463  1.00  0.00           C  
ATOM    208  HG2 PRO    12     -16.682  -4.633   5.162  1.00  0.00           H  
ATOM    209  HG3 PRO    12     -15.652  -3.640   6.253  1.00  0.00           H  
ATOM    210  CB  PRO    12     -14.920  -3.940   4.171  1.00  0.00           C  
ATOM    211  HB2 PRO    12     -14.768  -2.861   4.174  1.00  0.00           H  
ATOM    212  HB3 PRO    12     -15.479  -4.341   3.325  1.00  0.00           H  
ATOM    213  CA  PRO    12     -13.562  -4.662   4.259  1.00  0.00           C  
ATOM    214  HA  PRO    12     -13.168  -4.870   3.265  1.00  0.00           H  
ATOM    215  C   PRO    12     -12.531  -3.823   4.954  1.00  0.00           C  
ATOM    216  O   PRO    12     -12.272  -3.951   6.177  1.00  0.00           O  
ATOM    217  N   ARG    13     -11.972  -2.914   4.120  1.00  0.00           N  
ATOM    218  H   ARG    13     -12.292  -2.873   3.163  1.00  0.00           H  
ATOM    219  CA  ARG    13     -11.033  -1.855   4.528  1.00  0.00           C  
ATOM    220  HA  ARG    13     -11.596  -1.214   5.206  1.00  0.00           H  
ATOM    221  CB  ARG    13      -9.739  -2.417   5.147  1.00  0.00           C  
ATOM    222  HB2 ARG    13      -9.921  -3.395   5.593  1.00  0.00           H  
ATOM    223  HB3 ARG    13      -8.994  -2.448   4.352  1.00  0.00           H  
ATOM    224  CG  ARG    13      -9.186  -1.704   6.343  1.00  0.00           C  
ATOM    225  HG2 ARG    13      -9.386  -0.636   6.258  1.00  0.00           H  
ATOM    226  HG3 ARG    13      -9.835  -2.057   7.145  1.00  0.00           H  
ATOM    227  CD  ARG    13      -7.743  -1.953   6.725  1.00  0.00           C  
ATOM    228  HD2 ARG    13      -7.516  -1.822   7.783  1.00  0.00           H  
ATOM    229  HD3 ARG    13      -7.576  -3.026   6.628  1.00  0.00           H  
ATOM    230  NE  ARG    13      -6.797  -1.258   5.828  1.00  0.00           N  
ATOM    231  HE  ARG    13      -7.312  -0.625   5.233  1.00  0.00           H  
ATOM    232  CZ  ARG    13      -5.519  -1.518   5.566  1.00  0.00           C  
ATOM    233  NH1 ARG    13      -4.809  -2.307   6.328  1.00  0.00           N  
ATOM    234 HH11 ARG    13      -5.204  -2.725   7.159  1.00  0.00           H  
ATOM    235 HH12 ARG    13      -3.881  -2.594   6.051  1.00  0.00           H  
ATOM    236  NH2 ARG    13      -4.897  -1.014   4.472  1.00  0.00           N  
ATOM    237 HH21 ARG    13      -5.470  -0.393   3.920  1.00  0.00           H  
ATOM    238 HH22 ARG    13      -3.920  -1.146   4.254  1.00  0.00           H  
ATOM    239  C   ARG    13     -10.562  -1.066   3.216  1.00  0.00           C  
ATOM    240  O   ARG    13     -10.480  -1.710   2.224  1.00  0.00           O  
ATOM    241  N   PRO    14     -10.309   0.293   3.288  1.00  0.00           N  
ATOM    242  CD  PRO    14     -10.954   1.206   4.234  1.00  0.00           C  
ATOM    243  HD2 PRO    14     -10.264   1.422   5.050  1.00  0.00           H  
ATOM    244  HD3 PRO    14     -11.829   0.853   4.780  1.00  0.00           H  
ATOM    245  CG  PRO    14     -11.280   2.425   3.406  1.00  0.00           C  
ATOM    246  HG2 PRO    14     -11.198   3.321   4.021  1.00  0.00           H  
ATOM    247  HG3 PRO    14     -12.270   2.287   2.970  1.00  0.00           H  
ATOM    248  CB  PRO    14     -10.225   2.490   2.340  1.00  0.00           C  
ATOM    249  HB2 PRO    14      -9.340   3.109   2.485  1.00  0.00           H  
ATOM    250  HB3 PRO    14     -10.641   2.785   1.376  1.00  0.00           H  
ATOM    251  CA  PRO    14      -9.755   1.031   2.187  1.00  0.00           C  
ATOM    252  HA  PRO    14     -10.154   0.611   1.264  1.00  0.00           H  
ATOM    253  C   PRO    14      -8.241   0.910   2.294  1.00  0.00           C  
ATOM    254  O   PRO    14      -7.696   0.420   3.280  1.00  0.00           O  
ATOM    255  N   PRO    15      -7.444   1.578   1.384  1.00  0.00           N  
ATOM    256  CD  PRO    15      -6.056   1.678   1.636  1.00  0.00           C  
ATOM    257  HD2 PRO    15      -5.751   0.651   1.836  1.00  0.00           H  
ATOM    258  HD3 PRO    15      -5.916   2.408   2.434  1.00  0.00           H  
ATOM    259  CG  PRO    15      -5.429   2.138   0.289  1.00  0.00           C  
ATOM    260  HG2 PRO    15      -4.551   2.766   0.443  1.00  0.00           H  
ATOM    261  HG3 PRO    15      -5.256   1.368  -0.463  1.00  0.00           H  
ATOM    262  CB  PRO    15      -6.585   2.958  -0.304  1.00  0.00           C  
ATOM    263  HB2 PRO    15      -6.461   3.222  -1.354  1.00  0.00           H  
ATOM    264  HB3 PRO    15      -6.815   3.818   0.324  1.00  0.00           H  
ATOM    265  CA  PRO    15      -7.828   2.184   0.067  1.00  0.00           C  
ATOM    266  HA  PRO    15      -8.626   2.893   0.289  1.00  0.00           H  
ATOM    267  C   PRO    15      -8.236   1.222  -1.008  1.00  0.00           C  
ATOM    268  O   PRO    15      -8.222   0.025  -0.773  1.00  0.00           O  
ATOM    269  N   ARG    16      -8.628   1.703  -2.146  1.00  0.00           N  
ATOM    270  H   ARG    16      -8.573   2.693  -2.338  1.00  0.00           H  
ATOM    271  CA  ARG    16      -8.877   0.811  -3.296  1.00  0.00           C  
ATOM    272  HA  ARG    16      -9.680   0.226  -2.848  1.00  0.00           H  
ATOM    273  CB  ARG    16      -9.439   1.670  -4.395  1.00  0.00           C  
ATOM    274  HB2 ARG    16     -10.322   2.204  -4.045  1.00  0.00           H  
ATOM    275  HB3 ARG    16      -8.743   2.483  -4.601  1.00  0.00           H  
ATOM    276  CG  ARG    16      -9.888   0.864  -5.586  1.00  0.00           C  
ATOM    277  HG2 ARG    16      -9.486  -0.143  -5.693  1.00  0.00           H  
ATOM    278  HG3 ARG    16     -10.974   0.786  -5.547  1.00  0.00           H  
ATOM    279  CD  ARG    16      -9.440   1.556  -6.909  1.00  0.00           C  
ATOM    280  HD2 ARG    16      -9.823   1.238  -7.879  1.00  0.00           H  
ATOM    281  HD3 ARG    16      -9.710   2.595  -6.722  1.00  0.00           H  
ATOM    282  NE  ARG    16      -7.962   1.505  -7.035  1.00  0.00           N  
ATOM    283  HE  ARG    16      -7.541   0.664  -6.668  1.00  0.00           H  
ATOM    284  CZ  ARG    16      -7.087   2.450  -7.181  1.00  0.00           C  
ATOM    285  NH1 ARG    16      -7.307   3.689  -7.596  1.00  0.00           N  
ATOM    286 HH11 ARG    16      -8.231   3.978  -7.881  1.00  0.00           H  
ATOM    287 HH12 ARG    16      -6.566   4.318  -7.873  1.00  0.00           H  
ATOM    288  NH2 ARG    16      -5.863   2.161  -6.839  1.00  0.00           N  
ATOM    289 HH21 ARG    16      -5.769   1.450  -6.128  1.00  0.00           H  
ATOM    290 HH22 ARG    16      -5.062   2.668  -7.187  1.00  0.00           H  
ATOM    291  C   ARG    16      -7.638   0.064  -3.767  1.00  0.00           C  
ATOM    292  O   ARG    16      -6.609   0.717  -3.947  1.00  0.00           O  
ATOM    293  N   PRO    17      -7.649  -1.263  -3.752  1.00  0.00           N  
ATOM    294  CD  PRO    17      -8.772  -2.112  -3.335  1.00  0.00           C  
ATOM    295  HD2 PRO    17      -9.537  -2.198  -4.107  1.00  0.00           H  
ATOM    296  HD3 PRO    17      -9.246  -1.878  -2.382  1.00  0.00           H  
ATOM    297  CG  PRO    17      -8.180  -3.451  -3.045  1.00  0.00           C  
ATOM    298  HG2 PRO    17      -8.848  -4.310  -3.104  1.00  0.00           H  
ATOM    299  HG3 PRO    17      -7.727  -3.348  -2.060  1.00  0.00           H  
ATOM    300  CB  PRO    17      -7.081  -3.545  -4.199  1.00  0.00           C  
ATOM    301  HB2 PRO    17      -7.510  -3.776  -5.174  1.00  0.00           H  
ATOM    302  HB3 PRO    17      -6.319  -4.284  -3.947  1.00  0.00           H  
ATOM    303  CA  PRO    17      -6.537  -2.155  -4.159  1.00  0.00           C  
ATOM    304  HA  PRO    17      -5.743  -2.078  -3.416  1.00  0.00           H  
ATOM    305  C   PRO    17      -6.033  -1.806  -5.578  1.00  0.00           C  
ATOM    306  O   PRO    17      -6.546  -0.903  -6.211  1.00  0.00           O  
ATOM    307  N   VAL    18      -5.030  -2.455  -6.139  1.00  0.00           N  
ATOM    308  H   VAL    18      -4.588  -3.081  -5.480  1.00  0.00           H  
ATOM    309  CA  VAL    18      -4.331  -2.136  -7.426  1.00  0.00           C  
ATOM    310  HA  VAL    18      -5.083  -1.869  -8.169  1.00  0.00           H  
ATOM    311  CB  VAL    18      -3.434  -0.853  -7.381  1.00  0.00           C  
ATOM    312  HB  VAL    18      -4.081  -0.140  -6.871  1.00  0.00           H  
ATOM    313  CG1 VAL    18      -2.223  -1.015  -6.489  1.00  0.00           C  
ATOM    314 HG11 VAL    18      -1.329  -0.431  -6.709  1.00  0.00           H  
ATOM    315 HG12 VAL    18      -2.489  -0.658  -5.494  1.00  0.00           H  
ATOM    316 HG13 VAL    18      -1.793  -2.017  -6.475  1.00  0.00           H  
ATOM    317  CG2 VAL    18      -3.105  -0.338  -8.746  1.00  0.00           C  
ATOM    318 HG21 VAL    18      -3.931  -0.508  -9.436  1.00  0.00           H  
ATOM    319 HG22 VAL    18      -2.883   0.729  -8.720  1.00  0.00           H  
ATOM    320 HG23 VAL    18      -2.221  -0.854  -9.123  1.00  0.00           H  
ATOM    321  C   VAL    18      -3.634  -3.420  -7.952  1.00  0.00           C  
ATOM    322  O   VAL    18      -3.363  -4.277  -7.089  1.00  0.00           O  
ATOM    323  N   ARG    19      -3.419  -3.609  -9.289  1.00  0.00           N  
ATOM    324  H   ARG    19      -3.866  -2.969  -9.930  1.00  0.00           H  
ATOM    325  CA  ARG    19      -2.876  -4.797  -9.964  1.00  0.00           C  
ATOM    326  HA  ARG    19      -3.556  -5.644 -10.061  1.00  0.00           H  
ATOM    327  CB  ARG    19      -2.350  -4.441 -11.406  1.00  0.00           C  
ATOM    328  HB2 ARG    19      -3.124  -4.177 -12.127  1.00  0.00           H  
ATOM    329  HB3 ARG    19      -1.779  -3.513 -11.369  1.00  0.00           H  
ATOM    330  CG  ARG    19      -1.677  -5.593 -12.162  1.00  0.00           C  
ATOM    331  HG2 ARG    19      -1.505  -6.499 -11.581  1.00  0.00           H  
ATOM    332  HG3 ARG    19      -2.292  -5.905 -13.006  1.00  0.00           H  
ATOM    333  CD  ARG    19      -0.380  -5.003 -12.738  1.00  0.00           C  
ATOM    334  HD2 ARG    19      -0.570  -4.391 -13.620  1.00  0.00           H  
ATOM    335  HD3 ARG    19       0.135  -4.360 -12.024  1.00  0.00           H  
ATOM    336  NE  ARG    19       0.629  -6.130 -13.066  1.00  0.00           N  
ATOM    337  HE  ARG    19       0.529  -6.581 -13.965  1.00  0.00           H  
ATOM    338  CZ  ARG    19       1.539  -6.514 -12.237  1.00  0.00           C  
ATOM    339  NH1 ARG    19       1.568  -6.243 -10.953  1.00  0.00           N  
ATOM    340 HH11 ARG    19       0.719  -5.889 -10.535  1.00  0.00           H  
ATOM    341 HH12 ARG    19       2.294  -6.505 -10.302  1.00  0.00           H  
ATOM    342  NH2 ARG    19       2.464  -7.280 -12.758  1.00  0.00           N  
ATOM    343 HH21 ARG    19       2.518  -7.526 -13.736  1.00  0.00           H  
ATOM    344 HH22 ARG    19       3.195  -7.628 -12.153  1.00  0.00           H  
ATOM    345  C   ARG    19      -1.723  -5.416  -9.119  1.00  0.00           C  
ATOM    346  O   ARG    19      -0.578  -5.230  -9.524  1.00  0.00           O  
TER   
END   
