# Supplementary material for: Prediction of Anticancer Peptides with High Efficacy and Low Toxicity by Hybrid Model Based on 3D Structure of Peptides
Source: Int J Mol Sci. 2021 May 26;22(11):5630. doi: 10.3390/ijms22115630 (PMC8198792; doi:10.3390/ijms22115630)
Supplement: Supplementary file 1 [file ijms-22-05630-s001.zip › Supplement2(Datasets)/ACPs(PDB)/D1/PDB(Negative)/(121)NL_satpdb11446.pdb]

ATOM      1  N   GLY     1     -14.031  -9.236   1.776  1.00  0.00           N  
ATOM      2  H   GLY     1     -13.970  -9.685   0.874  1.00  0.00           H  
ATOM      3  CA  GLY     1     -13.426  -7.918   1.885  1.00  0.00           C  
ATOM      4  HA2 GLY     1     -12.363  -8.032   2.099  1.00  0.00           H  
ATOM      5  HA3 GLY     1     -13.551  -7.270   1.017  1.00  0.00           H  
ATOM      6  C   GLY     1     -13.970  -7.119   3.026  1.00  0.00           C  
ATOM      7  O   GLY     1     -15.186  -7.273   3.313  1.00  0.00           O  
ATOM      8  N   TRP     2     -13.194  -6.175   3.599  1.00  0.00           N  
ATOM      9  H   TRP     2     -12.247  -5.987   3.301  1.00  0.00           H  
ATOM     10  CA  TRP     2     -13.360  -5.675   4.927  1.00  0.00           C  
ATOM     11  HA  TRP     2     -13.538  -6.457   5.664  1.00  0.00           H  
ATOM     12  CB  TRP     2     -12.051  -4.945   5.343  1.00  0.00           C  
ATOM     13  HB2 TRP     2     -12.123  -4.653   6.391  1.00  0.00           H  
ATOM     14  HB3 TRP     2     -11.384  -5.808   5.344  1.00  0.00           H  
ATOM     15  CG  TRP     2     -11.360  -3.822   4.527  1.00  0.00           C  
ATOM     16  CD1 TRP     2     -10.647  -4.066   3.454  1.00  0.00           C  
ATOM     17  HD1 TRP     2     -10.344  -5.063   3.169  1.00  0.00           H  
ATOM     18  NE1 TRP     2     -10.172  -2.903   2.933  1.00  0.00           N  
ATOM     19  HE1 TRP     2      -9.298  -2.797   2.439  1.00  0.00           H  
ATOM     20  CE2 TRP     2     -10.780  -1.814   3.479  1.00  0.00           C  
ATOM     21  CZ2 TRP     2     -10.705  -0.445   3.171  1.00  0.00           C  
ATOM     22  HZ2 TRP     2     -10.123  -0.079   2.337  1.00  0.00           H  
ATOM     23  CH2 TRP     2     -11.521   0.379   4.035  1.00  0.00           C  
ATOM     24  HH2 TRP     2     -11.480   1.450   3.901  1.00  0.00           H  
ATOM     25  CZ3 TRP     2     -12.267  -0.102   5.145  1.00  0.00           C  
ATOM     26  HZ3 TRP     2     -12.899   0.456   5.821  1.00  0.00           H  
ATOM     27  CE3 TRP     2     -12.276  -1.498   5.380  1.00  0.00           C  
ATOM     28  HE3 TRP     2     -12.811  -1.935   6.211  1.00  0.00           H  
ATOM     29  CD2 TRP     2     -11.588  -2.355   4.537  1.00  0.00           C  
ATOM     30  C   TRP     2     -14.469  -4.654   5.183  1.00  0.00           C  
ATOM     31  O   TRP     2     -14.854  -4.466   6.323  1.00  0.00           O  
ATOM     32  N   LYS     3     -15.057  -4.090   4.121  1.00  0.00           N  
ATOM     33  H   LYS     3     -14.708  -4.496   3.265  1.00  0.00           H  
ATOM     34  CA  LYS     3     -15.970  -2.905   3.973  1.00  0.00           C  
ATOM     35  HA  LYS     3     -15.600  -2.187   4.704  1.00  0.00           H  
ATOM     36  CB  LYS     3     -15.773  -2.299   2.602  1.00  0.00           C  
ATOM     37  HB2 LYS     3     -14.871  -2.613   2.076  1.00  0.00           H  
ATOM     38  HB3 LYS     3     -16.623  -2.640   2.012  1.00  0.00           H  
ATOM     39  CG  LYS     3     -15.760  -0.724   2.735  1.00  0.00           C  
ATOM     40  HG2 LYS     3     -16.378  -0.422   3.581  1.00  0.00           H  
ATOM     41  HG3 LYS     3     -14.726  -0.473   2.969  1.00  0.00           H  
ATOM     42  CD  LYS     3     -16.158  -0.009   1.420  1.00  0.00           C  
ATOM     43  HD2 LYS     3     -16.193   1.028   1.755  1.00  0.00           H  
ATOM     44  HD3 LYS     3     -15.381  -0.045   0.656  1.00  0.00           H  
ATOM     45  CE  LYS     3     -17.471  -0.587   0.788  1.00  0.00           C  
ATOM     46  HE2 LYS     3     -17.192  -1.343   0.054  1.00  0.00           H  
ATOM     47  HE3 LYS     3     -18.082  -1.060   1.557  1.00  0.00           H  
ATOM     48  NZ  LYS     3     -18.219   0.434  -0.006  1.00  0.00           N  
ATOM     49  HZ1 LYS     3     -17.588   1.096  -0.434  1.00  0.00           H  
ATOM     50  HZ2 LYS     3     -18.832   0.054  -0.713  1.00  0.00           H  
ATOM     51  HZ3 LYS     3     -18.836   0.953   0.604  1.00  0.00           H  
ATOM     52  C   LYS     3     -17.375  -3.210   4.302  1.00  0.00           C  
ATOM     53  O   LYS     3     -18.193  -2.378   3.947  1.00  0.00           O  
ATOM     54  N   LYS     4     -17.631  -4.339   4.933  1.00  0.00           N  
ATOM     55  H   LYS     4     -16.797  -4.871   5.135  1.00  0.00           H  
ATOM     56  CA  LYS     4     -18.984  -4.905   5.357  1.00  0.00           C  
ATOM     57  HA  LYS     4     -19.518  -5.222   4.461  1.00  0.00           H  
ATOM     58  CB  LYS     4     -18.896  -6.150   6.187  1.00  0.00           C  
ATOM     59  HB2 LYS     4     -18.308  -6.005   7.094  1.00  0.00           H  
ATOM     60  HB3 LYS     4     -19.910  -6.427   6.474  1.00  0.00           H  
ATOM     61  CG  LYS     4     -18.291  -7.346   5.439  1.00  0.00           C  
ATOM     62  HG2 LYS     4     -17.272  -7.055   5.185  1.00  0.00           H  
ATOM     63  HG3 LYS     4     -18.205  -8.109   6.213  1.00  0.00           H  
ATOM     64  CD  LYS     4     -19.075  -8.081   4.295  1.00  0.00           C  
ATOM     65  HD2 LYS     4     -19.967  -8.594   4.656  1.00  0.00           H  
ATOM     66  HD3 LYS     4     -19.324  -7.424   3.462  1.00  0.00           H  
ATOM     67  CE  LYS     4     -18.238  -9.268   3.822  1.00  0.00           C  
ATOM     68  HE2 LYS     4     -17.702  -9.791   4.614  1.00  0.00           H  
ATOM     69  HE3 LYS     4     -18.932 -10.016   3.438  1.00  0.00           H  
ATOM     70  NZ  LYS     4     -17.211  -9.042   2.782  1.00  0.00           N  
ATOM     71  HZ1 LYS     4     -17.026  -9.889   2.264  1.00  0.00           H  
ATOM     72  HZ2 LYS     4     -17.428  -8.250   2.194  1.00  0.00           H  
ATOM     73  HZ3 LYS     4     -16.338  -8.699   3.156  1.00  0.00           H  
ATOM     74  C   LYS     4     -19.979  -3.910   6.000  1.00  0.00           C  
ATOM     75  O   LYS     4     -21.162  -4.019   5.709  1.00  0.00           O  
ATOM     76  N   TRP     5     -19.505  -3.071   6.895  1.00  0.00           N  
ATOM     77  H   TRP     5     -18.523  -3.021   7.123  1.00  0.00           H  
ATOM     78  CA  TRP     5     -20.501  -2.157   7.573  1.00  0.00           C  
ATOM     79  HA  TRP     5     -21.331  -2.771   7.923  1.00  0.00           H  
ATOM     80  CB  TRP     5     -19.725  -1.427   8.794  1.00  0.00           C  
ATOM     81  HB2 TRP     5     -20.516  -0.976   9.393  1.00  0.00           H  
ATOM     82  HB3 TRP     5     -19.189  -2.197   9.348  1.00  0.00           H  
ATOM     83  CG  TRP     5     -18.831  -0.314   8.386  1.00  0.00           C  
ATOM     84  CD1 TRP     5     -19.252   0.922   8.046  1.00  0.00           C  
ATOM     85  HD1 TRP     5     -20.300   1.184   8.051  1.00  0.00           H  
ATOM     86  NE1 TRP     5     -18.236   1.728   7.621  1.00  0.00           N  
ATOM     87  HE1 TRP     5     -18.344   2.635   7.191  1.00  0.00           H  
ATOM     88  CE2 TRP     5     -17.055   1.037   7.736  1.00  0.00           C  
ATOM     89  CZ2 TRP     5     -15.789   1.485   7.444  1.00  0.00           C  
ATOM     90  HZ2 TRP     5     -15.555   2.454   7.029  1.00  0.00           H  
ATOM     91  CH2 TRP     5     -14.739   0.544   7.591  1.00  0.00           C  
ATOM     92  HH2 TRP     5     -13.741   0.935   7.456  1.00  0.00           H  
ATOM     93  CZ3 TRP     5     -14.982  -0.837   7.891  1.00  0.00           C  
ATOM     94  HZ3 TRP     5     -14.176  -1.554   7.847  1.00  0.00           H  
ATOM     95  CE3 TRP     5     -16.287  -1.217   8.229  1.00  0.00           C  
ATOM     96  HE3 TRP     5     -16.471  -2.235   8.540  1.00  0.00           H  
ATOM     97  CD2 TRP     5     -17.408  -0.310   8.180  1.00  0.00           C  
ATOM     98  C   TRP     5     -21.063  -1.126   6.632  1.00  0.00           C  
ATOM     99  O   TRP     5     -22.149  -0.580   6.869  1.00  0.00           O  
ATOM    100  N   PHE     6     -20.566  -0.894   5.406  1.00  0.00           N  
ATOM    101  H   PHE     6     -19.752  -1.422   5.124  1.00  0.00           H  
ATOM    102  CA  PHE     6     -21.151  -0.027   4.335  1.00  0.00           C  
ATOM    103  HA  PHE     6     -21.290   0.979   4.732  1.00  0.00           H  
ATOM    104  CB  PHE     6     -20.226   0.057   3.096  1.00  0.00           C  
ATOM    105  HB2 PHE     6     -19.237   0.288   3.492  1.00  0.00           H  
ATOM    106  HB3 PHE     6     -20.194  -0.904   2.583  1.00  0.00           H  
ATOM    107  CG  PHE     6     -20.514   1.080   2.026  1.00  0.00           C  
ATOM    108  CD1 PHE     6     -21.228   0.676   0.930  1.00  0.00           C  
ATOM    109  HD1 PHE     6     -21.517  -0.359   0.826  1.00  0.00           H  
ATOM    110  CE1 PHE     6     -21.459   1.590  -0.134  1.00  0.00           C  
ATOM    111  HE1 PHE     6     -22.009   1.310  -1.020  1.00  0.00           H  
ATOM    112  CZ  PHE     6     -21.051   2.906  -0.021  1.00  0.00           C  
ATOM    113  HZ  PHE     6     -21.165   3.539  -0.888  1.00  0.00           H  
ATOM    114  CE2 PHE     6     -20.254   3.285   1.023  1.00  0.00           C  
ATOM    115  HE2 PHE     6     -19.838   4.282   1.041  1.00  0.00           H  
ATOM    116  CD2 PHE     6     -19.994   2.395   2.064  1.00  0.00           C  
ATOM    117  HD2 PHE     6     -19.348   2.795   2.832  1.00  0.00           H  
ATOM    118  C   PHE     6     -22.544  -0.576   3.845  1.00  0.00           C  
ATOM    119  O   PHE     6     -23.188   0.031   2.983  1.00  0.00           O  
ATOM    120  N   ASN     7     -22.993  -1.803   4.173  1.00  0.00           N  
ATOM    121  H   ASN     7     -22.459  -2.418   4.770  1.00  0.00           H  
ATOM    122  CA  ASN     7     -24.364  -2.335   3.833  1.00  0.00           C  
ATOM    123  HA  ASN     7     -24.441  -2.537   2.765  1.00  0.00           H  
ATOM    124  CB  ASN     7     -24.280  -3.713   4.439  1.00  0.00           C  
ATOM    125  HB2 ASN     7     -23.398  -4.330   4.269  1.00  0.00           H  
ATOM    126  HB3 ASN     7     -24.519  -3.675   5.502  1.00  0.00           H  
ATOM    127  CG  ASN     7     -25.376  -4.596   3.914  1.00  0.00           C  
ATOM    128  OD1 ASN     7     -25.395  -4.908   2.714  1.00  0.00           O  
ATOM    129  ND2 ASN     7     -26.272  -4.929   4.769  1.00  0.00           N  
ATOM    130 HD21 ASN     7     -26.926  -5.679   4.596  1.00  0.00           H  
ATOM    131 HD22 ASN     7     -26.295  -4.444   5.655  1.00  0.00           H  
ATOM    132  C   ASN     7     -25.577  -1.372   4.245  1.00  0.00           C  
ATOM    133  O   ASN     7     -26.683  -1.663   3.809  1.00  0.00           O  
ATOM    134  N   ARG     8     -25.327  -0.285   4.971  1.00  0.00           N  
ATOM    135  H   ARG     8     -24.364  -0.063   5.178  1.00  0.00           H  
ATOM    136  CA  ARG     8     -26.267   0.680   5.405  1.00  0.00           C  
ATOM    137  HA  ARG     8     -27.322   0.410   5.347  1.00  0.00           H  
ATOM    138  CB  ARG     8     -25.983   0.970   6.948  1.00  0.00           C  
ATOM    139  HB2 ARG     8     -26.267   0.078   7.506  1.00  0.00           H  
ATOM    140  HB3 ARG     8     -24.946   1.177   7.210  1.00  0.00           H  
ATOM    141  CG  ARG     8     -26.884   2.086   7.457  1.00  0.00           C  
ATOM    142  HG2 ARG     8     -27.741   2.168   6.788  1.00  0.00           H  
ATOM    143  HG3 ARG     8     -27.342   1.833   8.413  1.00  0.00           H  
ATOM    144  CD  ARG     8     -26.127   3.459   7.552  1.00  0.00           C  
ATOM    145  HD2 ARG     8     -25.330   3.327   8.284  1.00  0.00           H  
ATOM    146  HD3 ARG     8     -25.693   3.634   6.567  1.00  0.00           H  
ATOM    147  NE  ARG     8     -27.036   4.536   8.022  1.00  0.00           N  
ATOM    148  HE  ARG     8     -26.885   4.884   8.958  1.00  0.00           H  
ATOM    149  CZ  ARG     8     -28.100   5.033   7.404  1.00  0.00           C  
ATOM    150  NH1 ARG     8     -28.508   4.732   6.234  1.00  0.00           N  
ATOM    151 HH11 ARG     8     -28.084   4.049   5.623  1.00  0.00           H  
ATOM    152 HH12 ARG     8     -29.321   5.215   5.880  1.00  0.00           H  
ATOM    153  NH2 ARG     8     -28.784   5.972   8.016  1.00  0.00           N  
ATOM    154 HH21 ARG     8     -28.754   6.081   9.019  1.00  0.00           H  
ATOM    155 HH22 ARG     8     -29.454   6.550   7.528  1.00  0.00           H  
ATOM    156  C   ARG     8     -26.226   1.976   4.587  1.00  0.00           C  
ATOM    157  O   ARG     8     -27.145   2.772   4.570  1.00  0.00           O  
ATOM    158  N   ALA     9     -25.247   2.153   3.719  1.00  0.00           N  
ATOM    159  H   ALA     9     -24.666   1.362   3.481  1.00  0.00           H  
ATOM    160  CA  ALA     9     -25.057   3.240   2.757  1.00  0.00           C  
ATOM    161  HA  ALA     9     -25.664   4.095   3.054  1.00  0.00           H  
ATOM    162  CB  ALA     9     -23.652   3.867   2.876  1.00  0.00           C  
ATOM    163  HB1 ALA     9     -22.820   3.190   2.684  1.00  0.00           H  
ATOM    164  HB2 ALA     9     -23.699   4.604   2.075  1.00  0.00           H  
ATOM    165  HB3 ALA     9     -23.499   4.377   3.827  1.00  0.00           H  
ATOM    166  C   ALA     9     -25.313   2.929   1.286  1.00  0.00           C  
ATOM    167  O   ALA     9     -25.810   3.742   0.551  1.00  0.00           O  
ATOM    168  N   LYS    10     -24.971   1.674   0.915  1.00  0.00           N  
ATOM    169  H   LYS    10     -24.399   1.150   1.561  1.00  0.00           H  
ATOM    170  CA  LYS    10     -25.119   0.937  -0.352  1.00  0.00           C  
ATOM    171  HA  LYS    10     -24.166   1.200  -0.811  1.00  0.00           H  
ATOM    172  CB  LYS    10     -24.995  -0.555  -0.082  1.00  0.00           C  
ATOM    173  HB2 LYS    10     -24.743  -0.954  -1.064  1.00  0.00           H  
ATOM    174  HB3 LYS    10     -24.179  -0.639   0.636  1.00  0.00           H  
ATOM    175  CG  LYS    10     -26.375  -1.213   0.333  1.00  0.00           C  
ATOM    176  HG2 LYS    10     -26.411  -0.964   1.394  1.00  0.00           H  
ATOM    177  HG3 LYS    10     -27.202  -0.797  -0.242  1.00  0.00           H  
ATOM    178  CD  LYS    10     -26.261  -2.722   0.259  1.00  0.00           C  
ATOM    179  HD2 LYS    10     -26.260  -2.996  -0.796  1.00  0.00           H  
ATOM    180  HD3 LYS    10     -25.338  -2.983   0.777  1.00  0.00           H  
ATOM    181  CE  LYS    10     -27.505  -3.452   0.798  1.00  0.00           C  
ATOM    182  HE2 LYS    10     -27.707  -3.180   1.834  1.00  0.00           H  
ATOM    183  HE3 LYS    10     -28.349  -3.067   0.226  1.00  0.00           H  
ATOM    184  NZ  LYS    10     -27.321  -4.918   0.750  1.00  0.00           N  
ATOM    185  HZ1 LYS    10     -27.278  -5.128  -0.236  1.00  0.00           H  
ATOM    186  HZ2 LYS    10     -26.515  -5.223   1.277  1.00  0.00           H  
ATOM    187  HZ3 LYS    10     -28.118  -5.364   1.181  1.00  0.00           H  
ATOM    188  C   LYS    10     -26.114   1.360  -1.485  1.00  0.00           C  
ATOM    189  O   LYS    10     -25.844   1.136  -2.654  1.00  0.00           O  
ATOM    190  N   LYS    11     -27.223   2.030  -1.136  1.00  0.00           N  
ATOM    191  H   LYS    11     -27.406   1.999  -0.143  1.00  0.00           H  
ATOM    192  CA  LYS    11     -28.141   2.669  -2.126  1.00  0.00           C  
ATOM    193  HA  LYS    11     -28.420   1.884  -2.829  1.00  0.00           H  
ATOM    194  CB  LYS    11     -29.356   3.281  -1.403  1.00  0.00           C  
ATOM    195  HB2 LYS    11     -29.986   2.431  -1.142  1.00  0.00           H  
ATOM    196  HB3 LYS    11     -29.072   3.785  -0.479  1.00  0.00           H  
ATOM    197  CG  LYS    11     -30.293   4.353  -2.126  1.00  0.00           C  
ATOM    198  HG2 LYS    11     -31.054   4.675  -1.416  1.00  0.00           H  
ATOM    199  HG3 LYS    11     -29.680   5.226  -2.348  1.00  0.00           H  
ATOM    200  CD  LYS    11     -30.961   3.780  -3.425  1.00  0.00           C  
ATOM    201  HD2 LYS    11     -30.099   3.342  -3.928  1.00  0.00           H  
ATOM    202  HD3 LYS    11     -31.678   2.965  -3.330  1.00  0.00           H  
ATOM    203  CE  LYS    11     -31.584   4.879  -4.415  1.00  0.00           C  
ATOM    204  HE2 LYS    11     -32.123   4.226  -5.102  1.00  0.00           H  
ATOM    205  HE3 LYS    11     -32.273   5.489  -3.832  1.00  0.00           H  
ATOM    206  NZ  LYS    11     -30.596   5.695  -5.137  1.00  0.00           N  
ATOM    207  HZ1 LYS    11     -31.175   6.329  -5.669  1.00  0.00           H  
ATOM    208  HZ2 LYS    11     -29.980   6.156  -4.482  1.00  0.00           H  
ATOM    209  HZ3 LYS    11     -30.063   5.103  -5.757  1.00  0.00           H  
ATOM    210  C   LYS    11     -27.418   3.716  -2.950  1.00  0.00           C  
ATOM    211  O   LYS    11     -27.549   3.787  -4.194  1.00  0.00           O  
ATOM    212  N   VAL    12     -26.623   4.537  -2.220  1.00  0.00           N  
ATOM    213  H   VAL    12     -26.517   4.395  -1.225  1.00  0.00           H  
ATOM    214  CA  VAL    12     -25.861   5.716  -2.732  1.00  0.00           C  
ATOM    215  HA  VAL    12     -25.706   6.369  -1.874  1.00  0.00           H  
ATOM    216  CB  VAL    12     -24.406   5.251  -3.216  1.00  0.00           C  
ATOM    217  HB  VAL    12     -23.936   6.189  -3.510  1.00  0.00           H  
ATOM    218  CG1 VAL    12     -23.611   4.686  -2.053  1.00  0.00           C  
ATOM    219 HG11 VAL    12     -23.954   3.707  -1.719  1.00  0.00           H  
ATOM    220 HG12 VAL    12     -22.557   4.612  -2.318  1.00  0.00           H  
ATOM    221 HG13 VAL    12     -23.524   5.499  -1.332  1.00  0.00           H  
ATOM    222  CG2 VAL    12     -24.279   4.251  -4.384  1.00  0.00           C  
ATOM    223 HG21 VAL    12     -24.801   4.682  -5.239  1.00  0.00           H  
ATOM    224 HG22 VAL    12     -23.225   3.996  -4.492  1.00  0.00           H  
ATOM    225 HG23 VAL    12     -24.686   3.300  -4.042  1.00  0.00           H  
ATOM    226  C   VAL    12     -26.637   6.601  -3.877  1.00  0.00           C  
ATOM    227  O   VAL    12     -27.871   6.716  -3.882  1.00  0.00           O  
ATOM    228  N   GLY    13     -25.903   7.204  -4.805  1.00  0.00           N  
ATOM    229  H   GLY    13     -24.904   7.263  -4.673  1.00  0.00           H  
ATOM    230  CA  GLY    13     -26.410   7.919  -5.959  1.00  0.00           C  
ATOM    231  HA2 GLY    13     -27.098   8.725  -5.704  1.00  0.00           H  
ATOM    232  HA3 GLY    13     -25.578   8.466  -6.403  1.00  0.00           H  
ATOM    233  C   GLY    13     -27.192   7.050  -6.994  1.00  0.00           C  
ATOM    234  O   GLY    13     -28.260   7.407  -7.507  1.00  0.00           O  
ATOM    235  N   LYS    14     -26.639   5.906  -7.198  1.00  0.00           N  
ATOM    236  H   LYS    14     -25.762   5.714  -6.735  1.00  0.00           H  
ATOM    237  CA  LYS    14     -27.020   5.009  -8.261  1.00  0.00           C  
ATOM    238  HA  LYS    14     -26.975   5.558  -9.202  1.00  0.00           H  
ATOM    239  CB  LYS    14     -25.864   3.995  -8.240  1.00  0.00           C  
ATOM    240  HB2 LYS    14     -25.851   3.653  -9.275  1.00  0.00           H  
ATOM    241  HB3 LYS    14     -24.836   4.347  -8.164  1.00  0.00           H  
ATOM    242  CG  LYS    14     -26.186   2.708  -7.459  1.00  0.00           C  
ATOM    243  HG2 LYS    14     -26.517   3.115  -6.504  1.00  0.00           H  
ATOM    244  HG3 LYS    14     -26.958   2.116  -7.950  1.00  0.00           H  
ATOM    245  CD  LYS    14     -24.842   1.928  -7.351  1.00  0.00           C  
ATOM    246  HD2 LYS    14     -24.463   1.762  -8.360  1.00  0.00           H  
ATOM    247  HD3 LYS    14     -24.188   2.508  -6.700  1.00  0.00           H  
ATOM    248  CE  LYS    14     -25.048   0.507  -6.799  1.00  0.00           C  
ATOM    249  HE2 LYS    14     -25.771  -0.045  -7.399  1.00  0.00           H  
ATOM    250  HE3 LYS    14     -24.079   0.009  -6.749  1.00  0.00           H  
ATOM    251  NZ  LYS    14     -25.364   0.552  -5.365  1.00  0.00           N  
ATOM    252  HZ1 LYS    14     -26.360   0.625  -5.215  1.00  0.00           H  
ATOM    253  HZ2 LYS    14     -25.078  -0.329  -4.961  1.00  0.00           H  
ATOM    254  HZ3 LYS    14     -24.857   1.302  -4.919  1.00  0.00           H  
ATOM    255  C   LYS    14     -28.442   4.401  -8.106  1.00  0.00           C  
ATOM    256  O   LYS    14     -28.915   4.263  -6.971  1.00  0.00           O  
ATOM    257  N   THR    15     -29.228   4.196  -9.117  1.00  0.00           N  
ATOM    258  H   THR    15     -28.853   4.370 -10.038  1.00  0.00           H  
ATOM    259  CA  THR    15     -30.740   4.105  -8.938  1.00  0.00           C  
ATOM    260  HA  THR    15     -31.171   4.937  -8.382  1.00  0.00           H  
ATOM    261  CB  THR    15     -31.540   4.060 -10.263  1.00  0.00           C  
ATOM    262  HB  THR    15     -32.574   3.732 -10.159  1.00  0.00           H  
ATOM    263  CG2 THR    15     -31.724   5.467 -10.785  1.00  0.00           C  
ATOM    264 HG21 THR    15     -32.537   6.041 -10.341  1.00  0.00           H  
ATOM    265 HG22 THR    15     -30.756   5.965 -10.728  1.00  0.00           H  
ATOM    266 HG23 THR    15     -31.976   5.417 -11.844  1.00  0.00           H  
ATOM    267  OG1 THR    15     -30.870   3.244 -11.139  1.00  0.00           O  
ATOM    268  HG1 THR    15     -31.530   3.111 -11.823  1.00  0.00           H  
ATOM    269  C   THR    15     -31.172   2.877  -8.042  1.00  0.00           C  
ATOM    270  O   THR    15     -31.830   3.041  -7.035  1.00  0.00           O  
ATOM    271  N   VAL    16     -30.629   1.737  -8.468  1.00  0.00           N  
ATOM    272  H   VAL    16     -30.306   1.656  -9.421  1.00  0.00           H  
ATOM    273  CA  VAL    16     -30.801   0.491  -7.776  1.00  0.00           C  
ATOM    274  HA  VAL    16     -31.856   0.227  -7.849  1.00  0.00           H  
ATOM    275  CB  VAL    16     -29.955  -0.664  -8.419  1.00  0.00           C  
ATOM    276  HB  VAL    16     -30.137  -0.524  -9.485  1.00  0.00           H  
ATOM    277  CG1 VAL    16     -28.393  -0.411  -8.291  1.00  0.00           C  
ATOM    278 HG11 VAL    16     -27.958  -0.522  -7.297  1.00  0.00           H  
ATOM    279 HG12 VAL    16     -27.866  -1.023  -9.023  1.00  0.00           H  
ATOM    280 HG13 VAL    16     -28.168   0.603  -8.620  1.00  0.00           H  
ATOM    281  CG2 VAL    16     -30.323  -2.104  -8.057  1.00  0.00           C  
ATOM    282 HG21 VAL    16     -31.283  -2.425  -8.462  1.00  0.00           H  
ATOM    283 HG22 VAL    16     -29.597  -2.825  -8.434  1.00  0.00           H  
ATOM    284 HG23 VAL    16     -30.323  -2.125  -6.967  1.00  0.00           H  
ATOM    285  C   VAL    16     -30.389   0.641  -6.252  1.00  0.00           C  
ATOM    286  O   VAL    16     -29.386   1.313  -5.866  1.00  0.00           O  
ATOM    287  N   GLY    17     -31.105  -0.044  -5.343  1.00  0.00           N  
ATOM    288  H   GLY    17     -31.860  -0.607  -5.707  1.00  0.00           H  
ATOM    289  CA  GLY    17     -30.898   0.090  -3.903  1.00  0.00           C  
ATOM    290  HA2 GLY    17     -30.745   1.136  -3.640  1.00  0.00           H  
ATOM    291  HA3 GLY    17     -31.824  -0.316  -3.495  1.00  0.00           H  
ATOM    292  C   GLY    17     -29.713  -0.726  -3.319  1.00  0.00           C  
ATOM    293  O   GLY    17     -29.344  -0.685  -2.147  1.00  0.00           O  
ATOM    294  N   GLY    18     -29.098  -1.465  -4.179  1.00  0.00           N  
ATOM    295  H   GLY    18     -29.541  -1.730  -5.047  1.00  0.00           H  
ATOM    296  CA  GLY    18     -27.736  -1.988  -3.918  1.00  0.00           C  
ATOM    297  HA2 GLY    18     -27.132  -1.783  -4.801  1.00  0.00           H  
ATOM    298  HA3 GLY    18     -27.356  -1.649  -2.954  1.00  0.00           H  
ATOM    299  C   GLY    18     -27.772  -3.540  -3.793  1.00  0.00           C  
ATOM    300  O   GLY    18     -28.876  -4.076  -3.805  1.00  0.00           O  
ATOM    301  N   LEU    19     -26.668  -4.162  -3.629  1.00  0.00           N  
ATOM    302  H   LEU    19     -25.842  -3.604  -3.470  1.00  0.00           H  
ATOM    303  CA  LEU    19     -26.479  -5.557  -3.976  1.00  0.00           C  
ATOM    304  HA  LEU    19     -27.469  -5.961  -3.768  1.00  0.00           H  
ATOM    305  CB  LEU    19     -25.945  -5.713  -5.368  1.00  0.00           C  
ATOM    306  HB2 LEU    19     -24.972  -5.265  -5.569  1.00  0.00           H  
ATOM    307  HB3 LEU    19     -25.863  -6.778  -5.581  1.00  0.00           H  
ATOM    308  CG  LEU    19     -26.800  -5.190  -6.480  1.00  0.00           C  
ATOM    309  HG  LEU    19     -26.974  -4.128  -6.306  1.00  0.00           H  
ATOM    310  CD1 LEU    19     -26.089  -5.433  -7.820  1.00  0.00           C  
ATOM    311 HD11 LEU    19     -25.012  -5.268  -7.814  1.00  0.00           H  
ATOM    312 HD12 LEU    19     -26.182  -6.476  -8.123  1.00  0.00           H  
ATOM    313 HD13 LEU    19     -26.545  -4.761  -8.547  1.00  0.00           H  
ATOM    314  CD2 LEU    19     -28.128  -5.921  -6.493  1.00  0.00           C  
ATOM    315 HD21 LEU    19     -27.885  -6.979  -6.594  1.00  0.00           H  
ATOM    316 HD22 LEU    19     -28.640  -5.851  -5.533  1.00  0.00           H  
ATOM    317 HD23 LEU    19     -28.674  -5.669  -7.402  1.00  0.00           H  
ATOM    318  C   LEU    19     -25.663  -6.214  -2.881  1.00  0.00           C  
ATOM    319  O   LEU    19     -25.901  -5.906  -1.676  1.00  0.00           O  
ATOM    320  N   ALA    20     -24.744  -7.130  -3.190  1.00  0.00           N  
ATOM    321  H   ALA    20     -24.677  -7.544  -4.109  1.00  0.00           H  
ATOM    322  CA  ALA    20     -23.724  -7.577  -2.269  1.00  0.00           C  
ATOM    323  HA  ALA    20     -23.983  -7.262  -1.258  1.00  0.00           H  
ATOM    324  CB  ALA    20     -23.850  -9.120  -2.244  1.00  0.00           C  
ATOM    325  HB1 ALA    20     -24.774  -9.484  -1.796  1.00  0.00           H  
ATOM    326  HB2 ALA    20     -23.766  -9.535  -3.248  1.00  0.00           H  
ATOM    327  HB3 ALA    20     -22.987  -9.501  -1.697  1.00  0.00           H  
ATOM    328  C   ALA    20     -22.226  -7.063  -2.502  1.00  0.00           C  
ATOM    329  O   ALA    20     -21.281  -7.643  -1.997  1.00  0.00           O  
ATOM    330  N   VAL    21     -22.078  -6.067  -3.366  1.00  0.00           N  
ATOM    331  H   VAL    21     -22.951  -5.575  -3.498  1.00  0.00           H  
ATOM    332  CA  VAL    21     -20.872  -5.730  -4.224  1.00  0.00           C  
ATOM    333  HA  VAL    21     -20.131  -6.426  -3.830  1.00  0.00           H  
ATOM    334  CB  VAL    21     -21.055  -5.977  -5.708  1.00  0.00           C  
ATOM    335  HB  VAL    21     -20.047  -5.900  -6.115  1.00  0.00           H  
ATOM    336  CG1 VAL    21     -21.499  -7.445  -5.927  1.00  0.00           C  
ATOM    337 HG11 VAL    21     -21.572  -7.618  -7.001  1.00  0.00           H  
ATOM    338 HG12 VAL    21     -20.701  -8.085  -5.551  1.00  0.00           H  
ATOM    339 HG13 VAL    21     -22.448  -7.631  -5.423  1.00  0.00           H  
ATOM    340  CG2 VAL    21     -21.968  -4.926  -6.390  1.00  0.00           C  
ATOM    341 HG21 VAL    21     -22.933  -5.033  -5.894  1.00  0.00           H  
ATOM    342 HG22 VAL    21     -21.535  -3.928  -6.313  1.00  0.00           H  
ATOM    343 HG23 VAL    21     -22.132  -5.206  -7.431  1.00  0.00           H  
ATOM    344  C   VAL    21     -20.282  -4.361  -3.977  1.00  0.00           C  
ATOM    345  O   VAL    21     -19.103  -4.011  -4.242  1.00  0.00           O  
ATOM    346  N   ASP    22     -21.138  -3.464  -3.490  1.00  0.00           N  
ATOM    347  H   ASP    22     -22.066  -3.735  -3.197  1.00  0.00           H  
ATOM    348  CA  ASP    22     -21.049  -2.040  -3.779  1.00  0.00           C  
ATOM    349  HA  ASP    22     -21.157  -1.862  -4.849  1.00  0.00           H  
ATOM    350  CB  ASP    22     -22.365  -1.522  -3.218  1.00  0.00           C  
ATOM    351  HB2 ASP    22     -22.431  -1.572  -2.131  1.00  0.00           H  
ATOM    352  HB3 ASP    22     -22.441  -0.476  -3.512  1.00  0.00           H  
ATOM    353  CG  ASP    22     -23.652  -2.330  -3.549  1.00  0.00           C  
ATOM    354  OD1 ASP    22     -24.625  -1.610  -4.004  1.00  0.00           O  
ATOM    355  OD2 ASP    22     -23.737  -3.596  -3.496  1.00  0.00           O  
ATOM    356  C   ASP    22     -19.745  -1.389  -3.242  1.00  0.00           C  
ATOM    357  O   ASP    22     -19.591  -1.175  -2.013  1.00  0.00           O  
ATOM    358  N   HIE    23     -18.788  -1.178  -4.173  1.00  0.00           N  
ATOM    359  H   HIE    23     -18.961  -1.443  -5.132  1.00  0.00           H  
ATOM    360  CA  HIE    23     -17.509  -0.518  -3.878  1.00  0.00           C  
ATOM    361  HA  HIE    23     -17.013  -0.560  -4.848  1.00  0.00           H  
ATOM    362  CB  HIE    23     -17.828   0.942  -3.544  1.00  0.00           C  
ATOM    363  HB2 HIE    23     -18.348   1.446  -4.359  1.00  0.00           H  
ATOM    364  HB3 HIE    23     -18.484   0.985  -2.674  1.00  0.00           H  
ATOM    365  CG  HIE    23     -16.686   1.879  -3.118  1.00  0.00           C  
ATOM    366  ND1 HIE    23     -16.631   2.353  -1.798  1.00  0.00           N  
ATOM    367  CE1 HIE    23     -15.464   3.057  -1.778  1.00  0.00           C  
ATOM    368  HE1 HIE    23     -15.133   3.549  -0.875  1.00  0.00           H  
ATOM    369  NE2 HIE    23     -14.839   3.035  -2.950  1.00  0.00           N  
ATOM    370  HE2 HIE    23     -13.879   3.303  -3.112  1.00  0.00           H  
ATOM    371  CD2 HIE    23     -15.572   2.268  -3.850  1.00  0.00           C  
ATOM    372  HD2 HIE    23     -15.332   1.915  -4.841  1.00  0.00           H  
ATOM    373  C   HIE    23     -16.654  -1.366  -2.917  1.00  0.00           C  
ATOM    374  O   HIE    23     -16.045  -0.885  -1.950  1.00  0.00           O  
ATOM    375  N   TYR    24     -16.635  -2.694  -3.138  1.00  0.00           N  
ATOM    376  H   TYR    24     -17.518  -2.974  -3.541  1.00  0.00           H  
ATOM    377  CA  TYR    24     -15.855  -3.775  -2.407  1.00  0.00           C  
ATOM    378  HA  TYR    24     -15.670  -4.644  -3.039  1.00  0.00           H  
ATOM    379  CB  TYR    24     -14.452  -3.315  -1.783  1.00  0.00           C  
ATOM    380  HB2 TYR    24     -13.946  -2.833  -2.619  1.00  0.00           H  
ATOM    381  HB3 TYR    24     -14.636  -2.667  -0.926  1.00  0.00           H  
ATOM    382  CG  TYR    24     -13.444  -4.386  -1.367  1.00  0.00           C  
ATOM    383  CD1 TYR    24     -12.865  -5.160  -2.445  1.00  0.00           C  
ATOM    384  HD1 TYR    24     -13.246  -4.963  -3.436  1.00  0.00           H  
ATOM    385  CE1 TYR    24     -11.801  -6.044  -2.135  1.00  0.00           C  
ATOM    386  HE1 TYR    24     -11.456  -6.657  -2.954  1.00  0.00           H  
ATOM    387  CZ  TYR    24     -11.279  -6.064  -0.841  1.00  0.00           C  
ATOM    388  OH  TYR    24     -10.231  -6.887  -0.549  1.00  0.00           O  
ATOM    389  HH  TYR    24      -9.961  -7.365  -1.337  1.00  0.00           H  
ATOM    390  CE2 TYR    24     -11.827  -5.335   0.195  1.00  0.00           C  
ATOM    391  HE2 TYR    24     -11.357  -5.415   1.164  1.00  0.00           H  
ATOM    392  CD2 TYR    24     -12.856  -4.436  -0.067  1.00  0.00           C  
ATOM    393  HD2 TYR    24     -13.173  -3.710   0.666  1.00  0.00           H  
ATOM    394  C   TYR    24     -16.673  -4.447  -1.291  1.00  0.00           C  
ATOM    395  O   TYR    24     -16.048  -5.057  -0.418  1.00  0.00           O  
ATOM    396  N   LEU    25     -18.046  -4.507  -1.325  1.00  0.00           N  
ATOM    397  H   LEU    25     -18.538  -4.134  -2.124  1.00  0.00           H  
ATOM    398  CA  LEU    25     -18.883  -4.968  -0.181  1.00  0.00           C  
ATOM    399  HA  LEU    25     -18.560  -4.432   0.712  1.00  0.00           H  
ATOM    400  CB  LEU    25     -20.338  -4.596  -0.266  1.00  0.00           C  
ATOM    401  HB2 LEU    25     -20.307  -3.739  -0.939  1.00  0.00           H  
ATOM    402  HB3 LEU    25     -20.969  -5.379  -0.686  1.00  0.00           H  
ATOM    403  CG  LEU    25     -20.991  -4.021   1.037  1.00  0.00           C  
ATOM    404  HG  LEU    25     -20.424  -3.168   1.408  1.00  0.00           H  
ATOM    405  CD1 LEU    25     -22.359  -3.358   0.572  1.00  0.00           C  
ATOM    406 HD11 LEU    25     -22.984  -4.141   0.143  1.00  0.00           H  
ATOM    407 HD12 LEU    25     -22.922  -2.891   1.381  1.00  0.00           H  
ATOM    408 HD13 LEU    25     -22.310  -2.573  -0.183  1.00  0.00           H  
ATOM    409  CD2 LEU    25     -21.103  -5.085   2.107  1.00  0.00           C  
ATOM    410 HD21 LEU    25     -21.858  -5.831   1.859  1.00  0.00           H  
ATOM    411 HD22 LEU    25     -20.075  -5.419   2.249  1.00  0.00           H  
ATOM    412 HD23 LEU    25     -21.420  -4.573   3.016  1.00  0.00           H  
ATOM    413  C   LEU    25     -18.567  -6.439   0.154  1.00  0.00           C  
ATOM    414  O   LEU    25     -18.206  -6.914   1.260  1.00  0.00           O  
ATOM    415  N   GLY    26     -18.700  -7.253  -0.911  1.00  0.00           N  
ATOM    416  H   GLY    26     -18.916  -6.811  -1.793  1.00  0.00           H  
ATOM    417  CA  GLY    26     -18.486  -8.728  -0.923  1.00  0.00           C  
ATOM    418  HA2 GLY    26     -19.048  -9.203  -0.120  1.00  0.00           H  
ATOM    419  HA3 GLY    26     -18.775  -9.140  -1.890  1.00  0.00           H  
ATOM    420  C   GLY    26     -16.981  -9.028  -0.647  1.00  0.00           C  
ATOM    421  O   GLY    26     -16.716 -10.029   0.049  1.00  0.00           O  
TER   
END   
