# Supplementary material for: Prediction of Anticancer Peptides with High Efficacy and Low Toxicity by Hybrid Model Based on 3D Structure of Peptides
Source: Int J Mol Sci. 2021 May 26;22(11):5630. doi: 10.3390/ijms22115630 (PMC8198792; doi:10.3390/ijms22115630)
Supplement: Supplementary file 1 [file ijms-22-05630-s001.zip › Supplement2(Datasets)/ACPs(PDB)/D1/PDB(Negative)/(122)NL_satpdb11448.pdb]

ATOM      1  N   PHE     1      -5.984  -5.103  -1.338  1.00  0.00           N  
ATOM      2  H   PHE     1      -6.114  -4.761  -2.279  1.00  0.00           H  
ATOM      3  CA  PHE     1      -5.927  -4.070  -0.293  1.00  0.00           C  
ATOM      4  HA  PHE     1      -5.126  -3.358  -0.494  1.00  0.00           H  
ATOM      5  CB  PHE     1      -7.180  -3.289  -0.297  1.00  0.00           C  
ATOM      6  HB2 PHE     1      -7.943  -3.887   0.202  1.00  0.00           H  
ATOM      7  HB3 PHE     1      -7.100  -2.376   0.292  1.00  0.00           H  
ATOM      8  CG  PHE     1      -7.690  -2.792  -1.647  1.00  0.00           C  
ATOM      9  CD1 PHE     1      -7.193  -1.645  -2.309  1.00  0.00           C  
ATOM     10  HD1 PHE     1      -6.430  -1.058  -1.820  1.00  0.00           H  
ATOM     11  CE1 PHE     1      -7.581  -1.340  -3.634  1.00  0.00           C  
ATOM     12  HE1 PHE     1      -7.149  -0.499  -4.156  1.00  0.00           H  
ATOM     13  CZ  PHE     1      -8.549  -2.129  -4.272  1.00  0.00           C  
ATOM     14  HZ  PHE     1      -8.949  -1.862  -5.239  1.00  0.00           H  
ATOM     15  CE2 PHE     1      -9.059  -3.283  -3.645  1.00  0.00           C  
ATOM     16  HE2 PHE     1      -9.812  -3.894  -4.121  1.00  0.00           H  
ATOM     17  CD2 PHE     1      -8.643  -3.647  -2.370  1.00  0.00           C  
ATOM     18  HD2 PHE     1      -9.106  -4.548  -1.997  1.00  0.00           H  
ATOM     19  C   PHE     1      -5.633  -4.681   1.117  1.00  0.00           C  
ATOM     20  O   PHE     1      -5.307  -3.918   2.098  1.00  0.00           O  
ATOM     21  N   ILE     2      -5.747  -5.964   1.160  1.00  0.00           N  
ATOM     22  H   ILE     2      -6.031  -6.464   0.330  1.00  0.00           H  
ATOM     23  CA  ILE     2      -5.670  -6.800   2.413  1.00  0.00           C  
ATOM     24  HA  ILE     2      -6.414  -6.371   3.084  1.00  0.00           H  
ATOM     25  CB  ILE     2      -6.012  -8.299   2.341  1.00  0.00           C  
ATOM     26  HB  ILE     2      -5.972  -8.759   3.328  1.00  0.00           H  
ATOM     27  CG2 ILE     2      -7.403  -8.447   1.701  1.00  0.00           C  
ATOM     28 HG21 ILE     2      -8.134  -7.975   2.358  1.00  0.00           H  
ATOM     29 HG22 ILE     2      -7.387  -8.048   0.687  1.00  0.00           H  
ATOM     30 HG23 ILE     2      -7.786  -9.464   1.625  1.00  0.00           H  
ATOM     31  CG1 ILE     2      -4.948  -9.043   1.493  1.00  0.00           C  
ATOM     32 HG12 ILE     2      -4.962  -8.637   0.481  1.00  0.00           H  
ATOM     33 HG13 ILE     2      -3.916  -8.896   1.813  1.00  0.00           H  
ATOM     34  CD1 ILE     2      -5.102 -10.576   1.382  1.00  0.00           C  
ATOM     35 HD11 ILE     2      -5.993 -10.864   0.822  1.00  0.00           H  
ATOM     36 HD12 ILE     2      -4.270 -10.929   0.772  1.00  0.00           H  
ATOM     37 HD13 ILE     2      -5.088 -10.988   2.391  1.00  0.00           H  
ATOM     38  C   ILE     2      -4.360  -6.642   3.232  1.00  0.00           C  
ATOM     39  O   ILE     2      -4.414  -6.784   4.488  1.00  0.00           O  
ATOM     40  N   SER     3      -3.271  -6.193   2.615  1.00  0.00           N  
ATOM     41  H   SER     3      -3.358  -6.091   1.614  1.00  0.00           H  
ATOM     42  CA  SER     3      -1.927  -5.860   3.167  1.00  0.00           C  
ATOM     43  HA  SER     3      -1.543  -6.551   3.917  1.00  0.00           H  
ATOM     44  CB  SER     3      -1.026  -5.736   1.968  1.00  0.00           C  
ATOM     45  HB2 SER     3      -0.058  -5.375   2.316  1.00  0.00           H  
ATOM     46  HB3 SER     3      -0.939  -6.759   1.602  1.00  0.00           H  
ATOM     47  OG  SER     3      -1.581  -4.932   0.977  1.00  0.00           O  
ATOM     48  HG  SER     3      -0.947  -4.741   0.282  1.00  0.00           H  
ATOM     49  C   SER     3      -1.984  -4.558   3.973  1.00  0.00           C  
ATOM     50  O   SER     3      -1.435  -4.477   5.083  1.00  0.00           O  
ATOM     51  N   ALA     4      -2.876  -3.618   3.556  1.00  0.00           N  
ATOM     52  H   ALA     4      -3.464  -3.798   2.755  1.00  0.00           H  
ATOM     53  CA  ALA     4      -2.942  -2.292   4.239  1.00  0.00           C  
ATOM     54  HA  ALA     4      -1.940  -1.909   4.432  1.00  0.00           H  
ATOM     55  CB  ALA     4      -3.742  -1.391   3.233  1.00  0.00           C  
ATOM     56  HB1 ALA     4      -3.832  -0.365   3.592  1.00  0.00           H  
ATOM     57  HB2 ALA     4      -3.297  -1.225   2.252  1.00  0.00           H  
ATOM     58  HB3 ALA     4      -4.727  -1.798   3.009  1.00  0.00           H  
ATOM     59  C   ALA     4      -3.870  -2.356   5.506  1.00  0.00           C  
ATOM     60  O   ALA     4      -3.631  -1.717   6.521  1.00  0.00           O  
ATOM     61  N   ILE     5      -4.815  -3.332   5.487  1.00  0.00           N  
ATOM     62  H   ILE     5      -5.009  -3.634   4.544  1.00  0.00           H  
ATOM     63  CA  ILE     5      -5.625  -3.849   6.609  1.00  0.00           C  
ATOM     64  HA  ILE     5      -6.062  -3.038   7.192  1.00  0.00           H  
ATOM     65  CB  ILE     5      -6.792  -4.806   6.109  1.00  0.00           C  
ATOM     66  HB  ILE     5      -6.462  -5.818   5.877  1.00  0.00           H  
ATOM     67  CG2 ILE     5      -7.686  -4.946   7.311  1.00  0.00           C  
ATOM     68 HG21 ILE     5      -7.800  -3.954   7.748  1.00  0.00           H  
ATOM     69 HG22 ILE     5      -8.653  -5.375   7.050  1.00  0.00           H  
ATOM     70 HG23 ILE     5      -7.212  -5.580   8.060  1.00  0.00           H  
ATOM     71  CG1 ILE     5      -7.535  -4.221   4.878  1.00  0.00           C  
ATOM     72 HG12 ILE     5      -7.909  -3.222   5.103  1.00  0.00           H  
ATOM     73 HG13 ILE     5      -6.818  -4.177   4.059  1.00  0.00           H  
ATOM     74  CD1 ILE     5      -8.710  -5.097   4.478  1.00  0.00           C  
ATOM     75 HD11 ILE     5      -9.082  -4.710   3.529  1.00  0.00           H  
ATOM     76 HD12 ILE     5      -8.463  -6.153   4.368  1.00  0.00           H  
ATOM     77 HD13 ILE     5      -9.471  -4.936   5.242  1.00  0.00           H  
ATOM     78  C   ILE     5      -4.672  -4.538   7.585  1.00  0.00           C  
ATOM     79  O   ILE     5      -4.553  -4.053   8.710  1.00  0.00           O  
ATOM     80  N   ALA     6      -3.869  -5.519   7.180  1.00  0.00           N  
ATOM     81  H   ALA     6      -3.958  -5.711   6.193  1.00  0.00           H  
ATOM     82  CA  ALA     6      -2.929  -6.266   8.029  1.00  0.00           C  
ATOM     83  HA  ALA     6      -3.448  -6.721   8.872  1.00  0.00           H  
ATOM     84  CB  ALA     6      -2.386  -7.480   7.222  1.00  0.00           C  
ATOM     85  HB1 ALA     6      -3.271  -8.108   7.119  1.00  0.00           H  
ATOM     86  HB2 ALA     6      -2.120  -7.280   6.184  1.00  0.00           H  
ATOM     87  HB3 ALA     6      -1.557  -7.941   7.757  1.00  0.00           H  
ATOM     88  C   ALA     6      -1.872  -5.347   8.730  1.00  0.00           C  
ATOM     89  O   ALA     6      -1.508  -5.586   9.891  1.00  0.00           O  
ATOM     90  N   SER     7      -1.609  -4.214   8.045  1.00  0.00           N  
ATOM     91  H   SER     7      -2.050  -4.095   7.144  1.00  0.00           H  
ATOM     92  CA  SER     7      -0.690  -3.223   8.516  1.00  0.00           C  
ATOM     93  HA  SER     7       0.171  -3.834   8.786  1.00  0.00           H  
ATOM     94  CB  SER     7      -0.318  -2.126   7.461  1.00  0.00           C  
ATOM     95  HB2 SER     7       0.677  -1.728   7.658  1.00  0.00           H  
ATOM     96  HB3 SER     7      -0.320  -2.506   6.439  1.00  0.00           H  
ATOM     97  OG  SER     7      -1.239  -1.079   7.355  1.00  0.00           O  
ATOM     98  HG  SER     7      -2.142  -1.373   7.219  1.00  0.00           H  
ATOM     99  C   SER     7      -1.143  -2.491   9.748  1.00  0.00           C  
ATOM    100  O   SER     7      -0.319  -2.196  10.627  1.00  0.00           O  
ATOM    101  N   PHE     8      -2.450  -2.457   9.962  1.00  0.00           N  
ATOM    102  H   PHE     8      -3.145  -2.837   9.335  1.00  0.00           H  
ATOM    103  CA  PHE     8      -3.035  -1.847  11.129  1.00  0.00           C  
ATOM    104  HA  PHE     8      -2.337  -1.215  11.679  1.00  0.00           H  
ATOM    105  CB  PHE     8      -4.225  -0.985  10.727  1.00  0.00           C  
ATOM    106  HB2 PHE     8      -4.748  -1.385   9.858  1.00  0.00           H  
ATOM    107  HB3 PHE     8      -4.972  -0.987  11.521  1.00  0.00           H  
ATOM    108  CG  PHE     8      -3.848   0.466  10.329  1.00  0.00           C  
ATOM    109  CD1 PHE     8      -3.880   1.474  11.259  1.00  0.00           C  
ATOM    110  HD1 PHE     8      -4.369   1.406  12.220  1.00  0.00           H  
ATOM    111  CE1 PHE     8      -3.364   2.750  10.926  1.00  0.00           C  
ATOM    112  HE1 PHE     8      -3.504   3.602  11.575  1.00  0.00           H  
ATOM    113  CZ  PHE     8      -2.847   3.039   9.635  1.00  0.00           C  
ATOM    114  HZ  PHE     8      -2.671   4.061   9.333  1.00  0.00           H  
ATOM    115  CE2 PHE     8      -2.830   2.008   8.669  1.00  0.00           C  
ATOM    116  HE2 PHE     8      -2.476   2.160   7.660  1.00  0.00           H  
ATOM    117  CD2 PHE     8      -3.438   0.775   9.000  1.00  0.00           C  
ATOM    118  HD2 PHE     8      -3.361   0.027   8.224  1.00  0.00           H  
ATOM    119  C   PHE     8      -3.333  -2.914  12.245  1.00  0.00           C  
ATOM    120  O   PHE     8      -3.022  -2.626  13.395  1.00  0.00           O  
ATOM    121  N   LEU     9      -3.773  -4.127  11.850  1.00  0.00           N  
ATOM    122  H   LEU     9      -3.888  -4.399  10.884  1.00  0.00           H  
ATOM    123  CA  LEU     9      -3.741  -5.222  12.903  1.00  0.00           C  
ATOM    124  HA  LEU     9      -4.324  -4.790  13.715  1.00  0.00           H  
ATOM    125  CB  LEU     9      -4.452  -6.433  12.324  1.00  0.00           C  
ATOM    126  HB2 LEU     9      -5.481  -6.204  12.048  1.00  0.00           H  
ATOM    127  HB3 LEU     9      -3.853  -6.800  11.490  1.00  0.00           H  
ATOM    128  CG  LEU     9      -4.548  -7.622  13.341  1.00  0.00           C  
ATOM    129  HG  LEU     9      -3.535  -7.968  13.548  1.00  0.00           H  
ATOM    130  CD1 LEU     9      -5.231  -7.340  14.665  1.00  0.00           C  
ATOM    131 HD11 LEU     9      -5.301  -8.313  15.151  1.00  0.00           H  
ATOM    132 HD12 LEU     9      -4.636  -6.650  15.264  1.00  0.00           H  
ATOM    133 HD13 LEU     9      -6.219  -6.904  14.515  1.00  0.00           H  
ATOM    134  CD2 LEU     9      -5.353  -8.776  12.592  1.00  0.00           C  
ATOM    135 HD21 LEU     9      -4.922  -8.973  11.611  1.00  0.00           H  
ATOM    136 HD22 LEU     9      -5.363  -9.688  13.190  1.00  0.00           H  
ATOM    137 HD23 LEU     9      -6.391  -8.521  12.376  1.00  0.00           H  
ATOM    138  C   LEU     9      -2.370  -5.490  13.488  1.00  0.00           C  
ATOM    139  O   LEU     9      -2.287  -5.799  14.676  1.00  0.00           O  
ATOM    140  N   GLY    10      -1.368  -5.310  12.648  1.00  0.00           N  
ATOM    141  H   GLY    10      -1.556  -5.263  11.657  1.00  0.00           H  
ATOM    142  CA  GLY    10      -0.011  -5.673  13.082  1.00  0.00           C  
ATOM    143  HA2 GLY    10       0.081  -6.748  13.238  1.00  0.00           H  
ATOM    144  HA3 GLY    10       0.666  -5.351  12.291  1.00  0.00           H  
ATOM    145  C   GLY    10       0.408  -4.791  14.252  1.00  0.00           C  
ATOM    146  O   GLY    10       1.228  -5.246  15.083  1.00  0.00           O  
ATOM    147  N   LYS    11      -0.172  -3.579  14.431  1.00  0.00           N  
ATOM    148  H   LYS    11      -0.943  -3.398  13.804  1.00  0.00           H  
ATOM    149  CA  LYS    11       0.160  -2.733  15.511  1.00  0.00           C  
ATOM    150  HA  LYS    11       1.241  -2.757  15.652  1.00  0.00           H  
ATOM    151  CB  LYS    11      -0.328  -1.318  15.072  1.00  0.00           C  
ATOM    152  HB2 LYS    11      -1.406  -1.469  15.010  1.00  0.00           H  
ATOM    153  HB3 LYS    11       0.002  -0.636  15.855  1.00  0.00           H  
ATOM    154  CG  LYS    11       0.342  -0.899  13.708  1.00  0.00           C  
ATOM    155  HG2 LYS    11       1.421  -0.981  13.839  1.00  0.00           H  
ATOM    156  HG3 LYS    11      -0.006  -1.523  12.886  1.00  0.00           H  
ATOM    157  CD  LYS    11       0.067   0.589  13.325  1.00  0.00           C  
ATOM    158  HD2 LYS    11      -1.002   0.770  13.210  1.00  0.00           H  
ATOM    159  HD3 LYS    11       0.530   1.247  14.060  1.00  0.00           H  
ATOM    160  CE  LYS    11       0.688   0.959  11.946  1.00  0.00           C  
ATOM    161  HE2 LYS    11       1.075   1.978  11.957  1.00  0.00           H  
ATOM    162  HE3 LYS    11       1.532   0.301  11.736  1.00  0.00           H  
ATOM    163  NZ  LYS    11      -0.342   0.832  10.876  1.00  0.00           N  
ATOM    164  HZ1 LYS    11      -1.116   1.347  11.270  1.00  0.00           H  
ATOM    165  HZ2 LYS    11      -0.122   1.250   9.983  1.00  0.00           H  
ATOM    166  HZ3 LYS    11      -0.609  -0.110  10.627  1.00  0.00           H  
ATOM    167  C   LYS    11      -0.425  -3.228  16.816  1.00  0.00           C  
ATOM    168  O   LYS    11       0.073  -2.751  17.876  1.00  0.00           O  
ATOM    169  N   PHE    12      -1.337  -4.184  16.835  1.00  0.00           N  
ATOM    170  H   PHE    12      -1.530  -4.542  15.911  1.00  0.00           H  
ATOM    171  CA  PHE    12      -1.897  -4.807  18.037  1.00  0.00           C  
ATOM    172  HA  PHE    12      -1.588  -4.264  18.930  1.00  0.00           H  
ATOM    173  CB  PHE    12      -3.407  -4.731  17.962  1.00  0.00           C  
ATOM    174  HB2 PHE    12      -3.809  -5.444  17.242  1.00  0.00           H  
ATOM    175  HB3 PHE    12      -3.791  -5.003  18.945  1.00  0.00           H  
ATOM    176  CG  PHE    12      -3.980  -3.385  17.784  1.00  0.00           C  
ATOM    177  CD1 PHE    12      -3.880  -2.414  18.805  1.00  0.00           C  
ATOM    178  HD1 PHE    12      -3.404  -2.728  19.722  1.00  0.00           H  
ATOM    179  CE1 PHE    12      -4.369  -1.077  18.577  1.00  0.00           C  
ATOM    180  HE1 PHE    12      -4.292  -0.295  19.318  1.00  0.00           H  
ATOM    181  CZ  PHE    12      -5.023  -0.790  17.390  1.00  0.00           C  
ATOM    182  HZ  PHE    12      -5.289   0.237  17.188  1.00  0.00           H  
ATOM    183  CE2 PHE    12      -5.087  -1.790  16.400  1.00  0.00           C  
ATOM    184  HE2 PHE    12      -5.471  -1.509  15.430  1.00  0.00           H  
ATOM    185  CD2 PHE    12      -4.551  -3.087  16.550  1.00  0.00           C  
ATOM    186  HD2 PHE    12      -4.845  -3.870  15.867  1.00  0.00           H  
ATOM    187  C   PHE    12      -1.403  -6.281  18.181  1.00  0.00           C  
ATOM    188  O   PHE    12      -1.970  -6.919  19.088  1.00  0.00           O  
ATOM    189  N   LEU    13      -0.521  -6.773  17.269  1.00  0.00           N  
ATOM    190  H   LEU    13      -0.150  -6.249  16.489  1.00  0.00           H  
ATOM    191  CA  LEU    13      -0.150  -8.248  17.372  1.00  0.00           C  
ATOM    192  HA  LEU    13      -1.049  -8.752  17.727  1.00  0.00           H  
ATOM    193  CB  LEU    13       0.231  -8.788  15.986  1.00  0.00           C  
ATOM    194  HB2 LEU    13       0.800  -7.981  15.524  1.00  0.00           H  
ATOM    195  HB3 LEU    13       0.945  -9.596  16.139  1.00  0.00           H  
ATOM    196  CG  LEU    13      -0.948  -9.290  15.168  1.00  0.00           C  
ATOM    197  HG  LEU    13      -1.586  -8.415  15.043  1.00  0.00           H  
ATOM    198  CD1 LEU    13      -0.495  -9.820  13.804  1.00  0.00           C  
ATOM    199 HD11 LEU    13      -1.405 -10.080  13.263  1.00  0.00           H  
ATOM    200 HD12 LEU    13       0.061  -9.028  13.302  1.00  0.00           H  
ATOM    201 HD13 LEU    13       0.029 -10.765  13.948  1.00  0.00           H  
ATOM    202  CD2 LEU    13      -1.709 -10.435  15.894  1.00  0.00           C  
ATOM    203 HD21 LEU    13      -2.193 -10.094  16.810  1.00  0.00           H  
ATOM    204 HD22 LEU    13      -2.443 -10.843  15.200  1.00  0.00           H  
ATOM    205 HD23 LEU    13      -1.011 -11.242  16.119  1.00  0.00           H  
ATOM    206  C   LEU    13       0.895  -8.478  18.373  1.00  0.00           C  
ATOM    207  O   LEU    13       1.103  -9.615  18.731  1.00  0.00           O  
TER   
END   
