# Supplementary material for: Prediction of Anticancer Peptides with High Efficacy and Low Toxicity by Hybrid Model Based on 3D Structure of Peptides
Source: Int J Mol Sci. 2021 May 26;22(11):5630. doi: 10.3390/ijms22115630 (PMC8198792; doi:10.3390/ijms22115630)
Supplement: Supplementary file 1 [file ijms-22-05630-s001.zip › Supplement2(Datasets)/ACPs(PDB)/D1/PDB(Negative)/(123)NL_satpdb11450.pdb]

ATOM      1  N   ALA     1     -12.605  10.751 -21.306  1.00  0.00           N  
ATOM      2  H   ALA     1     -12.470  11.609 -21.821  1.00  0.00           H  
ATOM      3  CA  ALA     1     -13.883  10.114 -21.471  1.00  0.00           C  
ATOM      4  HA  ALA     1     -14.615  10.912 -21.353  1.00  0.00           H  
ATOM      5  CB  ALA     1     -13.789   9.414 -22.910  1.00  0.00           C  
ATOM      6  HB1 ALA     1     -13.329  10.091 -23.629  1.00  0.00           H  
ATOM      7  HB2 ALA     1     -13.096   8.576 -22.838  1.00  0.00           H  
ATOM      8  HB3 ALA     1     -14.740   9.125 -23.358  1.00  0.00           H  
ATOM      9  C   ALA     1     -14.228   9.118 -20.340  1.00  0.00           C  
ATOM     10  O   ALA     1     -15.368   8.906 -20.019  1.00  0.00           O  
ATOM     11  N   SER     2     -13.204   8.543 -19.629  1.00  0.00           N  
ATOM     12  H   SER     2     -12.303   8.823 -19.991  1.00  0.00           H  
ATOM     13  CA  SER     2     -13.407   7.781 -18.377  1.00  0.00           C  
ATOM     14  HA  SER     2     -14.327   7.199 -18.400  1.00  0.00           H  
ATOM     15  CB  SER     2     -12.078   6.866 -18.253  1.00  0.00           C  
ATOM     16  HB2 SER     2     -12.299   6.345 -17.321  1.00  0.00           H  
ATOM     17  HB3 SER     2     -12.261   6.127 -19.033  1.00  0.00           H  
ATOM     18  OG  SER     2     -10.822   7.539 -18.214  1.00  0.00           O  
ATOM     19  HG  SER     2     -10.904   8.290 -17.623  1.00  0.00           H  
ATOM     20  C   SER     2     -13.536   8.824 -17.219  1.00  0.00           C  
ATOM     21  O   SER     2     -12.615   9.129 -16.442  1.00  0.00           O  
ATOM     22  N   SER     3     -14.779   9.295 -17.109  1.00  0.00           N  
ATOM     23  H   SER     3     -15.382   9.233 -17.916  1.00  0.00           H  
ATOM     24  CA  SER     3     -15.188  10.135 -15.914  1.00  0.00           C  
ATOM     25  HA  SER     3     -14.403  10.873 -15.744  1.00  0.00           H  
ATOM     26  CB  SER     3     -16.497  10.905 -16.050  1.00  0.00           C  
ATOM     27  HB2 SER     3     -17.341  10.241 -16.234  1.00  0.00           H  
ATOM     28  HB3 SER     3     -16.790  11.440 -15.147  1.00  0.00           H  
ATOM     29  OG  SER     3     -16.432  11.653 -17.171  1.00  0.00           O  
ATOM     30  HG  SER     3     -17.240  12.167 -17.248  1.00  0.00           H  
ATOM     31  C   SER     3     -15.299   9.195 -14.671  1.00  0.00           C  
ATOM     32  O   SER     3     -14.995   9.599 -13.573  1.00  0.00           O  
ATOM     33  N   GLY     4     -15.657   7.907 -14.905  1.00  0.00           N  
ATOM     34  H   GLY     4     -15.662   7.596 -15.866  1.00  0.00           H  
ATOM     35  CA  GLY     4     -16.287   7.165 -13.757  1.00  0.00           C  
ATOM     36  HA2 GLY     4     -16.775   7.972 -13.209  1.00  0.00           H  
ATOM     37  HA3 GLY     4     -17.044   6.465 -14.109  1.00  0.00           H  
ATOM     38  C   GLY     4     -15.268   6.399 -12.914  1.00  0.00           C  
ATOM     39  O   GLY     4     -15.553   5.232 -12.663  1.00  0.00           O  
ATOM     40  N   TRP     5     -14.196   7.030 -12.536  1.00  0.00           N  
ATOM     41  H   TRP     5     -14.098   8.005 -12.782  1.00  0.00           H  
ATOM     42  CA  TRP     5     -13.306   6.582 -11.518  1.00  0.00           C  
ATOM     43  HA  TRP     5     -13.413   5.498 -11.522  1.00  0.00           H  
ATOM     44  CB  TRP     5     -11.817   6.956 -11.876  1.00  0.00           C  
ATOM     45  HB2 TRP     5     -11.583   6.616 -12.885  1.00  0.00           H  
ATOM     46  HB3 TRP     5     -11.786   8.040 -11.987  1.00  0.00           H  
ATOM     47  CG  TRP     5     -10.754   6.550 -10.950  1.00  0.00           C  
ATOM     48  CD1 TRP     5      -9.946   7.408 -10.318  1.00  0.00           C  
ATOM     49  HD1 TRP     5      -9.880   8.463 -10.538  1.00  0.00           H  
ATOM     50  NE1 TRP     5      -9.104   6.766  -9.471  1.00  0.00           N  
ATOM     51  HE1 TRP     5      -8.466   7.264  -8.867  1.00  0.00           H  
ATOM     52  CE2 TRP     5      -9.526   5.483  -9.243  1.00  0.00           C  
ATOM     53  CZ2 TRP     5      -9.145   4.482  -8.322  1.00  0.00           C  
ATOM     54  HZ2 TRP     5      -8.341   4.604  -7.612  1.00  0.00           H  
ATOM     55  CH2 TRP     5      -9.738   3.264  -8.382  1.00  0.00           C  
ATOM     56  HH2 TRP     5      -9.423   2.588  -7.601  1.00  0.00           H  
ATOM     57  CZ3 TRP     5     -10.709   2.935  -9.415  1.00  0.00           C  
ATOM     58  HZ3 TRP     5     -11.164   1.958  -9.486  1.00  0.00           H  
ATOM     59  CE3 TRP     5     -11.009   3.916 -10.358  1.00  0.00           C  
ATOM     60  HE3 TRP     5     -11.768   3.679 -11.089  1.00  0.00           H  
ATOM     61  CD2 TRP     5     -10.502   5.268 -10.231  1.00  0.00           C  
ATOM     62  C   TRP     5     -13.763   7.075 -10.071  1.00  0.00           C  
ATOM     63  O   TRP     5     -14.917   7.503  -9.969  1.00  0.00           O  
ATOM     64  N   VAL     6     -12.918   7.233  -9.075  1.00  0.00           N  
ATOM     65  H   VAL     6     -11.925   7.267  -9.255  1.00  0.00           H  
ATOM     66  CA  VAL     6     -13.251   8.012  -7.906  1.00  0.00           C  
ATOM     67  HA  VAL     6     -14.096   8.665  -8.124  1.00  0.00           H  
ATOM     68  CB  VAL     6     -13.632   7.032  -6.707  1.00  0.00           C  
ATOM     69  HB  VAL     6     -13.950   7.584  -5.822  1.00  0.00           H  
ATOM     70  CG1 VAL     6     -14.834   6.117  -6.947  1.00  0.00           C  
ATOM     71 HG11 VAL     6     -15.169   5.612  -6.041  1.00  0.00           H  
ATOM     72 HG12 VAL     6     -15.656   6.762  -7.258  1.00  0.00           H  
ATOM     73 HG13 VAL     6     -14.619   5.329  -7.669  1.00  0.00           H  
ATOM     74  CG2 VAL     6     -12.563   5.962  -6.399  1.00  0.00           C  
ATOM     75 HG21 VAL     6     -12.395   5.308  -7.255  1.00  0.00           H  
ATOM     76 HG22 VAL     6     -11.629   6.425  -6.081  1.00  0.00           H  
ATOM     77 HG23 VAL     6     -12.851   5.325  -5.564  1.00  0.00           H  
ATOM     78  C   VAL     6     -12.106   8.820  -7.455  1.00  0.00           C  
ATOM     79  O   VAL     6     -11.008   8.628  -7.865  1.00  0.00           O  
ATOM     80  N   CYS     7     -12.447   9.765  -6.497  1.00  0.00           N  
ATOM     81  H   CYS     7     -13.432   9.834  -6.285  1.00  0.00           H  
ATOM     82  CA  CYS     7     -11.399  10.622  -5.835  1.00  0.00           C  
ATOM     83  HA  CYS     7     -11.048  11.386  -6.529  1.00  0.00           H  
ATOM     84  CB  CYS     7     -12.116  11.257  -4.652  1.00  0.00           C  
ATOM     85  HB2 CYS     7     -12.356  10.435  -3.976  1.00  0.00           H  
ATOM     86  HB3 CYS     7     -11.505  11.962  -4.089  1.00  0.00           H  
ATOM     87  SG  CYS     7     -13.639  12.151  -5.211  1.00  0.00           S  
ATOM     88  HG  CYS     7     -13.086  13.004  -6.078  1.00  0.00           H  
ATOM     89  C   CYS     7     -10.134   9.840  -5.365  1.00  0.00           C  
ATOM     90  O   CYS     7     -10.213   9.023  -4.450  1.00  0.00           O  
ATOM     91  N   THR     8      -8.950  10.129  -5.955  1.00  0.00           N  
ATOM     92  H   THR     8      -8.947  10.654  -6.818  1.00  0.00           H  
ATOM     93  CA  THR     8      -7.684   9.445  -5.626  1.00  0.00           C  
ATOM     94  HA  THR     8      -7.982   8.434  -5.348  1.00  0.00           H  
ATOM     95  CB  THR     8      -6.788   9.307  -6.860  1.00  0.00           C  
ATOM     96  HB  THR     8      -6.273  10.258  -6.997  1.00  0.00           H  
ATOM     97  CG2 THR     8      -5.614   8.310  -6.736  1.00  0.00           C  
ATOM     98 HG21 THR     8      -5.023   8.213  -7.647  1.00  0.00           H  
ATOM     99 HG22 THR     8      -4.955   8.649  -5.936  1.00  0.00           H  
ATOM    100 HG23 THR     8      -5.974   7.343  -6.383  1.00  0.00           H  
ATOM    101  OG1 THR     8      -7.635   8.811  -7.852  1.00  0.00           O  
ATOM    102  HG1 THR     8      -7.759   9.537  -8.467  1.00  0.00           H  
ATOM    103  C   THR     8      -7.007  10.109  -4.454  1.00  0.00           C  
ATOM    104  O   THR     8      -5.909  10.617  -4.491  1.00  0.00           O  
ATOM    105  N   LEU     9      -7.826  10.168  -3.394  1.00  0.00           N  
ATOM    106  H   LEU     9      -8.623   9.550  -3.452  1.00  0.00           H  
ATOM    107  CA  LEU     9      -7.836  11.253  -2.365  1.00  0.00           C  
ATOM    108  HA  LEU     9      -8.579  12.019  -2.587  1.00  0.00           H  
ATOM    109  CB  LEU     9      -8.270  10.517  -1.032  1.00  0.00           C  
ATOM    110  HB2 LEU     9      -9.248  10.151  -1.345  1.00  0.00           H  
ATOM    111  HB3 LEU     9      -7.622   9.652  -0.893  1.00  0.00           H  
ATOM    112  CG  LEU     9      -8.346  11.371   0.295  1.00  0.00           C  
ATOM    113  HG  LEU     9      -7.505  12.046   0.454  1.00  0.00           H  
ATOM    114  CD1 LEU     9      -9.586  12.241   0.260  1.00  0.00           C  
ATOM    115 HD11 LEU     9      -9.489  13.004   1.032  1.00  0.00           H  
ATOM    116 HD12 LEU     9      -9.597  12.789  -0.683  1.00  0.00           H  
ATOM    117 HD13 LEU     9     -10.366  11.497   0.419  1.00  0.00           H  
ATOM    118  CD2 LEU     9      -8.346  10.455   1.621  1.00  0.00           C  
ATOM    119 HD21 LEU     9      -8.589  11.041   2.508  1.00  0.00           H  
ATOM    120 HD22 LEU     9      -9.174   9.762   1.467  1.00  0.00           H  
ATOM    121 HD23 LEU     9      -7.359  10.026   1.788  1.00  0.00           H  
ATOM    122  C   LEU     9      -6.462  12.050  -2.117  1.00  0.00           C  
ATOM    123  O   LEU     9      -6.479  13.269  -2.071  1.00  0.00           O  
ATOM    124  N   THR    10      -5.344  11.374  -1.802  1.00  0.00           N  
ATOM    125  H   THR    10      -5.489  10.377  -1.872  1.00  0.00           H  
ATOM    126  CA  THR    10      -4.036  11.952  -1.564  1.00  0.00           C  
ATOM    127  HA  THR    10      -4.163  12.699  -0.781  1.00  0.00           H  
ATOM    128  CB  THR    10      -3.088  10.914  -1.053  1.00  0.00           C  
ATOM    129  HB  THR    10      -2.104  11.285  -1.338  1.00  0.00           H  
ATOM    130  CG2 THR    10      -3.089  10.756   0.483  1.00  0.00           C  
ATOM    131 HG21 THR    10      -2.156  10.223   0.668  1.00  0.00           H  
ATOM    132 HG22 THR    10      -2.871  11.722   0.937  1.00  0.00           H  
ATOM    133 HG23 THR    10      -3.990  10.290   0.882  1.00  0.00           H  
ATOM    134  OG1 THR    10      -3.344   9.658  -1.685  1.00  0.00           O  
ATOM    135  HG1 THR    10      -3.385   9.760  -2.639  1.00  0.00           H  
ATOM    136  C   THR    10      -3.306  12.769  -2.672  1.00  0.00           C  
ATOM    137  O   THR    10      -2.279  13.398  -2.459  1.00  0.00           O  
ATOM    138  N   ILE    11      -3.821  12.780  -3.910  1.00  0.00           N  
ATOM    139  H   ILE    11      -4.715  12.389  -4.171  1.00  0.00           H  
ATOM    140  CA  ILE    11      -3.296  13.549  -5.044  1.00  0.00           C  
ATOM    141  HA  ILE    11      -2.787  14.464  -4.740  1.00  0.00           H  
ATOM    142  CB  ILE    11      -2.096  12.848  -5.751  1.00  0.00           C  
ATOM    143  HB  ILE    11      -1.416  12.536  -4.959  1.00  0.00           H  
ATOM    144  CG2 ILE    11      -2.734  11.604  -6.381  1.00  0.00           C  
ATOM    145 HG21 ILE    11      -3.491  11.904  -7.106  1.00  0.00           H  
ATOM    146 HG22 ILE    11      -2.037  10.983  -6.943  1.00  0.00           H  
ATOM    147 HG23 ILE    11      -3.220  10.904  -5.701  1.00  0.00           H  
ATOM    148  CG1 ILE    11      -1.145  13.629  -6.703  1.00  0.00           C  
ATOM    149 HG12 ILE    11      -1.767  14.211  -7.383  1.00  0.00           H  
ATOM    150 HG13 ILE    11      -0.619  14.383  -6.117  1.00  0.00           H  
ATOM    151  CD1 ILE    11      -0.036  12.822  -7.403  1.00  0.00           C  
ATOM    152 HD11 ILE    11       0.328  11.956  -6.852  1.00  0.00           H  
ATOM    153 HD12 ILE    11      -0.445  12.491  -8.358  1.00  0.00           H  
ATOM    154 HD13 ILE    11       0.849  13.446  -7.528  1.00  0.00           H  
ATOM    155  C   ILE    11      -4.382  13.990  -5.964  1.00  0.00           C  
ATOM    156  O   ILE    11      -5.548  13.507  -5.859  1.00  0.00           O  
ATOM    157  N   GLU    12      -4.126  14.864  -6.942  1.00  0.00           N  
ATOM    158  H   GLU    12      -3.243  15.309  -7.145  1.00  0.00           H  
ATOM    159  CA  GLU    12      -5.013  15.038  -8.092  1.00  0.00           C  
ATOM    160  HA  GLU    12      -6.024  15.081  -7.686  1.00  0.00           H  
ATOM    161  CB  GLU    12      -4.804  16.334  -8.895  1.00  0.00           C  
ATOM    162  HB2 GLU    12      -4.977  17.183  -8.234  1.00  0.00           H  
ATOM    163  HB3 GLU    12      -3.793  16.268  -9.297  1.00  0.00           H  
ATOM    164  CG  GLU    12      -5.810  16.543  -9.990  1.00  0.00           C  
ATOM    165  HG2 GLU    12      -5.670  17.549 -10.386  1.00  0.00           H  
ATOM    166  HG3 GLU    12      -5.645  15.777 -10.747  1.00  0.00           H  
ATOM    167  CD  GLU    12      -7.247  16.568  -9.495  1.00  0.00           C  
ATOM    168  OE1 GLU    12      -8.114  15.852 -10.057  1.00  0.00           O  
ATOM    169  OE2 GLU    12      -7.632  17.346  -8.615  1.00  0.00           O  
ATOM    170  C   GLU    12      -4.980  13.761  -9.052  1.00  0.00           C  
ATOM    171  O   GLU    12      -4.056  13.616  -9.842  1.00  0.00           O  
ATOM    172  N   CYS    13      -6.097  13.004  -9.025  1.00  0.00           N  
ATOM    173  H   CYS    13      -6.660  13.084  -8.191  1.00  0.00           H  
ATOM    174  CA  CYS    13      -6.640  12.230 -10.182  1.00  0.00           C  
ATOM    175  HA  CYS    13      -6.594  12.849 -11.078  1.00  0.00           H  
ATOM    176  CB  CYS    13      -5.787  11.031 -10.387  1.00  0.00           C  
ATOM    177  HB2 CYS    13      -4.737  11.315 -10.462  1.00  0.00           H  
ATOM    178  HB3 CYS    13      -5.939  10.314  -9.581  1.00  0.00           H  
ATOM    179  SG  CYS    13      -6.287  10.328 -11.979  1.00  0.00           S  
ATOM    180  HG  CYS    13      -5.602   9.225 -11.667  1.00  0.00           H  
ATOM    181  C   CYS    13      -8.123  12.026  -9.920  1.00  0.00           C  
ATOM    182  O   CYS    13      -8.481  11.120  -9.182  1.00  0.00           O  
ATOM    183  N   GLY    14      -8.926  12.935 -10.531  1.00  0.00           N  
ATOM    184  H   GLY    14      -8.479  13.716 -10.991  1.00  0.00           H  
ATOM    185  CA  GLY    14     -10.430  13.006 -10.251  1.00  0.00           C  
ATOM    186  HA2 GLY    14     -10.957  13.641 -10.963  1.00  0.00           H  
ATOM    187  HA3 GLY    14     -10.808  11.983 -10.265  1.00  0.00           H  
ATOM    188  C   GLY    14     -10.793  13.591  -8.865  1.00  0.00           C  
ATOM    189  O   GLY    14     -11.781  13.251  -8.255  1.00  0.00           O  
ATOM    190  N   THR    15      -9.859  14.422  -8.317  1.00  0.00           N  
ATOM    191  H   THR    15      -9.069  14.698  -8.882  1.00  0.00           H  
ATOM    192  CA  THR    15      -9.869  14.883  -6.901  1.00  0.00           C  
ATOM    193  HA  THR    15     -10.549  14.237  -6.346  1.00  0.00           H  
ATOM    194  CB  THR    15      -8.537  14.763  -6.168  1.00  0.00           C  
ATOM    195  HB  THR    15      -7.774  15.485  -6.457  1.00  0.00           H  
ATOM    196  CG2 THR    15      -8.702  14.766  -4.606  1.00  0.00           C  
ATOM    197 HG21 THR    15      -9.071  13.792  -4.285  1.00  0.00           H  
ATOM    198 HG22 THR    15      -7.778  15.099  -4.133  1.00  0.00           H  
ATOM    199 HG23 THR    15      -9.400  15.579  -4.408  1.00  0.00           H  
ATOM    200  OG1 THR    15      -8.025  13.470  -6.587  1.00  0.00           O  
ATOM    201  HG1 THR    15      -7.185  13.491  -6.123  1.00  0.00           H  
ATOM    202  C   THR    15     -10.524  16.268  -6.852  1.00  0.00           C  
ATOM    203  O   THR    15     -11.696  16.334  -6.454  1.00  0.00           O  
ATOM    204  N   VAL    16      -9.802  17.309  -7.174  1.00  0.00           N  
ATOM    205  H   VAL    16      -8.908  17.095  -7.593  1.00  0.00           H  
ATOM    206  CA  VAL    16     -10.191  18.782  -7.194  1.00  0.00           C  
ATOM    207  HA  VAL    16     -11.161  18.795  -6.696  1.00  0.00           H  
ATOM    208  CB  VAL    16      -9.166  19.658  -6.372  1.00  0.00           C  
ATOM    209  HB  VAL    16      -8.143  19.557  -6.734  1.00  0.00           H  
ATOM    210  CG1 VAL    16      -9.478  21.128  -6.428  1.00  0.00           C  
ATOM    211 HG11 VAL    16      -9.361  21.480  -7.453  1.00  0.00           H  
ATOM    212 HG12 VAL    16     -10.498  21.329  -6.102  1.00  0.00           H  
ATOM    213 HG13 VAL    16      -8.755  21.704  -5.851  1.00  0.00           H  
ATOM    214  CG2 VAL    16      -9.152  19.150  -4.920  1.00  0.00           C  
ATOM    215 HG21 VAL    16     -10.206  19.168  -4.643  1.00  0.00           H  
ATOM    216 HG22 VAL    16      -8.795  18.145  -4.699  1.00  0.00           H  
ATOM    217 HG23 VAL    16      -8.588  19.895  -4.358  1.00  0.00           H  
ATOM    218  C   VAL    16     -10.531  19.434  -8.603  1.00  0.00           C  
ATOM    219  O   VAL    16     -11.501  20.201  -8.774  1.00  0.00           O  
ATOM    220  N   ILE    17      -9.734  19.002  -9.627  1.00  0.00           N  
ATOM    221  H   ILE    17      -8.978  18.464  -9.228  1.00  0.00           H  
ATOM    222  CA  ILE    17      -9.617  19.503 -10.992  1.00  0.00           C  
ATOM    223  HA  ILE    17     -10.100  20.479 -11.027  1.00  0.00           H  
ATOM    224  CB  ILE    17      -8.140  19.766 -11.490  1.00  0.00           C  
ATOM    225  HB  ILE    17      -7.505  18.884 -11.400  1.00  0.00           H  
ATOM    226  CG2 ILE    17      -8.165  20.304 -12.934  1.00  0.00           C  
ATOM    227 HG21 ILE    17      -9.079  20.839 -13.192  1.00  0.00           H  
ATOM    228 HG22 ILE    17      -7.472  21.098 -13.213  1.00  0.00           H  
ATOM    229 HG23 ILE    17      -8.193  19.466 -13.631  1.00  0.00           H  
ATOM    230  CG1 ILE    17      -7.502  20.780 -10.449  1.00  0.00           C  
ATOM    231 HG12 ILE    17      -8.040  21.727 -10.440  1.00  0.00           H  
ATOM    232 HG13 ILE    17      -7.598  20.382  -9.439  1.00  0.00           H  
ATOM    233  CD1 ILE    17      -5.994  20.951 -10.652  1.00  0.00           C  
ATOM    234 HD11 ILE    17      -5.656  21.758 -10.002  1.00  0.00           H  
ATOM    235 HD12 ILE    17      -5.395  20.073 -10.407  1.00  0.00           H  
ATOM    236 HD13 ILE    17      -5.706  21.283 -11.649  1.00  0.00           H  
ATOM    237  C   ILE    17     -10.315  18.525 -11.983  1.00  0.00           C  
ATOM    238  O   ILE    17     -11.326  18.887 -12.546  1.00  0.00           O  
ATOM    239  N   CYS    18      -9.925  17.245 -12.080  1.00  0.00           N  
ATOM    240  H   CYS    18      -9.312  16.940 -11.337  1.00  0.00           H  
ATOM    241  CA  CYS    18     -10.200  16.383 -13.303  1.00  0.00           C  
ATOM    242  HA  CYS    18     -10.222  17.105 -14.119  1.00  0.00           H  
ATOM    243  CB  CYS    18      -9.087  15.370 -13.479  1.00  0.00           C  
ATOM    244  HB2 CYS    18      -8.162  15.766 -13.059  1.00  0.00           H  
ATOM    245  HB3 CYS    18      -9.282  14.405 -13.012  1.00  0.00           H  
ATOM    246  SG  CYS    18      -8.856  15.118 -15.269  1.00  0.00           S  
ATOM    247  HG  CYS    18      -7.748  14.403 -15.052  1.00  0.00           H  
ATOM    248  C   CYS    18     -11.543  15.695 -13.281  1.00  0.00           C  
ATOM    249  O   CYS    18     -12.109  15.461 -12.192  1.00  0.00           O  
ATOM    250  N   ALA    19     -12.067  15.219 -14.435  1.00  0.00           N  
ATOM    251  H   ALA    19     -11.481  15.210 -15.258  1.00  0.00           H  
ATOM    252  CA  ALA    19     -13.442  14.579 -14.518  1.00  0.00           C  
ATOM    253  HA  ALA    19     -14.172  15.206 -14.007  1.00  0.00           H  
ATOM    254  CB  ALA    19     -13.806  14.377 -15.998  1.00  0.00           C  
ATOM    255  HB1 ALA    19     -13.771  15.248 -16.651  1.00  0.00           H  
ATOM    256  HB2 ALA    19     -13.179  13.652 -16.518  1.00  0.00           H  
ATOM    257  HB3 ALA    19     -14.754  13.842 -16.057  1.00  0.00           H  
ATOM    258  C   ALA    19     -13.559  13.231 -13.812  1.00  0.00           C  
ATOM    259  O   ALA    19     -14.702  12.784 -13.571  1.00  0.00           O  
ATOM    260  N   CYS    20     -12.435  12.580 -13.513  1.00  0.00           N  
ATOM    261  H   CYS    20     -11.545  13.016 -13.710  1.00  0.00           H  
ATOM    262  CA  CYS    20     -12.231  11.252 -12.875  1.00  0.00           C  
ATOM    263  HA  CYS    20     -12.828  10.595 -13.509  1.00  0.00           H  
ATOM    264  CB  CYS    20     -10.789  10.761 -13.081  1.00  0.00           C  
ATOM    265  HB2 CYS    20     -10.238  11.078 -12.196  1.00  0.00           H  
ATOM    266  HB3 CYS    20     -10.782   9.671 -13.060  1.00  0.00           H  
ATOM    267  SG  CYS    20      -9.909  11.415 -14.590  1.00  0.00           S  
ATOM    268  HG  CYS    20     -10.484  10.533 -15.413  1.00  0.00           H  
ATOM    269  C   CYS    20     -12.932  10.903 -11.540  1.00  0.00           C  
ATOM    270  O   CYS    20     -12.489   9.947 -10.941  1.00  0.00           O  
ATOM    271  N   ARG    21     -14.104  11.487 -11.242  1.00  0.00           N  
ATOM    272  H   ARG    21     -14.427  12.135 -11.947  1.00  0.00           H  
ATOM    273  CA  ARG    21     -15.021  11.240 -10.096  1.00  0.00           C  
ATOM    274  HA  ARG    21     -14.346  10.831  -9.345  1.00  0.00           H  
ATOM    275  CB  ARG    21     -15.789  12.424  -9.500  1.00  0.00           C  
ATOM    276  HB2 ARG    21     -16.432  12.819 -10.287  1.00  0.00           H  
ATOM    277  HB3 ARG    21     -16.436  12.082  -8.692  1.00  0.00           H  
ATOM    278  CG  ARG    21     -14.896  13.571  -8.876  1.00  0.00           C  
ATOM    279  HG2 ARG    21     -15.669  14.254  -8.524  1.00  0.00           H  
ATOM    280  HG3 ARG    21     -14.243  13.248  -8.065  1.00  0.00           H  
ATOM    281  CD  ARG    21     -14.079  14.471  -9.867  1.00  0.00           C  
ATOM    282  HD2 ARG    21     -13.269  13.862 -10.269  1.00  0.00           H  
ATOM    283  HD3 ARG    21     -14.851  14.698 -10.602  1.00  0.00           H  
ATOM    284  NE  ARG    21     -13.454  15.536  -9.132  1.00  0.00           N  
ATOM    285  HE  ARG    21     -13.103  15.296  -8.216  1.00  0.00           H  
ATOM    286  CZ  ARG    21     -13.358  16.826  -9.362  1.00  0.00           C  
ATOM    287  NH1 ARG    21     -13.504  17.260 -10.575  1.00  0.00           N  
ATOM    288 HH11 ARG    21     -13.371  16.590 -11.319  1.00  0.00           H  
ATOM    289 HH12 ARG    21     -13.386  18.243 -10.776  1.00  0.00           H  
ATOM    290  NH2 ARG    21     -13.231  17.757  -8.400  1.00  0.00           N  
ATOM    291 HH21 ARG    21     -13.138  17.453  -7.441  1.00  0.00           H  
ATOM    292 HH22 ARG    21     -12.930  18.712  -8.531  1.00  0.00           H  
ATOM    293  C   ARG    21     -15.930  10.085 -10.480  1.00  0.00           C  
ATOM    294  O   ARG    21     -17.103  10.301 -10.888  1.00  0.00           O  
TER   
END   
