# Supplementary material for: Prediction of Anticancer Peptides with High Efficacy and Low Toxicity by Hybrid Model Based on 3D Structure of Peptides
Source: Int J Mol Sci. 2021 May 26;22(11):5630. doi: 10.3390/ijms22115630 (PMC8198792; doi:10.3390/ijms22115630)
Supplement: Supplementary file 1 [file ijms-22-05630-s001.zip › Supplement2(Datasets)/ACPs(PDB)/D1/PDB(Negative)/(124)NL_satpdb11461.pdb]

EXPDTA    THEORETICAL MODEL, MODELLER 9.13 2015/09/20 23:25:41
REMARK   6 MODELLER OBJECTIVE FUNCTION:      1018.2747
REMARK   6 MODELLER BEST TEMPLATE % SEQ ID:  44.000
ATOM      1  N   GLY     1     -18.536  -2.443   4.672  1.00 27.80           N
ATOM      2  CA  GLY     1     -18.661  -3.362   5.824  1.00 27.80           C
ATOM      3  C   GLY     1     -19.117  -2.632   7.042  1.00 27.80           C
ATOM      4  O   GLY     1     -19.736  -1.572   6.958  1.00 27.80           O
ATOM      5  N   ARG     2     -18.803  -3.198   8.222  1.00251.56           N
ATOM      6  CA  ARG     2     -19.196  -2.628   9.474  1.00251.56           C
ATOM      7  CB  ARG     2     -19.165  -3.665  10.609  1.00251.56           C
ATOM      8  CG  ARG     2     -20.187  -4.800  10.435  1.00251.56           C
ATOM      9  CD  ARG     2     -19.813  -5.935   9.466  1.00251.56           C
ATOM     10  NE  ARG     2     -20.996  -6.848   9.465  1.00251.56           N
ATOM     11  CZ  ARG     2     -21.152  -7.884   8.589  1.00251.56           C
ATOM     12  NH1 ARG     2     -20.143  -8.285   7.761  1.00251.56           N
ATOM     13  NH2 ARG     2     -22.362  -8.516   8.549  1.00251.56           N
ATOM     14  C   ARG     2     -18.247  -1.519   9.815  1.00251.56           C
ATOM     15  O   ARG     2     -17.052  -1.600   9.530  1.00251.56           O
ATOM     16  N   LEU     3     -18.770  -0.440  10.437  1.00 62.36           N
ATOM     17  CA  LEU     3     -17.962   0.694  10.795  1.00 62.36           C
ATOM     18  CB  LEU     3     -18.762   1.895  11.333  1.00 62.36           C
ATOM     19  CG  LEU     3     -17.859   3.091  11.715  1.00 62.36           C
ATOM     20  CD1 LEU     3     -17.141   3.668  10.480  1.00 62.36           C
ATOM     21  CD2 LEU     3     -18.627   4.162  12.507  1.00 62.36           C
ATOM     22  C   LEU     3     -16.988   0.309  11.865  1.00 62.36           C
ATOM     23  O   LEU     3     -15.842   0.749  11.846  1.00 62.36           O
ATOM     24  N   ARG     4     -17.423  -0.507  12.845  1.00 78.88           N
ATOM     25  CA  ARG     4     -16.532  -0.862  13.916  1.00 78.88           C
ATOM     26  CB  ARG     4     -17.179  -1.727  15.006  1.00 78.88           C
ATOM     27  CG  ARG     4     -18.196  -0.988  15.877  1.00 78.88           C
ATOM     28  CD  ARG     4     -18.631  -1.803  17.095  1.00 78.88           C
ATOM     29  NE  ARG     4     -18.973  -3.158  16.588  1.00 78.88           N
ATOM     30  CZ  ARG     4     -20.085  -3.317  15.817  1.00 78.88           C
ATOM     31  NH1 ARG     4     -20.853  -2.233  15.502  1.00 78.88           N
ATOM     32  NH2 ARG     4     -20.410  -4.549  15.330  1.00 78.88           N
ATOM     33  C   ARG     4     -15.384  -1.656  13.381  1.00 78.88           C
ATOM     34  O   ARG     4     -14.229  -1.381  13.702  1.00 78.88           O
ATOM     35  N   ASN     5     -15.681  -2.674  12.551  1.00 37.18           N
ATOM     36  CA  ASN     5     -14.649  -3.509  12.006  1.00 37.18           C
ATOM     37  CB  ASN     5     -15.165  -4.732  11.231  1.00 37.18           C
ATOM     38  CG  ASN     5     -13.953  -5.486  10.696  1.00 37.18           C
ATOM     39  OD1 ASN     5     -13.375  -5.111   9.676  1.00 37.18           O
ATOM     40  ND2 ASN     5     -13.537  -6.568  11.406  1.00 37.18           N
ATOM     41  C   ASN     5     -13.815  -2.705  11.068  1.00 37.18           C
ATOM     42  O   ASN     5     -12.601  -2.892  10.982  1.00 37.18           O
ATOM     43  N   LEU     6     -14.455  -1.793  10.319  1.00127.05           N
ATOM     44  CA  LEU     6     -13.720  -1.013   9.372  1.00127.05           C
ATOM     45  CB  LEU     6     -14.610  -0.095   8.518  1.00127.05           C
ATOM     46  CG  LEU     6     -13.798   0.900   7.668  1.00127.05           C
ATOM     47  CD1 LEU     6     -12.726   0.189   6.827  1.00127.05           C
ATOM     48  CD2 LEU     6     -14.732   1.761   6.801  1.00127.05           C
ATOM     49  C   LEU     6     -12.717  -0.164  10.071  1.00127.05           C
ATOM     50  O   LEU     6     -11.568  -0.094   9.646  1.00127.05           O
ATOM     51  N   ILE     7     -13.108   0.487  11.179  1.00122.99           N
ATOM     52  CA  ILE     7     -12.212   1.383  11.849  1.00122.99           C
ATOM     53  CB  ILE     7     -12.898   2.177  12.929  1.00122.99           C
ATOM     54  CG1 ILE     7     -12.112   3.455  13.275  1.00122.99           C
ATOM     55  CG2 ILE     7     -13.163   1.249  14.124  1.00122.99           C
ATOM     56  CD1 ILE     7     -10.724   3.209  13.855  1.00122.99           C
ATOM     57  C   ILE     7     -11.064   0.589  12.400  1.00122.99           C
ATOM     58  O   ILE     7      -9.911   1.010  12.327  1.00122.99           O
ATOM     59  N   GLU     8     -11.351  -0.602  12.961  1.00 66.45           N
ATOM     60  CA  GLU     8     -10.339  -1.448  13.531  1.00 66.45           C
ATOM     61  CB  GLU     8     -10.956  -2.738  14.123  1.00 66.45           C
ATOM     62  CG  GLU     8     -10.018  -3.601  14.973  1.00 66.45           C
ATOM     63  CD  GLU     8     -10.825  -4.796  15.473  1.00 66.45           C
ATOM     64  OE1 GLU     8     -11.649  -5.321  14.675  1.00 66.45           O
ATOM     65  OE2 GLU     8     -10.642  -5.192  16.650  1.00 66.45           O
ATOM     66  C   GLU     8      -9.391  -1.816  12.430  1.00 66.45           C
ATOM     67  O   GLU     8      -8.176  -1.822  12.623  1.00 66.45           O
ATOM     68  N   LYS     9      -9.927  -2.133  11.234  1.00 54.55           N
ATOM     69  CA  LYS     9      -9.104  -2.474  10.102  1.00 54.55           C
ATOM     70  CB  LYS     9      -9.876  -2.900   8.849  1.00 54.55           C
ATOM     71  CG  LYS     9     -10.262  -4.370   8.816  1.00 54.55           C
ATOM     72  CD  LYS     9     -11.185  -4.687   7.645  1.00 54.55           C
ATOM     73  CE  LYS     9     -11.674  -6.132   7.641  1.00 54.55           C
ATOM     74  NZ  LYS     9     -12.965  -6.209   6.925  1.00 54.55           N
ATOM     75  C   LYS     9      -8.320  -1.289   9.660  1.00 54.55           C
ATOM     76  O   LYS     9      -7.149  -1.409   9.302  1.00 54.55           O
ATOM     77  N   ALA    10      -8.959  -0.109   9.672  1.00 31.37           N
ATOM     78  CA  ALA    10      -8.349   1.083   9.169  1.00 31.37           C
ATOM     79  CB  ALA    10      -9.258   2.317   9.301  1.00 31.37           C
ATOM     80  C   ALA    10      -7.124   1.343   9.966  1.00 31.37           C
ATOM     81  O   ALA    10      -6.092   1.740   9.426  1.00 31.37           O
ATOM     82  N   GLY    11      -7.194   1.100  11.284  1.00 26.31           N
ATOM     83  CA  GLY    11      -6.057   1.414  12.092  1.00 26.31           C
ATOM     84  C   GLY    11      -4.877   0.632  11.619  1.00 26.31           C
ATOM     85  O   GLY    11      -3.784   1.180  11.484  1.00 26.31           O
ATOM     86  N   GLN    12      -5.056  -0.671  11.346  1.00 99.63           N
ATOM     87  CA  GLN    12      -3.926  -1.466  10.955  1.00 99.63           C
ATOM     88  CB  GLN    12      -4.181  -2.981  10.969  1.00 99.63           C
ATOM     89  CG  GLN    12      -5.162  -3.483   9.918  1.00 99.63           C
ATOM     90  CD  GLN    12      -5.314  -4.966  10.195  1.00 99.63           C
ATOM     91  OE1 GLN    12      -4.796  -5.469  11.191  1.00 99.63           O
ATOM     92  NE2 GLN    12      -6.044  -5.688   9.307  1.00 99.63           N
ATOM     93  C   GLN    12      -3.441  -1.085   9.592  1.00 99.63           C
ATOM     94  O   GLN    12      -2.246  -1.167   9.335  1.00 99.63           O
ATOM     95  N   ASN    13      -4.356  -0.683   8.685  1.00 51.27           N
ATOM     96  CA  ASN    13      -4.020  -0.366   7.320  1.00 51.27           C
ATOM     97  CB  ASN    13      -5.220   0.121   6.490  1.00 51.27           C
ATOM     98  CG  ASN    13      -6.256  -0.982   6.333  1.00 51.27           C
ATOM     99  OD1 ASN    13      -6.039  -2.129   6.724  1.00 51.27           O
ATOM    100  ND2 ASN    13      -7.421  -0.622   5.729  1.00 51.27           N
ATOM    101  C   ASN    13      -3.072   0.788   7.278  1.00 51.27           C
ATOM    102  O   ASN    13      -2.096   0.772   6.528  1.00 51.27           O
ATOM    103  N   ILE    14      -3.336   1.822   8.099  1.00121.62           N
ATOM    104  CA  ILE    14      -2.534   3.006   8.065  1.00121.62           C
ATOM    105  CB  ILE    14      -2.934   4.002   9.109  1.00121.62           C
ATOM    106  CG1 ILE    14      -4.389   4.434   8.889  1.00121.62           C
ATOM    107  CG2 ILE    14      -1.923   5.156   9.081  1.00121.62           C
ATOM    108  CD1 ILE    14      -4.642   5.074   7.529  1.00121.62           C
ATOM    109  C   ILE    14      -1.154   2.573   8.375  1.00121.62           C
ATOM    110  O   ILE    14      -0.199   2.953   7.698  1.00121.62           O
ATOM    111  N   ARG    15      -1.010   1.731   9.406  1.00279.54           N
ATOM    112  CA  ARG    15       0.309   1.257   9.615  1.00279.54           C
ATOM    113  CB  ARG    15       0.492   0.451  10.903  1.00279.54           C
ATOM    114  CG  ARG    15       1.961   0.279  11.288  1.00279.54           C
ATOM    115  CD  ARG    15       2.143  -0.466  12.609  1.00279.54           C
ATOM    116  NE  ARG    15       3.603  -0.611  12.867  1.00279.54           N
ATOM    117  CZ  ARG    15       4.271  -1.699  12.384  1.00279.54           C
ATOM    118  NH1 ARG    15       3.631  -2.582  11.561  1.00279.54           N
ATOM    119  NH2 ARG    15       5.577  -1.905  12.724  1.00279.54           N
ATOM    120  C   ARG    15       0.550   0.385   8.431  1.00279.54           C
ATOM    121  O   ARG    15      -0.312  -0.338   7.948  1.00279.54           O
ATOM    122  N   GLY    16       1.748   0.456   7.881  1.00248.14           N
ATOM    123  CA  GLY    16       1.988  -0.269   6.680  1.00248.14           C
ATOM    124  C   GLY    16       2.058   0.785   5.625  1.00248.14           C
ATOM    125  O   GLY    16       2.971   0.786   4.802  1.00248.14           O
ATOM    126  N   LYS    17       1.089   1.725   5.645  1.00161.93           N
ATOM    127  CA  LYS    17       1.096   2.853   4.754  1.00161.93           C
ATOM    128  CB  LYS    17      -0.096   3.801   4.970  1.00161.93           C
ATOM    129  CG  LYS    17      -1.486   3.210   4.740  1.00161.93           C
ATOM    130  CD  LYS    17      -1.838   2.910   3.284  1.00161.93           C
ATOM    131  CE  LYS    17      -3.323   2.583   3.112  1.00161.93           C
ATOM    132  NZ  LYS    17      -3.745   2.819   1.714  1.00161.93           N
ATOM    133  C   LYS    17       2.274   3.661   5.176  1.00161.93           C
ATOM    134  O   LYS    17       3.025   4.188   4.359  1.00161.93           O
ATOM    135  N   ILE    18       2.445   3.763   6.505  1.00143.24           N
ATOM    136  CA  ILE    18       3.505   4.539   7.056  1.00143.24           C
ATOM    137  CB  ILE    18       3.389   4.692   8.558  1.00143.24           C
ATOM    138  CG1 ILE    18       4.390   5.723   9.103  1.00143.24           C
ATOM    139  CG2 ILE    18       3.485   3.308   9.212  1.00143.24           C
ATOM    140  CD1 ILE    18       5.848   5.275   9.020  1.00143.24           C
ATOM    141  C   ILE    18       4.794   3.910   6.631  1.00143.24           C
ATOM    142  O   ILE    18       5.741   4.612   6.276  1.00143.24           O
ATOM    143  N   GLN    19       4.864   2.563   6.626  1.00 86.00           N
ATOM    144  CA  GLN    19       6.076   1.907   6.213  1.00 86.00           C
ATOM    145  CB  GLN    19       6.044   0.366   6.317  1.00 86.00           C
ATOM    146  CG  GLN    19       7.388  -0.257   5.904  1.00 86.00           C
ATOM    147  CD  GLN    19       7.322  -1.780   5.888  1.00 86.00           C
ATOM    148  OE1 GLN    19       6.270  -2.372   5.648  1.00 86.00           O
ATOM    149  NE2 GLN    19       8.483  -2.442   6.134  1.00 86.00           N
ATOM    150  C   GLN    19       6.335   2.215   4.769  1.00 86.00           C
ATOM    151  O   GLN    19       7.480   2.423   4.369  1.00 86.00           O
ATOM    152  N   GLY    20       5.282   2.235   3.935  1.00 32.97           N
ATOM    153  CA  GLY    20       5.512   2.440   2.533  1.00 32.97           C
ATOM    154  C   GLY    20       6.095   3.790   2.272  1.00 32.97           C
ATOM    155  O   GLY    20       7.088   3.914   1.556  1.00 32.97           O
ATOM    156  N   ILE    21       5.509   4.840   2.871  1.00109.25           N
ATOM    157  CA  ILE    21       5.936   6.175   2.576  1.00109.25           C
ATOM    158  CB  ILE    21       5.020   7.230   3.128  1.00109.25           C
ATOM    159  CG1 ILE    21       5.439   8.605   2.586  1.00109.25           C
ATOM    160  CG2 ILE    21       4.970   7.118   4.657  1.00109.25           C
ATOM    161  CD1 ILE    21       4.353   9.671   2.708  1.00109.25           C
ATOM    162  C   ILE    21       7.345   6.394   3.028  1.00109.25           C
ATOM    163  O   ILE    21       8.124   7.057   2.344  1.00109.25           O
ATOM    164  N   GLY    22       7.719   5.818   4.183  1.00 35.29           N
ATOM    165  CA  GLY    22       9.032   6.013   4.734  1.00 35.29           C
ATOM    166  C   GLY    22      10.054   5.547   3.740  1.00 35.29           C
ATOM    167  O   GLY    22      11.126   6.138   3.612  1.00 35.29           O
ATOM    168  N   ARG    23       9.742   4.463   3.010  1.00130.51           N
ATOM    169  CA  ARG    23      10.659   3.925   2.046  1.00130.51           C
ATOM    170  CB  ARG    23      10.091   2.711   1.290  1.00130.51           C
ATOM    171  CG  ARG    23      11.037   2.070   0.264  1.00130.51           C
ATOM    172  CD  ARG    23      10.539   2.126  -1.185  1.00130.51           C
ATOM    173  NE  ARG    23      11.481   2.951  -1.997  1.00130.51           N
ATOM    174  CZ  ARG    23      12.587   2.367  -2.551  1.00130.51           C
ATOM    175  NH1 ARG    23      12.935   1.094  -2.204  1.00130.51           N
ATOM    176  NH2 ARG    23      13.336   3.041  -3.472  1.00130.51           N
ATOM    177  C   ARG    23      10.899   5.005   1.047  1.00130.51           C
ATOM    178  O   ARG    23      11.998   5.140   0.513  1.00130.51           O
ATOM    179  N   ARG    24       9.849   5.794   0.765  1.00106.97           N
ATOM    180  CA  ARG    24       9.911   6.862  -0.185  1.00106.97           C
ATOM    181  CB  ARG    24       8.560   7.565  -0.343  1.00106.97           C
ATOM    182  CG  ARG    24       7.463   6.640  -0.855  1.00106.97           C
ATOM    183  CD  ARG    24       6.114   7.337  -1.000  1.00106.97           C
ATOM    184  NE  ARG    24       5.222   6.383  -1.709  1.00106.97           N
ATOM    185  CZ  ARG    24       5.409   6.195  -3.047  1.00106.97           C
ATOM    186  NH1 ARG    24       6.450   6.817  -3.677  1.00106.97           N
ATOM    187  NH2 ARG    24       4.579   5.375  -3.750  1.00106.97           N
ATOM    188  C   ARG    24      10.873   7.920   0.266  1.00106.97           C
ATOM    189  O   ARG    24      11.697   8.376  -0.522  1.00106.97           O
ATOM    190  N   ILE    25      10.820   8.316   1.554  1.00106.04           N
ATOM    191  CA  ILE    25      11.637   9.407   2.016  1.00106.04           C
ATOM    192  CB  ILE    25      11.413   9.813   3.451  1.00106.04           C
ATOM    193  CG1 ILE    25      10.002  10.392   3.659  1.00106.04           C
ATOM    194  CG2 ILE    25      12.516  10.825   3.801  1.00106.04           C
ATOM    195  CD1 ILE    25       8.883   9.356   3.658  1.00106.04           C
ATOM    196  C   ILE    25      13.083   9.061   1.876  1.00106.04           C
ATOM    197  O   ILE    25      13.907   9.921   1.565  1.00106.04           O
ATOM    198  N   LYS    26      13.454   7.798   2.125  1.00155.77           N
ATOM    199  CA  LYS    26      14.848   7.496   2.040  1.00155.77           C
ATOM    200  CB  LYS    26      15.164   6.024   2.350  1.00155.77           C
ATOM    201  CG  LYS    26      16.610   5.799   2.788  1.00155.77           C
ATOM    202  CD  LYS    26      16.865   6.225   4.237  1.00155.77           C
ATOM    203  CE  LYS    26      15.748   7.087   4.833  1.00155.77           C
ATOM    204  NZ  LYS    26      16.045   7.396   6.253  1.00155.77           N
ATOM    205  C   LYS    26      15.314   7.766   0.637  1.00155.77           C
ATOM    206  O   LYS    26      16.349   8.397   0.431  1.00155.77           O
ATOM    207  N   ASP    27      14.533   7.307  -0.360  1.00 68.73           N
ATOM    208  CA  ASP    27      14.836   7.414  -1.761  1.00 68.73           C
ATOM    209  CB  ASP    27      13.857   6.599  -2.622  1.00 68.73           C
ATOM    210  CG  ASP    27      14.439   6.463  -4.019  1.00 68.73           C
ATOM    211  OD1 ASP    27      15.600   6.908  -4.220  1.00 68.73           O
ATOM    212  OD2 ASP    27      13.734   5.910  -4.905  1.00 68.73           O
ATOM    213  C   ASP    27      14.760   8.835  -2.245  1.00 68.73           C
ATOM    214  O   ASP    27      15.571   9.260  -3.068  1.00 68.73           O
ATOM    215  N   ILE    28      13.785   9.610  -1.736  1.00140.34           N
ATOM    216  CA  ILE    28      13.530  10.935  -2.225  1.00140.34           C
ATOM    217  CB  ILE    28      12.350  11.564  -1.513  1.00140.34           C
ATOM    218  CG1 ILE    28      11.885  12.843  -2.222  1.00140.34           C
ATOM    219  CG2 ILE    28      12.694  11.776  -0.033  1.00140.34           C
ATOM    220  CD1 ILE    28      11.201  12.576  -3.558  1.00140.34           C
ATOM    221  C   ILE    28      14.763  11.760  -2.025  1.00140.34           C
ATOM    222  O   ILE    28      15.200  12.480  -2.922  1.00140.34           O
ATOM    223  N   LEU    29      15.386  11.611  -0.850  1.00 92.85           N
ATOM    224  CA  LEU    29      16.546  12.345  -0.458  1.00 92.85           C
ATOM    225  CB  LEU    29      17.005  11.922   0.937  1.00 92.85           C
ATOM    226  CG  LEU    29      15.952  12.184   2.031  1.00 92.85           C
ATOM    227  CD1 LEU    29      16.389  11.604   3.381  1.00 92.85           C
ATOM    228  CD2 LEU    29      15.606  13.675   2.124  1.00 92.85           C
ATOM    229  C   LEU    29      17.642  12.016  -1.422  1.00 92.85           C
ATOM    230  O   LEU    29      18.461  12.872  -1.761  1.00 92.85           O
ATOM    231  N   LYS    30      17.685  10.759  -1.896  1.00167.48           N
ATOM    232  CA  LYS    30      18.747  10.353  -2.763  1.00167.48           C
ATOM    233  CB  LYS    30      18.659   8.897  -3.251  1.00167.48           C
ATOM    234  CG  LYS    30      18.937   7.835  -2.189  1.00167.48           C
ATOM    235  CD  LYS    30      18.829   6.406  -2.723  1.00167.48           C
ATOM    236  CE  LYS    30      20.080   5.975  -3.493  1.00167.48           C
ATOM    237  NZ  LYS    30      21.289   6.313  -2.707  1.00167.48           N
ATOM    238  C   LYS    30      18.741  11.183  -4.005  1.00167.48           C
ATOM    239  O   LYS    30      19.787  11.637  -4.459  1.00167.48           O
ATOM    240  N   ASN    31      17.542  11.382  -4.580  1.00 75.28           N
ATOM    241  CA  ASN    31      17.341  12.106  -5.801  1.00 75.28           C
ATOM    242  CB  ASN    31      15.934  11.917  -6.382  1.00 75.28           C
ATOM    243  CG  ASN    31      15.932  10.557  -7.061  1.00 75.28           C
ATOM    244  OD1 ASN    31      15.766  10.465  -8.275  1.00 75.28           O
ATOM    245  ND2 ASN    31      16.155   9.474  -6.271  1.00 75.28           N
ATOM    246  C   ASN    31      17.572  13.570  -5.616  1.00 75.28           C
ATOM    247  O   ASN    31      17.934  14.269  -6.562  1.00 75.28           O
ATOM    248  N   LEU    32      17.356  14.075  -4.392  1.00196.51           N
ATOM    249  CA  LEU    32      17.412  15.480  -4.116  1.00196.51           C
ATOM    250  CB  LEU    32      17.075  15.814  -2.659  1.00196.51           C
ATOM    251  CG  LEU    32      15.718  15.243  -2.198  1.00196.51           C
ATOM    252  CD1 LEU    32      15.322  15.804  -0.828  1.00196.51           C
ATOM    253  CD2 LEU    32      14.624  15.390  -3.266  1.00196.51           C
ATOM    254  C   LEU    32      18.772  16.042  -4.390  1.00196.51           C
ATOM    255  O   LEU    32      18.869  17.175  -4.857  1.00196.51           O
ATOM    256  N   GLN    33      19.859  15.310  -4.065  1.00295.11           N
ATOM    257  CA  GLN    33      21.197  15.804  -4.279  1.00295.11           C
ATOM    258  CB  GLN    33      21.622  15.865  -5.779  1.00295.11           C
ATOM    259  CG  GLN    33      20.844  16.814  -6.694  1.00295.11           C
ATOM    260  CD  GLN    33      21.523  16.871  -8.055  1.00295.11           C
ATOM    261  OE1 GLN    33      22.748  16.854  -8.154  1.00295.11           O
ATOM    262  NE2 GLN    33      20.705  16.950  -9.141  1.00295.11           N
ATOM    263  C   GLN    33      21.350  17.109  -3.542  1.00295.11           C
ATOM    264  O   GLN    33      20.443  17.478  -2.796  1.00295.11           O
ATOM    265  N   PRO    34      22.422  17.852  -3.582  1.00380.71           N
ATOM    266  CA  PRO    34      23.606  17.521  -4.316  1.00380.71           C
ATOM    267  CD  PRO    34      22.278  19.289  -3.423  1.00380.71           C
ATOM    268  CB  PRO    34      24.479  18.770  -4.302  1.00380.71           C
ATOM    269  CG  PRO    34      23.461  19.916  -4.177  1.00380.71           C
ATOM    270  C   PRO    34      24.266  16.306  -3.770  1.00380.71           C
ATOM    271  O   PRO    34      24.360  16.143  -2.554  1.00380.71           O
ATOM    272  N   ARG    35      24.753  15.462  -4.687  1.00193.83           N
ATOM    273  CA  ARG    35      25.384  14.219  -4.396  1.00193.83           C
ATOM    274  CB  ARG    35      24.631  13.056  -5.073  1.00193.83           C
ATOM    275  CG  ARG    35      23.232  12.864  -4.478  1.00193.83           C
ATOM    276  CD  ARG    35      22.527  11.569  -4.878  1.00193.83           C
ATOM    277  NE  ARG    35      23.340  10.425  -4.370  1.00193.83           N
ATOM    278  CZ  ARG    35      22.766   9.498  -3.548  1.00193.83           C
ATOM    279  NH1 ARG    35      21.511   9.702  -3.063  1.00193.83           N
ATOM    280  NH2 ARG    35      23.450   8.371  -3.202  1.00193.83           N
ATOM    281  C   ARG    35      26.748  14.418  -4.951  1.00193.83           C
ATOM    282  O   ARG    35      27.268  15.508  -4.737  1.00193.83           O
ATOM    283  N   PRO    36      27.404  13.487  -5.598  1.00175.27           N
ATOM    284  CA  PRO    36      28.643  13.905  -6.169  1.00175.27           C
ATOM    285  CD  PRO    36      27.470  12.094  -5.175  1.00175.27           C
ATOM    286  CB  PRO    36      29.336  12.638  -6.656  1.00175.27           C
ATOM    287  CG  PRO    36      28.848  11.582  -5.644  1.00175.27           C
ATOM    288  C   PRO    36      28.299  14.924  -7.190  1.00175.27           C
ATOM    289  O   PRO    36      27.338  14.733  -7.933  1.00175.27           O
ATOM    290  N   GLN    37      29.072  16.017  -7.229  1.00148.70           N
ATOM    291  CA  GLN    37      28.691  17.104  -8.065  1.00148.70           C
ATOM    292  CB  GLN    37      29.608  18.328  -7.942  1.00148.70           C
ATOM    293  CG  GLN    37      29.028  19.559  -8.635  1.00148.70           C
ATOM    294  CD  GLN    37      27.815  19.974  -7.817  1.00148.70           C
ATOM    295  OE1 GLN    37      27.643  19.533  -6.681  1.00148.70           O
ATOM    296  NE2 GLN    37      26.949  20.843  -8.403  1.00148.70           N
ATOM    297  C   GLN    37      28.732  16.662  -9.479  1.00148.70           C
ATOM    298  O   GLN    37      29.551  15.832  -9.873  1.00148.70           O
ATOM    299  N   VAL    38      27.788  17.190 -10.276  1.00 91.75           N
ATOM    300  CA  VAL    38      27.798  16.918 -11.674  1.00 91.75           C
ATOM    301  CB  VAL    38      26.459  16.528 -12.226  1.00 91.75           C
ATOM    302  CG1 VAL    38      25.461  17.660 -11.950  1.00 91.75           C
ATOM    303  CG2 VAL    38      26.632  16.204 -13.718  1.00 91.75           C
ATOM    304  C   VAL    38      28.206  18.240 -12.299  1.00 91.75           C
ATOM    305  O   VAL    38      28.694  18.238 -13.461  1.00 91.75           O
ATOM    306  OXT VAL    38      28.054  19.283 -11.608  1.00 91.75           O
TER     307      VAL    38
END
