# Supplementary material for: Prediction of Anticancer Peptides with High Efficacy and Low Toxicity by Hybrid Model Based on 3D Structure of Peptides
Source: Int J Mol Sci. 2021 May 26;22(11):5630. doi: 10.3390/ijms22115630 (PMC8198792; doi:10.3390/ijms22115630)
Supplement: Supplementary file 1 [file ijms-22-05630-s001.zip › Supplement2(Datasets)/ACPs(PDB)/D1/PDB(Negative)/(125)NL_satpdb11529.pdb]

ATOM      1  N   GLY A   1      -8.256  -1.185  -2.933  1.00  0.00           N  
ATOM      2  CA  GLY A   1      -7.522  -1.488  -1.680  1.00  0.00           C  
ATOM      3  C   GLY A   1      -7.618  -0.355  -0.689  1.00  0.00           C  
ATOM      4  O   GLY A   1      -8.449   0.538  -0.851  1.00  0.00           O  
ATOM      5  H1  GLY A   1      -8.092  -1.937  -3.632  1.00  0.00           H  
ATOM      6  H2  GLY A   1      -7.932  -0.277  -3.327  1.00  0.00           H  
ATOM      7  H3  GLY A   1      -9.277  -1.122  -2.741  1.00  0.00           H  
ATOM      8  HA2 GLY A   1      -7.939  -2.380  -1.236  1.00  0.00           H  
ATOM      9  HA3 GLY A   1      -6.482  -1.664  -1.915  1.00  0.00           H  
ATOM     10  N   PHE A   2      -6.777  -0.390   0.340  1.00  0.00           N  
ATOM     11  CA  PHE A   2      -6.771   0.656   1.353  1.00  0.00           C  
ATOM     12  C   PHE A   2      -6.379   1.991   0.729  1.00  0.00           C  
ATOM     13  O   PHE A   2      -7.094   2.981   0.860  1.00  0.00           O  
ATOM     14  CB  PHE A   2      -5.807   0.298   2.487  1.00  0.00           C  
ATOM     15  CG  PHE A   2      -5.855   1.256   3.643  1.00  0.00           C  
ATOM     16  CD1 PHE A   2      -6.961   1.304   4.474  1.00  0.00           C  
ATOM     17  CD2 PHE A   2      -4.791   2.108   3.898  1.00  0.00           C  
ATOM     18  CE1 PHE A   2      -7.008   2.183   5.538  1.00  0.00           C  
ATOM     19  CE2 PHE A   2      -4.831   2.989   4.960  1.00  0.00           C  
ATOM     20  CZ  PHE A   2      -5.942   3.028   5.782  1.00  0.00           C  
ATOM     21  H   PHE A   2      -6.150  -1.142   0.426  1.00  0.00           H  
ATOM     22  HA  PHE A   2      -7.771   0.738   1.752  1.00  0.00           H  
ATOM     23  HB2 PHE A   2      -6.053  -0.685   2.860  1.00  0.00           H  
ATOM     24  HB3 PHE A   2      -4.799   0.289   2.102  1.00  0.00           H  
ATOM     25  HD1 PHE A   2      -7.795   0.644   4.285  1.00  0.00           H  
ATOM     26  HD2 PHE A   2      -3.923   2.079   3.256  1.00  0.00           H  
ATOM     27  HE1 PHE A   2      -7.878   2.211   6.180  1.00  0.00           H  
ATOM     28  HE2 PHE A   2      -3.997   3.649   5.149  1.00  0.00           H  
ATOM     29  HZ  PHE A   2      -5.976   3.716   6.614  1.00  0.00           H  
ATOM     30  N   GLY A   3      -5.246   2.006   0.040  1.00  0.00           N  
ATOM     31  CA  GLY A   3      -4.792   3.222  -0.603  1.00  0.00           C  
ATOM     32  C   GLY A   3      -5.499   3.475  -1.917  1.00  0.00           C  
ATOM     33  O   GLY A   3      -6.512   4.169  -1.958  1.00  0.00           O  
ATOM     34  H   GLY A   3      -4.709   1.192  -0.020  1.00  0.00           H  
ATOM     35  HA2 GLY A   3      -4.973   4.055   0.058  1.00  0.00           H  
ATOM     36  HA3 GLY A   3      -3.731   3.145  -0.787  1.00  0.00           H  
ATOM     37  N   CYS A   4      -4.967   2.911  -2.994  1.00  0.00           N  
ATOM     38  CA  CYS A   4      -5.556   3.077  -4.318  1.00  0.00           C  
ATOM     39  C   CYS A   4      -6.935   2.417  -4.388  1.00  0.00           C  
ATOM     40  O   CYS A   4      -7.211   1.449  -3.671  1.00  0.00           O  
ATOM     41  CB  CYS A   4      -4.628   2.487  -5.383  1.00  0.00           C  
ATOM     42  SG  CYS A   4      -3.472   1.232  -4.750  1.00  0.00           S  
ATOM     43  H   CYS A   4      -4.156   2.368  -2.900  1.00  0.00           H  
ATOM     44  HA  CYS A   4      -5.669   4.135  -4.498  1.00  0.00           H  
ATOM     45  HB2 CYS A   4      -5.225   2.022  -6.153  1.00  0.00           H  
ATOM     46  HB3 CYS A   4      -4.042   3.283  -5.820  1.00  0.00           H  
ATOM     47  N   PRO A   5      -7.827   2.930  -5.254  1.00  0.00           N  
ATOM     48  CA  PRO A   5      -7.552   4.072  -6.131  1.00  0.00           C  
ATOM     49  C   PRO A   5      -7.796   5.420  -5.452  1.00  0.00           C  
ATOM     50  O   PRO A   5      -7.659   6.469  -6.076  1.00  0.00           O  
ATOM     51  CB  PRO A   5      -8.549   3.882  -7.287  1.00  0.00           C  
ATOM     52  CG  PRO A   5      -9.375   2.677  -6.943  1.00  0.00           C  
ATOM     53  CD  PRO A   5      -9.179   2.425  -5.475  1.00  0.00           C  
ATOM     54  HA  PRO A   5      -6.543   4.042  -6.517  1.00  0.00           H  
ATOM     55  HB2 PRO A   5      -9.166   4.763  -7.371  1.00  0.00           H  
ATOM     56  HB3 PRO A   5      -8.004   3.734  -8.209  1.00  0.00           H  
ATOM     57  HG2 PRO A   5     -10.416   2.876  -7.151  1.00  0.00           H  
ATOM     58  HG3 PRO A   5      -9.037   1.827  -7.515  1.00  0.00           H  
ATOM     59  HD2 PRO A   5      -9.903   2.978  -4.895  1.00  0.00           H  
ATOM     60  HD3 PRO A   5      -9.241   1.368  -5.257  1.00  0.00           H  
ATOM     61  N   PHE A   6      -8.150   5.377  -4.176  1.00  0.00           N  
ATOM     62  CA  PHE A   6      -8.427   6.588  -3.410  1.00  0.00           C  
ATOM     63  C   PHE A   6      -7.158   7.407  -3.182  1.00  0.00           C  
ATOM     64  O   PHE A   6      -7.030   8.520  -3.687  1.00  0.00           O  
ATOM     65  CB  PHE A   6      -9.071   6.227  -2.068  1.00  0.00           C  
ATOM     66  CG  PHE A   6     -10.317   5.397  -2.206  1.00  0.00           C  
ATOM     67  CD1 PHE A   6     -10.245   4.013  -2.226  1.00  0.00           C  
ATOM     68  CD2 PHE A   6     -11.557   6.002  -2.318  1.00  0.00           C  
ATOM     69  CE1 PHE A   6     -11.387   3.248  -2.360  1.00  0.00           C  
ATOM     70  CE2 PHE A   6     -12.704   5.243  -2.450  1.00  0.00           C  
ATOM     71  CZ  PHE A   6     -12.619   3.863  -2.470  1.00  0.00           C  
ATOM     72  H   PHE A   6      -8.230   4.507  -3.738  1.00  0.00           H  
ATOM     73  HA  PHE A   6      -9.123   7.185  -3.980  1.00  0.00           H  
ATOM     74  HB2 PHE A   6      -8.363   5.667  -1.475  1.00  0.00           H  
ATOM     75  HB3 PHE A   6      -9.332   7.137  -1.546  1.00  0.00           H  
ATOM     76  HD1 PHE A   6      -9.282   3.530  -2.139  1.00  0.00           H  
ATOM     77  HD2 PHE A   6     -11.625   7.080  -2.302  1.00  0.00           H  
ATOM     78  HE1 PHE A   6     -11.319   2.170  -2.375  1.00  0.00           H  
ATOM     79  HE2 PHE A   6     -13.666   5.726  -2.538  1.00  0.00           H  
ATOM     80  HZ  PHE A   6     -13.514   3.267  -2.575  1.00  0.00           H  
ATOM     81  N   ASN A   7      -6.223   6.859  -2.420  1.00  0.00           N  
ATOM     82  CA  ASN A   7      -4.978   7.558  -2.136  1.00  0.00           C  
ATOM     83  C   ASN A   7      -3.782   6.619  -2.266  1.00  0.00           C  
ATOM     84  O   ASN A   7      -3.283   6.069  -1.273  1.00  0.00           O  
ATOM     85  CB  ASN A   7      -5.015   8.182  -0.740  1.00  0.00           C  
ATOM     86  CG  ASN A   7      -4.076   9.368  -0.616  1.00  0.00           C  
ATOM     87  OD1 ASN A   7      -3.058   9.450  -1.303  1.00  0.00           O  
ATOM     88  ND2 ASN A   7      -4.410  10.295   0.270  1.00  0.00           N  
ATOM     89  H   ASN A   7      -6.370   5.961  -2.046  1.00  0.00           H  
ATOM     90  HA  ASN A   7      -4.875   8.346  -2.866  1.00  0.00           H  
ATOM     91  HB2 ASN A   7      -6.020   8.517  -0.529  1.00  0.00           H  
ATOM     92  HB3 ASN A   7      -4.726   7.438  -0.012  1.00  0.00           H  
ATOM     93 HD21 ASN A   7      -5.231  10.164   0.787  1.00  0.00           H  
ATOM     94 HD22 ASN A   7      -3.822  11.071   0.370  1.00  0.00           H  
ATOM     95  N   GLU A   8      -3.330   6.436  -3.500  1.00  0.00           N  
ATOM     96  CA  GLU A   8      -2.191   5.573  -3.775  1.00  0.00           C  
ATOM     97  C   GLU A   8      -0.951   6.133  -3.105  1.00  0.00           C  
ATOM     98  O   GLU A   8      -0.206   5.403  -2.469  1.00  0.00           O  
ATOM     99  CB  GLU A   8      -1.966   5.443  -5.285  1.00  0.00           C  
ATOM    100  CG  GLU A   8      -1.382   4.103  -5.721  1.00  0.00           C  
ATOM    101  CD  GLU A   8       0.074   3.924  -5.329  1.00  0.00           C  
ATOM    102  OE1 GLU A   8       0.893   4.807  -5.646  1.00  0.00           O  
ATOM    103  OE2 GLU A   8       0.404   2.895  -4.703  1.00  0.00           O  
ATOM    104  H   GLU A   8      -3.770   6.896  -4.243  1.00  0.00           H  
ATOM    105  HA  GLU A   8      -2.401   4.602  -3.357  1.00  0.00           H  
ATOM    106  HB2 GLU A   8      -2.912   5.577  -5.790  1.00  0.00           H  
ATOM    107  HB3 GLU A   8      -1.291   6.224  -5.601  1.00  0.00           H  
ATOM    108  HG2 GLU A   8      -1.957   3.311  -5.264  1.00  0.00           H  
ATOM    109  HG3 GLU A   8      -1.461   4.025  -6.796  1.00  0.00           H  
ATOM    110  N   ASN A   9      -0.766   7.443  -3.224  1.00  0.00           N  
ATOM    111  CA  ASN A   9       0.380   8.123  -2.632  1.00  0.00           C  
ATOM    112  C   ASN A   9       0.482   7.819  -1.145  1.00  0.00           C  
ATOM    113  O   ASN A   9       1.576   7.604  -0.627  1.00  0.00           O  
ATOM    114  CB  ASN A   9       0.284   9.638  -2.838  1.00  0.00           C  
ATOM    115  CG  ASN A   9       0.329  10.049  -4.298  1.00  0.00           C  
ATOM    116  OD1 ASN A   9      -0.270   9.410  -5.160  1.00  0.00           O  
ATOM    117  ND2 ASN A   9       1.042  11.127  -4.588  1.00  0.00           N  
ATOM    118  H   ASN A   9      -1.412   7.968  -3.739  1.00  0.00           H  
ATOM    119  HA  ASN A   9       1.272   7.754  -3.121  1.00  0.00           H  
ATOM    120  HB2 ASN A   9      -0.646   9.990  -2.417  1.00  0.00           H  
ATOM    121  HB3 ASN A   9       1.105  10.113  -2.324  1.00  0.00           H  
ATOM    122 HD21 ASN A   9       1.494  11.595  -3.855  1.00  0.00           H  
ATOM    123 HD22 ASN A   9       1.088  11.410  -5.524  1.00  0.00           H  
ATOM    124  N   GLU A  10      -0.659   7.794  -0.465  1.00  0.00           N  
ATOM    125  CA  GLU A  10      -0.681   7.501   0.963  1.00  0.00           C  
ATOM    126  C   GLU A  10      -0.268   6.062   1.194  1.00  0.00           C  
ATOM    127  O   GLU A  10       0.705   5.807   1.894  1.00  0.00           O  
ATOM    128  CB  GLU A  10      -2.067   7.759   1.569  1.00  0.00           C  
ATOM    129  CG  GLU A  10      -2.122   7.626   3.091  1.00  0.00           C  
ATOM    130  CD  GLU A  10      -2.259   6.186   3.561  1.00  0.00           C  
ATOM    131  OE1 GLU A  10      -3.175   5.489   3.078  1.00  0.00           O  
ATOM    132  OE2 GLU A  10      -1.447   5.750   4.412  1.00  0.00           O  
ATOM    133  H   GLU A  10      -1.501   7.966  -0.936  1.00  0.00           H  
ATOM    134  HA  GLU A  10       0.039   8.147   1.441  1.00  0.00           H  
ATOM    135  HB2 GLU A  10      -2.377   8.760   1.309  1.00  0.00           H  
ATOM    136  HB3 GLU A  10      -2.766   7.055   1.145  1.00  0.00           H  
ATOM    137  HG2 GLU A  10      -1.215   8.037   3.507  1.00  0.00           H  
ATOM    138  HG3 GLU A  10      -2.968   8.190   3.456  1.00  0.00           H  
ATOM    139  N   CYS A  11      -0.990   5.129   0.579  1.00  0.00           N  
ATOM    140  CA  CYS A  11      -0.685   3.708   0.738  1.00  0.00           C  
ATOM    141  C   CYS A  11       0.767   3.431   0.375  1.00  0.00           C  
ATOM    142  O   CYS A  11       1.481   2.717   1.087  1.00  0.00           O  
ATOM    143  CB  CYS A  11      -1.611   2.872  -0.142  1.00  0.00           C  
ATOM    144  SG  CYS A  11      -1.105   1.131  -0.358  1.00  0.00           S  
ATOM    145  H   CYS A  11      -1.744   5.402   0.003  1.00  0.00           H  
ATOM    146  HA  CYS A  11      -0.843   3.447   1.774  1.00  0.00           H  
ATOM    147  HB2 CYS A  11      -2.597   2.872   0.291  1.00  0.00           H  
ATOM    148  HB3 CYS A  11      -1.659   3.322  -1.123  1.00  0.00           H  
ATOM    149  N   HIS A  12       1.193   4.025  -0.724  1.00  0.00           N  
ATOM    150  CA  HIS A  12       2.547   3.876  -1.214  1.00  0.00           C  
ATOM    151  C   HIS A  12       3.550   4.393  -0.193  1.00  0.00           C  
ATOM    152  O   HIS A  12       4.437   3.659   0.234  1.00  0.00           O  
ATOM    153  CB  HIS A  12       2.709   4.634  -2.530  1.00  0.00           C  
ATOM    154  CG  HIS A  12       3.566   3.926  -3.524  1.00  0.00           C  
ATOM    155  ND1 HIS A  12       3.057   3.165  -4.546  1.00  0.00           N  
ATOM    156  CD2 HIS A  12       4.906   3.873  -3.647  1.00  0.00           C  
ATOM    157  CE1 HIS A  12       4.047   2.669  -5.259  1.00  0.00           C  
ATOM    158  NE2 HIS A  12       5.187   3.085  -4.735  1.00  0.00           N  
ATOM    159  H   HIS A  12       0.560   4.584  -1.236  1.00  0.00           H  
ATOM    160  HA  HIS A  12       2.728   2.827  -1.387  1.00  0.00           H  
ATOM    161  HB2 HIS A  12       1.737   4.781  -2.977  1.00  0.00           H  
ATOM    162  HB3 HIS A  12       3.158   5.596  -2.330  1.00  0.00           H  
ATOM    163  HD1 HIS A  12       2.086   3.015  -4.730  1.00  0.00           H  
ATOM    164  HD2 HIS A  12       5.624   4.360  -3.003  1.00  0.00           H  
ATOM    165  HE1 HIS A  12       3.948   2.026  -6.118  1.00  0.00           H  
ATOM    166  HE2 HIS A  12       6.054   3.039  -5.186  1.00  0.00           H  
ATOM    167  N   ALA A  13       3.392   5.648   0.216  1.00  0.00           N  
ATOM    168  CA  ALA A  13       4.300   6.256   1.180  1.00  0.00           C  
ATOM    169  C   ALA A  13       4.235   5.525   2.512  1.00  0.00           C  
ATOM    170  O   ALA A  13       5.252   5.333   3.172  1.00  0.00           O  
ATOM    171  CB  ALA A  13       3.980   7.731   1.367  1.00  0.00           C  
ATOM    172  H   ALA A  13       2.634   6.177  -0.130  1.00  0.00           H  
ATOM    173  HA  ALA A  13       5.303   6.175   0.785  1.00  0.00           H  
ATOM    174  HB1 ALA A  13       4.028   8.234   0.412  1.00  0.00           H  
ATOM    175  HB2 ALA A  13       4.697   8.173   2.042  1.00  0.00           H  
ATOM    176  HB3 ALA A  13       2.986   7.836   1.779  1.00  0.00           H  
ATOM    177  N   HIS A  14       3.033   5.115   2.895  1.00  0.00           N  
ATOM    178  CA  HIS A  14       2.821   4.393   4.138  1.00  0.00           C  
ATOM    179  C   HIS A  14       3.645   3.115   4.138  1.00  0.00           C  
ATOM    180  O   HIS A  14       4.446   2.881   5.042  1.00  0.00           O  
ATOM    181  CB  HIS A  14       1.336   4.065   4.302  1.00  0.00           C  
ATOM    182  CG  HIS A  14       0.966   3.580   5.665  1.00  0.00           C  
ATOM    183  ND1 HIS A  14       1.425   4.162   6.826  1.00  0.00           N  
ATOM    184  CD2 HIS A  14       0.178   2.550   6.049  1.00  0.00           C  
ATOM    185  CE1 HIS A  14       0.936   3.512   7.865  1.00  0.00           C  
ATOM    186  NE2 HIS A  14       0.172   2.528   7.423  1.00  0.00           N  
ATOM    187  H   HIS A  14       2.253   5.312   2.319  1.00  0.00           H  
ATOM    188  HA  HIS A  14       3.143   5.023   4.956  1.00  0.00           H  
ATOM    189  HB2 HIS A  14       0.756   4.950   4.096  1.00  0.00           H  
ATOM    190  HB3 HIS A  14       1.068   3.296   3.592  1.00  0.00           H  
ATOM    191  HD1 HIS A  14       2.012   4.947   6.879  1.00  0.00           H  
ATOM    192  HD2 HIS A  14      -0.341   1.864   5.394  1.00  0.00           H  
ATOM    193  HE1 HIS A  14       1.138   3.737   8.901  1.00  0.00           H  
ATOM    194  HE2 HIS A  14      -0.488   2.051   7.969  1.00  0.00           H  
ATOM    195  N   CYS A  15       3.453   2.310   3.103  1.00  0.00           N  
ATOM    196  CA  CYS A  15       4.182   1.057   2.956  1.00  0.00           C  
ATOM    197  C   CYS A  15       5.684   1.328   2.905  1.00  0.00           C  
ATOM    198  O   CYS A  15       6.492   0.629   3.519  1.00  0.00           O  
ATOM    199  CB  CYS A  15       3.720   0.332   1.688  1.00  0.00           C  
ATOM    200  SG  CYS A  15       4.789  -1.050   1.177  1.00  0.00           S  
ATOM    201  H   CYS A  15       2.801   2.567   2.410  1.00  0.00           H  
ATOM    202  HA  CYS A  15       3.967   0.447   3.814  1.00  0.00           H  
ATOM    203  HB2 CYS A  15       2.729  -0.065   1.853  1.00  0.00           H  
ATOM    204  HB3 CYS A  15       3.685   1.040   0.871  1.00  0.00           H  
ATOM    205  N   LEU A  16       6.040   2.385   2.203  1.00  0.00           N  
ATOM    206  CA  LEU A  16       7.431   2.789   2.056  1.00  0.00           C  
ATOM    207  C   LEU A  16       8.039   3.168   3.404  1.00  0.00           C  
ATOM    208  O   LEU A  16       9.253   3.058   3.606  1.00  0.00           O  
ATOM    209  CB  LEU A  16       7.527   3.973   1.093  1.00  0.00           C  
ATOM    210  CG  LEU A  16       7.908   3.621  -0.352  1.00  0.00           C  
ATOM    211  CD1 LEU A  16       7.051   2.479  -0.875  1.00  0.00           C  
ATOM    212  CD2 LEU A  16       7.764   4.838  -1.256  1.00  0.00           C  
ATOM    213  H   LEU A  16       5.340   2.913   1.763  1.00  0.00           H  
ATOM    214  HA  LEU A  16       7.980   1.955   1.646  1.00  0.00           H  
ATOM    215  HB2 LEU A  16       6.566   4.470   1.077  1.00  0.00           H  
ATOM    216  HB3 LEU A  16       8.259   4.660   1.483  1.00  0.00           H  
ATOM    217  HG  LEU A  16       8.941   3.304  -0.378  1.00  0.00           H  
ATOM    218 HD11 LEU A  16       7.174   1.615  -0.238  1.00  0.00           H  
ATOM    219 HD12 LEU A  16       7.355   2.232  -1.881  1.00  0.00           H  
ATOM    220 HD13 LEU A  16       6.013   2.780  -0.877  1.00  0.00           H  
ATOM    221 HD21 LEU A  16       6.772   5.252  -1.147  1.00  0.00           H  
ATOM    222 HD22 LEU A  16       7.917   4.542  -2.285  1.00  0.00           H  
ATOM    223 HD23 LEU A  16       8.497   5.582  -0.981  1.00  0.00           H  
ATOM    224  N   SER A  17       7.186   3.598   4.325  1.00  0.00           N  
ATOM    225  CA  SER A  17       7.629   4.010   5.649  1.00  0.00           C  
ATOM    226  C   SER A  17       7.865   2.816   6.575  1.00  0.00           C  
ATOM    227  O   SER A  17       8.560   2.945   7.580  1.00  0.00           O  
ATOM    228  CB  SER A  17       6.607   4.959   6.279  1.00  0.00           C  
ATOM    229  OG  SER A  17       6.373   6.086   5.453  1.00  0.00           O  
ATOM    230  H   SER A  17       6.228   3.638   4.107  1.00  0.00           H  
ATOM    231  HA  SER A  17       8.561   4.539   5.529  1.00  0.00           H  
ATOM    232  HB2 SER A  17       5.673   4.435   6.422  1.00  0.00           H  
ATOM    233  HB3 SER A  17       6.978   5.299   7.235  1.00  0.00           H  
ATOM    234  HG  SER A  17       6.151   5.790   4.559  1.00  0.00           H  
ATOM    235  N   ILE A  18       7.317   1.648   6.244  1.00  0.00           N  
ATOM    236  CA  ILE A  18       7.502   0.489   7.110  1.00  0.00           C  
ATOM    237  C   ILE A  18       8.673  -0.370   6.645  1.00  0.00           C  
ATOM    238  O   ILE A  18       8.668  -1.591   6.794  1.00  0.00           O  
ATOM    239  CB  ILE A  18       6.225  -0.375   7.261  1.00  0.00           C  
ATOM    240  CG1 ILE A  18       5.550  -0.622   5.912  1.00  0.00           C  
ATOM    241  CG2 ILE A  18       5.254   0.290   8.228  1.00  0.00           C  
ATOM    242  CD1 ILE A  18       4.384  -1.585   5.979  1.00  0.00           C  
ATOM    243  H   ILE A  18       6.809   1.557   5.403  1.00  0.00           H  
ATOM    244  HA  ILE A  18       7.749   0.874   8.091  1.00  0.00           H  
ATOM    245  HB  ILE A  18       6.518  -1.325   7.683  1.00  0.00           H  
ATOM    246 HG12 ILE A  18       5.180   0.317   5.526  1.00  0.00           H  
ATOM    247 HG13 ILE A  18       6.277  -1.027   5.224  1.00  0.00           H  
ATOM    248 HG21 ILE A  18       4.951   1.248   7.833  1.00  0.00           H  
ATOM    249 HG22 ILE A  18       5.737   0.431   9.184  1.00  0.00           H  
ATOM    250 HG23 ILE A  18       4.384  -0.336   8.354  1.00  0.00           H  
ATOM    251 HD11 ILE A  18       4.724  -2.534   6.368  1.00  0.00           H  
ATOM    252 HD12 ILE A  18       3.975  -1.726   4.990  1.00  0.00           H  
ATOM    253 HD13 ILE A  18       3.622  -1.183   6.631  1.00  0.00           H  
ATOM    254  N   GLY A  19       9.665   0.279   6.052  1.00  0.00           N  
ATOM    255  CA  GLY A  19      10.850  -0.418   5.592  1.00  0.00           C  
ATOM    256  C   GLY A  19      10.778  -0.798   4.131  1.00  0.00           C  
ATOM    257  O   GLY A  19      11.780  -0.728   3.412  1.00  0.00           O  
ATOM    258  H   GLY A  19       9.588   1.249   5.923  1.00  0.00           H  
ATOM    259  HA2 GLY A  19      11.708   0.220   5.743  1.00  0.00           H  
ATOM    260  HA3 GLY A  19      10.975  -1.316   6.179  1.00  0.00           H  
ATOM    261  N   ARG A  20       9.589  -1.168   3.685  1.00  0.00           N  
ATOM    262  CA  ARG A  20       9.374  -1.578   2.302  1.00  0.00           C  
ATOM    263  C   ARG A  20       9.706  -0.439   1.341  1.00  0.00           C  
ATOM    264  O   ARG A  20       9.596   0.732   1.692  1.00  0.00           O  
ATOM    265  CB  ARG A  20       7.931  -2.039   2.102  1.00  0.00           C  
ATOM    266  CG  ARG A  20       7.621  -3.378   2.754  1.00  0.00           C  
ATOM    267  CD  ARG A  20       7.328  -3.237   4.240  1.00  0.00           C  
ATOM    268  NE  ARG A  20       6.811  -4.477   4.809  1.00  0.00           N  
ATOM    269  CZ  ARG A  20       6.904  -4.821   6.091  1.00  0.00           C  
ATOM    270  NH1 ARG A  20       7.484  -4.008   6.968  1.00  0.00           N  
ATOM    271  NH2 ARG A  20       6.406  -5.982   6.496  1.00  0.00           N  
ATOM    272  H   ARG A  20       8.826  -1.149   4.304  1.00  0.00           H  
ATOM    273  HA  ARG A  20      10.036  -2.406   2.098  1.00  0.00           H  
ATOM    274  HB2 ARG A  20       7.268  -1.297   2.520  1.00  0.00           H  
ATOM    275  HB3 ARG A  20       7.737  -2.126   1.042  1.00  0.00           H  
ATOM    276  HG2 ARG A  20       6.759  -3.811   2.269  1.00  0.00           H  
ATOM    277  HG3 ARG A  20       8.472  -4.032   2.626  1.00  0.00           H  
ATOM    278  HD2 ARG A  20       8.240  -2.969   4.752  1.00  0.00           H  
ATOM    279  HD3 ARG A  20       6.595  -2.456   4.377  1.00  0.00           H  
ATOM    280  HE  ARG A  20       6.357  -5.109   4.181  1.00  0.00           H  
ATOM    281 HH11 ARG A  20       7.860  -3.121   6.667  1.00  0.00           H  
ATOM    282 HH12 ARG A  20       7.553  -4.271   7.929  1.00  0.00           H  
ATOM    283 HH21 ARG A  20       5.956  -6.604   5.822  1.00  0.00           H  
ATOM    284 HH22 ARG A  20       6.468  -6.257   7.452  1.00  0.00           H  
ATOM    285  N   LYS A  21      10.148  -0.781   0.140  1.00  0.00           N  
ATOM    286  CA  LYS A  21      10.506   0.233  -0.844  1.00  0.00           C  
ATOM    287  C   LYS A  21       9.460   0.352  -1.942  1.00  0.00           C  
ATOM    288  O   LYS A  21       9.441   1.327  -2.690  1.00  0.00           O  
ATOM    289  CB  LYS A  21      11.885  -0.061  -1.433  1.00  0.00           C  
ATOM    290  CG  LYS A  21      13.021   0.267  -0.476  1.00  0.00           C  
ATOM    291  CD  LYS A  21      13.066   1.756  -0.161  1.00  0.00           C  
ATOM    292  CE  LYS A  21      13.333   2.016   1.315  1.00  0.00           C  
ATOM    293  NZ  LYS A  21      12.151   1.698   2.166  1.00  0.00           N  
ATOM    294  H   LYS A  21      10.234  -1.729  -0.090  1.00  0.00           H  
ATOM    295  HA  LYS A  21      10.552   1.175  -0.324  1.00  0.00           H  
ATOM    296  HB2 LYS A  21      11.943  -1.111  -1.685  1.00  0.00           H  
ATOM    297  HB3 LYS A  21      12.016   0.525  -2.330  1.00  0.00           H  
ATOM    298  HG2 LYS A  21      12.876  -0.281   0.442  1.00  0.00           H  
ATOM    299  HG3 LYS A  21      13.958  -0.025  -0.929  1.00  0.00           H  
ATOM    300  HD2 LYS A  21      13.854   2.213  -0.742  1.00  0.00           H  
ATOM    301  HD3 LYS A  21      12.117   2.198  -0.429  1.00  0.00           H  
ATOM    302  HE2 LYS A  21      14.164   1.404   1.630  1.00  0.00           H  
ATOM    303  HE3 LYS A  21      13.587   3.059   1.443  1.00  0.00           H  
ATOM    304  HZ1 LYS A  21      11.267   1.916   1.657  1.00  0.00           H  
ATOM    305  HZ2 LYS A  21      12.178   2.255   3.042  1.00  0.00           H  
ATOM    306  HZ3 LYS A  21      12.150   0.685   2.416  1.00  0.00           H  
ATOM    307  N   PHE A  22       8.588  -0.641  -2.031  1.00  0.00           N  
ATOM    308  CA  PHE A  22       7.520  -0.642  -3.024  1.00  0.00           C  
ATOM    309  C   PHE A  22       6.293  -1.317  -2.443  1.00  0.00           C  
ATOM    310  O   PHE A  22       6.390  -2.080  -1.481  1.00  0.00           O  
ATOM    311  CB  PHE A  22       7.910  -1.373  -4.315  1.00  0.00           C  
ATOM    312  CG  PHE A  22       9.278  -1.042  -4.848  1.00  0.00           C  
ATOM    313  CD1 PHE A  22       9.477   0.093  -5.618  1.00  0.00           C  
ATOM    314  CD2 PHE A  22      10.361  -1.866  -4.583  1.00  0.00           C  
ATOM    315  CE1 PHE A  22      10.728   0.401  -6.114  1.00  0.00           C  
ATOM    316  CE2 PHE A  22      11.615  -1.563  -5.076  1.00  0.00           C  
ATOM    317  CZ  PHE A  22      11.800  -0.428  -5.842  1.00  0.00           C  
ATOM    318  H   PHE A  22       8.646  -1.382  -1.398  1.00  0.00           H  
ATOM    319  HA  PHE A  22       7.277   0.385  -3.256  1.00  0.00           H  
ATOM    320  HB2 PHE A  22       7.864  -2.432  -4.138  1.00  0.00           H  
ATOM    321  HB3 PHE A  22       7.191  -1.121  -5.082  1.00  0.00           H  
ATOM    322  HD1 PHE A  22       8.639   0.743  -5.829  1.00  0.00           H  
ATOM    323  HD2 PHE A  22      10.217  -2.754  -3.985  1.00  0.00           H  
ATOM    324  HE1 PHE A  22      10.869   1.288  -6.712  1.00  0.00           H  
ATOM    325  HE2 PHE A  22      12.451  -2.213  -4.862  1.00  0.00           H  
ATOM    326  HZ  PHE A  22      12.780  -0.189  -6.228  1.00  0.00           H  
ATOM    327  N   GLY A  23       5.158  -1.057  -3.055  1.00  0.00           N  
ATOM    328  CA  GLY A  23       3.911  -1.633  -2.600  1.00  0.00           C  
ATOM    329  C   GLY A  23       2.720  -0.883  -3.139  1.00  0.00           C  
ATOM    330  O   GLY A  23       2.831   0.288  -3.501  1.00  0.00           O  
ATOM    331  H   GLY A  23       5.164  -0.465  -3.833  1.00  0.00           H  
ATOM    332  HA2 GLY A  23       3.854  -2.662  -2.928  1.00  0.00           H  
ATOM    333  HA3 GLY A  23       3.880  -1.607  -1.521  1.00  0.00           H  
ATOM    334  N   PHE A  24       1.597  -1.567  -3.208  1.00  0.00           N  
ATOM    335  CA  PHE A  24       0.357  -0.989  -3.696  1.00  0.00           C  
ATOM    336  C   PHE A  24      -0.768  -1.404  -2.761  1.00  0.00           C  
ATOM    337  O   PHE A  24      -0.503  -1.936  -1.692  1.00  0.00           O  
ATOM    338  CB  PHE A  24       0.071  -1.430  -5.141  1.00  0.00           C  
ATOM    339  CG  PHE A  24       0.134  -2.920  -5.368  1.00  0.00           C  
ATOM    340  CD1 PHE A  24       1.353  -3.566  -5.514  1.00  0.00           C  
ATOM    341  CD2 PHE A  24      -1.028  -3.669  -5.446  1.00  0.00           C  
ATOM    342  CE1 PHE A  24       1.410  -4.929  -5.729  1.00  0.00           C  
ATOM    343  CE2 PHE A  24      -0.978  -5.033  -5.661  1.00  0.00           C  
ATOM    344  CZ  PHE A  24       0.243  -5.664  -5.803  1.00  0.00           C  
ATOM    345  H   PHE A  24       1.594  -2.502  -2.904  1.00  0.00           H  
ATOM    346  HA  PHE A  24       0.458   0.086  -3.664  1.00  0.00           H  
ATOM    347  HB2 PHE A  24      -0.918  -1.098  -5.418  1.00  0.00           H  
ATOM    348  HB3 PHE A  24       0.795  -0.965  -5.796  1.00  0.00           H  
ATOM    349  HD1 PHE A  24       2.266  -2.992  -5.454  1.00  0.00           H  
ATOM    350  HD2 PHE A  24      -1.983  -3.178  -5.335  1.00  0.00           H  
ATOM    351  HE1 PHE A  24       2.366  -5.419  -5.841  1.00  0.00           H  
ATOM    352  HE2 PHE A  24      -1.891  -5.606  -5.718  1.00  0.00           H  
ATOM    353  HZ  PHE A  24       0.285  -6.731  -5.972  1.00  0.00           H  
ATOM    354  N   CYS A  25      -2.011  -1.171  -3.135  1.00  0.00           N  
ATOM    355  CA  CYS A  25      -3.124  -1.545  -2.274  1.00  0.00           C  
ATOM    356  C   CYS A  25      -3.505  -3.008  -2.473  1.00  0.00           C  
ATOM    357  O   CYS A  25      -3.490  -3.518  -3.590  1.00  0.00           O  
ATOM    358  CB  CYS A  25      -4.324  -0.640  -2.534  1.00  0.00           C  
ATOM    359  SG  CYS A  25      -4.662  -0.347  -4.297  1.00  0.00           S  
ATOM    360  H   CYS A  25      -2.186  -0.745  -4.002  1.00  0.00           H  
ATOM    361  HA  CYS A  25      -2.800  -1.417  -1.251  1.00  0.00           H  
ATOM    362  HB2 CYS A  25      -5.205  -1.089  -2.102  1.00  0.00           H  
ATOM    363  HB3 CYS A  25      -4.149   0.320  -2.070  1.00  0.00           H  
ATOM    364  N   ALA A  26      -3.852  -3.672  -1.378  1.00  0.00           N  
ATOM    365  CA  ALA A  26      -4.215  -5.077  -1.424  1.00  0.00           C  
ATOM    366  C   ALA A  26      -5.723  -5.261  -1.355  1.00  0.00           C  
ATOM    367  O   ALA A  26      -6.386  -4.733  -0.458  1.00  0.00           O  
ATOM    368  CB  ALA A  26      -3.531  -5.825  -0.290  1.00  0.00           C  
ATOM    369  H   ALA A  26      -3.877  -3.204  -0.518  1.00  0.00           H  
ATOM    370  HA  ALA A  26      -3.856  -5.485  -2.357  1.00  0.00           H  
ATOM    371  HB1 ALA A  26      -3.721  -6.883  -0.388  1.00  0.00           H  
ATOM    372  HB2 ALA A  26      -3.916  -5.475   0.657  1.00  0.00           H  
ATOM    373  HB3 ALA A  26      -2.464  -5.644  -0.335  1.00  0.00           H  
ATOM    374  N   GLY A  27      -6.254  -5.995  -2.323  1.00  0.00           N  
ATOM    375  CA  GLY A  27      -7.678  -6.260  -2.368  1.00  0.00           C  
ATOM    376  C   GLY A  27      -8.466  -5.115  -2.973  1.00  0.00           C  
ATOM    377  O   GLY A  27      -7.943  -4.011  -3.131  1.00  0.00           O  
ATOM    378  H   GLY A  27      -5.672  -6.353  -3.021  1.00  0.00           H  
ATOM    379  HA2 GLY A  27      -7.848  -7.150  -2.957  1.00  0.00           H  
ATOM    380  HA3 GLY A  27      -8.032  -6.434  -1.363  1.00  0.00           H  
ATOM    381  N   PRO A  28      -9.729  -5.351  -3.350  1.00  0.00           N  
ATOM    382  CA  PRO A  28     -10.579  -4.311  -3.925  1.00  0.00           C  
ATOM    383  C   PRO A  28     -11.069  -3.326  -2.863  1.00  0.00           C  
ATOM    384  O   PRO A  28     -11.018  -2.109  -3.055  1.00  0.00           O  
ATOM    385  CB  PRO A  28     -11.748  -5.097  -4.526  1.00  0.00           C  
ATOM    386  CG  PRO A  28     -11.820  -6.355  -3.726  1.00  0.00           C  
ATOM    387  CD  PRO A  28     -10.415  -6.656  -3.271  1.00  0.00           C  
ATOM    388  HA  PRO A  28     -10.066  -3.769  -4.706  1.00  0.00           H  
ATOM    389  HB2 PRO A  28     -12.656  -4.519  -4.435  1.00  0.00           H  
ATOM    390  HB3 PRO A  28     -11.548  -5.303  -5.566  1.00  0.00           H  
ATOM    391  HG2 PRO A  28     -12.466  -6.209  -2.873  1.00  0.00           H  
ATOM    392  HG3 PRO A  28     -12.192  -7.159  -4.344  1.00  0.00           H  
ATOM    393  HD2 PRO A  28     -10.421  -7.027  -2.256  1.00  0.00           H  
ATOM    394  HD3 PRO A  28      -9.952  -7.374  -3.931  1.00  0.00           H  
ATOM    395  N   LEU A  29     -11.505  -3.863  -1.729  1.00  0.00           N  
ATOM    396  CA  LEU A  29     -12.010  -3.053  -0.626  1.00  0.00           C  
ATOM    397  C   LEU A  29     -10.862  -2.377   0.118  1.00  0.00           C  
ATOM    398  O   LEU A  29      -9.698  -2.735  -0.067  1.00  0.00           O  
ATOM    399  CB  LEU A  29     -12.815  -3.930   0.340  1.00  0.00           C  
ATOM    400  CG  LEU A  29     -13.971  -4.708  -0.297  1.00  0.00           C  
ATOM    401  CD1 LEU A  29     -14.574  -5.680   0.706  1.00  0.00           C  
ATOM    402  CD2 LEU A  29     -15.036  -3.755  -0.819  1.00  0.00           C  
ATOM    403  H   LEU A  29     -11.479  -4.836  -1.626  1.00  0.00           H  
ATOM    404  HA  LEU A  29     -12.658  -2.294  -1.038  1.00  0.00           H  
ATOM    405  HB2 LEU A  29     -12.140  -4.639   0.797  1.00  0.00           H  
ATOM    406  HB3 LEU A  29     -13.221  -3.297   1.114  1.00  0.00           H  
ATOM    407  HG  LEU A  29     -13.593  -5.281  -1.131  1.00  0.00           H  
ATOM    408 HD11 LEU A  29     -13.813  -6.370   1.040  1.00  0.00           H  
ATOM    409 HD12 LEU A  29     -15.377  -6.228   0.237  1.00  0.00           H  
ATOM    410 HD13 LEU A  29     -14.958  -5.131   1.553  1.00  0.00           H  
ATOM    411 HD21 LEU A  29     -15.422  -3.163  -0.002  1.00  0.00           H  
ATOM    412 HD22 LEU A  29     -15.840  -4.323  -1.264  1.00  0.00           H  
ATOM    413 HD23 LEU A  29     -14.602  -3.102  -1.562  1.00  0.00           H  
ATOM    414  N   ARG A  30     -11.195  -1.403   0.957  1.00  0.00           N  
ATOM    415  CA  ARG A  30     -10.195  -0.669   1.729  1.00  0.00           C  
ATOM    416  C   ARG A  30      -9.715  -1.495   2.918  1.00  0.00           C  
ATOM    417  O   ARG A  30      -9.990  -1.160   4.067  1.00  0.00           O  
ATOM    418  CB  ARG A  30     -10.771   0.663   2.218  1.00  0.00           C  
ATOM    419  CG  ARG A  30     -11.071   1.648   1.102  1.00  0.00           C  
ATOM    420  CD  ARG A  30     -10.155   2.863   1.162  1.00  0.00           C  
ATOM    421  NE  ARG A  30     -10.543   3.801   2.218  1.00  0.00           N  
ATOM    422  CZ  ARG A  30      -9.691   4.629   2.834  1.00  0.00           C  
ATOM    423  NH1 ARG A  30      -8.399   4.611   2.527  1.00  0.00           N  
ATOM    424  NH2 ARG A  30     -10.134   5.472   3.762  1.00  0.00           N  
ATOM    425  H   ARG A  30     -12.140  -1.176   1.069  1.00  0.00           H  
ATOM    426  HA  ARG A  30      -9.355  -0.472   1.079  1.00  0.00           H  
ATOM    427  HB2 ARG A  30     -11.688   0.469   2.754  1.00  0.00           H  
ATOM    428  HB3 ARG A  30     -10.062   1.121   2.892  1.00  0.00           H  
ATOM    429  HG2 ARG A  30     -10.934   1.154   0.151  1.00  0.00           H  
ATOM    430  HG3 ARG A  30     -12.094   1.977   1.194  1.00  0.00           H  
ATOM    431  HD2 ARG A  30      -9.146   2.526   1.346  1.00  0.00           H  
ATOM    432  HD3 ARG A  30     -10.195   3.371   0.209  1.00  0.00           H  
ATOM    433  HE  ARG A  30     -11.491   3.821   2.471  1.00  0.00           H  
ATOM    434 HH11 ARG A  30      -8.051   3.973   1.826  1.00  0.00           H  
ATOM    435 HH12 ARG A  30      -7.759   5.227   2.991  1.00  0.00           H  
ATOM    436 HH21 ARG A  30     -11.106   5.492   4.003  1.00  0.00           H  
ATOM    437 HH22 ARG A  30      -9.497   6.091   4.225  1.00  0.00           H  
ATOM    438  N   ALA A  31      -9.008  -2.579   2.630  1.00  0.00           N  
ATOM    439  CA  ALA A  31      -8.494  -3.456   3.672  1.00  0.00           C  
ATOM    440  C   ALA A  31      -7.064  -3.085   4.055  1.00  0.00           C  
ATOM    441  O   ALA A  31      -6.829  -2.475   5.095  1.00  0.00           O  
ATOM    442  CB  ALA A  31      -8.570  -4.909   3.223  1.00  0.00           C  
ATOM    443  H   ALA A  31      -8.835  -2.799   1.691  1.00  0.00           H  
ATOM    444  HA  ALA A  31      -9.127  -3.342   4.541  1.00  0.00           H  
ATOM    445  HB1 ALA A  31      -8.252  -5.553   4.030  1.00  0.00           H  
ATOM    446  HB2 ALA A  31      -7.926  -5.058   2.369  1.00  0.00           H  
ATOM    447  HB3 ALA A  31      -9.588  -5.150   2.952  1.00  0.00           H  
ATOM    448  N   THR A  32      -6.105  -3.455   3.216  1.00  0.00           N  
ATOM    449  CA  THR A  32      -4.704  -3.164   3.491  1.00  0.00           C  
ATOM    450  C   THR A  32      -3.936  -2.862   2.205  1.00  0.00           C  
ATOM    451  O   THR A  32      -4.532  -2.552   1.166  1.00  0.00           O  
ATOM    452  CB  THR A  32      -4.040  -4.349   4.226  1.00  0.00           C  
ATOM    453  OG1 THR A  32      -5.047  -5.242   4.720  1.00  0.00           O  
ATOM    454  CG2 THR A  32      -3.186  -3.859   5.388  1.00  0.00           C  
ATOM    455  H   THR A  32      -6.340  -3.939   2.397  1.00  0.00           H  
ATOM    456  HA  THR A  32      -4.661  -2.300   4.135  1.00  0.00           H  
ATOM    457  HB  THR A  32      -3.408  -4.880   3.530  1.00  0.00           H  
ATOM    458  HG1 THR A  32      -5.702  -4.737   5.214  1.00  0.00           H  
ATOM    459 HG21 THR A  32      -3.808  -3.327   6.093  1.00  0.00           H  
ATOM    460 HG22 THR A  32      -2.417  -3.196   5.016  1.00  0.00           H  
ATOM    461 HG23 THR A  32      -2.726  -4.702   5.879  1.00  0.00           H  
ATOM    462  N   CYS A  33      -2.615  -2.940   2.283  1.00  0.00           N  
ATOM    463  CA  CYS A  33      -1.754  -2.683   1.140  1.00  0.00           C  
ATOM    464  C   CYS A  33      -0.789  -3.845   0.933  1.00  0.00           C  
ATOM    465  O   CYS A  33      -0.335  -4.464   1.896  1.00  0.00           O  
ATOM    466  CB  CYS A  33      -0.977  -1.378   1.337  1.00  0.00           C  
ATOM    467  SG  CYS A  33      -1.994   0.130   1.170  1.00  0.00           S  
ATOM    468  H   CYS A  33      -2.202  -3.190   3.136  1.00  0.00           H  
ATOM    469  HA  CYS A  33      -2.382  -2.591   0.266  1.00  0.00           H  
ATOM    470  HB2 CYS A  33      -0.543  -1.375   2.323  1.00  0.00           H  
ATOM    471  HB3 CYS A  33      -0.189  -1.326   0.601  1.00  0.00           H  
ATOM    472  N   THR A  34      -0.497  -4.139  -0.321  1.00  0.00           N  
ATOM    473  CA  THR A  34       0.406  -5.217  -0.677  1.00  0.00           C  
ATOM    474  C   THR A  34       1.794  -4.677  -0.975  1.00  0.00           C  
ATOM    475  O   THR A  34       2.042  -4.144  -2.059  1.00  0.00           O  
ATOM    476  CB  THR A  34      -0.099  -5.967  -1.916  1.00  0.00           C  
ATOM    477  OG1 THR A  34      -1.303  -5.361  -2.398  1.00  0.00           O  
ATOM    478  CG2 THR A  34      -0.345  -7.435  -1.600  1.00  0.00           C  
ATOM    479  H   THR A  34      -0.893  -3.599  -1.042  1.00  0.00           H  
ATOM    480  HA  THR A  34       0.458  -5.908   0.151  1.00  0.00           H  
ATOM    481  HB  THR A  34       0.655  -5.901  -2.683  1.00  0.00           H  
ATOM    482  HG1 THR A  34      -1.157  -5.018  -3.284  1.00  0.00           H  
ATOM    483 HG21 THR A  34      -0.701  -7.940  -2.486  1.00  0.00           H  
ATOM    484 HG22 THR A  34      -1.088  -7.515  -0.818  1.00  0.00           H  
ATOM    485 HG23 THR A  34       0.575  -7.891  -1.271  1.00  0.00           H  
ATOM    486  N   CYS A  35       2.689  -4.799  -0.015  1.00  0.00           N  
ATOM    487  CA  CYS A  35       4.048  -4.327  -0.192  1.00  0.00           C  
ATOM    488  C   CYS A  35       4.856  -5.332  -1.007  1.00  0.00           C  
ATOM    489  O   CYS A  35       4.604  -6.537  -0.958  1.00  0.00           O  
ATOM    490  CB  CYS A  35       4.695  -4.073   1.164  1.00  0.00           C  
ATOM    491  SG  CYS A  35       3.966  -2.673   2.074  1.00  0.00           S  
ATOM    492  H   CYS A  35       2.431  -5.215   0.833  1.00  0.00           H  
ATOM    493  HA  CYS A  35       4.004  -3.396  -0.738  1.00  0.00           H  
ATOM    494  HB2 CYS A  35       4.590  -4.956   1.778  1.00  0.00           H  
ATOM    495  HB3 CYS A  35       5.745  -3.862   1.020  1.00  0.00           H  
ATOM    496  N   GLY A  36       5.829  -4.821  -1.755  1.00  0.00           N  
ATOM    497  CA  GLY A  36       6.658  -5.661  -2.605  1.00  0.00           C  
ATOM    498  C   GLY A  36       7.480  -6.678  -1.840  1.00  0.00           C  
ATOM    499  O   GLY A  36       7.956  -7.663  -2.410  1.00  0.00           O  
ATOM    500  H   GLY A  36       5.986  -3.849  -1.731  1.00  0.00           H  
ATOM    501  HA2 GLY A  36       6.023  -6.186  -3.300  1.00  0.00           H  
ATOM    502  HA3 GLY A  36       7.330  -5.027  -3.160  1.00  0.00           H  
ATOM    503  N   LYS A  37       7.691  -6.418  -0.567  1.00  0.00           N  
ATOM    504  CA  LYS A  37       8.453  -7.326   0.277  1.00  0.00           C  
ATOM    505  C   LYS A  37       7.670  -7.691   1.531  1.00  0.00           C  
ATOM    506  O   LYS A  37       8.232  -7.739   2.623  1.00  0.00           O  
ATOM    507  CB  LYS A  37       9.811  -6.719   0.638  1.00  0.00           C  
ATOM    508  CG  LYS A  37      10.866  -6.942  -0.435  1.00  0.00           C  
ATOM    509  CD  LYS A  37      11.154  -8.426  -0.621  1.00  0.00           C  
ATOM    510  CE  LYS A  37      11.576  -8.746  -2.047  1.00  0.00           C  
ATOM    511  NZ  LYS A  37      10.500  -8.437  -3.031  1.00  0.00           N  
ATOM    512  H   LYS A  37       7.316  -5.602  -0.181  1.00  0.00           H  
ATOM    513  HA  LYS A  37       8.621  -8.230  -0.293  1.00  0.00           H  
ATOM    514  HB2 LYS A  37       9.692  -5.655   0.783  1.00  0.00           H  
ATOM    515  HB3 LYS A  37      10.161  -7.164   1.557  1.00  0.00           H  
ATOM    516  HG2 LYS A  37      10.508  -6.536  -1.369  1.00  0.00           H  
ATOM    517  HG3 LYS A  37      11.777  -6.441  -0.144  1.00  0.00           H  
ATOM    518  HD2 LYS A  37      11.948  -8.715   0.050  1.00  0.00           H  
ATOM    519  HD3 LYS A  37      10.262  -8.986  -0.385  1.00  0.00           H  
ATOM    520  HE2 LYS A  37      12.451  -8.162  -2.290  1.00  0.00           H  
ATOM    521  HE3 LYS A  37      11.817  -9.797  -2.110  1.00  0.00           H  
ATOM    522  HZ1 LYS A  37      10.483  -9.155  -3.782  1.00  0.00           H  
ATOM    523  HZ2 LYS A  37      10.666  -7.505  -3.461  1.00  0.00           H  
ATOM    524  HZ3 LYS A  37       9.568  -8.424  -2.559  1.00  0.00           H  
ATOM    525  N   GLN A  38       6.373  -7.941   1.351  1.00  0.00           N  
ATOM    526  CA  GLN A  38       5.479  -8.307   2.452  1.00  0.00           C  
ATOM    527  C   GLN A  38       5.460  -7.216   3.515  1.00  0.00           C  
ATOM    528  O   GLN A  38       5.567  -6.032   3.140  1.00  0.00           O  
ATOM    529  CB  GLN A  38       5.893  -9.649   3.069  1.00  0.00           C  
ATOM    530  CG  GLN A  38       5.657 -10.838   2.151  1.00  0.00           C  
ATOM    531  CD  GLN A  38       6.060 -12.158   2.782  1.00  0.00           C  
ATOM    532  OE1 GLN A  38       6.992 -12.227   3.578  1.00  0.00           O  
ATOM    533  NE2 GLN A  38       5.355 -13.222   2.424  1.00  0.00           N  
ATOM    534  OXT GLN A  38       5.336  -7.542   4.712  1.00  0.00           O  
ATOM    535  H   GLN A  38       5.997  -7.860   0.452  1.00  0.00           H  
ATOM    536  HA  GLN A  38       4.483  -8.404   2.044  1.00  0.00           H  
ATOM    537  HB2 GLN A  38       6.945  -9.611   3.311  1.00  0.00           H  
ATOM    538  HB3 GLN A  38       5.329  -9.804   3.977  1.00  0.00           H  
ATOM    539  HG2 GLN A  38       4.607 -10.881   1.905  1.00  0.00           H  
ATOM    540  HG3 GLN A  38       6.232 -10.697   1.248  1.00  0.00           H  
ATOM    541 HE21 GLN A  38       4.625 -13.098   1.784  1.00  0.00           H  
ATOM    542 HE22 GLN A  38       5.593 -14.085   2.818  1.00  0.00           H  
END
