# Supplementary material for: Prediction of Anticancer Peptides with High Efficacy and Low Toxicity by Hybrid Model Based on 3D Structure of Peptides
Source: Int J Mol Sci. 2021 May 26;22(11):5630. doi: 10.3390/ijms22115630 (PMC8198792; doi:10.3390/ijms22115630)
Supplement: Supplementary file 1 [file ijms-22-05630-s001.zip › Supplement2(Datasets)/ACPs(PDB)/D1/PDB(Negative)/(126)NL_satpdb11738.pdb]

ATOM      1  N   ALA     1      -6.930  -5.424   4.030  1.00  0.00           N  
ATOM      2  H   ALA     1      -7.353  -4.521   3.869  1.00  0.00           H  
ATOM      3  CA  ALA     1      -5.977  -5.483   5.157  1.00  0.00           C  
ATOM      4  HA  ALA     1      -4.996  -5.288   4.725  1.00  0.00           H  
ATOM      5  CB  ALA     1      -6.498  -4.309   6.100  1.00  0.00           C  
ATOM      6  HB1 ALA     1      -5.836  -4.335   6.966  1.00  0.00           H  
ATOM      7  HB2 ALA     1      -6.381  -3.337   5.622  1.00  0.00           H  
ATOM      8  HB3 ALA     1      -7.536  -4.353   6.432  1.00  0.00           H  
ATOM      9  C   ALA     1      -6.007  -6.916   5.766  1.00  0.00           C  
ATOM     10  O   ALA     1      -5.081  -7.140   6.503  1.00  0.00           O  
ATOM     11  N   TRP     2      -6.880  -7.789   5.376  1.00  0.00           N  
ATOM     12  H   TRP     2      -7.594  -7.436   4.755  1.00  0.00           H  
ATOM     13  CA  TRP     2      -7.216  -9.013   6.172  1.00  0.00           C  
ATOM     14  HA  TRP     2      -7.306  -8.752   7.227  1.00  0.00           H  
ATOM     15  CB  TRP     2      -8.582  -9.576   5.627  1.00  0.00           C  
ATOM     16  HB2 TRP     2      -9.234  -8.705   5.559  1.00  0.00           H  
ATOM     17  HB3 TRP     2      -8.401  -9.941   4.615  1.00  0.00           H  
ATOM     18  CG  TRP     2      -9.292 -10.583   6.444  1.00  0.00           C  
ATOM     19  CD1 TRP     2     -10.282 -11.311   5.839  1.00  0.00           C  
ATOM     20  HD1 TRP     2     -10.559 -11.316   4.795  1.00  0.00           H  
ATOM     21  NE1 TRP     2     -10.745 -12.259   6.766  1.00  0.00           N  
ATOM     22  HE1 TRP     2     -11.426 -12.977   6.564  1.00  0.00           H  
ATOM     23  CE2 TRP     2     -10.179 -12.077   8.070  1.00  0.00           C  
ATOM     24  CZ2 TRP     2     -10.402 -12.656   9.353  1.00  0.00           C  
ATOM     25  HZ2 TRP     2     -11.005 -13.545   9.458  1.00  0.00           H  
ATOM     26  CH2 TRP     2      -9.645 -12.269  10.450  1.00  0.00           C  
ATOM     27  HH2 TRP     2      -9.805 -12.650  11.448  1.00  0.00           H  
ATOM     28  CZ3 TRP     2      -8.629 -11.280  10.279  1.00  0.00           C  
ATOM     29  HZ3 TRP     2      -8.131 -10.867  11.143  1.00  0.00           H  
ATOM     30  CE3 TRP     2      -8.412 -10.647   8.993  1.00  0.00           C  
ATOM     31  HE3 TRP     2      -7.591  -9.946   8.951  1.00  0.00           H  
ATOM     32  CD2 TRP     2      -9.212 -10.988   7.843  1.00  0.00           C  
ATOM     33  C   TRP     2      -5.999 -10.027   6.090  1.00  0.00           C  
ATOM     34  O   TRP     2      -5.808 -10.892   6.954  1.00  0.00           O  
ATOM     35  N   ALA     3      -5.259  -9.909   4.970  1.00  0.00           N  
ATOM     36  H   ALA     3      -5.518  -9.257   4.242  1.00  0.00           H  
ATOM     37  CA  ALA     3      -3.975 -10.589   4.828  1.00  0.00           C  
ATOM     38  HA  ALA     3      -4.169 -11.658   4.914  1.00  0.00           H  
ATOM     39  CB  ALA     3      -3.460 -10.242   3.422  1.00  0.00           C  
ATOM     40  HB1 ALA     3      -2.729 -11.014   3.181  1.00  0.00           H  
ATOM     41  HB2 ALA     3      -4.349 -10.368   2.804  1.00  0.00           H  
ATOM     42  HB3 ALA     3      -3.236  -9.176   3.470  1.00  0.00           H  
ATOM     43  C   ALA     3      -2.830 -10.252   5.916  1.00  0.00           C  
ATOM     44  O   ALA     3      -1.936 -11.032   6.127  1.00  0.00           O  
ATOM     45  N   SER     4      -2.997  -9.215   6.679  1.00  0.00           N  
ATOM     46  H   SER     4      -3.814  -8.640   6.529  1.00  0.00           H  
ATOM     47  CA  SER     4      -2.197  -9.004   7.935  1.00  0.00           C  
ATOM     48  HA  SER     4      -1.118  -8.991   7.779  1.00  0.00           H  
ATOM     49  CB  SER     4      -2.566  -7.657   8.511  1.00  0.00           C  
ATOM     50  HB2 SER     4      -3.519  -7.798   9.021  1.00  0.00           H  
ATOM     51  HB3 SER     4      -1.781  -7.441   9.236  1.00  0.00           H  
ATOM     52  OG  SER     4      -2.706  -6.599   7.493  1.00  0.00           O  
ATOM     53  HG  SER     4      -3.644  -6.605   7.287  1.00  0.00           H  
ATOM     54  C   SER     4      -2.435 -10.196   8.932  1.00  0.00           C  
ATOM     55  O   SER     4      -1.472 -10.610   9.551  1.00  0.00           O  
ATOM     56  N   PHE     5      -3.658 -10.775   9.020  1.00  0.00           N  
ATOM     57  H   PHE     5      -4.456 -10.397   8.529  1.00  0.00           H  
ATOM     58  CA  PHE     5      -3.958 -11.692  10.083  1.00  0.00           C  
ATOM     59  HA  PHE     5      -3.223 -11.778  10.883  1.00  0.00           H  
ATOM     60  CB  PHE     5      -5.164 -11.057  10.809  1.00  0.00           C  
ATOM     61  HB2 PHE     5      -6.004 -11.021  10.116  1.00  0.00           H  
ATOM     62  HB3 PHE     5      -5.473 -11.600  11.703  1.00  0.00           H  
ATOM     63  CG  PHE     5      -4.909  -9.619  11.282  1.00  0.00           C  
ATOM     64  CD1 PHE     5      -4.045  -9.443  12.347  1.00  0.00           C  
ATOM     65  HD1 PHE     5      -3.745 -10.292  12.943  1.00  0.00           H  
ATOM     66  CE1 PHE     5      -3.511  -8.156  12.599  1.00  0.00           C  
ATOM     67  HE1 PHE     5      -2.759  -8.090  13.371  1.00  0.00           H  
ATOM     68  CZ  PHE     5      -4.181  -7.053  11.991  1.00  0.00           C  
ATOM     69  HZ  PHE     5      -3.851  -6.066  12.277  1.00  0.00           H  
ATOM     70  CE2 PHE     5      -5.121  -7.227  10.993  1.00  0.00           C  
ATOM     71  HE2 PHE     5      -5.506  -6.371  10.459  1.00  0.00           H  
ATOM     72  CD2 PHE     5      -5.351  -8.545  10.544  1.00  0.00           C  
ATOM     73  HD2 PHE     5      -5.930  -8.685   9.644  1.00  0.00           H  
ATOM     74  C   PHE     5      -4.381 -13.105   9.674  1.00  0.00           C  
ATOM     75  O   PHE     5      -4.190 -14.095  10.401  1.00  0.00           O  
ATOM     76  N   PHE     6      -4.754 -13.345   8.382  1.00  0.00           N  
ATOM     77  H   PHE     6      -4.842 -12.538   7.781  1.00  0.00           H  
ATOM     78  CA  PHE     6      -5.231 -14.618   7.804  1.00  0.00           C  
ATOM     79  HA  PHE     6      -6.155 -14.891   8.313  1.00  0.00           H  
ATOM     80  CB  PHE     6      -5.639 -14.330   6.356  1.00  0.00           C  
ATOM     81  HB2 PHE     6      -6.122 -13.353   6.331  1.00  0.00           H  
ATOM     82  HB3 PHE     6      -4.727 -14.171   5.782  1.00  0.00           H  
ATOM     83  CG  PHE     6      -6.631 -15.310   5.766  1.00  0.00           C  
ATOM     84  CD1 PHE     6      -8.064 -14.987   5.910  1.00  0.00           C  
ATOM     85  HD1 PHE     6      -8.408 -14.084   6.392  1.00  0.00           H  
ATOM     86  CE1 PHE     6      -9.038 -15.925   5.448  1.00  0.00           C  
ATOM     87  HE1 PHE     6     -10.060 -15.692   5.706  1.00  0.00           H  
ATOM     88  CZ  PHE     6      -8.634 -17.067   4.734  1.00  0.00           C  
ATOM     89  HZ  PHE     6      -9.337 -17.807   4.380  1.00  0.00           H  
ATOM     90  CE2 PHE     6      -7.287 -17.405   4.622  1.00  0.00           C  
ATOM     91  HE2 PHE     6      -7.014 -18.317   4.114  1.00  0.00           H  
ATOM     92  CD2 PHE     6      -6.302 -16.514   5.139  1.00  0.00           C  
ATOM     93  HD2 PHE     6      -5.297 -16.873   4.973  1.00  0.00           H  
ATOM     94  C   PHE     6      -4.247 -15.769   7.753  1.00  0.00           C  
ATOM     95  O   PHE     6      -4.690 -16.919   7.608  1.00  0.00           O  
ATOM     96  N   LYS     7      -2.986 -15.513   8.118  1.00  0.00           N  
ATOM     97  H   LYS     7      -2.701 -14.562   8.300  1.00  0.00           H  
ATOM     98  CA  LYS     7      -1.831 -16.486   8.333  1.00  0.00           C  
ATOM     99  HA  LYS     7      -1.470 -16.861   7.375  1.00  0.00           H  
ATOM    100  CB  LYS     7      -0.696 -15.836   9.103  1.00  0.00           C  
ATOM    101  HB2 LYS     7      -1.137 -15.629  10.078  1.00  0.00           H  
ATOM    102  HB3 LYS     7       0.024 -16.618   9.343  1.00  0.00           H  
ATOM    103  CG  LYS     7      -0.062 -14.589   8.407  1.00  0.00           C  
ATOM    104  HG2 LYS     7       0.645 -14.781   7.601  1.00  0.00           H  
ATOM    105  HG3 LYS     7      -0.871 -13.951   8.051  1.00  0.00           H  
ATOM    106  CD  LYS     7       0.701 -13.719   9.468  1.00  0.00           C  
ATOM    107  HD2 LYS     7      -0.002 -13.414  10.243  1.00  0.00           H  
ATOM    108  HD3 LYS     7       1.480 -14.384   9.841  1.00  0.00           H  
ATOM    109  CE  LYS     7       1.471 -12.503   8.933  1.00  0.00           C  
ATOM    110  HE2 LYS     7       1.896 -11.955   9.774  1.00  0.00           H  
ATOM    111  HE3 LYS     7       2.272 -12.938   8.335  1.00  0.00           H  
ATOM    112  NZ  LYS     7       0.638 -11.655   8.054  1.00  0.00           N  
ATOM    113  HZ1 LYS     7       0.237 -12.188   7.295  1.00  0.00           H  
ATOM    114  HZ2 LYS     7      -0.112 -11.285   8.620  1.00  0.00           H  
ATOM    115  HZ3 LYS     7       1.145 -10.825   7.783  1.00  0.00           H  
ATOM    116  C   LYS     7      -2.320 -17.795   9.039  1.00  0.00           C  
ATOM    117  O   LYS     7      -1.750 -18.890   8.778  1.00  0.00           O  
ATOM    118  N   LYS     8      -3.260 -17.737  10.094  1.00  0.00           N  
ATOM    119  H   LYS     8      -3.660 -16.819  10.230  1.00  0.00           H  
ATOM    120  CA  LYS     8      -3.655 -18.861  10.952  1.00  0.00           C  
ATOM    121  HA  LYS     8      -2.717 -19.404  11.068  1.00  0.00           H  
ATOM    122  CB  LYS     8      -4.157 -18.296  12.345  1.00  0.00           C  
ATOM    123  HB2 LYS     8      -3.405 -17.639  12.782  1.00  0.00           H  
ATOM    124  HB3 LYS     8      -5.047 -17.724  12.084  1.00  0.00           H  
ATOM    125  CG  LYS     8      -4.711 -19.323  13.396  1.00  0.00           C  
ATOM    126  HG2 LYS     8      -4.061 -20.196  13.349  1.00  0.00           H  
ATOM    127  HG3 LYS     8      -4.567 -18.800  14.341  1.00  0.00           H  
ATOM    128  CD  LYS     8      -6.145 -19.830  13.360  1.00  0.00           C  
ATOM    129  HD2 LYS     8      -6.747 -19.089  13.885  1.00  0.00           H  
ATOM    130  HD3 LYS     8      -6.477 -19.778  12.323  1.00  0.00           H  
ATOM    131  CE  LYS     8      -6.290 -21.313  13.900  1.00  0.00           C  
ATOM    132  HE2 LYS     8      -5.955 -21.435  14.931  1.00  0.00           H  
ATOM    133  HE3 LYS     8      -7.319 -21.662  13.977  1.00  0.00           H  
ATOM    134  NZ  LYS     8      -5.548 -22.327  13.100  1.00  0.00           N  
ATOM    135  HZ1 LYS     8      -4.590 -22.400  13.414  1.00  0.00           H  
ATOM    136  HZ2 LYS     8      -5.968 -23.245  13.127  1.00  0.00           H  
ATOM    137  HZ3 LYS     8      -5.451 -22.096  12.121  1.00  0.00           H  
ATOM    138  C   LYS     8      -4.572 -19.835  10.173  1.00  0.00           C  
ATOM    139  O   LYS     8      -4.810 -20.956  10.664  1.00  0.00           O  
ATOM    140  N   ALA     9      -5.126 -19.494   9.001  1.00  0.00           N  
ATOM    141  H   ALA     9      -4.909 -18.563   8.675  1.00  0.00           H  
ATOM    142  CA  ALA     9      -6.004 -20.327   8.113  1.00  0.00           C  
ATOM    143  HA  ALA     9      -6.101 -21.354   8.467  1.00  0.00           H  
ATOM    144  CB  ALA     9      -7.381 -19.680   7.748  1.00  0.00           C  
ATOM    145  HB1 ALA     9      -7.348 -18.862   7.029  1.00  0.00           H  
ATOM    146  HB2 ALA     9      -8.109 -20.303   7.227  1.00  0.00           H  
ATOM    147  HB3 ALA     9      -7.950 -19.301   8.597  1.00  0.00           H  
ATOM    148  C   ALA     9      -5.233 -20.683   6.833  1.00  0.00           C  
ATOM    149  O   ALA     9      -5.168 -21.906   6.536  1.00  0.00           O  
ATOM    150  N   ALA    10      -4.574 -19.739   6.174  1.00  0.00           N  
ATOM    151  H   ALA    10      -4.677 -18.785   6.491  1.00  0.00           H  
ATOM    152  CA  ALA    10      -3.485 -20.031   5.163  1.00  0.00           C  
ATOM    153  HA  ALA    10      -2.931 -20.851   5.619  1.00  0.00           H  
ATOM    154  CB  ALA    10      -4.021 -20.473   3.837  1.00  0.00           C  
ATOM    155  HB1 ALA    10      -4.148 -19.606   3.189  1.00  0.00           H  
ATOM    156  HB2 ALA    10      -3.271 -21.125   3.388  1.00  0.00           H  
ATOM    157  HB3 ALA    10      -4.979 -20.980   3.948  1.00  0.00           H  
ATOM    158  C   ALA    10      -2.480 -18.873   4.962  1.00  0.00           C  
ATOM    159  O   ALA    10      -2.717 -17.755   5.306  1.00  0.00           O  
ATOM    160  N   HIE    11      -1.197 -19.204   4.547  1.00  0.00           N  
ATOM    161  H   HIE    11      -0.959 -20.165   4.347  1.00  0.00           H  
ATOM    162  CA  HIE    11      -0.023 -18.283   4.745  1.00  0.00           C  
ATOM    163  HA  HIE    11      -0.122 -17.848   5.740  1.00  0.00           H  
ATOM    164  CB  HIE    11       1.236 -19.225   4.816  1.00  0.00           C  
ATOM    165  HB2 HIE    11       1.005 -20.146   5.351  1.00  0.00           H  
ATOM    166  HB3 HIE    11       1.508 -19.454   3.785  1.00  0.00           H  
ATOM    167  CG  HIE    11       2.449 -18.622   5.499  1.00  0.00           C  
ATOM    168  ND1 HIE    11       2.577 -17.310   6.029  1.00  0.00           N  
ATOM    169  CE1 HIE    11       3.662 -17.258   6.779  1.00  0.00           C  
ATOM    170  HE1 HIE    11       4.029 -16.385   7.298  1.00  0.00           H  
ATOM    171  NE2 HIE    11       4.204 -18.493   6.738  1.00  0.00           N  
ATOM    172  HE2 HIE    11       5.045 -18.650   7.274  1.00  0.00           H  
ATOM    173  CD2 HIE    11       3.470 -19.402   5.966  1.00  0.00           C  
ATOM    174  HD2 HIE    11       3.674 -20.433   5.715  1.00  0.00           H  
ATOM    175  C   HIE    11       0.117 -17.185   3.594  1.00  0.00           C  
ATOM    176  O   HIE    11       1.032 -17.138   2.824  1.00  0.00           O  
ATOM    177  N   VAL    12      -0.970 -16.396   3.514  1.00  0.00           N  
ATOM    178  H   VAL    12      -1.613 -16.488   4.287  1.00  0.00           H  
ATOM    179  CA  VAL    12      -1.213 -15.421   2.423  1.00  0.00           C  
ATOM    180  HA  VAL    12      -0.930 -16.045   1.575  1.00  0.00           H  
ATOM    181  CB  VAL    12      -2.676 -15.098   2.410  1.00  0.00           C  
ATOM    182  HB  VAL    12      -3.175 -16.051   2.236  1.00  0.00           H  
ATOM    183  CG1 VAL    12      -3.321 -14.531   3.678  1.00  0.00           C  
ATOM    184 HG11 VAL    12      -3.238 -13.457   3.508  1.00  0.00           H  
ATOM    185 HG12 VAL    12      -4.348 -14.890   3.730  1.00  0.00           H  
ATOM    186 HG13 VAL    12      -2.786 -14.764   4.599  1.00  0.00           H  
ATOM    187  CG2 VAL    12      -3.117 -14.160   1.234  1.00  0.00           C  
ATOM    188 HG21 VAL    12      -3.036 -14.701   0.292  1.00  0.00           H  
ATOM    189 HG22 VAL    12      -4.185 -13.949   1.280  1.00  0.00           H  
ATOM    190 HG23 VAL    12      -2.457 -13.297   1.320  1.00  0.00           H  
ATOM    191  C   VAL    12      -0.248 -14.220   2.448  1.00  0.00           C  
ATOM    192  O   VAL    12       0.804 -14.313   1.778  1.00  0.00           O  
ATOM    193  N   GLY    13      -0.518 -13.205   3.277  1.00  0.00           N  
ATOM    194  H   GLY    13      -1.423 -13.255   3.722  1.00  0.00           H  
ATOM    195  CA  GLY    13       0.315 -12.047   3.555  1.00  0.00           C  
ATOM    196  HA2 GLY    13       0.831 -11.640   2.686  1.00  0.00           H  
ATOM    197  HA3 GLY    13      -0.379 -11.270   3.876  1.00  0.00           H  
ATOM    198  C   GLY    13       1.323 -12.420   4.669  1.00  0.00           C  
ATOM    199  O   GLY    13       1.011 -13.046   5.665  1.00  0.00           O  
ATOM    200  N   LYS    14       2.574 -12.145   4.357  1.00  0.00           N  
ATOM    201  H   LYS    14       2.706 -11.674   3.474  1.00  0.00           H  
ATOM    202  CA  LYS    14       3.779 -12.461   5.173  1.00  0.00           C  
ATOM    203  HA  LYS    14       3.665 -13.351   5.792  1.00  0.00           H  
ATOM    204  CB  LYS    14       4.993 -12.778   4.327  1.00  0.00           C  
ATOM    205  HB2 LYS    14       5.296 -11.818   3.908  1.00  0.00           H  
ATOM    206  HB3 LYS    14       5.815 -13.169   4.927  1.00  0.00           H  
ATOM    207  CG  LYS    14       4.805 -13.788   3.197  1.00  0.00           C  
ATOM    208  HG2 LYS    14       4.133 -13.417   2.423  1.00  0.00           H  
ATOM    209  HG3 LYS    14       5.769 -14.019   2.744  1.00  0.00           H  
ATOM    210  CD  LYS    14       4.343 -15.210   3.606  1.00  0.00           C  
ATOM    211  HD2 LYS    14       5.062 -15.662   4.288  1.00  0.00           H  
ATOM    212  HD3 LYS    14       3.325 -15.084   3.976  1.00  0.00           H  
ATOM    213  CE  LYS    14       4.395 -16.061   2.306  1.00  0.00           C  
ATOM    214  HE2 LYS    14       5.339 -16.031   1.762  1.00  0.00           H  
ATOM    215  HE3 LYS    14       4.348 -17.092   2.658  1.00  0.00           H  
ATOM    216  NZ  LYS    14       3.297 -15.897   1.283  1.00  0.00           N  
ATOM    217  HZ1 LYS    14       3.209 -14.900   1.152  1.00  0.00           H  
ATOM    218  HZ2 LYS    14       3.533 -16.416   0.448  1.00  0.00           H  
ATOM    219  HZ3 LYS    14       2.396 -16.192   1.631  1.00  0.00           H  
ATOM    220  C   LYS    14       4.092 -11.305   6.156  1.00  0.00           C  
ATOM    221  O   LYS    14       4.487 -11.491   7.329  1.00  0.00           O  
ATOM    222  N   HIE    15       3.940 -10.097   5.623  1.00  0.00           N  
ATOM    223  H   HIE    15       3.761 -10.054   4.630  1.00  0.00           H  
ATOM    224  CA  HIE    15       3.945  -8.831   6.395  1.00  0.00           C  
ATOM    225  HA  HIE    15       4.539  -8.858   7.308  1.00  0.00           H  
ATOM    226  CB  HIE    15       4.497  -7.632   5.514  1.00  0.00           C  
ATOM    227  HB2 HIE    15       5.223  -8.121   4.864  1.00  0.00           H  
ATOM    228  HB3 HIE    15       3.801  -7.136   4.838  1.00  0.00           H  
ATOM    229  CG  HIE    15       5.264  -6.544   6.261  1.00  0.00           C  
ATOM    230  ND1 HIE    15       4.685  -5.497   7.114  1.00  0.00           N  
ATOM    231  CE1 HIE    15       5.697  -5.005   7.839  1.00  0.00           C  
ATOM    232  HE1 HIE    15       5.487  -4.258   8.590  1.00  0.00           H  
ATOM    233  NE2 HIE    15       6.854  -5.592   7.427  1.00  0.00           N  
ATOM    234  HE2 HIE    15       7.732  -5.474   7.913  1.00  0.00           H  
ATOM    235  CD2 HIE    15       6.573  -6.548   6.467  1.00  0.00           C  
ATOM    236  HD2 HIE    15       7.306  -7.249   6.097  1.00  0.00           H  
ATOM    237  C   HIE    15       2.563  -8.478   6.899  1.00  0.00           C  
ATOM    238  O   HIE    15       1.665  -9.374   6.940  1.00  0.00           O  
ATOM    239  N   VAL    16       2.273  -7.209   7.185  1.00  0.00           N  
ATOM    240  H   VAL    16       3.002  -6.522   7.057  1.00  0.00           H  
ATOM    241  CA  VAL    16       0.955  -6.617   7.628  1.00  0.00           C  
ATOM    242  HA  VAL    16       0.114  -7.282   7.430  1.00  0.00           H  
ATOM    243  CB  VAL    16       0.819  -6.318   9.165  1.00  0.00           C  
ATOM    244  HB  VAL    16      -0.149  -5.858   9.364  1.00  0.00           H  
ATOM    245  CG1 VAL    16       0.939  -7.583  10.010  1.00  0.00           C  
ATOM    246 HG11 VAL    16       0.829  -7.360  11.071  1.00  0.00           H  
ATOM    247 HG12 VAL    16       0.121  -8.236   9.709  1.00  0.00           H  
ATOM    248 HG13 VAL    16       1.919  -8.035   9.860  1.00  0.00           H  
ATOM    249  CG2 VAL    16       1.852  -5.306   9.644  1.00  0.00           C  
ATOM    250 HG21 VAL    16       1.709  -4.409   9.042  1.00  0.00           H  
ATOM    251 HG22 VAL    16       1.736  -5.133  10.714  1.00  0.00           H  
ATOM    252 HG23 VAL    16       2.804  -5.809   9.475  1.00  0.00           H  
ATOM    253  C   VAL    16       0.680  -5.437   6.754  1.00  0.00           C  
ATOM    254  O   VAL    16       1.539  -5.010   5.995  1.00  0.00           O  
ATOM    255  N   GLY    17      -0.489  -4.805   6.872  1.00  0.00           N  
ATOM    256  H   GLY    17      -1.033  -5.127   7.660  1.00  0.00           H  
ATOM    257  CA  GLY    17      -0.898  -3.579   6.173  1.00  0.00           C  
ATOM    258  HA2 GLY    17      -1.887  -3.201   6.435  1.00  0.00           H  
ATOM    259  HA3 GLY    17      -0.322  -2.738   6.559  1.00  0.00           H  
ATOM    260  C   GLY    17      -0.760  -3.627   4.638  1.00  0.00           C  
ATOM    261  O   GLY    17      -0.749  -4.751   4.098  1.00  0.00           O  
ATOM    262  N   LYS    18      -0.587  -2.453   3.967  1.00  0.00           N  
ATOM    263  H   LYS    18      -0.536  -1.547   4.410  1.00  0.00           H  
ATOM    264  CA  LYS    18      -0.398  -2.551   2.510  1.00  0.00           C  
ATOM    265  HA  LYS    18      -1.192  -3.214   2.166  1.00  0.00           H  
ATOM    266  CB  LYS    18      -0.534  -1.123   1.851  1.00  0.00           C  
ATOM    267  HB2 LYS    18      -1.242  -0.503   2.401  1.00  0.00           H  
ATOM    268  HB3 LYS    18       0.362  -0.521   1.998  1.00  0.00           H  
ATOM    269  CG  LYS    18      -0.995  -1.232   0.409  1.00  0.00           C  
ATOM    270  HG2 LYS    18      -1.163  -2.263   0.100  1.00  0.00           H  
ATOM    271  HG3 LYS    18      -1.936  -0.691   0.308  1.00  0.00           H  
ATOM    272  CD  LYS    18      -0.077  -0.625  -0.673  1.00  0.00           C  
ATOM    273  HD2 LYS    18      -0.146   0.430  -0.408  1.00  0.00           H  
ATOM    274  HD3 LYS    18       0.898  -1.089  -0.528  1.00  0.00           H  
ATOM    275  CE  LYS    18      -0.622  -1.002  -2.064  1.00  0.00           C  
ATOM    276  HE2 LYS    18      -1.708  -1.082  -2.098  1.00  0.00           H  
ATOM    277  HE3 LYS    18      -0.353  -0.161  -2.703  1.00  0.00           H  
ATOM    278  NZ  LYS    18      -0.098  -2.217  -2.634  1.00  0.00           N  
ATOM    279  HZ1 LYS    18      -0.055  -2.159  -3.642  1.00  0.00           H  
ATOM    280  HZ2 LYS    18       0.809  -2.549  -2.340  1.00  0.00           H  
ATOM    281  HZ3 LYS    18      -0.735  -2.938  -2.330  1.00  0.00           H  
ATOM    282  C   LYS    18       0.962  -3.209   2.156  1.00  0.00           C  
ATOM    283  O   LYS    18       0.993  -3.722   1.062  1.00  0.00           O  
ATOM    284  N   ALA    19       2.006  -3.232   3.007  1.00  0.00           N  
ATOM    285  H   ALA    19       1.863  -2.962   3.969  1.00  0.00           H  
ATOM    286  CA  ALA    19       3.052  -4.231   2.743  1.00  0.00           C  
ATOM    287  HA  ALA    19       3.465  -3.971   1.769  1.00  0.00           H  
ATOM    288  CB  ALA    19       4.181  -4.047   3.708  1.00  0.00           C  
ATOM    289  HB1 ALA    19       4.539  -3.024   3.822  1.00  0.00           H  
ATOM    290  HB2 ALA    19       4.011  -4.572   4.648  1.00  0.00           H  
ATOM    291  HB3 ALA    19       5.043  -4.639   3.400  1.00  0.00           H  
ATOM    292  C   ALA    19       2.585  -5.750   2.504  1.00  0.00           C  
ATOM    293  O   ALA    19       3.093  -6.295   1.495  1.00  0.00           O  
ATOM    294  N   ALA    20       1.658  -6.368   3.266  1.00  0.00           N  
ATOM    295  H   ALA    20       1.462  -5.895   4.136  1.00  0.00           H  
ATOM    296  CA  ALA    20       0.950  -7.657   3.017  1.00  0.00           C  
ATOM    297  HA  ALA    20       1.721  -8.387   2.773  1.00  0.00           H  
ATOM    298  CB  ALA    20       0.170  -8.015   4.321  1.00  0.00           C  
ATOM    299  HB1 ALA    20      -0.514  -7.205   4.571  1.00  0.00           H  
ATOM    300  HB2 ALA    20      -0.269  -9.008   4.219  1.00  0.00           H  
ATOM    301  HB3 ALA    20       0.924  -8.010   5.108  1.00  0.00           H  
ATOM    302  C   ALA    20       0.089  -7.614   1.753  1.00  0.00           C  
ATOM    303  O   ALA    20      -0.183  -8.683   1.228  1.00  0.00           O  
ATOM    304  N   LEU    21      -0.436  -6.502   1.323  1.00  0.00           N  
ATOM    305  H   LEU    21      -0.375  -5.710   1.946  1.00  0.00           H  
ATOM    306  CA  LEU    21      -1.158  -6.335   0.093  1.00  0.00           C  
ATOM    307  HA  LEU    21      -1.395  -7.331  -0.281  1.00  0.00           H  
ATOM    308  CB  LEU    21      -2.474  -5.691   0.493  1.00  0.00           C  
ATOM    309  HB2 LEU    21      -2.223  -4.961   1.263  1.00  0.00           H  
ATOM    310  HB3 LEU    21      -2.980  -5.243  -0.363  1.00  0.00           H  
ATOM    311  CG  LEU    21      -3.486  -6.745   1.088  1.00  0.00           C  
ATOM    312  HG  LEU    21      -2.987  -7.455   1.748  1.00  0.00           H  
ATOM    313  CD1 LEU    21      -4.606  -6.044   1.926  1.00  0.00           C  
ATOM    314 HD11 LEU    21      -4.020  -5.535   2.692  1.00  0.00           H  
ATOM    315 HD12 LEU    21      -5.184  -5.228   1.492  1.00  0.00           H  
ATOM    316 HD13 LEU    21      -5.271  -6.806   2.331  1.00  0.00           H  
ATOM    317  CD2 LEU    21      -4.214  -7.625  -0.082  1.00  0.00           C  
ATOM    318 HD21 LEU    21      -4.698  -6.967  -0.804  1.00  0.00           H  
ATOM    319 HD22 LEU    21      -3.529  -8.191  -0.714  1.00  0.00           H  
ATOM    320 HD23 LEU    21      -4.919  -8.293   0.413  1.00  0.00           H  
ATOM    321  C   LEU    21      -0.196  -5.698  -0.884  1.00  0.00           C  
ATOM    322  O   LEU    21      -0.610  -4.856  -1.616  1.00  0.00           O  
ATOM    323  N   THR    22       1.109  -5.979  -0.963  1.00  0.00           N  
ATOM    324  H   THR    22       1.415  -6.581  -0.211  1.00  0.00           H  
ATOM    325  CA  THR    22       2.033  -5.666  -2.051  1.00  0.00           C  
ATOM    326  HA  THR    22       1.410  -5.435  -2.915  1.00  0.00           H  
ATOM    327  CB  THR    22       2.986  -4.487  -1.780  1.00  0.00           C  
ATOM    328  HB  THR    22       3.651  -4.645  -0.931  1.00  0.00           H  
ATOM    329  CG2 THR    22       3.729  -3.841  -2.969  1.00  0.00           C  
ATOM    330 HG21 THR    22       4.717  -4.283  -3.098  1.00  0.00           H  
ATOM    331 HG22 THR    22       3.322  -3.891  -3.979  1.00  0.00           H  
ATOM    332 HG23 THR    22       3.921  -2.789  -2.760  1.00  0.00           H  
ATOM    333  OG1 THR    22       2.110  -3.535  -1.357  1.00  0.00           O  
ATOM    334  HG1 THR    22       1.749  -3.838  -0.520  1.00  0.00           H  
ATOM    335  C   THR    22       2.834  -6.959  -2.352  1.00  0.00           C  
ATOM    336  O   THR    22       2.207  -8.012  -2.343  1.00  0.00           O  
ATOM    337  N   HIE    23       4.163  -6.905  -2.564  1.00  0.00           N  
ATOM    338  H   HIE    23       4.656  -6.032  -2.444  1.00  0.00           H  
ATOM    339  CA  HIE    23       4.972  -8.101  -2.881  1.00  0.00           C  
ATOM    340  HA  HIE    23       4.326  -8.566  -3.625  1.00  0.00           H  
ATOM    341  CB  HIE    23       6.259  -7.728  -3.559  1.00  0.00           C  
ATOM    342  HB2 HIE    23       6.825  -8.631  -3.791  1.00  0.00           H  
ATOM    343  HB3 HIE    23       6.015  -7.188  -4.474  1.00  0.00           H  
ATOM    344  CG  HIE    23       7.272  -6.883  -2.742  1.00  0.00           C  
ATOM    345  ND1 HIE    23       7.185  -5.513  -2.542  1.00  0.00           N  
ATOM    346  CE1 HIE    23       8.180  -5.220  -1.687  1.00  0.00           C  
ATOM    347  HE1 HIE    23       8.418  -4.245  -1.288  1.00  0.00           H  
ATOM    348  NE2 HIE    23       8.876  -6.332  -1.367  1.00  0.00           N  
ATOM    349  HE2 HIE    23       9.735  -6.375  -0.838  1.00  0.00           H  
ATOM    350  CD2 HIE    23       8.289  -7.418  -1.965  1.00  0.00           C  
ATOM    351  HD2 HIE    23       8.718  -8.409  -1.984  1.00  0.00           H  
ATOM    352  C   HIE    23       5.261  -9.113  -1.783  1.00  0.00           C  
ATOM    353  O   HIE    23       5.458 -10.266  -2.134  1.00  0.00           O  
ATOM    354  N   TYR    24       5.030  -8.740  -0.515  1.00  0.00           N  
ATOM    355  H   TYR    24       4.687  -7.807  -0.334  1.00  0.00           H  
ATOM    356  CA  TYR    24       5.052  -9.542   0.703  1.00  0.00           C  
ATOM    357  HA  TYR    24       5.787 -10.338   0.578  1.00  0.00           H  
ATOM    358  CB  TYR    24       5.544  -8.687   1.904  1.00  0.00           C  
ATOM    359  HB2 TYR    24       4.837  -7.889   2.130  1.00  0.00           H  
ATOM    360  HB3 TYR    24       5.620  -9.347   2.768  1.00  0.00           H  
ATOM    361  CG  TYR    24       6.918  -8.043   1.757  1.00  0.00           C  
ATOM    362  CD1 TYR    24       8.092  -8.859   1.721  1.00  0.00           C  
ATOM    363  HD1 TYR    24       8.008  -9.923   1.559  1.00  0.00           H  
ATOM    364  CE1 TYR    24       9.349  -8.281   1.840  1.00  0.00           C  
ATOM    365  HE1 TYR    24      10.259  -8.858   1.771  1.00  0.00           H  
ATOM    366  CZ  TYR    24       9.454  -6.914   1.867  1.00  0.00           C  
ATOM    367  OH  TYR    24      10.652  -6.241   1.982  1.00  0.00           O  
ATOM    368  HH  TYR    24      11.471  -6.647   1.690  1.00  0.00           H  
ATOM    369  CE2 TYR    24       8.320  -6.068   1.863  1.00  0.00           C  
ATOM    370  HE2 TYR    24       8.442  -5.007   1.705  1.00  0.00           H  
ATOM    371  CD2 TYR    24       7.051  -6.651   1.853  1.00  0.00           C  
ATOM    372  HD2 TYR    24       6.146  -6.065   1.792  1.00  0.00           H  
ATOM    373  C   TYR    24       3.614 -10.200   0.951  1.00  0.00           C  
ATOM    374  O   TYR    24       3.360 -10.695   2.039  1.00  0.00           O  
ATOM    375  N   LEU    25       2.729 -10.264  -0.073  1.00  0.00           N  
ATOM    376  H   LEU    25       2.961  -9.853  -0.966  1.00  0.00           H  
ATOM    377  CA  LEU    25       1.588 -11.225  -0.132  1.00  0.00           C  
ATOM    378  HA  LEU    25       1.081 -11.261   0.833  1.00  0.00           H  
ATOM    379  CB  LEU    25       0.518 -10.867  -1.189  1.00  0.00           C  
ATOM    380  HB2 LEU    25       0.310  -9.798  -1.211  1.00  0.00           H  
ATOM    381  HB3 LEU    25       0.952 -11.137  -2.152  1.00  0.00           H  
ATOM    382  CG  LEU    25      -0.852 -11.529  -0.912  1.00  0.00           C  
ATOM    383  HG  LEU    25      -1.152 -11.334   0.118  1.00  0.00           H  
ATOM    384  CD1 LEU    25      -1.742 -10.897  -1.950  1.00  0.00           C  
ATOM    385 HD11 LEU    25      -2.739 -11.317  -1.814  1.00  0.00           H  
ATOM    386 HD12 LEU    25      -1.893  -9.824  -1.832  1.00  0.00           H  
ATOM    387 HD13 LEU    25      -1.348 -10.994  -2.962  1.00  0.00           H  
ATOM    388  CD2 LEU    25      -0.793 -13.039  -1.293  1.00  0.00           C  
ATOM    389 HD21 LEU    25      -1.773 -13.450  -1.051  1.00  0.00           H  
ATOM    390 HD22 LEU    25      -0.531 -13.177  -2.342  1.00  0.00           H  
ATOM    391 HD23 LEU    25      -0.052 -13.564  -0.690  1.00  0.00           H  
ATOM    392  C   LEU    25       2.205 -12.579  -0.494  1.00  0.00           C  
ATOM    393  O   LEU    25       2.930 -13.140   0.288  1.00  0.00           O  
TER   
END   
