# Supplementary material for: Prediction of Anticancer Peptides with High Efficacy and Low Toxicity by Hybrid Model Based on 3D Structure of Peptides
Source: Int J Mol Sci. 2021 May 26;22(11):5630. doi: 10.3390/ijms22115630 (PMC8198792; doi:10.3390/ijms22115630)
Supplement: Supplementary file 1 [file ijms-22-05630-s001.zip › Supplement2(Datasets)/ACPs(PDB)/D1/PDB(Negative)/(127)NL_satpdb11753.pdb]

EXPDTA    THEORETICAL MODEL, MODELLER 9.13 2015/09/20 22:09:00
REMARK   6 MODELLER OBJECTIVE FUNCTION:       790.0060
REMARK   6 MODELLER BEST TEMPLATE % SEQ ID:  44.444
ATOM      1  N   MET     1      11.482  -5.035   3.928  1.00 86.79           N
ATOM      2  CA  MET     1      12.619  -5.811   3.382  1.00 86.79           C
ATOM      3  CB  MET     1      12.635  -7.232   3.975  1.00 86.79           C
ATOM      4  CG  MET     1      12.915  -7.259   5.480  1.00 86.79           C
ATOM      5  SD  MET     1      11.553  -6.628   6.507  1.00 86.79           S
ATOM      6  CE  MET     1      12.438  -6.789   8.083  1.00 86.79           C
ATOM      7  C   MET     1      12.490  -5.900   1.900  1.00 86.79           C
ATOM      8  O   MET     1      11.665  -5.209   1.298  1.00 86.79           O
ATOM      9  N   PRO     2      13.296  -6.711   1.282  1.00203.07           N
ATOM     10  CA  PRO     2      13.195  -6.847  -0.140  1.00203.07           C
ATOM     11  CD  PRO     2      14.661  -6.913   1.744  1.00203.07           C
ATOM     12  CB  PRO     2      14.434  -7.624  -0.572  1.00203.07           C
ATOM     13  CG  PRO     2      15.483  -7.223   0.481  1.00203.07           C
ATOM     14  C   PRO     2      11.897  -7.474  -0.510  1.00203.07           C
ATOM     15  O   PRO     2      11.456  -7.296  -1.643  1.00203.07           O
ATOM     16  N   ARG     3      11.273  -8.222   0.418  1.00 78.56           N
ATOM     17  CA  ARG     3      10.026  -8.837   0.088  1.00 78.56           C
ATOM     18  CB  ARG     3       9.973 -10.353   0.347  1.00 78.56           C
ATOM     19  CG  ARG     3      10.597 -11.190  -0.770  1.00 78.56           C
ATOM     20  CD  ARG     3      10.446 -12.699  -0.560  1.00 78.56           C
ATOM     21  NE  ARG     3      10.825 -13.367  -1.837  1.00 78.56           N
ATOM     22  CZ  ARG     3       9.864 -13.642  -2.767  1.00 78.56           C
ATOM     23  NH1 ARG     3       8.558 -13.338  -2.506  1.00 78.56           N
ATOM     24  NH2 ARG     3      10.204 -14.223  -3.955  1.00 78.56           N
ATOM     25  C   ARG     3       8.958  -8.208   0.910  1.00 78.56           C
ATOM     26  O   ARG     3       9.166  -7.828   2.060  1.00 78.56           O
ATOM     27  N   TYR     4       7.769  -8.071   0.301  1.00231.35           N
ATOM     28  CA  TYR     4       6.644  -7.512   0.978  1.00231.35           C
ATOM     29  CB  TYR     4       5.933  -6.453   0.114  1.00231.35           C
ATOM     30  CG  TYR     4       6.025  -6.903  -1.311  1.00231.35           C
ATOM     31  CD1 TYR     4       5.128  -7.781  -1.870  1.00231.35           C
ATOM     32  CD2 TYR     4       7.049  -6.427  -2.096  1.00231.35           C
ATOM     33  CE1 TYR     4       5.244  -8.176  -3.182  1.00231.35           C
ATOM     34  CE2 TYR     4       7.176  -6.817  -3.409  1.00231.35           C
ATOM     35  CZ  TYR     4       6.269  -7.690  -3.955  1.00231.35           C
ATOM     36  OH  TYR     4       6.393  -8.094  -5.301  1.00231.35           O
ATOM     37  C   TYR     4       5.727  -8.639   1.323  1.00231.35           C
ATOM     38  O   TYR     4       4.957  -9.129   0.501  1.00231.35           O
ATOM     39  N   ARG     5       5.807  -9.087   2.587  1.00108.08           N
ATOM     40  CA  ARG     5       5.011 -10.192   3.021  1.00108.08           C
ATOM     41  CB  ARG     5       5.277 -10.528   4.498  1.00108.08           C
ATOM     42  CG  ARG     5       6.709 -10.994   4.774  1.00108.08           C
ATOM     43  CD  ARG     5       7.107 -10.912   6.249  1.00108.08           C
ATOM     44  NE  ARG     5       7.129  -9.464   6.606  1.00108.08           N
ATOM     45  CZ  ARG     5       7.837  -9.023   7.686  1.00108.08           C
ATOM     46  NH1 ARG     5       8.523  -9.910   8.467  1.00108.08           N
ATOM     47  NH2 ARG     5       7.868  -7.692   7.982  1.00108.08           N
ATOM     48  C   ARG     5       3.580  -9.794   2.906  1.00108.08           C
ATOM     49  O   ARG     5       2.761 -10.519   2.345  1.00108.08           O
ATOM     50  N   LEU     6       3.251  -8.601   3.432  1.00 82.11           N
ATOM     51  CA  LEU     6       1.899  -8.132   3.415  1.00 82.11           C
ATOM     52  CB  LEU     6       1.717  -6.816   4.187  1.00 82.11           C
ATOM     53  CG  LEU     6       2.020  -6.943   5.690  1.00 82.11           C
ATOM     54  CD1 LEU     6       1.056  -7.925   6.375  1.00 82.11           C
ATOM     55  CD2 LEU     6       3.499  -7.275   5.941  1.00 82.11           C
ATOM     56  C   LEU     6       1.479  -7.879   2.007  1.00 82.11           C
ATOM     57  O   LEU     6       0.396  -8.283   1.591  1.00 82.11           O
ATOM     58  N   PHE     7       2.351  -7.226   1.218  1.00 52.00           N
ATOM     59  CA  PHE     7       1.966  -6.862  -0.111  1.00 52.00           C
ATOM     60  CB  PHE     7       3.010  -6.013  -0.860  1.00 52.00           C
ATOM     61  CG  PHE     7       2.989  -4.642  -0.275  1.00 52.00           C
ATOM     62  CD1 PHE     7       3.716  -4.348   0.856  1.00 52.00           C
ATOM     63  CD2 PHE     7       2.242  -3.650  -0.866  1.00 52.00           C
ATOM     64  CE1 PHE     7       3.695  -3.081   1.388  1.00 52.00           C
ATOM     65  CE2 PHE     7       2.217  -2.380  -0.337  1.00 52.00           C
ATOM     66  CZ  PHE     7       2.943  -2.095   0.795  1.00 52.00           C
ATOM     67  C   PHE     7       1.688  -8.091  -0.910  1.00 52.00           C
ATOM     68  O   PHE     7       0.724  -8.129  -1.671  1.00 52.00           O
ATOM     69  N   ARG     8       2.512  -9.141  -0.765  1.00103.45           N
ATOM     70  CA  ARG     8       2.280 -10.315  -1.554  1.00103.45           C
ATOM     71  CB  ARG     8       3.264 -11.447  -1.210  1.00103.45           C
ATOM     72  CG  ARG     8       3.032 -12.738  -1.996  1.00103.45           C
ATOM     73  CD  ARG     8       3.753 -13.945  -1.392  1.00103.45           C
ATOM     74  NE  ARG     8       3.188 -14.149  -0.027  1.00103.45           N
ATOM     75  CZ  ARG     8       3.292 -15.361   0.590  1.00103.45           C
ATOM     76  NH1 ARG     8       3.926 -16.396  -0.038  1.00103.45           N
ATOM     77  NH2 ARG     8       2.757 -15.539   1.833  1.00103.45           N
ATOM     78  C   ARG     8       0.914 -10.840  -1.252  1.00103.45           C
ATOM     79  O   ARG     8       0.130 -11.111  -2.161  1.00103.45           O
ATOM     80  N   ARG     9       0.588 -10.987   0.045  1.00 64.60           N
ATOM     81  CA  ARG     9      -0.681 -11.548   0.408  1.00 64.60           C
ATOM     82  CB  ARG     9      -0.825 -11.801   1.916  1.00 64.60           C
ATOM     83  CG  ARG     9      -2.129 -12.517   2.277  1.00 64.60           C
ATOM     84  CD  ARG     9      -2.294 -12.779   3.774  1.00 64.60           C
ATOM     85  NE  ARG     9      -2.748 -11.511   4.408  1.00 64.60           N
ATOM     86  CZ  ARG     9      -1.828 -10.589   4.815  1.00 64.60           C
ATOM     87  NH1 ARG     9      -0.499 -10.815   4.602  1.00 64.60           N
ATOM     88  NH2 ARG     9      -2.238  -9.441   5.431  1.00 64.60           N
ATOM     89  C   ARG     9      -1.783 -10.627  -0.003  1.00 64.60           C
ATOM     90  O   ARG     9      -2.794 -11.059  -0.554  1.00 64.60           O
ATOM     91  N   ILE    10      -1.600  -9.316   0.238  1.00 86.20           N
ATOM     92  CA  ILE    10      -2.634  -8.370  -0.059  1.00 86.20           C
ATOM     93  CB  ILE    10      -2.256  -6.960   0.292  1.00 86.20           C
ATOM     94  CG1 ILE    10      -1.968  -6.840   1.799  1.00 86.20           C
ATOM     95  CG2 ILE    10      -3.384  -6.035  -0.189  1.00 86.20           C
ATOM     96  CD1 ILE    10      -3.159  -7.214   2.682  1.00 86.20           C
ATOM     97  C   ILE    10      -2.879  -8.414  -1.528  1.00 86.20           C
ATOM     98  O   ILE    10      -4.023  -8.398  -1.980  1.00 86.20           O
ATOM     99  N   ASP    11      -1.787  -8.476  -2.312  1.00 30.71           N
ATOM    100  CA  ASP    11      -1.888  -8.490  -3.740  1.00 30.71           C
ATOM    101  CB  ASP    11      -0.517  -8.562  -4.433  1.00 30.71           C
ATOM    102  CG  ASP    11       0.195  -7.235  -4.214  1.00 30.71           C
ATOM    103  OD1 ASP    11      -0.469  -6.284  -3.724  1.00 30.71           O
ATOM    104  OD2 ASP    11       1.411  -7.155  -4.534  1.00 30.71           O
ATOM    105  C   ASP    11      -2.646  -9.710  -4.148  1.00 30.71           C
ATOM    106  O   ASP    11      -3.532  -9.636  -4.996  1.00 30.71           O
ATOM    107  N   ARG    12      -2.320 -10.870  -3.551  1.00 99.83           N
ATOM    108  CA  ARG    12      -2.977 -12.091  -3.920  1.00 99.83           C
ATOM    109  CB  ARG    12      -2.420 -13.304  -3.155  1.00 99.83           C
ATOM    110  CG  ARG    12      -3.198 -14.601  -3.389  1.00 99.83           C
ATOM    111  CD  ARG    12      -2.728 -15.757  -2.503  1.00 99.83           C
ATOM    112  NE  ARG    12      -3.636 -16.913  -2.744  1.00 99.83           N
ATOM    113  CZ  ARG    12      -3.192 -18.185  -2.524  1.00 99.83           C
ATOM    114  NH1 ARG    12      -1.908 -18.399  -2.111  1.00 99.83           N
ATOM    115  NH2 ARG    12      -4.031 -19.243  -2.717  1.00 99.83           N
ATOM    116  C   ARG    12      -4.435 -12.004  -3.594  1.00 99.83           C
ATOM    117  O   ARG    12      -5.290 -12.289  -4.433  1.00 99.83           O
ATOM    118  N   VAL    13      -4.758 -11.570  -2.364  1.00 29.23           N
ATOM    119  CA  VAL    13      -6.123 -11.536  -1.928  1.00 29.23           C
ATOM    120  CB  VAL    13      -6.258 -11.074  -0.506  1.00 29.23           C
ATOM    121  CG1 VAL    13      -7.753 -10.987  -0.152  1.00 29.23           C
ATOM    122  CG2 VAL    13      -5.464 -12.037   0.392  1.00 29.23           C
ATOM    123  C   VAL    13      -6.882 -10.583  -2.786  1.00 29.23           C
ATOM    124  O   VAL    13      -8.010 -10.861  -3.192  1.00 29.23           O
ATOM    125  N   GLY    14      -6.270  -9.431  -3.105  1.00 22.58           N
ATOM    126  CA  GLY    14      -6.981  -8.436  -3.848  1.00 22.58           C
ATOM    127  C   GLY    14      -7.381  -8.988  -5.180  1.00 22.58           C
ATOM    128  O   GLY    14      -8.514  -8.798  -5.618  1.00 22.58           O
ATOM    129  N   LYS    15      -6.453  -9.677  -5.866  1.00121.25           N
ATOM    130  CA  LYS    15      -6.725 -10.225  -7.163  1.00121.25           C
ATOM    131  CB  LYS    15      -5.469 -10.805  -7.840  1.00121.25           C
ATOM    132  CG  LYS    15      -5.712 -11.346  -9.252  1.00121.25           C
ATOM    133  CD  LYS    15      -5.918 -10.263 -10.314  1.00121.25           C
ATOM    134  CE  LYS    15      -7.065  -9.299 -10.006  1.00121.25           C
ATOM    135  NZ  LYS    15      -6.567  -8.166  -9.192  1.00121.25           N
ATOM    136  C   LYS    15      -7.722 -11.328  -7.066  1.00121.25           C
ATOM    137  O   LYS    15      -8.623 -11.440  -7.896  1.00121.25           O
ATOM    138  N   GLN    16      -7.587 -12.178  -6.035  1.00 54.19           N
ATOM    139  CA  GLN    16      -8.414 -13.346  -5.969  1.00 54.19           C
ATOM    140  CB  GLN    16      -8.032 -14.280  -4.805  1.00 54.19           C
ATOM    141  CG  GLN    16      -8.860 -15.565  -4.757  1.00 54.19           C
ATOM    142  CD  GLN    16      -8.279 -16.450  -3.664  1.00 54.19           C
ATOM    143  OE1 GLN    16      -9.005 -17.139  -2.950  1.00 54.19           O
ATOM    144  NE2 GLN    16      -6.926 -16.433  -3.533  1.00 54.19           N
ATOM    145  C   GLN    16      -9.860 -12.989  -5.825  1.00 54.19           C
ATOM    146  O   GLN    16     -10.701 -13.507  -6.557  1.00 54.19           O
ATOM    147  N   ILE    17     -10.202 -12.077  -4.900  1.00103.96           N
ATOM    148  CA  ILE    17     -11.590 -11.768  -4.704  1.00103.96           C
ATOM    149  CB  ILE    17     -11.814 -10.869  -3.525  1.00103.96           C
ATOM    150  CG1 ILE    17     -11.103  -9.521  -3.720  1.00103.96           C
ATOM    151  CG2 ILE    17     -11.363 -11.624  -2.265  1.00103.96           C
ATOM    152  CD1 ILE    17     -11.492  -8.487  -2.670  1.00103.96           C
ATOM    153  C   ILE    17     -12.139 -11.100  -5.923  1.00103.96           C
ATOM    154  O   ILE    17     -13.211 -11.457  -6.411  1.00103.96           O
ATOM    155  N   LYS    18     -11.398 -10.118  -6.463  1.00127.87           N
ATOM    156  CA  LYS    18     -11.885  -9.339  -7.562  1.00127.87           C
ATOM    157  CB  LYS    18     -10.879  -8.229  -7.929  1.00127.87           C
ATOM    158  CG  LYS    18     -11.471  -6.939  -8.516  1.00127.87           C
ATOM    159  CD  LYS    18     -12.189  -7.062  -9.859  1.00127.87           C
ATOM    160  CE  LYS    18     -12.747  -5.722 -10.357  1.00127.87           C
ATOM    161  NZ  LYS    18     -13.436  -5.896 -11.656  1.00127.87           N
ATOM    162  C   LYS    18     -12.070 -10.244  -8.742  1.00127.87           C
ATOM    163  O   LYS    18     -13.110 -10.221  -9.397  1.00127.87           O
ATOM    164  N   GLN    19     -11.071 -11.105  -9.021  1.00 76.03           N
ATOM    165  CA  GLN    19     -11.135 -11.959 -10.169  1.00 76.03           C
ATOM    166  CB  GLN    19      -9.871 -12.816 -10.349  1.00 76.03           C
ATOM    167  CG  GLN    19      -9.659 -13.829  -9.224  1.00 76.03           C
ATOM    168  CD  GLN    19      -8.385 -14.612  -9.521  1.00 76.03           C
ATOM    169  OE1 GLN    19      -7.657 -14.302 -10.462  1.00 76.03           O
ATOM    170  NE2 GLN    19      -8.099 -15.648  -8.687  1.00 76.03           N
ATOM    171  C   GLN    19     -12.284 -12.895 -10.001  1.00 76.03           C
ATOM    172  O   GLN    19     -13.030 -13.147 -10.945  1.00 76.03           O
ATOM    173  N   GLY    20     -12.456 -13.422  -8.775  1.00 18.33           N
ATOM    174  CA  GLY    20     -13.498 -14.374  -8.539  1.00 18.33           C
ATOM    175  C   GLY    20     -14.824 -13.731  -8.774  1.00 18.33           C
ATOM    176  O   GLY    20     -15.715 -14.331  -9.373  1.00 18.33           O
ATOM    177  N   ILE    21     -14.999 -12.485  -8.300  1.00 84.80           N
ATOM    178  CA  ILE    21     -16.276 -11.849  -8.438  1.00 84.80           C
ATOM    179  CB  ILE    21     -16.315 -10.494  -7.791  1.00 84.80           C
ATOM    180  CG1 ILE    21     -16.034 -10.613  -6.284  1.00 84.80           C
ATOM    181  CG2 ILE    21     -17.678  -9.856  -8.114  1.00 84.80           C
ATOM    182  CD1 ILE    21     -17.060 -11.465  -5.537  1.00 84.80           C
ATOM    183  C   ILE    21     -16.564 -11.655  -9.889  1.00 84.80           C
ATOM    184  O   ILE    21     -17.650 -11.977 -10.369  1.00 84.80           O
ATOM    185  N   LEU    22     -15.584 -11.126 -10.639  1.00 90.38           N
ATOM    186  CA  LEU    22     -15.831 -10.865 -12.023  1.00 90.38           C
ATOM    187  CB  LEU    22     -14.682 -10.108 -12.709  1.00 90.38           C
ATOM    188  CG  LEU    22     -14.632  -8.615 -12.338  1.00 90.38           C
ATOM    189  CD1 LEU    22     -15.782  -7.843 -13.002  1.00 90.38           C
ATOM    190  CD2 LEU    22     -14.621  -8.422 -10.817  1.00 90.38           C
ATOM    191  C   LEU    22     -16.061 -12.136 -12.770  1.00 90.38           C
ATOM    192  O   LEU    22     -16.986 -12.223 -13.577  1.00 90.38           O
ATOM    193  N   ARG    23     -15.223 -13.162 -12.545  1.00130.32           N
ATOM    194  CA  ARG    23     -15.424 -14.324 -13.358  1.00130.32           C
ATOM    195  CB  ARG    23     -14.378 -15.417 -13.082  1.00130.32           C
ATOM    196  CG  ARG    23     -12.930 -14.966 -13.300  1.00130.32           C
ATOM    197  CD  ARG    23     -12.600 -14.613 -14.750  1.00130.32           C
ATOM    198  NE  ARG    23     -11.171 -14.196 -14.798  1.00130.32           N
ATOM    199  CZ  ARG    23     -10.833 -12.904 -14.519  1.00130.32           C
ATOM    200  NH1 ARG    23     -11.800 -12.014 -14.149  1.00130.32           N
ATOM    201  NH2 ARG    23      -9.532 -12.502 -14.610  1.00130.32           N
ATOM    202  C   ARG    23     -16.770 -14.937 -13.091  1.00130.32           C
ATOM    203  O   ARG    23     -17.656 -14.897 -13.947  1.00130.32           O
ATOM    204  N   ALA    24     -16.952 -15.522 -11.884  1.00 66.84           N
ATOM    205  CA  ALA    24     -18.174 -16.197 -11.518  1.00 66.84           C
ATOM    206  CB  ALA    24     -18.000 -17.095 -10.282  1.00 66.84           C
ATOM    207  C   ALA    24     -19.308 -15.259 -11.221  1.00 66.84           C
ATOM    208  O   ALA    24     -20.374 -15.364 -11.823  1.00 66.84           O
ATOM    209  N   GLY    25     -19.070 -14.273 -10.324  1.00 49.75           N
ATOM    210  CA  GLY    25     -20.086 -13.351  -9.882  1.00 49.75           C
ATOM    211  C   GLY    25     -21.052 -13.976  -8.887  1.00 49.75           C
ATOM    212  O   GLY    25     -22.259 -13.843  -9.076  1.00 49.75           O
ATOM    213  N   PRO    26     -20.597 -14.657  -7.848  1.00 84.48           N
ATOM    214  CA  PRO    26     -21.431 -15.302  -6.849  1.00 84.48           C
ATOM    215  CD  PRO    26     -19.200 -14.621  -7.447  1.00 84.48           C
ATOM    216  CB  PRO    26     -20.457 -16.073  -5.962  1.00 84.48           C
ATOM    217  CG  PRO    26     -19.174 -15.222  -6.030  1.00 84.48           C
ATOM    218  C   PRO    26     -22.231 -14.339  -6.011  1.00 84.48           C
ATOM    219  O   PRO    26     -21.784 -13.215  -5.795  1.00 84.48           O
ATOM    220  N   ALA    27     -23.441 -14.762  -5.574  1.00 52.79           N
ATOM    221  CA  ALA    27     -24.338 -14.024  -4.720  1.00 52.79           C
ATOM    222  CB  ALA    27     -25.740 -14.652  -4.668  1.00 52.79           C
ATOM    223  C   ALA    27     -23.854 -13.921  -3.298  1.00 52.79           C
ATOM    224  O   ALA    27     -23.969 -12.868  -2.668  1.00 52.79           O
ATOM    225  N   ILE    28     -23.291 -15.020  -2.753  1.00 85.68           N
ATOM    226  CA  ILE    28     -22.967 -15.088  -1.352  1.00 85.68           C
ATOM    227  CB  ILE    28     -22.343 -16.395  -0.953  1.00 85.68           C
ATOM    228  CG1 ILE    28     -23.306 -17.566  -1.210  1.00 85.68           C
ATOM    229  CG2 ILE    28     -21.914 -16.273   0.518  1.00 85.68           C
ATOM    230  CD1 ILE    28     -23.559 -17.836  -2.693  1.00 85.68           C
ATOM    231  C   ILE    28     -21.986 -14.025  -0.992  1.00 85.68           C
ATOM    232  O   ILE    28     -22.142 -13.376   0.038  1.00 85.68           O
ATOM    233  N   ALA    29     -20.930 -13.857  -1.805  1.00 50.41           N
ATOM    234  CA  ALA    29     -19.918 -12.860  -1.595  1.00 50.41           C
ATOM    235  CB  ALA    29     -18.734 -13.012  -2.564  1.00 50.41           C
ATOM    236  C   ALA    29     -20.479 -11.481  -1.796  1.00 50.41           C
ATOM    237  O   ALA    29     -20.112 -10.544  -1.088  1.00 50.41           O
ATOM    238  N   LEU    30     -21.359 -11.314  -2.805  1.00 78.56           N
ATOM    239  CA  LEU    30     -21.914 -10.024  -3.116  1.00 78.56           C
ATOM    240  CB  LEU    30     -22.896 -10.106  -4.309  1.00 78.56           C
ATOM    241  CG  LEU    30     -23.468  -8.781  -4.864  1.00 78.56           C
ATOM    242  CD1 LEU    30     -24.414  -9.065  -6.042  1.00 78.56           C
ATOM    243  CD2 LEU    30     -24.149  -7.909  -3.796  1.00 78.56           C
ATOM    244  C   LEU    30     -22.676  -9.607  -1.909  1.00 78.56           C
ATOM    245  O   LEU    30     -22.467  -8.523  -1.364  1.00 78.56           O
ATOM    246  N   VAL    31     -23.571 -10.490  -1.441  1.00275.32           N
ATOM    247  CA  VAL    31     -24.230 -10.192  -0.213  1.00275.32           C
ATOM    248  CB  VAL    31     -25.340 -11.138   0.148  1.00275.32           C
ATOM    249  CG1 VAL    31     -26.446 -11.017  -0.912  1.00275.32           C
ATOM    250  CG2 VAL    31     -24.762 -12.555   0.280  1.00275.32           C
ATOM    251  C   VAL    31     -23.127 -10.379   0.755  1.00275.32           C
ATOM    252  O   VAL    31     -22.082 -10.910   0.425  1.00275.32           O
ATOM    253  N   GLY    32     -23.196  -9.854   1.957  1.00228.51           N
ATOM    254  CA  GLY    32     -22.067 -10.212   2.757  1.00228.51           C
ATOM    255  C   GLY    32     -21.011  -9.173   2.548  1.00228.51           C
ATOM    256  O   GLY    32     -20.536  -8.573   3.508  1.00228.51           O
ATOM    257  N   ASP    33     -20.571  -8.951   1.291  1.00 74.46           N
ATOM    258  CA  ASP    33     -19.658  -7.866   1.077  1.00 74.46           C
ATOM    259  CB  ASP    33     -19.078  -7.794  -0.349  1.00 74.46           C
ATOM    260  CG  ASP    33     -18.014  -8.870  -0.522  1.00 74.46           C
ATOM    261  OD1 ASP    33     -17.545  -9.412   0.514  1.00 74.46           O
ATOM    262  OD2 ASP    33     -17.658  -9.163  -1.693  1.00 74.46           O
ATOM    263  C   ASP    33     -20.470  -6.635   1.257  1.00 74.46           C
ATOM    264  O   ASP    33     -20.087  -5.701   1.957  1.00 74.46           O
ATOM    265  N   ALA    34     -21.655  -6.637   0.614  1.00 27.72           N
ATOM    266  CA  ALA    34     -22.538  -5.514   0.684  1.00 27.72           C
ATOM    267  CB  ALA    34     -23.798  -5.686  -0.183  1.00 27.72           C
ATOM    268  C   ALA    34     -22.978  -5.396   2.103  1.00 27.72           C
ATOM    269  O   ALA    34     -23.046  -4.300   2.661  1.00 27.72           O
ATOM    270  N   ARG    35     -23.270  -6.553   2.725  1.00 81.68           N
ATOM    271  CA  ARG    35     -23.724  -6.567   4.084  1.00 81.68           C
ATOM    272  CB  ARG    35     -24.000  -8.006   4.555  1.00 81.68           C
ATOM    273  CG  ARG    35     -24.259  -8.182   6.052  1.00 81.68           C
ATOM    274  CD  ARG    35     -24.734  -9.598   6.389  1.00 81.68           C
ATOM    275  NE  ARG    35     -24.642  -9.792   7.863  1.00 81.68           N
ATOM    276  CZ  ARG    35     -23.619 -10.532   8.382  1.00 81.68           C
ATOM    277  NH1 ARG    35     -22.697 -11.097   7.549  1.00 81.68           N
ATOM    278  NH2 ARG    35     -23.523 -10.720   9.730  1.00 81.68           N
ATOM    279  C   ARG    35     -22.637  -5.984   4.927  1.00 81.68           C
ATOM    280  O   ARG    35     -22.886  -5.165   5.810  1.00 81.68           O
ATOM    281  N   ALA    36     -21.385  -6.387   4.643  1.00 37.93           N
ATOM    282  CA  ALA    36     -20.266  -5.921   5.404  1.00 37.93           C
ATOM    283  CB  ALA    36     -18.931  -6.517   4.926  1.00 37.93           C
ATOM    284  C   ALA    36     -20.191  -4.447   5.227  1.00 37.93           C
ATOM    285  O   ALA    36     -20.001  -3.706   6.192  1.00 37.93           O
ATOM    286  N   VAL    37     -20.355  -3.970   3.980  1.00184.19           N
ATOM    287  CA  VAL    37     -20.318  -2.552   3.816  1.00184.19           C
ATOM    288  CB  VAL    37     -19.710  -2.127   2.503  1.00184.19           C
ATOM    289  CG1 VAL    37     -20.422  -2.841   1.340  1.00184.19           C
ATOM    290  CG2 VAL    37     -19.765  -0.594   2.424  1.00184.19           C
ATOM    291  C   VAL    37     -21.729  -2.072   3.915  1.00184.19           C
ATOM    292  O   VAL    37     -22.410  -1.830   2.921  1.00184.19           O
ATOM    293  N   GLY    38     -22.194  -1.893   5.161  1.00 27.14           N
ATOM    294  CA  GLY    38     -23.533  -1.441   5.375  1.00 27.14           C
ATOM    295  C   GLY    38     -23.504  -0.559   6.615  1.00 27.14           C
ATOM    296  O   GLY    38     -24.598  -0.113   7.052  1.00 27.14           O
ATOM    297  OXT GLY    38     -22.384  -0.320   7.141  1.00 27.14           O
TER     298      GLY    38
END
