# Supplementary material for: Prediction of Anticancer Peptides with High Efficacy and Low Toxicity by Hybrid Model Based on 3D Structure of Peptides
Source: Int J Mol Sci. 2021 May 26;22(11):5630. doi: 10.3390/ijms22115630 (PMC8198792; doi:10.3390/ijms22115630)
Supplement: Supplementary file 1 [file ijms-22-05630-s001.zip › Supplement2(Datasets)/ACPs(PDB)/D1/PDB(Negative)/(128)NL_satpdb11766.pdb]

EXPDTA    THEORETICAL MODEL, MODELLER 9.13 2015/09/20 23:36:33
REMARK   6 MODELLER OBJECTIVE FUNCTION:      1126.1619
REMARK   6 MODELLER BEST TEMPLATE % SEQ ID:  60.000
ATOM      1  N   ARG     1      -7.661  -7.288  13.669  1.00115.58           N
ATOM      2  CA  ARG     1      -7.896  -7.526  15.111  1.00115.58           C
ATOM      3  CB  ARG     1      -6.558  -7.704  15.846  1.00115.58           C
ATOM      4  CG  ARG     1      -6.713  -8.113  17.312  1.00115.58           C
ATOM      5  CD  ARG     1      -7.224  -9.544  17.494  1.00115.58           C
ATOM      6  NE  ARG     1      -6.244 -10.454  16.836  1.00115.58           N
ATOM      7  CZ  ARG     1      -6.421 -10.802  15.528  1.00115.58           C
ATOM      8  NH1 ARG     1      -7.506 -10.344  14.841  1.00115.58           N
ATOM      9  NH2 ARG     1      -5.518 -11.616  14.908  1.00115.58           N
ATOM     10  C   ARG     1      -8.615  -6.364  15.699  1.00115.58           C
ATOM     11  O   ARG     1      -9.761  -6.094  15.341  1.00115.58           O
ATOM     12  N   LEU     2      -7.943  -5.626  16.604  1.00275.15           N
ATOM     13  CA  LEU     2      -8.604  -4.518  17.224  1.00275.15           C
ATOM     14  CB  LEU     2      -7.716  -3.740  18.210  1.00275.15           C
ATOM     15  CG  LEU     2      -7.265  -4.577  19.421  1.00275.15           C
ATOM     16  CD1 LEU     2      -6.388  -3.750  20.376  1.00275.15           C
ATOM     17  CD2 LEU     2      -8.465  -5.239  20.123  1.00275.15           C
ATOM     18  C   LEU     2      -9.003  -3.592  16.131  1.00275.15           C
ATOM     19  O   LEU     2      -8.194  -3.201  15.292  1.00275.15           O
ATOM     20  N   LYS     3     -10.298  -3.239  16.119  1.00 76.84           N
ATOM     21  CA  LYS     3     -10.837  -2.409  15.091  1.00 76.84           C
ATOM     22  CB  LYS     3     -12.354  -2.205  15.237  1.00 76.84           C
ATOM     23  CG  LYS     3     -13.129  -3.512  15.051  1.00 76.84           C
ATOM     24  CD  LYS     3     -14.598  -3.440  15.465  1.00 76.84           C
ATOM     25  CE  LYS     3     -15.528  -3.006  14.332  1.00 76.84           C
ATOM     26  NZ  LYS     3     -16.936  -3.085  14.777  1.00 76.84           N
ATOM     27  C   LYS     3     -10.156  -1.089  15.176  1.00 76.84           C
ATOM     28  O   LYS     3      -9.830  -0.481  14.158  1.00 76.84           O
ATOM     29  N   GLU     4      -9.902  -0.620  16.408  1.00 56.04           N
ATOM     30  CA  GLU     4      -9.265   0.649  16.564  1.00 56.04           C
ATOM     31  CB  GLU     4      -9.060   1.032  18.040  1.00 56.04           C
ATOM     32  CG  GLU     4     -10.370   1.269  18.792  1.00 56.04           C
ATOM     33  CD  GLU     4     -10.023   1.637  20.228  1.00 56.04           C
ATOM     34  OE1 GLU     4      -9.271   0.860  20.873  1.00 56.04           O
ATOM     35  OE2 GLU     4     -10.502   2.704  20.695  1.00 56.04           O
ATOM     36  C   GLU     4      -7.918   0.553  15.931  1.00 56.04           C
ATOM     37  O   GLU     4      -7.482   1.471  15.239  1.00 56.04           O
ATOM     38  N   LEU     5      -7.229  -0.585  16.138  1.00 85.70           N
ATOM     39  CA  LEU     5      -5.906  -0.746  15.611  1.00 85.70           C
ATOM     40  CB  LEU     5      -5.294  -2.105  16.014  1.00 85.70           C
ATOM     41  CG  LEU     5      -3.781  -2.290  15.750  1.00 85.70           C
ATOM     42  CD1 LEU     5      -3.329  -3.688  16.200  1.00 85.70           C
ATOM     43  CD2 LEU     5      -3.371  -1.990  14.298  1.00 85.70           C
ATOM     44  C   LEU     5      -6.005  -0.697  14.119  1.00 85.70           C
ATOM     45  O   LEU     5      -5.244   0.008  13.458  1.00 85.70           O
ATOM     46  N   ILE     6      -6.989  -1.417  13.552  1.00 46.00           N
ATOM     47  CA  ILE     6      -7.124  -1.500  12.126  1.00 46.00           C
ATOM     48  CB  ILE     6      -8.266  -2.381  11.709  1.00 46.00           C
ATOM     49  CG1 ILE     6      -8.019  -3.827  12.171  1.00 46.00           C
ATOM     50  CG2 ILE     6      -8.453  -2.241  10.188  1.00 46.00           C
ATOM     51  CD1 ILE     6      -9.255  -4.722  12.080  1.00 46.00           C
ATOM     52  C   ILE     6      -7.395  -0.136  11.588  1.00 46.00           C
ATOM     53  O   ILE     6      -6.802   0.276  10.591  1.00 46.00           O
ATOM     54  N   THR     7      -8.275   0.615  12.272  0.83 46.26           N
ATOM     55  CA  THR     7      -8.686   1.898  11.794  0.83 46.26           C
ATOM     56  CB  THR     7      -9.603   2.601  12.754  0.83 46.26           C
ATOM     57  OG1 THR     7     -10.760   1.810  12.986  1.00 46.26           O
ATOM     58  CG2 THR     7     -10.007   3.960  12.158  1.00 46.26           C
ATOM     59  C   THR     7      -7.469   2.729  11.636  0.83 46.26           C
ATOM     60  O   THR     7      -7.297   3.384  10.608  0.83 46.26           O
ATOM     61  N   THR     8      -6.584   2.720  12.650  1.00 64.51           N
ATOM     62  CA  THR     8      -5.395   3.490  12.482  1.00 64.51           C
ATOM     63  CB  THR     8      -4.452   3.400  13.648  1.00 64.51           C
ATOM     64  OG1 THR     8      -5.089   3.846  14.836  1.00 64.51           O
ATOM     65  CG2 THR     8      -3.217   4.269  13.347  1.00 64.51           C
ATOM     66  C   THR     8      -4.711   2.886  11.310  1.00 64.51           C
ATOM     67  O   THR     8      -4.343   3.575  10.359  1.00 64.51           O
ATOM     68  N   GLY     9      -4.572   1.547  11.341  1.00231.24           N
ATOM     69  CA  GLY     9      -3.954   0.851  10.259  1.00231.24           C
ATOM     70  C   GLY     9      -2.517   1.222  10.316  1.00231.24           C
ATOM     71  O   GLY     9      -1.760   0.991   9.373  1.00231.24           O
ATOM     72  N   GLY    10      -2.114   1.822  11.450  1.00290.65           N
ATOM     73  CA  GLY    10      -0.765   2.265  11.580  1.00290.65           C
ATOM     74  C   GLY    10      -0.581   3.216  10.454  1.00290.65           C
ATOM     75  O   GLY    10       0.483   3.243   9.837  1.00290.65           O
ATOM     76  N   GLN    11      -1.626   4.033  10.189  1.00333.48           N
ATOM     77  CA  GLN    11      -1.653   4.880   9.037  1.00333.48           C
ATOM     78  CB  GLN    11      -0.766   6.141   9.111  1.00333.48           C
ATOM     79  CG  GLN    11       0.739   5.895   9.198  1.00333.48           C
ATOM     80  CD  GLN    11       1.417   7.255   9.255  1.00333.48           C
ATOM     81  OE1 GLN    11       1.179   8.117   8.412  1.00333.48           O
ATOM     82  NE2 GLN    11       2.281   7.460  10.287  1.00333.48           N
ATOM     83  C   GLN    11      -1.264   4.003   7.903  1.00333.48           C
ATOM     84  O   GLN    11      -0.179   4.107   7.338  1.00333.48           O
ATOM     85  N   LYS    12      -2.157   3.047   7.602  1.00172.70           N
ATOM     86  CA  LYS    12      -1.905   2.072   6.590  1.00172.70           C
ATOM     87  CB  LYS    12      -3.076   1.101   6.369  1.00172.70           C
ATOM     88  CG  LYS    12      -2.786   0.064   5.282  1.00172.70           C
ATOM     89  CD  LYS    12      -3.727  -1.142   5.300  1.00172.70           C
ATOM     90  CE  LYS    12      -3.337  -2.197   6.338  1.00172.70           C
ATOM     91  NZ  LYS    12      -2.006  -2.756   6.011  1.00172.70           N
ATOM     92  C   LYS    12      -1.682   2.815   5.330  1.00172.70           C
ATOM     93  O   LYS    12      -0.908   2.391   4.474  1.00172.70           O
ATOM     94  N   ILE    13      -2.363   3.960   5.192  1.00134.39           N
ATOM     95  CA  ILE    13      -2.186   4.740   4.014  1.00134.39           C
ATOM     96  CB  ILE    13      -3.008   5.998   4.008  1.00134.39           C
ATOM     97  CG1 ILE    13      -2.923   6.655   2.629  1.00134.39           C
ATOM     98  CG2 ILE    13      -2.562   6.914   5.158  1.00134.39           C
ATOM     99  CD1 ILE    13      -3.937   7.779   2.434  1.00134.39           C
ATOM    100  C   ILE    13      -0.742   5.117   3.948  1.00134.39           C
ATOM    101  O   ILE    13      -0.126   5.059   2.885  1.00134.39           O
ATOM    102  N   GLY    14      -0.146   5.459   5.104  1.00 44.69           N
ATOM    103  CA  GLY    14       1.220   5.892   5.116  1.00 44.69           C
ATOM    104  C   GLY    14       2.047   4.795   4.540  1.00 44.69           C
ATOM    105  O   GLY    14       3.048   5.043   3.872  1.00 44.69           O
ATOM    106  N   GLU    15       1.645   3.542   4.808  1.00 95.79           N
ATOM    107  CA  GLU    15       2.370   2.400   4.341  1.00 95.79           C
ATOM    108  CB  GLU    15       1.778   1.078   4.852  1.00 95.79           C
ATOM    109  CG  GLU    15       1.698   1.027   6.379  1.00 95.79           C
ATOM    110  CD  GLU    15       3.065   1.375   6.950  1.00 95.79           C
ATOM    111  OE1 GLU    15       4.069   1.300   6.192  1.00 95.79           O
ATOM    112  OE2 GLU    15       3.121   1.727   8.158  1.00 95.79           O
ATOM    113  C   GLU    15       2.326   2.369   2.847  1.00 95.79           C
ATOM    114  O   GLU    15       3.302   1.991   2.202  1.00 95.79           O
ATOM    115  N   LYS    16       1.187   2.764   2.250  1.00146.29           N
ATOM    116  CA  LYS    16       1.063   2.702   0.822  1.00146.29           C
ATOM    117  CB  LYS    16      -0.293   3.222   0.317  1.00146.29           C
ATOM    118  CG  LYS    16      -1.483   2.388   0.791  1.00146.29           C
ATOM    119  CD  LYS    16      -1.449   0.943   0.291  0.90146.29           C
ATOM    120  CE  LYS    16      -2.610   0.086   0.800  1.00146.29           C
ATOM    121  NZ  LYS    16      -3.890   0.581   0.247  1.00146.29           N
ATOM    122  C   LYS    16       2.104   3.582   0.218  0.90146.29           C
ATOM    123  O   LYS    16       2.810   3.178  -0.703  0.90146.29           O
ATOM    124  N   ILE    17       2.238   4.814   0.742  1.00 92.54           N
ATOM    125  CA  ILE    17       3.187   5.746   0.202  1.00 92.54           C
ATOM    126  CB  ILE    17       3.129   7.099   0.853  1.00 92.54           C
ATOM    127  CG1 ILE    17       1.786   7.788   0.557  1.00 92.54           C
ATOM    128  CG2 ILE    17       4.344   7.904   0.364  1.00 92.54           C
ATOM    129  CD1 ILE    17       0.581   7.115   1.210  1.00 92.54           C
ATOM    130  C   ILE    17       4.559   5.205   0.425  1.00 92.54           C
ATOM    131  O   ILE    17       5.432   5.276  -0.440  1.00 92.54           O
ATOM    132  N   ARG    18       4.755   4.614   1.609  1.00115.16           N
ATOM    133  CA  ARG    18       6.027   4.145   2.055  1.00115.16           C
ATOM    134  CB  ARG    18       5.943   3.511   3.454  1.00115.16           C
ATOM    135  CG  ARG    18       7.268   3.518   4.216  1.00115.16           C
ATOM    136  CD  ARG    18       7.650   4.924   4.684  0.90115.16           C
ATOM    137  NE  ARG    18       8.878   4.818   5.518  1.00115.16           N
ATOM    138  CZ  ARG    18       9.351   5.928   6.156  1.00115.16           C
ATOM    139  NH1 ARG    18       8.698   7.121   6.025  1.00115.16           N
ATOM    140  NH2 ARG    18      10.477   5.846   6.923  1.00115.16           N
ATOM    141  C   ARG    18       6.542   3.101   1.113  1.00115.16           C
ATOM    142  O   ARG    18       7.745   3.037   0.870  1.00115.16           O
ATOM    143  N   ARG    19       5.654   2.262   0.543  1.00148.11           N
ATOM    144  CA  ARG    19       6.119   1.174  -0.272  1.00148.11           C
ATOM    145  CB  ARG    19       5.002   0.328  -0.912  1.00148.11           C
ATOM    146  CG  ARG    19       4.136   1.102  -1.907  1.00148.11           C
ATOM    147  CD  ARG    19       3.357   0.211  -2.878  1.00148.11           C
ATOM    148  NE  ARG    19       2.398  -0.606  -2.086  1.00148.11           N
ATOM    149  CZ  ARG    19       1.655  -1.564  -2.713  1.00148.11           C
ATOM    150  NH1 ARG    19       1.808  -1.775  -4.053  1.00148.11           N
ATOM    151  NH2 ARG    19       0.762  -2.312  -2.004  1.00148.11           N
ATOM    152  C   ARG    19       6.910   1.712  -1.419  1.00148.11           C
ATOM    153  O   ARG    19       7.966   1.183  -1.755  1.00148.11           O
ATOM    154  N   ILE    20       6.426   2.787  -2.059  1.00 62.05           N
ATOM    155  CA  ILE    20       7.118   3.284  -3.211  1.00 62.05           C
ATOM    156  CB  ILE    20       6.431   4.467  -3.817  1.00 62.05           C
ATOM    157  CG1 ILE    20       5.013   4.097  -4.268  1.00 62.05           C
ATOM    158  CG2 ILE    20       7.321   4.994  -4.950  1.00 62.05           C
ATOM    159  CD1 ILE    20       4.166   5.316  -4.620  1.00 62.05           C
ATOM    160  C   ILE    20       8.476   3.749  -2.803  1.00 62.05           C
ATOM    161  O   ILE    20       9.482   3.422  -3.432  1.00 62.05           O
ATOM    162  N   GLY    21       8.536   4.510  -1.700  0.92 34.97           N
ATOM    163  CA  GLY    21       9.783   5.068  -1.280  0.92 34.97           C
ATOM    164  C   GLY    21      10.736   3.964  -0.967  0.92 34.97           C
ATOM    165  O   GLY    21      11.927   4.065  -1.256  0.92 34.97           O
ATOM    166  N   GLN    22      10.235   2.873  -0.361  1.00142.25           N
ATOM    167  CA  GLN    22      11.092   1.808   0.067  1.00142.25           C
ATOM    168  CB  GLN    22      10.386   0.739   0.933  1.00142.25           C
ATOM    169  CG  GLN    22       9.335  -0.122   0.229  1.00142.25           C
ATOM    170  CD  GLN    22      10.006  -1.398  -0.262  1.00142.25           C
ATOM    171  OE1 GLN    22      11.210  -1.588  -0.095  1.00142.25           O
ATOM    172  NE2 GLN    22       9.202  -2.307  -0.879  1.00142.25           N
ATOM    173  C   GLN    22      11.745   1.151  -1.111  1.00142.25           C
ATOM    174  O   GLN    22      12.881   0.696  -1.007  1.00142.25           O
ATOM    175  N   ARG    23      11.048   1.058  -2.258  0.92 94.75           N
ATOM    176  CA  ARG    23      11.606   0.380  -3.398  0.92 94.75           C
ATOM    177  CB  ARG    23      10.616   0.321  -4.573  0.92 94.75           C
ATOM    178  CG  ARG    23       9.357  -0.488  -4.256  0.92 94.75           C
ATOM    179  CD  ARG    23       8.334  -0.506  -5.392  0.90 94.75           C
ATOM    180  NE  ARG    23       7.181  -1.330  -4.937  1.00 94.75           N
ATOM    181  CZ  ARG    23       7.168  -2.672  -5.181  1.00 94.75           C
ATOM    182  NH1 ARG    23       8.195  -3.247  -5.872  1.00 94.75           N
ATOM    183  NH2 ARG    23       6.134  -3.439  -4.730  1.00 94.75           N
ATOM    184  C   ARG    23      12.835   1.084  -3.886  0.92 94.75           C
ATOM    185  O   ARG    23      13.874   0.464  -4.112  0.92 94.75           O
ATOM    186  N   ILE    24      12.748   2.415  -4.041  1.00 71.39           N
ATOM    187  CA  ILE    24      13.828   3.194  -4.571  1.00 71.39           C
ATOM    188  CB  ILE    24      13.432   4.624  -4.787  1.00 71.39           C
ATOM    189  CG1 ILE    24      12.218   4.696  -5.727  1.00 71.39           C
ATOM    190  CG2 ILE    24      14.645   5.375  -5.347  1.00 71.39           C
ATOM    191  CD1 ILE    24      11.570   6.078  -5.778  1.00 71.39           C
ATOM    192  C   ILE    24      14.980   3.157  -3.620  1.00 71.39           C
ATOM    193  O   ILE    24      16.138   3.054  -4.023  1.00 71.39           O
ATOM    194  N   LYS    25      14.674   3.212  -2.315  1.00161.72           N
ATOM    195  CA  LYS    25      15.675   3.302  -1.296  1.00161.72           C
ATOM    196  CB  LYS    25      15.047   3.285   0.110  1.00161.72           C
ATOM    197  CG  LYS    25      16.014   3.567   1.265  1.00161.72           C
ATOM    198  CD  LYS    25      17.089   2.498   1.472  1.00161.72           C
ATOM    199  CE  LYS    25      17.969   2.749   2.700  1.00161.72           C
ATOM    200  NZ  LYS    25      18.800   3.954   2.491  1.00161.72           N
ATOM    201  C   LYS    25      16.615   2.143  -1.417  1.00161.72           C
ATOM    202  O   LYS    25      17.824   2.312  -1.268  1.00161.72           O
ATOM    203  N   ASP    26      16.085   0.935  -1.686  1.00 52.94           N
ATOM    204  CA  ASP    26      16.891  -0.249  -1.806  1.00 52.94           C
ATOM    205  CB  ASP    26      16.054  -1.533  -1.959  1.00 52.94           C
ATOM    206  CG  ASP    26      16.985  -2.730  -1.809  1.00 52.94           C
ATOM    207  OD1 ASP    26      18.114  -2.539  -1.284  1.00 52.94           O
ATOM    208  OD2 ASP    26      16.581  -3.852  -2.219  1.00 52.94           O
ATOM    209  C   ASP    26      17.761  -0.136  -3.021  1.00 52.94           C
ATOM    210  O   ASP    26      18.900  -0.600  -3.024  1.00 52.94           O
ATOM    211  N   PHE    27      17.247   0.507  -4.087  1.00 58.92           N
ATOM    212  CA  PHE    27      17.949   0.584  -5.336  1.00 58.92           C
ATOM    213  CB  PHE    27      17.189   1.373  -6.417  1.00 58.92           C
ATOM    214  CG  PHE    27      17.964   1.265  -7.689  1.00 58.92           C
ATOM    215  CD1 PHE    27      17.823   0.159  -8.496  1.00 58.92           C
ATOM    216  CD2 PHE    27      18.820   2.267  -8.081  1.00 58.92           C
ATOM    217  CE1 PHE    27      18.532   0.049  -9.669  1.00 58.92           C
ATOM    218  CE2 PHE    27      19.532   2.161  -9.255  1.00 58.92           C
ATOM    219  CZ  PHE    27      19.387   1.053 -10.053  1.00 58.92           C
ATOM    220  C   PHE    27      19.260   1.268  -5.123  1.00 58.92           C
ATOM    221  O   PHE    27      20.288   0.817  -5.625  1.00 58.92           O
ATOM    222  N   PHE    28      19.267   2.361  -4.340  1.00112.09           N
ATOM    223  CA  PHE    28      20.480   3.098  -4.140  1.00112.09           C
ATOM    224  CB  PHE    28      20.331   4.275  -3.161  1.00112.09           C
ATOM    225  CG  PHE    28      19.459   5.305  -3.795  1.00112.09           C
ATOM    226  CD1 PHE    28      18.091   5.193  -3.736  1.00112.09           C
ATOM    227  CD2 PHE    28      20.009   6.389  -4.444  1.00112.09           C
ATOM    228  CE1 PHE    28      17.292   6.145  -4.322  1.00112.09           C
ATOM    229  CE2 PHE    28      19.212   7.346  -5.033  1.00112.09           C
ATOM    230  CZ  PHE    28      17.846   7.224  -4.968  1.00112.09           C
ATOM    231  C   PHE    28      21.491   2.171  -3.548  1.00112.09           C
ATOM    232  O   PHE    28      22.662   2.198  -3.921  1.00112.09           O
ATOM    233  N   LYS    29      21.061   1.320  -2.602  1.00152.36           N
ATOM    234  CA  LYS    29      21.954   0.418  -1.936  1.00152.36           C
ATOM    235  CB  LYS    29      21.229  -0.446  -0.890  1.00152.36           C
ATOM    236  CG  LYS    29      22.165  -1.321  -0.058  1.00152.36           C
ATOM    237  CD  LYS    29      23.085  -0.518   0.862  1.00152.36           C
ATOM    238  CE  LYS    29      22.337   0.461   1.768  1.00152.36           C
ATOM    239  NZ  LYS    29      21.541  -0.282   2.771  1.00152.36           N
ATOM    240  C   LYS    29      22.555  -0.503  -2.951  1.00152.36           C
ATOM    241  O   LYS    29      23.750  -0.798  -2.898  1.00152.36           O
ATOM    242  N   ASN    30      21.739  -0.971  -3.915  1.00 87.94           N
ATOM    243  CA  ASN    30      22.221  -1.891  -4.901  1.00 87.94           C
ATOM    244  CB  ASN    30      21.141  -2.294  -5.922  1.00 87.94           C
ATOM    245  CG  ASN    30      20.053  -3.082  -5.207  1.00 87.94           C
ATOM    246  OD1 ASN    30      18.954  -3.255  -5.733  1.00 87.94           O
ATOM    247  ND2 ASN    30      20.353  -3.566  -3.972  1.00 87.94           N
ATOM    248  C   ASN    30      23.313  -1.231  -5.669  1.00 87.94           C
ATOM    249  O   ASN    30      24.357  -1.839  -5.897  1.00 87.94           O
ATOM    250  N   LEU    31      23.111   0.034  -6.087  1.00311.13           N
ATOM    251  CA  LEU    31      24.142   0.668  -6.856  1.00311.13           C
ATOM    252  CB  LEU    31      23.607   1.462  -8.058  1.00311.13           C
ATOM    253  CG  LEU    31      22.715   0.648  -9.010  1.00311.13           C
ATOM    254  CD1 LEU    31      22.391   1.450 -10.279  1.00311.13           C
ATOM    255  CD2 LEU    31      23.299  -0.738  -9.310  1.00311.13           C
ATOM    256  C   LEU    31      24.823   1.681  -5.985  1.00311.13           C
ATOM    257  O   LEU    31      24.292   2.770  -5.778  1.00311.13           O
ATOM    258  N   GLN    32      26.016   1.360  -5.436  1.00282.60           N
ATOM    259  CA  GLN    32      26.659   2.346  -4.607  1.00282.60           C
ATOM    260  CB  GLN    32      27.826   1.775  -3.784  1.00282.60           C
ATOM    261  CG  GLN    32      27.396   0.683  -2.801  1.00282.60           C
ATOM    262  CD  GLN    32      26.442   1.304  -1.790  1.00282.60           C
ATOM    263  OE1 GLN    32      25.479   1.976  -2.155  1.00282.60           O
ATOM    264  NE2 GLN    32      26.716   1.073  -0.478  1.00282.60           N
ATOM    265  C   GLN    32      27.110   3.500  -5.458  1.00282.60           C
ATOM    266  O   GLN    32      26.769   4.642  -5.159  1.00282.60           O
ATOM    267  N   PRO    33      27.903   3.294  -6.479  1.00304.79           N
ATOM    268  CA  PRO    33      28.702   2.114  -6.622  1.00304.79           C
ATOM    269  CD  PRO    33      27.723   3.991  -7.740  1.00304.79           C
ATOM    270  CB  PRO    33      29.052   2.003  -8.106  1.00304.79           C
ATOM    271  CG  PRO    33      28.829   3.426  -8.648  1.00304.79           C
ATOM    272  C   PRO    33      29.887   2.450  -5.773  1.00304.79           C
ATOM    273  O   PRO    33      30.236   3.628  -5.709  1.00304.79           O
ATOM    274  N   ARG    34      30.524   1.456  -5.129  1.00183.85           N
ATOM    275  CA  ARG    34      31.651   1.729  -4.284  1.00183.85           C
ATOM    276  CB  ARG    34      32.781   2.515  -4.973  1.00183.85           C
ATOM    277  CG  ARG    34      33.393   1.774  -6.162  1.00183.85           C
ATOM    278  CD  ARG    34      34.042   0.439  -5.789  1.00183.85           C
ATOM    279  NE  ARG    34      35.295   0.728  -5.038  1.00183.85           N
ATOM    280  CZ  ARG    34      36.483   0.813  -5.704  1.00183.85           C
ATOM    281  NH1 ARG    34      36.518   0.693  -7.064  1.00183.85           N
ATOM    282  NH2 ARG    34      37.642   0.996  -5.007  1.00183.85           N
ATOM    283  C   ARG    34      31.180   2.528  -3.110  1.00183.85           C
ATOM    284  O   ARG    34      30.249   3.324  -3.195  1.00183.85           O
ATOM    285  N   GLU    35      31.827   2.321  -1.954  1.00 92.78           N
ATOM    286  CA  GLU    35      31.459   3.025  -0.763  1.00 92.78           C
ATOM    287  CB  GLU    35      32.132   2.439   0.490  1.00 92.78           C
ATOM    288  CG  GLU    35      31.790   3.158   1.796  1.00 92.78           C
ATOM    289  CD  GLU    35      32.562   2.458   2.908  1.00 92.78           C
ATOM    290  OE1 GLU    35      33.762   2.145   2.685  1.00 92.78           O
ATOM    291  OE2 GLU    35      31.963   2.217   3.991  1.00 92.78           O
ATOM    292  C   GLU    35      31.935   4.437  -0.902  1.00 92.78           C
ATOM    293  O   GLU    35      32.896   4.713  -1.620  1.00 92.78           O
ATOM    294  N   GLU    36      31.246   5.380  -0.230  1.00118.32           N
ATOM    295  CA  GLU    36      31.668   6.751  -0.264  1.00118.32           C
ATOM    296  CB  GLU    36      30.624   7.728  -0.841  1.00118.32           C
ATOM    297  CG  GLU    36      30.406   7.618  -2.352  1.00118.32           C
ATOM    298  CD  GLU    36      29.404   6.504  -2.629  1.00118.32           C
ATOM    299  OE1 GLU    36      28.409   6.392  -1.862  1.00118.32           O
ATOM    300  OE2 GLU    36      29.619   5.752  -3.618  1.00118.32           O
ATOM    301  C   GLU    36      31.896   7.173   1.152  1.00118.32           C
ATOM    302  O   GLU    36      31.262   6.658   2.072  1.00118.32           O
ATOM    303  N   LYS    37      32.842   8.104   1.375  1.00305.21           N
ATOM    304  CA  LYS    37      33.042   8.557   2.719  1.00305.21           C
ATOM    305  CB  LYS    37      34.301   7.992   3.398  1.00305.21           C
ATOM    306  CG  LYS    37      34.171   6.509   3.743  1.00305.21           C
ATOM    307  CD  LYS    37      32.974   6.213   4.649  1.00305.21           C
ATOM    308  CE  LYS    37      32.811   4.735   5.003  1.00305.21           C
ATOM    309  NZ  LYS    37      31.627   4.556   5.872  1.00305.21           N
ATOM    310  C   LYS    37      33.160  10.044   2.701  1.00305.21           C
ATOM    311  O   LYS    37      33.692  10.629   1.759  1.00305.21           O
ATOM    312  N   SER    38      32.637  10.694   3.757  1.00 33.77           N
ATOM    313  CA  SER    38      32.711  12.119   3.848  1.00 33.77           C
ATOM    314  CB  SER    38      31.505  12.742   4.572  1.00 33.77           C
ATOM    315  OG  SER    38      31.445  12.271   5.908  1.00 33.77           O
ATOM    316  C   SER    38      33.951  12.447   4.668  1.00 33.77           C
ATOM    317  O   SER    38      34.591  11.491   5.182  1.00 33.77           O
ATOM    318  OXT SER    38      34.271  13.659   4.795  1.00 33.77           O
TER     319      SER    38
END
