# Supplementary material for: Prediction of Anticancer Peptides with High Efficacy and Low Toxicity by Hybrid Model Based on 3D Structure of Peptides
Source: Int J Mol Sci. 2021 May 26;22(11):5630. doi: 10.3390/ijms22115630 (PMC8198792; doi:10.3390/ijms22115630)
Supplement: Supplementary file 1 [file ijms-22-05630-s001.zip › Supplement2(Datasets)/ACPs(PDB)/D1/PDB(Negative)/(129)NL_satpdb11768.pdb]

ATOM      1  N   ILE     1       7.596   3.904 -14.372  1.00  0.00           N  
ATOM      2  H   ILE     1       7.853   4.719 -14.910  1.00  0.00           H  
ATOM      3  CA  ILE     1       6.153   3.478 -14.218  1.00  0.00           C  
ATOM      4  HA  ILE     1       5.797   4.324 -13.631  1.00  0.00           H  
ATOM      5  CB  ILE     1       5.357   3.509 -15.565  1.00  0.00           C  
ATOM      6  HB  ILE     1       5.792   4.261 -16.224  1.00  0.00           H  
ATOM      7  CG2 ILE     1       5.312   2.255 -16.364  1.00  0.00           C  
ATOM      8 HG21 ILE     1       4.433   1.656 -16.126  1.00  0.00           H  
ATOM      9 HG22 ILE     1       5.238   2.519 -17.420  1.00  0.00           H  
ATOM     10 HG23 ILE     1       6.217   1.664 -16.225  1.00  0.00           H  
ATOM     11  CG1 ILE     1       3.963   4.066 -15.272  1.00  0.00           C  
ATOM     12 HG12 ILE     1       3.415   3.998 -16.212  1.00  0.00           H  
ATOM     13 HG13 ILE     1       3.418   3.379 -14.624  1.00  0.00           H  
ATOM     14  CD1 ILE     1       3.765   5.487 -14.698  1.00  0.00           C  
ATOM     15 HD11 ILE     1       2.750   5.842 -14.874  1.00  0.00           H  
ATOM     16 HD12 ILE     1       3.998   5.540 -13.635  1.00  0.00           H  
ATOM     17 HD13 ILE     1       4.506   6.131 -15.172  1.00  0.00           H  
ATOM     18  C   ILE     1       5.924   2.260 -13.335  1.00  0.00           C  
ATOM     19  O   ILE     1       5.159   2.391 -12.391  1.00  0.00           O  
ATOM     20  N   ASN     2       6.516   1.046 -13.592  1.00  0.00           N  
ATOM     21  H   ASN     2       7.172   1.025 -14.360  1.00  0.00           H  
ATOM     22  CA  ASN     2       6.320  -0.200 -12.842  1.00  0.00           C  
ATOM     23  HA  ASN     2       5.240  -0.295 -12.730  1.00  0.00           H  
ATOM     24  CB  ASN     2       6.860  -1.366 -13.664  1.00  0.00           C  
ATOM     25  HB2 ASN     2       6.349  -1.302 -14.624  1.00  0.00           H  
ATOM     26  HB3 ASN     2       7.946  -1.288 -13.720  1.00  0.00           H  
ATOM     27  CG  ASN     2       6.561  -2.692 -13.082  1.00  0.00           C  
ATOM     28  OD1 ASN     2       5.511  -2.883 -12.486  1.00  0.00           O  
ATOM     29  ND2 ASN     2       7.530  -3.624 -13.127  1.00  0.00           N  
ATOM     30 HD21 ASN     2       7.447  -4.474 -12.588  1.00  0.00           H  
ATOM     31 HD22 ASN     2       8.427  -3.399 -13.534  1.00  0.00           H  
ATOM     32  C   ASN     2       6.947  -0.202 -11.447  1.00  0.00           C  
ATOM     33  O   ASN     2       7.738  -1.089 -11.050  1.00  0.00           O  
ATOM     34  N   ILE     3       6.585   0.776 -10.601  1.00  0.00           N  
ATOM     35  H   ILE     3       5.986   1.490 -10.989  1.00  0.00           H  
ATOM     36  CA  ILE     3       7.177   0.908  -9.229  1.00  0.00           C  
ATOM     37  HA  ILE     3       8.261   1.009  -9.266  1.00  0.00           H  
ATOM     38  CB  ILE     3       6.498   2.202  -8.576  1.00  0.00           C  
ATOM     39  HB  ILE     3       6.801   3.110  -9.097  1.00  0.00           H  
ATOM     40  CG2 ILE     3       4.921   2.192  -8.483  1.00  0.00           C  
ATOM     41 HG21 ILE     3       4.558   1.423  -7.801  1.00  0.00           H  
ATOM     42 HG22 ILE     3       4.637   3.131  -8.007  1.00  0.00           H  
ATOM     43 HG23 ILE     3       4.455   2.060  -9.460  1.00  0.00           H  
ATOM     44  CG1 ILE     3       7.041   2.482  -7.126  1.00  0.00           C  
ATOM     45 HG12 ILE     3       6.493   3.349  -6.757  1.00  0.00           H  
ATOM     46 HG13 ILE     3       6.766   1.670  -6.454  1.00  0.00           H  
ATOM     47  CD1 ILE     3       8.565   2.701  -7.059  1.00  0.00           C  
ATOM     48 HD11 ILE     3       9.133   1.933  -7.584  1.00  0.00           H  
ATOM     49 HD12 ILE     3       8.824   3.598  -7.622  1.00  0.00           H  
ATOM     50 HD13 ILE     3       8.917   2.925  -6.052  1.00  0.00           H  
ATOM     51  C   ILE     3       6.982  -0.286  -8.257  1.00  0.00           C  
ATOM     52  O   ILE     3       7.907  -0.520  -7.428  1.00  0.00           O  
ATOM     53  N   LYS     4       5.932  -1.100  -8.422  1.00  0.00           N  
ATOM     54  H   LYS     4       5.234  -0.884  -9.119  1.00  0.00           H  
ATOM     55  CA  LYS     4       5.616  -2.176  -7.522  1.00  0.00           C  
ATOM     56  HA  LYS     4       5.656  -1.651  -6.567  1.00  0.00           H  
ATOM     57  CB  LYS     4       4.250  -2.821  -7.860  1.00  0.00           C  
ATOM     58  HB2 LYS     4       3.989  -3.573  -7.115  1.00  0.00           H  
ATOM     59  HB3 LYS     4       3.492  -2.044  -7.955  1.00  0.00           H  
ATOM     60  CG  LYS     4       4.278  -3.592  -9.267  1.00  0.00           C  
ATOM     61  HG2 LYS     4       3.246  -3.505  -9.606  1.00  0.00           H  
ATOM     62  HG3 LYS     4       4.881  -3.034  -9.984  1.00  0.00           H  
ATOM     63  CD  LYS     4       4.568  -5.115  -9.249  1.00  0.00           C  
ATOM     64  HD2 LYS     4       5.631  -5.345  -9.178  1.00  0.00           H  
ATOM     65  HD3 LYS     4       4.101  -5.519  -8.351  1.00  0.00           H  
ATOM     66  CE  LYS     4       3.919  -5.906 -10.386  1.00  0.00           C  
ATOM     67  HE2 LYS     4       4.029  -6.986 -10.283  1.00  0.00           H  
ATOM     68  HE3 LYS     4       2.838  -5.770 -10.365  1.00  0.00           H  
ATOM     69  NZ  LYS     4       4.555  -5.504 -11.717  1.00  0.00           N  
ATOM     70  HZ1 LYS     4       5.528  -5.769 -11.656  1.00  0.00           H  
ATOM     71  HZ2 LYS     4       4.147  -6.078 -12.441  1.00  0.00           H  
ATOM     72  HZ3 LYS     4       4.494  -4.509 -11.875  1.00  0.00           H  
ATOM     73  C   LYS     4       6.705  -3.287  -7.420  1.00  0.00           C  
ATOM     74  O   LYS     4       6.744  -3.849  -6.353  1.00  0.00           O  
ATOM     75  N   ASP     5       7.506  -3.480  -8.449  1.00  0.00           N  
ATOM     76  H   ASP     5       7.261  -2.931  -9.261  1.00  0.00           H  
ATOM     77  CA  ASP     5       8.644  -4.378  -8.584  1.00  0.00           C  
ATOM     78  HA  ASP     5       8.393  -5.260  -7.994  1.00  0.00           H  
ATOM     79  CB  ASP     5       8.921  -4.598 -10.117  1.00  0.00           C  
ATOM     80  HB2 ASP     5       8.500  -3.721 -10.607  1.00  0.00           H  
ATOM     81  HB3 ASP     5       9.990  -4.561 -10.327  1.00  0.00           H  
ATOM     82  CG  ASP     5       8.217  -5.876 -10.620  1.00  0.00           C  
ATOM     83  OD1 ASP     5       7.275  -5.826 -11.474  1.00  0.00           O  
ATOM     84  OD2 ASP     5       8.741  -6.983 -10.169  1.00  0.00           O  
ATOM     85  C   ASP     5       9.922  -3.881  -7.970  1.00  0.00           C  
ATOM     86  O   ASP     5      10.864  -4.635  -7.799  1.00  0.00           O  
ATOM     87  N   ILE     6      10.020  -2.605  -7.654  1.00  0.00           N  
ATOM     88  H   ILE     6       9.199  -2.048  -7.844  1.00  0.00           H  
ATOM     89  CA  ILE     6      11.016  -1.988  -6.755  1.00  0.00           C  
ATOM     90  HA  ILE     6      11.956  -2.538  -6.709  1.00  0.00           H  
ATOM     91  CB  ILE     6      11.350  -0.518  -7.143  1.00  0.00           C  
ATOM     92  HB  ILE     6      10.404  -0.023  -7.362  1.00  0.00           H  
ATOM     93  CG2 ILE     6      12.258   0.157  -6.017  1.00  0.00           C  
ATOM     94 HG21 ILE     6      13.322  -0.071  -6.083  1.00  0.00           H  
ATOM     95 HG22 ILE     6      12.212   1.234  -6.177  1.00  0.00           H  
ATOM     96 HG23 ILE     6      11.909  -0.140  -5.028  1.00  0.00           H  
ATOM     97  CG1 ILE     6      12.168  -0.297  -8.464  1.00  0.00           C  
ATOM     98 HG12 ILE     6      12.511   0.737  -8.494  1.00  0.00           H  
ATOM     99 HG13 ILE     6      13.017  -0.975  -8.553  1.00  0.00           H  
ATOM    100  CD1 ILE     6      11.245  -0.392  -9.683  1.00  0.00           C  
ATOM    101 HD11 ILE     6      10.699  -1.334  -9.734  1.00  0.00           H  
ATOM    102 HD12 ILE     6      10.408   0.307  -9.715  1.00  0.00           H  
ATOM    103 HD13 ILE     6      11.890  -0.398 -10.561  1.00  0.00           H  
ATOM    104  C   ILE     6      10.454  -2.134  -5.379  1.00  0.00           C  
ATOM    105  O   ILE     6      11.095  -2.715  -4.508  1.00  0.00           O  
ATOM    106  N   LEU     7       9.210  -1.694  -5.063  1.00  0.00           N  
ATOM    107  H   LEU     7       8.537  -1.417  -5.763  1.00  0.00           H  
ATOM    108  CA  LEU     7       8.694  -1.785  -3.682  1.00  0.00           C  
ATOM    109  HA  LEU     7       9.229  -1.120  -3.005  1.00  0.00           H  
ATOM    110  CB  LEU     7       7.258  -1.285  -3.720  1.00  0.00           C  
ATOM    111  HB2 LEU     7       7.227  -0.240  -4.028  1.00  0.00           H  
ATOM    112  HB3 LEU     7       6.757  -1.888  -4.477  1.00  0.00           H  
ATOM    113  CG  LEU     7       6.417  -1.421  -2.430  1.00  0.00           C  
ATOM    114  HG  LEU     7       6.541  -2.430  -2.038  1.00  0.00           H  
ATOM    115  CD1 LEU     7       7.016  -0.405  -1.428  1.00  0.00           C  
ATOM    116 HD11 LEU     7       8.059  -0.626  -1.201  1.00  0.00           H  
ATOM    117 HD12 LEU     7       6.948   0.604  -1.836  1.00  0.00           H  
ATOM    118 HD13 LEU     7       6.586  -0.492  -0.430  1.00  0.00           H  
ATOM    119  CD2 LEU     7       4.939  -1.173  -2.862  1.00  0.00           C  
ATOM    120 HD21 LEU     7       4.760  -0.116  -3.061  1.00  0.00           H  
ATOM    121 HD22 LEU     7       4.618  -1.730  -3.741  1.00  0.00           H  
ATOM    122 HD23 LEU     7       4.383  -1.485  -1.978  1.00  0.00           H  
ATOM    123  C   LEU     7       8.798  -3.215  -3.009  1.00  0.00           C  
ATOM    124  O   LEU     7       9.426  -3.319  -1.921  1.00  0.00           O  
ATOM    125  N   ALA     8       8.340  -4.285  -3.633  1.00  0.00           N  
ATOM    126  H   ALA     8       7.578  -4.125  -4.277  1.00  0.00           H  
ATOM    127  CA  ALA     8       8.366  -5.611  -2.993  1.00  0.00           C  
ATOM    128  HA  ALA     8       7.859  -5.646  -2.029  1.00  0.00           H  
ATOM    129  CB  ALA     8       7.467  -6.491  -3.846  1.00  0.00           C  
ATOM    130  HB1 ALA     8       7.597  -7.459  -3.362  1.00  0.00           H  
ATOM    131  HB2 ALA     8       6.424  -6.179  -3.794  1.00  0.00           H  
ATOM    132  HB3 ALA     8       7.777  -6.634  -4.881  1.00  0.00           H  
ATOM    133  C   ALA     8       9.823  -6.194  -2.806  1.00  0.00           C  
ATOM    134  O   ALA     8      10.063  -7.006  -1.949  1.00  0.00           O  
ATOM    135  N   LYS     9      10.792  -5.646  -3.594  1.00  0.00           N  
ATOM    136  H   LYS     9      10.699  -4.819  -4.166  1.00  0.00           H  
ATOM    137  CA  LYS     9      12.151  -6.099  -3.452  1.00  0.00           C  
ATOM    138  HA  LYS     9      12.249  -7.111  -3.061  1.00  0.00           H  
ATOM    139  CB  LYS     9      12.887  -5.913  -4.823  1.00  0.00           C  
ATOM    140  HB2 LYS     9      12.765  -4.879  -5.146  1.00  0.00           H  
ATOM    141  HB3 LYS     9      13.941  -6.131  -4.650  1.00  0.00           H  
ATOM    142  CG  LYS     9      12.290  -6.858  -5.933  1.00  0.00           C  
ATOM    143  HG2 LYS     9      12.361  -7.919  -5.694  1.00  0.00           H  
ATOM    144  HG3 LYS     9      11.264  -6.554  -6.139  1.00  0.00           H  
ATOM    145  CD  LYS     9      13.079  -6.723  -7.250  1.00  0.00           C  
ATOM    146  HD2 LYS     9      12.968  -5.670  -7.507  1.00  0.00           H  
ATOM    147  HD3 LYS     9      14.132  -6.952  -7.084  1.00  0.00           H  
ATOM    148  CE  LYS     9      12.545  -7.619  -8.411  1.00  0.00           C  
ATOM    149  HE2 LYS     9      13.360  -7.951  -9.055  1.00  0.00           H  
ATOM    150  HE3 LYS     9      12.208  -8.485  -7.841  1.00  0.00           H  
ATOM    151  NZ  LYS     9      11.411  -7.019  -9.208  1.00  0.00           N  
ATOM    152  HZ1 LYS     9      10.735  -7.589  -9.697  1.00  0.00           H  
ATOM    153  HZ2 LYS     9      10.782  -6.432  -8.681  1.00  0.00           H  
ATOM    154  HZ3 LYS     9      11.814  -6.497  -9.973  1.00  0.00           H  
ATOM    155  C   LYS     9      12.954  -5.221  -2.441  1.00  0.00           C  
ATOM    156  O   LYS     9      13.874  -5.713  -1.797  1.00  0.00           O  
ATOM    157  N   LEU    10      12.598  -3.936  -2.352  1.00  0.00           N  
ATOM    158  H   LEU    10      11.889  -3.595  -2.985  1.00  0.00           H  
ATOM    159  CA  LEU    10      12.994  -3.063  -1.227  1.00  0.00           C  
ATOM    160  HA  LEU    10      14.084  -3.044  -1.253  1.00  0.00           H  
ATOM    161  CB  LEU    10      12.453  -1.633  -1.530  1.00  0.00           C  
ATOM    162  HB2 LEU    10      12.888  -1.387  -2.499  1.00  0.00           H  
ATOM    163  HB3 LEU    10      11.369  -1.668  -1.642  1.00  0.00           H  
ATOM    164  CG  LEU    10      12.981  -0.498  -0.575  1.00  0.00           C  
ATOM    165  HG  LEU    10      14.056  -0.537  -0.401  1.00  0.00           H  
ATOM    166  CD1 LEU    10      12.785   0.826  -1.247  1.00  0.00           C  
ATOM    167 HD11 LEU    10      13.276   1.540  -0.586  1.00  0.00           H  
ATOM    168 HD12 LEU    10      13.203   0.710  -2.247  1.00  0.00           H  
ATOM    169 HD13 LEU    10      11.726   1.074  -1.313  1.00  0.00           H  
ATOM    170  CD2 LEU    10      12.139  -0.661   0.675  1.00  0.00           C  
ATOM    171 HD21 LEU    10      12.036   0.277   1.221  1.00  0.00           H  
ATOM    172 HD22 LEU    10      11.130  -0.951   0.384  1.00  0.00           H  
ATOM    173 HD23 LEU    10      12.530  -1.354   1.421  1.00  0.00           H  
ATOM    174  C   LEU    10      12.491  -3.650   0.054  1.00  0.00           C  
ATOM    175  O   LEU    10      13.276  -4.123   0.854  1.00  0.00           O  
ATOM    176  N   VAL    11      11.200  -3.874   0.160  1.00  0.00           N  
ATOM    177  H   VAL    11      10.547  -3.692  -0.588  1.00  0.00           H  
ATOM    178  CA  VAL    11      10.621  -4.484   1.353  1.00  0.00           C  
ATOM    179  HA  VAL    11      10.769  -3.759   2.153  1.00  0.00           H  
ATOM    180  CB  VAL    11       9.077  -4.818   1.177  1.00  0.00           C  
ATOM    181  HB  VAL    11       8.796  -5.250   0.216  1.00  0.00           H  
ATOM    182  CG1 VAL    11       8.518  -5.747   2.288  1.00  0.00           C  
ATOM    183 HG11 VAL    11       7.443  -5.784   2.107  1.00  0.00           H  
ATOM    184 HG12 VAL    11       8.912  -6.763   2.298  1.00  0.00           H  
ATOM    185 HG13 VAL    11       8.724  -5.362   3.287  1.00  0.00           H  
ATOM    186  CG2 VAL    11       8.264  -3.573   1.319  1.00  0.00           C  
ATOM    187 HG21 VAL    11       8.493  -3.147   2.296  1.00  0.00           H  
ATOM    188 HG22 VAL    11       8.693  -2.846   0.629  1.00  0.00           H  
ATOM    189 HG23 VAL    11       7.185  -3.681   1.218  1.00  0.00           H  
ATOM    190  C   VAL    11      11.347  -5.781   1.710  1.00  0.00           C  
ATOM    191  O   VAL    11      11.585  -5.914   2.894  1.00  0.00           O  
ATOM    192  N   LYS    12      11.712  -6.655   0.755  1.00  0.00           N  
ATOM    193  H   LYS    12      11.375  -6.673  -0.197  1.00  0.00           H  
ATOM    194  CA  LYS    12      12.459  -7.884   1.205  1.00  0.00           C  
ATOM    195  HA  LYS    12      12.019  -8.331   2.096  1.00  0.00           H  
ATOM    196  CB  LYS    12      12.427  -8.974   0.090  1.00  0.00           C  
ATOM    197  HB2 LYS    12      11.431  -9.072  -0.343  1.00  0.00           H  
ATOM    198  HB3 LYS    12      12.960  -8.721  -0.826  1.00  0.00           H  
ATOM    199  CG  LYS    12      12.854 -10.335   0.630  1.00  0.00           C  
ATOM    200  HG2 LYS    12      12.670 -10.354   1.704  1.00  0.00           H  
ATOM    201  HG3 LYS    12      12.298 -11.134   0.141  1.00  0.00           H  
ATOM    202  CD  LYS    12      14.376 -10.604   0.394  1.00  0.00           C  
ATOM    203  HD2 LYS    12      14.510 -10.977  -0.622  1.00  0.00           H  
ATOM    204  HD3 LYS    12      15.008  -9.717   0.444  1.00  0.00           H  
ATOM    205  CE  LYS    12      15.032 -11.641   1.324  1.00  0.00           C  
ATOM    206  HE2 LYS    12      14.355 -12.496   1.331  1.00  0.00           H  
ATOM    207  HE3 LYS    12      16.057 -11.839   1.010  1.00  0.00           H  
ATOM    208  NZ  LYS    12      15.103 -11.139   2.745  1.00  0.00           N  
ATOM    209  HZ1 LYS    12      15.334 -11.922   3.339  1.00  0.00           H  
ATOM    210  HZ2 LYS    12      15.942 -10.590   2.869  1.00  0.00           H  
ATOM    211  HZ3 LYS    12      14.274 -10.598   2.946  1.00  0.00           H  
ATOM    212  C   LYS    12      13.941  -7.531   1.649  1.00  0.00           C  
ATOM    213  O   LYS    12      14.333  -8.075   2.680  1.00  0.00           O  
ATOM    214  N   VAL    13      14.751  -6.759   0.867  1.00  0.00           N  
ATOM    215  H   VAL    13      14.214  -6.350   0.115  1.00  0.00           H  
ATOM    216  CA  VAL    13      16.210  -6.537   1.057  1.00  0.00           C  
ATOM    217  HA  VAL    13      16.676  -7.503   1.251  1.00  0.00           H  
ATOM    218  CB  VAL    13      16.910  -6.148  -0.298  1.00  0.00           C  
ATOM    219  HB  VAL    13      16.330  -5.269  -0.578  1.00  0.00           H  
ATOM    220  CG1 VAL    13      18.359  -5.648  -0.257  1.00  0.00           C  
ATOM    221 HG11 VAL    13      19.045  -6.409   0.117  1.00  0.00           H  
ATOM    222 HG12 VAL    13      18.587  -5.288  -1.260  1.00  0.00           H  
ATOM    223 HG13 VAL    13      18.365  -4.794   0.420  1.00  0.00           H  
ATOM    224  CG2 VAL    13      16.763  -7.185  -1.447  1.00  0.00           C  
ATOM    225 HG21 VAL    13      17.264  -8.100  -1.131  1.00  0.00           H  
ATOM    226 HG22 VAL    13      15.773  -7.566  -1.697  1.00  0.00           H  
ATOM    227 HG23 VAL    13      17.277  -6.760  -2.309  1.00  0.00           H  
ATOM    228  C   VAL    13      16.432  -5.663   2.217  1.00  0.00           C  
ATOM    229  O   VAL    13      17.427  -5.936   2.895  1.00  0.00           O  
ATOM    230  N   LEU    14      15.689  -4.607   2.457  1.00  0.00           N  
ATOM    231  H   LEU    14      14.985  -4.366   1.774  1.00  0.00           H  
ATOM    232  CA  LEU    14      15.723  -3.755   3.607  1.00  0.00           C  
ATOM    233  HA  LEU    14      16.773  -3.637   3.875  1.00  0.00           H  
ATOM    234  CB  LEU    14      15.144  -2.354   3.263  1.00  0.00           C  
ATOM    235  HB2 LEU    14      15.628  -2.043   2.337  1.00  0.00           H  
ATOM    236  HB3 LEU    14      14.095  -2.478   2.995  1.00  0.00           H  
ATOM    237  CG  LEU    14      15.249  -1.227   4.266  1.00  0.00           C  
ATOM    238  HG  LEU    14      14.574  -1.461   5.090  1.00  0.00           H  
ATOM    239  CD1 LEU    14      16.646  -0.972   4.847  1.00  0.00           C  
ATOM    240 HD11 LEU    14      17.112  -1.855   5.285  1.00  0.00           H  
ATOM    241 HD12 LEU    14      17.416  -0.655   4.144  1.00  0.00           H  
ATOM    242 HD13 LEU    14      16.566  -0.294   5.697  1.00  0.00           H  
ATOM    243  CD2 LEU    14      14.663   0.094   3.640  1.00  0.00           C  
ATOM    244 HD21 LEU    14      15.375   0.550   2.952  1.00  0.00           H  
ATOM    245 HD22 LEU    14      13.666   0.012   3.207  1.00  0.00           H  
ATOM    246 HD23 LEU    14      14.577   0.786   4.478  1.00  0.00           H  
ATOM    247  C   LEU    14      15.116  -4.402   4.869  1.00  0.00           C  
ATOM    248  O   LEU    14      15.727  -5.084   5.639  1.00  0.00           O  
ATOM    249  N   GLY    15      13.851  -4.234   5.035  1.00  0.00           N  
ATOM    250  H   GLY    15      13.364  -3.728   4.309  1.00  0.00           H  
ATOM    251  CA  GLY    15      13.020  -4.699   6.180  1.00  0.00           C  
ATOM    252  HA2 GLY    15      13.378  -4.194   7.077  1.00  0.00           H  
ATOM    253  HA3 GLY    15      11.976  -4.531   5.913  1.00  0.00           H  
ATOM    254  C   GLY    15      13.201  -6.170   6.518  1.00  0.00           C  
ATOM    255  O   GLY    15      13.198  -6.531   7.664  1.00  0.00           O  
ATOM    256  N   HIE    16      13.421  -6.991   5.508  1.00  0.00           N  
ATOM    257  H   HIE    16      13.275  -6.676   4.560  1.00  0.00           H  
ATOM    258  CA  HIE    16      13.630  -8.386   5.659  1.00  0.00           C  
ATOM    259  HA  HIE    16      13.520  -8.692   6.699  1.00  0.00           H  
ATOM    260  CB  HIE    16      12.445  -9.144   5.002  1.00  0.00           C  
ATOM    261  HB2 HIE    16      11.494  -8.782   5.394  1.00  0.00           H  
ATOM    262  HB3 HIE    16      12.371  -8.925   3.937  1.00  0.00           H  
ATOM    263  CG  HIE    16      12.276 -10.578   5.155  1.00  0.00           C  
ATOM    264  ND1 HIE    16      12.488 -11.545   4.163  1.00  0.00           N  
ATOM    265  CE1 HIE    16      12.702 -12.676   4.823  1.00  0.00           C  
ATOM    266  HE1 HIE    16      12.762 -13.640   4.339  1.00  0.00           H  
ATOM    267  NE2 HIE    16      12.491 -12.566   6.156  1.00  0.00           N  
ATOM    268  HE2 HIE    16      12.603 -13.281   6.861  1.00  0.00           H  
ATOM    269  CD2 HIE    16      12.334 -11.220   6.423  1.00  0.00           C  
ATOM    270  HD2 HIE    16      12.311 -10.677   7.356  1.00  0.00           H  
ATOM    271  C   HIE    16      15.059  -8.845   5.376  1.00  0.00           C  
ATOM    272  O   HIE    16      15.256 -10.081   5.242  1.00  0.00           O  
ATOM    273  N   VAL    17      16.083  -7.976   5.247  1.00  0.00           N  
ATOM    274  H   VAL    17      15.837  -7.018   5.454  1.00  0.00           H  
ATOM    275  CA  VAL    17      17.496  -8.283   5.022  1.00  0.00           C  
ATOM    276  HA  VAL    17      17.993  -7.314   4.977  1.00  0.00           H  
ATOM    277  CB  VAL    17      18.194  -9.044   6.155  1.00  0.00           C  
ATOM    278  HB  VAL    17      17.676  -9.968   6.410  1.00  0.00           H  
ATOM    279  CG1 VAL    17      19.630  -9.442   5.898  1.00  0.00           C  
ATOM    280 HG11 VAL    17      20.195  -8.528   5.713  1.00  0.00           H  
ATOM    281 HG12 VAL    17      20.053  -9.955   6.762  1.00  0.00           H  
ATOM    282 HG13 VAL    17      19.679 -10.267   5.188  1.00  0.00           H  
ATOM    283  CG2 VAL    17      18.211  -8.104   7.405  1.00  0.00           C  
ATOM    284 HG21 VAL    17      18.579  -8.596   8.306  1.00  0.00           H  
ATOM    285 HG22 VAL    17      18.904  -7.289   7.194  1.00  0.00           H  
ATOM    286 HG23 VAL    17      17.319  -7.497   7.561  1.00  0.00           H  
ATOM    287  C   VAL    17      17.732  -8.813   3.615  1.00  0.00           C  
ATOM    288  O   VAL    17      17.559 -10.008   3.283  1.00  0.00           O  
TER   
END   
