# Supplementary material for: Prediction of Anticancer Peptides with High Efficacy and Low Toxicity by Hybrid Model Based on 3D Structure of Peptides
Source: Int J Mol Sci. 2021 May 26;22(11):5630. doi: 10.3390/ijms22115630 (PMC8198792; doi:10.3390/ijms22115630)
Supplement: Supplementary file 1 [file ijms-22-05630-s001.zip › Supplement2(Datasets)/ACPs(PDB)/D1/PDB(Negative)/(13)NL_satpdb10158.pdb]

EXPDTA    THEORETICAL MODEL, MODELLER 9.13 2015/09/21 01:11:08
REMARK   6 MODELLER OBJECTIVE FUNCTION:       880.4634
REMARK   6 MODELLER BEST TEMPLATE % SEQ ID:  40.000
ATOM      1  N   GLY     1       4.487 -20.919   4.419  1.00  0.91           N
ATOM      2  CA  GLY     1       5.423 -19.781   4.283  1.00  0.91           C
ATOM      3  C   GLY     1       5.744 -19.227   5.629  1.00  0.91           C
ATOM      4  O   GLY     1       5.601 -19.906   6.644  1.00  0.91           O
ATOM      5  N   GLY     2       6.199 -17.961   5.665  1.00 16.33           N
ATOM      6  CA  GLY     2       6.519 -17.356   6.921  1.00 16.33           C
ATOM      7  C   GLY     2       5.230 -16.950   7.553  1.00 16.33           C
ATOM      8  O   GLY     2       4.191 -16.914   6.898  1.00 16.33           O
ATOM      9  N   LEU     3       5.283 -16.618   8.856  1.00115.13           N
ATOM     10  CA  LEU     3       4.119 -16.216   9.589  1.00115.13           C
ATOM     11  CB  LEU     3       4.412 -15.941  11.074  1.00115.13           C
ATOM     12  CG  LEU     3       4.846 -17.197  11.853  1.00115.13           C
ATOM     13  CD1 LEU     3       3.709 -18.230  11.918  1.00115.13           C
ATOM     14  CD2 LEU     3       6.152 -17.780  11.292  1.00115.13           C
ATOM     15  C   LEU     3       3.630 -14.948   8.977  1.00115.13           C
ATOM     16  O   LEU     3       2.428 -14.729   8.843  1.00115.13           O
ATOM     17  N   LYS     4       4.575 -14.084   8.572  1.00111.39           N
ATOM     18  CA  LYS     4       4.231 -12.827   7.983  1.00111.39           C
ATOM     19  CB  LYS     4       5.476 -12.023   7.574  1.00111.39           C
ATOM     20  CG  LYS     4       5.199 -10.567   7.201  1.00111.39           C
ATOM     21  CD  LYS     4       4.287 -10.401   5.987  1.00111.39           C
ATOM     22  CE  LYS     4       4.020  -8.938   5.627  1.00111.39           C
ATOM     23  NZ  LYS     4       3.134  -8.859   4.445  1.00111.39           N
ATOM     24  C   LYS     4       3.447 -13.136   6.754  1.00111.39           C
ATOM     25  O   LYS     4       2.480 -12.447   6.430  1.00111.39           O
ATOM     26  N   LYS     5       3.842 -14.212   6.051  1.00 36.37           N
ATOM     27  CA  LYS     5       3.189 -14.609   4.842  1.00 36.37           C
ATOM     28  CB  LYS     5       3.861 -15.818   4.169  1.00 36.37           C
ATOM     29  CG  LYS     5       5.216 -15.451   3.557  1.00 36.37           C
ATOM     30  CD  LYS     5       6.083 -16.646   3.159  1.00 36.37           C
ATOM     31  CE  LYS     5       7.426 -16.242   2.547  1.00 36.37           C
ATOM     32  NZ  LYS     5       8.201 -17.449   2.187  1.00 36.37           N
ATOM     33  C   LYS     5       1.761 -14.942   5.144  1.00 36.37           C
ATOM     34  O   LYS     5       0.875 -14.658   4.341  1.00 36.37           O
ATOM     35  N   LEU     6       1.478 -15.546   6.313  1.00 78.86           N
ATOM     36  CA  LEU     6       0.107 -15.866   6.597  1.00 78.86           C
ATOM     37  CB  LEU     6      -0.115 -16.551   7.959  1.00 78.86           C
ATOM     38  CG  LEU     6       0.394 -18.002   8.037  1.00 78.86           C
ATOM     39  CD1 LEU     6       1.918 -18.078   7.886  1.00 78.86           C
ATOM     40  CD2 LEU     6      -0.108 -18.700   9.309  1.00 78.86           C
ATOM     41  C   LEU     6      -0.664 -14.588   6.623  1.00 78.86           C
ATOM     42  O   LEU     6      -1.775 -14.512   6.099  1.00 78.86           O
ATOM     43  N   GLY     7      -0.081 -13.536   7.221  1.00 20.24           N
ATOM     44  CA  GLY     7      -0.797 -12.301   7.305  1.00 20.24           C
ATOM     45  C   GLY     7      -1.082 -11.838   5.915  1.00 20.24           C
ATOM     46  O   GLY     7      -2.186 -11.383   5.621  1.00 20.24           O
ATOM     47  N   LYS     8      -0.089 -11.945   5.011  1.00 96.74           N
ATOM     48  CA  LYS     8      -0.329 -11.494   3.673  1.00 96.74           C
ATOM     49  CB  LYS     8       0.904 -11.525   2.743  1.00 96.74           C
ATOM     50  CG  LYS     8       1.356 -12.913   2.285  1.00 96.74           C
ATOM     51  CD  LYS     8       2.314 -12.878   1.092  1.00 96.74           C
ATOM     52  CE  LYS     8       3.686 -12.283   1.418  1.00 96.74           C
ATOM     53  NZ  LYS     8       4.542 -12.290   0.211  1.00 96.74           N
ATOM     54  C   LYS     8      -1.385 -12.365   3.076  1.00 96.74           C
ATOM     55  O   LYS     8      -2.225 -11.893   2.315  1.00 96.74           O
ATOM     56  N   LYS     9      -1.368 -13.671   3.405  1.00102.69           N
ATOM     57  CA  LYS     9      -2.334 -14.583   2.861  1.00102.69           C
ATOM     58  CB  LYS     9      -2.162 -16.018   3.387  1.00102.69           C
ATOM     59  CG  LYS     9      -1.131 -16.852   2.633  1.00102.69           C
ATOM     60  CD  LYS     9      -1.563 -17.158   1.199  1.00102.69           C
ATOM     61  CE  LYS     9      -0.644 -18.141   0.474  1.00102.69           C
ATOM     62  NZ  LYS     9      -1.263 -18.556  -0.806  1.00102.69           N
ATOM     63  C   LYS     9      -3.711 -14.173   3.265  1.00102.69           C
ATOM     64  O   LYS     9      -4.606 -14.075   2.427  1.00102.69           O
ATOM     65  N   LEU    10      -3.919 -13.905   4.564  1.00 91.64           N
ATOM     66  CA  LEU    10      -5.252 -13.620   5.004  1.00 91.64           C
ATOM     67  CB  LEU    10      -5.345 -13.439   6.531  1.00 91.64           C
ATOM     68  CG  LEU    10      -6.782 -13.393   7.095  1.00 91.64           C
ATOM     69  CD1 LEU    10      -7.566 -12.155   6.629  1.00 91.64           C
ATOM     70  CD2 LEU    10      -7.519 -14.713   6.812  1.00 91.64           C
ATOM     71  C   LEU    10      -5.713 -12.358   4.353  1.00 91.64           C
ATOM     72  O   LEU    10      -6.831 -12.290   3.848  1.00 91.64           O
ATOM     73  N   GLU    11      -4.854 -11.322   4.339  1.00 74.42           N
ATOM     74  CA  GLU    11      -5.255 -10.065   3.779  1.00 74.42           C
ATOM     75  CB  GLU    11      -4.174  -8.981   3.938  1.00 74.42           C
ATOM     76  CG  GLU    11      -4.608  -7.587   3.476  1.00 74.42           C
ATOM     77  CD  GLU    11      -5.504  -6.984   4.550  1.00 74.42           C
ATOM     78  OE1 GLU    11      -6.524  -7.631   4.907  1.00 74.42           O
ATOM     79  OE2 GLU    11      -5.179  -5.864   5.029  1.00 74.42           O
ATOM     80  C   GLU    11      -5.497 -10.252   2.317  1.00 74.42           C
ATOM     81  O   GLU    11      -6.508  -9.802   1.777  1.00 74.42           O
ATOM     82  N   GLY    12      -4.579 -10.972   1.649  1.00 43.56           N
ATOM     83  CA  GLY    12      -4.658 -11.175   0.234  1.00 43.56           C
ATOM     84  C   GLY    12      -5.932 -11.885  -0.037  1.00 43.56           C
ATOM     85  O   GLY    12      -6.626 -11.593  -1.006  1.00 43.56           O
ATOM     86  N   VAL    13      -6.279 -12.849   0.826  1.00233.92           N
ATOM     87  CA  VAL    13      -7.516 -13.526   0.631  1.00233.92           C
ATOM     88  CB  VAL    13      -7.644 -14.790   1.435  1.00233.92           C
ATOM     89  CG1 VAL    13      -9.046 -15.386   1.214  1.00233.92           C
ATOM     90  CG2 VAL    13      -6.495 -15.734   1.038  1.00233.92           C
ATOM     91  C   VAL    13      -8.545 -12.563   1.104  1.00233.92           C
ATOM     92  O   VAL    13      -8.287 -11.653   1.882  1.00233.92           O
ATOM     93  N   GLY    14      -9.740 -12.631   0.544  1.00233.36           N
ATOM     94  CA  GLY    14     -10.719 -11.730   1.049  1.00233.36           C
ATOM     95  C   GLY    14     -10.582 -10.475   0.258  1.00233.36           C
ATOM     96  O   GLY    14     -11.534 -10.011  -0.361  1.00233.36           O
ATOM     97  N   LYS    15      -9.377  -9.879   0.259  1.00 89.29           N
ATOM     98  CA  LYS    15      -9.181  -8.705  -0.537  1.00 89.29           C
ATOM     99  CB  LYS    15      -7.836  -8.011  -0.247  1.00 89.29           C
ATOM    100  CG  LYS    15      -7.574  -6.748  -1.072  1.00 89.29           C
ATOM    101  CD  LYS    15      -6.464  -5.871  -0.484  1.00 89.29           C
ATOM    102  CE  LYS    15      -6.005  -4.728  -1.392  1.00 89.29           C
ATOM    103  NZ  LYS    15      -4.918  -5.190  -2.285  1.00 89.29           N
ATOM    104  C   LYS    15      -9.203  -9.137  -1.966  1.00 89.29           C
ATOM    105  O   LYS    15      -9.846  -8.520  -2.813  1.00 89.29           O
ATOM    106  N   ARG    16      -8.499 -10.248  -2.248  1.00101.94           N
ATOM    107  CA  ARG    16      -8.366 -10.782  -3.572  1.00101.94           C
ATOM    108  CB  ARG    16      -7.483 -12.044  -3.571  1.00101.94           C
ATOM    109  CG  ARG    16      -7.263 -12.712  -4.928  1.00101.94           C
ATOM    110  CD  ARG    16      -6.686 -14.125  -4.788  1.00101.94           C
ATOM    111  NE  ARG    16      -6.451 -14.674  -6.153  1.00101.94           N
ATOM    112  CZ  ARG    16      -5.223 -14.538  -6.733  1.00101.94           C
ATOM    113  NH1 ARG    16      -4.210 -13.925  -6.055  1.00101.94           N
ATOM    114  NH2 ARG    16      -5.006 -15.028  -7.988  1.00101.94           N
ATOM    115  C   ARG    16      -9.707 -11.201  -4.071  1.00101.94           C
ATOM    116  O   ARG    16     -10.126 -10.823  -5.165  1.00101.94           O
ATOM    117  N   VAL    17     -10.432 -11.981  -3.248  1.00 94.04           N
ATOM    118  CA  VAL    17     -11.693 -12.512  -3.671  1.00 94.04           C
ATOM    119  CB  VAL    17     -12.326 -13.389  -2.634  1.00 94.04           C
ATOM    120  CG1 VAL    17     -13.711 -13.832  -3.139  1.00 94.04           C
ATOM    121  CG2 VAL    17     -11.368 -14.553  -2.331  1.00 94.04           C
ATOM    122  C   VAL    17     -12.627 -11.380  -3.925  1.00 94.04           C
ATOM    123  O   VAL    17     -13.261 -11.307  -4.977  1.00 94.04           O
ATOM    124  N   PHE    18     -12.711 -10.443  -2.966  1.00 74.07           N
ATOM    125  CA  PHE    18     -13.626  -9.349  -3.098  1.00 74.07           C
ATOM    126  CB  PHE    18     -13.690  -8.450  -1.849  1.00 74.07           C
ATOM    127  CG  PHE    18     -14.614  -9.082  -0.860  1.00 74.07           C
ATOM    128  CD1 PHE    18     -14.252 -10.192  -0.130  1.00 74.07           C
ATOM    129  CD2 PHE    18     -15.863  -8.541  -0.657  1.00 74.07           C
ATOM    130  CE1 PHE    18     -15.119 -10.754   0.777  1.00 74.07           C
ATOM    131  CE2 PHE    18     -16.736  -9.097   0.248  1.00 74.07           C
ATOM    132  CZ  PHE    18     -16.364 -10.206   0.968  1.00 74.07           C
ATOM    133  C   PHE    18     -13.261  -8.501  -4.274  1.00 74.07           C
ATOM    134  O   PHE    18     -14.126  -8.112  -5.057  1.00 74.07           O
ATOM    135  N   LYS    19     -11.963  -8.200  -4.441  1.00 80.31           N
ATOM    136  CA  LYS    19     -11.569  -7.329  -5.508  1.00 80.31           C
ATOM    137  CB  LYS    19     -10.070  -6.997  -5.504  1.00 80.31           C
ATOM    138  CG  LYS    19      -9.730  -5.864  -6.471  1.00 80.31           C
ATOM    139  CD  LYS    19      -8.373  -5.214  -6.212  1.00 80.31           C
ATOM    140  CE  LYS    19      -8.064  -4.073  -7.181  1.00 80.31           C
ATOM    141  NZ  LYS    19      -6.778  -3.439  -6.822  1.00 80.31           N
ATOM    142  C   LYS    19     -11.896  -7.972  -6.814  1.00 80.31           C
ATOM    143  O   LYS    19     -12.322  -7.301  -7.754  1.00 80.31           O
ATOM    144  N   ALA    20     -11.709  -9.301  -6.906  1.00 34.36           N
ATOM    145  CA  ALA    20     -11.948  -9.975  -8.148  1.00 34.36           C
ATOM    146  CB  ALA    20     -11.679 -11.486  -8.062  1.00 34.36           C
ATOM    147  C   ALA    20     -13.383  -9.802  -8.521  1.00 34.36           C
ATOM    148  O   ALA    20     -13.706  -9.519  -9.673  1.00 34.36           O
ATOM    149  N   SER    21     -14.288  -9.952  -7.540  1.00 76.53           N
ATOM    150  CA  SER    21     -15.685  -9.841  -7.837  1.00 76.53           C
ATOM    151  CB  SER    21     -16.579 -10.145  -6.621  1.00 76.53           C
ATOM    152  OG  SER    21     -17.949 -10.021  -6.971  1.00 76.53           O
ATOM    153  C   SER    21     -15.974  -8.439  -8.279  1.00 76.53           C
ATOM    154  O   SER    21     -16.772  -8.218  -9.189  1.00 76.53           O
ATOM    155  N   GLU    22     -15.300  -7.448  -7.668  1.00 53.43           N
ATOM    156  CA  GLU    22     -15.572  -6.077  -7.989  1.00 53.43           C
ATOM    157  CB  GLU    22     -14.672  -5.081  -7.246  1.00 53.43           C
ATOM    158  CG  GLU    22     -14.922  -4.991  -5.746  1.00 53.43           C
ATOM    159  CD  GLU    22     -13.932  -3.967  -5.213  1.00 53.43           C
ATOM    160  OE1 GLU    22     -12.749  -4.014  -5.645  1.00 53.43           O
ATOM    161  OE2 GLU    22     -14.342  -3.120  -4.377  1.00 53.43           O
ATOM    162  C   GLU    22     -15.285  -5.874  -9.433  1.00 53.43           C
ATOM    163  O   GLU    22     -16.017  -5.171 -10.129  1.00 53.43           O
ATOM    164  N   LYS    23     -14.204  -6.501  -9.921  1.00109.72           N
ATOM    165  CA  LYS    23     -13.839  -6.320 -11.289  1.00109.72           C
ATOM    166  CB  LYS    23     -12.579  -7.112 -11.680  1.00109.72           C
ATOM    167  CG  LYS    23     -12.093  -6.827 -13.103  1.00109.72           C
ATOM    168  CD  LYS    23     -10.676  -7.333 -13.377  1.00109.72           C
ATOM    169  CE  LYS    23      -9.585  -6.483 -12.722  1.00109.72           C
ATOM    170  NZ  LYS    23      -8.260  -7.107 -12.934  1.00109.72           N
ATOM    171  C   LYS    23     -14.968  -6.804 -12.135  1.00109.72           C
ATOM    172  O   LYS    23     -15.338  -6.147 -13.107  1.00109.72           O
ATOM    173  N   ALA    24     -15.560  -7.965 -11.783  1.00 76.22           N
ATOM    174  CA  ALA    24     -16.627  -8.445 -12.607  1.00 76.22           C
ATOM    175  CB  ALA    24     -17.218  -9.778 -12.111  1.00 76.22           C
ATOM    176  C   ALA    24     -17.706  -7.419 -12.558  1.00 76.22           C
ATOM    177  O   ALA    24     -18.176  -6.953 -13.593  1.00 76.22           O
ATOM    178  N   LEU    25     -18.113  -7.008 -11.345  1.00304.30           N
ATOM    179  CA  LEU    25     -19.078  -5.959 -11.267  1.00304.30           C
ATOM    180  CB  LEU    25     -20.419  -6.300 -11.938  1.00304.30           C
ATOM    181  CG  LEU    25     -21.445  -5.158 -11.849  1.00304.30           C
ATOM    182  CD1 LEU    25     -20.930  -3.905 -12.571  1.00304.30           C
ATOM    183  CD2 LEU    25     -22.832  -5.603 -12.343  1.00304.30           C
ATOM    184  C   LEU    25     -19.333  -5.716  -9.825  1.00304.30           C
ATOM    185  O   LEU    25     -19.894  -6.564  -9.133  1.00304.30           O
ATOM    186  N   PRO    26     -18.904  -4.585  -9.351  1.00216.03           N
ATOM    187  CA  PRO    26     -19.117  -4.240  -7.980  1.00216.03           C
ATOM    188  CD  PRO    26     -18.686  -3.420 -10.189  1.00216.03           C
ATOM    189  CB  PRO    26     -18.586  -2.818  -7.845  1.00216.03           C
ATOM    190  CG  PRO    26     -18.841  -2.219  -9.240  1.00216.03           C
ATOM    191  C   PRO    26     -20.590  -4.297  -7.765  1.00216.03           C
ATOM    192  O   PRO    26     -21.304  -3.476  -8.340  1.00216.03           O
ATOM    193  N   VAL    27     -21.072  -5.216  -6.913  1.00227.31           N
ATOM    194  CA  VAL    27     -22.486  -5.291  -6.739  1.00227.31           C
ATOM    195  CB  VAL    27     -23.039  -6.682  -6.858  1.00227.31           C
ATOM    196  CG1 VAL    27     -24.529  -6.642  -6.478  1.00227.31           C
ATOM    197  CG2 VAL    27     -22.771  -7.197  -8.283  1.00227.31           C
ATOM    198  C   VAL    27     -22.793  -4.817  -5.371  1.00227.31           C
ATOM    199  O   VAL    27     -22.290  -5.325  -4.372  1.00227.31           O
ATOM    200  N   LEU    28     -23.627  -3.778  -5.307  1.00271.70           N
ATOM    201  CA  LEU    28     -24.065  -3.276  -4.047  1.00271.70           C
ATOM    202  CB  LEU    28     -24.544  -4.386  -3.090  1.00271.70           C
ATOM    203  CG  LEU    28     -25.830  -5.093  -3.551  1.00271.70           C
ATOM    204  CD1 LEU    28     -26.280  -6.150  -2.531  1.00271.70           C
ATOM    205  CD2 LEU    28     -26.938  -4.077  -3.864  1.00271.70           C
ATOM    206  C   LEU    28     -22.943  -2.555  -3.375  1.00271.70           C
ATOM    207  O   LEU    28     -23.175  -1.824  -2.416  1.00271.70           O
ATOM    208  N   THR    29     -21.688  -2.719  -3.837  1.00160.14           N
ATOM    209  CA  THR    29     -20.697  -1.930  -3.172  1.00160.14           C
ATOM    210  CB  THR    29     -19.270  -2.301  -3.485  1.00160.14           C
ATOM    211  OG1 THR    29     -18.390  -1.586  -2.628  1.00160.14           O
ATOM    212  CG2 THR    29     -18.950  -1.993  -4.955  1.00160.14           C
ATOM    213  C   THR    29     -20.951  -0.520  -3.583  1.00160.14           C
ATOM    214  O   THR    29     -20.931   0.399  -2.766  1.00160.14           O
ATOM    215  N   GLY    30     -21.223  -0.325  -4.887  1.00 48.63           N
ATOM    216  CA  GLY    30     -21.478   0.991  -5.386  1.00 48.63           C
ATOM    217  C   GLY    30     -22.749   1.493  -4.786  1.00 48.63           C
ATOM    218  O   GLY    30     -22.838   2.647  -4.370  1.00 48.63           O
ATOM    219  N   TYR    31     -23.774   0.621  -4.728  1.00 62.79           N
ATOM    220  CA  TYR    31     -25.057   1.043  -4.246  1.00 62.79           C
ATOM    221  CB  TYR    31     -26.105  -0.077  -4.330  1.00 62.79           C
ATOM    222  CG  TYR    31     -26.125  -0.531  -5.747  1.00 62.79           C
ATOM    223  CD1 TYR    31     -26.729   0.227  -6.721  1.00 62.79           C
ATOM    224  CD2 TYR    31     -25.536  -1.724  -6.098  1.00 62.79           C
ATOM    225  CE1 TYR    31     -26.743  -0.199  -8.028  1.00 62.79           C
ATOM    226  CE2 TYR    31     -25.546  -2.154  -7.403  1.00 62.79           C
ATOM    227  CZ  TYR    31     -26.150  -1.390  -8.370  1.00 62.79           C
ATOM    228  OH  TYR    31     -26.161  -1.829  -9.710  1.00 62.79           O
ATOM    229  C   TYR    31     -24.913   1.406  -2.808  1.00 62.79           C
ATOM    230  O   TYR    31     -25.353   2.470  -2.373  1.00 62.79           O
ATOM    231  N   LYS    32     -24.258   0.526  -2.033  1.00198.37           N
ATOM    232  CA  LYS    32     -24.090   0.780  -0.637  1.00198.37           C
ATOM    233  CB  LYS    32     -24.038  -0.503   0.208  1.00198.37           C
ATOM    234  CG  LYS    32     -25.378  -1.222   0.365  1.00198.37           C
ATOM    235  CD  LYS    32     -26.406  -0.449   1.192  1.00198.37           C
ATOM    236  CE  LYS    32     -27.664  -1.266   1.494  1.00198.37           C
ATOM    237  NZ  LYS    32     -28.472  -0.592   2.534  1.00198.37           N
ATOM    238  C   LYS    32     -22.764   1.428  -0.474  1.00198.37           C
ATOM    239  O   LYS    32     -21.738   0.756  -0.385  1.00198.37           O
ATOM    240  N   ALA    33     -22.746   2.767  -0.408  1.00 82.56           N
ATOM    241  CA  ALA    33     -21.484   3.399  -0.208  1.00 82.56           C
ATOM    242  CB  ALA    33     -21.543   4.935  -0.257  1.00 82.56           C
ATOM    243  C   ALA    33     -21.059   2.993   1.161  1.00 82.56           C
ATOM    244  O   ALA    33     -21.894   2.773   2.038  1.00 82.56           O
ATOM    245  N   ILE    34     -19.741   2.864   1.387  1.00 28.66           N
ATOM    246  CA  ILE    34     -19.323   2.446   2.689  1.00 28.66           C
ATOM    247  CB  ILE    34     -18.083   1.599   2.684  1.00 28.66           C
ATOM    248  CG1 ILE    34     -18.329   0.282   1.929  1.00 28.66           C
ATOM    249  CG2 ILE    34     -17.640   1.403   4.143  1.00 28.66           C
ATOM    250  CD1 ILE    34     -17.049  -0.502   1.643  1.00 28.66           C
ATOM    251  C   ILE    34     -19.007   3.681   3.456  1.00 28.66           C
ATOM    252  O   ILE    34     -18.137   4.460   3.072  1.00 28.66           O
ATOM    253  N   GLY    35     -19.731   3.897   4.570  1.00  4.03           N
ATOM    254  CA  GLY    35     -19.502   5.074   5.350  1.00  4.03           C
ATOM    255  C   GLY    35     -18.670   4.669   6.556  1.00  4.03           C
ATOM    256  O   GLY    35     -17.672   3.923   6.365  1.00  4.03           O
ATOM    257  OXT GLY    35     -19.022   5.101   7.685  1.00  4.03           O
TER     258      GLY    35
END
