# Supplementary material for: Prediction of Anticancer Peptides with High Efficacy and Low Toxicity by Hybrid Model Based on 3D Structure of Peptides
Source: Int J Mol Sci. 2021 May 26;22(11):5630. doi: 10.3390/ijms22115630 (PMC8198792; doi:10.3390/ijms22115630)
Supplement: Supplementary file 1 [file ijms-22-05630-s001.zip › Supplement2(Datasets)/ACPs(PDB)/D1/PDB(Negative)/(130)NL_satpdb11772.pdb]

EXPDTA    THEORETICAL MODEL, MODELLER 9.13 2015/09/21 01:56:26
REMARK   6 MODELLER OBJECTIVE FUNCTION:       170.1722
REMARK   6 MODELLER BEST TEMPLATE % SEQ ID:  15.909
ATOM      1  N   GLY     1      45.061  28.379  -3.556  1.00 23.57           N
ATOM      2  CA  GLY     1      43.806  28.257  -4.330  1.00 23.57           C
ATOM      3  C   GLY     1      42.767  27.577  -3.503  1.00 23.57           C
ATOM      4  O   GLY     1      42.878  27.495  -2.281  1.00 23.57           O
ATOM      5  N   LYS     2      41.717  27.063  -4.165  1.00224.84           N
ATOM      6  CA  LYS     2      40.666  26.406  -3.451  1.00224.84           C
ATOM      7  CB  LYS     2      39.378  26.210  -4.269  1.00224.84           C
ATOM      8  CG  LYS     2      38.575  27.500  -4.427  1.00224.84           C
ATOM      9  CD  LYS     2      38.152  28.105  -3.084  1.00224.84           C
ATOM     10  CE  LYS     2      39.298  28.799  -2.343  1.00224.84           C
ATOM     11  NZ  LYS     2      38.838  29.285  -1.022  1.00224.84           N
ATOM     12  C   LYS     2      41.141  25.057  -3.044  1.00224.84           C
ATOM     13  O   LYS     2      42.034  24.480  -3.660  1.00224.84           O
ATOM     14  N   VAL     3      40.552  24.534  -1.953  1.00 65.07           N
ATOM     15  CA  VAL     3      40.887  23.220  -1.504  1.00 65.07           C
ATOM     16  CB  VAL     3      40.799  23.052  -0.018  1.00 65.07           C
ATOM     17  CG1 VAL     3      41.104  21.586   0.325  1.00 65.07           C
ATOM     18  CG2 VAL     3      41.743  24.064   0.647  1.00 65.07           C
ATOM     19  C   VAL     3      39.857  22.322  -2.091  1.00 65.07           C
ATOM     20  O   VAL     3      38.664  22.620  -2.055  1.00 65.07           O
ATOM     21  N   TRP     4      40.285  21.195  -2.681  1.00264.32           N
ATOM     22  CA  TRP     4      39.280  20.344  -3.232  1.00264.32           C
ATOM     23  CB  TRP     4      39.814  19.254  -4.182  1.00264.32           C
ATOM     24  CG  TRP     4      38.781  18.242  -4.633  1.00264.32           C
ATOM     25  CD2 TRP     4      37.763  18.481  -5.620  1.00264.32           C
ATOM     26  CD1 TRP     4      38.597  16.965  -4.193  1.00264.32           C
ATOM     27  NE1 TRP     4      37.532  16.389  -4.844  1.00264.32           N
ATOM     28  CE2 TRP     4      37.008  17.310  -5.724  1.00264.32           C
ATOM     29  CE3 TRP     4      37.481  19.579  -6.378  1.00264.32           C
ATOM     30  CZ2 TRP     4      35.953  17.225  -6.587  1.00264.32           C
ATOM     31  CZ3 TRP     4      36.417  19.488  -7.249  1.00264.32           C
ATOM     32  CH2 TRP     4      35.670  18.332  -7.351  1.00264.32           C
ATOM     33  C   TRP     4      38.583  19.697  -2.088  1.00264.32           C
ATOM     34  O   TRP     4      39.200  19.076  -1.224  1.00264.32           O
ATOM     35  N   ASP     5      37.250  19.851  -2.062  1.00193.98           N
ATOM     36  CA  ASP     5      36.450  19.290  -1.020  1.00193.98           C
ATOM     37  CB  ASP     5      35.206  20.135  -0.690  1.00193.98           C
ATOM     38  CG  ASP     5      34.375  20.312  -1.951  1.00193.98           C
ATOM     39  OD1 ASP     5      34.814  19.830  -3.029  1.00193.98           O
ATOM     40  OD2 ASP     5      33.293  20.949  -1.856  1.00193.98           O
ATOM     41  C   ASP     5      36.043  17.929  -1.465  1.00193.98           C
ATOM     42  O   ASP     5      36.808  17.239  -2.133  1.00193.98           O
ATOM     43  N   TRP     6      34.829  17.497  -1.070  1.00263.08           N
ATOM     44  CA  TRP     6      34.351  16.199  -1.447  1.00263.08           C
ATOM     45  CB  TRP     6      32.900  15.911  -1.011  1.00263.08           C
ATOM     46  CG  TRP     6      32.375  14.558  -1.438  1.00263.08           C
ATOM     47  CD2 TRP     6      32.787  13.310  -0.854  1.00263.08           C
ATOM     48  CD1 TRP     6      31.492  14.246  -2.432  1.00263.08           C
ATOM     49  NE1 TRP     6      31.326  12.882  -2.503  1.00263.08           N
ATOM     50  CE2 TRP     6      32.118  12.294  -1.539  1.00263.08           C
ATOM     51  CE3 TRP     6      33.655  13.034   0.162  1.00263.08           C
ATOM     52  CZ2 TRP     6      32.307  10.981  -1.212  1.00263.08           C
ATOM     53  CZ3 TRP     6      33.841  11.707   0.492  1.00263.08           C
ATOM     54  CH2 TRP     6      33.179  10.701  -0.182  1.00263.08           C
ATOM     55  C   TRP     6      34.447  16.101  -2.930  1.00263.08           C
ATOM     56  O   TRP     6      34.223  17.071  -3.650  1.00263.08           O
ATOM     57  N   ILE     7      34.814  14.903  -3.416  1.00131.98           N
ATOM     58  CA  ILE     7      35.056  14.730  -4.813  1.00131.98           C
ATOM     59  CB  ILE     7      35.954  13.557  -5.083  1.00131.98           C
ATOM     60  CG1 ILE     7      36.386  13.517  -6.556  1.00131.98           C
ATOM     61  CG2 ILE     7      35.246  12.288  -4.581  1.00131.98           C
ATOM     62  CD1 ILE     7      37.561  12.575  -6.813  1.00131.98           C
ATOM     63  C   ILE     7      33.762  14.544  -5.539  1.00131.98           C
ATOM     64  O   ILE     7      32.961  13.661  -5.228  1.00131.98           O
ATOM     65  N   LYS     8      33.534  15.427  -6.530  1.00294.67           N
ATOM     66  CA  LYS     8      32.373  15.389  -7.363  1.00294.67           C
ATOM     67  CB  LYS     8      31.415  16.563  -7.083  1.00294.67           C
ATOM     68  CG  LYS     8      29.965  16.330  -7.512  1.00294.67           C
ATOM     69  CD  LYS     8      29.760  16.158  -9.015  1.00294.67           C
ATOM     70  CE  LYS     8      28.298  15.891  -9.388  1.00294.67           C
ATOM     71  NZ  LYS     8      27.423  16.896  -8.744  1.00294.67           N
ATOM     72  C   LYS     8      32.919  15.555  -8.743  1.00294.67           C
ATOM     73  O   LYS     8      33.763  16.417  -8.977  1.00294.67           O
ATOM     74  N   SER     9      32.471  14.724  -9.699  1.00189.34           N
ATOM     75  CA  SER     9      33.049  14.828 -11.005  1.00189.34           C
ATOM     76  CB  SER     9      32.712  13.641 -11.924  1.00189.34           C
ATOM     77  OG  SER     9      33.241  12.441 -11.377  1.00189.34           O
ATOM     78  C   SER     9      32.533  16.069 -11.652  1.00189.34           C
ATOM     79  O   SER     9      31.405  16.492 -11.410  1.00189.34           O
ATOM     80  N   THR    10      33.379  16.712 -12.479  1.00318.54           N
ATOM     81  CA  THR    10      32.929  17.882 -13.164  1.00318.54           C
ATOM     82  CB  THR    10      33.370  19.166 -12.523  1.00318.54           C
ATOM     83  OG1 THR    10      34.786  19.279 -12.555  1.00318.54           O
ATOM     84  CG2 THR    10      32.867  19.178 -11.068  1.00318.54           C
ATOM     85  C   THR    10      33.505  17.861 -14.539  1.00318.54           C
ATOM     86  O   THR    10      34.624  17.398 -14.750  1.00318.54           O
ATOM     87  N   ALA    11      32.722  18.343 -15.520  1.00290.39           N
ATOM     88  CA  ALA    11      33.189  18.469 -16.869  1.00290.39           C
ATOM     89  CB  ALA    11      32.796  17.296 -17.784  1.00290.39           C
ATOM     90  C   ALA    11      32.498  19.681 -17.391  1.00290.39           C
ATOM     91  O   ALA    11      31.350  19.941 -17.035  1.00290.39           O
ATOM     92  N   LYS    12      33.171  20.480 -18.236  1.00259.94           N
ATOM     93  CA  LYS    12      32.473  21.641 -18.691  1.00259.94           C
ATOM     94  CB  LYS    12      33.100  22.969 -18.237  1.00259.94           C
ATOM     95  CG  LYS    12      32.284  24.192 -18.664  1.00259.94           C
ATOM     96  CD  LYS    12      32.682  25.480 -17.946  1.00259.94           C
ATOM     97  CE  LYS    12      33.918  26.149 -18.547  1.00259.94           C
ATOM     98  NZ  LYS    12      34.234  27.388 -17.802  1.00259.94           N
ATOM     99  C   LYS    12      32.475  21.654 -20.180  1.00259.94           C
ATOM    100  O   LYS    12      33.525  21.639 -20.820  1.00259.94           O
ATOM    101  N   LYS    13      31.266  21.668 -20.768  1.00312.02           N
ATOM    102  CA  LYS    13      31.123  21.787 -22.185  1.00312.02           C
ATOM    103  CB  LYS    13      30.539  20.531 -22.855  1.00312.02           C
ATOM    104  CG  LYS    13      30.710  20.491 -24.376  1.00312.02           C
ATOM    105  CD  LYS    13      30.090  21.681 -25.106  1.00312.02           C
ATOM    106  CE  LYS    13      30.140  21.569 -26.630  1.00312.02           C
ATOM    107  NZ  LYS    13      28.928  20.874 -27.117  1.00312.02           N
ATOM    108  C   LYS    13      30.132  22.888 -22.347  1.00312.02           C
ATOM    109  O   LYS    13      29.139  22.933 -21.623  1.00312.02           O
ATOM    110  N   LEU    14      30.367  23.821 -23.289  1.00200.12           N
ATOM    111  CA  LEU    14      29.431  24.898 -23.391  1.00200.12           C
ATOM    112  CB  LEU    14      29.995  26.158 -24.076  1.00200.12           C
ATOM    113  CG  LEU    14      31.103  26.830 -23.245  1.00200.12           C
ATOM    114  CD1 LEU    14      31.653  28.095 -23.928  1.00200.12           C
ATOM    115  CD2 LEU    14      30.626  27.077 -21.806  1.00200.12           C
ATOM    116  C   LEU    14      28.278  24.406 -24.188  1.00200.12           C
ATOM    117  O   LEU    14      28.376  24.190 -25.394  1.00200.12           O
ATOM    118  N   TRP    15      27.143  24.201 -23.500  1.00336.81           N
ATOM    119  CA  TRP    15      25.971  23.712 -24.149  1.00336.81           C
ATOM    120  CB  TRP    15      25.885  22.176 -24.086  1.00336.81           C
ATOM    121  CG  TRP    15      24.679  21.562 -24.749  1.00336.81           C
ATOM    122  CD2 TRP    15      24.444  21.598 -26.165  1.00336.81           C
ATOM    123  CD1 TRP    15      23.606  20.938 -24.194  1.00336.81           C
ATOM    124  NE1 TRP    15      22.713  20.571 -25.173  1.00336.81           N
ATOM    125  CE2 TRP    15      23.217  20.975 -26.391  1.00336.81           C
ATOM    126  CE3 TRP    15      25.184  22.109 -27.188  1.00336.81           C
ATOM    127  CZ2 TRP    15      22.710  20.856 -27.655  1.00336.81           C
ATOM    128  CZ3 TRP    15      24.672  21.983 -28.460  1.00336.81           C
ATOM    129  CH2 TRP    15      23.459  21.369 -28.690  1.00336.81           C
ATOM    130  C   TRP    15      24.808  24.312 -23.433  1.00336.81           C
ATOM    131  O   TRP    15      24.894  24.621 -22.245  1.00336.81           O
ATOM    132  N   ASN    16      23.691  24.522 -24.153  1.00230.84           N
ATOM    133  CA  ASN    16      22.546  25.081 -23.500  1.00230.84           C
ATOM    134  CB  ASN    16      21.460  25.586 -24.466  1.00230.84           C
ATOM    135  CG  ASN    16      20.406  26.324 -23.650  1.00230.84           C
ATOM    136  OD1 ASN    16      20.682  26.838 -22.567  1.00230.84           O
ATOM    137  ND2 ASN    16      19.155  26.376 -24.180  1.00230.84           N
ATOM    138  C   ASN    16      21.958  23.987 -22.674  1.00230.84           C
ATOM    139  O   ASN    16      21.964  22.823 -23.071  1.00230.84           O
ATOM    140  N   SER    17      21.433  24.326 -21.484  1.00177.57           N
ATOM    141  CA  SER    17      20.906  23.290 -20.649  1.00177.57           C
ATOM    142  CB  SER    17      20.574  23.755 -19.220  1.00177.57           C
ATOM    143  OG  SER    17      21.761  24.157 -18.550  1.00177.57           O
ATOM    144  C   SER    17      19.652  22.781 -21.276  1.00177.57           C
ATOM    145  O   SER    17      18.978  23.504 -22.008  1.00177.57           O
ATOM    146  N   GLU    18      19.325  21.496 -21.025  1.00197.47           N
ATOM    147  CA  GLU    18      18.116  20.939 -21.559  1.00197.47           C
ATOM    148  CB  GLU    18      18.303  19.640 -22.358  1.00197.47           C
ATOM    149  CG  GLU    18      19.070  19.781 -23.672  1.00197.47           C
ATOM    150  CD  GLU    18      19.001  18.428 -24.370  1.00197.47           C
ATOM    151  OE1 GLU    18      18.168  17.591 -23.931  1.00197.47           O
ATOM    152  OE2 GLU    18      19.769  18.210 -25.346  1.00197.47           O
ATOM    153  C   GLU    18      17.256  20.546 -20.405  1.00197.47           C
ATOM    154  O   GLU    18      17.728  20.024 -19.396  1.00197.47           O
ATOM    155  N   PRO    19      15.994  20.820 -20.524  1.00159.60           N
ATOM    156  CA  PRO    19      15.089  20.393 -19.493  1.00159.60           C
ATOM    157  CD  PRO    19      15.583  22.074 -21.129  1.00159.60           C
ATOM    158  CB  PRO    19      13.839  21.255 -19.652  1.00159.60           C
ATOM    159  CG  PRO    19      14.366  22.538 -20.317  1.00159.60           C
ATOM    160  C   PRO    19      14.813  18.938 -19.689  1.00159.60           C
ATOM    161  O   PRO    19      14.865  18.482 -20.830  1.00159.60           O
ATOM    162  N   VAL    20      14.541  18.181 -18.609  1.00 43.45           N
ATOM    163  CA  VAL    20      14.171  16.814 -18.824  1.00 43.45           C
ATOM    164  CB  VAL    20      15.096  15.807 -18.206  1.00 43.45           C
ATOM    165  CG1 VAL    20      14.441  14.419 -18.323  1.00 43.45           C
ATOM    166  CG2 VAL    20      16.461  15.902 -18.908  1.00 43.45           C
ATOM    167  C   VAL    20      12.833  16.611 -18.198  1.00 43.45           C
ATOM    168  O   VAL    20      12.707  16.492 -16.980  1.00 43.45           O
ATOM    169  N   LYS    21      11.789  16.597 -19.041  1.00 74.86           N
ATOM    170  CA  LYS    21      10.441  16.335 -18.638  1.00 74.86           C
ATOM    171  CB  LYS    21       9.420  16.749 -19.706  1.00 74.86           C
ATOM    172  CG  LYS    21       9.236  18.267 -19.732  1.00 74.86           C
ATOM    173  CD  LYS    21       8.688  18.821 -21.044  1.00 74.86           C
ATOM    174  CE  LYS    21       9.800  19.045 -22.068  1.00 74.86           C
ATOM    175  NZ  LYS    21      10.863  19.892 -21.478  1.00 74.86           N
ATOM    176  C   LYS    21      10.314  14.874 -18.363  1.00 74.86           C
ATOM    177  O   LYS    21       9.477  14.443 -17.571  1.00 74.86           O
ATOM    178  N   GLU    22      11.167  14.071 -19.018  1.00 60.93           N
ATOM    179  CA  GLU    22      11.061  12.644 -18.944  1.00 60.93           C
ATOM    180  CB  GLU    22      12.248  11.953 -19.645  1.00 60.93           C
ATOM    181  CG  GLU    22      12.376  12.275 -21.137  1.00 60.93           C
ATOM    182  CD  GLU    22      13.739  11.779 -21.617  1.00 60.93           C
ATOM    183  OE1 GLU    22      14.434  11.101 -20.813  1.00 60.93           O
ATOM    184  OE2 GLU    22      14.104  12.072 -22.788  1.00 60.93           O
ATOM    185  C   GLU    22      11.103  12.218 -17.505  1.00 60.93           C
ATOM    186  O   GLU    22      10.255  11.453 -17.054  1.00 60.93           O
ATOM    187  N   LEU    23      12.089  12.705 -16.733  1.00 86.68           N
ATOM    188  CA  LEU    23      12.173  12.286 -15.364  1.00 86.68           C
ATOM    189  CB  LEU    23      13.507  12.711 -14.700  1.00 86.68           C
ATOM    190  CG  LEU    23      13.744  12.260 -13.236  1.00 86.68           C
ATOM    191  CD1 LEU    23      15.199  12.532 -12.822  1.00 86.68           C
ATOM    192  CD2 LEU    23      12.775  12.914 -12.239  1.00 86.68           C
ATOM    193  C   LEU    23      11.020  12.844 -14.588  1.00 86.68           C
ATOM    194  O   LEU    23      10.416  12.145 -13.777  1.00 86.68           O
ATOM    195  N   LYS    24      10.692  14.133 -14.798  1.00 81.35           N
ATOM    196  CA  LYS    24       9.678  14.743 -13.985  1.00 81.35           C
ATOM    197  CB  LYS    24       9.607  16.273 -14.111  1.00 81.35           C
ATOM    198  CG  LYS    24      10.726  16.945 -13.320  1.00 81.35           C
ATOM    199  CD  LYS    24      10.741  18.470 -13.419  1.00 81.35           C
ATOM    200  CE  LYS    24      11.650  19.103 -12.366  1.00 81.35           C
ATOM    201  NZ  LYS    24      11.284  18.581 -11.030  1.00 81.35           N
ATOM    202  C   LYS    24       8.312  14.195 -14.221  1.00 81.35           C
ATOM    203  O   LYS    24       7.615  13.857 -13.265  1.00 81.35           O
ATOM    204  N   ASN    25       7.888  14.061 -15.488  1.00 58.22           N
ATOM    205  CA  ASN    25       6.529  13.650 -15.675  1.00 58.22           C
ATOM    206  CB  ASN    25       6.091  13.646 -17.153  1.00 58.22           C
ATOM    207  CG  ASN    25       4.571  13.719 -17.203  1.00 58.22           C
ATOM    208  OD1 ASN    25       3.876  12.972 -16.517  1.00 58.22           O
ATOM    209  ND2 ASN    25       4.040  14.660 -18.028  1.00 58.22           N
ATOM    210  C   ASN    25       6.379  12.268 -15.127  1.00 58.22           C
ATOM    211  O   ASN    25       5.393  11.950 -14.465  1.00 58.22           O
ATOM    212  N   THR    26       7.382  11.410 -15.376  1.00 94.27           N
ATOM    213  CA  THR    26       7.274  10.064 -14.916  1.00 94.27           C
ATOM    214  CB  THR    26       8.414   9.186 -15.366  1.00 94.27           C
ATOM    215  OG1 THR    26       8.162   7.835 -15.009  1.00 94.27           O
ATOM    216  CG2 THR    26       9.726   9.669 -14.724  1.00 94.27           C
ATOM    217  C   THR    26       7.210  10.043 -13.421  1.00 94.27           C
ATOM    218  O   THR    26       6.369   9.352 -12.851  1.00 94.27           O
ATOM    219  N   ALA    27       8.076  10.818 -12.740  1.00 32.16           N
ATOM    220  CA  ALA    27       8.111  10.736 -11.308  1.00 32.16           C
ATOM    221  CB  ALA    27       9.158  11.670 -10.682  1.00 32.16           C
ATOM    222  C   ALA    27       6.802  11.153 -10.731  1.00 32.16           C
ATOM    223  O   ALA    27       6.236  10.443  -9.902  1.00 32.16           O
ATOM    224  N   LEU    28       6.277  12.311 -11.170  1.00 81.51           N
ATOM    225  CA  LEU    28       5.065  12.827 -10.608  1.00 81.51           C
ATOM    226  CB  LEU    28       4.735  14.260 -11.059  1.00 81.51           C
ATOM    227  CG  LEU    28       5.666  15.331 -10.452  1.00 81.51           C
ATOM    228  CD1 LEU    28       5.519  15.394  -8.921  1.00 81.51           C
ATOM    229  CD2 LEU    28       7.126  15.147 -10.895  1.00 81.51           C
ATOM    230  C   LEU    28       3.906  11.961 -10.960  1.00 81.51           C
ATOM    231  O   LEU    28       3.014  11.761 -10.137  1.00 81.51           O
ATOM    232  N   ASN    29       3.883  11.436 -12.196  1.00 42.21           N
ATOM    233  CA  ASN    29       2.756  10.679 -12.650  1.00 42.21           C
ATOM    234  CB  ASN    29       2.878  10.233 -14.116  1.00 42.21           C
ATOM    235  CG  ASN    29       1.599   9.493 -14.480  1.00 42.21           C
ATOM    236  OD1 ASN    29       0.650  10.086 -14.991  1.00 42.21           O
ATOM    237  ND2 ASN    29       1.561   8.160 -14.208  1.00 42.21           N
ATOM    238  C   ASN    29       2.613   9.452 -11.819  1.00 42.21           C
ATOM    239  O   ASN    29       1.507   9.091 -11.422  1.00 42.21           O
ATOM    240  N   ALA    30       3.741   8.796 -11.507  1.00 29.46           N
ATOM    241  CA  ALA    30       3.665   7.560 -10.791  1.00 29.46           C
ATOM    242  CB  ALA    30       5.051   6.954 -10.510  1.00 29.46           C
ATOM    243  C   ALA    30       3.014   7.796  -9.469  1.00 29.46           C
ATOM    244  O   ALA    30       2.138   7.035  -9.061  1.00 29.46           O
ATOM    245  N   ALA    31       3.423   8.866  -8.767  1.00 36.22           N
ATOM    246  CA  ALA    31       2.909   9.144  -7.458  1.00 36.22           C
ATOM    247  CB  ALA    31       3.641  10.309  -6.770  1.00 36.22           C
ATOM    248  C   ALA    31       1.457   9.505  -7.490  1.00 36.22           C
ATOM    249  O   ALA    31       0.676   9.024  -6.671  1.00 36.22           O
ATOM    250  N   LYS    32       1.047  10.344  -8.458  1.00 70.92           N
ATOM    251  CA  LYS    32      -0.279  10.892  -8.407  1.00 70.92           C
ATOM    252  CB  LYS    32      -0.539  11.921  -9.527  1.00 70.92           C
ATOM    253  CG  LYS    32      -0.583  11.354 -10.948  1.00 70.92           C
ATOM    254  CD  LYS    32      -1.138  12.353 -11.971  1.00 70.92           C
ATOM    255  CE  LYS    32      -1.207  11.823 -13.403  1.00 70.92           C
ATOM    256  NZ  LYS    32      -1.764  12.868 -14.293  1.00 70.92           N
ATOM    257  C   LYS    32      -1.337   9.830  -8.469  1.00 70.92           C
ATOM    258  O   LYS    32      -2.255   9.814  -7.650  1.00 70.92           O
ATOM    259  N   ASN    33      -1.241   8.905  -9.436  1.00 40.01           N
ATOM    260  CA  ASN    33      -2.252   7.898  -9.560  1.00 40.01           C
ATOM    261  CB  ASN    33      -2.100   7.087 -10.850  1.00 40.01           C
ATOM    262  CG  ASN    33      -2.325   8.062 -11.991  1.00 40.01           C
ATOM    263  OD1 ASN    33      -2.481   9.263 -11.774  1.00 40.01           O
ATOM    264  ND2 ASN    33      -2.349   7.529 -13.241  1.00 40.01           N
ATOM    265  C   ASN    33      -2.153   6.971  -8.392  1.00 40.01           C
ATOM    266  O   ASN    33      -3.157   6.504  -7.857  1.00 40.01           O
ATOM    267  N   PHE    34      -0.912   6.708  -7.956  1.00 68.67           N
ATOM    268  CA  PHE    34      -0.585   5.777  -6.917  1.00 68.67           C
ATOM    269  CB  PHE    34       0.937   5.743  -6.691  1.00 68.67           C
ATOM    270  CG  PHE    34       1.316   4.555  -5.880  1.00 68.67           C
ATOM    271  CD1 PHE    34       1.445   3.333  -6.493  1.00 68.67           C
ATOM    272  CD2 PHE    34       1.565   4.653  -4.528  1.00 68.67           C
ATOM    273  CE1 PHE    34       1.809   2.218  -5.780  1.00 68.67           C
ATOM    274  CE2 PHE    34       1.929   3.540  -3.806  1.00 68.67           C
ATOM    275  CZ  PHE    34       2.043   2.323  -4.430  1.00 68.67           C
ATOM    276  C   PHE    34      -1.219   6.214  -5.632  1.00 68.67           C
ATOM    277  O   PHE    34      -1.777   5.403  -4.895  1.00 68.67           O
ATOM    278  N   VAL    35      -1.165   7.528  -5.346  1.00102.45           N
ATOM    279  CA  VAL    35      -1.588   8.031  -4.071  1.00102.45           C
ATOM    280  CB  VAL    35      -1.399   9.514  -3.915  1.00102.45           C
ATOM    281  CG1 VAL    35       0.106   9.824  -4.024  1.00102.45           C
ATOM    282  CG2 VAL    35      -2.272  10.243  -4.945  1.00102.45           C
ATOM    283  C   VAL    35      -3.022   7.730  -3.780  1.00102.45           C
ATOM    284  O   VAL    35      -3.336   7.222  -2.705  1.00102.45           O
ATOM    285  N   ALA    36      -3.938   7.977  -4.729  1.00 24.45           N
ATOM    286  CA  ALA    36      -5.329   7.834  -4.414  1.00 24.45           C
ATOM    287  CB  ALA    36      -6.246   8.167  -5.603  1.00 24.45           C
ATOM    288  C   ALA    36      -5.607   6.427  -4.007  1.00 24.45           C
ATOM    289  O   ALA    36      -6.325   6.185  -3.040  1.00 24.45           O
ATOM    290  N   GLU    37      -5.040   5.458  -4.741  1.00 88.05           N
ATOM    291  CA  GLU    37      -5.288   4.093  -4.404  1.00 88.05           C
ATOM    292  CB  GLU    37      -4.759   3.122  -5.469  1.00 88.05           C
ATOM    293  CG  GLU    37      -5.521   3.229  -6.794  1.00 88.05           C
ATOM    294  CD  GLU    37      -6.936   2.713  -6.569  1.00 88.05           C
ATOM    295  OE1 GLU    37      -7.097   1.483  -6.345  1.00 88.05           O
ATOM    296  OE2 GLU    37      -7.880   3.543  -6.620  1.00 88.05           O
ATOM    297  C   GLU    37      -4.649   3.746  -3.093  1.00 88.05           C
ATOM    298  O   GLU    37      -5.288   3.113  -2.250  1.00 88.05           O
ATOM    299  N   LYS    38      -3.386   4.162  -2.860  1.00187.23           N
ATOM    300  CA  LYS    38      -2.762   3.659  -1.669  1.00187.23           C
ATOM    301  CB  LYS    38      -1.630   2.679  -2.005  1.00187.23           C
ATOM    302  CG  LYS    38      -2.065   1.510  -2.883  1.00187.23           C
ATOM    303  CD  LYS    38      -0.891   0.784  -3.542  1.00187.23           C
ATOM    304  CE  LYS    38      -1.314  -0.394  -4.417  1.00187.23           C
ATOM    305  NZ  LYS    38      -0.142  -0.932  -5.140  1.00187.23           N
ATOM    306  C   LYS    38      -2.083   4.749  -0.904  1.00187.23           C
ATOM    307  O   LYS    38      -0.857   4.743  -0.802  1.00187.23           O
ATOM    308  N   ILE    39      -2.821   5.709  -0.318  1.00313.72           N
ATOM    309  CA  ILE    39      -2.068   6.625   0.489  1.00313.72           C
ATOM    310  CB  ILE    39      -1.612   7.888  -0.176  1.00313.72           C
ATOM    311  CG1 ILE    39      -2.807   8.786  -0.539  1.00313.72           C
ATOM    312  CG2 ILE    39      -0.692   7.486  -1.339  1.00313.72           C
ATOM    313  CD1 ILE    39      -2.418  10.229  -0.851  1.00313.72           C
ATOM    314  C   ILE    39      -2.901   7.070   1.638  1.00313.72           C
ATOM    315  O   ILE    39      -4.122   6.922   1.647  1.00313.72           O
ATOM    316  N   GLY    40      -2.219   7.618   2.662  1.00109.14           N
ATOM    317  CA  GLY    40      -2.885   8.191   3.788  1.00109.14           C
ATOM    318  C   GLY    40      -3.003   7.157   4.848  1.00109.14           C
ATOM    319  O   GLY    40      -3.228   5.979   4.574  1.00109.14           O
ATOM    320  N   ALA    41      -2.851   7.591   6.109  1.00208.68           N
ATOM    321  CA  ALA    41      -3.039   6.676   7.185  1.00208.68           C
ATOM    322  CB  ALA    41      -1.946   6.752   8.266  1.00208.68           C
ATOM    323  C   ALA    41      -4.312   7.115   7.809  1.00208.68           C
ATOM    324  O   ALA    41      -4.445   8.257   8.240  1.00208.68           O
ATOM    325  N   THR    42      -5.300   6.213   7.861  1.00277.78           N
ATOM    326  CA  THR    42      -6.547   6.614   8.422  1.00277.78           C
ATOM    327  CB  THR    42      -7.639   6.694   7.400  1.00277.78           C
ATOM    328  OG1 THR    42      -7.860   5.417   6.814  1.00277.78           O
ATOM    329  CG2 THR    42      -7.205   7.702   6.320  1.00277.78           C
ATOM    330  C   THR    42      -6.905   5.575   9.418  1.00277.78           C
ATOM    331  O   THR    42      -6.416   4.446   9.366  1.00277.78           O
ATOM    332  N   PRO    43      -7.713   5.944  10.359  1.00164.59           N
ATOM    333  CA  PRO    43      -8.118   4.953  11.299  1.00164.59           C
ATOM    334  CD  PRO    43      -7.644   7.266  10.952  1.00164.59           C
ATOM    335  CB  PRO    43      -8.793   5.706  12.440  1.00164.59           C
ATOM    336  CG  PRO    43      -8.081   7.073  12.417  1.00164.59           C
ATOM    337  C   PRO    43      -8.969   4.011  10.530  1.00164.59           C
ATOM    338  O   PRO    43      -9.846   4.464   9.798  1.00164.59           O
ATOM    339  N   SER    44      -8.738   2.698  10.691  1.00 46.11           N
ATOM    340  CA  SER    44      -9.471   1.746   9.922  1.00 46.11           C
ATOM    341  CB  SER    44      -8.699   0.439   9.701  1.00 46.11           C
ATOM    342  OG  SER    44      -9.490  -0.447   8.925  1.00 46.11           O
ATOM    343  C   SER    44     -10.730   1.405  10.700  1.00 46.11           C
ATOM    344  O   SER    44     -10.597   0.932  11.861  1.00 46.11           O
ATOM    345  OXT SER    44     -11.840   1.603  10.139  1.00 46.11           O
TER     346      SER    44
END
