# Supplementary material for: Prediction of Anticancer Peptides with High Efficacy and Low Toxicity by Hybrid Model Based on 3D Structure of Peptides
Source: Int J Mol Sci. 2021 May 26;22(11):5630. doi: 10.3390/ijms22115630 (PMC8198792; doi:10.3390/ijms22115630)
Supplement: Supplementary file 1 [file ijms-22-05630-s001.zip › Supplement2(Datasets)/ACPs(PDB)/D1/PDB(Negative)/(131)NL_satpdb11777.pdb]

ATOM      1  N   PHE     1       1.081   1.500  -3.491  1.00  0.00           N  
ATOM      2  H   PHE     1       0.175   1.865  -3.231  1.00  0.00           H  
ATOM      3  CA  PHE     1       1.453   0.204  -3.063  1.00  0.00           C  
ATOM      4  HA  PHE     1       1.181   0.071  -2.015  1.00  0.00           H  
ATOM      5  CB  PHE     1       0.779  -0.958  -3.809  1.00  0.00           C  
ATOM      6  HB2 PHE     1       1.014  -1.890  -3.295  1.00  0.00           H  
ATOM      7  HB3 PHE     1      -0.295  -0.784  -3.883  1.00  0.00           H  
ATOM      8  CG  PHE     1       1.275  -1.223  -5.237  1.00  0.00           C  
ATOM      9  CD1 PHE     1       1.884  -0.243  -6.088  1.00  0.00           C  
ATOM     10  HD1 PHE     1       1.957   0.740  -5.645  1.00  0.00           H  
ATOM     11  CE1 PHE     1       2.122  -0.576  -7.423  1.00  0.00           C  
ATOM     12  HE1 PHE     1       2.484   0.175  -8.110  1.00  0.00           H  
ATOM     13  CZ  PHE     1       1.767  -1.847  -7.930  1.00  0.00           C  
ATOM     14  HZ  PHE     1       1.967  -2.114  -8.957  1.00  0.00           H  
ATOM     15  CE2 PHE     1       1.365  -2.844  -7.019  1.00  0.00           C  
ATOM     16  HE2 PHE     1       1.162  -3.858  -7.330  1.00  0.00           H  
ATOM     17  CD2 PHE     1       1.064  -2.517  -5.690  1.00  0.00           C  
ATOM     18  HD2 PHE     1       0.746  -3.215  -4.930  1.00  0.00           H  
ATOM     19  C   PHE     1       3.045   0.006  -3.053  1.00  0.00           C  
ATOM     20  O   PHE     1       3.540  -1.113  -2.997  1.00  0.00           O  
ATOM     21  N   LEU     2       3.764   1.146  -3.182  1.00  0.00           N  
ATOM     22  H   LEU     2       3.209   1.914  -3.532  1.00  0.00           H  
ATOM     23  CA  LEU     2       5.246   1.311  -3.022  1.00  0.00           C  
ATOM     24  HA  LEU     2       5.485   2.373  -3.071  1.00  0.00           H  
ATOM     25  CB  LEU     2       5.654   0.678  -1.630  1.00  0.00           C  
ATOM     26  HB2 LEU     2       5.424  -0.385  -1.702  1.00  0.00           H  
ATOM     27  HB3 LEU     2       6.731   0.660  -1.460  1.00  0.00           H  
ATOM     28  CG  LEU     2       4.850   1.224  -0.383  1.00  0.00           C  
ATOM     29  HG  LEU     2       3.805   1.031  -0.625  1.00  0.00           H  
ATOM     30  CD1 LEU     2       5.195   0.517   0.934  1.00  0.00           C  
ATOM     31 HD11 LEU     2       4.618   0.963   1.745  1.00  0.00           H  
ATOM     32 HD12 LEU     2       4.907  -0.531   0.861  1.00  0.00           H  
ATOM     33 HD13 LEU     2       6.266   0.531   1.137  1.00  0.00           H  
ATOM     34  CD2 LEU     2       5.112   2.774  -0.287  1.00  0.00           C  
ATOM     35 HD21 LEU     2       6.121   3.102  -0.038  1.00  0.00           H  
ATOM     36 HD22 LEU     2       4.840   3.215  -1.245  1.00  0.00           H  
ATOM     37 HD23 LEU     2       4.380   3.105   0.450  1.00  0.00           H  
ATOM     38  C   LEU     2       6.115   0.835  -4.183  1.00  0.00           C  
ATOM     39  O   LEU     2       5.678  -0.057  -4.965  1.00  0.00           O  
ATOM     40  N   PRO     3       7.389   1.287  -4.284  1.00  0.00           N  
ATOM     41  CD  PRO     3       8.056   2.326  -3.425  1.00  0.00           C  
ATOM     42  HD2 PRO     3       8.146   2.048  -2.375  1.00  0.00           H  
ATOM     43  HD3 PRO     3       7.555   3.294  -3.461  1.00  0.00           H  
ATOM     44  CG  PRO     3       9.467   2.525  -3.996  1.00  0.00           C  
ATOM     45  HG2 PRO     3      10.081   2.002  -3.263  1.00  0.00           H  
ATOM     46  HG3 PRO     3       9.806   3.552  -4.130  1.00  0.00           H  
ATOM     47  CB  PRO     3       9.524   1.741  -5.302  1.00  0.00           C  
ATOM     48  HB2 PRO     3      10.501   1.279  -5.440  1.00  0.00           H  
ATOM     49  HB3 PRO     3       9.233   2.436  -6.089  1.00  0.00           H  
ATOM     50  CA  PRO     3       8.450   0.645  -5.117  1.00  0.00           C  
ATOM     51  HA  PRO     3       7.989   0.495  -6.094  1.00  0.00           H  
ATOM     52  C   PRO     3       9.084  -0.674  -4.555  1.00  0.00           C  
ATOM     53  O   PRO     3      10.288  -0.939  -4.716  1.00  0.00           O  
ATOM     54  N   LEU     4       8.320  -1.393  -3.728  1.00  0.00           N  
ATOM     55  H   LEU     4       7.387  -1.113  -3.461  1.00  0.00           H  
ATOM     56  CA  LEU     4       8.736  -2.610  -2.908  1.00  0.00           C  
ATOM     57  HA  LEU     4       9.645  -2.289  -2.399  1.00  0.00           H  
ATOM     58  CB  LEU     4       7.597  -3.064  -1.963  1.00  0.00           C  
ATOM     59  HB2 LEU     4       7.090  -2.189  -1.557  1.00  0.00           H  
ATOM     60  HB3 LEU     4       6.902  -3.770  -2.417  1.00  0.00           H  
ATOM     61  CG  LEU     4       8.066  -3.805  -0.733  1.00  0.00           C  
ATOM     62  HG  LEU     4       8.847  -3.245  -0.218  1.00  0.00           H  
ATOM     63  CD1 LEU     4       6.881  -4.039   0.196  1.00  0.00           C  
ATOM     64 HD11 LEU     4       6.453  -3.071   0.456  1.00  0.00           H  
ATOM     65 HD12 LEU     4       6.195  -4.748  -0.267  1.00  0.00           H  
ATOM     66 HD13 LEU     4       7.280  -4.516   1.092  1.00  0.00           H  
ATOM     67  CD2 LEU     4       8.715  -5.099  -1.213  1.00  0.00           C  
ATOM     68 HD21 LEU     4       9.709  -4.907  -1.616  1.00  0.00           H  
ATOM     69 HD22 LEU     4       8.822  -5.805  -0.389  1.00  0.00           H  
ATOM     70 HD23 LEU     4       8.141  -5.562  -2.016  1.00  0.00           H  
ATOM     71  C   LEU     4       9.185  -3.706  -3.976  1.00  0.00           C  
ATOM     72  O   LEU     4       8.362  -4.520  -4.456  1.00  0.00           O  
ATOM     73  N   ILE     5      10.474  -3.798  -4.214  1.00  0.00           N  
ATOM     74  H   ILE     5      11.109  -3.101  -3.850  1.00  0.00           H  
ATOM     75  CA  ILE     5      11.100  -4.653  -5.263  1.00  0.00           C  
ATOM     76  HA  ILE     5      10.520  -4.616  -6.185  1.00  0.00           H  
ATOM     77  CB  ILE     5      12.548  -4.214  -5.581  1.00  0.00           C  
ATOM     78  HB  ILE     5      12.472  -3.148  -5.796  1.00  0.00           H  
ATOM     79  CG2 ILE     5      13.522  -4.421  -4.410  1.00  0.00           C  
ATOM     80 HG21 ILE     5      14.428  -3.852  -4.619  1.00  0.00           H  
ATOM     81 HG22 ILE     5      13.069  -4.026  -3.501  1.00  0.00           H  
ATOM     82 HG23 ILE     5      13.820  -5.468  -4.354  1.00  0.00           H  
ATOM     83  CG1 ILE     5      13.125  -4.911  -6.873  1.00  0.00           C  
ATOM     84 HG12 ILE     5      14.213  -4.929  -6.809  1.00  0.00           H  
ATOM     85 HG13 ILE     5      12.943  -5.983  -6.793  1.00  0.00           H  
ATOM     86  CD1 ILE     5      12.578  -4.322  -8.173  1.00  0.00           C  
ATOM     87 HD11 ILE     5      12.362  -3.257  -8.081  1.00  0.00           H  
ATOM     88 HD12 ILE     5      13.219  -4.527  -9.030  1.00  0.00           H  
ATOM     89 HD13 ILE     5      11.552  -4.672  -8.289  1.00  0.00           H  
ATOM     90  C   ILE     5      10.932  -6.144  -4.909  1.00  0.00           C  
ATOM     91  O   ILE     5      10.987  -6.960  -5.748  1.00  0.00           O  
ATOM     92  N   GLY     6      10.607  -6.433  -3.663  1.00  0.00           N  
ATOM     93  H   GLY     6      10.279  -5.683  -3.072  1.00  0.00           H  
ATOM     94  CA  GLY     6      10.246  -7.699  -3.019  1.00  0.00           C  
ATOM     95  HA2 GLY     6      11.107  -8.350  -3.171  1.00  0.00           H  
ATOM     96  HA3 GLY     6      10.019  -7.672  -1.953  1.00  0.00           H  
ATOM     97  C   GLY     6       8.937  -8.332  -3.643  1.00  0.00           C  
ATOM     98  O   GLY     6       8.838  -9.588  -3.786  1.00  0.00           O  
ATOM     99  N   LYS     7       8.069  -7.521  -4.192  1.00  0.00           N  
ATOM    100  H   LYS     7       8.269  -6.533  -4.122  1.00  0.00           H  
ATOM    101  CA  LYS     7       6.900  -7.895  -4.998  1.00  0.00           C  
ATOM    102  HA  LYS     7       6.279  -8.590  -4.434  1.00  0.00           H  
ATOM    103  CB  LYS     7       6.102  -6.641  -5.317  1.00  0.00           C  
ATOM    104  HB2 LYS     7       6.709  -5.921  -5.866  1.00  0.00           H  
ATOM    105  HB3 LYS     7       5.311  -6.852  -6.037  1.00  0.00           H  
ATOM    106  CG  LYS     7       5.563  -5.963  -4.084  1.00  0.00           C  
ATOM    107  HG2 LYS     7       5.126  -6.673  -3.381  1.00  0.00           H  
ATOM    108  HG3 LYS     7       6.427  -5.639  -3.503  1.00  0.00           H  
ATOM    109  CD  LYS     7       4.626  -4.790  -4.353  1.00  0.00           C  
ATOM    110  HD2 LYS     7       3.692  -5.242  -4.687  1.00  0.00           H  
ATOM    111  HD3 LYS     7       4.330  -4.352  -3.399  1.00  0.00           H  
ATOM    112  CE  LYS     7       5.222  -3.737  -5.259  1.00  0.00           C  
ATOM    113  HE2 LYS     7       6.231  -3.473  -4.942  1.00  0.00           H  
ATOM    114  HE3 LYS     7       5.254  -4.101  -6.286  1.00  0.00           H  
ATOM    115  NZ  LYS     7       4.362  -2.468  -5.207  1.00  0.00           N  
ATOM    116  HZ1 LYS     7       3.747  -2.458  -6.008  1.00  0.00           H  
ATOM    117  HZ2 LYS     7       3.712  -2.467  -4.434  1.00  0.00           H  
ATOM    118  HZ3 LYS     7       4.920  -1.625  -5.207  1.00  0.00           H  
ATOM    119  C   LYS     7       7.267  -8.667  -6.329  1.00  0.00           C  
ATOM    120  O   LYS     7       6.567  -9.545  -6.764  1.00  0.00           O  
ATOM    121  N   ILE     8       8.380  -8.269  -6.899  1.00  0.00           N  
ATOM    122  H   ILE     8       8.772  -7.423  -6.513  1.00  0.00           H  
ATOM    123  CA  ILE     8       8.989  -8.799  -8.137  1.00  0.00           C  
ATOM    124  HA  ILE     8       8.191  -9.279  -8.704  1.00  0.00           H  
ATOM    125  CB  ILE     8       9.534  -7.601  -8.968  1.00  0.00           C  
ATOM    126  HB  ILE     8      10.285  -7.114  -8.346  1.00  0.00           H  
ATOM    127  CG2 ILE     8      10.232  -8.228 -10.167  1.00  0.00           C  
ATOM    128 HG21 ILE     8       9.480  -8.752 -10.757  1.00  0.00           H  
ATOM    129 HG22 ILE     8      10.649  -7.457 -10.815  1.00  0.00           H  
ATOM    130 HG23 ILE     8      11.079  -8.848  -9.873  1.00  0.00           H  
ATOM    131  CG1 ILE     8       8.581  -6.549  -9.434  1.00  0.00           C  
ATOM    132 HG12 ILE     8       8.074  -7.053 -10.257  1.00  0.00           H  
ATOM    133 HG13 ILE     8       7.875  -6.338  -8.631  1.00  0.00           H  
ATOM    134  CD1 ILE     8       9.245  -5.234  -9.951  1.00  0.00           C  
ATOM    135 HD11 ILE     8       8.639  -4.748 -10.716  1.00  0.00           H  
ATOM    136 HD12 ILE     8       9.378  -4.539  -9.122  1.00  0.00           H  
ATOM    137 HD13 ILE     8      10.239  -5.411 -10.362  1.00  0.00           H  
ATOM    138  C   ILE     8       9.988  -9.947  -7.858  1.00  0.00           C  
ATOM    139  O   ILE     8       9.902 -11.016  -8.422  1.00  0.00           O  
ATOM    140  N   LEU     9      10.963  -9.712  -6.943  1.00  0.00           N  
ATOM    141  H   LEU     9      11.019  -8.856  -6.410  1.00  0.00           H  
ATOM    142  CA  LEU     9      11.993 -10.737  -6.567  1.00  0.00           C  
ATOM    143  HA  LEU     9      12.686 -11.079  -7.336  1.00  0.00           H  
ATOM    144  CB  LEU     9      12.901 -10.138  -5.407  1.00  0.00           C  
ATOM    145  HB2 LEU     9      13.236  -9.151  -5.729  1.00  0.00           H  
ATOM    146  HB3 LEU     9      12.239  -9.955  -4.561  1.00  0.00           H  
ATOM    147  CG  LEU     9      14.144 -10.944  -5.102  1.00  0.00           C  
ATOM    148  HG  LEU     9      13.942 -11.996  -5.299  1.00  0.00           H  
ATOM    149  CD1 LEU     9      15.279 -10.468  -6.085  1.00  0.00           C  
ATOM    150 HD11 LEU     9      15.399  -9.386  -6.018  1.00  0.00           H  
ATOM    151 HD12 LEU     9      16.253 -10.866  -5.802  1.00  0.00           H  
ATOM    152 HD13 LEU     9      15.028 -10.704  -7.119  1.00  0.00           H  
ATOM    153  CD2 LEU     9      14.591 -10.554  -3.668  1.00  0.00           C  
ATOM    154 HD21 LEU     9      14.866  -9.499  -3.688  1.00  0.00           H  
ATOM    155 HD22 LEU     9      13.805 -10.818  -2.961  1.00  0.00           H  
ATOM    156 HD23 LEU     9      15.463 -11.144  -3.388  1.00  0.00           H  
ATOM    157  C   LEU     9      11.333 -11.988  -6.001  1.00  0.00           C  
ATOM    158  O   LEU     9      11.727 -13.134  -6.390  1.00  0.00           O  
ATOM    159  N   GLY    10      10.372 -11.821  -5.073  1.00  0.00           N  
ATOM    160  H   GLY    10      10.254 -10.860  -4.788  1.00  0.00           H  
ATOM    161  CA  GLY    10       9.705 -12.950  -4.319  1.00  0.00           C  
ATOM    162  HA2 GLY    10      10.405 -13.637  -3.842  1.00  0.00           H  
ATOM    163  HA3 GLY    10       9.112 -12.501  -3.522  1.00  0.00           H  
ATOM    164  C   GLY    10       8.660 -13.739  -5.176  1.00  0.00           C  
ATOM    165  O   GLY    10       8.050 -14.611  -4.669  1.00  0.00           O  
ATOM    166  N   THR    11       8.526 -13.379  -6.433  1.00  0.00           N  
ATOM    167  H   THR    11       9.019 -12.566  -6.774  1.00  0.00           H  
ATOM    168  CA  THR    11       7.676 -14.025  -7.417  1.00  0.00           C  
ATOM    169  HA  THR    11       7.139 -14.899  -7.048  1.00  0.00           H  
ATOM    170  CB  THR    11       6.674 -12.975  -7.961  1.00  0.00           C  
ATOM    171  HB  THR    11       6.141 -13.362  -8.829  1.00  0.00           H  
ATOM    172  CG2 THR    11       5.524 -12.680  -7.018  1.00  0.00           C  
ATOM    173 HG21 THR    11       5.809 -12.292  -6.040  1.00  0.00           H  
ATOM    174 HG22 THR    11       4.878 -11.967  -7.530  1.00  0.00           H  
ATOM    175 HG23 THR    11       4.920 -13.557  -6.783  1.00  0.00           H  
ATOM    176  OG1 THR    11       7.310 -11.720  -8.183  1.00  0.00           O  
ATOM    177  HG1 THR    11       6.727 -11.062  -7.797  1.00  0.00           H  
ATOM    178  C   THR    11       8.473 -14.577  -8.568  1.00  0.00           C  
ATOM    179  O   THR    11       8.437 -15.785  -8.847  1.00  0.00           O  
ATOM    180  N   ILE    12       9.170 -13.666  -9.307  1.00  0.00           N  
ATOM    181  H   ILE    12       9.216 -12.741  -8.903  1.00  0.00           H  
ATOM    182  CA  ILE    12       9.944 -14.008 -10.511  1.00  0.00           C  
ATOM    183  HA  ILE    12       9.297 -14.510 -11.230  1.00  0.00           H  
ATOM    184  CB  ILE    12      10.369 -12.731 -11.310  1.00  0.00           C  
ATOM    185  HB  ILE    12      10.851 -12.033 -10.626  1.00  0.00           H  
ATOM    186  CG2 ILE    12      11.307 -13.065 -12.533  1.00  0.00           C  
ATOM    187 HG21 ILE    12      12.293 -13.355 -12.170  1.00  0.00           H  
ATOM    188 HG22 ILE    12      10.874 -13.782 -13.231  1.00  0.00           H  
ATOM    189 HG23 ILE    12      11.492 -12.200 -13.170  1.00  0.00           H  
ATOM    190  CG1 ILE    12       9.129 -11.998 -11.842  1.00  0.00           C  
ATOM    191 HG12 ILE    12       8.582 -11.676 -10.956  1.00  0.00           H  
ATOM    192 HG13 ILE    12       9.562 -11.085 -12.249  1.00  0.00           H  
ATOM    193  CD1 ILE    12       8.258 -12.787 -12.859  1.00  0.00           C  
ATOM    194 HD11 ILE    12       7.747 -13.621 -12.378  1.00  0.00           H  
ATOM    195 HD12 ILE    12       7.603 -12.070 -13.355  1.00  0.00           H  
ATOM    196 HD13 ILE    12       8.825 -13.103 -13.734  1.00  0.00           H  
ATOM    197  C   ILE    12      11.215 -14.900 -10.199  1.00  0.00           C  
ATOM    198  O   ILE    12      11.541 -15.798 -10.935  1.00  0.00           O  
ATOM    199  N   LEU    13      12.081 -14.499  -9.313  1.00  0.00           N  
ATOM    200  H   LEU    13      11.765 -13.737  -8.729  1.00  0.00           H  
ATOM    201  CA  LEU    13      13.506 -14.922  -9.275  1.00  0.00           C  
ATOM    202  HA  LEU    13      13.676 -15.408 -10.236  1.00  0.00           H  
ATOM    203  CB  LEU    13      14.407 -13.639  -9.292  1.00  0.00           C  
ATOM    204  HB2 LEU    13      14.242 -13.266 -10.303  1.00  0.00           H  
ATOM    205  HB3 LEU    13      14.212 -12.828  -8.590  1.00  0.00           H  
ATOM    206  CG  LEU    13      15.926 -13.963  -9.122  1.00  0.00           C  
ATOM    207  HG  LEU    13      16.202 -14.147  -8.084  1.00  0.00           H  
ATOM    208  CD1 LEU    13      16.483 -15.180 -10.038  1.00  0.00           C  
ATOM    209 HD11 LEU    13      17.571 -15.107 -10.043  1.00  0.00           H  
ATOM    210 HD12 LEU    13      16.181 -16.153  -9.649  1.00  0.00           H  
ATOM    211 HD13 LEU    13      16.038 -15.069 -11.026  1.00  0.00           H  
ATOM    212  CD2 LEU    13      16.604 -12.684  -9.642  1.00  0.00           C  
ATOM    213 HD21 LEU    13      16.090 -11.746  -9.429  1.00  0.00           H  
ATOM    214 HD22 LEU    13      17.653 -12.708  -9.347  1.00  0.00           H  
ATOM    215 HD23 LEU    13      16.644 -12.790 -10.726  1.00  0.00           H  
ATOM    216  C   LEU    13      13.766 -15.762  -8.025  1.00  0.00           C  
ATOM    217  O   LEU    13      14.151 -16.925  -8.245  1.00  0.00           O  
ATOM    218  N   GLY    14      13.653 -15.093  -6.884  1.00  0.00           N  
ATOM    219  H   GLY    14      13.397 -14.117  -6.938  1.00  0.00           H  
ATOM    220  CA  GLY    14      14.024 -15.744  -5.656  1.00  0.00           C  
ATOM    221  HA2 GLY    14      14.707 -16.555  -5.908  1.00  0.00           H  
ATOM    222  HA3 GLY    14      14.524 -15.040  -4.992  1.00  0.00           H  
ATOM    223  C   GLY    14      12.871 -16.349  -4.877  1.00  0.00           C  
ATOM    224  O   GLY    14      13.007 -16.704  -3.726  1.00  0.00           O  
ATOM    225  N   LYS    15      11.751 -16.525  -5.535  1.00  0.00           N  
ATOM    226  H   LYS    15      11.701 -16.092  -6.445  1.00  0.00           H  
ATOM    227  CA  LYS    15      10.520 -17.039  -4.881  1.00  0.00           C  
ATOM    228  HA  LYS    15      10.168 -16.226  -4.246  1.00  0.00           H  
ATOM    229  CB  LYS    15       9.367 -17.296  -5.886  1.00  0.00           C  
ATOM    230  HB2 LYS    15       8.483 -17.688  -5.382  1.00  0.00           H  
ATOM    231  HB3 LYS    15       9.138 -16.315  -6.302  1.00  0.00           H  
ATOM    232  CG  LYS    15       9.629 -18.190  -7.106  1.00  0.00           C  
ATOM    233  HG2 LYS    15       9.676 -19.166  -6.623  1.00  0.00           H  
ATOM    234  HG3 LYS    15       8.730 -18.179  -7.723  1.00  0.00           H  
ATOM    235  CD  LYS    15      10.807 -18.004  -8.094  1.00  0.00           C  
ATOM    236  HD2 LYS    15      10.846 -16.929  -8.269  1.00  0.00           H  
ATOM    237  HD3 LYS    15      11.632 -18.307  -7.449  1.00  0.00           H  
ATOM    238  CE  LYS    15      10.783 -18.863  -9.304  1.00  0.00           C  
ATOM    239  HE2 LYS    15      10.802 -19.911  -9.005  1.00  0.00           H  
ATOM    240  HE3 LYS    15       9.941 -18.631  -9.956  1.00  0.00           H  
ATOM    241  NZ  LYS    15      12.035 -18.492  -9.998  1.00  0.00           N  
ATOM    242  HZ1 LYS    15      12.267 -19.101 -10.770  1.00  0.00           H  
ATOM    243  HZ2 LYS    15      11.968 -17.570 -10.404  1.00  0.00           H  
ATOM    244  HZ3 LYS    15      12.784 -18.523  -9.322  1.00  0.00           H  
ATOM    245  C   LYS    15      10.757 -18.297  -3.983  1.00  0.00           C  
ATOM    246  O   LYS    15      10.983 -19.432  -4.367  1.00  0.00           O  
TER   
END   
