# Supplementary material for: Prediction of Anticancer Peptides with High Efficacy and Low Toxicity by Hybrid Model Based on 3D Structure of Peptides
Source: Int J Mol Sci. 2021 May 26;22(11):5630. doi: 10.3390/ijms22115630 (PMC8198792; doi:10.3390/ijms22115630)
Supplement: Supplementary file 1 [file ijms-22-05630-s001.zip › Supplement2(Datasets)/ACPs(PDB)/D1/PDB(Negative)/(132)NL_satpdb11778.pdb]

ATOM      1  N   PHE     1     -10.502  -9.309  10.149  1.00  0.00           N  
ATOM      2  H   PHE     1     -11.265  -9.276  10.811  1.00  0.00           H  
ATOM      3  CA  PHE     1      -9.192  -9.891  10.459  1.00  0.00           C  
ATOM      4  HA  PHE     1      -9.111  -9.754  11.537  1.00  0.00           H  
ATOM      5  CB  PHE     1      -9.208 -11.433  10.164  1.00  0.00           C  
ATOM      6  HB2 PHE     1      -8.284 -11.854  10.560  1.00  0.00           H  
ATOM      7  HB3 PHE     1     -10.043 -11.918  10.670  1.00  0.00           H  
ATOM      8  CG  PHE     1      -9.190 -11.734   8.726  1.00  0.00           C  
ATOM      9  CD1 PHE     1      -8.027 -12.237   8.171  1.00  0.00           C  
ATOM     10  HD1 PHE     1      -7.156 -12.393   8.791  1.00  0.00           H  
ATOM     11  CE1 PHE     1      -7.938 -12.557   6.788  1.00  0.00           C  
ATOM     12  HE1 PHE     1      -7.020 -12.890   6.326  1.00  0.00           H  
ATOM     13  CZ  PHE     1      -9.059 -12.303   5.987  1.00  0.00           C  
ATOM     14  HZ  PHE     1      -8.867 -12.368   4.927  1.00  0.00           H  
ATOM     15  CE2 PHE     1     -10.232 -11.811   6.546  1.00  0.00           C  
ATOM     16  HE2 PHE     1     -11.084 -11.487   5.968  1.00  0.00           H  
ATOM     17  CD2 PHE     1     -10.309 -11.582   7.964  1.00  0.00           C  
ATOM     18  HD2 PHE     1     -11.228 -11.251   8.425  1.00  0.00           H  
ATOM     19  C   PHE     1      -8.013  -9.211   9.825  1.00  0.00           C  
ATOM     20  O   PHE     1      -6.847  -9.559  10.184  1.00  0.00           O  
ATOM     21  N   LEU     2      -8.276  -8.234   9.004  1.00  0.00           N  
ATOM     22  H   LEU     2      -9.215  -8.234   8.630  1.00  0.00           H  
ATOM     23  CA  LEU     2      -7.236  -7.298   8.394  1.00  0.00           C  
ATOM     24  HA  LEU     2      -6.281  -7.548   8.855  1.00  0.00           H  
ATOM     25  CB  LEU     2      -7.098  -7.571   6.861  1.00  0.00           C  
ATOM     26  HB2 LEU     2      -8.103  -7.474   6.450  1.00  0.00           H  
ATOM     27  HB3 LEU     2      -6.435  -6.889   6.329  1.00  0.00           H  
ATOM     28  CG  LEU     2      -6.569  -9.023   6.586  1.00  0.00           C  
ATOM     29  HG  LEU     2      -7.375  -9.625   7.007  1.00  0.00           H  
ATOM     30  CD1 LEU     2      -6.544  -9.296   5.096  1.00  0.00           C  
ATOM     31 HD11 LEU     2      -6.157 -10.294   4.887  1.00  0.00           H  
ATOM     32 HD12 LEU     2      -7.432  -9.239   4.466  1.00  0.00           H  
ATOM     33 HD13 LEU     2      -5.869  -8.631   4.556  1.00  0.00           H  
ATOM     34  CD2 LEU     2      -5.171  -9.264   7.169  1.00  0.00           C  
ATOM     35 HD21 LEU     2      -5.101  -9.103   8.244  1.00  0.00           H  
ATOM     36 HD22 LEU     2      -4.853 -10.270   6.893  1.00  0.00           H  
ATOM     37 HD23 LEU     2      -4.436  -8.645   6.653  1.00  0.00           H  
ATOM     38  C   LEU     2      -7.574  -5.808   8.697  1.00  0.00           C  
ATOM     39  O   LEU     2      -8.769  -5.486   8.670  1.00  0.00           O  
ATOM     40  N   PRO     3      -6.579  -4.884   8.711  1.00  0.00           N  
ATOM     41  CD  PRO     3      -5.165  -5.227   8.664  1.00  0.00           C  
ATOM     42  HD2 PRO     3      -4.926  -5.686   7.705  1.00  0.00           H  
ATOM     43  HD3 PRO     3      -4.828  -5.815   9.518  1.00  0.00           H  
ATOM     44  CG  PRO     3      -4.489  -3.853   8.695  1.00  0.00           C  
ATOM     45  HG2 PRO     3      -3.550  -4.073   9.203  1.00  0.00           H  
ATOM     46  HG3 PRO     3      -4.384  -3.500   7.670  1.00  0.00           H  
ATOM     47  CB  PRO     3      -5.378  -2.923   9.471  1.00  0.00           C  
ATOM     48  HB2 PRO     3      -5.331  -1.867   9.204  1.00  0.00           H  
ATOM     49  HB3 PRO     3      -5.078  -3.035  10.513  1.00  0.00           H  
ATOM     50  CA  PRO     3      -6.751  -3.508   9.166  1.00  0.00           C  
ATOM     51  HA  PRO     3      -7.308  -3.361  10.091  1.00  0.00           H  
ATOM     52  C   PRO     3      -7.524  -2.728   8.091  1.00  0.00           C  
ATOM     53  O   PRO     3      -8.547  -2.140   8.503  1.00  0.00           O  
ATOM     54  N   ILE     4      -7.175  -2.748   6.825  1.00  0.00           N  
ATOM     55  H   ILE     4      -6.286  -3.163   6.582  1.00  0.00           H  
ATOM     56  CA  ILE     4      -8.001  -2.157   5.727  1.00  0.00           C  
ATOM     57  HA  ILE     4      -8.085  -1.080   5.870  1.00  0.00           H  
ATOM     58  CB  ILE     4      -7.319  -2.499   4.379  1.00  0.00           C  
ATOM     59  HB  ILE     4      -6.339  -2.034   4.277  1.00  0.00           H  
ATOM     60  CG2 ILE     4      -7.006  -4.012   4.042  1.00  0.00           C  
ATOM     61 HG21 ILE     4      -7.917  -4.596   3.908  1.00  0.00           H  
ATOM     62 HG22 ILE     4      -6.514  -4.185   3.085  1.00  0.00           H  
ATOM     63 HG23 ILE     4      -6.395  -4.506   4.798  1.00  0.00           H  
ATOM     64  CG1 ILE     4      -8.122  -1.855   3.264  1.00  0.00           C  
ATOM     65 HG12 ILE     4      -9.003  -2.433   2.983  1.00  0.00           H  
ATOM     66 HG13 ILE     4      -8.526  -0.924   3.661  1.00  0.00           H  
ATOM     67  CD1 ILE     4      -7.312  -1.517   2.020  1.00  0.00           C  
ATOM     68 HD11 ILE     4      -6.790  -2.387   1.621  1.00  0.00           H  
ATOM     69 HD12 ILE     4      -7.983  -1.160   1.238  1.00  0.00           H  
ATOM     70 HD13 ILE     4      -6.565  -0.734   2.150  1.00  0.00           H  
ATOM     71  C   ILE     4      -9.410  -2.783   5.718  1.00  0.00           C  
ATOM     72  O   ILE     4     -10.413  -2.077   5.529  1.00  0.00           O  
ATOM     73  N   LEU     5      -9.579  -4.089   5.849  1.00  0.00           N  
ATOM     74  H   LEU     5      -8.802  -4.643   6.180  1.00  0.00           H  
ATOM     75  CA  LEU     5     -10.907  -4.748   5.860  1.00  0.00           C  
ATOM     76  HA  LEU     5     -11.408  -4.522   4.919  1.00  0.00           H  
ATOM     77  CB  LEU     5     -10.629  -6.289   5.986  1.00  0.00           C  
ATOM     78  HB2 LEU     5      -9.794  -6.526   5.327  1.00  0.00           H  
ATOM     79  HB3 LEU     5     -10.363  -6.542   7.012  1.00  0.00           H  
ATOM     80  CG  LEU     5     -11.846  -7.105   5.591  1.00  0.00           C  
ATOM     81  HG  LEU     5     -12.735  -6.608   5.980  1.00  0.00           H  
ATOM     82  CD1 LEU     5     -12.115  -7.183   4.017  1.00  0.00           C  
ATOM     83 HD11 LEU     5     -12.920  -7.869   3.754  1.00  0.00           H  
ATOM     84 HD12 LEU     5     -12.344  -6.193   3.621  1.00  0.00           H  
ATOM     85 HD13 LEU     5     -11.172  -7.529   3.595  1.00  0.00           H  
ATOM     86  CD2 LEU     5     -11.756  -8.527   6.221  1.00  0.00           C  
ATOM     87 HD21 LEU     5     -10.894  -9.157   6.002  1.00  0.00           H  
ATOM     88 HD22 LEU     5     -12.009  -8.424   7.276  1.00  0.00           H  
ATOM     89 HD23 LEU     5     -12.610  -9.057   5.799  1.00  0.00           H  
ATOM     90  C   LEU     5     -11.799  -4.259   6.968  1.00  0.00           C  
ATOM     91  O   LEU     5     -12.775  -3.560   6.692  1.00  0.00           O  
ATOM     92  N   ALA     6     -11.493  -4.702   8.186  1.00  0.00           N  
ATOM     93  H   ALA     6     -10.641  -5.225   8.322  1.00  0.00           H  
ATOM     94  CA  ALA     6     -12.388  -4.404   9.289  1.00  0.00           C  
ATOM     95  HA  ALA     6     -13.405  -4.693   9.025  1.00  0.00           H  
ATOM     96  CB  ALA     6     -11.974  -5.246  10.515  1.00  0.00           C  
ATOM     97  HB1 ALA     6     -10.917  -5.164  10.768  1.00  0.00           H  
ATOM     98  HB2 ALA     6     -12.633  -4.803  11.262  1.00  0.00           H  
ATOM     99  HB3 ALA     6     -12.134  -6.321  10.428  1.00  0.00           H  
ATOM    100  C   ALA     6     -12.491  -2.858   9.560  1.00  0.00           C  
ATOM    101  O   ALA     6     -13.534  -2.396  10.120  1.00  0.00           O  
ATOM    102  N   GLY     7     -11.455  -2.107   9.114  1.00  0.00           N  
ATOM    103  H   GLY     7     -10.625  -2.580   8.785  1.00  0.00           H  
ATOM    104  CA  GLY     7     -11.281  -0.682   9.233  1.00  0.00           C  
ATOM    105  HA2 GLY     7     -11.480  -0.405  10.268  1.00  0.00           H  
ATOM    106  HA3 GLY     7     -10.306  -0.255   8.998  1.00  0.00           H  
ATOM    107  C   GLY     7     -12.438   0.051   8.484  1.00  0.00           C  
ATOM    108  O   GLY     7     -13.328   0.667   9.103  1.00  0.00           O  
ATOM    109  N   LEU     8     -12.370  -0.140   7.186  1.00  0.00           N  
ATOM    110  H   LEU     8     -11.614  -0.784   7.006  1.00  0.00           H  
ATOM    111  CA  LEU     8     -13.046   0.657   6.052  1.00  0.00           C  
ATOM    112  HA  LEU     8     -13.747   1.328   6.549  1.00  0.00           H  
ATOM    113  CB  LEU     8     -12.020   1.397   5.272  1.00  0.00           C  
ATOM    114  HB2 LEU     8     -11.323   0.629   4.936  1.00  0.00           H  
ATOM    115  HB3 LEU     8     -12.546   1.798   4.405  1.00  0.00           H  
ATOM    116  CG  LEU     8     -11.396   2.644   5.950  1.00  0.00           C  
ATOM    117  HG  LEU     8     -10.951   2.286   6.878  1.00  0.00           H  
ATOM    118  CD1 LEU     8     -10.123   3.043   5.226  1.00  0.00           C  
ATOM    119 HD11 LEU     8      -9.695   3.913   5.725  1.00  0.00           H  
ATOM    120 HD12 LEU     8      -9.344   2.282   5.269  1.00  0.00           H  
ATOM    121 HD13 LEU     8     -10.338   3.366   4.207  1.00  0.00           H  
ATOM    122  CD2 LEU     8     -12.368   3.837   6.158  1.00  0.00           C  
ATOM    123 HD21 LEU     8     -12.791   4.041   5.174  1.00  0.00           H  
ATOM    124 HD22 LEU     8     -13.127   3.453   6.839  1.00  0.00           H  
ATOM    125 HD23 LEU     8     -11.815   4.661   6.610  1.00  0.00           H  
ATOM    126  C   LEU     8     -13.939  -0.191   5.171  1.00  0.00           C  
ATOM    127  O   LEU     8     -15.067   0.136   4.826  1.00  0.00           O  
ATOM    128  N   ALA     9     -13.450  -1.345   4.721  1.00  0.00           N  
ATOM    129  H   ALA     9     -12.539  -1.724   4.938  1.00  0.00           H  
ATOM    130  CA  ALA     9     -14.012  -2.026   3.526  1.00  0.00           C  
ATOM    131  HA  ALA     9     -14.278  -1.235   2.825  1.00  0.00           H  
ATOM    132  CB  ALA     9     -13.096  -3.033   2.940  1.00  0.00           C  
ATOM    133  HB1 ALA     9     -13.112  -3.950   3.530  1.00  0.00           H  
ATOM    134  HB2 ALA     9     -13.480  -3.350   1.971  1.00  0.00           H  
ATOM    135  HB3 ALA     9     -12.087  -2.625   2.879  1.00  0.00           H  
ATOM    136  C   ALA     9     -15.373  -2.704   3.883  1.00  0.00           C  
ATOM    137  O   ALA     9     -16.345  -2.726   3.106  1.00  0.00           O  
ATOM    138  N   ALA    10     -15.430  -3.140   5.164  1.00  0.00           N  
ATOM    139  H   ALA    10     -14.542  -3.188   5.645  1.00  0.00           H  
ATOM    140  CA  ALA    10     -16.647  -3.771   5.701  1.00  0.00           C  
ATOM    141  HA  ALA    10     -17.165  -4.196   4.841  1.00  0.00           H  
ATOM    142  CB  ALA    10     -16.207  -4.867   6.666  1.00  0.00           C  
ATOM    143  HB1 ALA    10     -15.334  -5.323   6.200  1.00  0.00           H  
ATOM    144  HB2 ALA    10     -15.850  -4.428   7.598  1.00  0.00           H  
ATOM    145  HB3 ALA    10     -17.044  -5.544   6.845  1.00  0.00           H  
ATOM    146  C   ALA    10     -17.717  -2.684   6.168  1.00  0.00           C  
ATOM    147  O   ALA    10     -18.904  -2.960   6.314  1.00  0.00           O  
ATOM    148  N   LYS    11     -17.338  -1.422   6.125  1.00  0.00           N  
ATOM    149  H   LYS    11     -16.334  -1.342   6.058  1.00  0.00           H  
ATOM    150  CA  LYS    11     -18.190  -0.276   6.263  1.00  0.00           C  
ATOM    151  HA  LYS    11     -19.091  -0.676   6.729  1.00  0.00           H  
ATOM    152  CB  LYS    11     -17.477   0.802   7.166  1.00  0.00           C  
ATOM    153  HB2 LYS    11     -16.538   1.115   6.709  1.00  0.00           H  
ATOM    154  HB3 LYS    11     -18.133   1.672   7.147  1.00  0.00           H  
ATOM    155  CG  LYS    11     -17.253   0.275   8.682  1.00  0.00           C  
ATOM    156  HG2 LYS    11     -18.187  -0.111   9.091  1.00  0.00           H  
ATOM    157  HG3 LYS    11     -16.576  -0.572   8.573  1.00  0.00           H  
ATOM    158  CD  LYS    11     -16.660   1.447   9.524  1.00  0.00           C  
ATOM    159  HD2 LYS    11     -15.719   1.832   9.130  1.00  0.00           H  
ATOM    160  HD3 LYS    11     -17.427   2.220   9.564  1.00  0.00           H  
ATOM    161  CE  LYS    11     -16.397   0.919  10.913  1.00  0.00           C  
ATOM    162  HE2 LYS    11     -16.165   1.753  11.575  1.00  0.00           H  
ATOM    163  HE3 LYS    11     -17.286   0.354  11.195  1.00  0.00           H  
ATOM    164  NZ  LYS    11     -15.247  -0.051  10.919  1.00  0.00           N  
ATOM    165  HZ1 LYS    11     -14.598   0.182  10.181  1.00  0.00           H  
ATOM    166  HZ2 LYS    11     -14.727   0.014  11.782  1.00  0.00           H  
ATOM    167  HZ3 LYS    11     -15.555  -1.010  10.848  1.00  0.00           H  
ATOM    168  C   LYS    11     -18.593   0.223   4.788  1.00  0.00           C  
ATOM    169  O   LYS    11     -19.606   0.883   4.756  1.00  0.00           O  
ATOM    170  N   ILE    12     -17.975  -0.237   3.688  1.00  0.00           N  
ATOM    171  H   ILE    12     -17.170  -0.833   3.820  1.00  0.00           H  
ATOM    172  CA  ILE    12     -18.330   0.047   2.305  1.00  0.00           C  
ATOM    173  HA  ILE    12     -18.986   0.916   2.256  1.00  0.00           H  
ATOM    174  CB  ILE    12     -17.095   0.256   1.368  1.00  0.00           C  
ATOM    175  HB  ILE    12     -16.416  -0.596   1.396  1.00  0.00           H  
ATOM    176  CG2 ILE    12     -17.464   0.722  -0.042  1.00  0.00           C  
ATOM    177 HG21 ILE    12     -16.656   0.775  -0.772  1.00  0.00           H  
ATOM    178 HG22 ILE    12     -18.099  -0.036  -0.502  1.00  0.00           H  
ATOM    179 HG23 ILE    12     -17.988   1.677   0.003  1.00  0.00           H  
ATOM    180  CG1 ILE    12     -16.422   1.540   1.992  1.00  0.00           C  
ATOM    181 HG12 ILE    12     -16.920   2.465   1.703  1.00  0.00           H  
ATOM    182 HG13 ILE    12     -16.427   1.494   3.081  1.00  0.00           H  
ATOM    183  CD1 ILE    12     -14.998   1.612   1.648  1.00  0.00           C  
ATOM    184 HD11 ILE    12     -14.911   1.791   0.576  1.00  0.00           H  
ATOM    185 HD12 ILE    12     -14.443   2.453   2.063  1.00  0.00           H  
ATOM    186 HD13 ILE    12     -14.475   0.677   1.847  1.00  0.00           H  
ATOM    187  C   ILE    12     -19.224  -1.107   1.836  1.00  0.00           C  
ATOM    188  O   ILE    12     -20.387  -0.849   1.590  1.00  0.00           O  
ATOM    189  N   VAL    13     -18.795  -2.384   1.901  1.00  0.00           N  
ATOM    190  H   VAL    13     -17.839  -2.459   2.219  1.00  0.00           H  
ATOM    191  CA  VAL    13     -19.523  -3.631   1.535  1.00  0.00           C  
ATOM    192  HA  VAL    13     -20.489  -3.590   2.037  1.00  0.00           H  
ATOM    193  CB  VAL    13     -19.872  -3.769   0.032  1.00  0.00           C  
ATOM    194  HB  VAL    13     -20.672  -3.058  -0.172  1.00  0.00           H  
ATOM    195  CG1 VAL    13     -18.722  -3.355  -0.880  1.00  0.00           C  
ATOM    196 HG11 VAL    13     -17.911  -4.083  -0.866  1.00  0.00           H  
ATOM    197 HG12 VAL    13     -19.089  -3.322  -1.905  1.00  0.00           H  
ATOM    198 HG13 VAL    13     -18.398  -2.339  -0.653  1.00  0.00           H  
ATOM    199  CG2 VAL    13     -20.307  -5.200  -0.310  1.00  0.00           C  
ATOM    200 HG21 VAL    13     -21.013  -5.588   0.424  1.00  0.00           H  
ATOM    201 HG22 VAL    13     -20.840  -5.276  -1.258  1.00  0.00           H  
ATOM    202 HG23 VAL    13     -19.445  -5.846  -0.475  1.00  0.00           H  
ATOM    203  C   VAL    13     -18.637  -4.869   2.015  1.00  0.00           C  
ATOM    204  O   VAL    13     -17.585  -5.137   1.440  1.00  0.00           O  
ATOM    205  N   PRO    14     -19.126  -5.731   2.934  1.00  0.00           N  
ATOM    206  CD  PRO    14     -20.121  -5.377   3.980  1.00  0.00           C  
ATOM    207  HD2 PRO    14     -21.115  -5.193   3.572  1.00  0.00           H  
ATOM    208  HD3 PRO    14     -19.869  -4.453   4.499  1.00  0.00           H  
ATOM    209  CG  PRO    14     -20.024  -6.385   5.128  1.00  0.00           C  
ATOM    210  HG2 PRO    14     -19.776  -5.904   6.074  1.00  0.00           H  
ATOM    211  HG3 PRO    14     -20.894  -7.032   5.241  1.00  0.00           H  
ATOM    212  CB  PRO    14     -18.863  -7.254   4.763  1.00  0.00           C  
ATOM    213  HB2 PRO    14     -18.895  -8.254   5.195  1.00  0.00           H  
ATOM    214  HB3 PRO    14     -17.944  -6.852   5.190  1.00  0.00           H  
ATOM    215  CA  PRO    14     -18.723  -7.106   3.241  1.00  0.00           C  
ATOM    216  HA  PRO    14     -17.693  -7.284   2.935  1.00  0.00           H  
ATOM    217  C   PRO    14     -19.618  -8.022   2.420  1.00  0.00           C  
ATOM    218  O   PRO    14     -20.863  -7.947   2.482  1.00  0.00           O  
ATOM    219  N   LYS    15     -18.959  -8.887   1.597  1.00  0.00           N  
ATOM    220  H   LYS    15     -17.969  -9.025   1.740  1.00  0.00           H  
ATOM    221  CA  LYS    15     -19.538  -9.687   0.501  1.00  0.00           C  
ATOM    222  HA  LYS    15     -20.132  -9.026  -0.131  1.00  0.00           H  
ATOM    223  CB  LYS    15     -18.340 -10.203  -0.344  1.00  0.00           C  
ATOM    224  HB2 LYS    15     -17.574 -10.489   0.377  1.00  0.00           H  
ATOM    225  HB3 LYS    15     -18.621 -11.101  -0.895  1.00  0.00           H  
ATOM    226  CG  LYS    15     -17.890  -9.239  -1.447  1.00  0.00           C  
ATOM    227  HG2 LYS    15     -17.570  -8.314  -0.967  1.00  0.00           H  
ATOM    228  HG3 LYS    15     -17.049  -9.663  -1.995  1.00  0.00           H  
ATOM    229  CD  LYS    15     -18.947  -8.814  -2.532  1.00  0.00           C  
ATOM    230  HD2 LYS    15     -19.659  -8.157  -2.033  1.00  0.00           H  
ATOM    231  HD3 LYS    15     -18.509  -8.202  -3.321  1.00  0.00           H  
ATOM    232  CE  LYS    15     -19.795  -9.972  -3.222  1.00  0.00           C  
ATOM    233  HE2 LYS    15     -19.029 -10.528  -3.762  1.00  0.00           H  
ATOM    234  HE3 LYS    15     -20.291 -10.616  -2.495  1.00  0.00           H  
ATOM    235  NZ  LYS    15     -20.758  -9.413  -4.157  1.00  0.00           N  
ATOM    236  HZ1 LYS    15     -21.467  -8.872  -3.682  1.00  0.00           H  
ATOM    237  HZ2 LYS    15     -20.398  -8.824  -4.894  1.00  0.00           H  
ATOM    238  HZ3 LYS    15     -21.259 -10.193  -4.556  1.00  0.00           H  
ATOM    239  C   LYS    15     -20.503 -10.773   1.009  1.00  0.00           C  
ATOM    240  O   LYS    15     -21.203 -11.451   0.188  1.00  0.00           O  
ATOM    241  N   LEU    16     -20.647 -10.886   2.303  1.00  0.00           N  
ATOM    242  H   LEU    16     -20.083 -10.280   2.882  1.00  0.00           H  
ATOM    243  CA  LEU    16     -21.636 -11.777   3.020  1.00  0.00           C  
ATOM    244  HA  LEU    16     -21.825 -12.693   2.460  1.00  0.00           H  
ATOM    245  CB  LEU    16     -21.236 -12.153   4.442  1.00  0.00           C  
ATOM    246  HB2 LEU    16     -21.055 -11.288   5.079  1.00  0.00           H  
ATOM    247  HB3 LEU    16     -22.068 -12.756   4.807  1.00  0.00           H  
ATOM    248  CG  LEU    16     -19.966 -13.126   4.673  1.00  0.00           C  
ATOM    249  HG  LEU    16     -20.127 -13.788   5.524  1.00  0.00           H  
ATOM    250  CD1 LEU    16     -19.765 -14.192   3.598  1.00  0.00           C  
ATOM    251 HD11 LEU    16     -20.706 -14.724   3.454  1.00  0.00           H  
ATOM    252 HD12 LEU    16     -19.449 -13.633   2.718  1.00  0.00           H  
ATOM    253 HD13 LEU    16     -18.939 -14.836   3.898  1.00  0.00           H  
ATOM    254  CD2 LEU    16     -18.601 -12.334   4.751  1.00  0.00           C  
ATOM    255 HD21 LEU    16     -18.600 -11.616   3.931  1.00  0.00           H  
ATOM    256 HD22 LEU    16     -18.421 -11.839   5.705  1.00  0.00           H  
ATOM    257 HD23 LEU    16     -17.803 -13.049   4.554  1.00  0.00           H  
ATOM    258  C   LEU    16     -23.033 -11.218   2.908  1.00  0.00           C  
ATOM    259  O   LEU    16     -23.883 -11.791   2.179  1.00  0.00           O  
ATOM    260  N   PHE    17     -23.241 -10.112   3.562  1.00  0.00           N  
ATOM    261  H   PHE    17     -22.566  -9.783   4.238  1.00  0.00           H  
ATOM    262  CA  PHE    17     -24.557  -9.453   3.486  1.00  0.00           C  
ATOM    263  HA  PHE    17     -25.367 -10.018   3.947  1.00  0.00           H  
ATOM    264  CB  PHE    17     -24.367  -8.146   4.258  1.00  0.00           C  
ATOM    265  HB2 PHE    17     -24.203  -8.459   5.289  1.00  0.00           H  
ATOM    266  HB3 PHE    17     -23.507  -7.624   3.838  1.00  0.00           H  
ATOM    267  CG  PHE    17     -25.575  -7.194   4.262  1.00  0.00           C  
ATOM    268  CD1 PHE    17     -25.279  -5.799   4.190  1.00  0.00           C  
ATOM    269  HD1 PHE    17     -24.242  -5.504   4.244  1.00  0.00           H  
ATOM    270  CE1 PHE    17     -26.278  -4.847   4.108  1.00  0.00           C  
ATOM    271  HE1 PHE    17     -26.091  -3.798   3.928  1.00  0.00           H  
ATOM    272  CZ  PHE    17     -27.582  -5.305   4.022  1.00  0.00           C  
ATOM    273  HZ  PHE    17     -28.374  -4.639   3.712  1.00  0.00           H  
ATOM    274  CE2 PHE    17     -27.865  -6.680   4.040  1.00  0.00           C  
ATOM    275  HE2 PHE    17     -28.908  -6.961   4.016  1.00  0.00           H  
ATOM    276  CD2 PHE    17     -26.882  -7.631   4.214  1.00  0.00           C  
ATOM    277  HD2 PHE    17     -27.096  -8.690   4.222  1.00  0.00           H  
ATOM    278  C   PHE    17     -24.882  -9.026   1.986  1.00  0.00           C  
ATOM    279  O   PHE    17     -26.092  -8.994   1.657  1.00  0.00           O  
ATOM    280  N   CYS    18     -23.851  -8.609   1.247  1.00  0.00           N  
ATOM    281  H   CYS    18     -22.994  -8.454   1.759  1.00  0.00           H  
ATOM    282  CA  CYS    18     -23.969  -8.237  -0.155  1.00  0.00           C  
ATOM    283  HA  CYS    18     -25.000  -8.341  -0.495  1.00  0.00           H  
ATOM    284  CB  CYS    18     -23.424  -6.784  -0.465  1.00  0.00           C  
ATOM    285  HB2 CYS    18     -22.335  -6.792  -0.488  1.00  0.00           H  
ATOM    286  HB3 CYS    18     -23.872  -6.472  -1.409  1.00  0.00           H  
ATOM    287  SG  CYS    18     -23.864  -5.561   0.795  1.00  0.00           S  
ATOM    288  HG  CYS    18     -23.063  -4.564   0.408  1.00  0.00           H  
ATOM    289  C   CYS    18     -23.416  -9.275  -1.144  1.00  0.00           C  
ATOM    290  O   CYS    18     -22.487  -8.949  -1.882  1.00  0.00           O  
ATOM    291  N   LEU    19     -24.039 -10.507  -1.162  1.00  0.00           N  
ATOM    292  H   LEU    19     -24.785 -10.754  -0.527  1.00  0.00           H  
ATOM    293  CA  LEU    19     -23.694 -11.532  -2.184  1.00  0.00           C  
ATOM    294  HA  LEU    19     -22.605 -11.585  -2.191  1.00  0.00           H  
ATOM    295  CB  LEU    19     -24.215 -12.883  -1.653  1.00  0.00           C  
ATOM    296  HB2 LEU    19     -23.976 -12.919  -0.590  1.00  0.00           H  
ATOM    297  HB3 LEU    19     -25.290 -12.829  -1.826  1.00  0.00           H  
ATOM    298  CG  LEU    19     -23.609 -14.136  -2.383  1.00  0.00           C  
ATOM    299  HG  LEU    19     -23.720 -13.953  -3.451  1.00  0.00           H  
ATOM    300  CD1 LEU    19     -22.037 -14.417  -2.292  1.00  0.00           C  
ATOM    301 HD11 LEU    19     -21.498 -13.516  -2.583  1.00  0.00           H  
ATOM    302 HD12 LEU    19     -21.726 -14.788  -1.315  1.00  0.00           H  
ATOM    303 HD13 LEU    19     -21.874 -15.179  -3.054  1.00  0.00           H  
ATOM    304  CD2 LEU    19     -24.457 -15.330  -1.935  1.00  0.00           C  
ATOM    305 HD21 LEU    19     -24.108 -15.747  -0.990  1.00  0.00           H  
ATOM    306 HD22 LEU    19     -25.531 -15.159  -1.864  1.00  0.00           H  
ATOM    307 HD23 LEU    19     -24.274 -16.125  -2.658  1.00  0.00           H  
ATOM    308  C   LEU    19     -24.033 -11.065  -3.589  1.00  0.00           C  
ATOM    309  O   LEU    19     -23.115 -11.056  -4.376  1.00  0.00           O  
ATOM    310  N   ALA    20     -25.307 -10.685  -3.817  1.00  0.00           N  
ATOM    311  H   ALA    20     -25.968 -10.857  -3.073  1.00  0.00           H  
ATOM    312  CA  ALA    20     -25.613  -9.738  -4.854  1.00  0.00           C  
ATOM    313  HA  ALA    20     -25.074  -9.892  -5.788  1.00  0.00           H  
ATOM    314  CB  ALA    20     -27.059  -9.743  -5.320  1.00  0.00           C  
ATOM    315  HB1 ALA    20     -27.203  -8.923  -6.023  1.00  0.00           H  
ATOM    316  HB2 ALA    20     -27.289 -10.686  -5.816  1.00  0.00           H  
ATOM    317  HB3 ALA    20     -27.732  -9.369  -4.549  1.00  0.00           H  
ATOM    318  C   ALA    20     -25.210  -8.322  -4.247  1.00  0.00           C  
ATOM    319  O   ALA    20     -25.391  -8.065  -3.065  1.00  0.00           O  
ATOM    320  N   THR    21     -24.496  -7.483  -5.033  1.00  0.00           N  
ATOM    321  H   THR    21     -24.470  -7.571  -6.038  1.00  0.00           H  
ATOM    322  CA  THR    21     -23.839  -6.332  -4.499  1.00  0.00           C  
ATOM    323  HA  THR    21     -23.468  -6.833  -3.605  1.00  0.00           H  
ATOM    324  CB  THR    21     -22.622  -5.898  -5.309  1.00  0.00           C  
ATOM    325  HB  THR    21     -22.970  -5.250  -6.114  1.00  0.00           H  
ATOM    326  CG2 THR    21     -21.701  -5.096  -4.383  1.00  0.00           C  
ATOM    327 HG21 THR    21     -21.924  -4.031  -4.443  1.00  0.00           H  
ATOM    328 HG22 THR    21     -21.699  -5.407  -3.339  1.00  0.00           H  
ATOM    329 HG23 THR    21     -20.676  -5.192  -4.742  1.00  0.00           H  
ATOM    330  OG1 THR    21     -21.982  -7.024  -5.886  1.00  0.00           O  
ATOM    331  HG1 THR    21     -21.397  -6.674  -6.562  1.00  0.00           H  
ATOM    332  C   THR    21     -24.729  -5.211  -4.097  1.00  0.00           C  
ATOM    333  O   THR    21     -25.754  -4.986  -4.768  1.00  0.00           O  
ATOM    334  N   LYS    22     -24.359  -4.443  -3.071  1.00  0.00           N  
ATOM    335  H   LYS    22     -23.573  -4.800  -2.547  1.00  0.00           H  
ATOM    336  CA  LYS    22     -25.021  -3.227  -2.579  1.00  0.00           C  
ATOM    337  HA  LYS    22     -25.012  -2.491  -3.383  1.00  0.00           H  
ATOM    338  CB  LYS    22     -26.540  -3.474  -2.138  1.00  0.00           C  
ATOM    339  HB2 LYS    22     -26.824  -2.429  -2.014  1.00  0.00           H  
ATOM    340  HB3 LYS    22     -27.096  -3.900  -2.974  1.00  0.00           H  
ATOM    341  CG  LYS    22     -26.928  -4.030  -0.744  1.00  0.00           C  
ATOM    342  HG2 LYS    22     -26.137  -3.882  -0.008  1.00  0.00           H  
ATOM    343  HG3 LYS    22     -27.855  -3.620  -0.345  1.00  0.00           H  
ATOM    344  CD  LYS    22     -27.218  -5.500  -0.931  1.00  0.00           C  
ATOM    345  HD2 LYS    22     -28.004  -5.585  -1.681  1.00  0.00           H  
ATOM    346  HD3 LYS    22     -26.370  -6.062  -1.324  1.00  0.00           H  
ATOM    347  CE  LYS    22     -27.806  -6.202   0.257  1.00  0.00           C  
ATOM    348  HE2 LYS    22     -28.619  -5.585   0.639  1.00  0.00           H  
ATOM    349  HE3 LYS    22     -28.259  -7.149  -0.034  1.00  0.00           H  
ATOM    350  NZ  LYS    22     -26.882  -6.342   1.373  1.00  0.00           N  
ATOM    351  HZ1 LYS    22     -26.382  -7.217   1.434  1.00  0.00           H  
ATOM    352  HZ2 LYS    22     -26.216  -5.584   1.427  1.00  0.00           H  
ATOM    353  HZ3 LYS    22     -27.381  -6.134   2.226  1.00  0.00           H  
ATOM    354  C   LYS    22     -24.146  -2.608  -1.460  1.00  0.00           C  
ATOM    355  O   LYS    22     -23.063  -3.163  -1.079  1.00  0.00           O  
ATOM    356  N   LYS    23     -24.520  -1.399  -0.973  1.00  0.00           N  
ATOM    357  H   LYS    23     -25.366  -1.012  -1.367  1.00  0.00           H  
ATOM    358  CA  LYS    23     -23.744  -0.643   0.050  1.00  0.00           C  
ATOM    359  HA  LYS    23     -22.716  -0.965  -0.112  1.00  0.00           H  
ATOM    360  CB  LYS    23     -23.770   0.855  -0.160  1.00  0.00           C  
ATOM    361  HB2 LYS    23     -23.602   0.995  -1.228  1.00  0.00           H  
ATOM    362  HB3 LYS    23     -24.757   1.282   0.021  1.00  0.00           H  
ATOM    363  CG  LYS    23     -22.679   1.579   0.507  1.00  0.00           C  
ATOM    364  HG2 LYS    23     -21.784   0.963   0.601  1.00  0.00           H  
ATOM    365  HG3 LYS    23     -22.524   2.485  -0.080  1.00  0.00           H  
ATOM    366  CD  LYS    23     -22.925   2.098   1.897  1.00  0.00           C  
ATOM    367  HD2 LYS    23     -23.442   3.044   1.733  1.00  0.00           H  
ATOM    368  HD3 LYS    23     -23.563   1.380   2.412  1.00  0.00           H  
ATOM    369  CE  LYS    23     -21.582   2.315   2.560  1.00  0.00           C  
ATOM    370  HE2 LYS    23     -21.058   1.361   2.508  1.00  0.00           H  
ATOM    371  HE3 LYS    23     -20.967   3.070   2.070  1.00  0.00           H  
ATOM    372  NZ  LYS    23     -21.751   2.619   3.979  1.00  0.00           N  
ATOM    373  HZ1 LYS    23     -22.064   3.567   4.132  1.00  0.00           H  
ATOM    374  HZ2 LYS    23     -22.441   2.044   4.440  1.00  0.00           H  
ATOM    375  HZ3 LYS    23     -20.899   2.455   4.497  1.00  0.00           H  
ATOM    376  C   LYS    23     -24.051  -1.053   1.499  1.00  0.00           C  
ATOM    377  O   LYS    23     -25.233  -1.254   1.847  1.00  0.00           O  
ATOM    378  N   CYS    24     -23.028  -1.343   2.321  1.00  0.00           N  
ATOM    379  H   CYS    24     -22.101  -1.220   1.941  1.00  0.00           H  
ATOM    380  CA  CYS    24     -23.180  -1.637   3.758  1.00  0.00           C  
ATOM    381  HA  CYS    24     -23.700  -2.595   3.742  1.00  0.00           H  
ATOM    382  CB  CYS    24     -21.863  -1.902   4.414  1.00  0.00           C  
ATOM    383  HB2 CYS    24     -21.319  -2.499   3.682  1.00  0.00           H  
ATOM    384  HB3 CYS    24     -21.247  -1.102   4.823  1.00  0.00           H  
ATOM    385  SG  CYS    24     -22.111  -3.140   5.722  1.00  0.00           S  
ATOM    386  HG  CYS    24     -20.890  -3.006   6.248  1.00  0.00           H  
ATOM    387  C   CYS    24     -24.025  -0.574   4.372  1.00  0.00           C  
ATOM    388  O   CYS    24     -23.472   0.468   4.781  1.00  0.00           O  
TER   
END   
