# Supplementary material for: Prediction of Anticancer Peptides with High Efficacy and Low Toxicity by Hybrid Model Based on 3D Structure of Peptides
Source: Int J Mol Sci. 2021 May 26;22(11):5630. doi: 10.3390/ijms22115630 (PMC8198792; doi:10.3390/ijms22115630)
Supplement: Supplementary file 1 [file ijms-22-05630-s001.zip › Supplement2(Datasets)/ACPs(PDB)/D1/PDB(Negative)/(133)NL_satpdb11792.pdb]

ATOM      1  N   GLY     1       8.183 -12.765  10.241  1.00  0.00           N  
ATOM      2  H   GLY     1       8.066 -12.883  11.238  1.00  0.00           H  
ATOM      3  CA  GLY     1       9.516 -12.260   9.775  1.00  0.00           C  
ATOM      4  HA2 GLY     1      10.236 -12.119  10.582  1.00  0.00           H  
ATOM      5  HA3 GLY     1      10.028 -12.975   9.130  1.00  0.00           H  
ATOM      6  C   GLY     1       9.401 -10.883   9.232  1.00  0.00           C  
ATOM      7  O   GLY     1      10.457 -10.351   8.766  1.00  0.00           O  
ATOM      8  N   ILE     2       8.217 -10.292   9.418  1.00  0.00           N  
ATOM      9  H   ILE     2       7.448 -10.714   9.918  1.00  0.00           H  
ATOM     10  CA  ILE     2       7.902  -8.896   9.072  1.00  0.00           C  
ATOM     11  HA  ILE     2       8.786  -8.315   9.334  1.00  0.00           H  
ATOM     12  CB  ILE     2       7.675  -8.819   7.507  1.00  0.00           C  
ATOM     13  HB  ILE     2       8.568  -9.245   7.049  1.00  0.00           H  
ATOM     14  CG2 ILE     2       6.384  -9.563   6.990  1.00  0.00           C  
ATOM     15 HG21 ILE     2       5.529  -9.137   7.515  1.00  0.00           H  
ATOM     16 HG22 ILE     2       6.288  -9.597   5.904  1.00  0.00           H  
ATOM     17 HG23 ILE     2       6.375 -10.602   7.317  1.00  0.00           H  
ATOM     18  CG1 ILE     2       7.609  -7.347   7.006  1.00  0.00           C  
ATOM     19 HG12 ILE     2       7.802  -7.319   5.934  1.00  0.00           H  
ATOM     20 HG13 ILE     2       6.582  -6.982   7.010  1.00  0.00           H  
ATOM     21  CD1 ILE     2       8.616  -6.305   7.563  1.00  0.00           C  
ATOM     22 HD11 ILE     2       8.566  -6.353   8.651  1.00  0.00           H  
ATOM     23 HD12 ILE     2       9.637  -6.528   7.252  1.00  0.00           H  
ATOM     24 HD13 ILE     2       8.283  -5.307   7.277  1.00  0.00           H  
ATOM     25  C   ILE     2       6.803  -8.514  10.018  1.00  0.00           C  
ATOM     26  O   ILE     2       5.926  -9.253  10.317  1.00  0.00           O  
ATOM     27  N   PHE     3       6.853  -7.282  10.524  1.00  0.00           N  
ATOM     28  H   PHE     3       7.672  -6.745  10.278  1.00  0.00           H  
ATOM     29  CA  PHE     3       5.901  -6.645  11.459  1.00  0.00           C  
ATOM     30  HA  PHE     3       5.908  -7.256  12.361  1.00  0.00           H  
ATOM     31  CB  PHE     3       6.453  -5.274  11.904  1.00  0.00           C  
ATOM     32  HB2 PHE     3       6.367  -4.631  11.027  1.00  0.00           H  
ATOM     33  HB3 PHE     3       5.808  -4.881  12.690  1.00  0.00           H  
ATOM     34  CG  PHE     3       7.923  -5.326  12.305  1.00  0.00           C  
ATOM     35  CD1 PHE     3       8.384  -6.094  13.386  1.00  0.00           C  
ATOM     36  HD1 PHE     3       7.670  -6.568  14.044  1.00  0.00           H  
ATOM     37  CE1 PHE     3       9.733  -6.302  13.674  1.00  0.00           C  
ATOM     38  HE1 PHE     3       9.942  -7.015  14.458  1.00  0.00           H  
ATOM     39  CZ  PHE     3      10.659  -5.592  12.897  1.00  0.00           C  
ATOM     40  HZ  PHE     3      11.698  -5.858  13.028  1.00  0.00           H  
ATOM     41  CE2 PHE     3      10.277  -4.784  11.773  1.00  0.00           C  
ATOM     42  HE2 PHE     3      10.893  -4.154  11.147  1.00  0.00           H  
ATOM     43  CD2 PHE     3       8.879  -4.698  11.457  1.00  0.00           C  
ATOM     44  HD2 PHE     3       8.481  -4.108  10.644  1.00  0.00           H  
ATOM     45  C   PHE     3       4.422  -6.615  10.861  1.00  0.00           C  
ATOM     46  O   PHE     3       3.495  -6.421  11.527  1.00  0.00           O  
ATOM     47  N   GLY     4       4.251  -6.933   9.551  1.00  0.00           N  
ATOM     48  H   GLY     4       5.104  -7.178   9.068  1.00  0.00           H  
ATOM     49  CA  GLY     4       2.952  -7.152   8.805  1.00  0.00           C  
ATOM     50  HA2 GLY     4       2.273  -6.319   8.987  1.00  0.00           H  
ATOM     51  HA3 GLY     4       3.144  -7.278   7.739  1.00  0.00           H  
ATOM     52  C   GLY     4       2.308  -8.412   9.312  1.00  0.00           C  
ATOM     53  O   GLY     4       1.048  -8.387   9.460  1.00  0.00           O  
ATOM     54  N   LYS     5       3.089  -9.392   9.780  1.00  0.00           N  
ATOM     55  H   LYS     5       4.093  -9.423   9.676  1.00  0.00           H  
ATOM     56  CA  LYS     5       2.611 -10.523  10.568  1.00  0.00           C  
ATOM     57  HA  LYS     5       1.557 -10.665  10.327  1.00  0.00           H  
ATOM     58  CB  LYS     5       3.318 -11.811  10.159  1.00  0.00           C  
ATOM     59  HB2 LYS     5       3.281 -11.828   9.070  1.00  0.00           H  
ATOM     60  HB3 LYS     5       4.362 -11.807  10.472  1.00  0.00           H  
ATOM     61  CG  LYS     5       2.686 -13.175  10.596  1.00  0.00           C  
ATOM     62  HG2 LYS     5       3.356 -13.960  10.246  1.00  0.00           H  
ATOM     63  HG3 LYS     5       2.607 -13.117  11.682  1.00  0.00           H  
ATOM     64  CD  LYS     5       1.320 -13.403   9.995  1.00  0.00           C  
ATOM     65  HD2 LYS     5       0.697 -12.657  10.489  1.00  0.00           H  
ATOM     66  HD3 LYS     5       1.314 -13.259   8.915  1.00  0.00           H  
ATOM     67  CE  LYS     5       0.707 -14.769  10.309  1.00  0.00           C  
ATOM     68  HE2 LYS     5      -0.258 -14.842   9.806  1.00  0.00           H  
ATOM     69  HE3 LYS     5       1.326 -15.525   9.826  1.00  0.00           H  
ATOM     70  NZ  LYS     5       0.442 -14.968  11.752  1.00  0.00           N  
ATOM     71  HZ1 LYS     5       1.326 -15.086  12.225  1.00  0.00           H  
ATOM     72  HZ2 LYS     5      -0.013 -14.120  12.059  1.00  0.00           H  
ATOM     73  HZ3 LYS     5      -0.121 -15.782  11.953  1.00  0.00           H  
ATOM     74  C   LYS     5       2.582 -10.265  12.117  1.00  0.00           C  
ATOM     75  O   LYS     5       3.054 -11.045  12.966  1.00  0.00           O  
ATOM     76  N   ILE     6       1.989  -9.105  12.435  1.00  0.00           N  
ATOM     77  H   ILE     6       1.846  -8.497  11.641  1.00  0.00           H  
ATOM     78  CA  ILE     6       1.201  -8.865  13.713  1.00  0.00           C  
ATOM     79  HA  ILE     6       1.843  -9.181  14.535  1.00  0.00           H  
ATOM     80  CB  ILE     6       0.913  -7.409  13.900  1.00  0.00           C  
ATOM     81  HB  ILE     6       1.839  -6.864  13.717  1.00  0.00           H  
ATOM     82  CG2 ILE     6      -0.067  -7.046  12.826  1.00  0.00           C  
ATOM     83 HG21 ILE     6      -0.090  -5.960  12.912  1.00  0.00           H  
ATOM     84 HG22 ILE     6       0.221  -7.215  11.789  1.00  0.00           H  
ATOM     85 HG23 ILE     6      -1.100  -7.327  13.032  1.00  0.00           H  
ATOM     86  CG1 ILE     6       0.579  -6.947  15.346  1.00  0.00           C  
ATOM     87 HG12 ILE     6      -0.165  -7.566  15.848  1.00  0.00           H  
ATOM     88 HG13 ILE     6       1.416  -7.024  16.039  1.00  0.00           H  
ATOM     89  CD1 ILE     6       0.047  -5.451  15.321  1.00  0.00           C  
ATOM     90 HD11 ILE     6       0.306  -4.912  16.232  1.00  0.00           H  
ATOM     91 HD12 ILE     6       0.702  -4.923  14.628  1.00  0.00           H  
ATOM     92 HD13 ILE     6      -1.013  -5.306  15.111  1.00  0.00           H  
ATOM     93  C   ILE     6      -0.131  -9.678  13.795  1.00  0.00           C  
ATOM     94  O   ILE     6      -0.548  -9.990  14.895  1.00  0.00           O  
ATOM     95  N   LEU     7      -0.730 -10.158  12.683  1.00  0.00           N  
ATOM     96  H   LEU     7      -0.289  -9.955  11.797  1.00  0.00           H  
ATOM     97  CA  LEU     7      -2.020 -10.850  12.666  1.00  0.00           C  
ATOM     98  HA  LEU     7      -2.704 -10.273  13.289  1.00  0.00           H  
ATOM     99  CB  LEU     7      -2.622 -11.030  11.260  1.00  0.00           C  
ATOM    100  HB2 LEU     7      -1.845 -11.494  10.652  1.00  0.00           H  
ATOM    101  HB3 LEU     7      -3.433 -11.749  11.376  1.00  0.00           H  
ATOM    102  CG  LEU     7      -3.176  -9.749  10.654  1.00  0.00           C  
ATOM    103  HG  LEU     7      -2.418  -9.008  10.910  1.00  0.00           H  
ATOM    104  CD1 LEU     7      -3.283  -9.885   9.133  1.00  0.00           C  
ATOM    105 HD11 LEU     7      -4.180 -10.449   8.875  1.00  0.00           H  
ATOM    106 HD12 LEU     7      -3.502  -8.893   8.738  1.00  0.00           H  
ATOM    107 HD13 LEU     7      -2.405 -10.316   8.653  1.00  0.00           H  
ATOM    108  CD2 LEU     7      -4.535  -9.191  11.301  1.00  0.00           C  
ATOM    109 HD21 LEU     7      -4.869  -8.249  10.867  1.00  0.00           H  
ATOM    110 HD22 LEU     7      -5.367  -9.875  11.135  1.00  0.00           H  
ATOM    111 HD23 LEU     7      -4.244  -9.173  12.351  1.00  0.00           H  
ATOM    112  C   LEU     7      -2.056 -12.245  13.289  1.00  0.00           C  
ATOM    113  O   LEU     7      -1.144 -13.082  13.010  1.00  0.00           O  
ATOM    114  N   GLY     8      -3.056 -12.472  14.156  1.00  0.00           N  
ATOM    115  H   GLY     8      -3.845 -11.841  14.165  1.00  0.00           H  
ATOM    116  CA  GLY     8      -2.883 -13.311  15.325  1.00  0.00           C  
ATOM    117  HA2 GLY     8      -1.893 -13.080  15.717  1.00  0.00           H  
ATOM    118  HA3 GLY     8      -3.650 -13.110  16.073  1.00  0.00           H  
ATOM    119  C   GLY     8      -2.987 -14.763  15.026  1.00  0.00           C  
ATOM    120  O   GLY     8      -2.441 -15.525  15.813  1.00  0.00           O  
ATOM    121  N   ALA     9      -3.789 -15.102  13.988  1.00  0.00           N  
ATOM    122  H   ALA     9      -4.212 -14.365  13.443  1.00  0.00           H  
ATOM    123  CA  ALA     9      -3.905 -16.465  13.365  1.00  0.00           C  
ATOM    124  HA  ALA     9      -4.278 -17.167  14.111  1.00  0.00           H  
ATOM    125  CB  ALA     9      -5.026 -16.520  12.242  1.00  0.00           C  
ATOM    126  HB1 ALA     9      -5.224 -17.564  11.999  1.00  0.00           H  
ATOM    127  HB2 ALA     9      -5.989 -16.122  12.559  1.00  0.00           H  
ATOM    128  HB3 ALA     9      -4.746 -16.025  11.312  1.00  0.00           H  
ATOM    129  C   ALA     9      -2.596 -17.008  12.831  1.00  0.00           C  
ATOM    130  O   ALA     9      -2.151 -16.291  11.945  1.00  0.00           O  
ATOM    131  N   GLY    10      -2.056 -18.163  13.259  1.00  0.00           N  
ATOM    132  H   GLY    10      -2.478 -18.628  14.050  1.00  0.00           H  
ATOM    133  CA  GLY    10      -0.734 -18.641  13.002  1.00  0.00           C  
ATOM    134  HA2 GLY    10      -0.629 -19.672  13.340  1.00  0.00           H  
ATOM    135  HA3 GLY    10      -0.485 -18.633  11.941  1.00  0.00           H  
ATOM    136  C   GLY    10       0.234 -17.770  13.825  1.00  0.00           C  
ATOM    137  O   GLY    10      -0.071 -16.695  14.268  1.00  0.00           O  
ATOM    138  N   LYS    11       1.422 -18.291  14.120  1.00  0.00           N  
ATOM    139  H   LYS    11       1.549 -19.255  13.847  1.00  0.00           H  
ATOM    140  CA  LYS    11       2.413 -17.548  14.905  1.00  0.00           C  
ATOM    141  HA  LYS    11       1.959 -17.321  15.869  1.00  0.00           H  
ATOM    142  CB  LYS    11       3.620 -18.484  15.170  1.00  0.00           C  
ATOM    143  HB2 LYS    11       3.342 -19.045  16.062  1.00  0.00           H  
ATOM    144  HB3 LYS    11       3.701 -19.195  14.348  1.00  0.00           H  
ATOM    145  CG  LYS    11       4.956 -17.833  15.384  1.00  0.00           C  
ATOM    146  HG2 LYS    11       5.432 -17.535  14.450  1.00  0.00           H  
ATOM    147  HG3 LYS    11       4.936 -16.894  15.936  1.00  0.00           H  
ATOM    148  CD  LYS    11       5.933 -18.828  16.012  1.00  0.00           C  
ATOM    149  HD2 LYS    11       6.086 -19.598  15.256  1.00  0.00           H  
ATOM    150  HD3 LYS    11       6.949 -18.440  16.083  1.00  0.00           H  
ATOM    151  CE  LYS    11       5.553 -19.412  17.322  1.00  0.00           C  
ATOM    152  HE2 LYS    11       4.557 -19.855  17.310  1.00  0.00           H  
ATOM    153  HE3 LYS    11       6.294 -20.191  17.500  1.00  0.00           H  
ATOM    154  NZ  LYS    11       5.466 -18.341  18.311  1.00  0.00           N  
ATOM    155  HZ1 LYS    11       6.334 -17.825  18.325  1.00  0.00           H  
ATOM    156  HZ2 LYS    11       4.658 -17.767  18.119  1.00  0.00           H  
ATOM    157  HZ3 LYS    11       5.294 -18.678  19.247  1.00  0.00           H  
ATOM    158  C   LYS    11       2.772 -16.175  14.349  1.00  0.00           C  
ATOM    159  O   LYS    11       2.665 -16.003  13.120  1.00  0.00           O  
ATOM    160  N   LYS    12       3.073 -15.213  15.191  1.00  0.00           N  
ATOM    161  H   LYS    12       3.266 -15.485  16.144  1.00  0.00           H  
ATOM    162  CA  LYS    12       3.115 -13.805  14.837  1.00  0.00           C  
ATOM    163  HA  LYS    12       3.138 -13.593  13.768  1.00  0.00           H  
ATOM    164  CB  LYS    12       1.740 -13.126  15.369  1.00  0.00           C  
ATOM    165  HB2 LYS    12       1.632 -12.180  14.840  1.00  0.00           H  
ATOM    166  HB3 LYS    12       0.885 -13.607  14.896  1.00  0.00           H  
ATOM    167  CG  LYS    12       1.623 -12.841  16.858  1.00  0.00           C  
ATOM    168  HG2 LYS    12       0.594 -13.020  17.171  1.00  0.00           H  
ATOM    169  HG3 LYS    12       2.308 -13.433  17.464  1.00  0.00           H  
ATOM    170  CD  LYS    12       1.807 -11.364  17.085  1.00  0.00           C  
ATOM    171  HD2 LYS    12       2.875 -11.143  17.091  1.00  0.00           H  
ATOM    172  HD3 LYS    12       1.271 -10.776  16.340  1.00  0.00           H  
ATOM    173  CE  LYS    12       1.188 -10.887  18.386  1.00  0.00           C  
ATOM    174  HE2 LYS    12       1.250  -9.805  18.502  1.00  0.00           H  
ATOM    175  HE3 LYS    12       0.133 -11.155  18.436  1.00  0.00           H  
ATOM    176  NZ  LYS    12       1.843 -11.601  19.510  1.00  0.00           N  
ATOM    177  HZ1 LYS    12       1.520 -11.344  20.432  1.00  0.00           H  
ATOM    178  HZ2 LYS    12       1.698 -12.597  19.424  1.00  0.00           H  
ATOM    179  HZ3 LYS    12       2.853 -11.589  19.514  1.00  0.00           H  
ATOM    180  C   LYS    12       4.308 -13.087  15.450  1.00  0.00           C  
ATOM    181  O   LYS    12       4.840 -13.607  16.372  1.00  0.00           O  
ATOM    182  N   VAL    13       4.663 -11.935  14.881  1.00  0.00           N  
ATOM    183  H   VAL    13       4.165 -11.679  14.041  1.00  0.00           H  
ATOM    184  CA  VAL    13       5.761 -11.095  15.259  1.00  0.00           C  
ATOM    185  HA  VAL    13       6.493 -11.666  15.830  1.00  0.00           H  
ATOM    186  CB  VAL    13       6.462 -10.435  14.090  1.00  0.00           C  
ATOM    187  HB  VAL    13       5.634  -9.949  13.573  1.00  0.00           H  
ATOM    188  CG1 VAL    13       7.663  -9.544  14.433  1.00  0.00           C  
ATOM    189 HG11 VAL    13       8.163  -9.194  13.529  1.00  0.00           H  
ATOM    190 HG12 VAL    13       7.477  -8.700  15.097  1.00  0.00           H  
ATOM    191 HG13 VAL    13       8.357 -10.230  14.918  1.00  0.00           H  
ATOM    192  CG2 VAL    13       6.977 -11.543  13.135  1.00  0.00           C  
ATOM    193 HG21 VAL    13       6.158 -11.893  12.506  1.00  0.00           H  
ATOM    194 HG22 VAL    13       7.680 -11.127  12.413  1.00  0.00           H  
ATOM    195 HG23 VAL    13       7.386 -12.426  13.627  1.00  0.00           H  
ATOM    196  C   VAL    13       5.168 -10.061  16.204  1.00  0.00           C  
ATOM    197  O   VAL    13       4.154  -9.402  15.849  1.00  0.00           O  
ATOM    198  N   LEU    14       5.737 -10.104  17.406  1.00  0.00           N  
ATOM    199  H   LEU    14       6.423 -10.844  17.456  1.00  0.00           H  
ATOM    200  CA  LEU    14       5.456  -9.310  18.611  1.00  0.00           C  
ATOM    201  HA  LEU    14       6.283  -8.666  18.909  1.00  0.00           H  
ATOM    202  CB  LEU    14       4.233  -8.352  18.379  1.00  0.00           C  
ATOM    203  HB2 LEU    14       4.484  -7.597  17.635  1.00  0.00           H  
ATOM    204  HB3 LEU    14       3.355  -8.932  18.094  1.00  0.00           H  
ATOM    205  CG  LEU    14       3.920  -7.419  19.568  1.00  0.00           C  
ATOM    206  HG  LEU    14       3.672  -7.994  20.460  1.00  0.00           H  
ATOM    207  CD1 LEU    14       5.092  -6.556  19.902  1.00  0.00           C  
ATOM    208 HD11 LEU    14       5.937  -7.134  20.278  1.00  0.00           H  
ATOM    209 HD12 LEU    14       5.399  -6.088  18.967  1.00  0.00           H  
ATOM    210 HD13 LEU    14       4.795  -5.789  20.617  1.00  0.00           H  
ATOM    211  CD2 LEU    14       2.652  -6.620  19.106  1.00  0.00           C  
ATOM    212 HD21 LEU    14       3.025  -5.881  18.398  1.00  0.00           H  
ATOM    213 HD22 LEU    14       1.932  -7.362  18.761  1.00  0.00           H  
ATOM    214 HD23 LEU    14       2.150  -6.122  19.935  1.00  0.00           H  
ATOM    215  C   LEU    14       5.068 -10.383  19.714  1.00  0.00           C  
ATOM    216  O   LEU    14       4.554 -11.487  19.474  1.00  0.00           O  
ATOM    217  N   CYS    15       5.472 -10.104  20.921  1.00  0.00           N  
ATOM    218  H   CYS    15       5.925  -9.215  21.079  1.00  0.00           H  
ATOM    219  CA  CYS    15       5.346 -11.089  22.105  1.00  0.00           C  
ATOM    220  HA  CYS    15       5.764 -12.052  21.810  1.00  0.00           H  
ATOM    221  CB  CYS    15       6.330 -10.573  23.177  1.00  0.00           C  
ATOM    222  HB2 CYS    15       6.418 -11.216  24.053  1.00  0.00           H  
ATOM    223  HB3 CYS    15       7.343 -10.390  22.819  1.00  0.00           H  
ATOM    224  SG  CYS    15       5.619  -8.929  23.617  1.00  0.00           S  
ATOM    225  HG  CYS    15       6.546  -8.663  24.541  1.00  0.00           H  
ATOM    226  C   CYS    15       3.930 -11.352  22.596  1.00  0.00           C  
ATOM    227  O   CYS    15       2.997 -11.105  21.836  1.00  0.00           O  
ATOM    228  N   GLY    16       3.805 -12.024  23.753  1.00  0.00           N  
ATOM    229  H   GLY    16       4.655 -12.247  24.252  1.00  0.00           H  
ATOM    230  CA  GLY    16       2.574 -12.494  24.446  1.00  0.00           C  
ATOM    231  HA2 GLY    16       2.899 -12.793  25.442  1.00  0.00           H  
ATOM    232  HA3 GLY    16       1.731 -11.803  24.441  1.00  0.00           H  
ATOM    233  C   GLY    16       2.089 -13.753  23.756  1.00  0.00           C  
ATOM    234  O   GLY    16       2.798 -14.565  23.211  1.00  0.00           O  
ATOM    235  N   LEU    17       0.804 -13.887  23.589  1.00  0.00           N  
ATOM    236  H   LEU    17       0.155 -13.346  24.142  1.00  0.00           H  
ATOM    237  CA  LEU    17       0.150 -14.915  22.772  1.00  0.00           C  
ATOM    238  HA  LEU    17       0.251 -15.886  23.258  1.00  0.00           H  
ATOM    239  CB  LEU    17      -1.340 -14.525  22.643  1.00  0.00           C  
ATOM    240  HB2 LEU    17      -1.412 -13.456  22.444  1.00  0.00           H  
ATOM    241  HB3 LEU    17      -1.785 -15.122  21.847  1.00  0.00           H  
ATOM    242  CG  LEU    17      -2.186 -14.778  23.936  1.00  0.00           C  
ATOM    243  HG  LEU    17      -1.696 -14.379  24.824  1.00  0.00           H  
ATOM    244  CD1 LEU    17      -3.646 -14.346  23.814  1.00  0.00           C  
ATOM    245 HD11 LEU    17      -4.295 -14.459  24.682  1.00  0.00           H  
ATOM    246 HD12 LEU    17      -3.658 -13.277  23.600  1.00  0.00           H  
ATOM    247 HD13 LEU    17      -4.117 -14.846  22.968  1.00  0.00           H  
ATOM    248  CD2 LEU    17      -2.284 -16.336  24.057  1.00  0.00           C  
ATOM    249 HD21 LEU    17      -3.177 -16.627  24.610  1.00  0.00           H  
ATOM    250 HD22 LEU    17      -2.257 -16.804  23.073  1.00  0.00           H  
ATOM    251 HD23 LEU    17      -1.363 -16.750  24.468  1.00  0.00           H  
ATOM    252  C   LEU    17       0.650 -14.953  21.275  1.00  0.00           C  
ATOM    253  O   LEU    17       0.945 -13.902  20.661  1.00  0.00           O  
ATOM    254  N   SER    18       0.852 -16.119  20.688  1.00  0.00           N  
ATOM    255  H   SER    18       0.601 -16.896  21.283  1.00  0.00           H  
ATOM    256  CA  SER    18       1.145 -16.437  19.304  1.00  0.00           C  
ATOM    257  HA  SER    18       1.076 -17.510  19.124  1.00  0.00           H  
ATOM    258  CB  SER    18       0.064 -15.765  18.413  1.00  0.00           C  
ATOM    259  HB2 SER    18      -0.900 -15.641  18.908  1.00  0.00           H  
ATOM    260  HB3 SER    18       0.380 -14.739  18.227  1.00  0.00           H  
ATOM    261  OG  SER    18       0.058 -16.528  17.230  1.00  0.00           O  
ATOM    262  HG  SER    18      -0.816 -16.394  16.859  1.00  0.00           H  
ATOM    263  C   SER    18       2.607 -16.147  18.849  1.00  0.00           C  
ATOM    264  O   SER    18       3.061 -16.662  17.867  1.00  0.00           O  
ATOM    265  N   GLY    19       3.291 -15.335  19.664  1.00  0.00           N  
ATOM    266  H   GLY    19       2.718 -14.876  20.358  1.00  0.00           H  
ATOM    267  CA  GLY    19       4.649 -14.856  19.564  1.00  0.00           C  
ATOM    268  HA2 GLY    19       5.006 -14.936  18.538  1.00  0.00           H  
ATOM    269  HA3 GLY    19       4.736 -13.881  20.043  1.00  0.00           H  
ATOM    270  C   GLY    19       5.577 -15.726  20.380  1.00  0.00           C  
ATOM    271  O   GLY    19       6.655 -16.231  19.999  1.00  0.00           O  
ATOM    272  N   LEU    20       5.094 -16.096  21.615  1.00  0.00           N  
ATOM    273  H   LEU    20       4.245 -15.682  21.971  1.00  0.00           H  
ATOM    274  CA  LEU    20       5.619 -17.228  22.418  1.00  0.00           C  
ATOM    275  HA  LEU    20       6.595 -17.658  22.192  1.00  0.00           H  
ATOM    276  CB  LEU    20       5.465 -16.941  23.947  1.00  0.00           C  
ATOM    277  HB2 LEU    20       4.455 -16.550  24.071  1.00  0.00           H  
ATOM    278  HB3 LEU    20       5.544 -17.929  24.401  1.00  0.00           H  
ATOM    279  CG  LEU    20       6.454 -15.966  24.736  1.00  0.00           C  
ATOM    280  HG  LEU    20       6.288 -16.217  25.784  1.00  0.00           H  
ATOM    281  CD1 LEU    20       7.942 -16.146  24.297  1.00  0.00           C  
ATOM    282 HD11 LEU    20       8.595 -15.485  24.868  1.00  0.00           H  
ATOM    283 HD12 LEU    20       8.248 -17.147  24.599  1.00  0.00           H  
ATOM    284 HD13 LEU    20       8.140 -15.958  23.242  1.00  0.00           H  
ATOM    285  CD2 LEU    20       6.067 -14.474  24.573  1.00  0.00           C  
ATOM    286 HD21 LEU    20       6.452 -14.211  23.588  1.00  0.00           H  
ATOM    287 HD22 LEU    20       4.981 -14.413  24.651  1.00  0.00           H  
ATOM    288 HD23 LEU    20       6.520 -13.852  25.346  1.00  0.00           H  
ATOM    289  C   LEU    20       4.869 -18.526  21.973  1.00  0.00           C  
ATOM    290  O   LEU    20       5.282 -19.217  21.078  1.00  0.00           O  
ATOM    291  N   CYS    21       3.779 -18.890  22.695  1.00  0.00           N  
ATOM    292  H   CYS    21       3.430 -18.318  23.451  1.00  0.00           H  
ATOM    293  CA  CYS    21       2.985 -20.055  22.420  1.00  0.00           C  
ATOM    294  HA  CYS    21       3.615 -20.914  22.651  1.00  0.00           H  
ATOM    295  CB  CYS    21       1.625 -19.992  23.260  1.00  0.00           C  
ATOM    296  HB2 CYS    21       0.873 -20.736  22.996  1.00  0.00           H  
ATOM    297  HB3 CYS    21       1.783 -20.112  24.332  1.00  0.00           H  
ATOM    298  SG  CYS    21       1.004 -18.311  23.044  1.00  0.00           S  
ATOM    299  HG  CYS    21       0.094 -18.217  24.017  1.00  0.00           H  
ATOM    300  C   CYS    21       2.711 -20.215  20.889  1.00  0.00           C  
ATOM    301  O   CYS    21       2.182 -19.365  20.192  1.00  0.00           O  
TER   
END   
