# Supplementary material for: Prediction of Anticancer Peptides with High Efficacy and Low Toxicity by Hybrid Model Based on 3D Structure of Peptides
Source: Int J Mol Sci. 2021 May 26;22(11):5630. doi: 10.3390/ijms22115630 (PMC8198792; doi:10.3390/ijms22115630)
Supplement: Supplementary file 1 [file ijms-22-05630-s001.zip › Supplement2(Datasets)/ACPs(PDB)/D1/PDB(Negative)/(134)NL_satpdb11799.pdb]

ATOM      1  N   LYS     1       9.994  -2.672  -1.305  1.00  0.00           N  
ATOM      2  H   LYS     1       9.686  -3.234  -0.524  1.00  0.00           H  
ATOM      3  CA  LYS     1       9.761  -3.181  -2.675  1.00  0.00           C  
ATOM      4  HA  LYS     1      10.586  -3.826  -2.979  1.00  0.00           H  
ATOM      5  CB  LYS     1       8.561  -4.099  -2.535  1.00  0.00           C  
ATOM      6  HB2 LYS     1       8.789  -4.968  -1.918  1.00  0.00           H  
ATOM      7  HB3 LYS     1       7.741  -3.443  -2.241  1.00  0.00           H  
ATOM      8  CG  LYS     1       8.131  -4.843  -3.872  1.00  0.00           C  
ATOM      9  HG2 LYS     1       7.410  -5.599  -3.562  1.00  0.00           H  
ATOM     10  HG3 LYS     1       7.767  -4.075  -4.555  1.00  0.00           H  
ATOM     11  CD  LYS     1       9.379  -5.606  -4.384  1.00  0.00           C  
ATOM     12  HD2 LYS     1      10.118  -4.967  -4.868  1.00  0.00           H  
ATOM     13  HD3 LYS     1       9.801  -6.108  -3.513  1.00  0.00           H  
ATOM     14  CE  LYS     1       8.920  -6.623  -5.504  1.00  0.00           C  
ATOM     15  HE2 LYS     1       8.089  -7.200  -5.097  1.00  0.00           H  
ATOM     16  HE3 LYS     1       8.591  -6.038  -6.363  1.00  0.00           H  
ATOM     17  NZ  LYS     1      10.005  -7.530  -5.922  1.00  0.00           N  
ATOM     18  HZ1 LYS     1      10.779  -7.071  -6.381  1.00  0.00           H  
ATOM     19  HZ2 LYS     1      10.470  -7.933  -5.122  1.00  0.00           H  
ATOM     20  HZ3 LYS     1       9.755  -8.310  -6.513  1.00  0.00           H  
ATOM     21  C   LYS     1       9.538  -2.131  -3.826  1.00  0.00           C  
ATOM     22  O   LYS     1       9.922  -2.311  -4.967  1.00  0.00           O  
ATOM     23  N   ASN     2       8.782  -1.095  -3.386  1.00  0.00           N  
ATOM     24  H   ASN     2       8.607  -1.155  -2.393  1.00  0.00           H  
ATOM     25  CA  ASN     2       8.225  -0.070  -4.245  1.00  0.00           C  
ATOM     26  HA  ASN     2       7.511  -0.494  -4.951  1.00  0.00           H  
ATOM     27  CB  ASN     2       7.418   0.805  -3.312  1.00  0.00           C  
ATOM     28  HB2 ASN     2       6.770   0.119  -2.766  1.00  0.00           H  
ATOM     29  HB3 ASN     2       8.172   1.265  -2.672  1.00  0.00           H  
ATOM     30  CG  ASN     2       6.609   1.924  -4.023  1.00  0.00           C  
ATOM     31  OD1 ASN     2       7.042   2.589  -4.921  1.00  0.00           O  
ATOM     32  ND2 ASN     2       5.454   2.274  -3.445  1.00  0.00           N  
ATOM     33 HD21 ASN     2       4.922   2.966  -3.954  1.00  0.00           H  
ATOM     34 HD22 ASN     2       5.136   1.814  -2.604  1.00  0.00           H  
ATOM     35  C   ASN     2       9.329   0.655  -5.033  1.00  0.00           C  
ATOM     36  O   ASN     2       9.875   1.551  -4.487  1.00  0.00           O  
ATOM     37  N   LEU     3       9.591   0.241  -6.244  1.00  0.00           N  
ATOM     38  H   LEU     3       9.299  -0.699  -6.470  1.00  0.00           H  
ATOM     39  CA  LEU     3      10.647   0.756  -7.144  1.00  0.00           C  
ATOM     40  HA  LEU     3      11.635   0.630  -6.702  1.00  0.00           H  
ATOM     41  CB  LEU     3      10.686  -0.018  -8.533  1.00  0.00           C  
ATOM     42  HB2 LEU     3      10.541  -1.090  -8.397  1.00  0.00           H  
ATOM     43  HB3 LEU     3       9.873   0.450  -9.089  1.00  0.00           H  
ATOM     44  CG  LEU     3      11.982   0.073  -9.352  1.00  0.00           C  
ATOM     45  HG  LEU     3      12.133   1.110  -9.652  1.00  0.00           H  
ATOM     46  CD1 LEU     3      13.214  -0.319  -8.578  1.00  0.00           C  
ATOM     47 HD11 LEU     3      14.023  -0.187  -9.296  1.00  0.00           H  
ATOM     48 HD12 LEU     3      13.411   0.224  -7.654  1.00  0.00           H  
ATOM     49 HD13 LEU     3      13.180  -1.384  -8.344  1.00  0.00           H  
ATOM     50  CD2 LEU     3      11.819  -0.780 -10.592  1.00  0.00           C  
ATOM     51 HD21 LEU     3      10.910  -0.472 -11.109  1.00  0.00           H  
ATOM     52 HD22 LEU     3      12.680  -0.609 -11.238  1.00  0.00           H  
ATOM     53 HD23 LEU     3      11.705  -1.787 -10.191  1.00  0.00           H  
ATOM     54  C   LEU     3      10.475   2.235  -7.410  1.00  0.00           C  
ATOM     55  O   LEU     3      11.482   2.944  -7.378  1.00  0.00           O  
ATOM     56  N   ARG     4       9.222   2.762  -7.494  1.00  0.00           N  
ATOM     57  H   ARG     4       8.467   2.092  -7.456  1.00  0.00           H  
ATOM     58  CA  ARG     4       8.965   4.236  -7.731  1.00  0.00           C  
ATOM     59  HA  ARG     4       9.462   4.429  -8.683  1.00  0.00           H  
ATOM     60  CB  ARG     4       7.498   4.538  -8.045  1.00  0.00           C  
ATOM     61  HB2 ARG     4       7.286   3.967  -8.950  1.00  0.00           H  
ATOM     62  HB3 ARG     4       7.008   3.998  -7.235  1.00  0.00           H  
ATOM     63  CG  ARG     4       7.059   5.980  -8.214  1.00  0.00           C  
ATOM     64  HG2 ARG     4       5.986   5.994  -8.025  1.00  0.00           H  
ATOM     65  HG3 ARG     4       7.478   6.619  -7.437  1.00  0.00           H  
ATOM     66  CD  ARG     4       7.356   6.503  -9.634  1.00  0.00           C  
ATOM     67  HD2 ARG     4       8.427   6.685  -9.725  1.00  0.00           H  
ATOM     68  HD3 ARG     4       6.936   5.873 -10.418  1.00  0.00           H  
ATOM     69  NE  ARG     4       6.724   7.836  -9.708  1.00  0.00           N  
ATOM     70  HE  ARG     4       5.718   7.899  -9.660  1.00  0.00           H  
ATOM     71  CZ  ARG     4       7.321   9.034  -9.677  1.00  0.00           C  
ATOM     72  NH1 ARG     4       8.655   9.255  -9.715  1.00  0.00           N  
ATOM     73 HH11 ARG     4       9.337   8.519  -9.834  1.00  0.00           H  
ATOM     74 HH12 ARG     4       8.917  10.226  -9.617  1.00  0.00           H  
ATOM     75  NH2 ARG     4       6.574  10.144  -9.645  1.00  0.00           N  
ATOM     76 HH21 ARG     4       5.576  10.145  -9.489  1.00  0.00           H  
ATOM     77 HH22 ARG     4       6.949  11.074  -9.526  1.00  0.00           H  
ATOM     78  C   ARG     4       9.516   5.120  -6.589  1.00  0.00           C  
ATOM     79  O   ARG     4       9.826   6.324  -6.812  1.00  0.00           O  
ATOM     80  N   ARG     5       9.470   4.621  -5.355  1.00  0.00           N  
ATOM     81  H   ARG     5       9.059   3.718  -5.167  1.00  0.00           H  
ATOM     82  CA  ARG     5      10.125   5.254  -4.138  1.00  0.00           C  
ATOM     83  HA  ARG     5       9.927   6.311  -4.316  1.00  0.00           H  
ATOM     84  CB  ARG     5       9.279   4.901  -2.888  1.00  0.00           C  
ATOM     85  HB2 ARG     5       9.129   3.836  -2.711  1.00  0.00           H  
ATOM     86  HB3 ARG     5       9.807   5.290  -2.018  1.00  0.00           H  
ATOM     87  CG  ARG     5       7.864   5.471  -2.852  1.00  0.00           C  
ATOM     88  HG2 ARG     5       7.867   6.561  -2.876  1.00  0.00           H  
ATOM     89  HG3 ARG     5       7.339   5.093  -3.729  1.00  0.00           H  
ATOM     90  CD  ARG     5       7.109   5.064  -1.541  1.00  0.00           C  
ATOM     91  HD2 ARG     5       6.155   5.592  -1.572  1.00  0.00           H  
ATOM     92  HD3 ARG     5       7.051   3.976  -1.515  1.00  0.00           H  
ATOM     93  NE  ARG     5       7.764   5.612  -0.300  1.00  0.00           N  
ATOM     94  HE  ARG     5       8.382   5.004   0.217  1.00  0.00           H  
ATOM     95  CZ  ARG     5       7.700   6.816   0.199  1.00  0.00           C  
ATOM     96  NH1 ARG     5       7.001   7.712  -0.381  1.00  0.00           N  
ATOM     97 HH11 ARG     5       6.430   7.467  -1.177  1.00  0.00           H  
ATOM     98 HH12 ARG     5       7.051   8.633   0.030  1.00  0.00           H  
ATOM     99  NH2 ARG     5       8.390   7.152   1.269  1.00  0.00           N  
ATOM    100 HH21 ARG     5       8.980   6.441   1.677  1.00  0.00           H  
ATOM    101 HH22 ARG     5       8.311   8.059   1.705  1.00  0.00           H  
ATOM    102  C   ARG     5      11.639   4.928  -3.959  1.00  0.00           C  
ATOM    103  O   ARG     5      12.371   5.912  -3.779  1.00  0.00           O  
ATOM    104  N   ILE     6      12.070   3.696  -4.137  1.00  0.00           N  
ATOM    105  H   ILE     6      11.374   2.997  -4.354  1.00  0.00           H  
ATOM    106  CA  ILE     6      13.480   3.275  -3.884  1.00  0.00           C  
ATOM    107  HA  ILE     6      13.838   3.486  -2.876  1.00  0.00           H  
ATOM    108  CB  ILE     6      13.581   1.759  -4.126  1.00  0.00           C  
ATOM    109  HB  ILE     6      12.988   1.609  -5.028  1.00  0.00           H  
ATOM    110  CG2 ILE     6      15.006   1.164  -4.313  1.00  0.00           C  
ATOM    111 HG21 ILE     6      15.001   0.077  -4.384  1.00  0.00           H  
ATOM    112 HG22 ILE     6      15.310   1.557  -5.284  1.00  0.00           H  
ATOM    113 HG23 ILE     6      15.683   1.348  -3.479  1.00  0.00           H  
ATOM    114  CG1 ILE     6      12.889   1.079  -2.900  1.00  0.00           C  
ATOM    115 HG12 ILE     6      13.587   1.030  -2.064  1.00  0.00           H  
ATOM    116 HG13 ILE     6      11.973   1.601  -2.624  1.00  0.00           H  
ATOM    117  CD1 ILE     6      12.431  -0.351  -3.207  1.00  0.00           C  
ATOM    118 HD11 ILE     6      11.820  -0.221  -4.100  1.00  0.00           H  
ATOM    119 HD12 ILE     6      13.278  -1.028  -3.322  1.00  0.00           H  
ATOM    120 HD13 ILE     6      11.671  -0.705  -2.510  1.00  0.00           H  
ATOM    121  C   ILE     6      14.426   4.071  -4.767  1.00  0.00           C  
ATOM    122  O   ILE     6      15.507   4.441  -4.288  1.00  0.00           O  
ATOM    123  N   ILE     7      14.082   4.457  -5.976  1.00  0.00           N  
ATOM    124  H   ILE     7      13.216   4.057  -6.309  1.00  0.00           H  
ATOM    125  CA  ILE     7      14.789   5.346  -6.924  1.00  0.00           C  
ATOM    126  HA  ILE     7      15.740   4.827  -7.041  1.00  0.00           H  
ATOM    127  CB  ILE     7      14.079   5.301  -8.304  1.00  0.00           C  
ATOM    128  HB  ILE     7      13.839   4.244  -8.420  1.00  0.00           H  
ATOM    129  CG2 ILE     7      12.702   5.919  -8.324  1.00  0.00           C  
ATOM    130 HG21 ILE     7      12.149   5.824  -9.259  1.00  0.00           H  
ATOM    131 HG22 ILE     7      12.206   5.374  -7.521  1.00  0.00           H  
ATOM    132 HG23 ILE     7      12.698   6.956  -7.990  1.00  0.00           H  
ATOM    133  CG1 ILE     7      14.993   5.685  -9.460  1.00  0.00           C  
ATOM    134 HG12 ILE     7      15.128   6.762  -9.364  1.00  0.00           H  
ATOM    135 HG13 ILE     7      15.944   5.178  -9.294  1.00  0.00           H  
ATOM    136  CD1 ILE     7      14.425   5.302 -10.899  1.00  0.00           C  
ATOM    137 HD11 ILE     7      14.355   4.226 -11.057  1.00  0.00           H  
ATOM    138 HD12 ILE     7      13.387   5.635 -10.883  1.00  0.00           H  
ATOM    139 HD13 ILE     7      15.030   5.759 -11.682  1.00  0.00           H  
ATOM    140  C   ILE     7      15.128   6.759  -6.424  1.00  0.00           C  
ATOM    141  O   ILE     7      15.903   7.454  -7.044  1.00  0.00           O  
ATOM    142  N   ARG     8      14.715   7.076  -5.170  1.00  0.00           N  
ATOM    143  H   ARG     8      14.088   6.382  -4.787  1.00  0.00           H  
ATOM    144  CA  ARG     8      14.973   8.336  -4.401  1.00  0.00           C  
ATOM    145  HA  ARG     8      15.640   9.050  -4.885  1.00  0.00           H  
ATOM    146  CB  ARG     8      13.680   9.168  -4.248  1.00  0.00           C  
ATOM    147  HB2 ARG     8      12.899   8.509  -3.869  1.00  0.00           H  
ATOM    148  HB3 ARG     8      13.847   9.906  -3.463  1.00  0.00           H  
ATOM    149  CG  ARG     8      13.162   9.740  -5.567  1.00  0.00           C  
ATOM    150  HG2 ARG     8      12.985   8.902  -6.240  1.00  0.00           H  
ATOM    151  HG3 ARG     8      12.251  10.278  -5.306  1.00  0.00           H  
ATOM    152  CD  ARG     8      14.073  10.739  -6.200  1.00  0.00           C  
ATOM    153  HD2 ARG     8      13.463  11.415  -6.798  1.00  0.00           H  
ATOM    154  HD3 ARG     8      14.574  11.463  -5.557  1.00  0.00           H  
ATOM    155  NE  ARG     8      15.044  10.015  -7.016  1.00  0.00           N  
ATOM    156  HE  ARG     8      15.197   9.031  -6.844  1.00  0.00           H  
ATOM    157  CZ  ARG     8      15.819  10.593  -7.940  1.00  0.00           C  
ATOM    158  NH1 ARG     8      15.864  11.861  -8.316  1.00  0.00           N  
ATOM    159 HH11 ARG     8      15.137  12.508  -8.047  1.00  0.00           H  
ATOM    160 HH12 ARG     8      16.656  12.129  -8.883  1.00  0.00           H  
ATOM    161  NH2 ARG     8      16.733   9.776  -8.409  1.00  0.00           N  
ATOM    162 HH21 ARG     8      16.637   8.813  -8.118  1.00  0.00           H  
ATOM    163 HH22 ARG     8      17.232  10.020  -9.252  1.00  0.00           H  
ATOM    164  C   ARG     8      15.509   7.945  -2.990  1.00  0.00           C  
ATOM    165  O   ARG     8      16.507   8.502  -2.638  1.00  0.00           O  
ATOM    166  N   LYS     9      14.993   6.944  -2.331  1.00  0.00           N  
ATOM    167  H   LYS     9      14.302   6.414  -2.843  1.00  0.00           H  
ATOM    168  CA  LYS     9      15.742   6.219  -1.206  1.00  0.00           C  
ATOM    169  HA  LYS     9      16.023   7.013  -0.514  1.00  0.00           H  
ATOM    170  CB  LYS     9      14.806   5.333  -0.334  1.00  0.00           C  
ATOM    171  HB2 LYS     9      14.270   4.691  -1.033  1.00  0.00           H  
ATOM    172  HB3 LYS     9      15.483   4.711   0.253  1.00  0.00           H  
ATOM    173  CG  LYS     9      13.734   6.120   0.461  1.00  0.00           C  
ATOM    174  HG2 LYS     9      13.154   6.716  -0.244  1.00  0.00           H  
ATOM    175  HG3 LYS     9      13.060   5.401   0.926  1.00  0.00           H  
ATOM    176  CD  LYS     9      14.306   7.039   1.596  1.00  0.00           C  
ATOM    177  HD2 LYS     9      14.663   8.012   1.259  1.00  0.00           H  
ATOM    178  HD3 LYS     9      13.454   7.341   2.206  1.00  0.00           H  
ATOM    179  CE  LYS     9      15.482   6.359   2.461  1.00  0.00           C  
ATOM    180  HE2 LYS     9      15.004   5.971   3.361  1.00  0.00           H  
ATOM    181  HE3 LYS     9      15.812   5.473   1.920  1.00  0.00           H  
ATOM    182  NZ  LYS     9      16.605   7.282   2.854  1.00  0.00           N  
ATOM    183  HZ1 LYS     9      17.188   6.780   3.509  1.00  0.00           H  
ATOM    184  HZ2 LYS     9      17.198   7.514   2.071  1.00  0.00           H  
ATOM    185  HZ3 LYS     9      16.240   8.070   3.369  1.00  0.00           H  
ATOM    186  C   LYS     9      17.191   5.631  -1.288  1.00  0.00           C  
ATOM    187  O   LYS     9      17.948   5.644  -0.370  1.00  0.00           O  
ATOM    188  N   GLY    10      17.483   5.185  -2.521  1.00  0.00           N  
ATOM    189  H   GLY    10      16.646   5.119  -3.083  1.00  0.00           H  
ATOM    190  CA  GLY    10      18.770   4.618  -2.916  1.00  0.00           C  
ATOM    191  HA2 GLY    10      18.987   3.725  -2.330  1.00  0.00           H  
ATOM    192  HA3 GLY    10      18.637   4.347  -3.964  1.00  0.00           H  
ATOM    193  C   GLY    10      19.937   5.646  -2.840  1.00  0.00           C  
ATOM    194  O   GLY    10      20.993   5.348  -2.282  1.00  0.00           O  
ATOM    195  N   ILE    11      19.738   6.905  -3.315  1.00  0.00           N  
ATOM    196  H   ILE    11      18.926   7.036  -3.901  1.00  0.00           H  
ATOM    197  CA  ILE    11      20.670   7.998  -3.073  1.00  0.00           C  
ATOM    198  HA  ILE    11      21.703   7.656  -3.129  1.00  0.00           H  
ATOM    199  CB  ILE    11      20.515   9.087  -4.225  1.00  0.00           C  
ATOM    200  HB  ILE    11      20.548   8.512  -5.150  1.00  0.00           H  
ATOM    201  CG2 ILE    11      19.163   9.745  -4.288  1.00  0.00           C  
ATOM    202 HG21 ILE    11      18.425   8.945  -4.247  1.00  0.00           H  
ATOM    203 HG22 ILE    11      18.960  10.386  -3.430  1.00  0.00           H  
ATOM    204 HG23 ILE    11      18.925  10.312  -5.188  1.00  0.00           H  
ATOM    205  CG1 ILE    11      21.680  10.077  -4.152  1.00  0.00           C  
ATOM    206 HG12 ILE    11      21.567  10.661  -3.238  1.00  0.00           H  
ATOM    207 HG13 ILE    11      22.598   9.491  -4.109  1.00  0.00           H  
ATOM    208  CD1 ILE    11      21.784  10.977  -5.391  1.00  0.00           C  
ATOM    209 HD11 ILE    11      22.782  11.293  -5.694  1.00  0.00           H  
ATOM    210 HD12 ILE    11      21.331  10.486  -6.252  1.00  0.00           H  
ATOM    211 HD13 ILE    11      21.193  11.888  -5.297  1.00  0.00           H  
ATOM    212  C   ILE    11      20.588   8.649  -1.663  1.00  0.00           C  
ATOM    213  O   ILE    11      21.586   8.822  -1.017  1.00  0.00           O  
ATOM    214  N   HIE    12      19.348   8.993  -1.205  1.00  0.00           N  
ATOM    215  H   HIE    12      18.576   8.920  -1.853  1.00  0.00           H  
ATOM    216  CA  HIE    12      19.123   9.819   0.035  1.00  0.00           C  
ATOM    217  HA  HIE    12      19.631  10.771  -0.117  1.00  0.00           H  
ATOM    218  CB  HIE    12      17.637  10.216   0.146  1.00  0.00           C  
ATOM    219  HB2 HIE    12      17.267  10.876  -0.639  1.00  0.00           H  
ATOM    220  HB3 HIE    12      17.008   9.326   0.095  1.00  0.00           H  
ATOM    221  CG  HIE    12      17.390  10.834   1.498  1.00  0.00           C  
ATOM    222  ND1 HIE    12      16.574  10.225   2.459  1.00  0.00           N  
ATOM    223  CE1 HIE    12      16.589  11.134   3.485  1.00  0.00           C  
ATOM    224  HE1 HIE    12      16.157  11.045   4.471  1.00  0.00           H  
ATOM    225  NE2 HIE    12      17.255  12.237   3.202  1.00  0.00           N  
ATOM    226  HE2 HIE    12      17.174  13.124   3.680  1.00  0.00           H  
ATOM    227  CD2 HIE    12      17.878  12.101   1.947  1.00  0.00           C  
ATOM    228  HD2 HIE    12      18.455  12.837   1.406  1.00  0.00           H  
ATOM    229  C   HIE    12      19.679   9.168   1.314  1.00  0.00           C  
ATOM    230  O   HIE    12      18.956   8.405   1.933  1.00  0.00           O  
ATOM    231  N   ILE    13      20.887   9.543   1.742  1.00  0.00           N  
ATOM    232  H   ILE    13      21.381  10.166   1.120  1.00  0.00           H  
ATOM    233  CA  ILE    13      21.591   9.292   2.971  1.00  0.00           C  
ATOM    234  HA  ILE    13      22.640   9.487   2.748  1.00  0.00           H  
ATOM    235  CB  ILE    13      21.152  10.368   4.064  1.00  0.00           C  
ATOM    236  HB  ILE    13      20.198  10.149   4.544  1.00  0.00           H  
ATOM    237  CG2 ILE    13      22.094  10.288   5.324  1.00  0.00           C  
ATOM    238 HG21 ILE    13      23.013  10.733   4.943  1.00  0.00           H  
ATOM    239 HG22 ILE    13      21.691  10.819   6.187  1.00  0.00           H  
ATOM    240 HG23 ILE    13      22.405   9.271   5.561  1.00  0.00           H  
ATOM    241  CG1 ILE    13      21.159  11.744   3.493  1.00  0.00           C  
ATOM    242 HG12 ILE    13      22.112  11.903   2.987  1.00  0.00           H  
ATOM    243 HG13 ILE    13      20.339  11.745   2.775  1.00  0.00           H  
ATOM    244  CD1 ILE    13      20.884  12.968   4.432  1.00  0.00           C  
ATOM    245 HD11 ILE    13      21.689  12.989   5.167  1.00  0.00           H  
ATOM    246 HD12 ILE    13      20.947  13.877   3.834  1.00  0.00           H  
ATOM    247 HD13 ILE    13      19.928  12.887   4.949  1.00  0.00           H  
ATOM    248  C   ILE    13      21.533   7.787   3.365  1.00  0.00           C  
ATOM    249  O   ILE    13      22.139   7.000   2.632  1.00  0.00           O  
ATOM    250  N   ILE    14      20.829   7.434   4.456  1.00  0.00           N  
ATOM    251  H   ILE    14      20.600   8.153   5.128  1.00  0.00           H  
ATOM    252  CA  ILE    14      20.576   5.995   4.839  1.00  0.00           C  
ATOM    253  HA  ILE    14      21.562   5.579   4.632  1.00  0.00           H  
ATOM    254  CB  ILE    14      20.203   5.795   6.358  1.00  0.00           C  
ATOM    255  HB  ILE    14      21.072   6.273   6.808  1.00  0.00           H  
ATOM    256  CG2 ILE    14      19.001   6.667   6.822  1.00  0.00           C  
ATOM    257 HG21 ILE    14      18.889   7.588   6.250  1.00  0.00           H  
ATOM    258 HG22 ILE    14      18.047   6.142   6.782  1.00  0.00           H  
ATOM    259 HG23 ILE    14      19.185   6.759   7.892  1.00  0.00           H  
ATOM    260  CG1 ILE    14      19.945   4.307   6.718  1.00  0.00           C  
ATOM    261 HG12 ILE    14      19.052   4.095   6.130  1.00  0.00           H  
ATOM    262 HG13 ILE    14      20.802   3.706   6.416  1.00  0.00           H  
ATOM    263  CD1 ILE    14      19.697   3.958   8.188  1.00  0.00           C  
ATOM    264 HD11 ILE    14      19.406   2.914   8.302  1.00  0.00           H  
ATOM    265 HD12 ILE    14      20.574   4.181   8.795  1.00  0.00           H  
ATOM    266 HD13 ILE    14      18.795   4.446   8.559  1.00  0.00           H  
ATOM    267  C   ILE    14      19.591   5.344   3.939  1.00  0.00           C  
ATOM    268  O   ILE    14      18.475   5.725   3.892  1.00  0.00           O  
ATOM    269  N   LYS    15      20.077   4.340   3.196  1.00  0.00           N  
ATOM    270  H   LYS    15      20.934   3.867   3.445  1.00  0.00           H  
ATOM    271  CA  LYS    15      19.289   3.660   2.171  1.00  0.00           C  
ATOM    272  HA  LYS    15      18.842   4.455   1.573  1.00  0.00           H  
ATOM    273  CB  LYS    15      20.207   2.760   1.310  1.00  0.00           C  
ATOM    274  HB2 LYS    15      20.783   2.138   1.995  1.00  0.00           H  
ATOM    275  HB3 LYS    15      19.584   2.155   0.652  1.00  0.00           H  
ATOM    276  CG  LYS    15      21.194   3.519   0.470  1.00  0.00           C  
ATOM    277  HG2 LYS    15      21.601   2.777  -0.217  1.00  0.00           H  
ATOM    278  HG3 LYS    15      20.572   4.197  -0.114  1.00  0.00           H  
ATOM    279  CD  LYS    15      22.466   4.134   1.116  1.00  0.00           C  
ATOM    280  HD2 LYS    15      22.351   4.726   2.025  1.00  0.00           H  
ATOM    281  HD3 LYS    15      23.158   3.298   1.209  1.00  0.00           H  
ATOM    282  CE  LYS    15      23.058   5.193   0.185  1.00  0.00           C  
ATOM    283  HE2 LYS    15      23.959   5.438   0.748  1.00  0.00           H  
ATOM    284  HE3 LYS    15      23.359   4.782  -0.778  1.00  0.00           H  
ATOM    285  NZ  LYS    15      22.172   6.402   0.044  1.00  0.00           N  
ATOM    286  HZ1 LYS    15      22.616   7.163  -0.449  1.00  0.00           H  
ATOM    287  HZ2 LYS    15      21.400   6.131  -0.548  1.00  0.00           H  
ATOM    288  HZ3 LYS    15      21.903   6.770   0.945  1.00  0.00           H  
ATOM    289  C   LYS    15      18.018   2.879   2.616  1.00  0.00           C  
ATOM    290  O   LYS    15      17.254   2.408   1.800  1.00  0.00           O  
ATOM    291  N   LYS    16      17.861   2.661   3.959  1.00  0.00           N  
ATOM    292  H   LYS    16      18.607   3.049   4.519  1.00  0.00           H  
ATOM    293  CA  LYS    16      16.708   1.990   4.562  1.00  0.00           C  
ATOM    294  HA  LYS    16      16.982   0.943   4.426  1.00  0.00           H  
ATOM    295  CB  LYS    16      16.813   2.150   6.128  1.00  0.00           C  
ATOM    296  HB2 LYS    16      17.659   1.622   6.568  1.00  0.00           H  
ATOM    297  HB3 LYS    16      17.012   3.199   6.343  1.00  0.00           H  
ATOM    298  CG  LYS    16      15.499   1.800   6.839  1.00  0.00           C  
ATOM    299  HG2 LYS    16      14.699   2.447   6.482  1.00  0.00           H  
ATOM    300  HG3 LYS    16      15.230   0.842   6.394  1.00  0.00           H  
ATOM    301  CD  LYS    16      15.516   1.888   8.387  1.00  0.00           C  
ATOM    302  HD2 LYS    16      16.340   1.411   8.918  1.00  0.00           H  
ATOM    303  HD3 LYS    16      15.652   2.949   8.595  1.00  0.00           H  
ATOM    304  CE  LYS    16      14.229   1.325   9.054  1.00  0.00           C  
ATOM    305  HE2 LYS    16      14.362   0.265   8.842  1.00  0.00           H  
ATOM    306  HE3 LYS    16      14.270   1.567  10.116  1.00  0.00           H  
ATOM    307  NZ  LYS    16      12.963   1.783   8.383  1.00  0.00           N  
ATOM    308  HZ1 LYS    16      12.769   2.750   8.602  1.00  0.00           H  
ATOM    309  HZ2 LYS    16      12.993   1.724   7.375  1.00  0.00           H  
ATOM    310  HZ3 LYS    16      12.224   1.133   8.609  1.00  0.00           H  
ATOM    311  C   LYS    16      15.344   2.387   3.998  1.00  0.00           C  
ATOM    312  O   LYS    16      15.145   3.621   3.771  1.00  0.00           O  
ATOM    313  N   TYR    17      14.417   1.442   3.720  1.00  0.00           N  
ATOM    314  H   TYR    17      14.610   0.451   3.718  1.00  0.00           H  
ATOM    315  CA  TYR    17      13.029   1.714   3.303  1.00  0.00           C  
ATOM    316  HA  TYR    17      12.967   2.550   2.607  1.00  0.00           H  
ATOM    317  CB  TYR    17      12.463   0.419   2.784  1.00  0.00           C  
ATOM    318  HB2 TYR    17      13.165   0.021   2.051  1.00  0.00           H  
ATOM    319  HB3 TYR    17      12.304  -0.249   3.630  1.00  0.00           H  
ATOM    320  CG  TYR    17      11.156   0.599   2.053  1.00  0.00           C  
ATOM    321  CD1 TYR    17      10.000  -0.058   2.465  1.00  0.00           C  
ATOM    322  HD1 TYR    17      10.055  -0.727   3.311  1.00  0.00           H  
ATOM    323  CE1 TYR    17       8.771   0.084   1.789  1.00  0.00           C  
ATOM    324  HE1 TYR    17       7.862  -0.426   2.071  1.00  0.00           H  
ATOM    325  CZ  TYR    17       8.742   0.865   0.630  1.00  0.00           C  
ATOM    326  OH  TYR    17       7.574   0.997  -0.055  1.00  0.00           O  
ATOM    327  HH  TYR    17       6.812   0.598   0.371  1.00  0.00           H  
ATOM    328  CE2 TYR    17       9.941   1.491   0.133  1.00  0.00           C  
ATOM    329  HE2 TYR    17       9.873   1.853  -0.882  1.00  0.00           H  
ATOM    330  CD2 TYR    17      11.183   1.414   0.882  1.00  0.00           C  
ATOM    331  HD2 TYR    17      12.103   1.956   0.724  1.00  0.00           H  
ATOM    332  C   TYR    17      12.078   2.219   4.364  1.00  0.00           C  
ATOM    333  O   TYR    17      12.273   2.133   5.537  1.00  0.00           O  
ATOM    334  N   PHE    18      10.985   2.809   3.881  1.00  0.00           N  
ATOM    335  H   PHE    18      10.994   2.952   2.881  1.00  0.00           H  
ATOM    336  CA  PHE    18       9.923   3.543   4.542  1.00  0.00           C  
ATOM    337  HA  PHE    18       9.542   3.030   5.425  1.00  0.00           H  
ATOM    338  CB  PHE    18      10.374   4.884   5.146  1.00  0.00           C  
ATOM    339  HB2 PHE    18      10.906   5.427   4.365  1.00  0.00           H  
ATOM    340  HB3 PHE    18       9.518   5.520   5.374  1.00  0.00           H  
ATOM    341  CG  PHE    18      11.412   4.914   6.351  1.00  0.00           C  
ATOM    342  CD1 PHE    18      12.741   4.830   6.021  1.00  0.00           C  
ATOM    343  HD1 PHE    18      12.998   4.728   4.977  1.00  0.00           H  
ATOM    344  CE1 PHE    18      13.778   4.929   6.986  1.00  0.00           C  
ATOM    345  HE1 PHE    18      14.812   4.813   6.696  1.00  0.00           H  
ATOM    346  CZ  PHE    18      13.335   5.078   8.320  1.00  0.00           C  
ATOM    347  HZ  PHE    18      14.111   5.139   9.069  1.00  0.00           H  
ATOM    348  CE2 PHE    18      11.961   5.191   8.731  1.00  0.00           C  
ATOM    349  HE2 PHE    18      11.696   5.544   9.717  1.00  0.00           H  
ATOM    350  CD2 PHE    18      11.034   5.081   7.696  1.00  0.00           C  
ATOM    351  HD2 PHE    18       9.969   5.101   7.872  1.00  0.00           H  
ATOM    352  C   PHE    18       8.799   3.761   3.530  1.00  0.00           C  
ATOM    353  O   PHE    18       8.887   4.540   2.542  1.00  0.00           O  
TER   
END   
