# Supplementary material for: Prediction of Anticancer Peptides with High Efficacy and Low Toxicity by Hybrid Model Based on 3D Structure of Peptides
Source: Int J Mol Sci. 2021 May 26;22(11):5630. doi: 10.3390/ijms22115630 (PMC8198792; doi:10.3390/ijms22115630)
Supplement: Supplementary file 1 [file ijms-22-05630-s001.zip › Supplement2(Datasets)/ACPs(PDB)/D1/PDB(Negative)/(135)NL_satpdb11815.pdb]

ATOM      1  N   ARG     1     -20.007  -5.772  -6.060  1.00  0.00           N  
ATOM      2  H   ARG     1     -19.685  -4.970  -6.583  1.00  0.00           H  
ATOM      3  CA  ARG     1     -21.079  -5.696  -5.067  1.00  0.00           C  
ATOM      4  HA  ARG     1     -21.949  -5.286  -5.580  1.00  0.00           H  
ATOM      5  CB  ARG     1     -21.413  -7.054  -4.476  1.00  0.00           C  
ATOM      6  HB2 ARG     1     -20.584  -7.470  -3.904  1.00  0.00           H  
ATOM      7  HB3 ARG     1     -22.117  -6.866  -3.665  1.00  0.00           H  
ATOM      8  CG  ARG     1     -21.877  -8.208  -5.428  1.00  0.00           C  
ATOM      9  HG2 ARG     1     -22.721  -7.952  -6.067  1.00  0.00           H  
ATOM     10  HG3 ARG     1     -21.044  -8.514  -6.061  1.00  0.00           H  
ATOM     11  CD  ARG     1     -22.343  -9.390  -4.582  1.00  0.00           C  
ATOM     12  HD2 ARG     1     -21.700  -9.457  -3.704  1.00  0.00           H  
ATOM     13  HD3 ARG     1     -23.354  -9.135  -4.262  1.00  0.00           H  
ATOM     14  NE  ARG     1     -22.345 -10.633  -5.422  1.00  0.00           N  
ATOM     15  HE  ARG     1     -23.099 -10.664  -6.094  1.00  0.00           H  
ATOM     16  CZ  ARG     1     -21.313 -11.449  -5.653  1.00  0.00           C  
ATOM     17  NH1 ARG     1     -20.255 -11.399  -4.954  1.00  0.00           N  
ATOM     18 HH11 ARG     1     -20.258 -10.774  -4.161  1.00  0.00           H  
ATOM     19 HH12 ARG     1     -19.434 -11.948  -5.167  1.00  0.00           H  
ATOM     20  NH2 ARG     1     -21.416 -12.285  -6.678  1.00  0.00           N  
ATOM     21 HH21 ARG     1     -22.312 -12.261  -7.143  1.00  0.00           H  
ATOM     22 HH22 ARG     1     -20.847 -13.116  -6.747  1.00  0.00           H  
ATOM     23  C   ARG     1     -20.686  -4.715  -3.910  1.00  0.00           C  
ATOM     24  O   ARG     1     -19.537  -4.738  -3.439  1.00  0.00           O  
ATOM     25  N   PHE     2     -21.568  -3.870  -3.474  1.00  0.00           N  
ATOM     26  H   PHE     2     -22.423  -3.895  -4.010  1.00  0.00           H  
ATOM     27  CA  PHE     2     -21.252  -2.651  -2.696  1.00  0.00           C  
ATOM     28  HA  PHE     2     -20.302  -2.260  -3.059  1.00  0.00           H  
ATOM     29  CB  PHE     2     -22.375  -1.612  -2.978  1.00  0.00           C  
ATOM     30  HB2 PHE     2     -22.640  -1.596  -4.035  1.00  0.00           H  
ATOM     31  HB3 PHE     2     -23.300  -1.841  -2.449  1.00  0.00           H  
ATOM     32  CG  PHE     2     -22.049  -0.220  -2.671  1.00  0.00           C  
ATOM     33  CD1 PHE     2     -22.590   0.323  -1.519  1.00  0.00           C  
ATOM     34  HD1 PHE     2     -23.306  -0.267  -0.965  1.00  0.00           H  
ATOM     35  CE1 PHE     2     -22.431   1.752  -1.210  1.00  0.00           C  
ATOM     36  HE1 PHE     2     -22.934   2.211  -0.372  1.00  0.00           H  
ATOM     37  CZ  PHE     2     -21.710   2.527  -2.126  1.00  0.00           C  
ATOM     38  HZ  PHE     2     -21.561   3.562  -1.855  1.00  0.00           H  
ATOM     39  CE2 PHE     2     -21.168   1.990  -3.266  1.00  0.00           C  
ATOM     40  HE2 PHE     2     -20.517   2.527  -3.940  1.00  0.00           H  
ATOM     41  CD2 PHE     2     -21.387   0.646  -3.615  1.00  0.00           C  
ATOM     42  HD2 PHE     2     -21.094   0.223  -4.564  1.00  0.00           H  
ATOM     43  C   PHE     2     -21.058  -2.904  -1.137  1.00  0.00           C  
ATOM     44  O   PHE     2     -20.339  -2.137  -0.477  1.00  0.00           O  
ATOM     45  N   GLY     3     -21.534  -4.061  -0.635  1.00  0.00           N  
ATOM     46  H   GLY     3     -22.069  -4.652  -1.255  1.00  0.00           H  
ATOM     47  CA  GLY     3     -21.536  -4.540   0.835  1.00  0.00           C  
ATOM     48  HA2 GLY     3     -21.964  -3.770   1.476  1.00  0.00           H  
ATOM     49  HA3 GLY     3     -22.100  -5.464   0.960  1.00  0.00           H  
ATOM     50  C   GLY     3     -20.069  -4.842   1.162  1.00  0.00           C  
ATOM     51  O   GLY     3     -19.247  -5.188   0.311  1.00  0.00           O  
ATOM     52  N   ARG     4     -19.687  -4.505   2.410  1.00  0.00           N  
ATOM     53  H   ARG     4     -20.419  -4.168   3.019  1.00  0.00           H  
ATOM     54  CA  ARG     4     -18.277  -4.167   2.721  1.00  0.00           C  
ATOM     55  HA  ARG     4     -17.705  -3.907   1.831  1.00  0.00           H  
ATOM     56  CB  ARG     4     -18.164  -2.953   3.695  1.00  0.00           C  
ATOM     57  HB2 ARG     4     -18.735  -3.257   4.572  1.00  0.00           H  
ATOM     58  HB3 ARG     4     -17.140  -2.791   4.034  1.00  0.00           H  
ATOM     59  CG  ARG     4     -18.782  -1.681   3.094  1.00  0.00           C  
ATOM     60  HG2 ARG     4     -19.765  -1.931   2.696  1.00  0.00           H  
ATOM     61  HG3 ARG     4     -18.980  -0.898   3.826  1.00  0.00           H  
ATOM     62  CD  ARG     4     -17.942  -0.984   1.965  1.00  0.00           C  
ATOM     63  HD2 ARG     4     -17.151  -0.437   2.478  1.00  0.00           H  
ATOM     64  HD3 ARG     4     -17.361  -1.751   1.451  1.00  0.00           H  
ATOM     65  NE  ARG     4     -18.625  -0.113   1.039  1.00  0.00           N  
ATOM     66  HE  ARG     4     -19.374  -0.500   0.484  1.00  0.00           H  
ATOM     67  CZ  ARG     4     -18.612   1.278   1.111  1.00  0.00           C  
ATOM     68  NH1 ARG     4     -17.731   1.925   1.814  1.00  0.00           N  
ATOM     69 HH11 ARG     4     -17.024   1.508   2.402  1.00  0.00           H  
ATOM     70 HH12 ARG     4     -17.781   2.919   1.646  1.00  0.00           H  
ATOM     71  NH2 ARG     4     -19.438   1.934   0.348  1.00  0.00           N  
ATOM     72 HH21 ARG     4     -20.279   1.463   0.048  1.00  0.00           H  
ATOM     73 HH22 ARG     4     -19.369   2.928   0.184  1.00  0.00           H  
ATOM     74  C   ARG     4     -17.583  -5.352   3.287  1.00  0.00           C  
ATOM     75  O   ARG     4     -16.566  -5.802   2.702  1.00  0.00           O  
ATOM     76  N   PHE     5     -18.205  -6.069   4.226  1.00  0.00           N  
ATOM     77  H   PHE     5     -19.050  -5.678   4.617  1.00  0.00           H  
ATOM     78  CA  PHE     5     -17.789  -7.425   4.698  1.00  0.00           C  
ATOM     79  HA  PHE     5     -17.121  -7.184   5.525  1.00  0.00           H  
ATOM     80  CB  PHE     5     -18.965  -8.122   5.371  1.00  0.00           C  
ATOM     81  HB2 PHE     5     -18.636  -9.072   5.790  1.00  0.00           H  
ATOM     82  HB3 PHE     5     -19.200  -7.535   6.259  1.00  0.00           H  
ATOM     83  CG  PHE     5     -20.152  -8.426   4.498  1.00  0.00           C  
ATOM     84  CD1 PHE     5     -21.281  -7.633   4.433  1.00  0.00           C  
ATOM     85  HD1 PHE     5     -21.258  -6.776   5.090  1.00  0.00           H  
ATOM     86  CE1 PHE     5     -22.318  -7.869   3.549  1.00  0.00           C  
ATOM     87  HE1 PHE     5     -23.220  -7.278   3.493  1.00  0.00           H  
ATOM     88  CZ  PHE     5     -22.337  -9.089   2.813  1.00  0.00           C  
ATOM     89  HZ  PHE     5     -23.224  -9.440   2.306  1.00  0.00           H  
ATOM     90  CE2 PHE     5     -21.246  -9.938   3.035  1.00  0.00           C  
ATOM     91  HE2 PHE     5     -21.312 -10.971   2.729  1.00  0.00           H  
ATOM     92  CD2 PHE     5     -20.110  -9.578   3.725  1.00  0.00           C  
ATOM     93  HD2 PHE     5     -19.328 -10.313   3.851  1.00  0.00           H  
ATOM     94  C   PHE     5     -17.138  -8.241   3.631  1.00  0.00           C  
ATOM     95  O   PHE     5     -16.052  -8.791   3.867  1.00  0.00           O  
ATOM     96  N   LEU     6     -17.716  -8.376   2.403  1.00  0.00           N  
ATOM     97  H   LEU     6     -18.600  -7.888   2.369  1.00  0.00           H  
ATOM     98  CA  LEU     6     -17.213  -9.396   1.444  1.00  0.00           C  
ATOM     99  HA  LEU     6     -17.432 -10.406   1.791  1.00  0.00           H  
ATOM    100  CB  LEU     6     -18.099  -9.336   0.204  1.00  0.00           C  
ATOM    101  HB2 LEU     6     -19.092  -9.460   0.636  1.00  0.00           H  
ATOM    102  HB3 LEU     6     -18.249  -8.294  -0.078  1.00  0.00           H  
ATOM    103  CG  LEU     6     -17.843 -10.229  -1.098  1.00  0.00           C  
ATOM    104  HG  LEU     6     -16.780 -10.008  -1.193  1.00  0.00           H  
ATOM    105  CD1 LEU     6     -17.917 -11.715  -0.736  1.00  0.00           C  
ATOM    106 HD11 LEU     6     -17.205 -12.119  -0.017  1.00  0.00           H  
ATOM    107 HD12 LEU     6     -18.906 -11.998  -0.376  1.00  0.00           H  
ATOM    108 HD13 LEU     6     -17.747 -12.393  -1.573  1.00  0.00           H  
ATOM    109  CD2 LEU     6     -18.679  -9.796  -2.331  1.00  0.00           C  
ATOM    110 HD21 LEU     6     -17.961  -9.944  -3.138  1.00  0.00           H  
ATOM    111 HD22 LEU     6     -19.604 -10.366  -2.416  1.00  0.00           H  
ATOM    112 HD23 LEU     6     -18.953  -8.742  -2.388  1.00  0.00           H  
ATOM    113  C   LEU     6     -15.710  -9.222   1.110  1.00  0.00           C  
ATOM    114  O   LEU     6     -15.068 -10.244   0.927  1.00  0.00           O  
ATOM    115  N   ARG     7     -15.241  -7.991   1.122  1.00  0.00           N  
ATOM    116  H   ARG     7     -15.861  -7.226   1.345  1.00  0.00           H  
ATOM    117  CA  ARG     7     -13.848  -7.683   0.785  1.00  0.00           C  
ATOM    118  HA  ARG     7     -13.551  -8.214  -0.120  1.00  0.00           H  
ATOM    119  CB  ARG     7     -13.767  -6.192   0.517  1.00  0.00           C  
ATOM    120  HB2 ARG     7     -14.386  -5.614   1.203  1.00  0.00           H  
ATOM    121  HB3 ARG     7     -12.743  -5.825   0.589  1.00  0.00           H  
ATOM    122  CG  ARG     7     -14.358  -6.033  -0.912  1.00  0.00           C  
ATOM    123  HG2 ARG     7     -13.613  -6.486  -1.567  1.00  0.00           H  
ATOM    124  HG3 ARG     7     -15.352  -6.476  -0.971  1.00  0.00           H  
ATOM    125  CD  ARG     7     -14.534  -4.530  -1.258  1.00  0.00           C  
ATOM    126  HD2 ARG     7     -15.321  -4.092  -0.645  1.00  0.00           H  
ATOM    127  HD3 ARG     7     -13.783  -3.783  -1.000  1.00  0.00           H  
ATOM    128  NE  ARG     7     -14.816  -4.318  -2.667  1.00  0.00           N  
ATOM    129  HE  ARG     7     -14.046  -4.138  -3.296  1.00  0.00           H  
ATOM    130  CZ  ARG     7     -16.112  -4.264  -3.085  1.00  0.00           C  
ATOM    131  NH1 ARG     7     -17.144  -4.337  -2.282  1.00  0.00           N  
ATOM    132 HH11 ARG     7     -17.048  -4.281  -1.279  1.00  0.00           H  
ATOM    133 HH12 ARG     7     -18.026  -4.457  -2.760  1.00  0.00           H  
ATOM    134  NH2 ARG     7     -16.262  -4.231  -4.394  1.00  0.00           N  
ATOM    135 HH21 ARG     7     -15.421  -4.092  -4.936  1.00  0.00           H  
ATOM    136 HH22 ARG     7     -17.200  -4.046  -4.721  1.00  0.00           H  
ATOM    137  C   ARG     7     -12.925  -8.100   1.973  1.00  0.00           C  
ATOM    138  O   ARG     7     -11.764  -8.456   1.692  1.00  0.00           O  
ATOM    139  N   LYS     8     -13.394  -8.125   3.167  1.00  0.00           N  
ATOM    140  H   LYS     8     -14.384  -7.997   3.323  1.00  0.00           H  
ATOM    141  CA  LYS     8     -12.714  -8.707   4.276  1.00  0.00           C  
ATOM    142  HA  LYS     8     -11.650  -8.492   4.365  1.00  0.00           H  
ATOM    143  CB  LYS     8     -13.412  -8.170   5.597  1.00  0.00           C  
ATOM    144  HB2 LYS     8     -13.445  -7.080   5.581  1.00  0.00           H  
ATOM    145  HB3 LYS     8     -14.438  -8.516   5.723  1.00  0.00           H  
ATOM    146  CG  LYS     8     -12.600  -8.361   6.869  1.00  0.00           C  
ATOM    147  HG2 LYS     8     -12.203  -9.374   6.927  1.00  0.00           H  
ATOM    148  HG3 LYS     8     -11.768  -7.660   6.807  1.00  0.00           H  
ATOM    149  CD  LYS     8     -13.238  -8.098   8.215  1.00  0.00           C  
ATOM    150  HD2 LYS     8     -13.461  -7.031   8.214  1.00  0.00           H  
ATOM    151  HD3 LYS     8     -14.071  -8.789   8.348  1.00  0.00           H  
ATOM    152  CE  LYS     8     -12.213  -8.387   9.372  1.00  0.00           C  
ATOM    153  HE2 LYS     8     -11.327  -7.868   9.006  1.00  0.00           H  
ATOM    154  HE3 LYS     8     -12.554  -7.875  10.271  1.00  0.00           H  
ATOM    155  NZ  LYS     8     -11.935  -9.844   9.544  1.00  0.00           N  
ATOM    156  HZ1 LYS     8     -11.125 -10.045  10.114  1.00  0.00           H  
ATOM    157  HZ2 LYS     8     -12.718 -10.368   9.907  1.00  0.00           H  
ATOM    158  HZ3 LYS     8     -11.646 -10.199   8.644  1.00  0.00           H  
ATOM    159  C   LYS     8     -12.808 -10.279   4.227  1.00  0.00           C  
ATOM    160  O   LYS     8     -11.771 -10.864   4.524  1.00  0.00           O  
ATOM    161  N   ILE     9     -13.923 -10.887   3.819  1.00  0.00           N  
ATOM    162  H   ILE     9     -14.702 -10.320   3.514  1.00  0.00           H  
ATOM    163  CA  ILE     9     -14.115 -12.329   3.677  1.00  0.00           C  
ATOM    164  HA  ILE     9     -13.901 -12.690   4.682  1.00  0.00           H  
ATOM    165  CB  ILE     9     -15.556 -12.738   3.311  1.00  0.00           C  
ATOM    166  HB  ILE     9     -15.784 -12.204   2.389  1.00  0.00           H  
ATOM    167  CG2 ILE     9     -15.729 -14.258   3.113  1.00  0.00           C  
ATOM    168 HG21 ILE     9     -15.080 -14.649   2.329  1.00  0.00           H  
ATOM    169 HG22 ILE     9     -15.497 -14.742   4.062  1.00  0.00           H  
ATOM    170 HG23 ILE     9     -16.773 -14.417   2.840  1.00  0.00           H  
ATOM    171  CG1 ILE     9     -16.533 -12.233   4.429  1.00  0.00           C  
ATOM    172 HG12 ILE     9     -16.322 -12.815   5.326  1.00  0.00           H  
ATOM    173 HG13 ILE     9     -16.268 -11.193   4.616  1.00  0.00           H  
ATOM    174  CD1 ILE     9     -18.035 -12.545   4.277  1.00  0.00           C  
ATOM    175 HD11 ILE     9     -18.335 -12.289   3.261  1.00  0.00           H  
ATOM    176 HD12 ILE     9     -18.176 -13.615   4.426  1.00  0.00           H  
ATOM    177 HD13 ILE     9     -18.736 -12.091   4.977  1.00  0.00           H  
ATOM    178  C   ILE     9     -13.078 -12.772   2.628  1.00  0.00           C  
ATOM    179  O   ILE     9     -12.390 -13.754   2.852  1.00  0.00           O  
ATOM    180  N   ARG    10     -12.877 -11.942   1.611  1.00  0.00           N  
ATOM    181  H   ARG    10     -13.356 -11.053   1.627  1.00  0.00           H  
ATOM    182  CA  ARG    10     -11.877 -12.127   0.555  1.00  0.00           C  
ATOM    183  HA  ARG    10     -11.964 -13.188   0.320  1.00  0.00           H  
ATOM    184  CB  ARG    10     -12.207 -11.200  -0.535  1.00  0.00           C  
ATOM    185  HB2 ARG    10     -13.285 -11.065  -0.621  1.00  0.00           H  
ATOM    186  HB3 ARG    10     -11.931 -10.209  -0.174  1.00  0.00           H  
ATOM    187  CG  ARG    10     -11.737 -11.589  -1.959  1.00  0.00           C  
ATOM    188  HG2 ARG    10     -11.563 -12.665  -1.979  1.00  0.00           H  
ATOM    189  HG3 ARG    10     -12.547 -11.397  -2.662  1.00  0.00           H  
ATOM    190  CD  ARG    10     -10.463 -10.870  -2.491  1.00  0.00           C  
ATOM    191  HD2 ARG    10     -10.720  -9.878  -2.864  1.00  0.00           H  
ATOM    192  HD3 ARG    10      -9.711 -10.854  -1.703  1.00  0.00           H  
ATOM    193  NE  ARG    10      -9.943 -11.626  -3.713  1.00  0.00           N  
ATOM    194  HE  ARG    10     -10.268 -11.333  -4.623  1.00  0.00           H  
ATOM    195  CZ  ARG    10      -9.004 -12.543  -3.660  1.00  0.00           C  
ATOM    196  NH1 ARG    10      -8.549 -12.901  -2.528  1.00  0.00           N  
ATOM    197 HH11 ARG    10      -9.056 -12.745  -1.669  1.00  0.00           H  
ATOM    198 HH12 ARG    10      -7.789 -13.543  -2.351  1.00  0.00           H  
ATOM    199  NH2 ARG    10      -8.524 -13.115  -4.728  1.00  0.00           N  
ATOM    200 HH21 ARG    10      -8.882 -12.864  -5.638  1.00  0.00           H  
ATOM    201 HH22 ARG    10      -7.770 -13.786  -4.690  1.00  0.00           H  
ATOM    202  C   ARG    10     -10.344 -11.997   1.004  1.00  0.00           C  
ATOM    203  O   ARG    10      -9.543 -12.527   0.206  1.00  0.00           O  
ATOM    204  N   ARG    11     -10.032 -11.418   2.168  1.00  0.00           N  
ATOM    205  H   ARG    11     -10.811 -11.158   2.756  1.00  0.00           H  
ATOM    206  CA  ARG    11      -8.724 -11.372   2.826  1.00  0.00           C  
ATOM    207  HA  ARG    11      -7.855 -11.652   2.231  1.00  0.00           H  
ATOM    208  CB  ARG    11      -8.541  -9.986   3.472  1.00  0.00           C  
ATOM    209  HB2 ARG    11      -8.759  -9.214   2.735  1.00  0.00           H  
ATOM    210  HB3 ARG    11      -9.239  -9.876   4.302  1.00  0.00           H  
ATOM    211  CG  ARG    11      -7.074  -9.825   3.973  1.00  0.00           C  
ATOM    212  HG2 ARG    11      -6.435 -10.200   3.174  1.00  0.00           H  
ATOM    213  HG3 ARG    11      -6.811  -8.771   4.060  1.00  0.00           H  
ATOM    214  CD  ARG    11      -6.736 -10.455   5.287  1.00  0.00           C  
ATOM    215  HD2 ARG    11      -7.180  -9.915   6.123  1.00  0.00           H  
ATOM    216  HD3 ARG    11      -7.205 -11.438   5.317  1.00  0.00           H  
ATOM    217  NE  ARG    11      -5.238 -10.680   5.429  1.00  0.00           N  
ATOM    218  HE  ARG    11      -4.678  -9.842   5.487  1.00  0.00           H  
ATOM    219  CZ  ARG    11      -4.530 -11.851   5.446  1.00  0.00           C  
ATOM    220  NH1 ARG    11      -5.102 -12.967   4.998  1.00  0.00           N  
ATOM    221 HH11 ARG    11      -5.992 -12.970   4.520  1.00  0.00           H  
ATOM    222 HH12 ARG    11      -4.596 -13.841   5.025  1.00  0.00           H  
ATOM    223  NH2 ARG    11      -3.324 -11.932   5.949  1.00  0.00           N  
ATOM    224 HH21 ARG    11      -2.888 -11.082   6.276  1.00  0.00           H  
ATOM    225 HH22 ARG    11      -2.734 -12.748   5.865  1.00  0.00           H  
ATOM    226  C   ARG    11      -8.731 -12.567   3.821  1.00  0.00           C  
ATOM    227  O   ARG    11      -7.745 -13.228   3.906  1.00  0.00           O  
ATOM    228  N   PHE    12      -9.757 -12.764   4.610  1.00  0.00           N  
ATOM    229  H   PHE    12     -10.611 -12.251   4.441  1.00  0.00           H  
ATOM    230  CA  PHE    12      -9.699 -13.704   5.759  1.00  0.00           C  
ATOM    231  HA  PHE    12      -8.675 -13.614   6.123  1.00  0.00           H  
ATOM    232  CB  PHE    12     -10.612 -13.188   6.884  1.00  0.00           C  
ATOM    233  HB2 PHE    12     -11.521 -12.735   6.487  1.00  0.00           H  
ATOM    234  HB3 PHE    12     -10.884 -13.975   7.588  1.00  0.00           H  
ATOM    235  CG  PHE    12      -9.973 -12.137   7.791  1.00  0.00           C  
ATOM    236  CD1 PHE    12      -9.836 -10.796   7.354  1.00  0.00           C  
ATOM    237  HD1 PHE    12     -10.241 -10.449   6.415  1.00  0.00           H  
ATOM    238  CE1 PHE    12      -9.057  -9.839   8.034  1.00  0.00           C  
ATOM    239  HE1 PHE    12      -8.983  -8.846   7.618  1.00  0.00           H  
ATOM    240  CZ  PHE    12      -8.394 -10.254   9.147  1.00  0.00           C  
ATOM    241  HZ  PHE    12      -7.706  -9.557   9.601  1.00  0.00           H  
ATOM    242  CE2 PHE    12      -8.520 -11.612   9.638  1.00  0.00           C  
ATOM    243  HE2 PHE    12      -7.991 -11.993  10.499  1.00  0.00           H  
ATOM    244  CD2 PHE    12      -9.211 -12.559   8.892  1.00  0.00           C  
ATOM    245  HD2 PHE    12      -9.247 -13.608   9.146  1.00  0.00           H  
ATOM    246  C   PHE    12     -10.028 -15.160   5.471  1.00  0.00           C  
ATOM    247  O   PHE    12      -9.549 -16.035   6.164  1.00  0.00           O  
ATOM    248  N   ARG    13     -10.759 -15.363   4.343  1.00  0.00           N  
ATOM    249  H   ARG    13     -11.046 -14.524   3.859  1.00  0.00           H  
ATOM    250  CA  ARG    13     -11.592 -16.571   4.077  1.00  0.00           C  
ATOM    251  HA  ARG    13     -11.843 -16.528   3.018  1.00  0.00           H  
ATOM    252  CB  ARG    13     -10.889 -17.923   4.451  1.00  0.00           C  
ATOM    253  HB2 ARG    13     -10.712 -18.103   5.512  1.00  0.00           H  
ATOM    254  HB3 ARG    13     -11.544 -18.719   4.097  1.00  0.00           H  
ATOM    255  CG  ARG    13      -9.600 -18.186   3.622  1.00  0.00           C  
ATOM    256  HG2 ARG    13      -9.819 -18.319   2.563  1.00  0.00           H  
ATOM    257  HG3 ARG    13      -9.017 -17.270   3.718  1.00  0.00           H  
ATOM    258  CD  ARG    13      -8.666 -19.270   4.162  1.00  0.00           C  
ATOM    259  HD2 ARG    13      -9.196 -20.221   4.206  1.00  0.00           H  
ATOM    260  HD3 ARG    13      -7.806 -19.336   3.497  1.00  0.00           H  
ATOM    261  NE  ARG    13      -8.160 -18.958   5.504  1.00  0.00           N  
ATOM    262  HE  ARG    13      -7.563 -18.144   5.477  1.00  0.00           H  
ATOM    263  CZ  ARG    13      -8.370 -19.545   6.685  1.00  0.00           C  
ATOM    264  NH1 ARG    13      -8.932 -20.680   6.738  1.00  0.00           N  
ATOM    265 HH11 ARG    13      -9.051 -21.198   5.879  1.00  0.00           H  
ATOM    266 HH12 ARG    13      -9.060 -21.115   7.640  1.00  0.00           H  
ATOM    267  NH2 ARG    13      -8.067 -19.069   7.856  1.00  0.00           N  
ATOM    268 HH21 ARG    13      -7.647 -18.161   7.997  1.00  0.00           H  
ATOM    269 HH22 ARG    13      -8.330 -19.486   8.738  1.00  0.00           H  
ATOM    270  C   ARG    13     -12.918 -16.311   4.801  1.00  0.00           C  
ATOM    271  O   ARG    13     -13.084 -15.290   5.435  1.00  0.00           O  
ATOM    272  N   PRO    14     -13.863 -17.273   4.777  1.00  0.00           N  
ATOM    273  CD  PRO    14     -14.078 -18.400   3.887  1.00  0.00           C  
ATOM    274  HD2 PRO    14     -13.750 -19.339   4.333  1.00  0.00           H  
ATOM    275  HD3 PRO    14     -13.635 -18.248   2.903  1.00  0.00           H  
ATOM    276  CG  PRO    14     -15.560 -18.664   3.783  1.00  0.00           C  
ATOM    277  HG2 PRO    14     -15.750 -19.728   3.644  1.00  0.00           H  
ATOM    278  HG3 PRO    14     -16.035 -18.117   2.968  1.00  0.00           H  
ATOM    279  CB  PRO    14     -16.118 -18.176   5.127  1.00  0.00           C  
ATOM    280  HB2 PRO    14     -16.089 -19.014   5.823  1.00  0.00           H  
ATOM    281  HB3 PRO    14     -17.101 -17.706   5.117  1.00  0.00           H  
ATOM    282  CA  PRO    14     -15.105 -17.137   5.621  1.00  0.00           C  
ATOM    283  HA  PRO    14     -15.523 -16.143   5.464  1.00  0.00           H  
ATOM    284  C   PRO    14     -14.887 -17.403   7.077  1.00  0.00           C  
ATOM    285  O   PRO    14     -15.712 -17.149   7.937  1.00  0.00           O  
ATOM    286  N   LYS    15     -13.661 -17.703   7.478  1.00  0.00           N  
ATOM    287  H   LYS    15     -13.001 -17.735   6.714  1.00  0.00           H  
ATOM    288  CA  LYS    15     -13.111 -17.586   8.811  1.00  0.00           C  
ATOM    289  HA  LYS    15     -13.854 -17.940   9.525  1.00  0.00           H  
ATOM    290  CB  LYS    15     -11.890 -18.535   8.929  1.00  0.00           C  
ATOM    291  HB2 LYS    15     -12.034 -19.495   8.433  1.00  0.00           H  
ATOM    292  HB3 LYS    15     -11.006 -18.020   8.555  1.00  0.00           H  
ATOM    293  CG  LYS    15     -11.643 -18.914  10.416  1.00  0.00           C  
ATOM    294  HG2 LYS    15     -12.524 -19.510  10.650  1.00  0.00           H  
ATOM    295  HG3 LYS    15     -10.735 -19.515  10.462  1.00  0.00           H  
ATOM    296  CD  LYS    15     -11.444 -17.855  11.428  1.00  0.00           C  
ATOM    297  HD2 LYS    15     -10.640 -17.171  11.155  1.00  0.00           H  
ATOM    298  HD3 LYS    15     -12.374 -17.298  11.545  1.00  0.00           H  
ATOM    299  CE  LYS    15     -10.946 -18.318  12.756  1.00  0.00           C  
ATOM    300  HE2 LYS    15     -11.409 -19.300  12.852  1.00  0.00           H  
ATOM    301  HE3 LYS    15      -9.883 -18.507  12.606  1.00  0.00           H  
ATOM    302  NZ  LYS    15     -11.089 -17.286  13.838  1.00  0.00           N  
ATOM    303  HZ1 LYS    15     -11.120 -16.366  13.423  1.00  0.00           H  
ATOM    304  HZ2 LYS    15     -11.943 -17.419  14.360  1.00  0.00           H  
ATOM    305  HZ3 LYS    15     -10.248 -17.217  14.394  1.00  0.00           H  
ATOM    306  C   LYS    15     -12.879 -16.089   9.215  1.00  0.00           C  
ATOM    307  O   LYS    15     -11.779 -15.670   9.375  1.00  0.00           O  
ATOM    308  N   VAL    16     -13.959 -15.290   9.104  1.00  0.00           N  
ATOM    309  H   VAL    16     -14.775 -15.769   8.750  1.00  0.00           H  
ATOM    310  CA  VAL    16     -13.985 -13.813   9.147  1.00  0.00           C  
ATOM    311  HA  VAL    16     -13.144 -13.450   8.556  1.00  0.00           H  
ATOM    312  CB  VAL    16     -15.243 -13.281   8.474  1.00  0.00           C  
ATOM    313  HB  VAL    16     -15.262 -13.726   7.479  1.00  0.00           H  
ATOM    314  CG1 VAL    16     -16.524 -13.771   9.120  1.00  0.00           C  
ATOM    315 HG11 VAL    16     -16.617 -14.831   8.882  1.00  0.00           H  
ATOM    316 HG12 VAL    16     -16.573 -13.728  10.208  1.00  0.00           H  
ATOM    317 HG13 VAL    16     -17.467 -13.578   8.608  1.00  0.00           H  
ATOM    318  CG2 VAL    16     -15.144 -11.719   8.272  1.00  0.00           C  
ATOM    319 HG21 VAL    16     -16.139 -11.290   8.157  1.00  0.00           H  
ATOM    320 HG22 VAL    16     -14.801 -11.191   9.162  1.00  0.00           H  
ATOM    321 HG23 VAL    16     -14.393 -11.474   7.522  1.00  0.00           H  
ATOM    322  C   VAL    16     -13.815 -13.241  10.601  1.00  0.00           C  
ATOM    323  O   VAL    16     -13.190 -12.188  10.778  1.00  0.00           O  
ATOM    324  N   THR    17     -14.166 -14.102  11.543  1.00  0.00           N  
ATOM    325  H   THR    17     -14.501 -15.052  11.475  1.00  0.00           H  
ATOM    326  CA  THR    17     -13.908 -13.741  12.951  1.00  0.00           C  
ATOM    327  HA  THR    17     -14.163 -12.693  13.105  1.00  0.00           H  
ATOM    328  CB  THR    17     -14.813 -14.540  13.902  1.00  0.00           C  
ATOM    329  HB  THR    17     -14.534 -14.348  14.938  1.00  0.00           H  
ATOM    330  CG2 THR    17     -16.296 -14.302  13.662  1.00  0.00           C  
ATOM    331 HG21 THR    17     -16.715 -15.005  12.941  1.00  0.00           H  
ATOM    332 HG22 THR    17     -16.753 -14.348  14.650  1.00  0.00           H  
ATOM    333 HG23 THR    17     -16.487 -13.291  13.301  1.00  0.00           H  
ATOM    334  OG1 THR    17     -14.530 -15.866  13.513  1.00  0.00           O  
ATOM    335  HG1 THR    17     -14.522 -16.364  14.333  1.00  0.00           H  
ATOM    336  C   THR    17     -12.468 -13.925  13.322  1.00  0.00           C  
ATOM    337  O   THR    17     -11.818 -14.834  12.822  1.00  0.00           O  
ATOM    338  N   ILE    18     -11.904 -13.204  14.290  1.00  0.00           N  
ATOM    339  H   ILE    18     -12.417 -12.451  14.726  1.00  0.00           H  
ATOM    340  CA  ILE    18     -10.575 -13.617  14.823  1.00  0.00           C  
ATOM    341  HA  ILE    18      -9.923 -13.909  14.000  1.00  0.00           H  
ATOM    342  CB  ILE    18      -9.837 -12.443  15.447  1.00  0.00           C  
ATOM    343  HB  ILE    18      -9.545 -11.808  14.611  1.00  0.00           H  
ATOM    344  CG2 ILE    18     -10.601 -11.697  16.552  1.00  0.00           C  
ATOM    345 HG21 ILE    18     -11.594 -11.561  16.123  1.00  0.00           H  
ATOM    346 HG22 ILE    18     -10.505 -12.206  17.511  1.00  0.00           H  
ATOM    347 HG23 ILE    18     -10.079 -10.750  16.688  1.00  0.00           H  
ATOM    348  CG1 ILE    18      -8.483 -12.901  16.014  1.00  0.00           C  
ATOM    349 HG12 ILE    18      -7.993 -11.981  16.334  1.00  0.00           H  
ATOM    350 HG13 ILE    18      -8.657 -13.491  16.914  1.00  0.00           H  
ATOM    351  CD1 ILE    18      -7.527 -13.593  15.051  1.00  0.00           C  
ATOM    352 HD11 ILE    18      -7.796 -14.632  14.860  1.00  0.00           H  
ATOM    353 HD12 ILE    18      -7.540 -13.017  14.125  1.00  0.00           H  
ATOM    354 HD13 ILE    18      -6.528 -13.611  15.486  1.00  0.00           H  
ATOM    355  C   ILE    18     -10.563 -14.839  15.774  1.00  0.00           C  
ATOM    356  O   ILE    18      -9.764 -15.725  15.657  1.00  0.00           O  
ATOM    357  N   THR    19     -11.612 -14.844  16.628  1.00  0.00           N  
ATOM    358  H   THR    19     -12.317 -14.124  16.562  1.00  0.00           H  
ATOM    359  CA  THR    19     -12.003 -15.936  17.487  1.00  0.00           C  
ATOM    360  HA  THR    19     -11.117 -16.176  18.074  1.00  0.00           H  
ATOM    361  CB  THR    19     -13.175 -15.469  18.445  1.00  0.00           C  
ATOM    362  HB  THR    19     -13.606 -16.317  18.978  1.00  0.00           H  
ATOM    363  CG2 THR    19     -12.630 -14.510  19.524  1.00  0.00           C  
ATOM    364 HG21 THR    19     -12.269 -13.614  19.019  1.00  0.00           H  
ATOM    365 HG22 THR    19     -13.447 -14.221  20.185  1.00  0.00           H  
ATOM    366 HG23 THR    19     -11.799 -15.034  19.994  1.00  0.00           H  
ATOM    367  OG1 THR    19     -14.197 -14.732  17.726  1.00  0.00           O  
ATOM    368  HG1 THR    19     -14.961 -14.554  18.280  1.00  0.00           H  
ATOM    369  C   THR    19     -12.499 -17.158  16.756  1.00  0.00           C  
ATOM    370  O   THR    19     -13.100 -17.033  15.683  1.00  0.00           O  
ATOM    371  N   ILE    20     -12.294 -18.342  17.453  1.00  0.00           N  
ATOM    372  H   ILE    20     -11.978 -18.325  18.412  1.00  0.00           H  
ATOM    373  CA  ILE    20     -12.924 -19.602  17.243  1.00  0.00           C  
ATOM    374  HA  ILE    20     -13.992 -19.527  17.039  1.00  0.00           H  
ATOM    375  CB  ILE    20     -12.347 -20.184  15.928  1.00  0.00           C  
ATOM    376  HB  ILE    20     -12.292 -19.499  15.082  1.00  0.00           H  
ATOM    377  CG2 ILE    20     -10.903 -20.569  16.149  1.00  0.00           C  
ATOM    378 HG21 ILE    20     -10.853 -21.629  16.396  1.00  0.00           H  
ATOM    379 HG22 ILE    20     -10.314 -20.470  15.237  1.00  0.00           H  
ATOM    380 HG23 ILE    20     -10.356 -19.994  16.896  1.00  0.00           H  
ATOM    381  CG1 ILE    20     -13.149 -21.412  15.271  1.00  0.00           C  
ATOM    382 HG12 ILE    20     -12.406 -22.019  14.752  1.00  0.00           H  
ATOM    383 HG13 ILE    20     -13.369 -22.057  16.122  1.00  0.00           H  
ATOM    384  CD1 ILE    20     -14.463 -21.049  14.597  1.00  0.00           C  
ATOM    385 HD11 ILE    20     -14.918 -21.931  14.147  1.00  0.00           H  
ATOM    386 HD12 ILE    20     -15.071 -20.573  15.366  1.00  0.00           H  
ATOM    387 HD13 ILE    20     -14.282 -20.219  13.914  1.00  0.00           H  
ATOM    388  C   ILE    20     -12.708 -20.380  18.575  1.00  0.00           C  
ATOM    389  O   ILE    20     -12.558 -19.677  19.610  1.00  0.00           O  
ATOM    390  N   GLN    21     -12.640 -21.722  18.547  1.00  0.00           N  
ATOM    391  H   GLN    21     -12.649 -22.184  17.648  1.00  0.00           H  
ATOM    392  CA  GLN    21     -12.402 -22.442  19.789  1.00  0.00           C  
ATOM    393  HA  GLN    21     -13.088 -22.141  20.581  1.00  0.00           H  
ATOM    394  CB  GLN    21     -12.568 -23.981  19.511  1.00  0.00           C  
ATOM    395  HB2 GLN    21     -13.603 -24.096  19.190  1.00  0.00           H  
ATOM    396  HB3 GLN    21     -11.869 -24.297  18.737  1.00  0.00           H  
ATOM    397  CG  GLN    21     -12.424 -24.928  20.723  1.00  0.00           C  
ATOM    398  HG2 GLN    21     -12.546 -25.971  20.430  1.00  0.00           H  
ATOM    399  HG3 GLN    21     -11.416 -24.891  21.138  1.00  0.00           H  
ATOM    400  CD  GLN    21     -13.375 -24.486  21.795  1.00  0.00           C  
ATOM    401  OE1 GLN    21     -13.305 -23.471  22.417  1.00  0.00           O  
ATOM    402  NE2 GLN    21     -14.403 -25.265  22.026  1.00  0.00           N  
ATOM    403 HE21 GLN    21     -14.939 -24.939  22.817  1.00  0.00           H  
ATOM    404 HE22 GLN    21     -14.716 -26.036  21.453  1.00  0.00           H  
ATOM    405  C   GLN    21     -10.929 -22.194  20.298  1.00  0.00           C  
ATOM    406  O   GLN    21      -9.955 -22.166  19.604  1.00  0.00           O  
ATOM    407  N   GLY    22     -10.940 -22.050  21.661  1.00  0.00           N  
ATOM    408  H   GLY    22     -11.843 -22.164  22.100  1.00  0.00           H  
ATOM    409  CA  GLY    22      -9.703 -21.637  22.397  1.00  0.00           C  
ATOM    410  HA2 GLY    22      -9.571 -21.986  23.421  1.00  0.00           H  
ATOM    411  HA3 GLY    22      -8.819 -22.023  21.889  1.00  0.00           H  
ATOM    412  C   GLY    22      -9.539 -20.112  22.380  1.00  0.00           C  
ATOM    413  O   GLY    22      -8.627 -19.628  23.048  1.00  0.00           O  
ATOM    414  N   SER    23     -10.233 -19.385  21.525  1.00  0.00           N  
ATOM    415  H   SER    23     -10.844 -19.911  20.916  1.00  0.00           H  
ATOM    416  CA  SER    23     -10.442 -17.972  21.228  1.00  0.00           C  
ATOM    417  HA  SER    23     -11.469 -17.985  20.863  1.00  0.00           H  
ATOM    418  CB  SER    23     -10.283 -17.189  22.583  1.00  0.00           C  
ATOM    419  HB2 SER    23     -10.908 -17.642  23.354  1.00  0.00           H  
ATOM    420  HB3 SER    23      -9.216 -17.266  22.790  1.00  0.00           H  
ATOM    421  OG  SER    23     -10.692 -15.815  22.294  1.00  0.00           O  
ATOM    422  HG  SER    23     -10.781 -15.306  23.103  1.00  0.00           H  
ATOM    423  C   SER    23      -9.617 -17.392  20.089  1.00  0.00           C  
ATOM    424  O   SER    23      -9.778 -17.872  18.937  1.00  0.00           O  
ATOM    425  N   ALA    24      -8.606 -16.512  20.278  1.00  0.00           N  
ATOM    426  H   ALA    24      -8.375 -16.199  21.210  1.00  0.00           H  
ATOM    427  CA  ALA    24      -7.972 -15.864  19.170  1.00  0.00           C  
ATOM    428  HA  ALA    24      -8.813 -15.459  18.606  1.00  0.00           H  
ATOM    429  CB  ALA    24      -7.354 -14.614  19.734  1.00  0.00           C  
ATOM    430  HB1 ALA    24      -6.429 -14.799  20.279  1.00  0.00           H  
ATOM    431  HB2 ALA    24      -6.967 -13.887  19.019  1.00  0.00           H  
ATOM    432  HB3 ALA    24      -8.045 -14.040  20.350  1.00  0.00           H  
ATOM    433  C   ALA    24      -7.042 -16.715  18.235  1.00  0.00           C  
ATOM    434  O   ALA    24      -5.929 -16.949  18.690  1.00  0.00           O  
ATOM    435  N   ARG    25      -7.465 -17.087  16.977  1.00  0.00           N  
ATOM    436  H   ARG    25      -8.417 -16.815  16.778  1.00  0.00           H  
ATOM    437  CA  ARG    25      -6.648 -17.899  15.961  1.00  0.00           C  
ATOM    438  HA  ARG    25      -5.603 -17.601  16.045  1.00  0.00           H  
ATOM    439  CB  ARG    25      -6.701 -19.389  16.233  1.00  0.00           C  
ATOM    440  HB2 ARG    25      -7.723 -19.661  15.967  1.00  0.00           H  
ATOM    441  HB3 ARG    25      -5.967 -19.764  15.519  1.00  0.00           H  
ATOM    442  CG  ARG    25      -6.156 -20.075  17.552  1.00  0.00           C  
ATOM    443  HG2 ARG    25      -5.821 -21.076  17.281  1.00  0.00           H  
ATOM    444  HG3 ARG    25      -5.435 -19.435  18.059  1.00  0.00           H  
ATOM    445  CD  ARG    25      -7.278 -20.123  18.595  1.00  0.00           C  
ATOM    446  HD2 ARG    25      -7.565 -19.100  18.839  1.00  0.00           H  
ATOM    447  HD3 ARG    25      -8.174 -20.598  18.195  1.00  0.00           H  
ATOM    448  NE  ARG    25      -6.911 -20.786  19.905  1.00  0.00           N  
ATOM    449  HE  ARG    25      -7.226 -21.734  20.054  1.00  0.00           H  
ATOM    450  CZ  ARG    25      -6.204 -20.220  20.873  1.00  0.00           C  
ATOM    451  NH1 ARG    25      -5.737 -18.996  20.713  1.00  0.00           N  
ATOM    452 HH11 ARG    25      -5.925 -18.441  19.890  1.00  0.00           H  
ATOM    453 HH12 ARG    25      -5.010 -18.699  21.348  1.00  0.00           H  
ATOM    454  NH2 ARG    25      -5.957 -20.818  22.034  1.00  0.00           N  
ATOM    455 HH21 ARG    25      -6.470 -21.653  22.281  1.00  0.00           H  
ATOM    456 HH22 ARG    25      -5.407 -20.382  22.760  1.00  0.00           H  
ATOM    457  C   ARG    25      -7.077 -17.625  14.517  1.00  0.00           C  
ATOM    458  O   ARG    25      -8.254 -17.653  14.184  1.00  0.00           O  
ATOM    459  N   PHE    26      -6.096 -17.412  13.608  1.00  0.00           N  
ATOM    460  H   PHE    26      -5.165 -17.155  13.906  1.00  0.00           H  
ATOM    461  CA  PHE    26      -6.443 -17.294  12.215  1.00  0.00           C  
ATOM    462  HA  PHE    26      -7.226 -16.565  12.006  1.00  0.00           H  
ATOM    463  CB  PHE    26      -5.313 -16.744  11.411  1.00  0.00           C  
ATOM    464  HB2 PHE    26      -4.969 -15.787  11.803  1.00  0.00           H  
ATOM    465  HB3 PHE    26      -4.460 -17.422  11.419  1.00  0.00           H  
ATOM    466  CG  PHE    26      -5.589 -16.501   9.902  1.00  0.00           C  
ATOM    467  CD1 PHE    26      -4.888 -17.221   8.921  1.00  0.00           C  
ATOM    468  HD1 PHE    26      -4.147 -17.962   9.183  1.00  0.00           H  
ATOM    469  CE1 PHE    26      -5.121 -17.042   7.541  1.00  0.00           C  
ATOM    470  HE1 PHE    26      -4.773 -17.808   6.865  1.00  0.00           H  
ATOM    471  CZ  PHE    26      -6.119 -16.176   7.094  1.00  0.00           C  
ATOM    472  HZ  PHE    26      -6.345 -16.103   6.040  1.00  0.00           H  
ATOM    473  CE2 PHE    26      -6.925 -15.617   8.100  1.00  0.00           C  
ATOM    474  HE2 PHE    26      -7.868 -15.135   7.890  1.00  0.00           H  
ATOM    475  CD2 PHE    26      -6.651 -15.701   9.483  1.00  0.00           C  
ATOM    476  HD2 PHE    26      -7.337 -15.250  10.185  1.00  0.00           H  
ATOM    477  C   PHE    26      -7.077 -18.553  11.717  1.00  0.00           C  
ATOM    478  O   PHE    26      -7.936 -18.551  10.891  1.00  0.00           O  
ATOM    479  N   GLY    27      -6.601 -19.712  12.186  1.00  0.00           N  
ATOM    480  H   GLY    27      -5.841 -19.592  12.840  1.00  0.00           H  
ATOM    481  CA  GLY    27      -7.292 -20.960  12.099  1.00  0.00           C  
ATOM    482  HA2 GLY    27      -6.835 -21.682  12.775  1.00  0.00           H  
ATOM    483  HA3 GLY    27      -8.336 -20.796  12.369  1.00  0.00           H  
ATOM    484  C   GLY    27      -7.095 -21.510  10.655  1.00  0.00           C  
ATOM    485  O   GLY    27      -8.065 -21.555   9.878  1.00  0.00           O  
TER   
END   
