# Supplementary material for: Prediction of Anticancer Peptides with High Efficacy and Low Toxicity by Hybrid Model Based on 3D Structure of Peptides
Source: Int J Mol Sci. 2021 May 26;22(11):5630. doi: 10.3390/ijms22115630 (PMC8198792; doi:10.3390/ijms22115630)
Supplement: Supplementary file 1 [file ijms-22-05630-s001.zip › Supplement2(Datasets)/ACPs(PDB)/D1/PDB(Negative)/(136)NL_satpdb11831.pdb]

ATOM      1  H   GLN     1      50.260 155.596  68.354  1.00  0.00
ATOM      2  N   GLN     1      49.813 154.804  68.737  1.00  0.00
ATOM      3  CA  GLN     1      48.597 155.056  69.505  1.00  0.00
ATOM      4  C   GLN     1      47.535 155.731  68.643  1.00  0.00
ATOM      5  O   GLN     1      46.906 155.075  67.815  1.00  0.00
ATOM      6  CB  GLN     1      48.908 155.921  70.729  1.00  0.00
ATOM      7  CG  GLN     1      47.674 156.109  71.612  1.00  0.00
ATOM      8  CD  GLN     1      47.233 154.785  72.226  1.00  0.00
ATOM      9  NE2 GLN     1      47.847 153.690  71.834  1.00  0.00
ATOM     10  OE1 GLN     1      46.336 154.745  73.057  1.00  0.00
ATOM     11  H   TRP     2      47.202 157.275  69.688  1.00  0.00
ATOM     12  N   TRP     2      47.254 157.019  68.736  1.00  0.00
ATOM     13  CA  TRP     2      47.041 157.992  67.754  1.00  0.00
ATOM     14  C   TRP     2      48.363 158.306  67.183  1.00  0.00
ATOM     15  O   TRP     2      49.386 157.961  67.771  1.00  0.00
ATOM     16  CB  TRP     2      46.394 159.264  68.309  1.00  0.00
ATOM     17  CG  TRP     2      44.897 159.147  68.382  1.00  0.00
ATOM     18  CD1 TRP     2      44.204 158.234  69.107  1.00  0.00
ATOM     19  CD2 TRP     2      43.919 159.961  67.714  1.00  0.00
ATOM     20  NE1 TRP     2      42.855 158.436  68.926  1.00  0.00
ATOM     21  CE2 TRP     2      42.641 159.495  68.072  1.00  0.00
ATOM     22  CE3 TRP     2      44.019 161.050  66.840  1.00  0.00
ATOM     23  CZ2 TRP     2      41.479 160.084  67.582  1.00  0.00
ATOM     24  CZ3 TRP     2      42.857 161.641  66.349  1.00  0.00
ATOM     25  CH2 TRP     2      41.595 161.163  66.717  1.00  0.00
ATOM     26  H   GLY     3      47.604 159.498  65.833  1.00  0.00
ATOM     27  N   GLY     3      48.400 158.959  66.053  1.00  0.00
ATOM     28  CA  GLY     3      49.505 158.939  65.143  1.00  0.00
ATOM     29  C   GLY     3      50.604 159.797  65.558  1.00  0.00
ATOM     30  O   GLY     3      51.594 159.921  64.841  1.00  0.00
ATOM     31  H   TYR     4      49.818 159.738  67.291  1.00  0.00
ATOM     32  N   TYR     4      50.360 160.355  66.743  1.00  0.00
ATOM     33  CA  TYR     4      50.731 161.578  67.270  1.00  0.00
ATOM     34  C   TYR     4      51.611 161.202  68.381  1.00  0.00
ATOM     35  O   TYR     4      52.524 160.399  68.199  1.00  0.00
ATOM     36  CB  TYR     4      49.565 162.425  67.792  1.00  0.00
ATOM     37  CG  TYR     4      48.657 162.898  66.676  1.00  0.00
ATOM     38  CD1 TYR     4      47.621 162.085  66.213  1.00  0.00
ATOM     39  CD2 TYR     4      48.847 164.154  66.099  1.00  0.00
ATOM     40  CE1 TYR     4      46.785 162.522  65.184  1.00  0.00
ATOM     41  CE2 TYR     4      48.011 164.594  65.070  1.00  0.00
ATOM     42  CZ  TYR     4      46.983 163.776  64.616  1.00  0.00
ATOM     43  OH  TYR     4      46.160 164.208  63.604  1.00  0.00
ATOM     44  H   GLY     5      51.040 162.585  69.836  1.00  0.00
ATOM     45  N   GLY     5      51.445 161.713  69.613  1.00  0.00
ATOM     46  CA  GLY     5      51.904 160.884  70.649  1.00  0.00
ATOM     47  C   GLY     5      51.183 159.528  70.862  1.00  0.00
ATOM     48  O   GLY     5      51.652 158.696  71.634  1.00  0.00
ATOM     49  H   GLY     6      50.185 158.999  69.267  1.00  0.00
ATOM     50  N   GLY     6      50.070 159.263  70.211  1.00  0.00
ATOM     51  CA  GLY     6      48.762 159.327  70.759  1.00  0.00
ATOM     52  C   GLY     6      48.359 160.701  71.000  1.00  0.00
ATOM     53  O   GLY     6      48.330 161.507  70.072  1.00  0.00
ATOM     54  H   MET     7      47.688 160.143  72.810  1.00  0.00
ATOM     55  N   MET     7      48.062 160.903  72.303  1.00  0.00
ATOM     56  CA  MET     7      48.261 162.118  72.949  1.00  0.00
ATOM     57  C   MET     7      48.282 163.347  72.048  1.00  0.00
ATOM     58  O   MET     7      48.982 164.314  72.341  1.00  0.00
ATOM     59  CB  MET     7      49.572 162.022  73.733  1.00  0.00
ATOM     60  CG  MET     7      49.468 161.011  74.874  1.00  0.00
ATOM     61  SD  MET     7      48.161 161.458  76.038  1.00  0.00
ATOM     62  CE  MET     7      48.923 162.921  76.763  1.00  0.00
ATOM     63  N   PRO     8      47.472 163.306  70.906  1.00  0.00
ATOM     64  CA  PRO     8      47.077 164.550  70.308  1.00  0.00
ATOM     65  C   PRO     8      46.037 165.048  71.253  1.00  0.00
ATOM     66  O   PRO     8      44.940 165.405  70.829  1.00  0.00
ATOM     67  CB  PRO     8      46.478 164.252  68.932  1.00  0.00
ATOM     68  CG  PRO     8      45.829 162.892  69.062  1.00  0.00
ATOM     69  CD  PRO     8      45.091 162.895  70.389  1.00  0.00
ATOM     70  H   TYR     9      47.256 164.652  72.894  1.00  0.00
ATOM     71  N   TYR     9      46.418 165.073  72.585  1.00  0.00
ATOM     72  CA  TYR     9      45.603 165.707  73.504  1.00  0.00
ATOM     73  C   TYR     9      46.370 166.877  73.768  1.00  0.00
ATOM     74  O   TYR     9      47.523 166.778  74.184  1.00  0.00
ATOM     75  CB  TYR     9      45.353 164.942  74.808  1.00  0.00
ATOM     76  CG  TYR     9      44.571 163.664  74.581  1.00  0.00
ATOM     77  CD1 TYR     9      44.743 162.569  75.430  1.00  0.00
ATOM     78  CD2 TYR     9      43.671 163.569  73.520  1.00  0.00
ATOM     79  CE1 TYR     9      44.022 161.392  75.220  1.00  0.00
ATOM     80  CE2 TYR     9      42.948 162.393  73.307  1.00  0.00
ATOM     81  CZ  TYR     9      43.127 161.308  74.159  1.00  0.00
ATOM     82  OH  TYR     9      42.417 160.151  73.951  1.00  0.00
ATOM     83  H   GLY    10      45.333 168.430  72.767  1.00  0.00
ATOM     84  N   GLY    10      45.825 168.125  73.567  1.00  0.00
ATOM     85  CA  GLY    10      46.010 169.010  74.634  1.00  0.00
ATOM     86  C   GLY    10      44.925 169.411  75.523  1.00  0.00
ATOM     87  O   GLY    10      45.176 169.972  76.588  1.00  0.00
ATOM     88  H   GLY    11      43.515 169.156  74.194  1.00  0.00
ATOM     89  N   GLY    11      43.744 169.153  75.154  1.00  0.00
ATOM     90  CA  GLY    11      42.750 168.857  76.093  1.00  0.00
ATOM     91  C   GLY    11      42.178 167.614  75.598  1.00  0.00
ATOM     92  O   GLY    11      41.762 167.544  74.444  1.00  0.00
ATOM     93  H   TYR    12      42.799 166.506  77.323  1.00  0.00
ATOM     94  N   TYR    12      42.175 166.620  76.567  1.00  0.00
ATOM     95  CA  TYR    12      41.140 165.707  76.395  1.00  0.00
ATOM     96  C   TYR    12      39.905 166.198  77.127  1.00  0.00
ATOM     97  O   TYR    12      39.570 165.678  78.188  1.00  0.00
ATOM     98  CB  TYR    12      41.536 164.319  76.912  1.00  0.00
ATOM     99  CG  TYR    12      40.412 163.313  76.771  1.00  0.00
ATOM    100  CD1 TYR    12      40.319 162.512  75.631  1.00  0.00
ATOM    101  CD2 TYR    12      39.458 163.177  77.779  1.00  0.00
ATOM    102  CE1 TYR    12      39.283 161.586  75.502  1.00  0.00
ATOM    103  CE2 TYR    12      38.421 162.251  77.653  1.00  0.00
ATOM    104  CZ  TYR    12      38.337 161.458  76.514  1.00  0.00
ATOM    105  OH  TYR    12      37.317 160.546  76.387  1.00  0.00
ATOM    106  H   GLY    13      39.367 167.222  75.488  1.00  0.00
ATOM    107  N   GLY    13      39.335 167.166  76.472  1.00  0.00
ATOM    108  CA  GLY    13      38.652 168.153  77.191  1.00  0.00
ATOM    109  C   GLY    13      37.229 167.926  76.822  1.00  0.00
ATOM    110  O   GLY    13      36.824 168.237  75.704  1.00  0.00
ATOM    111  H   GLY    14      37.034 167.001  78.570  1.00  0.00
ATOM    112  N   GLY    14      36.602 167.416  77.785  1.00  0.00
ATOM    113  CA  GLY    14      35.206 167.455  77.716  1.00  0.00
ATOM    114  C   GLY    14      34.841 168.818  78.156  1.00  0.00
ATOM    115  O   GLY    14      35.400 169.323  79.127  1.00  0.00
ATOM    116  H   MET    15      33.642 169.183  76.417  1.00  0.00
ATOM    117  N   MET    15      33.834 169.394  77.362  1.00  0.00
ATOM    118  CA  MET    15      33.033 170.375  78.038  1.00  0.00
ATOM    119  C   MET    15      32.087 169.697  78.964  1.00  0.00
ATOM    120  O   MET    15      31.573 170.324  79.888  1.00  0.00
ATOM    121  CB  MET    15      32.257 171.236  77.037  1.00  0.00
ATOM    122  CG  MET    15      31.209 170.414  76.288  1.00  0.00
ATOM    123  SD  MET    15      30.283 171.431  75.117  1.00  0.00
ATOM    124  CE  MET    15      29.310 172.391  76.292  1.00  0.00
ATOM    125  H   GLY    16      32.008 168.161  77.646  1.00  0.00
ATOM    126  N   GLY    16      31.932 168.357  78.610  1.00  0.00
ATOM    127  CA  GLY    16      31.687 167.304  79.506  1.00  0.00
ATOM    128  C   GLY    16      30.613 166.337  79.281  1.00  0.00
ATOM    129  O   GLY    16      30.186 165.661  80.214  1.00  0.00
ATOM    130  H   GLY    17      30.347 167.220  77.508  1.00  0.00
ATOM    131  N   GLY    17      30.238 166.345  77.951  1.00  0.00
ATOM    132  CA  GLY    17      29.744 165.264  77.216  1.00  0.00
ATOM    133  C   GLY    17      30.849 164.334  77.058  1.00  0.00
ATOM    134  O   GLY    17      32.003 164.713  77.243  1.00  0.00
ATOM    135  H   TYR    18      29.654 162.578  76.742  1.00  0.00
ATOM    136  N   TYR    18      30.528 163.033  76.691  1.00  0.00
ATOM    137  CA  TYR    18      31.619 162.344  76.194  1.00  0.00
ATOM    138  C   TYR    18      31.845 163.011  74.922  1.00  0.00
ATOM    139  O   TYR    18      30.902 163.227  74.164  1.00  0.00
ATOM    140  CB  TYR    18      31.388 160.847  75.964  1.00  0.00
ATOM    141  CG  TYR    18      32.679 160.055  76.004  1.00  0.00
ATOM    142  CD1 TYR    18      33.174 159.568  77.215  1.00  0.00
ATOM    143  CD2 TYR    18      33.386 159.803  74.828  1.00  0.00
ATOM    144  CE1 TYR    18      34.363 158.838  77.250  1.00  0.00
ATOM    145  CE2 TYR    18      34.576 159.074  74.860  1.00  0.00
ATOM    146  CZ  TYR    18      35.061 158.594  76.072  1.00  0.00
ATOM    147  OH  TYR    18      36.231 157.875  76.106  1.00  0.00
ATOM    148  H   GLY    19      33.809 163.218  75.369  1.00  0.00
ATOM    149  N   GLY    19      33.082 163.318  74.709  1.00  0.00
ATOM    150  CA  GLY    19      33.377 163.825  73.434  1.00  0.00
ATOM    151  C   GLY    19      34.360 162.830  72.864  1.00  0.00
ATOM    152  O   GLY    19      35.429 162.623  73.434  1.00  0.00
ATOM    153  H   MET    20      33.471 162.945  71.181  1.00  0.00
ATOM    154  N   MET    20      33.917 162.309  71.790  1.00  0.00
ATOM    155  CA  MET    20      34.011 160.979  71.427  1.00  0.00
ATOM    156  C   MET    20      35.138 160.865  70.307  1.00  0.00
ATOM    157  O   MET    20      35.373 159.782  69.776  1.00  0.00
ATOM    158  CB  MET    20      32.685 160.432  70.890  1.00  0.00
ATOM    159  CG  MET    20      31.617 160.386  71.982  1.00  0.00
ATOM    160  SD  MET    20      29.983 160.036  71.296  1.00  0.00
ATOM    161  CE  MET    20      29.591 161.677  70.663  1.00  0.00
ATOM    162  H   GLY    21      36.226 162.635  70.722  1.00  0.00
ATOM    163  N   GLY    21      35.775 162.079  70.043  1.00  0.00
ATOM    164  CA  GLY    21      35.759 162.515  68.679  1.00  0.00
ATOM    165  C   GLY    21      36.530 161.520  67.948  1.00  0.00
ATOM    166  O   GLY    21      37.665 161.228  68.317  1.00  0.00
ATOM    167  H   GLY    22      34.989 161.462  66.674  1.00  0.00
ATOM    168  N   GLY    22      35.853 161.074  66.954  1.00  0.00
ATOM    169  CA  GLY    22      36.379 159.988  66.240  1.00  0.00
ATOM    170  C   GLY    22      37.047 160.627  65.066  1.00  0.00
ATOM    171  O   GLY    22      38.161 161.130  65.189  1.00  0.00
ATOM    172  H   TYR    23      35.770 159.727  63.977  1.00  0.00
ATOM    173  N   TYR    23      36.298 160.560  64.013  1.00  0.00
ATOM    174  CA  TYR    23      36.170 161.492  62.987  1.00  0.00
ATOM    175  C   TYR    23      34.952 162.328  62.848  1.00  0.00
ATOM    176  O   TYR    23      33.842 161.802  62.839  1.00  0.00
ATOM    177  CB  TYR    23      36.399 160.687  61.703  1.00  0.00
ATOM    178  CG  TYR    23      37.826 160.193  61.584  1.00  0.00
ATOM    179  CD1 TYR    23      38.124 159.068  60.813  1.00  0.00
ATOM    180  CD2 TYR    23      38.859 160.859  62.245  1.00  0.00
ATOM    181  CE1 TYR    23      39.439 158.613  60.705  1.00  0.00
ATOM    182  CE2 TYR    23      40.176 160.407  62.138  1.00  0.00
ATOM    183  CZ  TYR    23      40.461 159.285  61.368  1.00  0.00
ATOM    184  OH  TYR    23      41.756 158.839  61.261  1.00  0.00
ATOM    185  H   GLY    24      36.031 163.850  63.349  1.00  0.00
ATOM    186  N   GLY    24      35.288 163.619  62.741  1.00  0.00
ATOM    187  CA  GLY    24      34.741 164.615  61.915  1.00  0.00
ATOM    188  C   GLY    24      35.261 164.823  60.447  1.00  0.00
ATOM    189  O   GLY    24      34.931 165.822  59.812  1.00  0.00
ATOM    190  H   MET    25      35.725 163.181  59.221  1.00  0.00
ATOM    191  N   MET    25      36.113 163.893  59.782  1.00  0.00
ATOM    192  CA  MET    25      37.555 163.983  59.917  1.00  0.00
ATOM    193  C   MET    25      38.117 165.200  59.439  1.00  0.00
ATOM    194  O   MET    25      38.932 165.814  60.124  1.00  0.00
ATOM    195  CB  MET    25      38.185 162.794  59.187  1.00  0.00
ATOM    196  CG  MET    25      39.705 162.787  59.339  1.00  0.00
ATOM    197  SD  MET    25      40.452 161.392  58.465  1.00  0.00
ATOM    198  CE  MET    25      40.252 161.985  56.775  1.00  0.00
ATOM    199  H   GLY    26      36.960 165.163  57.656  1.00  0.00
ATOM    200  N   GLY    26      37.664 165.601  58.191  1.00  0.00
ATOM    201  CA  GLY    26      38.326 166.797  57.661  1.00  0.00
ATOM    202  C   GLY    26      38.044 167.997  58.509  1.00  0.00
ATOM    203  O   GLY    26      38.944 168.793  58.770  1.00  0.00
ATOM    204  H   TYR    27      36.144 167.295  58.603  1.00  0.00
ATOM    205  N   TYR    27      36.737 168.027  58.898  1.00  0.00
ATOM    206  CA  TYR    27      36.219 169.041  59.692  1.00  0.00
ATOM    207  C   TYR    27      36.823 169.138  61.002  1.00  0.00
ATOM    208  O   TYR    27      37.111 170.238  61.468  1.00  0.00
ATOM    209  CB  TYR    27      34.707 168.831  59.828  1.00  0.00
ATOM    210  CG  TYR    27      34.083 169.786  60.825  1.00  0.00
ATOM    211  CD1 TYR    27      33.745 171.086  60.445  1.00  0.00
ATOM    212  CD2 TYR    27      33.841 169.374  62.136  1.00  0.00
ATOM    213  CE1 TYR    27      33.170 171.964  61.365  1.00  0.00
ATOM    214  CE2 TYR    27      33.266 170.251  63.058  1.00  0.00
ATOM    215  CZ  TYR    27      32.932 171.544  62.669  1.00  0.00
ATOM    216  OH  TYR    27      32.367 172.407  63.575  1.00  0.00
ATOM    217  H   ARG    28      36.807 167.027  61.334  1.00  0.00
ATOM    218  N   ARG    28      37.057 167.914  61.686  1.00  0.00
ATOM    219  CA  ARG    28      37.686 168.002  62.930  1.00  0.00
ATOM    220  C   ARG    28      38.996 168.548  62.778  1.00  0.00
ATOM    221  O   ARG    28      39.422 169.363  63.593  1.00  0.00
ATOM    222  CB  ARG    28      37.764 166.627  63.599  1.00  0.00
ATOM    223  CG  ARG    28      38.417 166.708  64.979  1.00  0.00
ATOM    224  CD  ARG    28      38.630 165.311  65.559  1.00  0.00
ATOM    225  NE  ARG    28      39.272 165.413  66.887  1.00  0.00
ATOM    226  CZ  ARG    28      39.579 164.349  67.606  1.00  0.00
ATOM    227  NH1 ARG    28      40.152 164.484  68.785  1.00  0.00
ATOM    228  NH2 ARG    28      39.312 163.146  67.142  1.00  0.00
ATOM    229  H   ARG    29      39.333 167.468  61.103  1.00  0.00
ATOM    230  N   ARG    29      39.718 168.136  61.719  1.00  0.00
ATOM    231  CA  ARG    29      40.994 168.635  61.471  1.00  0.00
ATOM    232  C   ARG    29      40.974 170.166  61.191  1.00  0.00
ATOM    233  O   ARG    29      41.841 170.891  61.673  1.00  0.00
ATOM    234  CB  ARG    29      41.621 167.894  60.287  1.00  0.00
ATOM    235  CG  ARG    29      41.977 166.452  60.650  1.00  0.00
ATOM    236  CD  ARG    29      42.657 165.750  59.475  1.00  0.00
ATOM    237  NE  ARG    29      43.089 164.397  59.883  1.00  0.00
ATOM    238  CZ  ARG    29      44.219 164.183  60.532  1.00  0.00
ATOM    239  NH1 ARG    29      44.568 162.959  60.877  1.00  0.00
ATOM    240  NH2 ARG    29      45.001 165.196  60.836  1.00  0.00
ATOM    241  H   ARG    30      39.445 170.118  59.962  1.00  0.00
ATOM    242  N   ARG    30      40.064 170.699  60.467  1.00  0.00
ATOM    243  CA  ARG    30      39.918 172.140  60.376  1.00  0.00
ATOM    244  C   ARG    30      39.586 172.806  61.613  1.00  0.00
ATOM    245  O   ARG    30      40.130 173.868  61.907  1.00  0.00
ATOM    246  CB  ARG    30      38.856 172.442  59.315  1.00  0.00
ATOM    247  CG  ARG    30      39.322 172.032  57.918  1.00  0.00
ATOM    248  CD  ARG    30      38.253 172.354  56.875  1.00  0.00
ATOM    249  NE  ARG    30      38.729 171.962  55.532  1.00  0.00
ATOM    250  CZ  ARG    30      39.521 172.735  54.810  1.00  0.00
ATOM    251  NH1 ARG    30      39.923 172.347  53.617  1.00  0.00
ATOM    252  NH2 ARG    30      39.909 173.899  55.286  1.00  0.00
ATOM    253  H   MET    31      38.278 171.313  62.082  1.00  0.00
ATOM    254  N   MET    31      38.673 172.171  62.369  1.00  0.00
ATOM    255  CA  MET    31      38.260 172.757  63.642  1.00  0.00
ATOM    256  C   MET    31      39.479 172.778  64.378  1.00  0.00
ATOM    257  O   MET    31      39.809 173.788  64.995  1.00  0.00
ATOM    258  CB  MET    31      37.204 171.954  64.405  1.00  0.00
ATOM    259  CG  MET    31      36.837 172.626  65.727  1.00  0.00
ATOM    260  SD  MET    31      35.600 171.671  66.634  1.00  0.00
ATOM    261  CE  MET    31      36.649 170.315  67.189  1.00  0.00
ATOM    262  H   TRP    32      40.063 170.894  63.875  1.00  0.00
ATOM    263  N   TRP    32      40.340 171.668  64.420  1.00  0.00
ATOM    264  CA  TRP    32      41.519 171.596  65.155  1.00  0.00
ATOM    265  C   TRP    32      42.616 172.579  64.801  1.00  0.00
ATOM    266  O   TRP    32      43.301 173.083  65.687  1.00  0.00
ATOM    267  CB  TRP    32      42.040 170.161  65.030  1.00  0.00
ATOM    268  CG  TRP    32      43.289 169.944  65.838  1.00  0.00
ATOM    269  CD1 TRP    32      44.561 170.080  65.390  1.00  0.00
ATOM    270  CD2 TRP    32      43.384 169.557  67.219  1.00  0.00
ATOM    271  NE1 TRP    32      45.438 169.800  66.413  1.00  0.00
ATOM    272  CE2 TRP    32      44.747 169.473  67.558  1.00  0.00
ATOM    273  CE3 TRP    32      42.426 169.274  68.200  1.00  0.00
ATOM    274  CZ2 TRP    32      45.166 169.117  68.838  1.00  0.00
ATOM    275  CZ3 TRP    32      42.844 168.918  69.481  1.00  0.00
ATOM    276  CH2 TRP    32      44.204 168.840  69.798  1.00  0.00
ATOM    277  H   GLY    33      42.257 172.310  62.873  1.00  0.00
ATOM    278  N   GLY    33      42.777 172.854  63.512  1.00  0.00
ATOM    279  CA  GLY    33      43.623 173.856  63.026  1.00  0.00
ATOM    280  C   GLY    33      43.151 175.211  63.572  1.00  0.00
ATOM    281  O   GLY    33      43.972 176.038  63.963  1.00  0.00
ATOM    282  H   SER    34      41.109 174.679  63.143  1.00  0.00
ATOM    283  N   SER    34      41.732 175.325  63.553  1.00  0.00
ATOM    284  CA  SER    34      41.177 176.555  64.239  1.00  0.00
ATOM    285  C   SER    34      41.600 176.663  65.746  1.00  0.00
ATOM    286  O   SER    34      41.994 177.734  66.200  1.00  0.00
ATOM    287  CB  SER    34      39.652 176.552  64.125  1.00  0.00
ATOM    288  OG  SER    34      39.264 176.667  62.764  1.00  0.00
ATOM    289  N   PRO    35      41.568 175.611  66.631  1.00  0.00
ATOM    290  CA  PRO    35      42.030 175.779  67.955  1.00  0.00
ATOM    291  C   PRO    35      43.604 176.056  67.848  1.00  0.00
ATOM    292  O   PRO    35      44.270 175.500  66.977  1.00  0.00
ATOM    293  CB  PRO    35      41.749 174.465  68.686  1.00  0.00
ATOM    294  CG  PRO    35      40.526 173.883  68.011  1.00  0.00
ATOM    295  CD  PRO    35      39.556 175.036  67.815  1.00  0.00
ATOM    296  H   TYR    36      43.840 176.514  69.651  1.00  0.00
ATOM    297  N   TYR    36      43.985 176.864  68.739  1.00  0.00
ATOM    298  CA  TYR    36      44.558 178.122  68.576  1.00  0.00
ATOM    299  C   TYR    36      45.510 178.212  69.835  1.00  0.00
ATOM    300  O   TYR    36      46.730 178.233  69.685  1.00  0.00
ATOM    301  CB  TYR    36      43.566 179.290  68.587  1.00  0.00
ATOM    302  CG  TYR    36      44.256 180.628  68.417  1.00  0.00
ATOM    303  CD1 TYR    36      44.600 181.092  67.146  1.00  0.00
ATOM    304  CD2 TYR    36      44.555 181.412  69.532  1.00  0.00
ATOM    305  CE1 TYR    36      45.235 182.325  66.991  1.00  0.00
ATOM    306  CE2 TYR    36      45.191 182.646  69.380  1.00  0.00
ATOM    307  CZ  TYR    36      45.529 183.098  68.110  1.00  0.00
ATOM    308  OH  TYR    36      46.154 184.312  67.958  1.00  0.00
ATOM    309  H   GLY    37      44.258 179.019  71.286  1.00  0.00
ATOM    310  N   GLY    37      44.835 178.254  71.052  1.00  0.00
ATOM    311  CA  GLY    37      44.973 177.162  71.986  1.00  0.00
ATOM    312  C   GLY    37      43.829 176.741  72.779  1.00  0.00
ATOM    313  O   GLY    37      42.889 177.511  72.960  1.00  0.00
ATOM    314  H   GLY    38      44.552 174.982  72.597  1.00  0.00
ATOM    315  N   GLY    38      43.994 175.504  73.221  1.00  0.00
ATOM    316  CA  GLY    38      43.505 174.883  74.398  1.00  0.00
ATOM    317  C   GLY    38      42.049 174.898  74.377  1.00  0.00
ATOM    318  O   GLY    38      41.419 175.087  75.415  1.00  0.00
ATOM    319  H   TYR    39      42.119 174.607  72.268  1.00  0.00
ATOM    320  N   TYR    39      41.561 174.671  73.080  1.00  0.00
ATOM    321  CA  TYR    39      40.181 174.526  72.970  1.00  0.00
ATOM    322  C   TYR    39      39.693 173.194  72.767  1.00  0.00
ATOM    323  O   TYR    39      38.926 172.688  73.583  1.00  0.00
ATOM    324  CB  TYR    39      39.716 175.433  71.826  1.00  0.00
ATOM    325  CG  TYR    39      38.253 175.225  71.488  1.00  0.00
ATOM    326  CD1 TYR    39      37.258 175.861  72.233  1.00  0.00
ATOM    327  CD2 TYR    39      37.887 174.395  70.428  1.00  0.00
ATOM    328  CE1 TYR    39      35.911 175.669  71.921  1.00  0.00
ATOM    329  CE2 TYR    39      36.540 174.202  70.114  1.00  0.00
ATOM    330  CZ  TYR    39      35.557 174.839  70.862  1.00  0.00
ATOM    331  OH  TYR    39      34.231 174.649  70.554  1.00  0.00
ATOM    332  H   GLY    40      40.912 173.024  71.048  1.00  0.00
ATOM    333  N   GLY    40      40.197 172.639  71.609  1.00  0.00
ATOM    334  CA  GLY    40      39.616 171.418  71.235  1.00  0.00
ATOM    335  C   GLY    40      40.525 170.258  71.546  1.00  0.00
ATOM    336  O   GLY    40      41.540 170.433  72.216  1.00  0.00
ATOM    337  H   GLY    41      39.940 169.136  70.034  1.00  0.00
ATOM    338  N   GLY    41      40.066 169.163  71.012  1.00  0.00
ATOM    339  CA  GLY    41      39.732 167.956  71.826  1.00  0.00
ATOM    340  C   GLY    41      38.657 168.200  72.771  1.00  0.00
ATOM    341  O   GLY    41      38.655 167.632  73.862  1.00  0.00
ATOM    342  H   TYR    42      37.821 169.194  71.326  1.00  0.00
ATOM    343  N   TYR    42      37.711 169.085  72.301  1.00  0.00
ATOM    344  CA  TYR    42      36.648 169.826  72.990  1.00  0.00
ATOM    345  C   TYR    42      35.452 169.182  72.441  1.00  0.00
ATOM    346  O   TYR    42      34.970 169.577  71.382  1.00  0.00
ATOM    347  CB  TYR    42      36.607 171.332  72.705  1.00  0.00
ATOM    348  CG  TYR    42      35.421 172.007  73.363  1.00  0.00
ATOM    349  CD1 TYR    42      35.565 172.645  74.597  1.00  0.00
ATOM    350  CD2 TYR    42      34.172 171.998  72.742  1.00  0.00
ATOM    351  CE1 TYR    42      34.471 173.267  75.202  1.00  0.00
ATOM    352  CE2 TYR    42      33.077 172.619  73.345  1.00  0.00
ATOM    353  CZ  TYR    42      33.230 173.252  74.574  1.00  0.00
ATOM    354  OH  TYR    42      32.154 173.864  75.168  1.00  0.00
ATOM    355  H   GLY    43      35.417 168.160  74.074  1.00  0.00
ATOM    356  N   GLY    43      35.012 168.220  73.176  1.00  0.00
ATOM    357  CA  GLY    43      34.032 167.293  72.805  1.00  0.00
ATOM    358  C   GLY    43      33.080 167.348  73.903  1.00  0.00
ATOM    359  O   GLY    43      33.124 168.272  74.712  1.00  0.00
ATOM    360  H   GLY    44      32.507 165.485  73.405  1.00  0.00
ATOM    361  N   GLY    44      32.284 166.336  73.852  1.00  0.00
ATOM    362  CA  GLY    44      31.040 166.473  74.475  1.00  0.00
ATOM    363  C   GLY    44      30.107 165.642  73.604  1.00  0.00
ATOM    364  O   GLY    44      30.567 164.923  72.720  1.00  0.00
ATOM    365  H   TYR    45      28.860 166.180  74.850  1.00  0.00
ATOM    366  N   TYR    45      28.902 165.824  73.931  1.00  0.00
ATOM    367  CA  TYR    45      27.727 165.615  73.234  1.00  0.00
ATOM    368  C   TYR    45      27.336 164.248  73.160  1.00  0.00
ATOM    369  O   TYR    45      26.314 163.931  72.555  1.00  0.00
ATOM    370  CB  TYR    45      27.880 166.192  71.823  1.00  0.00
ATOM    371  CG  TYR    45      28.205 167.672  71.841  1.00  0.00
ATOM    372  CD1 TYR    45      29.527 168.108  71.735  1.00  0.00
ATOM    373  CD2 TYR    45      27.184 168.615  71.964  1.00  0.00
ATOM    374  CE1 TYR    45      29.824 169.472  71.752  1.00  0.00
ATOM    375  CE2 TYR    45      27.479 169.980  71.981  1.00  0.00
ATOM    376  CZ  TYR    45      28.799 170.404  71.875  1.00  0.00
ATOM    377  OH  TYR    45      29.091 171.746  71.891  1.00  0.00
ATOM    378  H   GLY    46      29.021 163.545  74.043  1.00  0.00
ATOM    379  N   GLY    46      28.092 163.378  73.753  1.00  0.00
ATOM    380  CA  GLY    46      27.519 162.125  73.988  1.00  0.00
ATOM    381  C   GLY    46      27.041 162.225  75.357  1.00  0.00
ATOM    382  O   GLY    46      27.830 162.123  76.293  1.00  0.00
ATOM    383  H   GLY    47      25.474 163.023  74.649  1.00  0.00
ATOM    384  N   GLY    47      25.765 162.412  75.368  1.00  0.00
ATOM    385  CA  GLY    47      24.809 161.873  76.234  1.00  0.00
ATOM    386  C   GLY    47      24.046 160.793  75.632  1.00  0.00
ATOM    387  O   GLY    47      23.055 160.345  76.204  1.00  0.00
ATOM    388  H   TRP    48      25.395 160.593  74.052  1.00  0.00
ATOM    389  N   TRP    48      24.512 160.300  74.382  1.00  0.00
ATOM    390  CA  TRP    48      23.756 159.408  73.612  1.00  0.00
ATOM    391  C   TRP    48      23.559 158.061  74.469  1.00  0.00
ATOM    392  O   TRP    48      22.483 157.469  74.448  1.00  0.00
ATOM    393  CB  TRP    48      24.429 159.085  72.275  1.00  0.00
ATOM    394  CG  TRP    48      24.689 160.323  71.463  1.00  0.00
ATOM    395  CD1 TRP    48      24.107 161.534  71.648  1.00  0.00
ATOM    396  CD2 TRP    48      25.587 160.470  70.351  1.00  0.00
ATOM    397  NE1 TRP    48      24.593 162.421  70.715  1.00  0.00
ATOM    398  CE2 TRP    48      25.509 161.800  69.897  1.00  0.00
ATOM    399  CE3 TRP    48      26.454 159.584  69.699  1.00  0.00
ATOM    400  CZ2 TRP    48      26.268 162.256  68.822  1.00  0.00
ATOM    401  CZ3 TRP    48      27.213 160.040  68.623  1.00  0.00
ATOM    402  CH2 TRP    48      27.122 161.365  68.187  1.00  0.00
ATOM    403  H   GLY    49      25.560 157.624  74.863  1.00  0.00
ATOM    404  N   GLY    49      24.626 157.669  75.179  1.00  0.00
ATOM    405  CA  GLY    49      24.308 157.269  76.605  1.00  0.00
ATOM    406  C   GLY    49      25.514 156.873  77.321  1.00  0.00
ATOM    407  O   GLY    49      26.611 156.899  76.735  1.00  0.00
TER
