# Supplementary material for: Prediction of Anticancer Peptides with High Efficacy and Low Toxicity by Hybrid Model Based on 3D Structure of Peptides
Source: Int J Mol Sci. 2021 May 26;22(11):5630. doi: 10.3390/ijms22115630 (PMC8198792; doi:10.3390/ijms22115630)
Supplement: Supplementary file 1 [file ijms-22-05630-s001.zip › Supplement2(Datasets)/ACPs(PDB)/D1/PDB(Negative)/(137)NL_satpdb11843.pdb]

ATOM      1  N   PHE     1      -6.577  -1.689  -5.273  1.00  0.00           N  
ATOM      2  H   PHE     1      -7.143  -0.918  -4.947  1.00  0.00           H  
ATOM      3  CA  PHE     1      -6.551  -2.894  -4.514  1.00  0.00           C  
ATOM      4  HA  PHE     1      -5.887  -3.619  -4.985  1.00  0.00           H  
ATOM      5  CB  PHE     1      -5.935  -2.568  -3.172  1.00  0.00           C  
ATOM      6  HB2 PHE     1      -6.627  -1.904  -2.653  1.00  0.00           H  
ATOM      7  HB3 PHE     1      -5.935  -3.502  -2.610  1.00  0.00           H  
ATOM      8  CG  PHE     1      -4.475  -2.063  -3.281  1.00  0.00           C  
ATOM      9  CD1 PHE     1      -3.490  -2.905  -3.824  1.00  0.00           C  
ATOM     10  HD1 PHE     1      -3.795  -3.904  -4.098  1.00  0.00           H  
ATOM     11  CE1 PHE     1      -2.121  -2.434  -3.938  1.00  0.00           C  
ATOM     12  HE1 PHE     1      -1.310  -3.038  -4.316  1.00  0.00           H  
ATOM     13  CZ  PHE     1      -1.825  -1.127  -3.526  1.00  0.00           C  
ATOM     14  HZ  PHE     1      -0.841  -0.683  -3.497  1.00  0.00           H  
ATOM     15  CE2 PHE     1      -2.830  -0.285  -2.933  1.00  0.00           C  
ATOM     16  HE2 PHE     1      -2.695   0.725  -2.576  1.00  0.00           H  
ATOM     17  CD2 PHE     1      -4.207  -0.763  -2.822  1.00  0.00           C  
ATOM     18  HD2 PHE     1      -5.009  -0.152  -2.434  1.00  0.00           H  
ATOM     19  C   PHE     1      -7.889  -3.524  -4.485  1.00  0.00           C  
ATOM     20  O   PHE     1      -8.843  -2.855  -4.240  1.00  0.00           O  
ATOM     21  N   LEU     2      -7.965  -4.894  -4.582  1.00  0.00           N  
ATOM     22  H   LEU     2      -7.115  -5.440  -4.596  1.00  0.00           H  
ATOM     23  CA  LEU     2      -9.273  -5.669  -4.584  1.00  0.00           C  
ATOM     24  HA  LEU     2     -10.126  -5.190  -5.065  1.00  0.00           H  
ATOM     25  CB  LEU     2      -9.016  -7.013  -5.263  1.00  0.00           C  
ATOM     26  HB2 LEU     2      -8.303  -6.994  -6.086  1.00  0.00           H  
ATOM     27  HB3 LEU     2      -8.350  -7.608  -4.638  1.00  0.00           H  
ATOM     28  CG  LEU     2     -10.264  -7.733  -5.825  1.00  0.00           C  
ATOM     29  HG  LEU     2     -11.004  -7.731  -5.025  1.00  0.00           H  
ATOM     30  CD1 LEU     2     -10.639  -7.079  -7.163  1.00  0.00           C  
ATOM     31 HD11 LEU     2     -10.504  -6.001  -7.071  1.00  0.00           H  
ATOM     32 HD12 LEU     2     -10.053  -7.511  -7.974  1.00  0.00           H  
ATOM     33 HD13 LEU     2     -11.642  -7.356  -7.487  1.00  0.00           H  
ATOM     34  CD2 LEU     2     -10.091  -9.219  -6.132  1.00  0.00           C  
ATOM     35 HD21 LEU     2      -9.271  -9.325  -6.842  1.00  0.00           H  
ATOM     36 HD22 LEU     2      -9.675  -9.719  -5.257  1.00  0.00           H  
ATOM     37 HD23 LEU     2     -10.970  -9.746  -6.501  1.00  0.00           H  
ATOM     38  C   LEU     2      -9.826  -5.816  -3.127  1.00  0.00           C  
ATOM     39  O   LEU     2      -9.634  -6.928  -2.556  1.00  0.00           O  
ATOM     40  N   SER     3     -10.221  -4.761  -2.447  1.00  0.00           N  
ATOM     41  H   SER     3     -10.208  -3.862  -2.907  1.00  0.00           H  
ATOM     42  CA  SER     3     -10.195  -4.632  -0.965  1.00  0.00           C  
ATOM     43  HA  SER     3     -10.494  -3.591  -0.841  1.00  0.00           H  
ATOM     44  CB  SER     3     -11.267  -5.489  -0.332  1.00  0.00           C  
ATOM     45  HB2 SER     3     -11.429  -5.006   0.632  1.00  0.00           H  
ATOM     46  HB3 SER     3     -12.253  -5.489  -0.796  1.00  0.00           H  
ATOM     47  OG  SER     3     -10.863  -6.843  -0.297  1.00  0.00           O  
ATOM     48  HG  SER     3     -10.358  -6.914  -1.111  1.00  0.00           H  
ATOM     49  C   SER     3      -8.827  -4.802  -0.239  1.00  0.00           C  
ATOM     50  O   SER     3      -7.798  -4.934  -0.942  1.00  0.00           O  
ATOM     51  N   SER     4      -8.763  -4.837   1.106  1.00  0.00           N  
ATOM     52  H   SER     4      -9.545  -4.548   1.676  1.00  0.00           H  
ATOM     53  CA  SER     4      -7.665  -5.309   1.968  1.00  0.00           C  
ATOM     54  HA  SER     4      -6.917  -4.523   1.867  1.00  0.00           H  
ATOM     55  CB  SER     4      -8.042  -5.502   3.424  1.00  0.00           C  
ATOM     56  HB2 SER     4      -8.740  -6.322   3.591  1.00  0.00           H  
ATOM     57  HB3 SER     4      -7.144  -5.622   4.030  1.00  0.00           H  
ATOM     58  OG  SER     4      -8.698  -4.364   3.865  1.00  0.00           O  
ATOM     59  HG  SER     4      -8.780  -4.523   4.808  1.00  0.00           H  
ATOM     60  C   SER     4      -7.029  -6.646   1.460  1.00  0.00           C  
ATOM     61  O   SER     4      -5.832  -6.837   1.502  1.00  0.00           O  
ATOM     62  N   ILE     5      -7.925  -7.544   0.999  1.00  0.00           N  
ATOM     63  H   ILE     5      -8.906  -7.306   0.952  1.00  0.00           H  
ATOM     64  CA  ILE     5      -7.442  -8.796   0.490  1.00  0.00           C  
ATOM     65  HA  ILE     5      -6.649  -9.128   1.160  1.00  0.00           H  
ATOM     66  CB  ILE     5      -8.552  -9.865   0.397  1.00  0.00           C  
ATOM     67  HB  ILE     5      -9.335  -9.468  -0.249  1.00  0.00           H  
ATOM     68  CG2 ILE     5      -7.981 -11.195  -0.246  1.00  0.00           C  
ATOM     69 HG21 ILE     5      -8.837 -11.860  -0.363  1.00  0.00           H  
ATOM     70 HG22 ILE     5      -7.494 -11.047  -1.210  1.00  0.00           H  
ATOM     71 HG23 ILE     5      -7.249 -11.642   0.427  1.00  0.00           H  
ATOM     72  CG1 ILE     5      -9.223 -10.216   1.712  1.00  0.00           C  
ATOM     73 HG12 ILE     5      -8.668 -10.985   2.250  1.00  0.00           H  
ATOM     74 HG13 ILE     5      -9.205  -9.355   2.380  1.00  0.00           H  
ATOM     75  CD1 ILE     5     -10.681 -10.590   1.598  1.00  0.00           C  
ATOM     76 HD11 ILE     5     -10.867 -11.536   1.089  1.00  0.00           H  
ATOM     77 HD12 ILE     5     -11.077 -10.550   2.612  1.00  0.00           H  
ATOM     78 HD13 ILE     5     -11.222  -9.811   1.060  1.00  0.00           H  
ATOM     79  C   ILE     5      -6.612  -8.730  -0.820  1.00  0.00           C  
ATOM     80  O   ILE     5      -5.497  -9.296  -0.870  1.00  0.00           O  
ATOM     81  N   GLY     6      -7.036  -7.883  -1.733  1.00  0.00           N  
ATOM     82  H   GLY     6      -7.928  -7.411  -1.715  1.00  0.00           H  
ATOM     83  CA  GLY     6      -6.094  -7.534  -2.876  1.00  0.00           C  
ATOM     84  HA2 GLY     6      -5.731  -8.482  -3.273  1.00  0.00           H  
ATOM     85  HA3 GLY     6      -6.584  -6.862  -3.580  1.00  0.00           H  
ATOM     86  C   GLY     6      -4.778  -6.925  -2.565  1.00  0.00           C  
ATOM     87  O   GLY     6      -3.781  -7.212  -3.200  1.00  0.00           O  
ATOM     88  N   LYS     7      -4.750  -6.085  -1.552  1.00  0.00           N  
ATOM     89  H   LYS     7      -5.633  -5.951  -1.081  1.00  0.00           H  
ATOM     90  CA  LYS     7      -3.541  -5.531  -1.041  1.00  0.00           C  
ATOM     91  HA  LYS     7      -3.048  -5.177  -1.947  1.00  0.00           H  
ATOM     92  CB  LYS     7      -3.902  -4.358  -0.114  1.00  0.00           C  
ATOM     93  HB2 LYS     7      -4.514  -3.642  -0.664  1.00  0.00           H  
ATOM     94  HB3 LYS     7      -4.461  -4.682   0.763  1.00  0.00           H  
ATOM     95  CG  LYS     7      -2.670  -3.542   0.486  1.00  0.00           C  
ATOM     96  HG2 LYS     7      -3.044  -2.627   0.946  1.00  0.00           H  
ATOM     97  HG3 LYS     7      -2.062  -4.216   1.089  1.00  0.00           H  
ATOM     98  CD  LYS     7      -1.655  -3.016  -0.504  1.00  0.00           C  
ATOM     99  HD2 LYS     7      -1.593  -3.650  -1.388  1.00  0.00           H  
ATOM    100  HD3 LYS     7      -2.117  -2.105  -0.885  1.00  0.00           H  
ATOM    101  CE  LYS     7      -0.218  -2.715   0.060  1.00  0.00           C  
ATOM    102  HE2 LYS     7       0.385  -1.984  -0.478  1.00  0.00           H  
ATOM    103  HE3 LYS     7      -0.331  -2.482   1.118  1.00  0.00           H  
ATOM    104  NZ  LYS     7       0.562  -4.010  -0.052  1.00  0.00           N  
ATOM    105  HZ1 LYS     7       0.041  -4.836   0.205  1.00  0.00           H  
ATOM    106  HZ2 LYS     7       0.952  -4.173  -0.969  1.00  0.00           H  
ATOM    107  HZ3 LYS     7       1.355  -3.972   0.573  1.00  0.00           H  
ATOM    108  C   LYS     7      -2.642  -6.492  -0.362  1.00  0.00           C  
ATOM    109  O   LYS     7      -1.488  -6.148  -0.155  1.00  0.00           O  
ATOM    110  N   ILE     8      -3.095  -7.699   0.061  1.00  0.00           N  
ATOM    111  H   ILE     8      -4.093  -7.824  -0.033  1.00  0.00           H  
ATOM    112  CA  ILE     8      -2.310  -8.779   0.680  1.00  0.00           C  
ATOM    113  HA  ILE     8      -1.475  -8.337   1.224  1.00  0.00           H  
ATOM    114  CB  ILE     8      -3.178  -9.530   1.711  1.00  0.00           C  
ATOM    115  HB  ILE     8      -4.178  -9.628   1.289  1.00  0.00           H  
ATOM    116  CG2 ILE     8      -2.647 -10.930   1.996  1.00  0.00           C  
ATOM    117 HG21 ILE     8      -1.573 -10.943   2.185  1.00  0.00           H  
ATOM    118 HG22 ILE     8      -3.107 -11.318   2.904  1.00  0.00           H  
ATOM    119 HG23 ILE     8      -2.798 -11.726   1.267  1.00  0.00           H  
ATOM    120  CG1 ILE     8      -3.224  -8.907   3.139  1.00  0.00           C  
ATOM    121 HG12 ILE     8      -3.635  -7.903   3.034  1.00  0.00           H  
ATOM    122 HG13 ILE     8      -3.869  -9.507   3.781  1.00  0.00           H  
ATOM    123  CD1 ILE     8      -1.848  -8.690   3.869  1.00  0.00           C  
ATOM    124 HD11 ILE     8      -2.026  -8.123   4.783  1.00  0.00           H  
ATOM    125 HD12 ILE     8      -1.405  -9.617   4.234  1.00  0.00           H  
ATOM    126 HD13 ILE     8      -1.000  -8.170   3.423  1.00  0.00           H  
ATOM    127  C   ILE     8      -1.684  -9.659  -0.319  1.00  0.00           C  
ATOM    128  O   ILE     8      -0.471  -9.837  -0.355  1.00  0.00           O  
ATOM    129  N   LEU     9      -2.413 -10.031  -1.372  1.00  0.00           N  
ATOM    130  H   LEU     9      -3.363  -9.688  -1.406  1.00  0.00           H  
ATOM    131  CA  LEU     9      -1.823 -10.591  -2.641  1.00  0.00           C  
ATOM    132  HA  LEU     9      -1.201 -11.447  -2.381  1.00  0.00           H  
ATOM    133  CB  LEU     9      -3.018 -10.931  -3.593  1.00  0.00           C  
ATOM    134  HB2 LEU     9      -3.827 -11.430  -3.059  1.00  0.00           H  
ATOM    135  HB3 LEU     9      -3.444 -10.093  -4.144  1.00  0.00           H  
ATOM    136  CG  LEU     9      -2.645 -11.851  -4.743  1.00  0.00           C  
ATOM    137  HG  LEU     9      -1.794 -11.465  -5.303  1.00  0.00           H  
ATOM    138  CD1 LEU     9      -2.359 -13.249  -4.257  1.00  0.00           C  
ATOM    139 HD11 LEU     9      -3.185 -13.627  -3.654  1.00  0.00           H  
ATOM    140 HD12 LEU     9      -2.364 -13.986  -5.060  1.00  0.00           H  
ATOM    141 HD13 LEU     9      -1.435 -13.313  -3.683  1.00  0.00           H  
ATOM    142  CD2 LEU     9      -3.865 -11.912  -5.684  1.00  0.00           C  
ATOM    143 HD21 LEU     9      -4.684 -12.439  -5.194  1.00  0.00           H  
ATOM    144 HD22 LEU     9      -4.025 -10.946  -6.163  1.00  0.00           H  
ATOM    145 HD23 LEU     9      -3.581 -12.550  -6.521  1.00  0.00           H  
ATOM    146  C   LEU     9      -0.836  -9.620  -3.312  1.00  0.00           C  
ATOM    147  O   LEU     9       0.148 -10.003  -3.963  1.00  0.00           O  
ATOM    148  N   GLY    10      -1.034  -8.295  -3.185  1.00  0.00           N  
ATOM    149  H   GLY    10      -1.827  -8.129  -2.582  1.00  0.00           H  
ATOM    150  CA  GLY    10      -0.160  -7.144  -3.499  1.00  0.00           C  
ATOM    151  HA2 GLY    10       0.521  -7.437  -4.298  1.00  0.00           H  
ATOM    152  HA3 GLY    10      -0.751  -6.271  -3.777  1.00  0.00           H  
ATOM    153  C   GLY    10       0.826  -6.808  -2.409  1.00  0.00           C  
ATOM    154  O   GLY    10       1.162  -5.648  -2.239  1.00  0.00           O  
ATOM    155  N   ASN    11       1.178  -7.844  -1.626  1.00  0.00           N  
ATOM    156  H   ASN    11       0.611  -8.676  -1.708  1.00  0.00           H  
ATOM    157  CA  ASN    11       2.398  -7.812  -0.796  1.00  0.00           C  
ATOM    158  HA  ASN    11       3.007  -6.949  -1.065  1.00  0.00           H  
ATOM    159  CB  ASN    11       2.047  -7.538   0.686  1.00  0.00           C  
ATOM    160  HB2 ASN    11       1.025  -7.186   0.823  1.00  0.00           H  
ATOM    161  HB3 ASN    11       2.294  -8.468   1.198  1.00  0.00           H  
ATOM    162  CG  ASN    11       2.841  -6.407   1.428  1.00  0.00           C  
ATOM    163  OD1 ASN    11       2.339  -5.380   1.745  1.00  0.00           O  
ATOM    164  ND2 ASN    11       4.144  -6.626   1.721  1.00  0.00           N  
ATOM    165 HD21 ASN    11       4.567  -6.131   2.493  1.00  0.00           H  
ATOM    166 HD22 ASN    11       4.573  -7.510   1.487  1.00  0.00           H  
ATOM    167  C   ASN    11       3.331  -9.051  -1.016  1.00  0.00           C  
ATOM    168  O   ASN    11       4.464  -9.091  -0.550  1.00  0.00           O  
ATOM    169  N   LEU    12       2.832  -9.884  -1.940  1.00  0.00           N  
ATOM    170  H   LEU    12       1.985  -9.610  -2.418  1.00  0.00           H  
ATOM    171  CA  LEU    12       3.320 -11.200  -2.277  1.00  0.00           C  
ATOM    172  HA  LEU    12       4.284 -11.305  -1.780  1.00  0.00           H  
ATOM    173  CB  LEU    12       2.250 -12.182  -1.766  1.00  0.00           C  
ATOM    174  HB2 LEU    12       1.312 -12.116  -2.316  1.00  0.00           H  
ATOM    175  HB3 LEU    12       2.422 -13.246  -1.934  1.00  0.00           H  
ATOM    176  CG  LEU    12       2.005 -12.142  -0.308  1.00  0.00           C  
ATOM    177  HG  LEU    12       1.715 -11.141   0.012  1.00  0.00           H  
ATOM    178  CD1 LEU    12       0.832 -13.054   0.120  1.00  0.00           C  
ATOM    179 HD11 LEU    12      -0.067 -12.696  -0.381  1.00  0.00           H  
ATOM    180 HD12 LEU    12       1.107 -14.099  -0.025  1.00  0.00           H  
ATOM    181 HD13 LEU    12       0.663 -12.900   1.186  1.00  0.00           H  
ATOM    182  CD2 LEU    12       3.258 -12.550   0.467  1.00  0.00           C  
ATOM    183 HD21 LEU    12       4.016 -11.768   0.499  1.00  0.00           H  
ATOM    184 HD22 LEU    12       2.960 -12.962   1.432  1.00  0.00           H  
ATOM    185 HD23 LEU    12       3.781 -13.448   0.140  1.00  0.00           H  
ATOM    186  C   LEU    12       3.634 -11.354  -3.735  1.00  0.00           C  
ATOM    187  O   LEU    12       4.554 -12.055  -4.130  1.00  0.00           O  
ATOM    188  N   LEU    13       2.941 -10.716  -4.651  1.00  0.00           N  
ATOM    189  H   LEU    13       2.137 -10.170  -4.378  1.00  0.00           H  
ATOM    190  CA  LEU    13       3.064 -10.741  -6.101  1.00  0.00           C  
ATOM    191  HA  LEU    13       4.112 -10.895  -6.355  1.00  0.00           H  
ATOM    192  CB  LEU    13       2.357 -11.873  -6.749  1.00  0.00           C  
ATOM    193  HB2 LEU    13       2.659 -11.993  -7.789  1.00  0.00           H  
ATOM    194  HB3 LEU    13       2.913 -12.720  -6.347  1.00  0.00           H  
ATOM    195  CG  LEU    13       0.803 -12.085  -6.479  1.00  0.00           C  
ATOM    196  HG  LEU    13       0.584 -12.084  -5.411  1.00  0.00           H  
ATOM    197  CD1 LEU    13      -0.022 -11.102  -7.295  1.00  0.00           C  
ATOM    198 HD11 LEU    13       0.110 -10.109  -6.867  1.00  0.00           H  
ATOM    199 HD12 LEU    13       0.506 -10.963  -8.239  1.00  0.00           H  
ATOM    200 HD13 LEU    13      -1.041 -11.460  -7.439  1.00  0.00           H  
ATOM    201  CD2 LEU    13       0.461 -13.501  -6.868  1.00  0.00           C  
ATOM    202 HD21 LEU    13      -0.441 -13.827  -6.349  1.00  0.00           H  
ATOM    203 HD22 LEU    13       0.189 -13.495  -7.924  1.00  0.00           H  
ATOM    204 HD23 LEU    13       1.256 -14.173  -6.547  1.00  0.00           H  
ATOM    205  C   LEU    13       2.669  -9.357  -6.666  1.00  0.00           C  
ATOM    206  O   LEU    13       2.205  -8.496  -5.983  1.00  0.00           O  
ATOM    207  N   NHE    14       3.025  -9.106  -7.954  1.00  0.00           N  
ATOM    208  HN1 NHE    14       3.262  -9.878  -8.560  1.00  0.00           H  
ATOM    209  HN2 NHE    14       2.664  -8.211  -8.250  1.00  0.00           H  
TER   
END   
