# Supplementary material for: Prediction of Anticancer Peptides with High Efficacy and Low Toxicity by Hybrid Model Based on 3D Structure of Peptides
Source: Int J Mol Sci. 2021 May 26;22(11):5630. doi: 10.3390/ijms22115630 (PMC8198792; doi:10.3390/ijms22115630)
Supplement: Supplementary file 1 [file ijms-22-05630-s001.zip › Supplement2(Datasets)/ACPs(PDB)/D1/PDB(Negative)/(138)NL_satpdb11870.pdb]

ATOM      1  N   ARG     1       4.970 -20.136   4.827  1.00  0.00           N  
ATOM      2  H   ARG     1       4.322 -20.865   4.566  1.00  0.00           H  
ATOM      3  CA  ARG     1       4.443 -18.810   5.120  1.00  0.00           C  
ATOM      4  HA  ARG     1       4.881 -18.540   6.081  1.00  0.00           H  
ATOM      5  CB  ARG     1       4.916 -17.715   4.130  1.00  0.00           C  
ATOM      6  HB2 ARG     1       4.231 -16.871   4.060  1.00  0.00           H  
ATOM      7  HB3 ARG     1       5.878 -17.304   4.437  1.00  0.00           H  
ATOM      8  CG  ARG     1       5.201 -18.200   2.666  1.00  0.00           C  
ATOM      9  HG2 ARG     1       5.488 -17.295   2.131  1.00  0.00           H  
ATOM     10  HG3 ARG     1       6.012 -18.925   2.591  1.00  0.00           H  
ATOM     11  CD  ARG     1       3.919 -18.682   1.900  1.00  0.00           C  
ATOM     12  HD2 ARG     1       4.262 -18.841   0.878  1.00  0.00           H  
ATOM     13  HD3 ARG     1       3.648 -19.612   2.401  1.00  0.00           H  
ATOM     14  NE  ARG     1       2.684 -17.886   1.914  1.00  0.00           N  
ATOM     15  HE  ARG     1       1.973 -18.084   2.604  1.00  0.00           H  
ATOM     16  CZ  ARG     1       2.491 -16.757   1.290  1.00  0.00           C  
ATOM     17  NH1 ARG     1       3.346 -16.080   0.553  1.00  0.00           N  
ATOM     18 HH11 ARG     1       4.316 -16.358   0.521  1.00  0.00           H  
ATOM     19 HH12 ARG     1       3.138 -15.126   0.292  1.00  0.00           H  
ATOM     20  NH2 ARG     1       1.356 -16.162   1.364  1.00  0.00           N  
ATOM     21 HH21 ARG     1       0.518 -16.531   1.792  1.00  0.00           H  
ATOM     22 HH22 ARG     1       1.317 -15.309   0.825  1.00  0.00           H  
ATOM     23  C   ARG     1       2.896 -18.949   5.236  1.00  0.00           C  
ATOM     24  O   ARG     1       2.340 -19.691   4.375  1.00  0.00           O  
ATOM     25  N   VAL     2       2.311 -18.225   6.168  1.00  0.00           N  
ATOM     26  H   VAL     2       2.927 -17.535   6.572  1.00  0.00           H  
ATOM     27  CA  VAL     2       0.800 -18.133   6.374  1.00  0.00           C  
ATOM     28  HA  VAL     2       0.564 -19.021   6.960  1.00  0.00           H  
ATOM     29  CB  VAL     2       0.502 -16.964   7.312  1.00  0.00           C  
ATOM     30  HB  VAL     2       0.980 -16.130   6.799  1.00  0.00           H  
ATOM     31  CG1 VAL     2      -0.946 -16.579   7.619  1.00  0.00           C  
ATOM     32 HG11 VAL     2      -0.929 -15.827   8.408  1.00  0.00           H  
ATOM     33 HG12 VAL     2      -1.336 -16.131   6.705  1.00  0.00           H  
ATOM     34 HG13 VAL     2      -1.451 -17.507   7.888  1.00  0.00           H  
ATOM     35  CG2 VAL     2       1.293 -17.071   8.618  1.00  0.00           C  
ATOM     36 HG21 VAL     2       0.697 -17.477   9.435  1.00  0.00           H  
ATOM     37 HG22 VAL     2       2.240 -17.583   8.442  1.00  0.00           H  
ATOM     38 HG23 VAL     2       1.490 -16.092   9.053  1.00  0.00           H  
ATOM     39  C   VAL     2      -0.035 -18.053   5.060  1.00  0.00           C  
ATOM     40  O   VAL     2       0.444 -17.705   4.011  1.00  0.00           O  
ATOM     41  N   CYS     3      -1.196 -18.693   5.151  1.00  0.00           N  
ATOM     42  H   CYS     3      -1.523 -18.924   6.079  1.00  0.00           H  
ATOM     43  CA  CYS     3      -2.228 -18.963   4.025  1.00  0.00           C  
ATOM     44  HA  CYS     3      -1.789 -19.570   3.234  1.00  0.00           H  
ATOM     45  CB  CYS     3      -3.270 -19.873   4.658  1.00  0.00           C  
ATOM     46  HB2 CYS     3      -3.905 -19.260   5.297  1.00  0.00           H  
ATOM     47  HB3 CYS     3      -3.873 -20.231   3.823  1.00  0.00           H  
ATOM     48  SG  CYS     3      -2.526 -21.284   5.542  1.00  0.00           S  
ATOM     49  HG  CYS     3      -2.987 -22.339   4.864  1.00  0.00           H  
ATOM     50  C   CYS     3      -2.914 -17.667   3.382  1.00  0.00           C  
ATOM     51  O   CYS     3      -3.965 -17.878   2.683  1.00  0.00           O  
ATOM     52  N   TYR     4      -2.438 -16.452   3.647  1.00  0.00           N  
ATOM     53  H   TYR     4      -1.692 -16.437   4.328  1.00  0.00           H  
ATOM     54  CA  TYR     4      -2.943 -15.258   2.983  1.00  0.00           C  
ATOM     55  HA  TYR     4      -4.016 -15.411   2.862  1.00  0.00           H  
ATOM     56  CB  TYR     4      -2.644 -14.069   3.893  1.00  0.00           C  
ATOM     57  HB2 TYR     4      -3.390 -13.372   3.512  1.00  0.00           H  
ATOM     58  HB3 TYR     4      -2.841 -14.456   4.893  1.00  0.00           H  
ATOM     59  CG  TYR     4      -1.260 -13.381   3.987  1.00  0.00           C  
ATOM     60  CD1 TYR     4      -0.128 -14.108   3.627  1.00  0.00           C  
ATOM     61  HD1 TYR     4      -0.217 -15.133   3.300  1.00  0.00           H  
ATOM     62  CE1 TYR     4       1.137 -13.513   3.797  1.00  0.00           C  
ATOM     63  HE1 TYR     4       2.049 -14.049   3.580  1.00  0.00           H  
ATOM     64  CZ  TYR     4       1.203 -12.106   4.116  1.00  0.00           C  
ATOM     65  OH  TYR     4       2.391 -11.501   4.181  1.00  0.00           O  
ATOM     66  HH  TYR     4       3.015 -12.150   3.847  1.00  0.00           H  
ATOM     67  CE2 TYR     4       0.027 -11.394   4.519  1.00  0.00           C  
ATOM     68  HE2 TYR     4       0.145 -10.328   4.644  1.00  0.00           H  
ATOM     69  CD2 TYR     4      -1.217 -12.045   4.382  1.00  0.00           C  
ATOM     70  HD2 TYR     4      -2.169 -11.597   4.628  1.00  0.00           H  
ATOM     71  C   TYR     4      -2.501 -15.017   1.557  1.00  0.00           C  
ATOM     72  O   TYR     4      -1.440 -15.545   1.156  1.00  0.00           O  
ATOM     73  N   ALA     5      -3.210 -14.207   0.753  1.00  0.00           N  
ATOM     74  H   ALA     5      -4.157 -13.941   0.980  1.00  0.00           H  
ATOM     75  CA  ALA     5      -2.845 -13.931  -0.647  1.00  0.00           C  
ATOM     76  HA  ALA     5      -2.701 -14.918  -1.086  1.00  0.00           H  
ATOM     77  CB  ALA     5      -4.196 -13.298  -1.221  1.00  0.00           C  
ATOM     78  HB1 ALA     5      -4.283 -12.286  -0.826  1.00  0.00           H  
ATOM     79  HB2 ALA     5      -4.114 -13.365  -2.306  1.00  0.00           H  
ATOM     80  HB3 ALA     5      -5.074 -13.936  -1.123  1.00  0.00           H  
ATOM     81  C   ALA     5      -1.566 -13.146  -0.994  1.00  0.00           C  
ATOM     82  O   ALA     5      -1.233 -12.943  -2.128  1.00  0.00           O  
ATOM     83  N   ILE     6      -0.865 -12.602  -0.052  1.00  0.00           N  
ATOM     84  H   ILE     6      -1.123 -12.745   0.914  1.00  0.00           H  
ATOM     85  CA  ILE     6       0.275 -11.683  -0.357  1.00  0.00           C  
ATOM     86  HA  ILE     6       0.088 -11.218  -1.324  1.00  0.00           H  
ATOM     87  CB  ILE     6       0.384 -10.548   0.651  1.00  0.00           C  
ATOM     88  HB  ILE     6       0.295 -10.860   1.691  1.00  0.00           H  
ATOM     89  CG2 ILE     6       1.633  -9.685   0.684  1.00  0.00           C  
ATOM     90 HG21 ILE     6       1.736  -9.171  -0.272  1.00  0.00           H  
ATOM     91 HG22 ILE     6       1.658  -8.916   1.456  1.00  0.00           H  
ATOM     92 HG23 ILE     6       2.515 -10.301   0.858  1.00  0.00           H  
ATOM     93  CG1 ILE     6      -0.697  -9.423   0.389  1.00  0.00           C  
ATOM     94 HG12 ILE     6      -0.455  -8.553   1.000  1.00  0.00           H  
ATOM     95 HG13 ILE     6      -0.571  -9.179  -0.666  1.00  0.00           H  
ATOM     96  CD1 ILE     6      -2.157  -9.838   0.597  1.00  0.00           C  
ATOM     97 HD11 ILE     6      -2.479 -10.486  -0.218  1.00  0.00           H  
ATOM     98 HD12 ILE     6      -2.371 -10.199   1.603  1.00  0.00           H  
ATOM     99 HD13 ILE     6      -2.790  -8.951   0.566  1.00  0.00           H  
ATOM    100  C   ILE     6       1.533 -12.535  -0.529  1.00  0.00           C  
ATOM    101  O   ILE     6       1.609 -13.665   0.021  1.00  0.00           O  
ATOM    102  N   PRO     7       2.489 -12.193  -1.413  1.00  0.00           N  
ATOM    103  CD  PRO     7       2.337 -11.239  -2.477  1.00  0.00           C  
ATOM    104  HD2 PRO     7       2.119 -10.262  -2.046  1.00  0.00           H  
ATOM    105  HD3 PRO     7       1.633 -11.655  -3.198  1.00  0.00           H  
ATOM    106  CG  PRO     7       3.777 -11.178  -3.115  1.00  0.00           C  
ATOM    107  HG2 PRO     7       4.389 -10.427  -2.615  1.00  0.00           H  
ATOM    108  HG3 PRO     7       3.589 -10.963  -4.167  1.00  0.00           H  
ATOM    109  CB  PRO     7       4.244 -12.656  -2.988  1.00  0.00           C  
ATOM    110  HB2 PRO     7       5.325 -12.744  -3.091  1.00  0.00           H  
ATOM    111  HB3 PRO     7       3.730 -13.206  -3.777  1.00  0.00           H  
ATOM    112  CA  PRO     7       3.667 -13.065  -1.631  1.00  0.00           C  
ATOM    113  HA  PRO     7       3.208 -14.039  -1.802  1.00  0.00           H  
ATOM    114  C   PRO     7       4.718 -13.062  -0.558  1.00  0.00           C  
ATOM    115  O   PRO     7       5.445 -14.027  -0.312  1.00  0.00           O  
ATOM    116  N   LEU     8       4.872 -11.924   0.108  1.00  0.00           N  
ATOM    117  H   LEU     8       4.464 -11.071  -0.246  1.00  0.00           H  
ATOM    118  CA  LEU     8       5.744 -11.698   1.272  1.00  0.00           C  
ATOM    119  HA  LEU     8       6.746 -11.731   0.845  1.00  0.00           H  
ATOM    120  CB  LEU     8       5.449 -10.260   1.744  1.00  0.00           C  
ATOM    121  HB2 LEU     8       5.530  -9.612   0.871  1.00  0.00           H  
ATOM    122  HB3 LEU     8       4.466 -10.164   2.205  1.00  0.00           H  
ATOM    123  CG  LEU     8       6.414  -9.801   2.791  1.00  0.00           C  
ATOM    124  HG  LEU     8       6.267 -10.315   3.741  1.00  0.00           H  
ATOM    125  CD1 LEU     8       7.856  -9.637   2.322  1.00  0.00           C  
ATOM    126 HD11 LEU     8       8.374  -9.054   3.084  1.00  0.00           H  
ATOM    127 HD12 LEU     8       8.362 -10.565   2.060  1.00  0.00           H  
ATOM    128 HD13 LEU     8       7.865  -9.046   1.406  1.00  0.00           H  
ATOM    129  CD2 LEU     8       5.982  -8.424   3.233  1.00  0.00           C  
ATOM    130 HD21 LEU     8       4.998  -8.441   3.699  1.00  0.00           H  
ATOM    131 HD22 LEU     8       6.666  -8.062   4.000  1.00  0.00           H  
ATOM    132 HD23 LEU     8       6.036  -7.754   2.374  1.00  0.00           H  
ATOM    133  C   LEU     8       5.592 -12.795   2.404  1.00  0.00           C  
ATOM    134  O   LEU     8       4.515 -13.022   2.931  1.00  0.00           O  
ATOM    135  N   PRO     9       6.743 -13.449   2.781  1.00  0.00           N  
ATOM    136  CD  PRO     9       7.878 -13.666   1.876  1.00  0.00           C  
ATOM    137  HD2 PRO     9       8.665 -12.928   2.030  1.00  0.00           H  
ATOM    138  HD3 PRO     9       7.671 -13.655   0.806  1.00  0.00           H  
ATOM    139  CG  PRO     9       8.454 -15.073   2.190  1.00  0.00           C  
ATOM    140  HG2 PRO     9       9.528 -15.147   2.018  1.00  0.00           H  
ATOM    141  HG3 PRO     9       7.994 -15.892   1.638  1.00  0.00           H  
ATOM    142  CB  PRO     9       8.208 -15.190   3.684  1.00  0.00           C  
ATOM    143  HB2 PRO     9       9.065 -14.627   4.054  1.00  0.00           H  
ATOM    144  HB3 PRO     9       8.199 -16.211   4.068  1.00  0.00           H  
ATOM    145  CA  PRO     9       6.817 -14.453   3.841  1.00  0.00           C  
ATOM    146  HA  PRO     9       6.023 -15.197   3.780  1.00  0.00           H  
ATOM    147  C   PRO     9       6.731 -13.868   5.272  1.00  0.00           C  
ATOM    148  O   PRO     9       7.358 -12.798   5.583  1.00  0.00           O  
ATOM    149  N   ILE    10       5.997 -14.590   6.079  1.00  0.00           N  
ATOM    150  H   ILE    10       5.302 -15.152   5.608  1.00  0.00           H  
ATOM    151  CA  ILE    10       5.732 -14.320   7.503  1.00  0.00           C  
ATOM    152  HA  ILE    10       6.706 -14.134   7.954  1.00  0.00           H  
ATOM    153  CB  ILE    10       4.706 -13.153   7.751  1.00  0.00           C  
ATOM    154  HB  ILE    10       5.119 -12.260   7.282  1.00  0.00           H  
ATOM    155  CG2 ILE    10       3.273 -13.447   7.299  1.00  0.00           C  
ATOM    156 HG21 ILE    10       2.815 -14.336   7.734  1.00  0.00           H  
ATOM    157 HG22 ILE    10       2.642 -12.577   7.481  1.00  0.00           H  
ATOM    158 HG23 ILE    10       3.184 -13.543   6.217  1.00  0.00           H  
ATOM    159  CG1 ILE    10       4.621 -12.634   9.166  1.00  0.00           C  
ATOM    160 HG12 ILE    10       3.918 -11.801   9.177  1.00  0.00           H  
ATOM    161 HG13 ILE    10       4.125 -13.339   9.833  1.00  0.00           H  
ATOM    162  CD1 ILE    10       5.991 -12.310   9.947  1.00  0.00           C  
ATOM    163 HD11 ILE    10       5.683 -11.713  10.805  1.00  0.00           H  
ATOM    164 HD12 ILE    10       6.470 -13.255  10.203  1.00  0.00           H  
ATOM    165 HD13 ILE    10       6.642 -11.639   9.386  1.00  0.00           H  
ATOM    166  C   ILE    10       5.186 -15.595   8.148  1.00  0.00           C  
ATOM    167  O   ILE    10       4.456 -16.403   7.516  1.00  0.00           O  
ATOM    168  N   CYS    11       5.507 -15.770   9.431  1.00  0.00           N  
ATOM    169  H   CYS    11       6.071 -15.063   9.882  1.00  0.00           H  
ATOM    170  CA  CYS    11       4.885 -16.795  10.257  1.00  0.00           C  
ATOM    171  HA  CYS    11       3.826 -16.897  10.016  1.00  0.00           H  
ATOM    172  CB  CYS    11       5.680 -18.105  10.183  1.00  0.00           C  
ATOM    173  HB2 CYS    11       6.707 -17.802   9.979  1.00  0.00           H  
ATOM    174  HB3 CYS    11       5.618 -18.661  11.118  1.00  0.00           H  
ATOM    175  SG  CYS    11       5.026 -19.138   8.867  1.00  0.00           S  
ATOM    176  HG  CYS    11       5.301 -18.339   7.832  1.00  0.00           H  
ATOM    177  C   CYS    11       4.727 -16.371  11.711  1.00  0.00           C  
ATOM    178  O   CYS    11       5.549 -15.645  12.165  1.00  0.00           O  
TER   
END   
