# Supplementary material for: Prediction of Anticancer Peptides with High Efficacy and Low Toxicity by Hybrid Model Based on 3D Structure of Peptides
Source: Int J Mol Sci. 2021 May 26;22(11):5630. doi: 10.3390/ijms22115630 (PMC8198792; doi:10.3390/ijms22115630)
Supplement: Supplementary file 1 [file ijms-22-05630-s001.zip › Supplement2(Datasets)/ACPs(PDB)/D1/PDB(Negative)/(139)NL_satpdb11882.pdb]

EXPDTA    THEORETICAL MODEL, MODELLER 9.13 2015/09/20 23:56:18
REMARK   6 MODELLER OBJECTIVE FUNCTION:       362.0145
REMARK   6 MODELLER BEST TEMPLATE % SEQ ID:  58.974
ATOM      1  N   GLU     1     -25.935   7.257   7.868  1.00 42.46           N
ATOM      2  CA  GLU     1     -24.692   8.066   7.851  1.00 42.46           C
ATOM      3  CB  GLU     1     -25.038   9.564   7.882  1.00 42.46           C
ATOM      4  CG  GLU     1     -25.805  10.036   6.644  1.00 42.46           C
ATOM      5  CD  GLU     1     -26.080  11.526   6.796  1.00 42.46           C
ATOM      6  OE1 GLU     1     -25.477  12.149   7.711  1.00 42.46           O
ATOM      7  OE2 GLU     1     -26.899  12.062   6.002  1.00 42.46           O
ATOM      8  C   GLU     1     -23.879   7.750   9.059  1.00 42.46           C
ATOM      9  O   GLU     1     -23.883   8.493  10.039  1.00 42.46           O
ATOM     10  N   SER     2     -23.153   6.618   9.015  1.00 76.73           N
ATOM     11  CA  SER     2     -22.353   6.233  10.137  1.00 76.73           C
ATOM     12  CB  SER     2     -21.893   4.765  10.088  1.00 76.73           C
ATOM     13  OG  SER     2     -23.015   3.896  10.156  1.00 76.73           O
ATOM     14  C   SER     2     -21.130   7.090  10.138  1.00 76.73           C
ATOM     15  O   SER     2     -20.740   7.636   9.109  1.00 76.73           O
ATOM     16  N   VAL     3     -20.521   7.254  11.328  1.00 88.66           N
ATOM     17  CA  VAL     3     -19.326   8.030  11.496  1.00 88.66           C
ATOM     18  CB  VAL     3     -18.935   8.197  12.935  1.00 88.66           C
ATOM     19  CG1 VAL     3     -20.039   8.991  13.656  1.00 88.66           C
ATOM     20  CG2 VAL     3     -18.678   6.804  13.535  1.00 88.66           C
ATOM     21  C   VAL     3     -18.194   7.335  10.812  1.00 88.66           C
ATOM     22  O   VAL     3     -17.323   7.969  10.219  1.00 88.66           O
ATOM     23  N   PHE     4     -18.200   5.993  10.868  1.00 80.77           N
ATOM     24  CA  PHE     4     -17.134   5.186  10.355  1.00 80.77           C
ATOM     25  CB  PHE     4     -17.448   3.689  10.520  1.00 80.77           C
ATOM     26  CG  PHE     4     -16.269   2.883  10.105  1.00 80.77           C
ATOM     27  CD1 PHE     4     -15.254   2.621  10.997  1.00 80.77           C
ATOM     28  CD2 PHE     4     -16.181   2.379   8.829  1.00 80.77           C
ATOM     29  CE1 PHE     4     -14.166   1.872  10.618  1.00 80.77           C
ATOM     30  CE2 PHE     4     -15.095   1.630   8.444  1.00 80.77           C
ATOM     31  CZ  PHE     4     -14.085   1.375   9.340  1.00 80.77           C
ATOM     32  C   PHE     4     -16.987   5.480   8.900  1.00 80.77           C
ATOM     33  O   PHE     4     -15.873   5.622   8.396  1.00 80.77           O
ATOM     34  N   SER     5     -18.116   5.592   8.182  1.00 66.76           N
ATOM     35  CA  SER     5     -18.034   5.843   6.777  1.00 66.76           C
ATOM     36  CB  SER     5     -19.417   6.001   6.124  1.00 66.76           C
ATOM     37  OG  SER     5     -20.074   7.139   6.660  1.00 66.76           O
ATOM     38  C   SER     5     -17.293   7.126   6.564  1.00 66.76           C
ATOM     39  O   SER     5     -16.398   7.197   5.725  1.00 66.76           O
ATOM     40  N   LYS     6     -17.657   8.177   7.325  1.00 79.25           N
ATOM     41  CA  LYS     6     -17.054   9.473   7.179  1.00 79.25           C
ATOM     42  CB  LYS     6     -17.732  10.532   8.065  1.00 79.25           C
ATOM     43  CG  LYS     6     -19.198  10.777   7.699  1.00 79.25           C
ATOM     44  CD  LYS     6     -19.967  11.599   8.736  1.00 79.25           C
ATOM     45  CE  LYS     6     -19.915  13.107   8.485  1.00 79.25           C
ATOM     46  NZ  LYS     6     -18.533  13.603   8.665  1.00 79.25           N
ATOM     47  C   LYS     6     -15.610   9.421   7.576  1.00 79.25           C
ATOM     48  O   LYS     6     -14.742   9.950   6.883  1.00 79.25           O
ATOM     49  N   ILE     7     -15.312   8.756   8.707  1.00 87.69           N
ATOM     50  CA  ILE     7     -13.967   8.728   9.202  1.00 87.69           C
ATOM     51  CB  ILE     7     -13.827   8.005  10.513  1.00 87.69           C
ATOM     52  CG1 ILE     7     -14.200   6.520  10.380  1.00 87.69           C
ATOM     53  CG2 ILE     7     -14.675   8.750  11.555  1.00 87.69           C
ATOM     54  CD1 ILE     7     -13.800   5.681  11.594  1.00 87.69           C
ATOM     55  C   ILE     7     -13.101   8.041   8.201  1.00 87.69           C
ATOM     56  O   ILE     7     -11.986   8.480   7.926  1.00 87.69           O
ATOM     57  N   GLY     8     -13.604   6.938   7.624  1.00 25.78           N
ATOM     58  CA  GLY     8     -12.843   6.158   6.695  1.00 25.78           C
ATOM     59  C   GLY     8     -12.524   6.951   5.467  1.00 25.78           C
ATOM     60  O   GLY     8     -11.424   6.839   4.931  1.00 25.78           O
ATOM     61  N   ASN     9     -13.476   7.757   4.962  1.00 95.24           N
ATOM     62  CA  ASN     9     -13.212   8.450   3.735  1.00 95.24           C
ATOM     63  CB  ASN     9     -14.446   9.130   3.102  1.00 95.24           C
ATOM     64  CG  ASN     9     -15.003  10.202   4.025  1.00 95.24           C
ATOM     65  OD1 ASN     9     -16.015   9.991   4.691  1.00 95.24           O
ATOM     66  ND2 ASN     9     -14.345  11.390   4.059  1.00 95.24           N
ATOM     67  C   ASN     9     -12.121   9.462   3.902  1.00 95.24           C
ATOM     68  O   ASN     9     -11.308   9.620   2.999  1.00 95.24           O
ATOM     69  N   ALA    10     -12.077  10.201   5.027  1.00 37.65           N
ATOM     70  CA  ALA    10     -11.068  11.209   5.226  1.00 37.65           C
ATOM     71  CB  ALA    10     -11.325  12.060   6.482  1.00 37.65           C
ATOM     72  C   ALA    10      -9.717  10.585   5.386  1.00 37.65           C
ATOM     73  O   ALA    10      -8.737  11.019   4.782  1.00 37.65           O
ATOM     74  N   VAL    11      -9.647   9.508   6.187  1.00 39.11           N
ATOM     75  CA  VAL    11      -8.409   8.876   6.532  1.00 39.11           C
ATOM     76  CB  VAL    11      -8.592   7.684   7.425  1.00 39.11           C
ATOM     77  CG1 VAL    11      -7.224   7.012   7.629  1.00 39.11           C
ATOM     78  CG2 VAL    11      -9.260   8.145   8.730  1.00 39.11           C
ATOM     79  C   VAL    11      -7.752   8.394   5.287  1.00 39.11           C
ATOM     80  O   VAL    11      -6.527   8.421   5.182  1.00 39.11           O
ATOM     81  N   GLY    12      -8.545   7.932   4.306  1.00 37.23           N
ATOM     82  CA  GLY    12      -7.921   7.383   3.143  1.00 37.23           C
ATOM     83  C   GLY    12      -7.056   8.418   2.488  1.00 37.23           C
ATOM     84  O   GLY    12      -5.885   8.150   2.224  1.00 37.23           O
ATOM     85  N   PRO    13      -7.569   9.581   2.189  1.00113.44           N
ATOM     86  CA  PRO    13      -6.714  10.583   1.618  1.00113.44           C
ATOM     87  CD  PRO    13      -8.886   9.652   1.592  1.00113.44           C
ATOM     88  CB  PRO    13      -7.629  11.610   0.940  1.00113.44           C
ATOM     89  CG  PRO    13      -9.057  11.146   1.280  1.00113.44           C
ATOM     90  C   PRO    13      -5.733  11.173   2.580  1.00113.44           C
ATOM     91  O   PRO    13      -4.674  11.620   2.143  1.00113.44           O
ATOM     92  N   ALA    14      -6.071  11.213   3.881  1.00 30.19           N
ATOM     93  CA  ALA    14      -5.216  11.779   4.885  1.00 30.19           C
ATOM     94  CB  ALA    14      -5.880  11.832   6.273  1.00 30.19           C
ATOM     95  C   ALA    14      -3.981  10.947   5.012  1.00 30.19           C
ATOM     96  O   ALA    14      -2.880  11.472   5.165  1.00 30.19           O
ATOM     97  N   ALA    15      -4.139   9.616   4.919  1.00 32.14           N
ATOM     98  CA  ALA    15      -3.053   8.706   5.139  1.00 32.14           C
ATOM     99  CB  ALA    15      -3.465   7.237   4.938  1.00 32.14           C
ATOM    100  C   ALA    15      -1.963   9.006   4.166  1.00 32.14           C
ATOM    101  O   ALA    15      -0.783   8.944   4.511  1.00 32.14           O
ATOM    102  N   TYR    16      -2.327   9.335   2.917  1.00 42.46           N
ATOM    103  CA  TYR    16      -1.330   9.579   1.918  1.00 42.46           C
ATOM    104  CB  TYR    16      -1.937   9.846   0.530  1.00 42.46           C
ATOM    105  CG  TYR    16      -0.820   9.920  -0.454  1.00 42.46           C
ATOM    106  CD1 TYR    16      -0.260   8.766  -0.952  1.00 42.46           C
ATOM    107  CD2 TYR    16      -0.336  11.134  -0.884  1.00 42.46           C
ATOM    108  CE1 TYR    16       0.769   8.818  -1.861  1.00 42.46           C
ATOM    109  CE2 TYR    16       0.693  11.193  -1.795  1.00 42.46           C
ATOM    110  CZ  TYR    16       1.247  10.036  -2.285  1.00 42.46           C
ATOM    111  OH  TYR    16       2.303  10.093  -3.220  1.00 42.46           O
ATOM    112  C   TYR    16      -0.526  10.783   2.304  1.00 42.46           C
ATOM    113  O   TYR    16       0.698  10.773   2.191  1.00 42.46           O
ATOM    114  N   TRP    17      -1.195  11.861   2.760  1.00 49.94           N
ATOM    115  CA  TRP    17      -0.510  13.078   3.104  1.00 49.94           C
ATOM    116  CB  TRP    17      -1.453  14.249   3.428  1.00 49.94           C
ATOM    117  CG  TRP    17      -2.140  14.841   2.220  1.00 49.94           C
ATOM    118  CD2 TRP    17      -1.516  15.790   1.340  1.00 49.94           C
ATOM    119  CD1 TRP    17      -3.394  14.624   1.730  1.00 49.94           C
ATOM    120  NE1 TRP    17      -3.593  15.383   0.600  1.00 49.94           N
ATOM    121  CE2 TRP    17      -2.444  16.104   0.349  1.00 49.94           C
ATOM    122  CE3 TRP    17      -0.272  16.353   1.360  1.00 49.94           C
ATOM    123  CZ2 TRP    17      -2.139  16.992  -0.643  1.00 49.94           C
ATOM    124  CZ3 TRP    17       0.034  17.246   0.357  1.00 49.94           C
ATOM    125  CH2 TRP    17      -0.882  17.559  -0.625  1.00 49.94           C
ATOM    126  C   TRP    17       0.383  12.883   4.289  1.00 49.94           C
ATOM    127  O   TRP    17       1.530  13.326   4.287  1.00 49.94           O
ATOM    128  N   ILE    18      -0.125  12.204   5.333  1.00 42.17           N
ATOM    129  CA  ILE    18       0.580  12.018   6.572  1.00 42.17           C
ATOM    130  CB  ILE    18      -0.224  11.254   7.585  1.00 42.17           C
ATOM    131  CG1 ILE    18      -1.513  12.011   7.940  1.00 42.17           C
ATOM    132  CG2 ILE    18       0.682  10.976   8.796  1.00 42.17           C
ATOM    133  CD1 ILE    18      -2.535  11.150   8.684  1.00 42.17           C
ATOM    134  C   ILE    18       1.824  11.227   6.338  1.00 42.17           C
ATOM    135  O   ILE    18       2.866  11.515   6.925  1.00 42.17           O
ATOM    136  N   LEU    19       1.753  10.209   5.464  1.00 41.22           N
ATOM    137  CA  LEU    19       2.873   9.330   5.300  1.00 41.22           C
ATOM    138  CB  LEU    19       2.632   8.270   4.215  1.00 41.22           C
ATOM    139  CG  LEU    19       1.450   7.339   4.539  1.00 41.22           C
ATOM    140  CD1 LEU    19       1.253   6.291   3.433  1.00 41.22           C
ATOM    141  CD2 LEU    19       1.592   6.722   5.941  1.00 41.22           C
ATOM    142  C   LEU    19       4.075  10.126   4.894  1.00 41.22           C
ATOM    143  O   LEU    19       5.162   9.941   5.440  1.00 41.22           O
ATOM    144  N   LYS    20       3.908  11.036   3.923  1.00 84.90           N
ATOM    145  CA  LYS    20       4.982  11.862   3.452  1.00 84.90           C
ATOM    146  CB  LYS    20       4.558  12.772   2.294  1.00 84.90           C
ATOM    147  CG  LYS    20       5.639  13.783   1.929  1.00 84.90           C
ATOM    148  CD  LYS    20       5.252  14.698   0.768  1.00 84.90           C
ATOM    149  CE  LYS    20       4.231  15.768   1.161  1.00 84.90           C
ATOM    150  NZ  LYS    20       3.867  16.585  -0.018  1.00 84.90           N
ATOM    151  C   LYS    20       5.430  12.795   4.531  1.00 84.90           C
ATOM    152  O   LYS    20       6.625  13.015   4.719  1.00 84.90           O
ATOM    153  N   GLY    21       4.469  13.370   5.272  1.00 30.69           N
ATOM    154  CA  GLY    21       4.818  14.379   6.226  1.00 30.69           C
ATOM    155  C   GLY    21       5.750  13.819   7.249  1.00 30.69           C
ATOM    156  O   GLY    21       6.747  14.451   7.594  1.00 30.69           O
ATOM    157  N   LEU    22       5.432  12.628   7.784  1.00 55.50           N
ATOM    158  CA  LEU    22       6.265  12.019   8.778  1.00 55.50           C
ATOM    159  CB  LEU    22       5.604  10.801   9.439  1.00 55.50           C
ATOM    160  CG  LEU    22       4.329  11.170  10.216  1.00 55.50           C
ATOM    161  CD1 LEU    22       3.790   9.972  11.011  1.00 55.50           C
ATOM    162  CD2 LEU    22       4.555  12.418  11.083  1.00 55.50           C
ATOM    163  C   LEU    22       7.530  11.563   8.136  1.00 55.50           C
ATOM    164  O   LEU    22       8.615  11.665   8.707  1.00 55.50           O
ATOM    165  N   GLY    23       7.399  11.061   6.901  1.00 96.50           N
ATOM    166  CA  GLY    23       8.462  10.432   6.191  1.00 96.50           C
ATOM    167  C   GLY    23       8.066   9.015   6.360  1.00 96.50           C
ATOM    168  O   GLY    23       8.158   8.487   7.467  1.00 96.50           O
ATOM    169  N   ASN    24       7.588   8.377   5.275  1.00204.96           N
ATOM    170  CA  ASN    24       7.085   7.043   5.397  1.00204.96           C
ATOM    171  CB  ASN    24       5.889   6.771   4.464  1.00204.96           C
ATOM    172  CG  ASN    24       6.295   7.077   3.028  1.00204.96           C
ATOM    173  OD1 ASN    24       6.510   6.170   2.226  1.00204.96           O
ATOM    174  ND2 ASN    24       6.415   8.389   2.693  1.00204.96           N
ATOM    175  C   ASN    24       8.196   6.079   5.114  1.00204.96           C
ATOM    176  O   ASN    24       8.409   5.638   3.987  1.00204.96           O
ATOM    177  N   MET    25       8.983   5.822   6.173  1.00206.46           N
ATOM    178  CA  MET    25      10.110   4.945   6.300  1.00206.46           C
ATOM    179  CB  MET    25      11.056   5.378   7.431  1.00206.46           C
ATOM    180  CG  MET    25      10.342   5.713   8.742  1.00206.46           C
ATOM    181  SD  MET    25       9.606   4.304   9.621  1.00206.46           S
ATOM    182  CE  MET    25       8.957   5.324  10.976  1.00206.46           C
ATOM    183  C   MET    25       9.780   3.496   6.483  1.00206.46           C
ATOM    184  O   MET    25      10.614   2.662   6.153  1.00206.46           O
ATOM    185  N   SER    26       8.589   3.158   7.018  1.00106.63           N
ATOM    186  CA  SER    26       8.247   1.851   7.530  1.00106.63           C
ATOM    187  CB  SER    26       6.775   1.758   7.955  1.00106.63           C
ATOM    188  OG  SER    26       6.498   0.458   8.450  1.00106.63           O
ATOM    189  C   SER    26       8.500   0.679   6.611  1.00106.63           C
ATOM    190  O   SER    26       9.121  -0.295   7.036  1.00106.63           O
ATOM    191  N   ASP    27       8.060   0.720   5.343  1.00 89.88           N
ATOM    192  CA  ASP    27       8.162  -0.436   4.488  1.00 89.88           C
ATOM    193  CB  ASP    27       7.598  -0.186   3.083  1.00 89.88           C
ATOM    194  CG  ASP    27       6.086  -0.163   3.222  1.00 89.88           C
ATOM    195  OD1 ASP    27       5.562  -1.024   3.979  1.00 89.88           O
ATOM    196  OD2 ASP    27       5.436   0.705   2.580  1.00 89.88           O
ATOM    197  C   ASP    27       9.594  -0.845   4.338  1.00 89.88           C
ATOM    198  O   ASP    27       9.905  -2.030   4.220  1.00 89.88           O
ATOM    199  N   VAL    28      10.503   0.135   4.362  1.00107.27           N
ATOM    200  CA  VAL    28      11.909  -0.053   4.172  1.00107.27           C
ATOM    201  CB  VAL    28      12.668   1.223   4.361  1.00107.27           C
ATOM    202  CG1 VAL    28      14.162   0.943   4.147  1.00107.27           C
ATOM    203  CG2 VAL    28      12.062   2.294   3.444  1.00107.27           C
ATOM    204  C   VAL    28      12.414  -0.994   5.217  1.00107.27           C
ATOM    205  O   VAL    28      13.300  -1.807   4.953  1.00107.27           O
ATOM    206  N   ASN    29      11.855  -0.909   6.435  1.00 45.62           N
ATOM    207  CA  ASN    29      12.327  -1.690   7.540  1.00 45.62           C
ATOM    208  CB  ASN    29      11.495  -1.463   8.814  1.00 45.62           C
ATOM    209  CG  ASN    29      12.139  -2.234   9.958  1.00 45.62           C
ATOM    210  OD1 ASN    29      13.340  -2.129  10.198  1.00 45.62           O
ATOM    211  ND2 ASN    29      11.317  -3.034  10.689  1.00 45.62           N
ATOM    212  C   ASN    29      12.238  -3.145   7.197  1.00 45.62           C
ATOM    213  O   ASN    29      13.148  -3.909   7.509  1.00 45.62           O
ATOM    214  N   GLN    30      11.135  -3.566   6.551  1.00111.25           N
ATOM    215  CA  GLN    30      10.911  -4.941   6.208  1.00111.25           C
ATOM    216  CB  GLN    30       9.527  -5.162   5.573  1.00111.25           C
ATOM    217  CG  GLN    30       9.155  -6.634   5.393  1.00111.25           C
ATOM    218  CD  GLN    30       8.612  -7.136   6.722  1.00111.25           C
ATOM    219  OE1 GLN    30       8.525  -6.386   7.694  1.00111.25           O
ATOM    220  NE2 GLN    30       8.227  -8.439   6.766  1.00111.25           N
ATOM    221  C   GLN    30      11.927  -5.386   5.200  1.00111.25           C
ATOM    222  O   GLN    30      12.425  -6.507   5.266  1.00111.25           O
ATOM    223  N   ALA    31      12.269  -4.497   4.251  1.00 39.97           N
ATOM    224  CA  ALA    31      13.135  -4.783   3.144  1.00 39.97           C
ATOM    225  CB  ALA    31      13.314  -3.579   2.204  1.00 39.97           C
ATOM    226  C   ALA    31      14.490  -5.184   3.629  1.00 39.97           C
ATOM    227  O   ALA    31      15.130  -6.054   3.042  1.00 39.97           O
ATOM    228  N   ASP    32      14.949  -4.587   4.737  1.00119.97           N
ATOM    229  CA  ASP    32      16.277  -4.785   5.234  1.00119.97           C
ATOM    230  CB  ASP    32      16.527  -4.055   6.564  1.00119.97           C
ATOM    231  CG  ASP    32      16.647  -2.568   6.259  1.00119.97           C
ATOM    232  OD1 ASP    32      17.475  -2.211   5.381  1.00119.97           O
ATOM    233  OD2 ASP    32      15.901  -1.771   6.892  1.00119.97           O
ATOM    234  C   ASP    32      16.526  -6.238   5.464  1.00119.97           C
ATOM    235  O   ASP    32      17.653  -6.699   5.295  1.00119.97           O
ATOM    236  N   ARG    33      15.504  -7.011   5.864  1.00162.32           N
ATOM    237  CA  ARG    33      15.774  -8.395   6.109  1.00162.32           C
ATOM    238  CB  ARG    33      14.532  -9.173   6.570  1.00162.32           C
ATOM    239  CG  ARG    33      14.054  -8.759   7.963  1.00162.32           C
ATOM    240  CD  ARG    33      12.831  -9.531   8.456  1.00162.32           C
ATOM    241  NE  ARG    33      11.694  -9.201   7.552  1.00162.32           N
ATOM    242  CZ  ARG    33      11.494  -9.932   6.418  1.00162.32           C
ATOM    243  NH1 ARG    33      12.335 -10.964   6.114  1.00162.32           N
ATOM    244  NH2 ARG    33      10.454  -9.633   5.587  1.00162.32           N
ATOM    245  C   ARG    33      16.265  -9.016   4.838  1.00162.32           C
ATOM    246  O   ARG    33      17.228  -9.780   4.846  1.00162.32           O
ATOM    247  N   ILE    34      15.581  -8.722   3.718  1.00122.10           N
ATOM    248  CA  ILE    34      15.924  -9.228   2.418  1.00122.10           C
ATOM    249  CB  ILE    34      14.800  -9.051   1.448  1.00122.10           C
ATOM    250  CG1 ILE    34      13.546  -9.706   2.039  1.00122.10           C
ATOM    251  CG2 ILE    34      15.219  -9.661   0.101  1.00122.10           C
ATOM    252  CD1 ILE    34      13.776 -11.165   2.416  1.00122.10           C
ATOM    253  C   ILE    34      17.147  -8.554   1.859  1.00122.10           C
ATOM    254  O   ILE    34      18.010  -9.207   1.278  1.00122.10           O
ATOM    255  N   ASN    35      17.243  -7.221   2.032  1.00 73.07           N
ATOM    256  CA  ASN    35      18.231  -6.351   1.446  1.00 73.07           C
ATOM    257  CB  ASN    35      17.969  -4.868   1.745  1.00 73.07           C
ATOM    258  CG  ASN    35      16.757  -4.444   0.934  1.00 73.07           C
ATOM    259  OD1 ASN    35      16.333  -3.291   0.991  1.00 73.07           O
ATOM    260  ND2 ASN    35      16.182  -5.398   0.154  1.00 73.07           N
ATOM    261  C   ASN    35      19.624  -6.643   1.903  1.00 73.07           C
ATOM    262  O   ASN    35      20.566  -6.494   1.127  1.00 73.07           O
ATOM    263  N   ARG    36      19.802  -7.078   3.160  1.00168.15           N
ATOM    264  CA  ARG    36      21.119  -7.246   3.704  1.00168.15           C
ATOM    265  CB  ARG    36      21.098  -7.824   5.127  1.00168.15           C
ATOM    266  CG  ARG    36      20.343  -6.935   6.118  1.00168.15           C
ATOM    267  CD  ARG    36      20.919  -5.524   6.255  1.00168.15           C
ATOM    268  NE  ARG    36      22.266  -5.638   6.880  1.00168.15           N
ATOM    269  CZ  ARG    36      22.891  -4.513   7.336  1.00168.15           C
ATOM    270  NH1 ARG    36      22.266  -3.304   7.242  1.00168.15           N
ATOM    271  NH2 ARG    36      24.140  -4.596   7.882  1.00168.15           N
ATOM    272  C   ARG    36      21.884  -8.190   2.829  1.00168.15           C
ATOM    273  O   ARG    36      23.086  -8.030   2.625  1.00168.15           O
ATOM    274  N   LYS    37      21.189  -9.189   2.267  1.00 96.39           N
ATOM    275  CA  LYS    37      21.775 -10.192   1.432  1.00 96.39           C
ATOM    276  CB  LYS    37      20.702 -11.179   0.932  1.00 96.39           C
ATOM    277  CG  LYS    37      21.195 -12.298   0.014  1.00 96.39           C
ATOM    278  CD  LYS    37      21.609 -11.832  -1.385  1.00 96.39           C
ATOM    279  CE  LYS    37      22.023 -12.978  -2.308  1.00 96.39           C
ATOM    280  NZ  LYS    37      22.309 -12.455  -3.662  1.00 96.39           N
ATOM    281  C   LYS    37      22.432  -9.535   0.258  1.00 96.39           C
ATOM    282  O   LYS    37      23.471  -9.994  -0.213  1.00 96.39           O
ATOM    283  N   LYS    38      21.856  -8.431  -0.250  1.00106.85           N
ATOM    284  CA  LYS    38      22.397  -7.796  -1.417  1.00106.85           C
ATOM    285  CB  LYS    38      21.603  -6.560  -1.865  1.00106.85           C
ATOM    286  CG  LYS    38      20.350  -6.904  -2.671  1.00106.85           C
ATOM    287  CD  LYS    38      19.288  -7.665  -1.881  1.00106.85           C
ATOM    288  CE  LYS    38      18.050  -7.992  -2.718  1.00106.85           C
ATOM    289  NZ  LYS    38      17.114  -8.827  -1.938  1.00106.85           N
ATOM    290  C   LYS    38      23.807  -7.360  -1.177  1.00106.85           C
ATOM    291  O   LYS    38      24.635  -7.477  -2.077  1.00106.85           O
ATOM    292  N   HIS    39      24.128  -6.847   0.026  1.00 37.07           N
ATOM    293  CA  HIS    39      25.456  -6.367   0.294  1.00 37.07           C
ATOM    294  ND1 HIS    39      27.249  -8.762   1.812  1.00 37.07           N
ATOM    295  CG  HIS    39      26.662  -8.607   0.575  1.00 37.07           C
ATOM    296  CB  HIS    39      26.591  -7.304  -0.165  1.00 37.07           C
ATOM    297  NE2 HIS    39      26.511 -10.769   1.201  1.00 37.07           N
ATOM    298  CD2 HIS    39      26.218  -9.840   0.218  1.00 37.07           C
ATOM    299  CE1 HIS    39      27.131 -10.075   2.137  1.00 37.07           C
ATOM    300  C   HIS    39      25.617  -5.059  -0.468  1.00 37.07           C
ATOM    301  O   HIS    39      25.525  -5.092  -1.725  1.00 37.07           O
ATOM    302  OXT HIS    39      25.836  -4.010   0.195  1.00 37.07           O
TER     303      HIS    39
END
