# Supplementary material for: Prediction of Anticancer Peptides with High Efficacy and Low Toxicity by Hybrid Model Based on 3D Structure of Peptides
Source: Int J Mol Sci. 2021 May 26;22(11):5630. doi: 10.3390/ijms22115630 (PMC8198792; doi:10.3390/ijms22115630)
Supplement: Supplementary file 1 [file ijms-22-05630-s001.zip › Supplement2(Datasets)/ACPs(PDB)/D1/PDB(Negative)/(14)NL_satpdb10178.pdb]

ATOM      1  N   GLY     1      11.027  -8.734 -14.218  1.00  0.00           N  
ATOM      2  H   GLY     1      11.356  -8.576 -13.276  1.00  0.00           H  
ATOM      3  CA  GLY     1      11.859  -8.222 -15.329  1.00  0.00           C  
ATOM      4  HA2 GLY     1      12.816  -7.928 -14.899  1.00  0.00           H  
ATOM      5  HA3 GLY     1      11.969  -9.046 -16.033  1.00  0.00           H  
ATOM      6  C   GLY     1      11.304  -6.960 -16.095  1.00  0.00           C  
ATOM      7  O   GLY     1      11.681  -6.696 -17.250  1.00  0.00           O  
ATOM      8  N   ILE     2      10.313  -6.270 -15.521  1.00  0.00           N  
ATOM      9  H   ILE     2       9.990  -6.562 -14.610  1.00  0.00           H  
ATOM     10  CA  ILE     2       9.783  -4.947 -16.103  1.00  0.00           C  
ATOM     11  HA  ILE     2      10.645  -4.431 -16.527  1.00  0.00           H  
ATOM     12  CB  ILE     2       8.696  -5.250 -17.220  1.00  0.00           C  
ATOM     13  HB  ILE     2       9.191  -5.902 -17.939  1.00  0.00           H  
ATOM     14  CG2 ILE     2       7.397  -5.820 -16.566  1.00  0.00           C  
ATOM     15 HG21 ILE     2       7.585  -6.724 -15.987  1.00  0.00           H  
ATOM     16 HG22 ILE     2       6.943  -5.085 -15.902  1.00  0.00           H  
ATOM     17 HG23 ILE     2       6.627  -5.971 -17.323  1.00  0.00           H  
ATOM     18  CG1 ILE     2       8.370  -3.989 -18.050  1.00  0.00           C  
ATOM     19 HG12 ILE     2       7.492  -4.205 -18.660  1.00  0.00           H  
ATOM     20 HG13 ILE     2       8.067  -3.183 -17.382  1.00  0.00           H  
ATOM     21  CD1 ILE     2       9.522  -3.439 -18.903  1.00  0.00           C  
ATOM     22 HD11 ILE     2       9.132  -2.657 -19.555  1.00  0.00           H  
ATOM     23 HD12 ILE     2      10.436  -3.105 -18.411  1.00  0.00           H  
ATOM     24 HD13 ILE     2       9.793  -4.251 -19.578  1.00  0.00           H  
ATOM     25  C   ILE     2       9.328  -4.212 -14.838  1.00  0.00           C  
ATOM     26  O   ILE     2       9.261  -4.795 -13.729  1.00  0.00           O  
ATOM     27  N   LEU     3       8.916  -2.915 -15.066  1.00  0.00           N  
ATOM     28  H   LEU     3       9.022  -2.367 -15.907  1.00  0.00           H  
ATOM     29  CA  LEU     3       8.225  -2.231 -13.957  1.00  0.00           C  
ATOM     30  HA  LEU     3       8.800  -2.469 -13.062  1.00  0.00           H  
ATOM     31  CB  LEU     3       8.072  -0.759 -14.304  1.00  0.00           C  
ATOM     32  HB2 LEU     3       8.480  -0.581 -15.299  1.00  0.00           H  
ATOM     33  HB3 LEU     3       7.027  -0.457 -14.379  1.00  0.00           H  
ATOM     34  CG  LEU     3       8.941   0.172 -13.435  1.00  0.00           C  
ATOM     35  HG  LEU     3       8.893   1.086 -14.027  1.00  0.00           H  
ATOM     36  CD1 LEU     3       8.470   0.710 -12.120  1.00  0.00           C  
ATOM     37 HD11 LEU     3       7.442   0.992 -12.349  1.00  0.00           H  
ATOM     38 HD12 LEU     3       8.474  -0.120 -11.413  1.00  0.00           H  
ATOM     39 HD13 LEU     3       9.107   1.486 -11.694  1.00  0.00           H  
ATOM     40  CD2 LEU     3      10.407  -0.291 -13.407  1.00  0.00           C  
ATOM     41 HD21 LEU     3      10.958   0.521 -12.932  1.00  0.00           H  
ATOM     42 HD22 LEU     3      10.542  -1.191 -12.807  1.00  0.00           H  
ATOM     43 HD23 LEU     3      10.710  -0.531 -14.426  1.00  0.00           H  
ATOM     44  C   LEU     3       6.862  -2.879 -13.632  1.00  0.00           C  
ATOM     45  O   LEU     3       6.180  -3.303 -14.576  1.00  0.00           O  
ATOM     46  N   GLY     4       6.331  -2.680 -12.422  1.00  0.00           N  
ATOM     47  H   GLY     4       6.961  -2.159 -11.829  1.00  0.00           H  
ATOM     48  CA  GLY     4       5.013  -3.064 -11.962  1.00  0.00           C  
ATOM     49  HA2 GLY     4       4.669  -2.295 -11.270  1.00  0.00           H  
ATOM     50  HA3 GLY     4       4.252  -2.914 -12.728  1.00  0.00           H  
ATOM     51  C   GLY     4       4.966  -4.548 -11.469  1.00  0.00           C  
ATOM     52  O   GLY     4       5.973  -5.043 -10.944  1.00  0.00           O  
ATOM     53  N   ASN     5       3.856  -5.162 -11.693  1.00  0.00           N  
ATOM     54  H   ASN     5       3.033  -4.715 -12.072  1.00  0.00           H  
ATOM     55  CA  ASN     5       3.761  -6.555 -11.358  1.00  0.00           C  
ATOM     56  HA  ASN     5       4.731  -7.049 -11.415  1.00  0.00           H  
ATOM     57  CB  ASN     5       3.296  -6.759  -9.949  1.00  0.00           C  
ATOM     58  HB2 ASN     5       3.681  -5.890  -9.416  1.00  0.00           H  
ATOM     59  HB3 ASN     5       2.214  -6.801 -10.070  1.00  0.00           H  
ATOM     60  CG  ASN     5       3.800  -7.984  -9.223  1.00  0.00           C  
ATOM     61  OD1 ASN     5       4.590  -7.941  -8.312  1.00  0.00           O  
ATOM     62  ND2 ASN     5       3.354  -9.200  -9.542  1.00  0.00           N  
ATOM     63 HD21 ASN     5       3.568  -9.987  -8.946  1.00  0.00           H  
ATOM     64 HD22 ASN     5       2.605  -9.328 -10.208  1.00  0.00           H  
ATOM     65  C   ASN     5       2.862  -7.315 -12.333  1.00  0.00           C  
ATOM     66  O   ASN     5       1.703  -7.055 -12.475  1.00  0.00           O  
ATOM     67  N   ILE     6       3.425  -8.391 -12.958  1.00  0.00           N  
ATOM     68  H   ILE     6       4.403  -8.465 -12.715  1.00  0.00           H  
ATOM     69  CA  ILE     6       2.601  -9.345 -13.745  1.00  0.00           C  
ATOM     70  HA  ILE     6       1.853  -8.811 -14.332  1.00  0.00           H  
ATOM     71  CB  ILE     6       3.477 -10.061 -14.845  1.00  0.00           C  
ATOM     72  HB  ILE     6       4.117 -10.767 -14.316  1.00  0.00           H  
ATOM     73  CG2 ILE     6       2.667 -10.957 -15.884  1.00  0.00           C  
ATOM     74 HG21 ILE     6       1.768 -10.396 -16.135  1.00  0.00           H  
ATOM     75 HG22 ILE     6       3.200 -11.141 -16.817  1.00  0.00           H  
ATOM     76 HG23 ILE     6       2.368 -11.807 -15.270  1.00  0.00           H  
ATOM     77  CG1 ILE     6       4.434  -9.175 -15.701  1.00  0.00           C  
ATOM     78 HG12 ILE     6       5.121  -8.716 -14.990  1.00  0.00           H  
ATOM     79 HG13 ILE     6       5.147  -9.763 -16.278  1.00  0.00           H  
ATOM     80  CD1 ILE     6       3.776  -8.057 -16.526  1.00  0.00           C  
ATOM     81 HD11 ILE     6       3.204  -7.366 -15.908  1.00  0.00           H  
ATOM     82 HD12 ILE     6       4.624  -7.589 -17.025  1.00  0.00           H  
ATOM     83 HD13 ILE     6       3.275  -8.533 -17.370  1.00  0.00           H  
ATOM     84  C   ILE     6       1.844 -10.390 -12.905  1.00  0.00           C  
ATOM     85  O   ILE     6       2.235 -10.785 -11.814  1.00  0.00           O  
ATOM     86  N   VAL     7       0.732 -10.899 -13.455  1.00  0.00           N  
ATOM     87  H   VAL     7       0.410 -10.579 -14.358  1.00  0.00           H  
ATOM     88  CA  VAL     7      -0.201 -11.837 -12.835  1.00  0.00           C  
ATOM     89  HA  VAL     7      -0.378 -11.480 -11.821  1.00  0.00           H  
ATOM     90  CB  VAL     7      -1.614 -11.848 -13.495  1.00  0.00           C  
ATOM     91  HB  VAL     7      -2.326 -12.432 -12.912  1.00  0.00           H  
ATOM     92  CG1 VAL     7      -2.299 -10.393 -13.610  1.00  0.00           C  
ATOM     93 HG11 VAL     7      -2.481 -10.011 -12.605  1.00  0.00           H  
ATOM     94 HG12 VAL     7      -1.694  -9.678 -14.166  1.00  0.00           H  
ATOM     95 HG13 VAL     7      -3.270 -10.431 -14.103  1.00  0.00           H  
ATOM     96  CG2 VAL     7      -1.456 -12.412 -14.926  1.00  0.00           C  
ATOM     97 HG21 VAL     7      -1.024 -13.412 -14.957  1.00  0.00           H  
ATOM     98 HG22 VAL     7      -2.460 -12.511 -15.341  1.00  0.00           H  
ATOM     99 HG23 VAL     7      -0.996 -11.704 -15.616  1.00  0.00           H  
ATOM    100  C   VAL     7       0.397 -13.332 -12.718  1.00  0.00           C  
ATOM    101  O   VAL     7       1.178 -13.765 -13.594  1.00  0.00           O  
ATOM    102  N   GLY     8       0.016 -14.074 -11.615  1.00  0.00           N  
ATOM    103  H   GLY     8      -0.586 -13.644 -10.928  1.00  0.00           H  
ATOM    104  CA  GLY     8       0.471 -15.414 -11.144  1.00  0.00           C  
ATOM    105  HA2 GLY     8      -0.284 -16.188 -11.009  1.00  0.00           H  
ATOM    106  HA3 GLY     8       1.132 -15.851 -11.892  1.00  0.00           H  
ATOM    107  C   GLY     8       1.291 -15.503  -9.965  1.00  0.00           C  
ATOM    108  O   GLY     8       1.481 -16.558  -9.435  1.00  0.00           O  
ATOM    109  N   MET     9       1.790 -14.361  -9.562  1.00  0.00           N  
ATOM    110  H   MET     9       1.451 -13.544 -10.050  1.00  0.00           H  
ATOM    111  CA  MET     9       2.394 -14.087  -8.196  1.00  0.00           C  
ATOM    112  HA  MET     9       2.046 -14.852  -7.502  1.00  0.00           H  
ATOM    113  CB  MET     9       3.918 -14.290  -8.342  1.00  0.00           C  
ATOM    114  HB2 MET     9       4.427 -13.548  -8.956  1.00  0.00           H  
ATOM    115  HB3 MET     9       4.256 -14.237  -7.308  1.00  0.00           H  
ATOM    116  CG  MET     9       4.420 -15.635  -8.841  1.00  0.00           C  
ATOM    117  HG2 MET     9       3.798 -16.375  -8.339  1.00  0.00           H  
ATOM    118  HG3 MET     9       4.279 -15.722  -9.919  1.00  0.00           H  
ATOM    119  SD  MET     9       6.139 -16.043  -8.607  1.00  0.00           S  
ATOM    120  CE  MET     9       6.321 -17.598  -9.401  1.00  0.00           C  
ATOM    121  HE1 MET     9       5.924 -18.346  -8.715  1.00  0.00           H  
ATOM    122  HE2 MET     9       5.654 -17.649 -10.262  1.00  0.00           H  
ATOM    123  HE3 MET     9       7.385 -17.731  -9.598  1.00  0.00           H  
ATOM    124  C   MET     9       2.111 -12.697  -7.613  1.00  0.00           C  
ATOM    125  O   MET     9       2.201 -11.659  -8.212  1.00  0.00           O  
ATOM    126  N   GLY    10       1.988 -12.639  -6.272  1.00  0.00           N  
ATOM    127  H   GLY    10       1.742 -13.496  -5.796  1.00  0.00           H  
ATOM    128  CA  GLY    10       1.978 -11.396  -5.538  1.00  0.00           C  
ATOM    129  HA2 GLY    10       1.410 -10.588  -5.999  1.00  0.00           H  
ATOM    130  HA3 GLY    10       1.474 -11.538  -4.582  1.00  0.00           H  
ATOM    131  C   GLY    10       3.418 -10.699  -5.387  1.00  0.00           C  
ATOM    132  O   GLY    10       3.658 -10.147  -4.324  1.00  0.00           O  
ATOM    133  N   LYS    11       4.386 -10.831  -6.331  1.00  0.00           N  
ATOM    134  H   LYS    11       4.035 -11.176  -7.213  1.00  0.00           H  
ATOM    135  CA  LYS    11       5.736 -10.352  -6.414  1.00  0.00           C  
ATOM    136  HA  LYS    11       5.707  -9.304  -6.117  1.00  0.00           H  
ATOM    137  CB  LYS    11       6.559 -11.222  -5.490  1.00  0.00           C  
ATOM    138  HB2 LYS    11       6.251 -10.971  -4.475  1.00  0.00           H  
ATOM    139  HB3 LYS    11       6.312 -12.278  -5.599  1.00  0.00           H  
ATOM    140  CG  LYS    11       8.026 -11.103  -5.474  1.00  0.00           C  
ATOM    141  HG2 LYS    11       8.270 -10.042  -5.427  1.00  0.00           H  
ATOM    142  HG3 LYS    11       8.425 -11.448  -4.521  1.00  0.00           H  
ATOM    143  CD  LYS    11       8.856 -11.768  -6.567  1.00  0.00           C  
ATOM    144  HD2 LYS    11       8.864 -11.062  -7.397  1.00  0.00           H  
ATOM    145  HD3 LYS    11       9.863 -11.862  -6.160  1.00  0.00           H  
ATOM    146  CE  LYS    11       8.425 -13.162  -7.020  1.00  0.00           C  
ATOM    147  HE2 LYS    11       9.338 -13.640  -7.376  1.00  0.00           H  
ATOM    148  HE3 LYS    11       8.009 -13.713  -6.176  1.00  0.00           H  
ATOM    149  NZ  LYS    11       7.486 -13.211  -8.235  1.00  0.00           N  
ATOM    150  HZ1 LYS    11       8.026 -12.775  -8.969  1.00  0.00           H  
ATOM    151  HZ2 LYS    11       7.175 -14.149  -8.446  1.00  0.00           H  
ATOM    152  HZ3 LYS    11       6.668 -12.628  -8.130  1.00  0.00           H  
ATOM    153  C   LYS    11       6.183 -10.396  -7.888  1.00  0.00           C  
ATOM    154  O   LYS    11       5.676 -11.200  -8.690  1.00  0.00           O  
ATOM    155  N   GLN    12       7.037  -9.498  -8.382  1.00  0.00           N  
ATOM    156  H   GLN    12       7.427  -8.774  -7.795  1.00  0.00           H  
ATOM    157  CA  GLN    12       7.228  -9.278  -9.848  1.00  0.00           C  
ATOM    158  HA  GLN    12       6.217  -9.202 -10.248  1.00  0.00           H  
ATOM    159  CB  GLN    12       8.002  -7.905 -10.058  1.00  0.00           C  
ATOM    160  HB2 GLN    12       7.508  -7.102  -9.511  1.00  0.00           H  
ATOM    161  HB3 GLN    12       9.008  -8.035  -9.657  1.00  0.00           H  
ATOM    162  CG  GLN    12       8.247  -7.394 -11.486  1.00  0.00           C  
ATOM    163  HG2 GLN    12       8.723  -6.422 -11.357  1.00  0.00           H  
ATOM    164  HG3 GLN    12       9.083  -7.983 -11.864  1.00  0.00           H  
ATOM    165  CD  GLN    12       7.063  -7.482 -12.512  1.00  0.00           C  
ATOM    166  OE1 GLN    12       6.203  -8.303 -12.475  1.00  0.00           O  
ATOM    167  NE2 GLN    12       7.045  -6.628 -13.530  1.00  0.00           N  
ATOM    168 HE21 GLN    12       6.238  -6.665 -14.136  1.00  0.00           H  
ATOM    169 HE22 GLN    12       7.783  -5.939 -13.561  1.00  0.00           H  
ATOM    170  C   GLN    12       7.870 -10.499 -10.553  1.00  0.00           C  
ATOM    171  O   GLN    12       8.578 -11.258  -9.905  1.00  0.00           O  
ATOM    172  N   VAL    13       7.431 -10.773 -11.801  1.00  0.00           N  
ATOM    173  H   VAL    13       6.846 -10.165 -12.355  1.00  0.00           H  
ATOM    174  CA  VAL    13       7.729 -12.007 -12.550  1.00  0.00           C  
ATOM    175  HA  VAL    13       8.811 -12.111 -12.466  1.00  0.00           H  
ATOM    176  CB  VAL    13       6.918 -13.190 -11.968  1.00  0.00           C  
ATOM    177  HB  VAL    13       6.953 -13.049 -10.888  1.00  0.00           H  
ATOM    178  CG1 VAL    13       5.408 -13.240 -12.394  1.00  0.00           C  
ATOM    179 HG11 VAL    13       4.845 -13.977 -11.821  1.00  0.00           H  
ATOM    180 HG12 VAL    13       5.017 -12.248 -12.164  1.00  0.00           H  
ATOM    181 HG13 VAL    13       5.160 -13.393 -13.444  1.00  0.00           H  
ATOM    182  CG2 VAL    13       7.574 -14.640 -12.110  1.00  0.00           C  
ATOM    183 HG21 VAL    13       8.496 -14.749 -11.540  1.00  0.00           H  
ATOM    184 HG22 VAL    13       6.792 -15.366 -11.886  1.00  0.00           H  
ATOM    185 HG23 VAL    13       7.854 -14.704 -13.162  1.00  0.00           H  
ATOM    186  C   VAL    13       7.440 -11.746 -14.037  1.00  0.00           C  
ATOM    187  O   VAL    13       6.713 -10.867 -14.375  1.00  0.00           O  
ATOM    188  N   VAL    14       8.061 -12.608 -14.847  1.00  0.00           N  
ATOM    189  H   VAL    14       8.686 -13.289 -14.439  1.00  0.00           H  
ATOM    190  CA  VAL    14       7.778 -12.823 -16.251  1.00  0.00           C  
ATOM    191  HA  VAL    14       6.688 -12.848 -16.252  1.00  0.00           H  
ATOM    192  CB  VAL    14       8.212 -11.728 -17.232  1.00  0.00           C  
ATOM    193  HB  VAL    14       7.771 -10.821 -16.818  1.00  0.00           H  
ATOM    194  CG1 VAL    14       9.804 -11.577 -17.361  1.00  0.00           C  
ATOM    195 HG11 VAL    14      10.222 -12.511 -17.736  1.00  0.00           H  
ATOM    196 HG12 VAL    14      10.032 -10.794 -18.084  1.00  0.00           H  
ATOM    197 HG13 VAL    14      10.208 -11.250 -16.403  1.00  0.00           H  
ATOM    198  CG2 VAL    14       7.595 -11.882 -18.620  1.00  0.00           C  
ATOM    199 HG21 VAL    14       6.539 -12.151 -18.624  1.00  0.00           H  
ATOM    200 HG22 VAL    14       7.716 -10.985 -19.228  1.00  0.00           H  
ATOM    201 HG23 VAL    14       8.062 -12.647 -19.241  1.00  0.00           H  
ATOM    202  C   VAL    14       8.337 -14.173 -16.695  1.00  0.00           C  
ATOM    203  O   VAL    14       9.438 -14.613 -16.343  1.00  0.00           O  
ATOM    204  N   CYS    15       7.507 -14.800 -17.575  1.00  0.00           N  
ATOM    205  H   CYS    15       6.772 -14.206 -17.932  1.00  0.00           H  
ATOM    206  CA  CYS    15       7.756 -16.073 -18.202  1.00  0.00           C  
ATOM    207  HA  CYS    15       8.712 -15.968 -18.716  1.00  0.00           H  
ATOM    208  CB  CYS    15       7.928 -17.233 -17.208  1.00  0.00           C  
ATOM    209  HB2 CYS    15       8.386 -16.917 -16.271  1.00  0.00           H  
ATOM    210  HB3 CYS    15       7.000 -17.749 -16.961  1.00  0.00           H  
ATOM    211  SG  CYS    15       8.965 -18.393 -18.116  1.00  0.00           S  
ATOM    212  HG  CYS    15      10.008 -17.559 -18.153  1.00  0.00           H  
ATOM    213  C   CYS    15       6.739 -16.312 -19.378  1.00  0.00           C  
ATOM    214  O   CYS    15       6.068 -15.383 -19.794  1.00  0.00           O  
ATOM    215  N   GLY    16       6.708 -17.586 -19.886  1.00  0.00           N  
ATOM    216  H   GLY    16       7.422 -18.213 -19.545  1.00  0.00           H  
ATOM    217  CA  GLY    16       5.511 -18.160 -20.540  1.00  0.00           C  
ATOM    218  HA2 GLY    16       5.295 -17.714 -21.511  1.00  0.00           H  
ATOM    219  HA3 GLY    16       5.717 -19.195 -20.815  1.00  0.00           H  
ATOM    220  C   GLY    16       4.285 -18.118 -19.593  1.00  0.00           C  
ATOM    221  O   GLY    16       4.425 -18.152 -18.376  1.00  0.00           O  
ATOM    222  N   LEU    17       3.122 -18.047 -20.184  1.00  0.00           N  
ATOM    223  H   LEU    17       3.116 -18.061 -21.194  1.00  0.00           H  
ATOM    224  CA  LEU    17       1.813 -17.829 -19.509  1.00  0.00           C  
ATOM    225  HA  LEU    17       1.853 -16.873 -18.988  1.00  0.00           H  
ATOM    226  CB  LEU    17       0.693 -17.832 -20.571  1.00  0.00           C  
ATOM    227  HB2 LEU    17       1.086 -17.557 -21.550  1.00  0.00           H  
ATOM    228  HB3 LEU    17       0.210 -18.808 -20.621  1.00  0.00           H  
ATOM    229  CG  LEU    17      -0.477 -16.822 -20.381  1.00  0.00           C  
ATOM    230  HG  LEU    17       0.037 -15.872 -20.232  1.00  0.00           H  
ATOM    231  CD1 LEU    17      -1.400 -16.809 -21.672  1.00  0.00           C  
ATOM    232 HD11 LEU    17      -2.134 -16.020 -21.509  1.00  0.00           H  
ATOM    233 HD12 LEU    17      -0.841 -16.521 -22.563  1.00  0.00           H  
ATOM    234 HD13 LEU    17      -1.829 -17.799 -21.825  1.00  0.00           H  
ATOM    235  CD2 LEU    17      -1.395 -17.182 -19.194  1.00  0.00           C  
ATOM    236 HD21 LEU    17      -2.305 -16.590 -19.285  1.00  0.00           H  
ATOM    237 HD22 LEU    17      -1.755 -18.206 -19.294  1.00  0.00           H  
ATOM    238 HD23 LEU    17      -0.933 -16.967 -18.229  1.00  0.00           H  
ATOM    239  C   LEU    17       1.602 -19.006 -18.542  1.00  0.00           C  
ATOM    240  O   LEU    17       1.557 -20.193 -18.909  1.00  0.00           O  
ATOM    241  N   SER    18       1.489 -18.726 -17.223  1.00  0.00           N  
ATOM    242  H   SER    18       1.427 -17.753 -16.960  1.00  0.00           H  
ATOM    243  CA  SER    18       1.619 -19.756 -16.192  1.00  0.00           C  
ATOM    244  HA  SER    18       0.803 -20.474 -16.102  1.00  0.00           H  
ATOM    245  CB  SER    18       2.905 -20.679 -16.431  1.00  0.00           C  
ATOM    246  HB2 SER    18       3.107 -21.440 -15.677  1.00  0.00           H  
ATOM    247  HB3 SER    18       2.890 -21.318 -17.314  1.00  0.00           H  
ATOM    248  OG  SER    18       4.031 -19.912 -16.367  1.00  0.00           O  
ATOM    249  HG  SER    18       4.037 -19.370 -17.159  1.00  0.00           H  
ATOM    250  C   SER    18       1.625 -19.042 -14.799  1.00  0.00           C  
ATOM    251  O   SER    18       1.402 -17.812 -14.864  1.00  0.00           O  
ATOM    252  N   GLY    19       1.770 -19.663 -13.646  1.00  0.00           N  
ATOM    253  H   GLY    19       2.113 -20.610 -13.584  1.00  0.00           H  
ATOM    254  CA  GLY    19       2.043 -18.903 -12.476  1.00  0.00           C  
ATOM    255  HA2 GLY    19       1.300 -18.136 -12.256  1.00  0.00           H  
ATOM    256  HA3 GLY    19       2.030 -19.496 -11.561  1.00  0.00           H  
ATOM    257  C   GLY    19       3.281 -18.055 -12.469  1.00  0.00           C  
ATOM    258  O   GLY    19       3.422 -17.037 -11.745  1.00  0.00           O  
ATOM    259  N   LEU    20       4.161 -18.356 -13.455  1.00  0.00           N  
ATOM    260  H   LEU    20       4.051 -19.221 -13.964  1.00  0.00           H  
ATOM    261  CA  LEU    20       5.365 -17.548 -13.747  1.00  0.00           C  
ATOM    262  HA  LEU    20       5.811 -17.254 -12.797  1.00  0.00           H  
ATOM    263  CB  LEU    20       6.311 -18.331 -14.605  1.00  0.00           C  
ATOM    264  HB2 LEU    20       5.872 -18.542 -15.580  1.00  0.00           H  
ATOM    265  HB3 LEU    20       7.229 -17.761 -14.744  1.00  0.00           H  
ATOM    266  CG  LEU    20       6.756 -19.712 -13.948  1.00  0.00           C  
ATOM    267  HG  LEU    20       5.939 -20.422 -13.824  1.00  0.00           H  
ATOM    268  CD1 LEU    20       7.924 -20.301 -14.840  1.00  0.00           C  
ATOM    269 HD11 LEU    20       8.870 -19.905 -14.470  1.00  0.00           H  
ATOM    270 HD12 LEU    20       7.936 -21.391 -14.837  1.00  0.00           H  
ATOM    271 HD13 LEU    20       7.807 -20.092 -15.903  1.00  0.00           H  
ATOM    272  CD2 LEU    20       7.337 -19.548 -12.507  1.00  0.00           C  
ATOM    273 HD21 LEU    20       8.137 -18.812 -12.594  1.00  0.00           H  
ATOM    274 HD22 LEU    20       6.684 -19.279 -11.676  1.00  0.00           H  
ATOM    275 HD23 LEU    20       7.591 -20.581 -12.269  1.00  0.00           H  
ATOM    276  C   LEU    20       5.089 -16.261 -14.577  1.00  0.00           C  
ATOM    277  O   LEU    20       6.019 -15.525 -14.818  1.00  0.00           O  
ATOM    278  N   CYS    21       3.861 -16.004 -14.999  1.00  0.00           N  
ATOM    279  H   CYS    21       3.109 -16.622 -14.730  1.00  0.00           H  
ATOM    280  CA  CYS    21       3.347 -14.956 -15.840  1.00  0.00           C  
ATOM    281  HA  CYS    21       3.713 -14.008 -15.446  1.00  0.00           H  
ATOM    282  CB  CYS    21       4.015 -15.097 -17.201  1.00  0.00           C  
ATOM    283  HB2 CYS    21       5.070 -15.366 -17.143  1.00  0.00           H  
ATOM    284  HB3 CYS    21       3.473 -15.879 -17.733  1.00  0.00           H  
ATOM    285  SG  CYS    21       3.828 -13.587 -18.154  1.00  0.00           S  
ATOM    286  HG  CYS    21       4.613 -14.042 -19.134  1.00  0.00           H  
ATOM    287  C   CYS    21       1.754 -14.767 -15.953  1.00  0.00           C  
ATOM    288  O   CYS    21       1.211 -15.400 -16.833  1.00  0.00           O  
TER   
END   
