# Supplementary material for: Prediction of Anticancer Peptides with High Efficacy and Low Toxicity by Hybrid Model Based on 3D Structure of Peptides
Source: Int J Mol Sci. 2021 May 26;22(11):5630. doi: 10.3390/ijms22115630 (PMC8198792; doi:10.3390/ijms22115630)
Supplement: Supplementary file 1 [file ijms-22-05630-s001.zip › Supplement2(Datasets)/ACPs(PDB)/D1/PDB(Negative)/(140)NL_satpdb11883.pdb]

EXPDTA    THEORETICAL MODEL, MODELLER 9.13 2015/09/21 02:01:47
REMARK   6 MODELLER OBJECTIVE FUNCTION:       779.7645
REMARK   6 MODELLER BEST TEMPLATE % SEQ ID:  32.258
ATOM      1  N   GLY     1      50.902  37.237  18.595  1.00  6.55           N
ATOM      2  CA  GLY     1      51.847  36.212  19.086  1.00  6.55           C
ATOM      3  C   GLY     1      53.246  36.682  18.900  1.00  6.55           C
ATOM      4  O   GLY     1      53.592  37.260  17.871  1.00  6.55           O
ATOM      5  N   LEU     2      54.092  36.441  19.916  1.00 28.60           N
ATOM      6  CA  LEU     2      55.458  36.865  19.848  1.00 28.60           C
ATOM      7  CB  LEU     2      56.263  36.542  21.120  1.00 28.60           C
ATOM      8  CG  LEU     2      55.772  37.286  22.374  1.00 28.60           C
ATOM      9  CD1 LEU     2      56.615  36.923  23.609  1.00 28.60           C
ATOM     10  CD2 LEU     2      55.688  38.799  22.125  1.00 28.60           C
ATOM     11  C   LEU     2      56.106  36.124  18.727  1.00 28.60           C
ATOM     12  O   LEU     2      56.919  36.672  17.984  1.00 28.60           O
ATOM     13  N   TRP     3      55.752  34.840  18.565  1.00101.98           N
ATOM     14  CA  TRP     3      56.412  34.082  17.548  1.00101.98           C
ATOM     15  CB  TRP     3      55.942  32.617  17.494  1.00101.98           C
ATOM     16  CG  TRP     3      56.414  31.786  18.667  1.00101.98           C
ATOM     17  CD2 TRP     3      55.688  31.630  19.897  1.00101.98           C
ATOM     18  CD1 TRP     3      57.559  31.056  18.801  1.00101.98           C
ATOM     19  NE1 TRP     3      57.597  30.462  20.039  1.00101.98           N
ATOM     20  CE2 TRP     3      56.451  30.804  20.724  1.00101.98           C
ATOM     21  CE3 TRP     3      54.486  32.134  20.302  1.00101.98           C
ATOM     22  CZ2 TRP     3      56.020  30.469  21.975  1.00101.98           C
ATOM     23  CZ3 TRP     3      54.054  31.794  21.565  1.00101.98           C
ATOM     24  CH2 TRP     3      54.806  30.978  22.384  1.00101.98           C
ATOM     25  C   TRP     3      56.182  34.715  16.209  1.00101.98           C
ATOM     26  O   TRP     3      57.140  34.994  15.490  1.00101.98           O
ATOM     27  N   ASN     4      54.917  34.982  15.833  1.00 90.79           N
ATOM     28  CA  ASN     4      54.691  35.562  14.540  1.00 90.79           C
ATOM     29  CB  ASN     4      53.213  35.579  14.106  1.00 90.79           C
ATOM     30  CG  ASN     4      52.441  36.535  14.998  1.00 90.79           C
ATOM     31  OD1 ASN     4      52.271  37.707  14.665  1.00 90.79           O
ATOM     32  ND2 ASN     4      51.947  36.022  16.156  1.00 90.79           N
ATOM     33  C   ASN     4      55.186  36.974  14.525  1.00 90.79           C
ATOM     34  O   ASN     4      55.757  37.426  13.533  1.00 90.79           O
ATOM     35  N   THR     5      55.003  37.699  15.646  1.00146.11           N
ATOM     36  CA  THR     5      55.315  39.100  15.684  1.00146.11           C
ATOM     37  CB  THR     5      54.990  39.752  17.002  1.00146.11           C
ATOM     38  OG1 THR     5      55.101  41.163  16.886  1.00146.11           O
ATOM     39  CG2 THR     5      55.935  39.227  18.094  1.00146.11           C
ATOM     40  C   THR     5      56.761  39.300  15.387  1.00146.11           C
ATOM     41  O   THR     5      57.120  40.183  14.608  1.00146.11           O
ATOM     42  N   ILE     6      57.638  38.467  15.971  1.00282.60           N
ATOM     43  CA  ILE     6      59.014  38.638  15.638  1.00282.60           C
ATOM     44  CB  ILE     6      59.955  38.019  16.629  1.00282.60           C
ATOM     45  CG1 ILE     6      59.810  38.704  17.997  1.00282.60           C
ATOM     46  CG2 ILE     6      61.377  38.105  16.051  1.00282.60           C
ATOM     47  CD1 ILE     6      60.124  40.201  17.962  1.00282.60           C
ATOM     48  C   ILE     6      59.126  37.907  14.355  1.00282.60           C
ATOM     49  O   ILE     6      59.009  36.684  14.312  1.00282.60           O
ATOM     50  N   LYS     7      59.333  38.677  13.270  1.00277.50           N
ATOM     51  CA  LYS     7      59.302  38.140  11.948  1.00277.50           C
ATOM     52  CB  LYS     7      59.746  39.149  10.878  1.00277.50           C
ATOM     53  CG  LYS     7      58.750  40.295  10.683  1.00277.50           C
ATOM     54  CD  LYS     7      58.586  41.180  11.920  1.00277.50           C
ATOM     55  CE  LYS     7      59.788  42.082  12.208  1.00277.50           C
ATOM     56  NZ  LYS     7      60.957  41.266  12.611  1.00277.50           N
ATOM     57  C   LYS     7      60.211  36.970  11.877  1.00277.50           C
ATOM     58  O   LYS     7      61.434  37.096  11.878  1.00277.50           O
ATOM     59  N   GLU     8      59.594  35.777  11.846  1.00129.63           N
ATOM     60  CA  GLU     8      60.344  34.572  11.722  1.00129.63           C
ATOM     61  CB  GLU     8      59.474  33.314  11.873  1.00129.63           C
ATOM     62  CG  GLU     8      58.318  33.251  10.874  1.00129.63           C
ATOM     63  CD  GLU     8      57.569  31.951  11.117  1.00129.63           C
ATOM     64  OE1 GLU     8      58.191  31.012  11.679  1.00129.63           O
ATOM     65  OE2 GLU     8      56.367  31.881  10.747  1.00129.63           O
ATOM     66  C   GLU     8      60.922  34.563  10.349  1.00129.63           C
ATOM     67  O   GLU     8      62.091  34.239  10.151  1.00129.63           O
ATOM     68  N   ALA     9      60.107  34.970   9.360  1.00315.83           N
ATOM     69  CA  ALA     9      60.536  34.916   7.997  1.00315.83           C
ATOM     70  CB  ALA     9      59.404  34.495   7.053  1.00315.83           C
ATOM     71  C   ALA     9      60.990  36.273   7.573  1.00315.83           C
ATOM     72  O   ALA     9      60.380  37.285   7.909  1.00315.83           O
ATOM     73  N   GLY    10      62.075  36.309   6.778  1.00176.97           N
ATOM     74  CA  GLY    10      62.638  37.549   6.339  1.00176.97           C
ATOM     75  C   GLY    10      61.726  38.081   5.287  1.00176.97           C
ATOM     76  O   GLY    10      60.592  37.626   5.163  1.00176.97           O
ATOM     77  N   LYS    11      62.190  39.088   4.523  1.00102.70           N
ATOM     78  CA  LYS    11      61.360  39.707   3.531  1.00102.70           C
ATOM     79  CB  LYS    11      62.001  40.936   2.861  1.00102.70           C
ATOM     80  CG  LYS    11      63.149  40.634   1.896  1.00102.70           C
ATOM     81  CD  LYS    11      63.484  41.835   1.001  1.00102.70           C
ATOM     82  CE  LYS    11      64.653  41.603   0.044  1.00102.70           C
ATOM     83  NZ  LYS    11      64.844  42.795  -0.815  1.00102.70           N
ATOM     84  C   LYS    11      61.012  38.735   2.446  1.00102.70           C
ATOM     85  O   LYS    11      59.873  38.714   1.982  1.00102.70           O
ATOM     86  N   LYS    12      61.971  37.893   2.016  1.00 60.95           N
ATOM     87  CA  LYS    12      61.727  37.015   0.904  1.00 60.95           C
ATOM     88  CB  LYS    12      62.947  36.164   0.493  1.00 60.95           C
ATOM     89  CG  LYS    12      63.969  36.906  -0.373  1.00 60.95           C
ATOM     90  CD  LYS    12      65.174  36.039  -0.751  1.00 60.95           C
ATOM     91  CE  LYS    12      66.028  36.639  -1.872  1.00 60.95           C
ATOM     92  NZ  LYS    12      67.069  35.678  -2.304  1.00 60.95           N
ATOM     93  C   LYS    12      60.608  36.071   1.210  1.00 60.95           C
ATOM     94  O   LYS    12      59.771  35.808   0.348  1.00 60.95           O
ATOM     95  N   PHE    13      60.538  35.544   2.445  1.00104.68           N
ATOM     96  CA  PHE    13      59.500  34.594   2.721  1.00104.68           C
ATOM     97  CB  PHE    13      59.505  34.039   4.151  1.00104.68           C
ATOM     98  CG  PHE    13      60.578  33.013   4.265  1.00104.68           C
ATOM     99  CD1 PHE    13      61.868  33.360   4.596  1.00104.68           C
ATOM    100  CD2 PHE    13      60.277  31.689   4.043  1.00104.68           C
ATOM    101  CE1 PHE    13      62.841  32.394   4.699  1.00104.68           C
ATOM    102  CE2 PHE    13      61.246  30.720   4.144  1.00104.68           C
ATOM    103  CZ  PHE    13      62.532  31.073   4.473  1.00104.68           C
ATOM    104  C   PHE    13      58.181  35.253   2.505  1.00104.68           C
ATOM    105  O   PHE    13      57.278  34.653   1.925  1.00104.68           O
ATOM    106  N   ALA    14      58.035  36.512   2.952  1.00 39.38           N
ATOM    107  CA  ALA    14      56.788  37.194   2.777  1.00 39.38           C
ATOM    108  CB  ALA    14      56.809  38.626   3.340  1.00 39.38           C
ATOM    109  C   ALA    14      56.530  37.282   1.311  1.00 39.38           C
ATOM    110  O   ALA    14      55.407  37.103   0.850  1.00 39.38           O
ATOM    111  N   ILE    15      57.583  37.528   0.523  1.00 66.93           N
ATOM    112  CA  ILE    15      57.396  37.674  -0.882  1.00 66.93           C
ATOM    113  CB  ILE    15      58.677  37.952  -1.608  1.00 66.93           C
ATOM    114  CG1 ILE    15      59.240  39.316  -1.176  1.00 66.93           C
ATOM    115  CG2 ILE    15      58.420  37.859  -3.116  1.00 66.93           C
ATOM    116  CD1 ILE    15      60.663  39.575  -1.664  1.00 66.93           C
ATOM    117  C   ILE    15      56.796  36.415  -1.418  1.00 66.93           C
ATOM    118  O   ILE    15      55.905  36.473  -2.261  1.00 66.93           O
ATOM    119  N   ASN    16      57.267  35.234  -0.974  1.00117.96           N
ATOM    120  CA  ASN    16      56.709  34.028  -1.522  1.00117.96           C
ATOM    121  CB  ASN    16      57.485  32.765  -1.107  1.00117.96           C
ATOM    122  CG  ASN    16      58.837  32.805  -1.809  1.00117.96           C
ATOM    123  OD1 ASN    16      59.847  32.363  -1.263  1.00117.96           O
ATOM    124  ND2 ASN    16      58.860  33.343  -3.058  1.00117.96           N
ATOM    125  C   ASN    16      55.272  33.847  -1.115  1.00117.96           C
ATOM    126  O   ASN    16      54.403  33.651  -1.963  1.00117.96           O
ATOM    127  N   VAL    17      54.972  33.910   0.197  1.00170.42           N
ATOM    128  CA  VAL    17      53.631  33.663   0.660  1.00170.42           C
ATOM    129  CB  VAL    17      53.569  33.563   2.157  1.00170.42           C
ATOM    130  CG1 VAL    17      54.159  34.836   2.788  1.00170.42           C
ATOM    131  CG2 VAL    17      52.111  33.307   2.545  1.00170.42           C
ATOM    132  C   VAL    17      52.682  34.736   0.210  1.00170.42           C
ATOM    133  O   VAL    17      51.626  34.461  -0.356  1.00170.42           O
ATOM    134  N   LEU    18      53.076  35.994   0.456  1.00121.73           N
ATOM    135  CA  LEU    18      52.416  37.240   0.187  1.00121.73           C
ATOM    136  CB  LEU    18      53.036  38.462   0.887  1.00121.73           C
ATOM    137  CG  LEU    18      52.985  38.391   2.422  1.00121.73           C
ATOM    138  CD1 LEU    18      53.572  39.660   3.062  1.00121.73           C
ATOM    139  CD2 LEU    18      51.565  38.079   2.914  1.00121.73           C
ATOM    140  C   LEU    18      52.474  37.506  -1.273  1.00121.73           C
ATOM    141  O   LEU    18      52.012  38.551  -1.720  1.00121.73           O
ATOM    142  N   ASP    19      53.084  36.587  -2.041  1.00146.24           N
ATOM    143  CA  ASP    19      53.444  36.812  -3.411  1.00146.24           C
ATOM    144  CB  ASP    19      53.917  35.534  -4.140  1.00146.24           C
ATOM    145  CG  ASP    19      52.797  34.505  -4.142  1.00146.24           C
ATOM    146  OD1 ASP    19      51.809  34.706  -3.388  1.00146.24           O
ATOM    147  OD2 ASP    19      52.913  33.502  -4.896  1.00146.24           O
ATOM    148  C   ASP    19      52.345  37.446  -4.200  1.00146.24           C
ATOM    149  O   ASP    19      52.643  38.228  -5.096  1.00146.24           O
ATOM    150  N   LYS    20      51.058  37.149  -3.962  1.00204.64           N
ATOM    151  CA  LYS    20      50.125  37.879  -4.770  1.00204.64           C
ATOM    152  CB  LYS    20      48.667  37.489  -4.473  1.00204.64           C
ATOM    153  CG  LYS    20      48.354  36.004  -4.673  1.00204.64           C
ATOM    154  CD  LYS    20      48.629  35.492  -6.087  1.00204.64           C
ATOM    155  CE  LYS    20      50.056  34.975  -6.286  1.00204.64           C
ATOM    156  NZ  LYS    20      50.182  34.355  -7.623  1.00204.64           N
ATOM    157  C   LYS    20      50.245  39.355  -4.461  1.00204.64           C
ATOM    158  O   LYS    20      50.594  40.155  -5.331  1.00204.64           O
ATOM    159  N   ILE    21      50.010  39.739  -3.188  1.00 86.31           N
ATOM    160  CA  ILE    21      50.007  41.121  -2.781  1.00 86.31           C
ATOM    161  CB  ILE    21      49.464  41.321  -1.396  1.00 86.31           C
ATOM    162  CG1 ILE    21      47.983  40.916  -1.316  1.00 86.31           C
ATOM    163  CG2 ILE    21      49.728  42.782  -1.000  1.00 86.31           C
ATOM    164  CD1 ILE    21      47.458  40.824   0.117  1.00 86.31           C
ATOM    165  C   ILE    21      51.366  41.751  -2.765  1.00 86.31           C
ATOM    166  O   ILE    21      51.583  42.790  -3.386  1.00 86.31           O
ATOM    167  N   ARG    22      52.330  41.130  -2.062  1.00120.38           N
ATOM    168  CA  ARG    22      53.602  41.773  -1.893  1.00120.38           C
ATOM    169  CB  ARG    22      54.573  40.964  -1.012  1.00120.38           C
ATOM    170  CG  ARG    22      55.831  41.743  -0.620  1.00120.38           C
ATOM    171  CD  ARG    22      55.537  42.951   0.271  1.00120.38           C
ATOM    172  NE  ARG    22      56.831  43.618   0.587  1.00120.38           N
ATOM    173  CZ  ARG    22      57.505  43.290   1.729  1.00120.38           C
ATOM    174  NH1 ARG    22      57.007  42.330   2.560  1.00120.38           N
ATOM    175  NH2 ARG    22      58.669  43.931   2.045  1.00120.38           N
ATOM    176  C   ARG    22      54.221  41.919  -3.233  1.00120.38           C
ATOM    177  O   ARG    22      54.710  42.985  -3.605  1.00120.38           O
ATOM    178  N   CYS    23      54.178  40.827  -4.008  1.00 85.64           N
ATOM    179  CA  CYS    23      54.748  40.833  -5.312  1.00 85.64           C
ATOM    180  CB  CYS    23      54.928  39.453  -5.938  1.00 85.64           C
ATOM    181  SG  CYS    23      56.228  38.518  -5.094  1.00 85.64           S
ATOM    182  C   CYS    23      53.902  41.675  -6.197  1.00 85.64           C
ATOM    183  O   CYS    23      54.305  41.982  -7.311  1.00 85.64           O
ATOM    184  N   GLY    24      52.669  42.009  -5.787  1.00 32.41           N
ATOM    185  CA  GLY    24      51.914  42.861  -6.654  1.00 32.41           C
ATOM    186  C   GLY    24      52.690  44.135  -6.803  1.00 32.41           C
ATOM    187  O   GLY    24      52.812  44.669  -7.905  1.00 32.41           O
ATOM    188  N   ILE    25      53.224  44.673  -5.688  1.00 91.30           N
ATOM    189  CA  ILE    25      54.027  45.862  -5.768  1.00 91.30           C
ATOM    190  CB  ILE    25      54.327  46.517  -4.451  1.00 91.30           C
ATOM    191  CG1 ILE    25      54.838  47.946  -4.699  1.00 91.30           C
ATOM    192  CG2 ILE    25      55.324  45.655  -3.666  1.00 91.30           C
ATOM    193  CD1 ILE    25      54.889  48.799  -3.436  1.00 91.30           C
ATOM    194  C   ILE    25      55.326  45.523  -6.427  1.00 91.30           C
ATOM    195  O   ILE    25      55.848  46.293  -7.231  1.00 91.30           O
ATOM    196  N   ALA    26      55.865  44.331  -6.103  1.00 44.79           N
ATOM    197  CA  ALA    26      57.140  43.878  -6.586  1.00 44.79           C
ATOM    198  CB  ALA    26      57.490  42.462  -6.098  1.00 44.79           C
ATOM    199  C   ALA    26      57.087  43.853  -8.078  1.00 44.79           C
ATOM    200  O   ALA    26      58.074  44.150  -8.749  1.00 44.79           O
ATOM    201  N   GLY    27      55.910  43.517  -8.630  1.00100.07           N
ATOM    202  CA  GLY    27      55.729  43.497 -10.044  1.00100.07           C
ATOM    203  C   GLY    27      56.205  42.229 -10.680  1.00100.07           C
ATOM    204  O   GLY    27      57.350  42.134 -11.121  1.00100.07           O
ATOM    205  N   GLY    28      55.326  41.204 -10.733  1.00235.70           N
ATOM    206  CA  GLY    28      55.704  40.091 -11.551  1.00235.70           C
ATOM    207  C   GLY    28      55.798  38.768 -10.862  1.00235.70           C
ATOM    208  O   GLY    28      56.048  37.782 -11.550  1.00235.70           O
ATOM    209  N   CYS    29      55.622  38.643  -9.534  1.00148.20           N
ATOM    210  CA  CYS    29      55.715  37.283  -9.071  1.00148.20           C
ATOM    211  CB  CYS    29      55.653  37.062  -7.553  1.00148.20           C
ATOM    212  SG  CYS    29      57.122  37.642  -6.671  1.00148.20           S
ATOM    213  C   CYS    29      54.560  36.525  -9.630  1.00148.20           C
ATOM    214  O   CYS    29      53.492  37.078  -9.884  1.00148.20           O
ATOM    215  N   LYS    30      54.778  35.222  -9.874  1.00258.36           N
ATOM    216  CA  LYS    30      53.744  34.369 -10.371  1.00258.36           C
ATOM    217  CB  LYS    30      54.060  33.711 -11.727  1.00258.36           C
ATOM    218  CG  LYS    30      52.938  32.805 -12.239  1.00258.36           C
ATOM    219  CD  LYS    30      51.660  33.565 -12.589  1.00258.36           C
ATOM    220  CE  LYS    30      50.547  32.672 -13.139  1.00258.36           C
ATOM    221  NZ  LYS    30      49.310  33.464 -13.306  1.00258.36           N
ATOM    222  C   LYS    30      53.598  33.275  -9.371  1.00258.36           C
ATOM    223  O   LYS    30      54.475  33.065  -8.534  1.00258.36           O
ATOM    224  N   THR    31      52.466  32.554  -9.417  1.00 96.04           N
ATOM    225  CA  THR    31      52.269  31.492  -8.477  1.00 96.04           C
ATOM    226  CB  THR    31      50.946  30.805  -8.636  1.00 96.04           C
ATOM    227  OG1 THR    31      50.738  29.890  -7.570  1.00 96.04           O
ATOM    228  CG2 THR    31      50.927  30.070  -9.986  1.00 96.04           C
ATOM    229  C   THR    31      53.362  30.448  -8.691  1.00 96.04           C
ATOM    230  O   THR    31      54.154  30.601  -9.658  1.00 96.04           O
ATOM    231  OXT THR    31      53.418  29.479  -7.886  1.00 96.04           O
TER     232      THR    31
END
