# Supplementary material for: Prediction of Anticancer Peptides with High Efficacy and Low Toxicity by Hybrid Model Based on 3D Structure of Peptides
Source: Int J Mol Sci. 2021 May 26;22(11):5630. doi: 10.3390/ijms22115630 (PMC8198792; doi:10.3390/ijms22115630)
Supplement: Supplementary file 1 [file ijms-22-05630-s001.zip › Supplement2(Datasets)/ACPs(PDB)/D1/PDB(Negative)/(141)NL_satpdb11884.pdb]

ATOM      1  N   GLU     1       4.840 -26.409   2.635  1.00  0.00           N  
ATOM      2  H   GLU     1       4.625 -26.979   1.830  1.00  0.00           H  
ATOM      3  CA  GLU     1       6.229 -26.105   2.530  1.00  0.00           C  
ATOM      4  HA  GLU     1       6.326 -25.026   2.414  1.00  0.00           H  
ATOM      5  CB  GLU     1       6.905 -26.629   3.773  1.00  0.00           C  
ATOM      6  HB2 GLU     1       6.122 -27.096   4.370  1.00  0.00           H  
ATOM      7  HB3 GLU     1       7.634 -27.334   3.373  1.00  0.00           H  
ATOM      8  CG  GLU     1       7.612 -25.607   4.630  1.00  0.00           C  
ATOM      9  HG2 GLU     1       6.956 -24.792   4.934  1.00  0.00           H  
ATOM     10  HG3 GLU     1       7.731 -26.108   5.590  1.00  0.00           H  
ATOM     11  CD  GLU     1       8.985 -25.002   4.066  1.00  0.00           C  
ATOM     12  OE1 GLU     1       9.625 -24.144   4.722  1.00  0.00           O  
ATOM     13  OE2 GLU     1       9.307 -25.494   2.930  1.00  0.00           O  
ATOM     14  C   GLU     1       6.659 -26.880   1.223  1.00  0.00           C  
ATOM     15  O   GLU     1       5.892 -27.664   0.661  1.00  0.00           O  
ATOM     16  N   GLY     2       7.943 -26.683   0.822  1.00  0.00           N  
ATOM     17  H   GLY     2       8.430 -25.929   1.285  1.00  0.00           H  
ATOM     18  CA  GLY     2       8.589 -27.380  -0.351  1.00  0.00           C  
ATOM     19  HA2 GLY     2       8.285 -28.422  -0.456  1.00  0.00           H  
ATOM     20  HA3 GLY     2       8.201 -26.868  -1.231  1.00  0.00           H  
ATOM     21  C   GLY     2      10.154 -27.336  -0.310  1.00  0.00           C  
ATOM     22  O   GLY     2      10.689 -27.589  -1.392  1.00  0.00           O  
ATOM     23  N   GLY     3      10.804 -27.057   0.821  1.00  0.00           N  
ATOM     24  H   GLY     3      10.323 -26.634   1.602  1.00  0.00           H  
ATOM     25  CA  GLY     3      12.201 -26.954   0.969  1.00  0.00           C  
ATOM     26  HA2 GLY     3      12.413 -27.582   1.834  1.00  0.00           H  
ATOM     27  HA3 GLY     3      12.819 -27.437   0.211  1.00  0.00           H  
ATOM     28  C   GLY     3      12.794 -25.549   1.091  1.00  0.00           C  
ATOM     29  O   GLY     3      13.935 -25.326   0.666  1.00  0.00           O  
ATOM     30  N   GLY     4      12.028 -24.650   1.682  1.00  0.00           N  
ATOM     31  H   GLY     4      11.172 -25.009   2.081  1.00  0.00           H  
ATOM     32  CA  GLY     4      12.419 -23.241   1.859  1.00  0.00           C  
ATOM     33  HA2 GLY     4      12.238 -22.911   2.882  1.00  0.00           H  
ATOM     34  HA3 GLY     4      13.478 -23.229   1.601  1.00  0.00           H  
ATOM     35  C   GLY     4      11.644 -22.254   0.914  1.00  0.00           C  
ATOM     36  O   GLY     4      11.350 -21.195   1.487  1.00  0.00           O  
ATOM     37  N   PRO     5      11.369 -22.390  -0.398  1.00  0.00           N  
ATOM     38  CD  PRO     5      11.695 -23.538  -1.194  1.00  0.00           C  
ATOM     39  HD2 PRO     5      11.177 -24.428  -0.835  1.00  0.00           H  
ATOM     40  HD3 PRO     5      12.771 -23.670  -1.305  1.00  0.00           H  
ATOM     41  CG  PRO     5      11.108 -23.208  -2.572  1.00  0.00           C  
ATOM     42  HG2 PRO     5      11.854 -23.411  -3.340  1.00  0.00           H  
ATOM     43  HG3 PRO     5      10.294 -23.912  -2.740  1.00  0.00           H  
ATOM     44  CB  PRO     5      10.616 -21.748  -2.537  1.00  0.00           C  
ATOM     45  HB2 PRO     5       9.662 -21.671  -3.059  1.00  0.00           H  
ATOM     46  HB3 PRO     5      11.417 -21.120  -2.928  1.00  0.00           H  
ATOM     47  CA  PRO     5      10.448 -21.472  -1.010  1.00  0.00           C  
ATOM     48  HA  PRO     5      10.710 -20.442  -0.767  1.00  0.00           H  
ATOM     49  C   PRO     5       9.113 -21.830  -0.566  1.00  0.00           C  
ATOM     50  O   PRO     5       8.631 -22.955  -0.849  1.00  0.00           O  
ATOM     51  N   GLN     6       8.440 -20.975   0.159  1.00  0.00           N  
ATOM     52  H   GLN     6       8.913 -20.088   0.257  1.00  0.00           H  
ATOM     53  CA  GLN     6       7.238 -21.207   0.929  1.00  0.00           C  
ATOM     54  HA  GLN     6       6.564 -21.844   0.357  1.00  0.00           H  
ATOM     55  CB  GLN     6       7.540 -22.008   2.249  1.00  0.00           C  
ATOM     56  HB2 GLN     6       6.559 -22.229   2.669  1.00  0.00           H  
ATOM     57  HB3 GLN     6       8.085 -22.928   2.035  1.00  0.00           H  
ATOM     58  CG  GLN     6       8.322 -21.203   3.309  1.00  0.00           C  
ATOM     59  HG2 GLN     6       9.320 -21.640   3.345  1.00  0.00           H  
ATOM     60  HG3 GLN     6       8.342 -20.133   3.104  1.00  0.00           H  
ATOM     61  CD  GLN     6       7.654 -21.221   4.681  1.00  0.00           C  
ATOM     62  OE1 GLN     6       6.846 -20.420   5.018  1.00  0.00           O  
ATOM     63  NE2 GLN     6       7.973 -22.133   5.561  1.00  0.00           N  
ATOM     64 HE21 GLN     6       7.843 -22.014   6.556  1.00  0.00           H  
ATOM     65 HE22 GLN     6       8.611 -22.858   5.264  1.00  0.00           H  
ATOM     66  C   GLN     6       6.437 -19.932   1.192  1.00  0.00           C  
ATOM     67  O   GLN     6       6.801 -18.868   0.716  1.00  0.00           O  
ATOM     68  N   TRP     7       5.266 -20.035   1.859  1.00  0.00           N  
ATOM     69  H   TRP     7       5.008 -20.955   2.186  1.00  0.00           H  
ATOM     70  CA  TRP     7       4.461 -18.836   2.133  1.00  0.00           C  
ATOM     71  HA  TRP     7       3.967 -18.442   1.245  1.00  0.00           H  
ATOM     72  CB  TRP     7       3.355 -19.224   3.131  1.00  0.00           C  
ATOM     73  HB2 TRP     7       3.859 -19.456   4.069  1.00  0.00           H  
ATOM     74  HB3 TRP     7       2.855 -18.318   3.475  1.00  0.00           H  
ATOM     75  CG  TRP     7       2.441 -20.349   2.834  1.00  0.00           C  
ATOM     76  CD1 TRP     7       1.360 -20.272   2.054  1.00  0.00           C  
ATOM     77  HD1 TRP     7       1.030 -19.363   1.574  1.00  0.00           H  
ATOM     78  NE1 TRP     7       0.731 -21.545   2.027  1.00  0.00           N  
ATOM     79  HE1 TRP     7       0.037 -21.763   1.327  1.00  0.00           H  
ATOM     80  CE2 TRP     7       1.375 -22.434   2.887  1.00  0.00           C  
ATOM     81  CZ2 TRP     7       1.106 -23.744   3.206  1.00  0.00           C  
ATOM     82  HZ2 TRP     7       0.327 -24.313   2.721  1.00  0.00           H  
ATOM     83  CH2 TRP     7       1.848 -24.358   4.190  1.00  0.00           C  
ATOM     84  HH2 TRP     7       1.602 -25.335   4.580  1.00  0.00           H  
ATOM     85  CZ3 TRP     7       2.918 -23.670   4.808  1.00  0.00           C  
ATOM     86  HZ3 TRP     7       3.426 -24.190   5.607  1.00  0.00           H  
ATOM     87  CE3 TRP     7       3.340 -22.404   4.350  1.00  0.00           C  
ATOM     88  HE3 TRP     7       4.175 -21.988   4.894  1.00  0.00           H  
ATOM     89  CD2 TRP     7       2.554 -21.749   3.336  1.00  0.00           C  
ATOM     90  C   TRP     7       5.222 -17.632   2.684  1.00  0.00           C  
ATOM     91  O   TRP     7       4.983 -16.513   2.212  1.00  0.00           O  
ATOM     92  N   ALA     8       6.247 -17.923   3.510  1.00  0.00           N  
ATOM     93  H   ALA     8       6.307 -18.874   3.844  1.00  0.00           H  
ATOM     94  CA  ALA     8       7.257 -16.951   4.072  1.00  0.00           C  
ATOM     95  HA  ALA     8       6.844 -16.143   4.675  1.00  0.00           H  
ATOM     96  CB  ALA     8       8.152 -17.577   5.114  1.00  0.00           C  
ATOM     97  HB1 ALA     8       7.573 -17.700   6.029  1.00  0.00           H  
ATOM     98  HB2 ALA     8       8.553 -18.507   4.712  1.00  0.00           H  
ATOM     99  HB3 ALA     8       8.976 -16.889   5.303  1.00  0.00           H  
ATOM    100  C   ALA     8       8.106 -16.290   2.990  1.00  0.00           C  
ATOM    101  O   ALA     8       8.935 -15.395   3.301  1.00  0.00           O  
ATOM    102  N   VAL     9       7.900 -16.578   1.714  1.00  0.00           N  
ATOM    103  H   VAL     9       7.220 -17.297   1.510  1.00  0.00           H  
ATOM    104  CA  VAL     9       8.561 -15.855   0.641  1.00  0.00           C  
ATOM    105  HA  VAL     9       8.722 -14.808   0.900  1.00  0.00           H  
ATOM    106  CB  VAL     9      10.053 -16.380   0.520  1.00  0.00           C  
ATOM    107  HB  VAL     9      10.565 -16.321   1.480  1.00  0.00           H  
ATOM    108  CG1 VAL     9      10.119 -17.847   0.090  1.00  0.00           C  
ATOM    109 HG11 VAL     9      10.007 -17.931  -0.991  1.00  0.00           H  
ATOM    110 HG12 VAL     9      11.098 -18.267   0.320  1.00  0.00           H  
ATOM    111 HG13 VAL     9       9.370 -18.472   0.576  1.00  0.00           H  
ATOM    112  CG2 VAL     9      10.930 -15.471  -0.333  1.00  0.00           C  
ATOM    113 HG21 VAL     9      10.722 -14.409  -0.208  1.00  0.00           H  
ATOM    114 HG22 VAL     9      11.941 -15.676   0.019  1.00  0.00           H  
ATOM    115 HG23 VAL     9      10.933 -15.711  -1.397  1.00  0.00           H  
ATOM    116  C   VAL     9       7.686 -15.850  -0.625  1.00  0.00           C  
ATOM    117  O   VAL     9       8.194 -15.958  -1.757  1.00  0.00           O  
ATOM    118  N   GLY    10       6.384 -15.693  -0.406  1.00  0.00           N  
ATOM    119  H   GLY    10       6.057 -15.724   0.549  1.00  0.00           H  
ATOM    120  CA  GLY    10       5.340 -15.552  -1.460  1.00  0.00           C  
ATOM    121  HA2 GLY    10       4.543 -14.991  -0.971  1.00  0.00           H  
ATOM    122  HA3 GLY    10       5.763 -14.918  -2.239  1.00  0.00           H  
ATOM    123  C   GLY    10       4.795 -16.892  -2.115  1.00  0.00           C  
ATOM    124  O   GLY    10       3.957 -16.829  -3.071  1.00  0.00           O  
ATOM    125  N   HIE    11       5.184 -18.149  -1.826  1.00  0.00           N  
ATOM    126  H   HIE    11       5.997 -18.085  -1.231  1.00  0.00           H  
ATOM    127  CA  HIE    11       4.657 -19.360  -2.406  1.00  0.00           C  
ATOM    128  HA  HIE    11       4.516 -19.206  -3.476  1.00  0.00           H  
ATOM    129  CB  HIE    11       5.710 -20.436  -2.387  1.00  0.00           C  
ATOM    130  HB2 HIE    11       6.649 -19.943  -2.640  1.00  0.00           H  
ATOM    131  HB3 HIE    11       5.722 -20.907  -1.404  1.00  0.00           H  
ATOM    132  CG  HIE    11       5.568 -21.543  -3.399  1.00  0.00           C  
ATOM    133  ND1 HIE    11       4.653 -21.598  -4.487  1.00  0.00           N  
ATOM    134  CE1 HIE    11       5.046 -22.569  -5.350  1.00  0.00           C  
ATOM    135  HE1 HIE    11       4.514 -22.900  -6.229  1.00  0.00           H  
ATOM    136  NE2 HIE    11       6.129 -23.171  -4.793  1.00  0.00           N  
ATOM    137  HE2 HIE    11       6.542 -24.030  -5.126  1.00  0.00           H  
ATOM    138  CD2 HIE    11       6.518 -22.491  -3.609  1.00  0.00           C  
ATOM    139  HD2 HIE    11       7.388 -22.718  -3.010  1.00  0.00           H  
ATOM    140  C   HIE    11       3.326 -19.874  -1.883  1.00  0.00           C  
ATOM    141  O   HIE    11       3.013 -19.753  -0.748  1.00  0.00           O  
ATOM    142  N   PHE    12       2.444 -20.464  -2.650  1.00  0.00           N  
ATOM    143  H   PHE    12       2.764 -20.693  -3.581  1.00  0.00           H  
ATOM    144  CA  PHE    12       1.135 -20.864  -2.133  1.00  0.00           C  
ATOM    145  HA  PHE    12       0.784 -20.051  -1.498  1.00  0.00           H  
ATOM    146  CB  PHE    12       0.143 -20.895  -3.308  1.00  0.00           C  
ATOM    147  HB2 PHE    12      -0.836 -21.067  -2.862  1.00  0.00           H  
ATOM    148  HB3 PHE    12       0.139 -19.921  -3.798  1.00  0.00           H  
ATOM    149  CG  PHE    12       0.284 -22.029  -4.245  1.00  0.00           C  
ATOM    150  CD1 PHE    12      -0.486 -23.224  -4.020  1.00  0.00           C  
ATOM    151  HD1 PHE    12      -1.278 -23.255  -3.287  1.00  0.00           H  
ATOM    152  CE1 PHE    12      -0.245 -24.271  -4.949  1.00  0.00           C  
ATOM    153  HE1 PHE    12      -0.784 -25.199  -4.824  1.00  0.00           H  
ATOM    154  CZ  PHE    12       0.699 -24.289  -5.997  1.00  0.00           C  
ATOM    155  HZ  PHE    12       0.784 -25.203  -6.566  1.00  0.00           H  
ATOM    156  CE2 PHE    12       1.368 -23.076  -6.181  1.00  0.00           C  
ATOM    157  HE2 PHE    12       2.171 -22.952  -6.893  1.00  0.00           H  
ATOM    158  CD2 PHE    12       1.237 -22.020  -5.249  1.00  0.00           C  
ATOM    159  HD2 PHE    12       1.792 -21.095  -5.302  1.00  0.00           H  
ATOM    160  C   PHE    12       1.049 -22.128  -1.298  1.00  0.00           C  
ATOM    161  O   PHE    12      -0.069 -22.442  -0.869  1.00  0.00           O  
ATOM    162  N   MET    13       2.226 -22.728  -0.984  1.00  0.00           N  
ATOM    163  H   MET    13       3.097 -22.254  -1.176  1.00  0.00           H  
ATOM    164  CA  MET    13       2.277 -24.080  -0.329  1.00  0.00           C  
ATOM    165  HA  MET    13       1.446 -24.239   0.358  1.00  0.00           H  
ATOM    166  CB  MET    13       2.297 -25.227  -1.360  1.00  0.00           C  
ATOM    167  HB2 MET    13       2.670 -26.014  -0.705  1.00  0.00           H  
ATOM    168  HB3 MET    13       1.270 -25.335  -1.711  1.00  0.00           H  
ATOM    169  CG  MET    13       3.191 -24.884  -2.610  1.00  0.00           C  
ATOM    170  HG2 MET    13       2.553 -24.466  -3.389  1.00  0.00           H  
ATOM    171  HG3 MET    13       3.886 -24.098  -2.316  1.00  0.00           H  
ATOM    172  SD  MET    13       4.158 -26.185  -3.405  1.00  0.00           S  
ATOM    173  CE  MET    13       5.626 -26.270  -2.360  1.00  0.00           C  
ATOM    174  HE1 MET    13       6.371 -27.020  -2.627  1.00  0.00           H  
ATOM    175  HE2 MET    13       6.091 -25.286  -2.316  1.00  0.00           H  
ATOM    176  HE3 MET    13       5.345 -26.532  -1.340  1.00  0.00           H  
ATOM    177  C   MET    13       3.526 -24.097   0.513  1.00  0.00           C  
ATOM    178  O   MET    13       4.362 -23.219   0.417  1.00  0.00           O  
TER   
END   
