# Supplementary material for: Prediction of Anticancer Peptides with High Efficacy and Low Toxicity by Hybrid Model Based on 3D Structure of Peptides
Source: Int J Mol Sci. 2021 May 26;22(11):5630. doi: 10.3390/ijms22115630 (PMC8198792; doi:10.3390/ijms22115630)
Supplement: Supplementary file 1 [file ijms-22-05630-s001.zip › Supplement2(Datasets)/ACPs(PDB)/D1/PDB(Negative)/(142)NL_satpdb11889.pdb]

ATOM      1  N   PHE     1      -7.595 -11.747  -0.076  1.00  0.00           N  
ATOM      2  H   PHE     1      -8.135 -12.408  -0.616  1.00  0.00           H  
ATOM      3  CA  PHE     1      -6.157 -11.748   0.070  1.00  0.00           C  
ATOM      4  HA  PHE     1      -5.836 -12.652   0.586  1.00  0.00           H  
ATOM      5  CB  PHE     1      -5.598 -11.571  -1.340  1.00  0.00           C  
ATOM      6  HB2 PHE     1      -4.550 -11.806  -1.157  1.00  0.00           H  
ATOM      7  HB3 PHE     1      -6.053 -12.277  -2.035  1.00  0.00           H  
ATOM      8  CG  PHE     1      -5.807 -10.203  -1.963  1.00  0.00           C  
ATOM      9  CD1 PHE     1      -7.046  -9.770  -2.433  1.00  0.00           C  
ATOM     10  HD1 PHE     1      -7.873 -10.465  -2.426  1.00  0.00           H  
ATOM     11  CE1 PHE     1      -7.202  -8.539  -3.061  1.00  0.00           C  
ATOM     12  HE1 PHE     1      -8.140  -8.112  -3.382  1.00  0.00           H  
ATOM     13  CZ  PHE     1      -6.109  -7.676  -3.168  1.00  0.00           C  
ATOM     14  HZ  PHE     1      -6.177  -6.756  -3.730  1.00  0.00           H  
ATOM     15  CE2 PHE     1      -4.843  -8.130  -2.796  1.00  0.00           C  
ATOM     16  HE2 PHE     1      -3.973  -7.552  -3.069  1.00  0.00           H  
ATOM     17  CD2 PHE     1      -4.677  -9.430  -2.292  1.00  0.00           C  
ATOM     18  HD2 PHE     1      -3.671  -9.761  -2.078  1.00  0.00           H  
ATOM     19  C   PHE     1      -5.656 -10.600   0.936  1.00  0.00           C  
ATOM     20  O   PHE     1      -4.466 -10.580   1.279  1.00  0.00           O  
ATOM     21  N   LEU     2      -6.588  -9.714   1.362  1.00  0.00           N  
ATOM     22  H   LEU     2      -7.545  -9.855   1.070  1.00  0.00           H  
ATOM     23  CA  LEU     2      -6.338  -8.595   2.335  1.00  0.00           C  
ATOM     24  HA  LEU     2      -5.279  -8.593   2.590  1.00  0.00           H  
ATOM     25  CB  LEU     2      -6.788  -7.279   1.704  1.00  0.00           C  
ATOM     26  HB2 LEU     2      -7.826  -7.408   1.395  1.00  0.00           H  
ATOM     27  HB3 LEU     2      -6.790  -6.420   2.375  1.00  0.00           H  
ATOM     28  CG  LEU     2      -6.104  -6.816   0.394  1.00  0.00           C  
ATOM     29  HG  LEU     2      -6.310  -7.540  -0.394  1.00  0.00           H  
ATOM     30  CD1 LEU     2      -6.625  -5.446  -0.172  1.00  0.00           C  
ATOM     31 HD11 LEU     2      -6.210  -5.219  -1.154  1.00  0.00           H  
ATOM     32 HD12 LEU     2      -7.709  -5.511  -0.266  1.00  0.00           H  
ATOM     33 HD13 LEU     2      -6.323  -4.634   0.488  1.00  0.00           H  
ATOM     34  CD2 LEU     2      -4.521  -6.814   0.483  1.00  0.00           C  
ATOM     35 HD21 LEU     2      -4.206  -6.334   1.409  1.00  0.00           H  
ATOM     36 HD22 LEU     2      -4.124  -7.823   0.594  1.00  0.00           H  
ATOM     37 HD23 LEU     2      -4.111  -6.273  -0.370  1.00  0.00           H  
ATOM     38  C   LEU     2      -7.110  -8.861   3.673  1.00  0.00           C  
ATOM     39  O   LEU     2      -8.052  -8.123   4.034  1.00  0.00           O  
ATOM     40  N   PRO     3      -6.720  -9.842   4.570  1.00  0.00           N  
ATOM     41  CD  PRO     3      -5.658 -10.796   4.371  1.00  0.00           C  
ATOM     42  HD2 PRO     3      -4.703 -10.297   4.206  1.00  0.00           H  
ATOM     43  HD3 PRO     3      -5.815 -11.341   3.440  1.00  0.00           H  
ATOM     44  CG  PRO     3      -5.592 -11.810   5.531  1.00  0.00           C  
ATOM     45  HG2 PRO     3      -5.346 -12.748   5.034  1.00  0.00           H  
ATOM     46  HG3 PRO     3      -4.963 -11.425   6.333  1.00  0.00           H  
ATOM     47  CB  PRO     3      -7.031 -11.726   6.001  1.00  0.00           C  
ATOM     48  HB2 PRO     3      -7.257 -11.979   7.037  1.00  0.00           H  
ATOM     49  HB3 PRO     3      -7.596 -12.343   5.302  1.00  0.00           H  
ATOM     50  CA  PRO     3      -7.437 -10.277   5.723  1.00  0.00           C  
ATOM     51  HA  PRO     3      -8.508 -10.182   5.542  1.00  0.00           H  
ATOM     52  C   PRO     3      -7.213  -9.367   6.944  1.00  0.00           C  
ATOM     53  O   PRO     3      -6.156  -8.759   6.935  1.00  0.00           O  
ATOM     54  N   ILE     4      -8.058  -9.232   7.993  1.00  0.00           N  
ATOM     55  H   ILE     4      -8.948  -9.707   7.935  1.00  0.00           H  
ATOM     56  CA  ILE     4      -7.842  -8.309   9.118  1.00  0.00           C  
ATOM     57  HA  ILE     4      -8.536  -7.492   8.920  1.00  0.00           H  
ATOM     58  CB  ILE     4      -8.381  -8.935  10.486  1.00  0.00           C  
ATOM     59  HB  ILE     4      -9.400  -9.272  10.296  1.00  0.00           H  
ATOM     60  CG2 ILE     4      -7.659 -10.272  10.977  1.00  0.00           C  
ATOM     61 HG21 ILE     4      -6.619 -10.030  11.194  1.00  0.00           H  
ATOM     62 HG22 ILE     4      -8.223 -10.627  11.839  1.00  0.00           H  
ATOM     63 HG23 ILE     4      -7.702 -11.103  10.272  1.00  0.00           H  
ATOM     64  CG1 ILE     4      -8.393  -7.999  11.715  1.00  0.00           C  
ATOM     65 HG12 ILE     4      -8.583  -8.657  12.562  1.00  0.00           H  
ATOM     66 HG13 ILE     4      -7.377  -7.615  11.808  1.00  0.00           H  
ATOM     67  CD1 ILE     4      -9.396  -6.810  11.505  1.00  0.00           C  
ATOM     68 HD11 ILE     4      -9.346  -6.022  12.257  1.00  0.00           H  
ATOM     69 HD12 ILE     4      -9.151  -6.290  10.579  1.00  0.00           H  
ATOM     70 HD13 ILE     4     -10.442  -7.118  11.530  1.00  0.00           H  
ATOM     71  C   ILE     4      -6.531  -7.491   9.287  1.00  0.00           C  
ATOM     72  O   ILE     4      -6.473  -6.271   9.053  1.00  0.00           O  
ATOM     73  N   ALA     5      -5.495  -8.109   9.879  1.00  0.00           N  
ATOM     74  H   ALA     5      -5.640  -9.084  10.100  1.00  0.00           H  
ATOM     75  CA  ALA     5      -4.091  -7.672  10.019  1.00  0.00           C  
ATOM     76  HA  ALA     5      -4.089  -6.686  10.484  1.00  0.00           H  
ATOM     77  CB  ALA     5      -3.336  -8.499  11.135  1.00  0.00           C  
ATOM     78  HB1 ALA     5      -2.428  -7.960  11.407  1.00  0.00           H  
ATOM     79  HB2 ALA     5      -4.031  -8.647  11.961  1.00  0.00           H  
ATOM     80  HB3 ALA     5      -3.168  -9.506  10.752  1.00  0.00           H  
ATOM     81  C   ALA     5      -3.251  -7.407   8.703  1.00  0.00           C  
ATOM     82  O   ALA     5      -2.062  -7.471   8.587  1.00  0.00           O  
ATOM     83  N   SER     6      -4.013  -7.075   7.650  1.00  0.00           N  
ATOM     84  H   SER     6      -5.013  -7.130   7.775  1.00  0.00           H  
ATOM     85  CA  SER     6      -3.472  -6.687   6.323  1.00  0.00           C  
ATOM     86  HA  SER     6      -2.669  -5.967   6.485  1.00  0.00           H  
ATOM     87  CB  SER     6      -2.863  -7.933   5.583  1.00  0.00           C  
ATOM     88  HB2 SER     6      -1.931  -8.054   6.136  1.00  0.00           H  
ATOM     89  HB3 SER     6      -3.583  -8.717   5.819  1.00  0.00           H  
ATOM     90  OG  SER     6      -2.618  -7.925   4.225  1.00  0.00           O  
ATOM     91  HG  SER     6      -3.272  -7.346   3.827  1.00  0.00           H  
ATOM     92  C   SER     6      -4.535  -6.022   5.417  1.00  0.00           C  
ATOM     93  O   SER     6      -4.615  -6.282   4.186  1.00  0.00           O  
ATOM     94  N   LEU     7      -5.561  -5.428   6.009  1.00  0.00           N  
ATOM     95  H   LEU     7      -5.550  -5.294   7.010  1.00  0.00           H  
ATOM     96  CA  LEU     7      -6.729  -4.913   5.325  1.00  0.00           C  
ATOM     97  HA  LEU     7      -6.828  -5.559   4.453  1.00  0.00           H  
ATOM     98  CB  LEU     7      -7.920  -5.207   6.265  1.00  0.00           C  
ATOM     99  HB2 LEU     7      -8.049  -6.284   6.374  1.00  0.00           H  
ATOM    100  HB3 LEU     7      -7.721  -4.776   7.247  1.00  0.00           H  
ATOM    101  CG  LEU     7      -9.190  -4.522   5.676  1.00  0.00           C  
ATOM    102  HG  LEU     7      -8.949  -3.472   5.504  1.00  0.00           H  
ATOM    103  CD1 LEU     7      -9.654  -5.224   4.378  1.00  0.00           C  
ATOM    104 HD11 LEU     7     -10.487  -4.680   3.931  1.00  0.00           H  
ATOM    105 HD12 LEU     7      -8.841  -5.080   3.667  1.00  0.00           H  
ATOM    106 HD13 LEU     7      -9.811  -6.296   4.502  1.00  0.00           H  
ATOM    107  CD2 LEU     7     -10.250  -4.613   6.719  1.00  0.00           C  
ATOM    108 HD21 LEU     7     -11.267  -4.385   6.400  1.00  0.00           H  
ATOM    109 HD22 LEU     7     -10.387  -5.645   7.043  1.00  0.00           H  
ATOM    110 HD23 LEU     7     -10.029  -3.996   7.590  1.00  0.00           H  
ATOM    111  C   LEU     7      -6.477  -3.436   4.912  1.00  0.00           C  
ATOM    112  O   LEU     7      -6.102  -2.602   5.714  1.00  0.00           O  
ATOM    113  N   LEU     8      -6.419  -3.280   3.652  1.00  0.00           N  
ATOM    114  H   LEU     8      -6.566  -4.128   3.124  1.00  0.00           H  
ATOM    115  CA  LEU     8      -5.679  -2.232   2.857  1.00  0.00           C  
ATOM    116  HA  LEU     8      -5.938  -2.592   1.862  1.00  0.00           H  
ATOM    117  CB  LEU     8      -6.332  -0.881   3.172  1.00  0.00           C  
ATOM    118  HB2 LEU     8      -7.400  -1.096   3.159  1.00  0.00           H  
ATOM    119  HB3 LEU     8      -6.071  -0.501   4.160  1.00  0.00           H  
ATOM    120  CG  LEU     8      -6.112   0.276   2.097  1.00  0.00           C  
ATOM    121  HG  LEU     8      -6.465  -0.071   1.126  1.00  0.00           H  
ATOM    122  CD1 LEU     8      -7.065   1.387   2.599  1.00  0.00           C  
ATOM    123 HD11 LEU     8      -8.044   1.023   2.909  1.00  0.00           H  
ATOM    124 HD12 LEU     8      -6.522   1.716   3.486  1.00  0.00           H  
ATOM    125 HD13 LEU     8      -7.196   2.215   1.902  1.00  0.00           H  
ATOM    126  CD2 LEU     8      -4.582   0.756   2.034  1.00  0.00           C  
ATOM    127 HD21 LEU     8      -4.545   1.499   1.237  1.00  0.00           H  
ATOM    128 HD22 LEU     8      -4.379   1.101   3.047  1.00  0.00           H  
ATOM    129 HD23 LEU     8      -3.922  -0.070   1.769  1.00  0.00           H  
ATOM    130  C   LEU     8      -4.176  -2.292   3.054  1.00  0.00           C  
ATOM    131  O   LEU     8      -3.369  -2.491   2.123  1.00  0.00           O  
ATOM    132  N   GLY     9      -3.700  -2.020   4.249  1.00  0.00           N  
ATOM    133  H   GLY     9      -4.384  -2.092   4.988  1.00  0.00           H  
ATOM    134  CA  GLY     9      -2.247  -1.937   4.597  1.00  0.00           C  
ATOM    135  HA2 GLY     9      -1.766  -1.503   3.721  1.00  0.00           H  
ATOM    136  HA3 GLY     9      -2.036  -1.476   5.562  1.00  0.00           H  
ATOM    137  C   GLY     9      -1.654  -3.358   4.791  1.00  0.00           C  
ATOM    138  O   GLY     9      -2.100  -4.027   5.710  1.00  0.00           O  
ATOM    139  N   LYS    10      -0.700  -3.792   3.956  1.00  0.00           N  
ATOM    140  H   LYS    10      -0.315  -3.108   3.319  1.00  0.00           H  
ATOM    141  CA  LYS    10      -0.205  -5.215   3.797  1.00  0.00           C  
ATOM    142  HA  LYS    10      -1.062  -5.849   4.023  1.00  0.00           H  
ATOM    143  CB  LYS    10       0.215  -5.388   2.288  1.00  0.00           C  
ATOM    144  HB2 LYS    10      -0.396  -4.819   1.587  1.00  0.00           H  
ATOM    145  HB3 LYS    10       1.261  -5.107   2.169  1.00  0.00           H  
ATOM    146  CG  LYS    10       0.171  -6.853   1.893  1.00  0.00           C  
ATOM    147  HG2 LYS    10       0.993  -7.070   1.211  1.00  0.00           H  
ATOM    148  HG3 LYS    10       0.394  -7.436   2.786  1.00  0.00           H  
ATOM    149  CD  LYS    10      -1.208  -7.193   1.224  1.00  0.00           C  
ATOM    150  HD2 LYS    10      -2.037  -6.745   1.772  1.00  0.00           H  
ATOM    151  HD3 LYS    10      -1.170  -6.715   0.244  1.00  0.00           H  
ATOM    152  CE  LYS    10      -1.377  -8.728   1.120  1.00  0.00           C  
ATOM    153  HE2 LYS    10      -2.346  -8.988   0.693  1.00  0.00           H  
ATOM    154  HE3 LYS    10      -0.522  -9.065   0.533  1.00  0.00           H  
ATOM    155  NZ  LYS    10      -1.320  -9.417   2.429  1.00  0.00           N  
ATOM    156  HZ1 LYS    10      -1.930 -10.222   2.455  1.00  0.00           H  
ATOM    157  HZ2 LYS    10      -0.384  -9.493   2.799  1.00  0.00           H  
ATOM    158  HZ3 LYS    10      -1.736  -8.827   3.135  1.00  0.00           H  
ATOM    159  C   LYS    10       0.843  -5.636   4.825  1.00  0.00           C  
ATOM    160  O   LYS    10       1.791  -6.337   4.494  1.00  0.00           O  
ATOM    161  N   TYR    11       0.683  -5.294   6.087  1.00  0.00           N  
ATOM    162  H   TYR    11      -0.161  -4.761   6.240  1.00  0.00           H  
ATOM    163  CA  TYR    11       1.462  -5.718   7.237  1.00  0.00           C  
ATOM    164  HA  TYR    11       2.473  -5.313   7.183  1.00  0.00           H  
ATOM    165  CB  TYR    11       0.872  -5.108   8.481  1.00  0.00           C  
ATOM    166  HB2 TYR    11       0.407  -4.131   8.358  1.00  0.00           H  
ATOM    167  HB3 TYR    11       0.084  -5.764   8.851  1.00  0.00           H  
ATOM    168  CG  TYR    11       1.904  -4.966   9.518  1.00  0.00           C  
ATOM    169  CD1 TYR    11       2.155  -6.005  10.448  1.00  0.00           C  
ATOM    170  HD1 TYR    11       1.627  -6.942  10.345  1.00  0.00           H  
ATOM    171  CE1 TYR    11       3.013  -5.882  11.580  1.00  0.00           C  
ATOM    172  HE1 TYR    11       3.148  -6.787  12.154  1.00  0.00           H  
ATOM    173  CZ  TYR    11       3.756  -4.673  11.707  1.00  0.00           C  
ATOM    174  OH  TYR    11       4.672  -4.514  12.715  1.00  0.00           O  
ATOM    175  HH  TYR    11       4.733  -5.253  13.325  1.00  0.00           H  
ATOM    176  CE2 TYR    11       3.421  -3.581  10.886  1.00  0.00           C  
ATOM    177  HE2 TYR    11       3.912  -2.677  11.214  1.00  0.00           H  
ATOM    178  CD2 TYR    11       2.596  -3.740   9.751  1.00  0.00           C  
ATOM    179  HD2 TYR    11       2.396  -2.897   9.107  1.00  0.00           H  
ATOM    180  C   TYR    11       1.679  -7.229   7.278  1.00  0.00           C  
ATOM    181  O   TYR    11       2.762  -7.732   7.385  1.00  0.00           O  
ATOM    182  N   LEU    12       0.610  -8.037   7.076  1.00  0.00           N  
ATOM    183  H   LEU    12      -0.342  -7.727   7.207  1.00  0.00           H  
ATOM    184  CA  LEU    12       0.746  -9.462   6.770  1.00  0.00           C  
ATOM    185  HA  LEU    12       1.414  -9.797   7.564  1.00  0.00           H  
ATOM    186  CB  LEU    12      -0.600 -10.250   6.962  1.00  0.00           C  
ATOM    187  HB2 LEU    12      -0.831 -10.161   8.024  1.00  0.00           H  
ATOM    188  HB3 LEU    12      -1.484  -9.913   6.422  1.00  0.00           H  
ATOM    189  CG  LEU    12      -0.467 -11.793   6.676  1.00  0.00           C  
ATOM    190  HG  LEU    12      -0.057 -11.856   5.668  1.00  0.00           H  
ATOM    191  CD1 LEU    12       0.379 -12.484   7.705  1.00  0.00           C  
ATOM    192 HD11 LEU    12       0.046 -12.360   8.736  1.00  0.00           H  
ATOM    193 HD12 LEU    12       0.528 -13.504   7.352  1.00  0.00           H  
ATOM    194 HD13 LEU    12       1.412 -12.144   7.632  1.00  0.00           H  
ATOM    195  CD2 LEU    12      -1.788 -12.530   6.625  1.00  0.00           C  
ATOM    196 HD21 LEU    12      -1.682 -13.596   6.827  1.00  0.00           H  
ATOM    197 HD22 LEU    12      -2.470 -12.169   7.395  1.00  0.00           H  
ATOM    198 HD23 LEU    12      -2.266 -12.218   5.697  1.00  0.00           H  
ATOM    199  C   LEU    12       1.327  -9.599   5.403  1.00  0.00           C  
ATOM    200  O   LEU    12       0.517  -9.391   4.460  1.00  0.00           O  
TER   
END   
