# Supplementary material for: Prediction of Anticancer Peptides with High Efficacy and Low Toxicity by Hybrid Model Based on 3D Structure of Peptides
Source: Int J Mol Sci. 2021 May 26;22(11):5630. doi: 10.3390/ijms22115630 (PMC8198792; doi:10.3390/ijms22115630)
Supplement: Supplementary file 1 [file ijms-22-05630-s001.zip › Supplement2(Datasets)/ACPs(PDB)/D1/PDB(Negative)/(143)NL_satpdb11890.pdb]

EXPDTA    THEORETICAL MODEL, MODELLER 9.13 2015/09/21 01:14:56
REMARK   6 MODELLER OBJECTIVE FUNCTION:      1184.6917
REMARK   6 MODELLER BEST TEMPLATE % SEQ ID:  43.750
ATOM      1  N   LEU     1     -19.507 -25.889  13.133  1.00114.74           N
ATOM      2  CA  LEU     1     -19.540 -25.218  11.812  1.00114.74           C
ATOM      3  CB  LEU     1     -20.279 -23.872  11.895  1.00114.74           C
ATOM      4  CG  LEU     1     -20.385 -23.163  10.529  1.00114.74           C
ATOM      5  CD1 LEU     1     -21.366 -23.899   9.602  1.00114.74           C
ATOM      6  CD2 LEU     1     -20.695 -21.664  10.675  1.00114.74           C
ATOM      7  C   LEU     1     -18.144 -24.916  11.393  1.00114.74           C
ATOM      8  O   LEU     1     -17.566 -25.605  10.553  1.00114.74           O
ATOM      9  N   SER     2     -17.569 -23.862  11.996  1.00171.56           N
ATOM     10  CA  SER     2     -16.238 -23.453  11.676  1.00171.56           C
ATOM     11  CB  SER     2     -16.142 -21.948  11.358  1.00171.56           C
ATOM     12  OG  SER     2     -17.038 -21.610  10.308  1.00171.56           O
ATOM     13  C   SER     2     -15.419 -23.702  12.903  1.00171.56           C
ATOM     14  O   SER     2     -15.961 -23.932  13.984  1.00171.56           O
ATOM     15  N   LYS     3     -14.082 -23.723  12.750  1.00252.39           N
ATOM     16  CA  LYS     3     -13.233 -23.869  13.893  1.00252.39           C
ATOM     17  CB  LYS     3     -11.801 -24.332  13.543  1.00252.39           C
ATOM     18  CG  LYS     3     -10.921 -24.668  14.753  1.00252.39           C
ATOM     19  CD  LYS     3      -9.675 -25.490  14.402  1.00252.39           C
ATOM     20  CE  LYS     3      -9.976 -26.949  14.042  1.00252.39           C
ATOM     21  NZ  LYS     3     -10.458 -27.679  15.236  1.00252.39           N
ATOM     22  C   LYS     3     -13.194 -22.505  14.495  1.00252.39           C
ATOM     23  O   LYS     3     -13.389 -21.514  13.793  1.00252.39           O
ATOM     24  N   LYS     4     -12.975 -22.410  15.817  1.00277.26           N
ATOM     25  CA  LYS     4     -13.000 -21.111  16.413  1.00277.26           C
ATOM     26  CB  LYS     4     -12.830 -21.136  17.942  1.00277.26           C
ATOM     27  CG  LYS     4     -14.025 -21.771  18.667  1.00277.26           C
ATOM     28  CD  LYS     4     -15.346 -21.011  18.502  1.00277.26           C
ATOM     29  CE  LYS     4     -16.292 -21.600  17.451  1.00277.26           C
ATOM     30  NZ  LYS     4     -15.888 -21.161  16.098  1.00277.26           N
ATOM     31  C   LYS     4     -11.910 -20.318  15.781  1.00277.26           C
ATOM     32  O   LYS     4     -10.856 -20.853  15.440  1.00277.26           O
ATOM     33  N   LEU     5     -12.149 -19.008  15.584  1.00 75.16           N
ATOM     34  CA  LEU     5     -11.184 -18.203  14.898  1.00 75.16           C
ATOM     35  CB  LEU     5     -11.600 -16.731  14.778  1.00 75.16           C
ATOM     36  CG  LEU     5     -12.938 -16.552  14.048  1.00 75.16           C
ATOM     37  CD1 LEU     5     -13.367 -15.079  14.013  1.00 75.16           C
ATOM     38  CD2 LEU     5     -12.890 -17.192  12.653  1.00 75.16           C
ATOM     39  C   LEU     5      -9.950 -18.211  15.718  1.00 75.16           C
ATOM     40  O   LEU     5      -9.997 -18.033  16.935  1.00 75.16           O
ATOM     41  N   ILE     6      -8.794 -18.423  15.071  1.00 99.86           N
ATOM     42  CA  ILE     6      -7.610 -18.404  15.860  1.00 99.86           C
ATOM     43  CB  ILE     6      -6.622 -19.479  15.514  1.00 99.86           C
ATOM     44  CG1 ILE     6      -7.236 -20.886  15.651  1.00 99.86           C
ATOM     45  CG2 ILE     6      -5.385 -19.244  16.399  1.00 99.86           C
ATOM     46  CD1 ILE     6      -7.696 -21.255  17.063  1.00 99.86           C
ATOM     47  C   ILE     6      -6.951 -17.106  15.565  1.00 99.86           C
ATOM     48  O   ILE     6      -6.467 -16.877  14.457  1.00 99.86           O
ATOM     49  N   CYS     7      -6.937 -16.201  16.555  1.00 50.07           N
ATOM     50  CA  CYS     7      -6.270 -14.961  16.328  1.00 50.07           C
ATOM     51  CB  CYS     7      -7.174 -13.729  16.510  1.00 50.07           C
ATOM     52  SG  CYS     7      -8.731 -13.836  15.569  1.00 50.07           S
ATOM     53  C   CYS     7      -5.183 -14.904  17.348  1.00 50.07           C
ATOM     54  O   CYS     7      -5.179 -15.677  18.308  1.00 50.07           O
ATOM     55  N   TYR     8      -4.194 -14.017  17.137  1.00 89.05           N
ATOM     56  CA  TYR     8      -3.111 -13.933  18.071  1.00 89.05           C
ATOM     57  CB  TYR     8      -1.805 -14.504  17.502  1.00 89.05           C
ATOM     58  CG  TYR     8      -2.068 -15.833  16.873  1.00 89.05           C
ATOM     59  CD1 TYR     8      -2.530 -15.880  15.578  1.00 89.05           C
ATOM     60  CD2 TYR     8      -1.851 -17.011  17.544  1.00 89.05           C
ATOM     61  CE1 TYR     8      -2.773 -17.083  14.954  1.00 89.05           C
ATOM     62  CE2 TYR     8      -2.093 -18.215  16.925  1.00 89.05           C
ATOM     63  CZ  TYR     8      -2.554 -18.257  15.629  1.00 89.05           C
ATOM     64  OH  TYR     8      -2.800 -19.503  15.009  1.00 89.05           O
ATOM     65  C   TYR     8      -2.831 -12.472  18.248  1.00 89.05           C
ATOM     66  O   TYR     8      -2.998 -11.697  17.307  1.00 89.05           O
ATOM     67  N   CYS     9      -2.419 -12.042  19.456  1.00 62.36           N
ATOM     68  CA  CYS     9      -1.996 -10.681  19.596  1.00 62.36           C
ATOM     69  CB  CYS     9      -2.343 -10.026  20.954  1.00 62.36           C
ATOM     70  SG  CYS     9      -4.120  -9.691  21.154  1.00 62.36           S
ATOM     71  C   CYS     9      -0.511 -10.775  19.499  1.00 62.36           C
ATOM     72  O   CYS     9       0.116 -11.512  20.257  1.00 62.36           O
ATOM     73  N   ARG    10       0.096 -10.063  18.532  1.00181.05           N
ATOM     74  CA  ARG    10       1.512 -10.209  18.402  1.00181.05           C
ATOM     75  CB  ARG    10       1.976 -10.763  17.049  1.00181.05           C
ATOM     76  CG  ARG    10       1.874 -12.283  16.950  1.00181.05           C
ATOM     77  CD  ARG    10       2.729 -12.845  15.816  1.00181.05           C
ATOM     78  NE  ARG    10       2.906 -14.298  16.076  1.00181.05           N
ATOM     79  CZ  ARG    10       2.061 -15.217  15.538  1.00181.05           C
ATOM     80  NH1 ARG    10       1.082 -14.820  14.673  1.00181.05           N
ATOM     81  NH2 ARG    10       2.197 -16.532  15.876  1.00181.05           N
ATOM     82  C   ARG    10       2.181  -8.898  18.614  1.00181.05           C
ATOM     83  O   ARG    10       1.756  -7.858  18.112  1.00181.05           O
ATOM     84  N   ILE    11       3.266  -8.949  19.399  1.00150.24           N
ATOM     85  CA  ILE    11       4.072  -7.808  19.686  1.00150.24           C
ATOM     86  CB  ILE    11       5.115  -8.133  20.710  1.00150.24           C
ATOM     87  CG1 ILE    11       5.879  -6.864  21.085  1.00150.24           C
ATOM     88  CG2 ILE    11       5.980  -9.300  20.206  1.00150.24           C
ATOM     89  CD1 ILE    11       6.708  -7.023  22.355  1.00150.24           C
ATOM     90  C   ILE    11       4.710  -7.396  18.406  1.00150.24           C
ATOM     91  O   ILE    11       4.816  -6.214  18.083  1.00150.24           O
ATOM     92  N   ARG    12       5.162  -8.408  17.653  1.00269.68           N
ATOM     93  CA  ARG    12       5.745  -8.259  16.360  1.00269.68           C
ATOM     94  CB  ARG    12       6.776  -9.369  16.097  1.00269.68           C
ATOM     95  CG  ARG    12       8.148  -8.978  16.666  1.00269.68           C
ATOM     96  CD  ARG    12       8.856 -10.010  17.547  1.00269.68           C
ATOM     97  NE  ARG    12       8.542  -9.656  18.964  1.00269.68           N
ATOM     98  CZ  ARG    12       9.202  -8.610  19.546  1.00269.68           C
ATOM     99  NH1 ARG    12      10.094  -7.885  18.810  1.00269.68           N
ATOM    100  NH2 ARG    12       8.978  -8.283  20.854  1.00269.68           N
ATOM    101  C   ARG    12       4.619  -8.274  15.367  1.00269.68           C
ATOM    102  O   ARG    12       3.458  -8.425  15.741  1.00269.68           O
ATOM    103  N   GLY    13       4.928  -8.080  14.072  1.00 61.14           N
ATOM    104  CA  GLY    13       3.915  -7.983  13.055  1.00 61.14           C
ATOM    105  C   GLY    13       3.272  -9.315  12.826  1.00 61.14           C
ATOM    106  O   GLY    13       3.699 -10.339  13.358  1.00 61.14           O
ATOM    107  N   CYS    14       2.189  -9.307  12.017  1.00 49.91           N
ATOM    108  CA  CYS    14       1.440 -10.490  11.710  1.00 49.91           C
ATOM    109  CB  CYS    14       0.044 -10.197  11.134  1.00 49.91           C
ATOM    110  SG  CYS    14      -0.966  -9.224  12.286  1.00 49.91           S
ATOM    111  C   CYS    14       2.204 -11.263  10.690  1.00 49.91           C
ATOM    112  O   CYS    14       3.038 -10.716   9.969  1.00 49.91           O
ATOM    113  N   LYS    15       1.946 -12.579  10.619  1.00 88.51           N
ATOM    114  CA  LYS    15       2.638 -13.401   9.674  1.00 88.51           C
ATOM    115  CB  LYS    15       2.529 -14.902   9.971  1.00 88.51           C
ATOM    116  CG  LYS    15       3.236 -15.313  11.261  1.00 88.51           C
ATOM    117  CD  LYS    15       2.878 -16.720  11.726  1.00 88.51           C
ATOM    118  CE  LYS    15       3.770 -17.188  12.871  1.00 88.51           C
ATOM    119  NZ  LYS    15       5.180 -17.058  12.453  1.00 88.51           N
ATOM    120  C   LYS    15       2.038 -13.157   8.329  1.00 88.51           C
ATOM    121  O   LYS    15       0.973 -12.557   8.201  1.00 88.51           O
ATOM    122  N   ARG    16       2.736 -13.609   7.273  1.00194.23           N
ATOM    123  CA  ARG    16       2.252 -13.421   5.940  1.00194.23           C
ATOM    124  CB  ARG    16       3.202 -13.980   4.870  1.00194.23           C
ATOM    125  CG  ARG    16       4.480 -13.158   4.678  1.00194.23           C
ATOM    126  CD  ARG    16       4.480 -12.287   3.417  1.00194.23           C
ATOM    127  NE  ARG    16       3.541 -11.156   3.653  1.00194.23           N
ATOM    128  CZ  ARG    16       3.402 -10.156   2.737  1.00194.23           C
ATOM    129  NH1 ARG    16       4.067 -10.207   1.543  1.00194.23           N
ATOM    130  NH2 ARG    16       2.601  -9.090   3.024  1.00194.23           N
ATOM    131  C   ARG    16       0.939 -14.134   5.807  1.00194.23           C
ATOM    132  O   ARG    16       0.028 -13.637   5.149  1.00194.23           O
ATOM    133  N   ARG    17       0.804 -15.321   6.430  1.00 81.17           N
ATOM    134  CA  ARG    17      -0.403 -16.097   6.321  1.00 81.17           C
ATOM    135  CB  ARG    17      -0.346 -17.436   7.088  1.00 81.17           C
ATOM    136  CG  ARG    17       0.705 -18.435   6.588  1.00 81.17           C
ATOM    137  CD  ARG    17       0.645 -19.784   7.318  1.00 81.17           C
ATOM    138  NE  ARG    17       0.521 -20.872   6.302  1.00 81.17           N
ATOM    139  CZ  ARG    17      -0.608 -20.984   5.542  1.00 81.17           C
ATOM    140  NH1 ARG    17      -1.558 -20.005   5.592  1.00 81.17           N
ATOM    141  NH2 ARG    17      -0.785 -22.061   4.724  1.00 81.17           N
ATOM    142  C   ARG    17      -1.551 -15.338   6.920  1.00 81.17           C
ATOM    143  O   ARG    17      -2.672 -15.373   6.415  1.00 81.17           O
ATOM    144  N   GLU    18      -1.302 -14.628   8.029  1.00107.52           N
ATOM    145  CA  GLU    18      -2.357 -14.001   8.773  1.00107.52           C
ATOM    146  CB  GLU    18      -1.973 -13.864  10.244  1.00107.52           C
ATOM    147  CG  GLU    18      -1.732 -15.237  10.866  1.00107.52           C
ATOM    148  CD  GLU    18      -0.815 -15.058  12.058  1.00107.52           C
ATOM    149  OE1 GLU    18      -0.182 -13.973  12.161  1.00107.52           O
ATOM    150  OE2 GLU    18      -0.728 -16.009  12.877  1.00107.52           O
ATOM    151  C   GLU    18      -2.673 -12.645   8.230  1.00107.52           C
ATOM    152  O   GLU    18      -1.985 -12.120   7.358  1.00107.52           O
ATOM    153  N   ARG    19      -3.785 -12.064   8.730  1.00126.43           N
ATOM    154  CA  ARG    19      -4.205 -10.754   8.329  0.90126.43           C
ATOM    155  CB  ARG    19      -5.569 -10.743   7.632  0.90126.43           C
ATOM    156  CG  ARG    19      -5.550 -11.548   6.338  1.00126.43           C
ATOM    157  CD  ARG    19      -6.797 -11.345   5.487  1.00126.43           C
ATOM    158  NE  ARG    19      -6.645 -10.031   4.805  1.00126.43           N
ATOM    159  CZ  ARG    19      -7.163  -9.877   3.553  1.00126.43           C
ATOM    160  NH1 ARG    19      -7.887 -10.892   2.999  1.00126.43           N
ATOM    161  NH2 ARG    19      -6.945  -8.731   2.844  1.00126.43           N
ATOM    162  C   ARG    19      -4.343  -9.939   9.572  1.00126.43           C
ATOM    163  O   ARG    19      -4.554 -10.485  10.653  1.00126.43           O
ATOM    164  N   VAL    20      -4.224  -8.600   9.453  1.00 60.17           N
ATOM    165  CA  VAL    20      -4.300  -7.762  10.620  1.00 60.17           C
ATOM    166  CB  VAL    20      -3.467  -6.521  10.489  1.00 60.17           C
ATOM    167  CG1 VAL    20      -3.670  -5.652  11.740  1.00 60.17           C
ATOM    168  CG2 VAL    20      -2.008  -6.935  10.241  1.00 60.17           C
ATOM    169  C   VAL    20      -5.720  -7.308  10.788  1.00 60.17           C
ATOM    170  O   VAL    20      -6.225  -6.501  10.010  1.00 60.17           O
ATOM    171  N   PHE    21      -6.421  -7.866  11.793  1.00134.71           N
ATOM    172  CA  PHE    21      -7.767  -7.456  12.060  1.00134.71           C
ATOM    173  CB  PHE    21      -8.590  -8.529  12.789  1.00134.71           C
ATOM    174  CG  PHE    21      -8.795  -9.572  11.745  1.00134.71           C
ATOM    175  CD1 PHE    21      -9.823  -9.452  10.834  1.00134.71           C
ATOM    176  CD2 PHE    21      -7.950 -10.652  11.666  1.00134.71           C
ATOM    177  CE1 PHE    21     -10.015 -10.400   9.860  1.00134.71           C
ATOM    178  CE2 PHE    21      -8.137 -11.603  10.693  1.00134.71           C
ATOM    179  CZ  PHE    21      -9.170 -11.481   9.793  1.00134.71           C
ATOM    180  C   PHE    21      -7.826  -6.142  12.784  1.00134.71           C
ATOM    181  O   PHE    21      -8.668  -5.307  12.470  1.00134.71           O
ATOM    182  N   GLY    22      -6.924  -5.910  13.766  1.00 33.58           N
ATOM    183  CA  GLY    22      -6.983  -4.701  14.546  1.00 33.58           C
ATOM    184  C   GLY    22      -5.784  -4.670  15.443  1.00 33.58           C
ATOM    185  O   GLY    22      -4.723  -5.177  15.079  1.00 33.58           O
ATOM    186  N   THR    23      -5.914  -4.044  16.636  1.00108.43           N
ATOM    187  CA  THR    23      -4.808  -3.956  17.555  1.00108.43           C
ATOM    188  CB  THR    23      -4.235  -2.572  17.679  0.90108.43           C
ATOM    189  OG1 THR    23      -5.244  -1.658  18.092  1.00108.43           O
ATOM    190  CG2 THR    23      -3.642  -2.144  16.328  1.00108.43           C
ATOM    191  C   THR    23      -5.238  -4.400  18.926  1.00108.43           C
ATOM    192  O   THR    23      -6.422  -4.416  19.259  1.00108.43           O
ATOM    193  N   CYS    24      -4.253  -4.798  19.760  1.00 52.11           N
ATOM    194  CA  CYS    24      -4.520  -5.251  21.097  1.00 52.11           C
ATOM    195  CB  CYS    24      -3.927  -6.648  21.392  1.00 52.11           C
ATOM    196  SG  CYS    24      -4.415  -7.921  20.187  1.00 52.11           S
ATOM    197  C   CYS    24      -3.791  -4.323  22.023  1.00 52.11           C
ATOM    198  O   CYS    24      -2.727  -3.815  21.674  1.00 52.11           O
ATOM    199  N   ARG    25      -4.350  -4.050  23.224  1.00 85.96           N
ATOM    200  CA  ARG    25      -3.620  -3.255  24.178  1.00 85.96           C
ATOM    201  CB  ARG    25      -4.351  -1.996  24.691  1.00 85.96           C
ATOM    202  CG  ARG    25      -4.453  -0.843  23.692  1.00 85.96           C
ATOM    203  CD  ARG    25      -4.894   0.475  24.342  1.00 85.96           C
ATOM    204  NE  ARG    25      -5.221   1.432  23.250  1.00 85.96           N
ATOM    205  CZ  ARG    25      -6.271   2.299  23.391  1.00 85.96           C
ATOM    206  NH1 ARG    25      -6.968   2.362  24.563  1.00 85.96           N
ATOM    207  NH2 ARG    25      -6.630   3.091  22.342  1.00 85.96           N
ATOM    208  C   ARG    25      -3.415  -4.116  25.380  1.00 85.96           C
ATOM    209  O   ARG    25      -4.382  -4.543  26.012  1.00 85.96           O
ATOM    210  N   ASN    26      -2.145  -4.411  25.722  1.00118.98           N
ATOM    211  CA  ASN    26      -1.898  -5.211  26.884  1.00118.98           C
ATOM    212  CB  ASN    26      -2.020  -6.722  26.641  1.00118.98           C
ATOM    213  CG  ASN    26      -1.895  -7.400  27.995  1.00118.98           C
ATOM    214  OD1 ASN    26      -2.654  -7.120  28.923  1.00118.98           O
ATOM    215  ND2 ASN    26      -0.895  -8.315  28.118  1.00118.98           N
ATOM    216  C   ASN    26      -0.506  -4.942  27.369  1.00118.98           C
ATOM    217  O   ASN    26       0.394  -4.615  26.599  1.00118.98           O
ATOM    218  N   LEU    27      -0.307  -5.069  28.694  1.00331.52           N
ATOM    219  CA  LEU    27       0.973  -4.858  29.299  1.00331.52           C
ATOM    220  CB  LEU    27       1.991  -6.019  29.086  1.00331.52           C
ATOM    221  CG  LEU    27       2.519  -6.348  27.666  1.00331.52           C
ATOM    222  CD1 LEU    27       3.625  -5.389  27.195  1.00331.52           C
ATOM    223  CD2 LEU    27       2.963  -7.820  27.578  1.00331.52           C
ATOM    224  C   LEU    27       1.482  -3.517  28.878  1.00331.52           C
ATOM    225  O   LEU    27       2.674  -3.315  28.687  1.00331.52           O
ATOM    226  N   PHE    28       0.539  -2.561  28.739  1.00293.90           N
ATOM    227  CA  PHE    28       0.791  -1.185  28.419  1.00293.90           C
ATOM    228  CB  PHE    28       1.521  -0.384  29.533  1.00293.90           C
ATOM    229  CG  PHE    28       2.939  -0.809  29.753  1.00293.90           C
ATOM    230  CD1 PHE    28       3.937  -0.311  28.948  1.00293.90           C
ATOM    231  CD2 PHE    28       3.290  -1.663  30.775  1.00293.90           C
ATOM    232  CE1 PHE    28       5.249  -0.671  29.120  1.00293.90           C
ATOM    233  CE2 PHE    28       4.604  -2.031  30.957  1.00293.90           C
ATOM    234  CZ  PHE    28       5.585  -1.539  30.130  1.00293.90           C
ATOM    235  C   PHE    28       1.521  -1.091  27.117  1.00293.90           C
ATOM    236  O   PHE    28       2.215  -0.119  26.840  1.00293.90           O
ATOM    237  N   LEU    29       1.339  -2.109  26.258  1.00158.46           N
ATOM    238  CA  LEU    29       1.968  -2.104  24.972  1.00158.46           C
ATOM    239  CB  LEU    29       3.045  -3.189  24.804  1.00158.46           C
ATOM    240  CG  LEU    29       3.717  -3.182  23.420  1.00158.46           C
ATOM    241  CD1 LEU    29       4.696  -2.008  23.265  1.00158.46           C
ATOM    242  CD2 LEU    29       4.341  -4.549  23.108  1.00158.46           C
ATOM    243  C   LEU    29       0.905  -2.428  23.978  1.00158.46           C
ATOM    244  O   LEU    29      -0.040  -3.154  24.278  1.00158.46           O
ATOM    245  N   THR    30       1.021  -1.869  22.761  1.00112.22           N
ATOM    246  CA  THR    30       0.062  -2.217  21.763  1.00112.22           C
ATOM    247  CB  THR    30      -0.208  -1.131  20.767  1.00112.22           C
ATOM    248  OG1 THR    30       0.978  -0.822  20.054  1.00112.22           O
ATOM    249  CG2 THR    30      -0.720   0.117  21.510  1.00112.22           C
ATOM    250  C   THR    30       0.619  -3.390  21.018  1.00112.22           C
ATOM    251  O   THR    30       1.835  -3.543  20.901  1.00112.22           O
ATOM    252  N   PHE    31      -0.284  -4.256  20.516  1.00 67.97           N
ATOM    253  CA  PHE    31       0.068  -5.417  19.753  1.00 67.97           C
ATOM    254  CB  PHE    31      -0.288  -6.751  20.433  1.00 67.97           C
ATOM    255  CG  PHE    31       0.608  -7.006  21.594  1.00 67.97           C
ATOM    256  CD1 PHE    31       0.461  -6.307  22.769  1.00 67.97           C
ATOM    257  CD2 PHE    31       1.578  -7.977  21.509  1.00 67.97           C
ATOM    258  CE1 PHE    31       1.287  -6.558  23.839  1.00 67.97           C
ATOM    259  CE2 PHE    31       2.406  -8.232  22.575  1.00 67.97           C
ATOM    260  CZ  PHE    31       2.262  -7.522  23.743  1.00 67.97           C
ATOM    261  C   PHE    31      -0.778  -5.391  18.525  1.00 67.97           C
ATOM    262  O   PHE    31      -1.812  -4.726  18.478  1.00 67.97           O
ATOM    263  N   VAL    32      -0.337  -6.104  17.475  1.00 93.72           N
ATOM    264  CA  VAL    32      -1.143  -6.172  16.298  1.00 93.72           C
ATOM    265  CB  VAL    32      -0.354  -6.356  15.037  1.00 93.72           C
ATOM    266  CG1 VAL    32       0.358  -7.718  15.084  1.00 93.72           C
ATOM    267  CG2 VAL    32      -1.313  -6.174  13.851  1.00 93.72           C
ATOM    268  C   VAL    32      -2.060  -7.336  16.468  1.00 93.72           C
ATOM    269  O   VAL    32      -1.672  -8.374  17.000  1.00 93.72           O
ATOM    270  N   PHE    33      -3.323  -7.185  16.029  1.00 75.48           N
ATOM    271  CA  PHE    33      -4.278  -8.249  16.150  1.00 75.48           C
ATOM    272  CB  PHE    33      -5.712  -7.707  16.265  1.00 75.48           C
ATOM    273  CG  PHE    33      -6.631  -8.799  16.688  1.00 75.48           C
ATOM    274  CD1 PHE    33      -6.790  -9.089  18.022  1.00 75.48           C
ATOM    275  CD2 PHE    33      -7.341  -9.525  15.760  1.00 75.48           C
ATOM    276  CE1 PHE    33      -7.639 -10.089  18.433  1.00 75.48           C
ATOM    277  CE2 PHE    33      -8.193 -10.526  16.164  1.00 75.48           C
ATOM    278  CZ  PHE    33      -8.343 -10.809  17.501  1.00 75.48           C
ATOM    279  C   PHE    33      -4.175  -9.013  14.871  1.00 75.48           C
ATOM    280  O   PHE    33      -4.484  -8.483  13.805  1.00 75.48           O
ATOM    281  N   CYS    34      -3.743 -10.290  14.949  1.00 58.03           N
ATOM    282  CA  CYS    34      -3.498 -11.065  13.764  1.00 58.03           C
ATOM    283  CB  CYS    34      -2.063 -11.618  13.734  1.00 58.03           C
ATOM    284  SG  CYS    34      -0.856 -10.292  14.004  1.00 58.03           S
ATOM    285  C   CYS    34      -4.409 -12.237  13.807  1.00 58.03           C
ATOM    286  O   CYS    34      -4.665 -12.798  14.867  1.00 58.03           O
ATOM    287  N   CYS    35      -4.951 -12.645  12.649  1.00 87.79           N
ATOM    288  CA  CYS    35      -5.803 -13.781  12.762  1.00 87.79           C
ATOM    289  CB  CYS    35      -7.273 -13.388  12.956  1.00 87.79           C
ATOM    290  SG  CYS    35      -8.247 -14.676  13.777  1.00 87.79           S
ATOM    291  C   CYS    35      -5.647 -14.550  11.497  1.00 87.79           C
ATOM    292  O   CYS    35      -5.231 -14.016  10.471  1.00 87.79           O
ATOM    293  N   SER    36      -5.950 -15.854  11.555  1.00 38.96           N
ATOM    294  CA  SER    36      -5.837 -16.656  10.380  1.00 38.96           C
ATOM    295  CB  SER    36      -4.970 -17.903  10.596  1.00 38.96           C
ATOM    296  OG  SER    36      -5.544 -18.723  11.606  1.00 38.96           O
ATOM    297  C   SER    36      -7.242 -17.130  10.028  1.00 38.96           C
ATOM    298  O   SER    36      -7.413 -18.369   9.862  1.00 38.96           O
ATOM    299  OXT SER    36      -8.159 -16.276   9.917  1.00 38.96           O
TER     300      SER    36
END
