# Supplementary material for: Prediction of Anticancer Peptides with High Efficacy and Low Toxicity by Hybrid Model Based on 3D Structure of Peptides
Source: Int J Mol Sci. 2021 May 26;22(11):5630. doi: 10.3390/ijms22115630 (PMC8198792; doi:10.3390/ijms22115630)
Supplement: Supplementary file 1 [file ijms-22-05630-s001.zip › Supplement2(Datasets)/ACPs(PDB)/D1/PDB(Negative)/(144)NL_satpdb11908.pdb]

EXPDTA    THEORETICAL MODEL, MODELLER 9.13 2015/09/21 01:58:57
REMARK   6 MODELLER OBJECTIVE FUNCTION:       632.5453
REMARK   6 MODELLER BEST TEMPLATE % SEQ ID: 100.000
ATOM      1  N   MET     1      -0.360  13.784  -5.480  1.00 78.24           N
ATOM      2  CA  MET     1       0.994  13.575  -6.042  1.00 78.24           C
ATOM      3  CB  MET     1       1.934  14.732  -5.667  1.00 78.24           C
ATOM      4  CG  MET     1       1.580  16.052  -6.351  1.00 78.24           C
ATOM      5  SD  MET     1       1.809  16.034  -8.153  1.00 78.24           S
ATOM      6  CE  MET     1       1.649  17.833  -8.350  1.00 78.24           C
ATOM      7  C   MET     1       1.587  12.315  -5.520  1.00 78.24           C
ATOM      8  O   MET     1       0.870  11.388  -5.153  1.00 78.24           O
ATOM      9  N   GLY     2       2.930  12.247  -5.486  1.00 54.37           N
ATOM     10  CA  GLY     2       3.542  11.049  -5.002  1.00 54.37           C
ATOM     11  C   GLY     2       4.555  11.419  -3.966  1.00 54.37           C
ATOM     12  O   GLY     2       5.465  12.211  -4.207  1.00 54.37           O
ATOM     13  N   ALA     3       4.378  10.889  -2.745  1.00 52.47           N
ATOM     14  CA  ALA     3       5.343  11.134  -1.715  1.00 52.47           C
ATOM     15  CB  ALA     3       4.868  10.670  -0.327  1.00 52.47           C
ATOM     16  C   ALA     3       6.617  10.394  -2.004  1.00 52.47           C
ATOM     17  O   ALA     3       7.710  10.945  -1.890  1.00 52.47           O
ATOM     18  N   ILE     4       6.491   9.094  -2.343  1.00114.37           N
ATOM     19  CA  ILE     4       7.598   8.208  -2.587  1.00114.37           C
ATOM     20  CB  ILE     4       7.220   6.766  -2.531  1.00114.37           C
ATOM     21  CG1 ILE     4       6.683   6.419  -1.131  1.00114.37           C
ATOM     22  CG2 ILE     4       8.466   5.958  -2.932  1.00114.37           C
ATOM     23  CD1 ILE     4       7.669   6.705   0.004  1.00114.37           C
ATOM     24  C   ILE     4       8.261   8.461  -3.906  1.00114.37           C
ATOM     25  O   ILE     4       9.482   8.376  -4.028  1.00114.37           O
ATOM     26  N   ALA     5       7.456   8.777  -4.932  1.00 46.64           N
ATOM     27  CA  ALA     5       7.914   8.926  -6.283  1.00 46.64           C
ATOM     28  CB  ALA     5       6.800   9.373  -7.242  1.00 46.64           C
ATOM     29  C   ALA     5       8.969   9.976  -6.299  1.00 46.64           C
ATOM     30  O   ALA     5       9.867   9.960  -7.137  1.00 46.64           O
ATOM     31  N   LYS     6       8.877  10.932  -5.368  1.00 57.22           N
ATOM     32  CA  LYS     6       9.808  12.015  -5.335  1.00 57.22           C
ATOM     33  CB  LYS     6       9.591  12.902  -4.098  1.00 57.22           C
ATOM     34  CG  LYS     6       8.180  13.490  -4.031  1.00 57.22           C
ATOM     35  CD  LYS     6       7.794  13.984  -2.637  1.00 57.22           C
ATOM     36  CE  LYS     6       6.338  14.440  -2.529  1.00 57.22           C
ATOM     37  NZ  LYS     6       6.020  14.782  -1.124  1.00 57.22           N
ATOM     38  C   LYS     6      11.195  11.444  -5.248  1.00 57.22           C
ATOM     39  O   LYS     6      12.126  11.996  -5.831  1.00 57.22           O
ATOM     40  N   LEU     7      11.383  10.362  -4.464  1.00108.18           N
ATOM     41  CA  LEU     7      12.670   9.736  -4.319  1.00108.18           C
ATOM     42  CB  LEU     7      12.732   8.768  -3.128  1.00108.18           C
ATOM     43  CG  LEU     7      12.457   9.466  -1.786  1.00108.18           C
ATOM     44  CD1 LEU     7      13.479  10.584  -1.520  1.00108.18           C
ATOM     45  CD2 LEU     7      10.999   9.942  -1.693  1.00108.18           C
ATOM     46  C   LEU     7      13.077   8.966  -5.544  1.00108.18           C
ATOM     47  O   LEU     7      14.253   8.944  -5.905  1.00108.18           O
ATOM     48  N   VAL     8      12.123   8.261  -6.184  1.00121.16           N
ATOM     49  CA  VAL     8      12.460   7.436  -7.312  1.00121.16           C
ATOM     50  CB  VAL     8      11.333   6.550  -7.751  1.00121.16           C
ATOM     51  CG1 VAL     8      11.069   5.549  -6.616  1.00121.16           C
ATOM     52  CG2 VAL     8      10.108   7.405  -8.096  1.00121.16           C
ATOM     53  C   VAL     8      12.919   8.247  -8.478  1.00121.16           C
ATOM     54  O   VAL     8      13.963   7.965  -9.061  1.00121.16           O
ATOM     55  N   ALA     9      12.174   9.303  -8.840  1.00 40.66           N
ATOM     56  CA  ALA     9      12.550  10.061  -9.992  1.00 40.66           C
ATOM     57  CB  ALA     9      11.600  11.236 -10.263  1.00 40.66           C
ATOM     58  C   ALA     9      13.904  10.630  -9.737  1.00 40.66           C
ATOM     59  O   ALA     9      14.741  10.669 -10.639  1.00 40.66           O
ATOM     60  N   LYS    10      14.144  11.143  -8.514  1.00 95.38           N
ATOM     61  CA  LYS    10      15.450  11.681  -8.291  1.00 95.38           C
ATOM     62  CB  LYS    10      15.596  12.512  -7.004  1.00 95.38           C
ATOM     63  CG  LYS    10      17.025  13.041  -6.858  1.00 95.38           C
ATOM     64  CD  LYS    10      17.202  14.196  -5.871  1.00 95.38           C
ATOM     65  CE  LYS    10      17.360  15.557  -6.554  1.00 95.38           C
ATOM     66  NZ  LYS    10      17.828  16.570  -5.580  1.00 95.38           N
ATOM     67  C   LYS    10      16.496  10.611  -8.229  1.00 95.38           C
ATOM     68  O   LYS    10      17.361  10.548  -9.101  1.00 95.38           O
ATOM     69  N   PHE    11      16.459   9.755  -7.179  1.00 89.03           N
ATOM     70  CA  PHE    11      17.490   8.763  -7.044  1.00 89.03           C
ATOM     71  CB  PHE    11      17.641   8.244  -5.615  1.00 89.03           C
ATOM     72  CG  PHE    11      18.211   9.269  -4.703  1.00 89.03           C
ATOM     73  CD1 PHE    11      19.573   9.449  -4.633  1.00 89.03           C
ATOM     74  CD2 PHE    11      17.388  10.028  -3.902  1.00 89.03           C
ATOM     75  CE1 PHE    11      20.110  10.385  -3.783  1.00 89.03           C
ATOM     76  CE2 PHE    11      17.920  10.966  -3.050  1.00 89.03           C
ATOM     77  CZ  PHE    11      19.282  11.146  -2.992  1.00 89.03           C
ATOM     78  C   PHE    11      17.318   7.571  -7.948  1.00 89.03           C
ATOM     79  O   PHE    11      18.175   7.311  -8.791  1.00 89.03           O
ATOM     80  N   GLY    12      16.183   6.833  -7.836  1.00 41.30           N
ATOM     81  CA  GLY    12      16.005   5.662  -8.662  1.00 41.30           C
ATOM     82  C   GLY    12      15.096   4.672  -7.986  1.00 41.30           C
ATOM     83  O   GLY    12      14.954   4.647  -6.767  1.00 41.30           O
ATOM     84  N   TRP    13      14.451   3.789  -8.772  1.00 81.96           N
ATOM     85  CA  TRP    13      13.545   2.859  -8.159  1.00 81.96           C
ATOM     86  CB  TRP    13      12.711   2.024  -9.147  1.00 81.96           C
ATOM     87  CG  TRP    13      11.523   2.777  -9.695  1.00 81.96           C
ATOM     88  CD2 TRP    13      10.352   3.058  -8.914  1.00 81.96           C
ATOM     89  CD1 TRP    13      11.311   3.328 -10.923  1.00 81.96           C
ATOM     90  NE1 TRP    13      10.073   3.928 -10.960  1.00 81.96           N
ATOM     91  CE2 TRP    13       9.473   3.769  -9.728  1.00 81.96           C
ATOM     92  CE3 TRP    13      10.041   2.748  -7.622  1.00 81.96           C
ATOM     93  CZ2 TRP    13       8.258   4.183  -9.259  1.00 81.96           C
ATOM     94  CZ3 TRP    13       8.818   3.164  -7.150  1.00 81.96           C
ATOM     95  CH2 TRP    13       7.944   3.868  -7.954  1.00 81.96           C
ATOM     96  C   TRP    13      14.255   1.920  -7.241  1.00 81.96           C
ATOM     97  O   TRP    13      13.830   1.751  -6.098  1.00 81.96           O
ATOM     98  N   PRO    14      15.318   1.308  -7.676  1.00 83.58           N
ATOM     99  CA  PRO    14      16.022   0.365  -6.860  1.00 83.58           C
ATOM    100  CD  PRO    14      15.615   1.147  -9.089  1.00 83.58           C
ATOM    101  CB  PRO    14      17.017  -0.339  -7.788  1.00 83.58           C
ATOM    102  CG  PRO    14      17.007   0.496  -9.084  1.00 83.58           C
ATOM    103  C   PRO    14      16.634   1.017  -5.666  1.00 83.58           C
ATOM    104  O   PRO    14      16.890   0.314  -4.691  1.00 83.58           O
ATOM    105  N   ILE    15      16.943   2.325  -5.738  1.00184.34           N
ATOM    106  CA  ILE    15      17.529   2.995  -4.612  1.00184.34           C
ATOM    107  CB  ILE    15      18.148   4.338  -4.905  1.00184.34           C
ATOM    108  CG1 ILE    15      17.094   5.394  -5.256  1.00184.34           C
ATOM    109  CG2 ILE    15      19.207   4.141  -6.006  1.00184.34           C
ATOM    110  CD1 ILE    15      16.418   6.085  -4.061  1.00184.34           C
ATOM    111  C   ILE    15      16.499   3.211  -3.548  1.00184.34           C
ATOM    112  O   ILE    15      16.819   3.224  -2.362  1.00184.34           O
ATOM    113  N   VAL    16      15.256   3.522  -3.967  1.00127.40           N
ATOM    114  CA  VAL    16      14.192   3.888  -3.075  1.00127.40           C
ATOM    115  CB  VAL    16      12.987   4.403  -3.807  1.00127.40           C
ATOM    116  CG1 VAL    16      11.913   4.764  -2.773  1.00127.40           C
ATOM    117  CG2 VAL    16      13.397   5.575  -4.706  1.00127.40           C
ATOM    118  C   VAL    16      13.740   2.700  -2.284  1.00127.40           C
ATOM    119  O   VAL    16      13.441   2.813  -1.098  1.00127.40           O
ATOM    120  N   LYS    17      13.688   1.527  -2.934  1.00 86.18           N
ATOM    121  CA  LYS    17      13.150   0.338  -2.333  1.00 86.18           C
ATOM    122  CB  LYS    17      13.145  -0.868  -3.286  1.00 86.18           C
ATOM    123  CG  LYS    17      12.176  -0.695  -4.457  1.00 86.18           C
ATOM    124  CD  LYS    17      12.351  -1.745  -5.551  1.00 86.18           C
ATOM    125  CE  LYS    17      13.653  -1.590  -6.339  1.00 86.18           C
ATOM    126  NZ  LYS    17      13.817  -2.723  -7.275  1.00 86.18           N
ATOM    127  C   LYS    17      13.939  -0.034  -1.115  1.00 86.18           C
ATOM    128  O   LYS    17      13.380  -0.539  -0.144  1.00 86.18           O
ATOM    129  N   LYS    18      15.266   0.170  -1.139  1.00106.44           N
ATOM    130  CA  LYS    18      16.090  -0.199  -0.021  1.00106.44           C
ATOM    131  CB  LYS    18      17.587  -0.006  -0.335  1.00106.44           C
ATOM    132  CG  LYS    18      18.552  -0.781   0.569  1.00106.44           C
ATOM    133  CD  LYS    18      18.527  -0.374   2.042  1.00106.44           C
ATOM    134  CE  LYS    18      19.531  -1.159   2.889  1.00106.44           C
ATOM    135  NZ  LYS    18      19.474  -0.703   4.296  1.00106.44           N
ATOM    136  C   LYS    18      15.738   0.641   1.181  1.00106.44           C
ATOM    137  O   LYS    18      15.646   0.139   2.299  1.00106.44           O
ATOM    138  N   TYR    19      15.578   1.959   0.953  1.00131.63           N
ATOM    139  CA  TYR    19      15.275   3.050   1.848  1.00131.63           C
ATOM    140  CB  TYR    19      15.807   4.404   1.355  1.00131.63           C
ATOM    141  CG  TYR    19      17.287   4.243   1.428  1.00131.63           C
ATOM    142  CD1 TYR    19      17.981   3.736   0.357  1.00131.63           C
ATOM    143  CD2 TYR    19      17.980   4.567   2.573  1.00131.63           C
ATOM    144  CE1 TYR    19      19.344   3.573   0.416  1.00131.63           C
ATOM    145  CE2 TYR    19      19.346   4.406   2.641  1.00131.63           C
ATOM    146  CZ  TYR    19      20.031   3.909   1.559  1.00131.63           C
ATOM    147  OH  TYR    19      21.431   3.738   1.617  1.00131.63           O
ATOM    148  C   TYR    19      13.826   3.158   2.230  1.00131.63           C
ATOM    149  O   TYR    19      13.470   3.974   3.077  1.00131.63           O
ATOM    150  N   TYR    20      12.945   2.412   1.543  1.00154.85           N
ATOM    151  CA  TYR    20      11.515   2.505   1.632  1.00154.85           C
ATOM    152  CB  TYR    20      10.842   1.362   0.851  1.00154.85           C
ATOM    153  CG  TYR    20       9.860   1.936  -0.113  1.00154.85           C
ATOM    154  CD1 TYR    20       8.652   2.448   0.301  1.00154.85           C
ATOM    155  CD2 TYR    20      10.162   1.935  -1.458  1.00154.85           C
ATOM    156  CE1 TYR    20       7.765   2.968  -0.615  1.00154.85           C
ATOM    157  CE2 TYR    20       9.281   2.452  -2.376  1.00154.85           C
ATOM    158  CZ  TYR    20       8.081   2.971  -1.953  1.00154.85           C
ATOM    159  OH  TYR    20       7.174   3.500  -2.894  1.00154.85           O
ATOM    160  C   TYR    20      11.096   2.386   3.064  1.00154.85           C
ATOM    161  O   TYR    20      10.144   3.035   3.492  1.00154.85           O
ATOM    162  N   LYS    21      11.779   1.543   3.851  1.00131.95           N
ATOM    163  CA  LYS    21      11.389   1.376   5.216  1.00131.95           C
ATOM    164  CB  LYS    21      12.335   0.407   5.944  1.00131.95           C
ATOM    165  CG  LYS    21      11.870  -0.021   7.331  1.00131.95           C
ATOM    166  CD  LYS    21      12.574  -1.294   7.803  1.00131.95           C
ATOM    167  CE  LYS    21      12.039  -2.557   7.124  1.00131.95           C
ATOM    168  NZ  LYS    21      12.967  -3.691   7.337  1.00131.95           N
ATOM    169  C   LYS    21      11.432   2.713   5.897  1.00131.95           C
ATOM    170  O   LYS    21      10.513   3.040   6.645  1.00131.95           O
ATOM    171  N   GLN    22      12.512   3.501   5.699  1.00121.21           N
ATOM    172  CA  GLN    22      12.642   4.794   6.317  1.00121.21           C
ATOM    173  CB  GLN    22      14.099   5.286   6.326  1.00121.21           C
ATOM    174  CG  GLN    22      15.017   4.382   7.148  1.00121.21           C
ATOM    175  CD  GLN    22      14.454   4.338   8.562  1.00121.21           C
ATOM    176  OE1 GLN    22      13.659   5.192   8.953  1.00121.21           O
ATOM    177  NE2 GLN    22      14.870   3.307   9.344  1.00121.21           N
ATOM    178  C   GLN    22      11.803   5.883   5.695  1.00121.21           C
ATOM    179  O   GLN    22      11.040   6.545   6.395  1.00121.21           O
ATOM    180  N   ILE    23      11.869   6.058   4.354  1.00121.77           N
ATOM    181  CA  ILE    23      11.280   7.217   3.727  1.00121.77           C
ATOM    182  CB  ILE    23      11.418   7.198   2.231  1.00121.77           C
ATOM    183  CG1 ILE    23      12.884   7.038   1.794  1.00121.77           C
ATOM    184  CG2 ILE    23      10.766   8.484   1.698  1.00121.77           C
ATOM    185  CD1 ILE    23      13.801   8.191   2.191  1.00121.77           C
ATOM    186  C   ILE    23       9.808   7.231   3.977  1.00121.77           C
ATOM    187  O   ILE    23       9.263   8.196   4.510  1.00121.77           O
ATOM    188  N   MET    24       9.140   6.114   3.651  1.00 71.65           N
ATOM    189  CA  MET    24       7.722   6.014   3.801  1.00 71.65           C
ATOM    190  CB  MET    24       7.162   4.659   3.332  1.00 71.65           C
ATOM    191  CG  MET    24       5.635   4.570   3.395  1.00 71.65           C
ATOM    192  SD  MET    24       4.958   2.951   2.917  1.00 71.65           S
ATOM    193  CE  MET    24       5.076   3.221   1.123  1.00 71.65           C
ATOM    194  C   MET    24       7.454   6.133   5.258  1.00 71.65           C
ATOM    195  O   MET    24       6.409   6.622   5.681  1.00 71.65           O
ATOM    196  N   GLN    25       8.404   5.648   6.067  1.00 88.78           N
ATOM    197  CA  GLN    25       8.255   5.684   7.486  1.00 88.78           C
ATOM    198  CB  GLN    25       9.462   5.063   8.210  1.00 88.78           C
ATOM    199  CG  GLN    25       9.281   4.984   9.723  1.00 88.78           C
ATOM    200  CD  GLN    25       8.353   3.812   9.973  1.00 88.78           C
ATOM    201  OE1 GLN    25       8.148   2.978   9.092  1.00 88.78           O
ATOM    202  NE2 GLN    25       7.770   3.737  11.199  1.00 88.78           N
ATOM    203  C   GLN    25       8.167   7.111   7.940  1.00 88.78           C
ATOM    204  O   GLN    25       7.321   7.436   8.770  1.00 88.78           O
ATOM    205  N   PHE    26       9.032   8.000   7.407  1.00 91.76           N
ATOM    206  CA  PHE    26       9.098   9.366   7.862  1.00 91.76           C
ATOM    207  CB  PHE    26      10.263  10.191   7.275  1.00 91.76           C
ATOM    208  CG  PHE    26      11.585   9.529   7.479  1.00 91.76           C
ATOM    209  CD1 PHE    26      12.182   9.433   8.716  1.00 91.76           C
ATOM    210  CD2 PHE    26      12.229   8.994   6.392  1.00 91.76           C
ATOM    211  CE1 PHE    26      13.402   8.811   8.859  1.00 91.76           C
ATOM    212  CE2 PHE    26      13.445   8.372   6.528  1.00 91.76           C
ATOM    213  CZ  PHE    26      14.037   8.278   7.765  1.00 91.76           C
ATOM    214  C   PHE    26       7.873  10.146   7.478  1.00 91.76           C
ATOM    215  O   PHE    26       7.310  10.872   8.296  1.00 91.76           O
ATOM    216  N   ILE    27       7.404   9.981   6.226  1.00 61.10           N
ATOM    217  CA  ILE    27       6.349  10.785   5.672  1.00 61.10           C
ATOM    218  CB  ILE    27       5.961  10.386   4.274  1.00 61.10           C
ATOM    219  CG1 ILE    27       5.412   8.953   4.238  1.00 61.10           C
ATOM    220  CG2 ILE    27       7.184  10.604   3.368  1.00 61.10           C
ATOM    221  CD1 ILE    27       4.772   8.592   2.898  1.00 61.10           C
ATOM    222  C   ILE    27       5.152  10.676   6.554  1.00 61.10           C
ATOM    223  O   ILE    27       4.375  11.622   6.679  1.00 61.10           O
ATOM    224  N   GLY    28       4.970   9.511   7.193  1.00 38.73           N
ATOM    225  CA  GLY    28       3.821   9.335   8.025  1.00 38.73           C
ATOM    226  C   GLY    28       3.795  10.412   9.077  1.00 38.73           C
ATOM    227  O   GLY    28       2.725  10.925   9.402  1.00 38.73           O
ATOM    228  N   GLU    29       4.959  10.764   9.663  1.00 85.49           N
ATOM    229  CA  GLU    29       5.009  11.765  10.699  1.00 85.49           C
ATOM    230  CB  GLU    29       6.406  11.846  11.342  1.00 85.49           C
ATOM    231  CG  GLU    29       6.548  12.921  12.421  1.00 85.49           C
ATOM    232  CD  GLU    29       7.191  14.144  11.780  1.00 85.49           C
ATOM    233  OE1 GLU    29       8.371  14.032  11.356  1.00 85.49           O
ATOM    234  OE2 GLU    29       6.507  15.200  11.695  1.00 85.49           O
ATOM    235  C   GLU    29       4.655  13.134  10.182  1.00 85.49           C
ATOM    236  O   GLU    29       3.745  13.775  10.704  1.00 85.49           O
ATOM    237  N   GLY    30       5.342  13.610   9.122  1.00 69.93           N
ATOM    238  CA  GLY    30       5.082  14.917   8.581  1.00 69.93           C
ATOM    239  C   GLY    30       6.402  15.520   8.199  1.00 69.93           C
ATOM    240  O   GLY    30       6.826  16.534   8.755  1.00 69.93           O
ATOM    241  N   TRP    31       7.070  14.903   7.206  1.00102.43           N
ATOM    242  CA  TRP    31       8.345  15.343   6.714  1.00102.43           C
ATOM    243  CB  TRP    31       9.259  14.200   6.221  1.00102.43           C
ATOM    244  CG  TRP    31      10.030  13.466   7.297  1.00102.43           C
ATOM    245  CD2 TRP    31      11.457  13.291   7.262  1.00102.43           C
ATOM    246  CD1 TRP    31       9.592  12.829   8.420  1.00102.43           C
ATOM    247  NE1 TRP    31      10.660  12.290   9.100  1.00102.43           N
ATOM    248  CE2 TRP    31      11.813  12.563   8.395  1.00102.43           C
ATOM    249  CE3 TRP    31      12.393  13.703   6.357  1.00102.43           C
ATOM    250  CZ2 TRP    31      13.114  12.237   8.645  1.00102.43           C
ATOM    251  CZ3 TRP    31      13.707  13.376   6.614  1.00102.43           C
ATOM    252  CH2 TRP    31      14.060  12.657   7.737  1.00102.43           C
ATOM    253  C   TRP    31       8.128  16.267   5.561  1.00102.43           C
ATOM    254  O   TRP    31       7.009  16.425   5.073  1.00102.43           O
ATOM    255  N   ALA    32       9.217  16.957   5.161  1.00 61.14           N
ATOM    256  CA  ALA    32       9.220  17.873   4.059  1.00 61.14           C
ATOM    257  CB  ALA    32      10.082  19.125   4.303  1.00 61.14           C
ATOM    258  C   ALA    32       9.748  17.193   2.830  1.00 61.14           C
ATOM    259  O   ALA    32      10.202  16.049   2.872  1.00 61.14           O
ATOM    260  N   ILE    33       9.627  17.895   1.682  1.00152.38           N
ATOM    261  CA  ILE    33      10.146  17.488   0.404  1.00152.38           C
ATOM    262  CB  ILE    33       9.668  18.349  -0.731  1.00152.38           C
ATOM    263  CG1 ILE    33      10.200  17.817  -2.070  1.00152.38           C
ATOM    264  CG2 ILE    33      10.099  19.790  -0.440  1.00152.38           C
ATOM    265  CD1 ILE    33       9.650  16.443  -2.441  1.00152.38           C
ATOM    266  C   ILE    33      11.643  17.565   0.424  1.00152.38           C
ATOM    267  O   ILE    33      12.335  16.788  -0.231  1.00152.38           O
ATOM    268  N   ASN    34      12.168  18.579   1.128  1.00135.19           N
ATOM    269  CA  ASN    34      13.569  18.871   1.191  1.00135.19           C
ATOM    270  CB  ASN    34      13.866  20.116   2.049  1.00135.19           C
ATOM    271  CG  ASN    34      12.994  21.284   1.608  1.00135.19           C
ATOM    272  OD1 ASN    34      12.156  21.164   0.719  1.00135.19           O
ATOM    273  ND2 ASN    34      13.186  22.462   2.256  1.00135.19           N
ATOM    274  C   ASN    34      14.322  17.765   1.868  1.00135.19           C
ATOM    275  O   ASN    34      15.419  17.430   1.438  1.00135.19           O
ATOM    276  N   LYS    35      13.769  17.222   2.971  1.00110.66           N
ATOM    277  CA  LYS    35      14.423  16.292   3.860  1.00110.66           C
ATOM    278  CB  LYS    35      13.679  16.197   5.195  1.00110.66           C
ATOM    279  CG  LYS    35      13.858  17.490   5.989  1.00110.66           C
ATOM    280  CD  LYS    35      12.847  17.692   7.114  1.00110.66           C
ATOM    281  CE  LYS    35      13.197  18.881   8.009  1.00110.66           C
ATOM    282  NZ  LYS    35      13.386  20.101   7.193  1.00110.66           N
ATOM    283  C   LYS    35      14.677  14.904   3.347  1.00110.66           C
ATOM    284  O   LYS    35      15.796  14.404   3.454  1.00110.66           O
ATOM    285  N   ILE    36      13.670  14.243   2.755  1.00 70.62           N
ATOM    286  CA  ILE    36      13.835  12.870   2.371  1.00 70.62           C
ATOM    287  CB  ILE    36      12.568  12.294   1.797  1.00 70.62           C
ATOM    288  CG1 ILE    36      12.111  13.073   0.554  1.00 70.62           C
ATOM    289  CG2 ILE    36      11.514  12.261   2.917  1.00 70.62           C
ATOM    290  CD1 ILE    36      10.897  12.454  -0.139  1.00 70.62           C
ATOM    291  C   ILE    36      14.957  12.759   1.386  1.00 70.62           C
ATOM    292  O   ILE    36      15.742  11.813   1.443  1.00 70.62           O
ATOM    293  N   ILE    37      15.062  13.721   0.450  1.00 57.35           N
ATOM    294  CA  ILE    37      16.095  13.669  -0.545  1.00 57.35           C
ATOM    295  CB  ILE    37      15.987  14.760  -1.571  1.00 57.35           C
ATOM    296  CG1 ILE    37      14.667  14.644  -2.354  1.00 57.35           C
ATOM    297  CG2 ILE    37      17.238  14.691  -2.465  1.00 57.35           C
ATOM    298  CD1 ILE    37      14.364  15.870  -3.214  1.00 57.35           C
ATOM    299  C   ILE    37      17.448  13.797   0.083  1.00 57.35           C
ATOM    300  O   ILE    37      18.335  12.984  -0.165  1.00 57.35           O
ATOM    301  N   ASP    38      17.632  14.800   0.952  1.00 85.36           N
ATOM    302  CA  ASP    38      18.908  15.055   1.548  1.00 85.36           C
ATOM    303  CB  ASP    38      18.846  16.251   2.518  1.00 85.36           C
ATOM    304  CG  ASP    38      20.254  16.647   2.936  1.00 85.36           C
ATOM    305  OD1 ASP    38      21.204  15.867   2.660  1.00 85.36           O
ATOM    306  OD2 ASP    38      20.400  17.743   3.538  1.00 85.36           O
ATOM    307  C   ASP    38      19.284  13.847   2.340  1.00 85.36           C
ATOM    308  O   ASP    38      20.447  13.456   2.370  1.00 85.36           O
ATOM    309  N   TRP    39      18.291  13.225   3.001  1.00 80.91           N
ATOM    310  CA  TRP    39      18.509  12.121   3.888  1.00 80.91           C
ATOM    311  CB  TRP    39      17.206  11.699   4.597  1.00 80.91           C
ATOM    312  CG  TRP    39      17.360  10.707   5.726  1.00 80.91           C
ATOM    313  CD2 TRP    39      17.283   9.278   5.589  1.00 80.91           C
ATOM    314  CD1 TRP    39      17.573  10.956   7.050  1.00 80.91           C
ATOM    315  NE1 TRP    39      17.641   9.775   7.747  1.00 80.91           N
ATOM    316  CE2 TRP    39      17.464   8.733   6.860  1.00 80.91           C
ATOM    317  CE3 TRP    39      17.079   8.487   4.497  1.00 80.91           C
ATOM    318  CZ2 TRP    39      17.447   7.381   7.057  1.00 80.91           C
ATOM    319  CZ3 TRP    39      17.059   7.125   4.701  1.00 80.91           C
ATOM    320  CH2 TRP    39      17.240   6.579   5.956  1.00 80.91           C
ATOM    321  C   TRP    39      19.059  10.926   3.162  1.00 80.91           C
ATOM    322  O   TRP    39      20.079  10.376   3.572  1.00 80.91           O
ATOM    323  N   ILE    40      18.420  10.503   2.051  1.00 55.34           N
ATOM    324  CA  ILE    40      18.827   9.308   1.363  1.00 55.34           C
ATOM    325  CB  ILE    40      17.938   9.005   0.193  1.00 55.34           C
ATOM    326  CG1 ILE    40      16.494   8.779   0.678  1.00 55.34           C
ATOM    327  CG2 ILE    40      18.531   7.813  -0.578  1.00 55.34           C
ATOM    328  CD1 ILE    40      15.487   8.687  -0.465  1.00 55.34           C
ATOM    329  C   ILE    40      20.213   9.471   0.840  1.00 55.34           C
ATOM    330  O   ILE    40      21.072   8.616   1.047  1.00 55.34           O
ATOM    331  N   LYS    41      20.481  10.608   0.182  1.00112.54           N
ATOM    332  CA  LYS    41      21.771  10.854  -0.385  1.00112.54           C
ATOM    333  CB  LYS    41      21.814  12.212  -1.098  1.00112.54           C
ATOM    334  CG  LYS    41      21.115  13.312  -0.299  1.00112.54           C
ATOM    335  CD  LYS    41      21.166  14.686  -0.962  1.00112.54           C
ATOM    336  CE  LYS    41      22.475  15.440  -0.726  1.00112.54           C
ATOM    337  NZ  LYS    41      22.393  16.790  -1.330  1.00112.54           N
ATOM    338  C   LYS    41      22.783  10.817   0.715  1.00112.54           C
ATOM    339  O   LYS    41      23.889  10.311   0.530  1.00112.54           O
ATOM    340  N   LYS    42      22.421  11.330   1.903  1.00 99.43           N
ATOM    341  CA  LYS    42      23.355  11.344   2.993  1.00 99.43           C
ATOM    342  CB  LYS    42      22.725  11.833   4.308  1.00 99.43           C
ATOM    343  CG  LYS    42      22.304  13.298   4.376  1.00 99.43           C
ATOM    344  CD  LYS    42      21.296  13.542   5.504  1.00 99.43           C
ATOM    345  CE  LYS    42      21.118  15.011   5.885  1.00 99.43           C
ATOM    346  NZ  LYS    42      22.201  15.414   6.807  1.00 99.43           N
ATOM    347  C   LYS    42      23.762   9.934   3.303  1.00 99.43           C
ATOM    348  O   LYS    42      24.949   9.614   3.362  1.00 99.43           O
ATOM    349  N   HIS    43      22.766   9.048   3.495  1.00 60.44           N
ATOM    350  CA  HIS    43      23.025   7.702   3.923  1.00 60.44           C
ATOM    351  ND1 HIS    43      21.650   6.530   6.851  1.00 60.44           N
ATOM    352  CG  HIS    43      21.340   7.293   5.746  1.00 60.44           C
ATOM    353  CB  HIS    43      21.761   6.937   4.351  1.00 60.44           C
ATOM    354  NE2 HIS    43      20.519   8.294   7.597  1.00 60.44           N
ATOM    355  CD2 HIS    43      20.649   8.365   6.220  1.00 60.44           C
ATOM    356  CE1 HIS    43      21.136   7.173   7.931  1.00 60.44           C
ATOM    357  C   HIS    43      23.744   6.903   2.888  1.00 60.44           C
ATOM    358  O   HIS    43      24.613   6.102   3.228  1.00 60.44           O
ATOM    359  N   ILE    44      23.396   7.088   1.601  1.00104.41           N
ATOM    360  CA  ILE    44      23.977   6.307   0.546  1.00104.41           C
ATOM    361  CB  ILE    44      23.302   6.555  -0.778  1.00104.41           C
ATOM    362  CG1 ILE    44      21.776   6.401  -0.651  1.00104.41           C
ATOM    363  CG2 ILE    44      23.882   5.561  -1.794  1.00104.41           C
ATOM    364  CD1 ILE    44      21.025   6.887  -1.891  1.00104.41           C
ATOM    365  C   ILE    44      25.456   6.661   0.382  1.00104.41           C
ATOM    366  O   ILE    44      25.822   7.170  -0.710  1.00104.41           O
ATOM    367  OXT ILE    44      26.251   6.411   1.328  1.00104.41           O
TER     368      ILE    44
END
