# Supplementary material for: Prediction of Anticancer Peptides with High Efficacy and Low Toxicity by Hybrid Model Based on 3D Structure of Peptides
Source: Int J Mol Sci. 2021 May 26;22(11):5630. doi: 10.3390/ijms22115630 (PMC8198792; doi:10.3390/ijms22115630)
Supplement: Supplementary file 1 [file ijms-22-05630-s001.zip › Supplement2(Datasets)/ACPs(PDB)/D1/PDB(Negative)/(145)NL_satpdb11913.pdb]

ATOM      1  N   PHE     1      -5.743 -11.579  -4.664  1.00  0.00           N  
ATOM      2  H   PHE     1      -5.801 -10.920  -3.901  1.00  0.00           H  
ATOM      3  CA  PHE     1      -5.399 -12.955  -4.437  1.00  0.00           C  
ATOM      4  HA  PHE     1      -5.118 -13.135  -3.400  1.00  0.00           H  
ATOM      5  CB  PHE     1      -6.603 -13.854  -4.762  1.00  0.00           C  
ATOM      6  HB2 PHE     1      -7.393 -13.652  -4.039  1.00  0.00           H  
ATOM      7  HB3 PHE     1      -6.962 -13.462  -5.714  1.00  0.00           H  
ATOM      8  CG  PHE     1      -6.580 -15.390  -4.774  1.00  0.00           C  
ATOM      9  CD1 PHE     1      -6.362 -16.017  -6.075  1.00  0.00           C  
ATOM     10  HD1 PHE     1      -6.139 -15.381  -6.919  1.00  0.00           H  
ATOM     11  CE1 PHE     1      -6.185 -17.398  -6.124  1.00  0.00           C  
ATOM     12  HE1 PHE     1      -5.884 -17.894  -7.035  1.00  0.00           H  
ATOM     13  CZ  PHE     1      -6.305 -18.157  -4.907  1.00  0.00           C  
ATOM     14  HZ  PHE     1      -6.099 -19.215  -4.971  1.00  0.00           H  
ATOM     15  CE2 PHE     1      -6.628 -17.501  -3.722  1.00  0.00           C  
ATOM     16  HE2 PHE     1      -6.855 -18.161  -2.898  1.00  0.00           H  
ATOM     17  CD2 PHE     1      -6.732 -16.133  -3.620  1.00  0.00           C  
ATOM     18  HD2 PHE     1      -7.088 -15.676  -2.708  1.00  0.00           H  
ATOM     19  C   PHE     1      -4.149 -13.387  -5.166  1.00  0.00           C  
ATOM     20  O   PHE     1      -3.576 -14.369  -4.722  1.00  0.00           O  
ATOM     21  N   LYS     2      -3.685 -12.682  -6.236  1.00  0.00           N  
ATOM     22  H   LYS     2      -4.296 -11.915  -6.477  1.00  0.00           H  
ATOM     23  CA  LYS     2      -2.498 -12.883  -7.122  1.00  0.00           C  
ATOM     24  HA  LYS     2      -2.376 -13.923  -7.423  1.00  0.00           H  
ATOM     25  CB  LYS     2      -2.596 -11.938  -8.365  1.00  0.00           C  
ATOM     26  HB2 LYS     2      -2.467 -10.928  -7.977  1.00  0.00           H  
ATOM     27  HB3 LYS     2      -1.714 -12.127  -8.977  1.00  0.00           H  
ATOM     28  CG  LYS     2      -3.918 -11.957  -9.160  1.00  0.00           C  
ATOM     29  HG2 LYS     2      -3.951 -12.834  -9.806  1.00  0.00           H  
ATOM     30  HG3 LYS     2      -4.769 -11.962  -8.479  1.00  0.00           H  
ATOM     31  CD  LYS     2      -4.215 -10.862 -10.167  1.00  0.00           C  
ATOM     32  HD2 LYS     2      -5.256 -10.784 -10.482  1.00  0.00           H  
ATOM     33  HD3 LYS     2      -4.093  -9.935  -9.607  1.00  0.00           H  
ATOM     34  CE  LYS     2      -3.336 -10.848 -11.380  1.00  0.00           C  
ATOM     35  HE2 LYS     2      -3.299  -9.922 -11.953  1.00  0.00           H  
ATOM     36  HE3 LYS     2      -2.318 -11.116 -11.096  1.00  0.00           H  
ATOM     37  NZ  LYS     2      -3.788 -11.929 -12.311  1.00  0.00           N  
ATOM     38  HZ1 LYS     2      -4.736 -11.827 -12.645  1.00  0.00           H  
ATOM     39  HZ2 LYS     2      -3.275 -12.018 -13.177  1.00  0.00           H  
ATOM     40  HZ3 LYS     2      -3.709 -12.808 -11.821  1.00  0.00           H  
ATOM     41  C   LYS     2      -1.167 -12.561  -6.270  1.00  0.00           C  
ATOM     42  O   LYS     2      -0.145 -13.149  -6.589  1.00  0.00           O  
ATOM     43  N   CYS     3      -1.305 -11.562  -5.410  1.00  0.00           N  
ATOM     44  H   CYS     3      -2.204 -11.500  -4.954  1.00  0.00           H  
ATOM     45  CA  CYS     3      -0.170 -11.058  -4.560  1.00  0.00           C  
ATOM     46  HA  CYS     3       0.387 -10.386  -5.212  1.00  0.00           H  
ATOM     47  CB  CYS     3      -0.761 -10.250  -3.411  1.00  0.00           C  
ATOM     48  HB2 CYS     3       0.057  -9.973  -2.745  1.00  0.00           H  
ATOM     49  HB3 CYS     3      -1.136  -9.305  -3.806  1.00  0.00           H  
ATOM     50  SG  CYS     3      -2.121 -11.000  -2.434  1.00  0.00           S  
ATOM     51  HG  CYS     3      -2.569  -9.801  -2.050  1.00  0.00           H  
ATOM     52  C   CYS     3       0.715 -12.168  -3.996  1.00  0.00           C  
ATOM     53  O   CYS     3       1.841 -12.288  -4.380  1.00  0.00           O  
ATOM     54  N   LYS     4       0.134 -13.072  -3.142  1.00  0.00           N  
ATOM     55  H   LYS     4      -0.813 -12.837  -2.882  1.00  0.00           H  
ATOM     56  CA  LYS     4       0.844 -14.348  -2.840  1.00  0.00           C  
ATOM     57  HA  LYS     4       1.872 -14.115  -2.561  1.00  0.00           H  
ATOM     58  CB  LYS     4       0.280 -15.154  -1.633  1.00  0.00           C  
ATOM     59  HB2 LYS     4       0.888 -16.010  -1.339  1.00  0.00           H  
ATOM     60  HB3 LYS     4       0.258 -14.462  -0.792  1.00  0.00           H  
ATOM     61  CG  LYS     4      -1.173 -15.642  -1.732  1.00  0.00           C  
ATOM     62  HG2 LYS     4      -1.713 -15.478  -0.799  1.00  0.00           H  
ATOM     63  HG3 LYS     4      -1.638 -15.071  -2.535  1.00  0.00           H  
ATOM     64  CD  LYS     4      -1.428 -17.163  -1.992  1.00  0.00           C  
ATOM     65  HD2 LYS     4      -0.523 -17.538  -2.470  1.00  0.00           H  
ATOM     66  HD3 LYS     4      -1.583 -17.650  -1.030  1.00  0.00           H  
ATOM     67  CE  LYS     4      -2.725 -17.439  -2.809  1.00  0.00           C  
ATOM     68  HE2 LYS     4      -2.758 -18.528  -2.834  1.00  0.00           H  
ATOM     69  HE3 LYS     4      -3.625 -17.044  -2.338  1.00  0.00           H  
ATOM     70  NZ  LYS     4      -2.621 -16.908  -4.163  1.00  0.00           N  
ATOM     71  HZ1 LYS     4      -3.184 -16.083  -4.311  1.00  0.00           H  
ATOM     72  HZ2 LYS     4      -1.654 -16.745  -4.406  1.00  0.00           H  
ATOM     73  HZ3 LYS     4      -3.042 -17.597  -4.770  1.00  0.00           H  
ATOM     74  C   LYS     4       0.943 -15.174  -4.199  1.00  0.00           C  
ATOM     75  O   LYS     4       0.034 -15.942  -4.547  1.00  0.00           O  
ATOM     76  N   LYS     5       2.112 -15.039  -4.829  1.00  0.00           N  
ATOM     77  H   LYS     5       2.603 -14.223  -4.495  1.00  0.00           H  
ATOM     78  CA  LYS     5       2.621 -15.863  -5.895  1.00  0.00           C  
ATOM     79  HA  LYS     5       1.789 -16.117  -6.551  1.00  0.00           H  
ATOM     80  CB  LYS     5       3.684 -15.144  -6.718  1.00  0.00           C  
ATOM     81  HB2 LYS     5       4.099 -15.765  -7.511  1.00  0.00           H  
ATOM     82  HB3 LYS     5       3.145 -14.297  -7.143  1.00  0.00           H  
ATOM     83  CG  LYS     5       4.903 -14.503  -5.970  1.00  0.00           C  
ATOM     84  HG2 LYS     5       4.587 -13.779  -5.219  1.00  0.00           H  
ATOM     85  HG3 LYS     5       5.408 -15.213  -5.316  1.00  0.00           H  
ATOM     86  CD  LYS     5       5.958 -13.823  -6.891  1.00  0.00           C  
ATOM     87  HD2 LYS     5       5.482 -13.306  -7.724  1.00  0.00           H  
ATOM     88  HD3 LYS     5       6.627 -13.102  -6.420  1.00  0.00           H  
ATOM     89  CE  LYS     5       6.725 -14.926  -7.634  1.00  0.00           C  
ATOM     90  HE2 LYS     5       6.110 -15.734  -8.030  1.00  0.00           H  
ATOM     91  HE3 LYS     5       7.158 -14.302  -8.416  1.00  0.00           H  
ATOM     92  NZ  LYS     5       7.767 -15.571  -6.770  1.00  0.00           N  
ATOM     93  HZ1 LYS     5       8.334 -16.147  -7.375  1.00  0.00           H  
ATOM     94  HZ2 LYS     5       8.408 -14.945  -6.304  1.00  0.00           H  
ATOM     95  HZ3 LYS     5       7.370 -16.162  -6.054  1.00  0.00           H  
ATOM     96  C   LYS     5       3.249 -17.208  -5.418  1.00  0.00           C  
ATOM     97  O   LYS     5       3.710 -17.291  -4.256  1.00  0.00           O  
ATOM     98  N   VAL     6       3.321 -18.275  -6.217  1.00  0.00           N  
ATOM     99  H   VAL     6       3.172 -18.078  -7.196  1.00  0.00           H  
ATOM    100  CA  VAL     6       4.309 -19.421  -5.985  1.00  0.00           C  
ATOM    101  HA  VAL     6       4.086 -19.888  -5.025  1.00  0.00           H  
ATOM    102  CB  VAL     6       4.126 -20.559  -7.020  1.00  0.00           C  
ATOM    103  HB  VAL     6       3.124 -20.956  -6.854  1.00  0.00           H  
ATOM    104  CG1 VAL     6       4.282 -20.197  -8.527  1.00  0.00           C  
ATOM    105 HG11 VAL     6       5.267 -19.856  -8.848  1.00  0.00           H  
ATOM    106 HG12 VAL     6       4.101 -21.071  -9.153  1.00  0.00           H  
ATOM    107 HG13 VAL     6       3.604 -19.379  -8.770  1.00  0.00           H  
ATOM    108  CG2 VAL     6       5.131 -21.620  -6.650  1.00  0.00           C  
ATOM    109 HG21 VAL     6       6.137 -21.288  -6.906  1.00  0.00           H  
ATOM    110 HG22 VAL     6       5.076 -21.848  -5.585  1.00  0.00           H  
ATOM    111 HG23 VAL     6       4.894 -22.489  -7.264  1.00  0.00           H  
ATOM    112  C   VAL     6       5.723 -18.878  -5.801  1.00  0.00           C  
ATOM    113  O   VAL     6       6.201 -18.101  -6.613  1.00  0.00           O  
ATOM    114  N   VAL     7       6.463 -19.404  -4.840  1.00  0.00           N  
ATOM    115  H   VAL     7       6.124 -20.173  -4.280  1.00  0.00           H  
ATOM    116  CA  VAL     7       7.731 -18.769  -4.450  1.00  0.00           C  
ATOM    117  HA  VAL     7       7.571 -17.705  -4.622  1.00  0.00           H  
ATOM    118  CB  VAL     7       7.981 -18.999  -2.942  1.00  0.00           C  
ATOM    119  HB  VAL     7       7.156 -18.527  -2.408  1.00  0.00           H  
ATOM    120  CG1 VAL     7       7.919 -20.500  -2.519  1.00  0.00           C  
ATOM    121 HG11 VAL     7       7.645 -20.525  -1.464  1.00  0.00           H  
ATOM    122 HG12 VAL     7       7.186 -21.169  -2.971  1.00  0.00           H  
ATOM    123 HG13 VAL     7       8.866 -21.026  -2.400  1.00  0.00           H  
ATOM    124  CG2 VAL     7       9.121 -18.196  -2.375  1.00  0.00           C  
ATOM    125 HG21 VAL     7       9.108 -17.155  -2.698  1.00  0.00           H  
ATOM    126 HG22 VAL     7       9.095 -18.028  -1.299  1.00  0.00           H  
ATOM    127 HG23 VAL     7      10.080 -18.544  -2.761  1.00  0.00           H  
ATOM    128  C   VAL     7       8.895 -19.107  -5.406  1.00  0.00           C  
ATOM    129  O   VAL     7       9.993 -19.610  -5.061  1.00  0.00           O  
ATOM    130  N   ILE     8       8.775 -18.911  -6.719  1.00  0.00           N  
ATOM    131  H   ILE     8       7.818 -18.710  -6.974  1.00  0.00           H  
ATOM    132  CA  ILE     8       9.843 -19.100  -7.734  1.00  0.00           C  
ATOM    133  HA  ILE     8      10.483 -19.808  -7.208  1.00  0.00           H  
ATOM    134  CB  ILE     8       9.332 -19.747  -9.005  1.00  0.00           C  
ATOM    135  HB  ILE     8       8.814 -20.628  -8.626  1.00  0.00           H  
ATOM    136  CG2 ILE     8       8.305 -18.938  -9.773  1.00  0.00           C  
ATOM    137 HG21 ILE     8       7.422 -18.785  -9.153  1.00  0.00           H  
ATOM    138 HG22 ILE     8       8.554 -17.920 -10.072  1.00  0.00           H  
ATOM    139 HG23 ILE     8       7.932 -19.506 -10.625  1.00  0.00           H  
ATOM    140  CG1 ILE     8      10.519 -20.376  -9.818  1.00  0.00           C  
ATOM    141 HG12 ILE     8      10.846 -19.559 -10.461  1.00  0.00           H  
ATOM    142 HG13 ILE     8      11.319 -20.792  -9.205  1.00  0.00           H  
ATOM    143  CD1 ILE     8      10.037 -21.487 -10.806  1.00  0.00           C  
ATOM    144 HD11 ILE     8      10.612 -21.409 -11.728  1.00  0.00           H  
ATOM    145 HD12 ILE     8      10.204 -22.508 -10.463  1.00  0.00           H  
ATOM    146 HD13 ILE     8       8.998 -21.251 -11.037  1.00  0.00           H  
ATOM    147  C   ILE     8      10.606 -17.765  -8.022  1.00  0.00           C  
ATOM    148  O   ILE     8      10.038 -16.639  -7.966  1.00  0.00           O  
ATOM    149  N   SER     9      11.870 -17.835  -8.452  1.00  0.00           N  
ATOM    150  H   SER     9      12.312 -18.737  -8.555  1.00  0.00           H  
ATOM    151  CA  SER     9      12.559 -16.694  -9.038  1.00  0.00           C  
ATOM    152  HA  SER     9      11.902 -16.209  -9.761  1.00  0.00           H  
ATOM    153  CB  SER     9      12.912 -15.777  -7.870  1.00  0.00           C  
ATOM    154  HB2 SER     9      13.402 -14.874  -8.235  1.00  0.00           H  
ATOM    155  HB3 SER     9      11.981 -15.434  -7.419  1.00  0.00           H  
ATOM    156  OG  SER     9      13.765 -16.442  -6.935  1.00  0.00           O  
ATOM    157  HG  SER     9      13.808 -16.053  -6.058  1.00  0.00           H  
ATOM    158  C   SER     9      13.872 -17.053  -9.829  1.00  0.00           C  
ATOM    159  O   SER     9      14.372 -18.149  -9.689  1.00  0.00           O  
ATOM    160  N   LEU    10      14.459 -16.087 -10.529  1.00  0.00           N  
ATOM    161  H   LEU    10      13.982 -15.203 -10.625  1.00  0.00           H  
ATOM    162  CA  LEU    10      15.783 -16.235 -11.209  1.00  0.00           C  
ATOM    163  HA  LEU    10      15.811 -17.067 -11.913  1.00  0.00           H  
ATOM    164  CB  LEU    10      16.025 -14.949 -12.098  1.00  0.00           C  
ATOM    165  HB2 LEU    10      16.045 -14.050 -11.481  1.00  0.00           H  
ATOM    166  HB3 LEU    10      17.038 -14.889 -12.497  1.00  0.00           H  
ATOM    167  CG  LEU    10      15.098 -14.617 -13.335  1.00  0.00           C  
ATOM    168  HG  LEU    10      15.218 -13.569 -13.612  1.00  0.00           H  
ATOM    169  CD1 LEU    10      15.541 -15.545 -14.530  1.00  0.00           C  
ATOM    170 HD11 LEU    10      15.011 -15.372 -15.466  1.00  0.00           H  
ATOM    171 HD12 LEU    10      16.623 -15.471 -14.636  1.00  0.00           H  
ATOM    172 HD13 LEU    10      15.514 -16.593 -14.233  1.00  0.00           H  
ATOM    173  CD2 LEU    10      13.607 -14.820 -13.078  1.00  0.00           C  
ATOM    174 HD21 LEU    10      13.412 -15.884 -12.943  1.00  0.00           H  
ATOM    175 HD22 LEU    10      13.260 -14.256 -12.212  1.00  0.00           H  
ATOM    176 HD23 LEU    10      13.011 -14.489 -13.928  1.00  0.00           H  
ATOM    177  C   LEU    10      17.012 -16.595 -10.333  1.00  0.00           C  
ATOM    178  O   LEU    10      18.191 -16.599 -10.773  1.00  0.00           O  
ATOM    179  N   ARG    11      16.791 -16.719  -8.981  1.00  0.00           N  
ATOM    180  H   ARG    11      15.815 -16.777  -8.727  1.00  0.00           H  
ATOM    181  CA  ARG    11      17.769 -17.194  -7.958  1.00  0.00           C  
ATOM    182  HA  ARG    11      18.724 -17.481  -8.399  1.00  0.00           H  
ATOM    183  CB  ARG    11      18.035 -16.146  -6.845  1.00  0.00           C  
ATOM    184  HB2 ARG    11      17.145 -15.684  -6.417  1.00  0.00           H  
ATOM    185  HB3 ARG    11      18.367 -16.672  -5.950  1.00  0.00           H  
ATOM    186  CG  ARG    11      19.118 -15.089  -7.129  1.00  0.00           C  
ATOM    187  HG2 ARG    11      18.847 -14.377  -7.908  1.00  0.00           H  
ATOM    188  HG3 ARG    11      19.247 -14.524  -6.206  1.00  0.00           H  
ATOM    189  CD  ARG    11      20.487 -15.664  -7.552  1.00  0.00           C  
ATOM    190  HD2 ARG    11      21.244 -14.886  -7.457  1.00  0.00           H  
ATOM    191  HD3 ARG    11      20.737 -16.476  -6.869  1.00  0.00           H  
ATOM    192  NE  ARG    11      20.558 -16.099  -8.940  1.00  0.00           N  
ATOM    193  HE  ARG    11      19.708 -16.031  -9.480  1.00  0.00           H  
ATOM    194  CZ  ARG    11      21.529 -16.736  -9.570  1.00  0.00           C  
ATOM    195  NH1 ARG    11      22.715 -17.056  -9.048  1.00  0.00           N  
ATOM    196 HH11 ARG    11      23.106 -16.709  -8.183  1.00  0.00           H  
ATOM    197 HH12 ARG    11      23.218 -17.645  -9.696  1.00  0.00           H  
ATOM    198  NH2 ARG    11      21.289 -17.216 -10.781  1.00  0.00           N  
ATOM    199 HH21 ARG    11      20.365 -17.048 -11.153  1.00  0.00           H  
ATOM    200 HH22 ARG    11      21.842 -17.865 -11.321  1.00  0.00           H  
ATOM    201  C   ARG    11      17.240 -18.531  -7.449  1.00  0.00           C  
ATOM    202  O   ARG    11      17.928 -19.566  -7.564  1.00  0.00           O  
ATOM    203  N   ARG    12      15.967 -18.619  -7.135  1.00  0.00           N  
ATOM    204  H   ARG    12      15.412 -17.776  -7.131  1.00  0.00           H  
ATOM    205  CA  ARG    12      15.316 -19.749  -6.503  1.00  0.00           C  
ATOM    206  HA  ARG    12      16.094 -20.422  -6.143  1.00  0.00           H  
ATOM    207  CB  ARG    12      14.453 -19.384  -5.285  1.00  0.00           C  
ATOM    208  HB2 ARG    12      14.943 -18.588  -4.725  1.00  0.00           H  
ATOM    209  HB3 ARG    12      13.504 -18.990  -5.649  1.00  0.00           H  
ATOM    210  CG  ARG    12      14.199 -20.572  -4.324  1.00  0.00           C  
ATOM    211  HG2 ARG    12      15.206 -20.975  -4.220  1.00  0.00           H  
ATOM    212  HG3 ARG    12      13.740 -20.111  -3.449  1.00  0.00           H  
ATOM    213  CD  ARG    12      13.210 -21.596  -4.819  1.00  0.00           C  
ATOM    214  HD2 ARG    12      12.837 -21.999  -3.877  1.00  0.00           H  
ATOM    215  HD3 ARG    12      12.419 -21.156  -5.424  1.00  0.00           H  
ATOM    216  NE  ARG    12      13.847 -22.656  -5.655  1.00  0.00           N  
ATOM    217  HE  ARG    12      13.846 -22.542  -6.659  1.00  0.00           H  
ATOM    218  CZ  ARG    12      14.385 -23.751  -5.205  1.00  0.00           C  
ATOM    219  NH1 ARG    12      14.485 -24.007  -3.931  1.00  0.00           N  
ATOM    220 HH11 ARG    12      14.254 -23.239  -3.317  1.00  0.00           H  
ATOM    221 HH12 ARG    12      14.776 -24.885  -3.525  1.00  0.00           H  
ATOM    222  NH2 ARG    12      14.663 -24.628  -6.135  1.00  0.00           N  
ATOM    223 HH21 ARG    12      14.686 -24.323  -7.097  1.00  0.00           H  
ATOM    224 HH22 ARG    12      15.015 -25.557  -5.949  1.00  0.00           H  
ATOM    225  C   ARG    12      14.525 -20.473  -7.636  1.00  0.00           C  
ATOM    226  O   ARG    12      13.328 -20.344  -7.882  1.00  0.00           O  
ATOM    227  N   TYR    13      15.296 -21.228  -8.441  1.00  0.00           N  
ATOM    228  H   TYR    13      16.282 -21.231  -8.221  1.00  0.00           H  
ATOM    229  CA  TYR    13      14.881 -21.728  -9.708  1.00  0.00           C  
ATOM    230  HA  TYR    13      14.628 -20.891 -10.358  1.00  0.00           H  
ATOM    231  CB  TYR    13      16.002 -22.409 -10.401  1.00  0.00           C  
ATOM    232  HB2 TYR    13      16.439 -23.115  -9.694  1.00  0.00           H  
ATOM    233  HB3 TYR    13      15.602 -22.940 -11.265  1.00  0.00           H  
ATOM    234  CG  TYR    13      16.973 -21.443 -10.982  1.00  0.00           C  
ATOM    235  CD1 TYR    13      16.645 -21.000 -12.296  1.00  0.00           C  
ATOM    236  HD1 TYR    13      15.896 -21.407 -12.958  1.00  0.00           H  
ATOM    237  CE1 TYR    13      17.549 -20.097 -12.838  1.00  0.00           C  
ATOM    238  HE1 TYR    13      17.439 -19.820 -13.876  1.00  0.00           H  
ATOM    239  CZ  TYR    13      18.618 -19.482 -12.188  1.00  0.00           C  
ATOM    240  OH  TYR    13      19.390 -18.535 -12.731  1.00  0.00           O  
ATOM    241  HH  TYR    13      19.205 -18.512 -13.673  1.00  0.00           H  
ATOM    242  CE2 TYR    13      18.909 -19.912 -10.859  1.00  0.00           C  
ATOM    243  HE2 TYR    13      19.741 -19.519 -10.292  1.00  0.00           H  
ATOM    244  CD2 TYR    13      18.051 -20.878 -10.297  1.00  0.00           C  
ATOM    245  HD2 TYR    13      18.247 -21.185  -9.281  1.00  0.00           H  
ATOM    246  C   TYR    13      13.593 -22.641  -9.465  1.00  0.00           C  
ATOM    247  O   TYR    13      13.545 -23.328  -8.393  1.00  0.00           O  
TER   
END   
