# Supplementary material for: Prediction of Anticancer Peptides with High Efficacy and Low Toxicity by Hybrid Model Based on 3D Structure of Peptides
Source: Int J Mol Sci. 2021 May 26;22(11):5630. doi: 10.3390/ijms22115630 (PMC8198792; doi:10.3390/ijms22115630)
Supplement: Supplementary file 1 [file ijms-22-05630-s001.zip › Supplement2(Datasets)/ACPs(PDB)/D1/PDB(Negative)/(146)NL_satpdb11920.pdb]

ATOM      1  N   GLN     1      -3.349 -23.962 -10.291  1.00  0.00           N  
ATOM      2  H   GLN     1      -2.815 -23.310  -9.735  1.00  0.00           H  
ATOM      3  CA  GLN     1      -4.215 -24.879  -9.566  1.00  0.00           C  
ATOM      4  HA  GLN     1      -5.214 -24.607  -9.907  1.00  0.00           H  
ATOM      5  CB  GLN     1      -3.861 -26.371  -9.807  1.00  0.00           C  
ATOM      6  HB2 GLN     1      -2.838 -26.564  -9.484  1.00  0.00           H  
ATOM      7  HB3 GLN     1      -4.442 -27.074  -9.210  1.00  0.00           H  
ATOM      8  CG  GLN     1      -4.097 -26.813 -11.304  1.00  0.00           C  
ATOM      9  HG2 GLN     1      -5.119 -27.174 -11.423  1.00  0.00           H  
ATOM     10  HG3 GLN     1      -3.957 -25.935 -11.935  1.00  0.00           H  
ATOM     11  CD  GLN     1      -3.243 -28.006 -11.771  1.00  0.00           C  
ATOM     12  OE1 GLN     1      -2.482 -28.704 -11.058  1.00  0.00           O  
ATOM     13  NE2 GLN     1      -3.167 -28.105 -13.097  1.00  0.00           N  
ATOM     14 HE21 GLN     1      -2.474 -28.758 -13.435  1.00  0.00           H  
ATOM     15 HE22 GLN     1      -3.602 -27.467 -13.749  1.00  0.00           H  
ATOM     16  C   GLN     1      -4.041 -24.589  -8.039  1.00  0.00           C  
ATOM     17  O   GLN     1      -2.896 -24.458  -7.546  1.00  0.00           O  
ATOM     18  N   PRO     2      -5.151 -24.593  -7.208  1.00  0.00           N  
ATOM     19  CD  PRO     2      -6.525 -24.956  -7.578  1.00  0.00           C  
ATOM     20  HD2 PRO     2      -6.590 -25.976  -7.956  1.00  0.00           H  
ATOM     21  HD3 PRO     2      -6.912 -24.345  -8.393  1.00  0.00           H  
ATOM     22  CG  PRO     2      -7.332 -24.997  -6.306  1.00  0.00           C  
ATOM     23  HG2 PRO     2      -7.159 -25.969  -5.845  1.00  0.00           H  
ATOM     24  HG3 PRO     2      -8.366 -24.703  -6.485  1.00  0.00           H  
ATOM     25  CB  PRO     2      -6.544 -24.050  -5.401  1.00  0.00           C  
ATOM     26  HB2 PRO     2      -6.713 -24.313  -4.357  1.00  0.00           H  
ATOM     27  HB3 PRO     2      -6.830 -23.014  -5.581  1.00  0.00           H  
ATOM     28  CA  PRO     2      -5.050 -24.263  -5.745  1.00  0.00           C  
ATOM     29  HA  PRO     2      -4.505 -23.331  -5.597  1.00  0.00           H  
ATOM     30  C   PRO     2      -4.393 -25.415  -4.924  1.00  0.00           C  
ATOM     31  O   PRO     2      -4.103 -25.247  -3.760  1.00  0.00           O  
ATOM     32  N   THR     3      -4.245 -26.603  -5.555  1.00  0.00           N  
ATOM     33  H   THR     3      -4.573 -26.658  -6.508  1.00  0.00           H  
ATOM     34  CA  THR     3      -3.516 -27.740  -5.018  1.00  0.00           C  
ATOM     35  HA  THR     3      -3.686 -27.701  -3.942  1.00  0.00           H  
ATOM     36  CB  THR     3      -4.198 -29.006  -5.605  1.00  0.00           C  
ATOM     37  HB  THR     3      -3.480 -29.820  -5.520  1.00  0.00           H  
ATOM     38  CG2 THR     3      -5.373 -29.393  -4.781  1.00  0.00           C  
ATOM     39 HG21 THR     3      -6.189 -28.671  -4.814  1.00  0.00           H  
ATOM     40 HG22 THR     3      -5.774 -30.333  -5.161  1.00  0.00           H  
ATOM     41 HG23 THR     3      -5.072 -29.512  -3.740  1.00  0.00           H  
ATOM     42  OG1 THR     3      -4.653 -28.745  -6.939  1.00  0.00           O  
ATOM     43  HG1 THR     3      -5.157 -29.498  -7.257  1.00  0.00           H  
ATOM     44  C   THR     3      -1.991 -27.754  -5.368  1.00  0.00           C  
ATOM     45  O   THR     3      -1.497 -28.076  -6.455  1.00  0.00           O  
ATOM     46  N   ARG     4      -1.220 -27.343  -4.360  1.00  0.00           N  
ATOM     47  H   ARG     4      -1.611 -27.042  -3.478  1.00  0.00           H  
ATOM     48  CA  ARG     4       0.213 -27.656  -4.349  1.00  0.00           C  
ATOM     49  HA  ARG     4       0.552 -27.257  -5.305  1.00  0.00           H  
ATOM     50  CB  ARG     4       0.851 -26.905  -3.132  1.00  0.00           C  
ATOM     51  HB2 ARG     4       0.107 -26.278  -2.641  1.00  0.00           H  
ATOM     52  HB3 ARG     4       1.123 -27.544  -2.293  1.00  0.00           H  
ATOM     53  CG  ARG     4       2.136 -26.159  -3.571  1.00  0.00           C  
ATOM     54  HG2 ARG     4       2.583 -25.668  -2.707  1.00  0.00           H  
ATOM     55  HG3 ARG     4       2.848 -26.914  -3.903  1.00  0.00           H  
ATOM     56  CD  ARG     4       1.909 -25.089  -4.591  1.00  0.00           C  
ATOM     57  HD2 ARG     4       2.784 -24.450  -4.712  1.00  0.00           H  
ATOM     58  HD3 ARG     4       1.838 -25.586  -5.559  1.00  0.00           H  
ATOM     59  NE  ARG     4       0.793 -24.127  -4.427  1.00  0.00           N  
ATOM     60  HE  ARG     4       0.812 -23.481  -3.651  1.00  0.00           H  
ATOM     61  CZ  ARG     4      -0.227 -24.035  -5.232  1.00  0.00           C  
ATOM     62  NH1 ARG     4      -0.483 -24.863  -6.166  1.00  0.00           N  
ATOM     63 HH11 ARG     4       0.047 -25.718  -6.255  1.00  0.00           H  
ATOM     64 HH12 ARG     4      -1.340 -24.817  -6.698  1.00  0.00           H  
ATOM     65  NH2 ARG     4      -1.098 -23.038  -5.178  1.00  0.00           N  
ATOM     66 HH21 ARG     4      -1.039 -22.304  -4.488  1.00  0.00           H  
ATOM     67 HH22 ARG     4      -1.962 -23.074  -5.699  1.00  0.00           H  
ATOM     68  C   ARG     4       0.545 -29.124  -4.363  1.00  0.00           C  
ATOM     69  O   ARG     4      -0.385 -29.933  -4.112  1.00  0.00           O  
ATOM     70  N   ARG     5       1.772 -29.479  -4.695  1.00  0.00           N  
ATOM     71  H   ARG     5       2.353 -28.734  -5.051  1.00  0.00           H  
ATOM     72  CA  ARG     5       2.447 -30.707  -5.099  1.00  0.00           C  
ATOM     73  HA  ARG     5       2.273 -31.353  -4.239  1.00  0.00           H  
ATOM     74  CB  ARG     5       1.916 -31.490  -6.336  1.00  0.00           C  
ATOM     75  HB2 ARG     5       1.711 -30.734  -7.094  1.00  0.00           H  
ATOM     76  HB3 ARG     5       2.695 -32.193  -6.630  1.00  0.00           H  
ATOM     77  CG  ARG     5       0.689 -32.433  -6.048  1.00  0.00           C  
ATOM     78  HG2 ARG     5       1.013 -33.404  -6.422  1.00  0.00           H  
ATOM     79  HG3 ARG     5       0.464 -32.479  -4.983  1.00  0.00           H  
ATOM     80  CD  ARG     5      -0.575 -32.015  -6.771  1.00  0.00           C  
ATOM     81  HD2 ARG     5      -1.313 -32.767  -6.489  1.00  0.00           H  
ATOM     82  HD3 ARG     5      -0.923 -31.025  -6.475  1.00  0.00           H  
ATOM     83  NE  ARG     5      -0.459 -32.024  -8.212  1.00  0.00           N  
ATOM     84  HE  ARG     5       0.081 -32.796  -8.578  1.00  0.00           H  
ATOM     85  CZ  ARG     5      -0.816 -31.046  -9.049  1.00  0.00           C  
ATOM     86  NH1 ARG     5      -1.432 -29.918  -8.719  1.00  0.00           N  
ATOM     87 HH11 ARG     5      -1.630 -29.698  -7.754  1.00  0.00           H  
ATOM     88 HH12 ARG     5      -1.725 -29.334  -9.489  1.00  0.00           H  
ATOM     89  NH2 ARG     5      -0.645 -31.231 -10.320  1.00  0.00           N  
ATOM     90 HH21 ARG     5      -0.044 -31.954 -10.688  1.00  0.00           H  
ATOM     91 HH22 ARG     5      -0.822 -30.412 -10.885  1.00  0.00           H  
ATOM     92  C   ARG     5       3.951 -30.420  -5.131  1.00  0.00           C  
ATOM     93  O   ARG     5       4.259 -29.314  -5.365  1.00  0.00           O  
ATOM     94  N   PRO     6       4.836 -31.358  -4.696  1.00  0.00           N  
ATOM     95  CD  PRO     6       4.547 -32.685  -4.196  1.00  0.00           C  
ATOM     96  HD2 PRO     6       3.873 -33.173  -4.899  1.00  0.00           H  
ATOM     97  HD3 PRO     6       3.963 -32.602  -3.280  1.00  0.00           H  
ATOM     98  CG  PRO     6       5.871 -33.318  -3.874  1.00  0.00           C  
ATOM     99  HG2 PRO     6       6.191 -33.859  -4.764  1.00  0.00           H  
ATOM    100  HG3 PRO     6       5.837 -34.004  -3.027  1.00  0.00           H  
ATOM    101  CB  PRO     6       6.746 -32.095  -3.566  1.00  0.00           C  
ATOM    102  HB2 PRO     6       7.794 -32.330  -3.750  1.00  0.00           H  
ATOM    103  HB3 PRO     6       6.608 -31.741  -2.544  1.00  0.00           H  
ATOM    104  CA  PRO     6       6.173 -31.024  -4.551  1.00  0.00           C  
ATOM    105  HA  PRO     6       6.206 -30.041  -4.080  1.00  0.00           H  
ATOM    106  C   PRO     6       6.947 -30.919  -5.836  1.00  0.00           C  
ATOM    107  O   PRO     6       6.726 -31.636  -6.730  1.00  0.00           O  
ATOM    108  N   ARG     7       7.951 -30.031  -5.753  1.00  0.00           N  
ATOM    109  H   ARG     7       8.202 -29.620  -4.865  1.00  0.00           H  
ATOM    110  CA  ARG     7       8.810 -29.655  -6.896  1.00  0.00           C  
ATOM    111  HA  ARG     7       8.115 -29.445  -7.710  1.00  0.00           H  
ATOM    112  CB  ARG     7       9.606 -28.288  -6.695  1.00  0.00           C  
ATOM    113  HB2 ARG     7      10.128 -28.178  -7.646  1.00  0.00           H  
ATOM    114  HB3 ARG     7       8.826 -27.553  -6.491  1.00  0.00           H  
ATOM    115  CG  ARG     7      10.597 -28.293  -5.485  1.00  0.00           C  
ATOM    116  HG2 ARG     7       9.986 -28.147  -4.594  1.00  0.00           H  
ATOM    117  HG3 ARG     7      11.018 -29.299  -5.478  1.00  0.00           H  
ATOM    118  CD  ARG     7      11.762 -27.301  -5.606  1.00  0.00           C  
ATOM    119  HD2 ARG     7      12.183 -27.515  -6.589  1.00  0.00           H  
ATOM    120  HD3 ARG     7      11.479 -26.260  -5.456  1.00  0.00           H  
ATOM    121  NE  ARG     7      12.803 -27.685  -4.584  1.00  0.00           N  
ATOM    122  HE  ARG     7      12.744 -27.152  -3.728  1.00  0.00           H  
ATOM    123  CZ  ARG     7      13.796 -28.558  -4.790  1.00  0.00           C  
ATOM    124  NH1 ARG     7      13.879 -29.276  -5.860  1.00  0.00           N  
ATOM    125 HH11 ARG     7      13.170 -29.209  -6.576  1.00  0.00           H  
ATOM    126 HH12 ARG     7      14.490 -30.077  -5.935  1.00  0.00           H  
ATOM    127  NH2 ARG     7      14.704 -28.749  -3.877  1.00  0.00           N  
ATOM    128 HH21 ARG     7      14.642 -28.329  -2.961  1.00  0.00           H  
ATOM    129 HH22 ARG     7      15.453 -29.419  -3.979  1.00  0.00           H  
ATOM    130  C   ARG     7       9.701 -30.829  -7.372  1.00  0.00           C  
ATOM    131  O   ARG     7      10.162 -31.593  -6.463  1.00  0.00           O  
ATOM    132  N   PRO     8       9.931 -31.050  -8.705  1.00  0.00           N  
ATOM    133  CD  PRO     8       9.270 -30.431  -9.817  1.00  0.00           C  
ATOM    134  HD2 PRO     8       9.193 -29.353  -9.671  1.00  0.00           H  
ATOM    135  HD3 PRO     8       8.305 -30.922  -9.935  1.00  0.00           H  
ATOM    136  CG  PRO     8      10.205 -30.796 -11.014  1.00  0.00           C  
ATOM    137  HG2 PRO     8      11.058 -30.122 -10.942  1.00  0.00           H  
ATOM    138  HG3 PRO     8       9.662 -30.618 -11.942  1.00  0.00           H  
ATOM    139  CB  PRO     8      10.582 -32.295 -10.671  1.00  0.00           C  
ATOM    140  HB2 PRO     8      11.405 -32.615 -11.310  1.00  0.00           H  
ATOM    141  HB3 PRO     8       9.726 -32.965 -10.756  1.00  0.00           H  
ATOM    142  CA  PRO     8      10.911 -32.067  -9.198  1.00  0.00           C  
ATOM    143  HA  PRO     8      10.803 -33.011  -8.664  1.00  0.00           H  
ATOM    144  C   PRO     8      12.354 -31.465  -8.969  1.00  0.00           C  
ATOM    145  O   PRO     8      12.603 -30.492  -8.247  1.00  0.00           O  
ATOM    146  N   GLY     9      13.356 -32.190  -9.490  1.00  0.00           N  
ATOM    147  H   GLY     9      13.133 -32.938 -10.132  1.00  0.00           H  
ATOM    148  CA  GLY     9      14.816 -31.853  -9.292  1.00  0.00           C  
ATOM    149  HA2 GLY     9      15.285 -32.232 -10.200  1.00  0.00           H  
ATOM    150  HA3 GLY     9      14.951 -30.789  -9.100  1.00  0.00           H  
ATOM    151  C   GLY     9      15.475 -32.596  -8.143  1.00  0.00           C  
ATOM    152  O   GLY     9      14.803 -33.543  -7.684  1.00  0.00           O  
ATOM    153  N   THR    10      16.605 -32.148  -7.719  1.00  0.00           N  
ATOM    154  H   THR    10      17.059 -31.323  -8.084  1.00  0.00           H  
ATOM    155  CA  THR    10      17.084 -32.534  -6.431  1.00  0.00           C  
ATOM    156  HA  THR    10      17.530 -33.527  -6.488  1.00  0.00           H  
ATOM    157  CB  THR    10      18.307 -31.657  -6.065  1.00  0.00           C  
ATOM    158  HB  THR    10      18.654 -31.894  -5.060  1.00  0.00           H  
ATOM    159  CG2 THR    10      19.464 -31.693  -7.008  1.00  0.00           C  
ATOM    160 HG21 THR    10      20.190 -30.984  -6.611  1.00  0.00           H  
ATOM    161 HG22 THR    10      19.911 -32.687  -6.994  1.00  0.00           H  
ATOM    162 HG23 THR    10      19.090 -31.429  -7.997  1.00  0.00           H  
ATOM    163  OG1 THR    10      17.873 -30.333  -6.045  1.00  0.00           O  
ATOM    164  HG1 THR    10      18.675 -29.814  -6.146  1.00  0.00           H  
ATOM    165  C   THR    10      16.090 -32.431  -5.256  1.00  0.00           C  
ATOM    166  O   THR    10      15.151 -31.708  -5.358  1.00  0.00           O  
ATOM    167  N   GLY    11      16.219 -33.258  -4.193  1.00  0.00           N  
ATOM    168  H   GLY    11      16.858 -34.035  -4.276  1.00  0.00           H  
ATOM    169  CA  GLY    11      15.300 -33.407  -3.093  1.00  0.00           C  
ATOM    170  HA2 GLY    11      15.564 -32.635  -2.370  1.00  0.00           H  
ATOM    171  HA3 GLY    11      14.239 -33.344  -3.335  1.00  0.00           H  
ATOM    172  C   GLY    11      15.584 -34.740  -2.468  1.00  0.00           C  
ATOM    173  O   GLY    11      15.130 -35.708  -3.110  1.00  0.00           O  
ATOM    174  N   PRO    12      16.179 -34.891  -1.255  1.00  0.00           N  
ATOM    175  CD  PRO    12      16.514 -33.848  -0.256  1.00  0.00           C  
ATOM    176  HD2 PRO    12      15.572 -33.348  -0.032  1.00  0.00           H  
ATOM    177  HD3 PRO    12      17.267 -33.164  -0.648  1.00  0.00           H  
ATOM    178  CG  PRO    12      16.949 -34.581   1.017  1.00  0.00           C  
ATOM    179  HG2 PRO    12      17.642 -34.006   1.632  1.00  0.00           H  
ATOM    180  HG3 PRO    12      16.085 -34.740   1.663  1.00  0.00           H  
ATOM    181  CB  PRO    12      17.480 -35.865   0.422  1.00  0.00           C  
ATOM    182  HB2 PRO    12      17.410 -36.682   1.141  1.00  0.00           H  
ATOM    183  HB3 PRO    12      18.532 -35.712   0.182  1.00  0.00           H  
ATOM    184  CA  PRO    12      16.696 -36.178  -0.830  1.00  0.00           C  
ATOM    185  HA  PRO    12      17.373 -36.682  -1.520  1.00  0.00           H  
ATOM    186  C   PRO    12      15.547 -37.171  -0.630  1.00  0.00           C  
ATOM    187  O   PRO    12      15.660 -38.291  -1.054  1.00  0.00           O  
ATOM    188  N   GLY    13      14.468 -36.817   0.050  1.00  0.00           N  
ATOM    189  H   GLY    13      14.387 -35.860   0.362  1.00  0.00           H  
ATOM    190  CA  GLY    13      13.321 -37.688   0.354  1.00  0.00           C  
ATOM    191  HA2 GLY    13      13.708 -38.489   0.985  1.00  0.00           H  
ATOM    192  HA3 GLY    13      12.590 -37.132   0.942  1.00  0.00           H  
ATOM    193  C   GLY    13      12.639 -38.351  -0.844  1.00  0.00           C  
ATOM    194  O   GLY    13      11.960 -39.291  -0.551  1.00  0.00           O  
ATOM    195  N   ARG    14      12.868 -37.766  -2.042  1.00  0.00           N  
ATOM    196  H   ARG    14      13.516 -36.995  -2.120  1.00  0.00           H  
ATOM    197  CA  ARG    14      12.317 -38.318  -3.268  1.00  0.00           C  
ATOM    198  HA  ARG    14      11.242 -38.332  -3.085  1.00  0.00           H  
ATOM    199  CB  ARG    14      12.585 -37.353  -4.438  1.00  0.00           C  
ATOM    200  HB2 ARG    14      12.542 -36.347  -4.020  1.00  0.00           H  
ATOM    201  HB3 ARG    14      13.635 -37.415  -4.724  1.00  0.00           H  
ATOM    202  CG  ARG    14      11.728 -37.451  -5.697  1.00  0.00           C  
ATOM    203  HG2 ARG    14      11.675 -38.471  -6.076  1.00  0.00           H  
ATOM    204  HG3 ARG    14      10.702 -37.189  -5.438  1.00  0.00           H  
ATOM    205  CD  ARG    14      12.300 -36.629  -6.891  1.00  0.00           C  
ATOM    206  HD2 ARG    14      13.278 -37.034  -7.151  1.00  0.00           H  
ATOM    207  HD3 ARG    14      11.652 -36.643  -7.767  1.00  0.00           H  
ATOM    208  NE  ARG    14      12.595 -35.250  -6.537  1.00  0.00           N  
ATOM    209  HE  ARG    14      13.555 -34.957  -6.653  1.00  0.00           H  
ATOM    210  CZ  ARG    14      11.793 -34.313  -6.135  1.00  0.00           C  
ATOM    211  NH1 ARG    14      10.560 -34.489  -5.947  1.00  0.00           N  
ATOM    212 HH11 ARG    14      10.215 -35.406  -6.193  1.00  0.00           H  
ATOM    213 HH12 ARG    14       9.929 -33.701  -5.934  1.00  0.00           H  
ATOM    214  NH2 ARG    14      12.378 -33.149  -5.937  1.00  0.00           N  
ATOM    215 HH21 ARG    14      13.338 -32.929  -6.161  1.00  0.00           H  
ATOM    216 HH22 ARG    14      11.805 -32.334  -5.770  1.00  0.00           H  
ATOM    217  C   ARG    14      12.766 -39.758  -3.493  1.00  0.00           C  
ATOM    218  O   ARG    14      11.916 -40.692  -3.756  1.00  0.00           O  
ATOM    219  N   ARG    15      14.078 -39.993  -3.478  1.00  0.00           N  
ATOM    220  H   ARG    15      14.528 -39.206  -3.034  1.00  0.00           H  
ATOM    221  CA  ARG    15      14.788 -41.298  -3.500  1.00  0.00           C  
ATOM    222  HA  ARG    15      14.690 -41.583  -4.548  1.00  0.00           H  
ATOM    223  CB  ARG    15      16.321 -41.086  -3.127  1.00  0.00           C  
ATOM    224  HB2 ARG    15      16.616 -40.230  -3.734  1.00  0.00           H  
ATOM    225  HB3 ARG    15      16.332 -40.945  -2.047  1.00  0.00           H  
ATOM    226  CG  ARG    15      17.264 -42.260  -3.491  1.00  0.00           C  
ATOM    227  HG2 ARG    15      16.671 -43.153  -3.688  1.00  0.00           H  
ATOM    228  HG3 ARG    15      17.762 -41.994  -4.424  1.00  0.00           H  
ATOM    229  CD  ARG    15      18.343 -42.604  -2.477  1.00  0.00           C  
ATOM    230  HD2 ARG    15      19.012 -43.398  -2.807  1.00  0.00           H  
ATOM    231  HD3 ARG    15      19.032 -41.765  -2.379  1.00  0.00           H  
ATOM    232  NE  ARG    15      17.652 -43.005  -1.206  1.00  0.00           N  
ATOM    233  HE  ARG    15      16.784 -43.499  -1.354  1.00  0.00           H  
ATOM    234  CZ  ARG    15      18.111 -42.995   0.039  1.00  0.00           C  
ATOM    235  NH1 ARG    15      19.254 -42.469   0.279  1.00  0.00           N  
ATOM    236 HH11 ARG    15      19.768 -41.838  -0.318  1.00  0.00           H  
ATOM    237 HH12 ARG    15      19.641 -42.497   1.211  1.00  0.00           H  
ATOM    238  NH2 ARG    15      17.380 -43.525   0.984  1.00  0.00           N  
ATOM    239 HH21 ARG    15      16.561 -43.982   0.609  1.00  0.00           H  
ATOM    240 HH22 ARG    15      17.722 -43.807   1.892  1.00  0.00           H  
ATOM    241  C   ARG    15      14.109 -42.272  -2.500  1.00  0.00           C  
ATOM    242  O   ARG    15      13.893 -41.957  -1.358  1.00  0.00           O  
ATOM    243  N   PRO    16      13.781 -43.483  -2.997  1.00  0.00           N  
ATOM    244  CD  PRO    16      13.722 -43.852  -4.425  1.00  0.00           C  
ATOM    245  HD2 PRO    16      14.763 -43.836  -4.748  1.00  0.00           H  
ATOM    246  HD3 PRO    16      13.048 -43.183  -4.961  1.00  0.00           H  
ATOM    247  CG  PRO    16      13.175 -45.289  -4.603  1.00  0.00           C  
ATOM    248  HG2 PRO    16      13.663 -45.748  -5.463  1.00  0.00           H  
ATOM    249  HG3 PRO    16      12.101 -45.393  -4.754  1.00  0.00           H  
ATOM    250  CB  PRO    16      13.461 -45.870  -3.150  1.00  0.00           C  
ATOM    251  HB2 PRO    16      14.522 -46.118  -3.160  1.00  0.00           H  
ATOM    252  HB3 PRO    16      12.776 -46.711  -3.038  1.00  0.00           H  
ATOM    253  CA  PRO    16      13.302 -44.648  -2.247  1.00  0.00           C  
ATOM    254  HA  PRO    16      12.216 -44.554  -2.242  1.00  0.00           H  
ATOM    255  C   PRO    16      13.956 -44.737  -0.856  1.00  0.00           C  
ATOM    256  O   PRO    16      15.202 -44.685  -0.658  1.00  0.00           O  
ATOM    257  N   ARG    17      13.071 -44.829   0.114  1.00  0.00           N  
ATOM    258  H   ARG    17      12.132 -45.108  -0.129  1.00  0.00           H  
ATOM    259  CA  ARG    17      13.322 -44.762   1.579  1.00  0.00           C  
ATOM    260  HA  ARG    17      14.240 -45.331   1.721  1.00  0.00           H  
ATOM    261  CB  ARG    17      13.671 -43.352   2.127  1.00  0.00           C  
ATOM    262  HB2 ARG    17      14.347 -43.419   2.980  1.00  0.00           H  
ATOM    263  HB3 ARG    17      14.238 -42.799   1.378  1.00  0.00           H  
ATOM    264  CG  ARG    17      12.489 -42.428   2.458  1.00  0.00           C  
ATOM    265  HG2 ARG    17      11.895 -42.833   3.278  1.00  0.00           H  
ATOM    266  HG3 ARG    17      12.906 -41.546   2.944  1.00  0.00           H  
ATOM    267  CD  ARG    17      11.699 -42.024   1.220  1.00  0.00           C  
ATOM    268  HD2 ARG    17      11.118 -41.151   1.517  1.00  0.00           H  
ATOM    269  HD3 ARG    17      12.344 -41.693   0.406  1.00  0.00           H  
ATOM    270  NE  ARG    17      10.695 -42.948   0.659  1.00  0.00           N  
ATOM    271  HE  ARG    17      10.459 -43.714   1.274  1.00  0.00           H  
ATOM    272  CZ  ARG    17      10.206 -42.961  -0.559  1.00  0.00           C  
ATOM    273  NH1 ARG    17      10.527 -42.100  -1.457  1.00  0.00           N  
ATOM    274 HH11 ARG    17      11.002 -41.248  -1.196  1.00  0.00           H  
ATOM    275 HH12 ARG    17      10.113 -42.097  -2.378  1.00  0.00           H  
ATOM    276  NH2 ARG    17       9.510 -44.011  -0.972  1.00  0.00           N  
ATOM    277 HH21 ARG    17       9.283 -44.720  -0.289  1.00  0.00           H  
ATOM    278 HH22 ARG    17       9.338 -44.120  -1.961  1.00  0.00           H  
ATOM    279  C   ARG    17      12.252 -45.397   2.422  1.00  0.00           C  
ATOM    280  O   ARG    17      11.111 -45.184   2.065  1.00  0.00           O  
ATOM    281  N   PRO    18      12.575 -46.143   3.496  1.00  0.00           N  
ATOM    282  CD  PRO    18      13.917 -46.558   3.919  1.00  0.00           C  
ATOM    283  HD2 PRO    18      14.579 -45.696   3.999  1.00  0.00           H  
ATOM    284  HD3 PRO    18      14.287 -47.237   3.151  1.00  0.00           H  
ATOM    285  CG  PRO    18      13.695 -47.184   5.326  1.00  0.00           C  
ATOM    286  HG2 PRO    18      13.816 -46.411   6.085  1.00  0.00           H  
ATOM    287  HG3 PRO    18      14.427 -47.988   5.415  1.00  0.00           H  
ATOM    288  CB  PRO    18      12.328 -47.718   5.286  1.00  0.00           C  
ATOM    289  HB2 PRO    18      11.934 -47.878   6.289  1.00  0.00           H  
ATOM    290  HB3 PRO    18      12.267 -48.675   4.768  1.00  0.00           H  
ATOM    291  CA  PRO    18      11.593 -46.655   4.532  1.00  0.00           C  
ATOM    292  HA  PRO    18      10.803 -47.154   3.970  1.00  0.00           H  
ATOM    293  C   PRO    18      11.002 -45.583   5.413  1.00  0.00           C  
ATOM    294  O   PRO    18      11.619 -44.564   5.576  1.00  0.00           O  
ATOM    295  N   ARG    19       9.786 -45.885   5.875  1.00  0.00           N  
ATOM    296  H   ARG    19       9.386 -46.805   5.757  1.00  0.00           H  
ATOM    297  CA  ARG    19       9.024 -44.879   6.583  1.00  0.00           C  
ATOM    298  HA  ARG    19       8.904 -43.988   5.968  1.00  0.00           H  
ATOM    299  CB  ARG    19       7.694 -45.508   6.868  1.00  0.00           C  
ATOM    300  HB2 ARG    19       7.309 -46.062   6.011  1.00  0.00           H  
ATOM    301  HB3 ARG    19       7.784 -46.230   7.680  1.00  0.00           H  
ATOM    302  CG  ARG    19       6.696 -44.398   7.275  1.00  0.00           C  
ATOM    303  HG2 ARG    19       7.093 -43.807   8.100  1.00  0.00           H  
ATOM    304  HG3 ARG    19       6.473 -43.768   6.414  1.00  0.00           H  
ATOM    305  CD  ARG    19       5.459 -45.092   7.832  1.00  0.00           C  
ATOM    306  HD2 ARG    19       4.634 -44.415   8.055  1.00  0.00           H  
ATOM    307  HD3 ARG    19       5.153 -45.808   7.070  1.00  0.00           H  
ATOM    308  NE  ARG    19       5.689 -45.779   9.187  1.00  0.00           N  
ATOM    309  HE  ARG    19       6.273 -45.257   9.825  1.00  0.00           H  
ATOM    310  CZ  ARG    19       5.206 -46.989   9.571  1.00  0.00           C  
ATOM    311  NH1 ARG    19       4.212 -47.561   8.986  1.00  0.00           N  
ATOM    312 HH11 ARG    19       3.684 -46.932   8.397  1.00  0.00           H  
ATOM    313 HH12 ARG    19       3.971 -48.504   9.254  1.00  0.00           H  
ATOM    314  NH2 ARG    19       5.630 -47.569  10.604  1.00  0.00           N  
ATOM    315 HH21 ARG    19       6.440 -47.152  11.041  1.00  0.00           H  
ATOM    316 HH22 ARG    19       5.096 -48.309  11.036  1.00  0.00           H  
ATOM    317  C   ARG    19       9.765 -44.565   7.902  1.00  0.00           C  
ATOM    318  O   ARG    19      10.255 -45.547   8.557  1.00  0.00           O  
ATOM    319  N   PRO    20       9.940 -43.338   8.376  1.00  0.00           N  
ATOM    320  CD  PRO    20       9.791 -42.077   7.630  1.00  0.00           C  
ATOM    321  HD2 PRO    20       8.718 -42.031   7.446  1.00  0.00           H  
ATOM    322  HD3 PRO    20      10.553 -42.038   6.852  1.00  0.00           H  
ATOM    323  CG  PRO    20      10.207 -40.990   8.566  1.00  0.00           C  
ATOM    324  HG2 PRO    20       9.698 -40.056   8.327  1.00  0.00           H  
ATOM    325  HG3 PRO    20      11.286 -40.883   8.458  1.00  0.00           H  
ATOM    326  CB  PRO    20       9.871 -41.543   9.911  1.00  0.00           C  
ATOM    327  HB2 PRO    20       8.803 -41.341   9.999  1.00  0.00           H  
ATOM    328  HB3 PRO    20      10.385 -41.021  10.718  1.00  0.00           H  
ATOM    329  CA  PRO    20      10.204 -43.028   9.752  1.00  0.00           C  
ATOM    330  HA  PRO    20      11.284 -43.076   9.887  1.00  0.00           H  
ATOM    331  C   PRO    20       9.481 -43.927  10.762  1.00  0.00           C  
ATOM    332  O   PRO    20       8.318 -44.384  10.557  1.00  0.00           O  
ATOM    333  N   ARG    21      10.087 -44.129  11.906  1.00  0.00           N  
ATOM    334  H   ARG    21      10.859 -43.528  12.157  1.00  0.00           H  
ATOM    335  CA  ARG    21       9.725 -45.306  12.782  1.00  0.00           C  
ATOM    336  HA  ARG    21      10.476 -45.475  13.554  1.00  0.00           H  
ATOM    337  CB  ARG    21       8.535 -44.775  13.668  1.00  0.00           C  
ATOM    338  HB2 ARG    21       8.656 -43.695  13.747  1.00  0.00           H  
ATOM    339  HB3 ARG    21       7.584 -45.086  13.236  1.00  0.00           H  
ATOM    340  CG  ARG    21       8.514 -45.327  15.139  1.00  0.00           C  
ATOM    341  HG2 ARG    21       9.423 -45.088  15.692  1.00  0.00           H  
ATOM    342  HG3 ARG    21       7.679 -44.848  15.651  1.00  0.00           H  
ATOM    343  CD  ARG    21       8.145 -46.803  15.359  1.00  0.00           C  
ATOM    344  HD2 ARG    21       7.917 -46.974  16.411  1.00  0.00           H  
ATOM    345  HD3 ARG    21       7.272 -47.025  14.745  1.00  0.00           H  
ATOM    346  NE  ARG    21       9.294 -47.747  15.059  1.00  0.00           N  
ATOM    347  HE  ARG    21       9.144 -48.655  14.642  1.00  0.00           H  
ATOM    348  CZ  ARG    21      10.555 -47.650  15.472  1.00  0.00           C  
ATOM    349  NH1 ARG    21      11.032 -46.682  16.237  1.00  0.00           N  
ATOM    350 HH11 ARG    21      10.388 -45.976  16.565  1.00  0.00           H  
ATOM    351 HH12 ARG    21      11.988 -46.649  16.560  1.00  0.00           H  
ATOM    352  NH2 ARG    21      11.438 -48.594  15.105  1.00  0.00           N  
ATOM    353 HH21 ARG    21      11.102 -49.371  14.555  1.00  0.00           H  
ATOM    354 HH22 ARG    21      12.378 -48.655  15.470  1.00  0.00           H  
ATOM    355  C   ARG    21       9.423 -46.648  12.029  1.00  0.00           C  
ATOM    356  O   ARG    21       8.293 -47.073  11.885  1.00  0.00           O  
ATOM    357  N   PRO    22      10.463 -47.352  11.557  1.00  0.00           N  
ATOM    358  CD  PRO    22      11.875 -46.864  11.533  1.00  0.00           C  
ATOM    359  HD2 PRO    22      12.220 -46.552  12.518  1.00  0.00           H  
ATOM    360  HD3 PRO    22      11.973 -46.078  10.784  1.00  0.00           H  
ATOM    361  CG  PRO    22      12.779 -48.002  11.105  1.00  0.00           C  
ATOM    362  HG2 PRO    22      13.023 -48.640  11.955  1.00  0.00           H  
ATOM    363  HG3 PRO    22      13.710 -47.720  10.612  1.00  0.00           H  
ATOM    364  CB  PRO    22      11.745 -48.684  10.223  1.00  0.00           C  
ATOM    365  HB2 PRO    22      12.051 -49.714  10.037  1.00  0.00           H  
ATOM    366  HB3 PRO    22      11.786 -48.145   9.277  1.00  0.00           H  
ATOM    367  CA  PRO    22      10.376 -48.583  10.913  1.00  0.00           C  
ATOM    368  HA  PRO    22       9.539 -48.589  10.214  1.00  0.00           H  
ATOM    369  C   PRO    22      10.273 -49.729  11.966  1.00  0.00           C  
ATOM    370  O   PRO    22       9.710 -49.689  13.011  1.00  0.00           O  
TER   
END   
