# Supplementary material for: Prediction of Anticancer Peptides with High Efficacy and Low Toxicity by Hybrid Model Based on 3D Structure of Peptides
Source: Int J Mol Sci. 2021 May 26;22(11):5630. doi: 10.3390/ijms22115630 (PMC8198792; doi:10.3390/ijms22115630)
Supplement: Supplementary file 1 [file ijms-22-05630-s001.zip › Supplement2(Datasets)/ACPs(PDB)/D1/PDB(Negative)/(147)NL_satpdb11921.pdb]

EXPDTA    THEORETICAL MODEL, MODELLER 9.13 2015/09/20 22:08:52
REMARK   6 MODELLER OBJECTIVE FUNCTION:      1104.5355
REMARK   6 MODELLER BEST TEMPLATE % SEQ ID:  95.833
ATOM      1  N   ILE     1       1.811  26.299  -2.923  1.00114.70           N
ATOM      2  CA  ILE     1       1.860  25.418  -4.111  1.00114.70           C
ATOM      3  CB  ILE     1       3.254  25.377  -4.666  1.00114.70           C
ATOM      4  CG1 ILE     1       3.300  24.577  -5.977  1.00114.70           C
ATOM      5  CG2 ILE     1       4.174  24.820  -3.571  1.00114.70           C
ATOM      6  CD1 ILE     1       2.502  25.200  -7.121  1.00114.70           C
ATOM      7  C   ILE     1       1.418  24.040  -3.754  1.00114.70           C
ATOM      8  O   ILE     1       1.687  23.553  -2.658  1.00114.70           O
ATOM      9  N   SER     2       0.705  23.383  -4.687  1.00107.41           N
ATOM     10  CA  SER     2       0.151  22.087  -4.433  1.00107.41           C
ATOM     11  CB  SER     2      -0.709  21.563  -5.596  1.00107.41           C
ATOM     12  OG  SER     2       0.077  21.448  -6.773  1.00107.41           O
ATOM     13  C   SER     2       1.241  21.096  -4.198  1.00107.41           C
ATOM     14  O   SER     2       1.170  20.309  -3.257  1.00107.41           O
ATOM     15  N   ASP     3       2.300  21.126  -5.027  1.00 41.84           N
ATOM     16  CA  ASP     3       3.327  20.135  -4.894  1.00 41.84           C
ATOM     17  CB  ASP     3       4.474  20.311  -5.905  1.00 41.84           C
ATOM     18  CG  ASP     3       3.999  19.831  -7.270  1.00 41.84           C
ATOM     19  OD1 ASP     3       2.953  19.132  -7.326  1.00 41.84           O
ATOM     20  OD2 ASP     3       4.685  20.153  -8.276  1.00 41.84           O
ATOM     21  C   ASP     3       3.919  20.227  -3.528  1.00 41.84           C
ATOM     22  O   ASP     3       4.142  19.213  -2.869  1.00 41.84           O
ATOM     23  N   TYR     4       4.175  21.455  -3.048  1.00102.19           N
ATOM     24  CA  TYR     4       4.791  21.589  -1.763  1.00102.19           C
ATOM     25  CB  TYR     4       5.091  23.050  -1.402  1.00102.19           C
ATOM     26  CG  TYR     4       5.587  23.033  -0.005  1.00102.19           C
ATOM     27  CD1 TYR     4       6.886  22.693   0.268  1.00102.19           C
ATOM     28  CD2 TYR     4       4.740  23.351   1.029  1.00102.19           C
ATOM     29  CE1 TYR     4       7.332  22.672   1.567  1.00102.19           C
ATOM     30  CE2 TYR     4       5.181  23.333   2.330  1.00102.19           C
ATOM     31  CZ  TYR     4       6.483  22.989   2.599  1.00102.19           C
ATOM     32  OH  TYR     4       6.953  22.961   3.930  1.00102.19           O
ATOM     33  C   TYR     4       3.886  21.022  -0.714  1.00102.19           C
ATOM     34  O   TYR     4       4.331  20.280   0.160  1.00102.19           O
ATOM     35  N   SER     5       2.581  21.341  -0.777  1.00 39.81           N
ATOM     36  CA  SER     5       1.673  20.862   0.223  1.00 39.81           C
ATOM     37  CB  SER     5       0.232  21.351   0.012  1.00 39.81           C
ATOM     38  OG  SER     5       0.167  22.759   0.174  1.00 39.81           O
ATOM     39  C   SER     5       1.636  19.372   0.171  1.00 39.81           C
ATOM     40  O   SER     5       1.680  18.704   1.202  1.00 39.81           O
ATOM     41  N   ILE     6       1.556  18.813  -1.049  1.00125.96           N
ATOM     42  CA  ILE     6       1.446  17.394  -1.182  1.00125.96           C
ATOM     43  CB  ILE     6       1.204  16.930  -2.597  1.00125.96           C
ATOM     44  CG1 ILE     6       0.672  15.489  -2.590  1.00125.96           C
ATOM     45  CG2 ILE     6       2.497  17.087  -3.413  1.00125.96           C
ATOM     46  CD1 ILE     6      -0.717  15.360  -1.967  1.00125.96           C
ATOM     47  C   ILE     6       2.696  16.749  -0.669  1.00125.96           C
ATOM     48  O   ILE     6       2.634  15.720  -0.001  1.00125.96           O
ATOM     49  N   ALA     7       3.871  17.338  -0.964  1.00 43.02           N
ATOM     50  CA  ALA     7       5.114  16.713  -0.616  1.00 43.02           C
ATOM     51  CB  ALA     7       6.333  17.495  -1.137  1.00 43.02           C
ATOM     52  C   ALA     7       5.263  16.582   0.866  1.00 43.02           C
ATOM     53  O   ALA     7       5.634  15.518   1.358  1.00 43.02           O
ATOM     54  N   MET     8       4.975  17.649   1.630  1.00115.64           N
ATOM     55  CA  MET     8       5.187  17.558   3.044  1.00115.64           C
ATOM     56  CB  MET     8       5.067  18.912   3.759  1.00115.64           C
ATOM     57  CG  MET     8       6.189  19.856   3.325  1.00115.64           C
ATOM     58  SD  MET     8       7.854  19.260   3.756  1.00115.64           S
ATOM     59  CE  MET     8       8.780  20.326   2.613  1.00115.64           C
ATOM     60  C   MET     8       4.229  16.572   3.624  1.00115.64           C
ATOM     61  O   MET     8       4.580  15.786   4.503  1.00115.64           O
ATOM     62  N   ASP     9       2.983  16.578   3.116  1.00 80.09           N
ATOM     63  CA  ASP     9       1.999  15.662   3.604  1.00 80.09           C
ATOM     64  CB  ASP     9       0.623  15.858   2.940  1.00 80.09           C
ATOM     65  CG  ASP     9       0.011  17.145   3.488  1.00 80.09           C
ATOM     66  OD1 ASP     9       0.219  17.435   4.698  1.00 80.09           O
ATOM     67  OD2 ASP     9      -0.669  17.857   2.703  1.00 80.09           O
ATOM     68  C   ASP     9       2.516  14.297   3.281  1.00 80.09           C
ATOM     69  O   ASP     9       2.307  13.343   4.026  1.00 80.09           O
ATOM     70  N   LYS    10       3.235  14.195   2.148  1.00105.85           N
ATOM     71  CA  LYS    10       3.814  12.969   1.685  1.00105.85           C
ATOM     72  CB  LYS    10       4.578  13.178   0.359  1.00105.85           C
ATOM     73  CG  LYS    10       5.121  11.920  -0.326  1.00105.85           C
ATOM     74  CD  LYS    10       6.254  11.217   0.423  1.00105.85           C
ATOM     75  CE  LYS    10       6.790   9.981  -0.303  1.00105.85           C
ATOM     76  NZ  LYS    10       8.097   9.581   0.266  1.00105.85           N
ATOM     77  C   LYS    10       4.759  12.498   2.747  1.00105.85           C
ATOM     78  O   LYS    10       4.818  11.305   3.035  1.00105.85           O
ATOM     79  N   ILE    11       5.508  13.426   3.378  1.00 94.33           N
ATOM     80  CA  ILE    11       6.435  13.072   4.417  1.00 94.33           C
ATOM     81  CB  ILE    11       7.109  14.280   5.002  1.00 94.33           C
ATOM     82  CG1 ILE    11       7.937  15.002   3.932  1.00 94.33           C
ATOM     83  CG2 ILE    11       7.924  13.842   6.232  1.00 94.33           C
ATOM     84  CD1 ILE    11       9.095  14.163   3.399  1.00 94.33           C
ATOM     85  C   ILE    11       5.666  12.471   5.549  1.00 94.33           C
ATOM     86  O   ILE    11       6.026  11.417   6.074  1.00 94.33           O
ATOM     87  N   ARG    12       4.565  13.135   5.939  1.00 81.11           N
ATOM     88  CA  ARG    12       3.790  12.715   7.068  1.00 81.11           C
ATOM     89  CB  ARG    12       2.614  13.675   7.325  1.00 81.11           C
ATOM     90  CG  ARG    12       2.028  13.595   8.736  1.00 81.11           C
ATOM     91  CD  ARG    12       0.790  14.473   8.910  1.00 81.11           C
ATOM     92  NE  ARG    12       0.608  14.728  10.365  1.00 81.11           N
ATOM     93  CZ  ARG    12      -0.515  15.380  10.784  1.00 81.11           C
ATOM     94  NH1 ARG    12      -1.487  15.687   9.878  1.00 81.11           N
ATOM     95  NH2 ARG    12      -0.661  15.727  12.096  1.00 81.11           N
ATOM     96  C   ARG    12       3.235  11.359   6.775  1.00 81.11           C
ATOM     97  O   ARG    12       3.271  10.451   7.606  1.00 81.11           O
ATOM     98  N   GLN    13       2.743  11.180   5.544  1.00 88.47           N
ATOM     99  CA  GLN    13       2.150   9.935   5.181  1.00 88.47           C
ATOM    100  CB  GLN    13       1.621   9.892   3.740  1.00 88.47           C
ATOM    101  CG  GLN    13       1.007   8.530   3.403  1.00 88.47           C
ATOM    102  CD  GLN    13       0.538   8.540   1.957  1.00 88.47           C
ATOM    103  OE1 GLN    13       0.261   9.590   1.378  1.00 88.47           O
ATOM    104  NE2 GLN    13       0.454   7.326   1.350  1.00 88.47           N
ATOM    105  C   GLN    13       3.182   8.865   5.265  1.00 88.47           C
ATOM    106  O   GLN    13       2.869   7.737   5.630  1.00 88.47           O
ATOM    107  N   GLN    14       4.448   9.185   4.946  1.00114.02           N
ATOM    108  CA  GLN    14       5.440   8.158   4.849  1.00114.02           C
ATOM    109  CB  GLN    14       6.834   8.696   4.501  1.00114.02           C
ATOM    110  CG  GLN    14       7.857   7.571   4.388  1.00114.02           C
ATOM    111  CD  GLN    14       7.281   6.595   3.375  1.00114.02           C
ATOM    112  OE1 GLN    14       7.240   5.389   3.608  1.00114.02           O
ATOM    113  NE2 GLN    14       6.821   7.133   2.216  1.00114.02           N
ATOM    114  C   GLN    14       5.549   7.430   6.144  1.00114.02           C
ATOM    115  O   GLN    14       5.590   6.202   6.160  1.00114.02           O
ATOM    116  N   ASP    15       5.582   8.148   7.278  1.00136.30           N
ATOM    117  CA  ASP    15       5.726   7.399   8.486  1.00136.30           C
ATOM    118  CB  ASP    15       5.965   8.257   9.749  1.00136.30           C
ATOM    119  CG  ASP    15       4.818   9.226   9.990  1.00136.30           C
ATOM    120  OD1 ASP    15       3.836   8.836  10.673  1.00136.30           O
ATOM    121  OD2 ASP    15       4.930  10.393   9.526  1.00136.30           O
ATOM    122  C   ASP    15       4.521   6.531   8.679  1.00136.30           C
ATOM    123  O   ASP    15       4.638   5.367   9.062  1.00136.30           O
ATOM    124  N   PHE    16       3.327   7.062   8.376  1.00126.59           N
ATOM    125  CA  PHE    16       2.111   6.333   8.583  1.00126.59           C
ATOM    126  CB  PHE    16       0.880   7.189   8.224  1.00126.59           C
ATOM    127  CG  PHE    16      -0.368   6.428   8.516  1.00126.59           C
ATOM    128  CD1 PHE    16      -0.934   5.612   7.567  1.00126.59           C
ATOM    129  CD2 PHE    16      -0.977   6.548   9.743  1.00126.59           C
ATOM    130  CE1 PHE    16      -2.089   4.916   7.843  1.00126.59           C
ATOM    131  CE2 PHE    16      -2.129   5.856  10.026  1.00126.59           C
ATOM    132  CZ  PHE    16      -2.690   5.040   9.074  1.00126.59           C
ATOM    133  C   PHE    16       2.121   5.116   7.707  1.00126.59           C
ATOM    134  O   PHE    16       1.770   4.022   8.146  1.00126.59           O
ATOM    135  N   VAL    17       2.546   5.285   6.441  1.00 56.98           N
ATOM    136  CA  VAL    17       2.531   4.238   5.463  1.00 56.98           C
ATOM    137  CB  VAL    17       3.041   4.667   4.118  1.00 56.98           C
ATOM    138  CG1 VAL    17       3.166   3.425   3.217  1.00 56.98           C
ATOM    139  CG2 VAL    17       2.092   5.741   3.564  1.00 56.98           C
ATOM    140  C   VAL    17       3.412   3.127   5.898  1.00 56.98           C
ATOM    141  O   VAL    17       3.016   1.963   5.834  1.00 56.98           O
ATOM    142  N   ASN    18       4.625   3.445   6.379  1.00 73.00           N
ATOM    143  CA  ASN    18       5.520   2.386   6.730  1.00 73.00           C
ATOM    144  CB  ASN    18       6.904   2.849   7.219  1.00 73.00           C
ATOM    145  CG  ASN    18       7.791   3.067   6.000  1.00 73.00           C
ATOM    146  OD1 ASN    18       7.433   2.702   4.882  1.00 73.00           O
ATOM    147  ND2 ASN    18       8.999   3.651   6.225  1.00 73.00           N
ATOM    148  C   ASN    18       4.893   1.561   7.798  1.00 73.00           C
ATOM    149  O   ASN    18       4.942   0.335   7.737  1.00 73.00           O
ATOM    150  N   TRP    19       4.254   2.199   8.793  1.00 85.25           N
ATOM    151  CA  TRP    19       3.681   1.411   9.841  1.00 85.25           C
ATOM    152  CB  TRP    19       2.987   2.264  10.919  1.00 85.25           C
ATOM    153  CG  TRP    19       2.198   1.441  11.906  1.00 85.25           C
ATOM    154  CD2 TRP    19       0.763   1.420  11.961  1.00 85.25           C
ATOM    155  CD1 TRP    19       2.637   0.601  12.884  1.00 85.25           C
ATOM    156  NE1 TRP    19       1.564   0.042  13.536  1.00 85.25           N
ATOM    157  CE2 TRP    19       0.405   0.541  12.980  1.00 85.25           C
ATOM    158  CE3 TRP    19      -0.179   2.080  11.223  1.00 85.25           C
ATOM    159  CZ2 TRP    19      -0.905   0.304  13.280  1.00 85.25           C
ATOM    160  CZ3 TRP    19      -1.501   1.836  11.526  1.00 85.25           C
ATOM    161  CH2 TRP    19      -1.857   0.965  12.535  1.00 85.25           C
ATOM    162  C   TRP    19       2.658   0.473   9.276  1.00 85.25           C
ATOM    163  O   TRP    19       2.725  -0.736   9.492  1.00 85.25           O
ATOM    164  N   LEU    20       1.701   1.001   8.497  1.00149.99           N
ATOM    165  CA  LEU    20       0.628   0.197   7.988  1.00149.99           C
ATOM    166  CB  LEU    20      -0.399   1.032   7.198  1.00149.99           C
ATOM    167  CG  LEU    20      -1.578   0.213   6.636  1.00149.99           C
ATOM    168  CD1 LEU    20      -2.411  -0.435   7.751  1.00149.99           C
ATOM    169  CD2 LEU    20      -2.438   1.067   5.691  1.00149.99           C
ATOM    170  C   LEU    20       1.184  -0.860   7.089  1.00149.99           C
ATOM    171  O   LEU    20       0.748  -2.010   7.118  1.00149.99           O
ATOM    172  N   LEU    21       2.202  -0.494   6.294  1.00133.54           N
ATOM    173  CA  LEU    21       2.776  -1.359   5.303  1.00133.54           C
ATOM    174  CB  LEU    21       3.944  -0.657   4.587  1.00133.54           C
ATOM    175  CG  LEU    21       4.526  -1.429   3.394  1.00133.54           C
ATOM    176  CD1 LEU    21       3.524  -1.481   2.230  1.00133.54           C
ATOM    177  CD2 LEU    21       5.891  -0.859   2.983  1.00133.54           C
ATOM    178  C   LEU    21       3.309  -2.582   5.978  1.00133.54           C
ATOM    179  O   LEU    21       3.104  -3.698   5.501  1.00133.54           O
ATOM    180  N   ALA    22       4.000  -2.412   7.122  1.00 37.73           N
ATOM    181  CA  ALA    22       4.541  -3.561   7.792  1.00 37.73           C
ATOM    182  CB  ALA    22       5.316  -3.204   9.071  1.00 37.73           C
ATOM    183  C   ALA    22       3.400  -4.428   8.215  1.00 37.73           C
ATOM    184  O   ALA    22       3.449  -5.648   8.091  1.00 37.73           O
ATOM    185  N   GLN    23       2.343  -3.778   8.724  1.00139.99           N
ATOM    186  CA  GLN    23       1.159  -4.365   9.280  1.00139.99           C
ATOM    187  CB  GLN    23       0.341  -3.366  10.108  1.00139.99           C
ATOM    188  CG  GLN    23       1.139  -2.915  11.329  1.00139.99           C
ATOM    189  CD  GLN    23       1.866  -4.157  11.831  1.00139.99           C
ATOM    190  OE1 GLN    23       2.978  -4.452  11.396  1.00139.99           O
ATOM    191  NE2 GLN    23       1.215  -4.918  12.749  1.00139.99           N
ATOM    192  C   GLN    23       0.263  -5.001   8.267  1.00139.99           C
ATOM    193  O   GLN    23      -0.558  -5.838   8.638  1.00139.99           O
ATOM    194  N   LYS    24       0.349  -4.599   6.985  1.00158.70           N
ATOM    195  CA  LYS    24      -0.591  -5.037   5.987  1.00158.70           C
ATOM    196  CB  LYS    24      -0.261  -4.483   4.589  1.00158.70           C
ATOM    197  CG  LYS    24      -0.248  -2.951   4.537  1.00158.70           C
ATOM    198  CD  LYS    24       0.387  -2.378   3.267  1.00158.70           C
ATOM    199  CE  LYS    24      -0.624  -1.785   2.281  1.00158.70           C
ATOM    200  NZ  LYS    24      -0.943  -0.389   2.656  1.00158.70           N
ATOM    201  C   LYS    24      -0.637  -6.540   5.892  1.00158.70           C
ATOM    202  O   LYS    24      -1.731  -7.101   5.878  1.00158.70           O
ATOM    203  N   GLY    25       0.527  -7.235   5.888  1.00210.20           N
ATOM    204  CA  GLY    25       0.548  -8.678   5.791  1.00210.20           C
ATOM    205  C   GLY    25       1.652  -9.151   4.874  1.00210.20           C
ATOM    206  O   GLY    25       2.440 -10.005   5.279  1.00210.20           O
ATOM    207  N   LYS    26       1.768  -8.614   3.639  1.00164.09           N
ATOM    208  CA  LYS    26       2.858  -8.931   2.740  1.00164.09           C
ATOM    209  CB  LYS    26       4.167  -8.263   3.229  1.00164.09           C
ATOM    210  CG  LYS    26       5.292  -8.074   2.202  1.00164.09           C
ATOM    211  CD  LYS    26       6.005  -9.349   1.743  1.00164.09           C
ATOM    212  CE  LYS    26       7.174  -9.071   0.794  1.00164.09           C
ATOM    213  NZ  LYS    26       8.026 -10.275   0.657  1.00164.09           N
ATOM    214  C   LYS    26       3.076 -10.424   2.555  1.00164.09           C
ATOM    215  O   LYS    26       4.122 -10.939   2.941  1.00164.09           O
ATOM    216  N   LYS    27       2.080 -11.169   2.008  1.00157.63           N
ATOM    217  CA  LYS    27       2.173 -12.596   1.749  1.00157.63           C
ATOM    218  CB  LYS    27       0.808 -13.227   1.434  1.00157.63           C
ATOM    219  CG  LYS    27      -0.211 -13.099   2.568  1.00157.63           C
ATOM    220  CD  LYS    27      -0.728 -11.673   2.787  1.00157.63           C
ATOM    221  CE  LYS    27      -1.808 -11.599   3.870  1.00157.63           C
ATOM    222  NZ  LYS    27      -2.267 -10.205   4.058  1.00157.63           N
ATOM    223  C   LYS    27       3.080 -12.938   0.591  1.00157.63           C
ATOM    224  O   LYS    27       3.929 -13.823   0.693  1.00157.63           O
ATOM    225  N   SER    28       2.911 -12.269  -0.570  1.00137.81           N
ATOM    226  CA  SER    28       3.760 -12.595  -1.681  1.00137.81           C
ATOM    227  CB  SER    28       5.256 -12.440  -1.372  1.00137.81           C
ATOM    228  OG  SER    28       5.541 -11.092  -1.028  1.00137.81           O
ATOM    229  C   SER    28       3.495 -14.013  -2.067  1.00137.81           C
ATOM    230  O   SER    28       2.347 -14.440  -2.148  1.00137.81           O
ATOM    231  N   ASP    29       4.589 -14.742  -2.357  1.00208.42           N
ATOM    232  CA  ASP    29       4.631 -16.135  -2.704  1.00208.42           C
ATOM    233  CB  ASP    29       4.780 -17.046  -1.466  1.00208.42           C
ATOM    234  CG  ASP    29       3.757 -16.656  -0.412  1.00208.42           C
ATOM    235  OD1 ASP    29       2.557 -16.516  -0.754  1.00208.42           O
ATOM    236  OD2 ASP    29       4.165 -16.501   0.767  1.00208.42           O
ATOM    237  C   ASP    29       3.532 -16.587  -3.622  1.00208.42           C
ATOM    238  O   ASP    29       2.576 -17.261  -3.236  1.00208.42           O
ATOM    239  N   TRP    30       3.705 -16.280  -4.922  1.00 97.23           N
ATOM    240  CA  TRP    30       2.746 -16.678  -5.907  1.00 97.23           C
ATOM    241  CB  TRP    30       2.796 -15.853  -7.203  1.00 97.23           C
ATOM    242  CG  TRP    30       2.182 -14.483  -7.083  1.00 97.23           C
ATOM    243  CD2 TRP    30       0.830 -14.198  -7.466  1.00 97.23           C
ATOM    244  CD1 TRP    30       2.717 -13.307  -6.645  1.00 97.23           C
ATOM    245  NE1 TRP    30       1.781 -12.303  -6.735  1.00 97.23           N
ATOM    246  CE2 TRP    30       0.614 -12.837  -7.241  1.00 97.23           C
ATOM    247  CE3 TRP    30      -0.150 -15.004  -7.974  1.00 97.23           C
ATOM    248  CZ2 TRP    30      -0.592 -12.262  -7.525  1.00 97.23           C
ATOM    249  CZ3 TRP    30      -1.370 -14.422  -8.250  1.00 97.23           C
ATOM    250  CH2 TRP    30      -1.585 -13.076  -8.030  1.00 97.23           C
ATOM    251  C   TRP    30       2.956 -18.109  -6.273  1.00 97.23           C
ATOM    252  O   TRP    30       4.070 -18.632  -6.268  1.00 97.23           O
ATOM    253  N   LYS    31       1.845 -18.770  -6.631  1.00106.89           N
ATOM    254  CA  LYS    31       1.905 -20.133  -7.047  1.00106.89           C
ATOM    255  CB  LYS    31       2.572 -20.324  -8.414  1.00106.89           C
ATOM    256  CG  LYS    31       2.655 -21.799  -8.790  1.00106.89           C
ATOM    257  CD  LYS    31       3.251 -22.063 -10.167  1.00106.89           C
ATOM    258  CE  LYS    31       3.727 -23.506 -10.311  1.00106.89           C
ATOM    259  NZ  LYS    31       4.741 -23.793  -9.269  1.00106.89           N
ATOM    260  C   LYS    31       2.646 -20.968  -6.058  1.00106.89           C
ATOM    261  O   LYS    31       3.780 -21.381  -6.293  1.00106.89           O
ATOM    262  N   HIS    32       1.999 -21.218  -4.907  1.00 70.86           N
ATOM    263  CA  HIS    32       2.539 -22.051  -3.873  1.00 70.86           C
ATOM    264  ND1 HIS    32       0.450 -20.822  -0.871  1.00 70.86           N
ATOM    265  CG  HIS    32       1.415 -20.942  -1.850  1.00 70.86           C
ATOM    266  CB  HIS    32       1.624 -22.195  -2.644  1.00 70.86           C
ATOM    267  NE2 HIS    32       1.510 -18.877  -0.957  1.00 70.86           N
ATOM    268  CD2 HIS    32       2.055 -19.744  -1.887  1.00 70.86           C
ATOM    269  CE1 HIS    32       0.552 -19.567  -0.372  1.00 70.86           C
ATOM    270  C   HIS    32       2.678 -23.431  -4.432  1.00 70.86           C
ATOM    271  O   HIS    32       3.579 -24.172  -4.047  1.00 70.86           O
ATOM    272  N   ASN    33       1.803 -23.804  -5.390  1.00 83.73           N
ATOM    273  CA  ASN    33       1.835 -25.162  -5.852  1.00 83.73           C
ATOM    274  CB  ASN    33       3.176 -25.571  -6.485  1.00 83.73           C
ATOM    275  CG  ASN    33       3.032 -26.986  -7.034  1.00 83.73           C
ATOM    276  OD1 ASN    33       1.933 -27.431  -7.364  1.00 83.73           O
ATOM    277  ND2 ASN    33       4.174 -27.716  -7.131  1.00 83.73           N
ATOM    278  C   ASN    33       1.626 -26.005  -4.643  1.00 83.73           C
ATOM    279  O   ASN    33       2.546 -26.677  -4.175  1.00 83.73           O
ATOM    280  N   ILE    34       0.381 -25.939  -4.125  1.00203.54           N
ATOM    281  CA  ILE    34      -0.123 -26.514  -2.911  1.00203.54           C
ATOM    282  CB  ILE    34      -0.125 -28.025  -2.804  1.00203.54           C
ATOM    283  CG1 ILE    34       1.292 -28.624  -2.744  1.00203.54           C
ATOM    284  CG2 ILE    34      -0.976 -28.565  -3.965  1.00203.54           C
ATOM    285  CD1 ILE    34       1.332 -30.103  -2.355  1.00203.54           C
ATOM    286  C   ILE    34       0.676 -25.922  -1.810  1.00203.54           C
ATOM    287  O   ILE    34       1.899 -26.042  -1.765  1.00203.54           O
ATOM    288  N   THR    35      -0.022 -25.250  -0.880  1.00110.15           N
ATOM    289  CA  THR    35       0.671 -24.599   0.183  1.00110.15           C
ATOM    290  CB  THR    35      -0.201 -23.713   1.024  1.00110.15           C
ATOM    291  OG1 THR    35       0.593 -22.978   1.942  1.00110.15           O
ATOM    292  CG2 THR    35      -1.232 -24.579   1.767  1.00110.15           C
ATOM    293  C   THR    35       1.219 -25.672   1.052  1.00110.15           C
ATOM    294  O   THR    35       0.965 -26.857   0.840  1.00110.15           O
ATOM    295  N   GLN    36       2.015 -25.270   2.055  1.00 37.76           N
ATOM    296  CA  GLN    36       2.642 -26.203   2.939  1.00 37.76           C
ATOM    297  CB  GLN    36       3.350 -25.498   4.103  1.00 37.76           C
ATOM    298  CG  GLN    36       4.473 -24.564   3.649  1.00 37.76           C
ATOM    299  CD  GLN    36       4.928 -23.751   4.852  1.00 37.76           C
ATOM    300  OE1 GLN    36       5.032 -22.528   4.781  1.00 37.76           O
ATOM    301  NE2 GLN    36       5.211 -24.442   5.988  1.00 37.76           N
ATOM    302  C   GLN    36       1.578 -27.125   3.529  1.00 37.76           C
ATOM    303  O   GLN    36       0.364 -26.817   3.390  1.00 37.76           O
ATOM    304  OXT GLN    36       1.972 -28.151   4.144  1.00 37.76           O
TER     305      GLN    36
END
