# Supplementary material for: Prediction of Anticancer Peptides with High Efficacy and Low Toxicity by Hybrid Model Based on 3D Structure of Peptides
Source: Int J Mol Sci. 2021 May 26;22(11):5630. doi: 10.3390/ijms22115630 (PMC8198792; doi:10.3390/ijms22115630)
Supplement: Supplementary file 1 [file ijms-22-05630-s001.zip › Supplement2(Datasets)/ACPs(PDB)/D1/PDB(Negative)/(148)NL_satpdb11923.pdb]

EXPDTA    THEORETICAL MODEL, MODELLER 9.13 2015/09/20 22:35:46
REMARK   6 MODELLER OBJECTIVE FUNCTION:      1864.6775
REMARK   6 MODELLER BEST TEMPLATE % SEQ ID:  62.857
ATOM      1  N   LYS     1      -4.159  -3.225   5.775  1.00218.49           N
ATOM      2  CA  LYS     1      -4.437  -3.640   4.382  1.00218.49           C
ATOM      3  CB  LYS     1      -5.701  -4.513   4.318  1.00218.49           C
ATOM      4  CG  LYS     1      -5.515  -5.901   4.927  1.00218.49           C
ATOM      5  CD  LYS     1      -4.475  -6.745   4.190  1.00218.49           C
ATOM      6  CE  LYS     1      -4.903  -7.129   2.772  1.00218.49           C
ATOM      7  NZ  LYS     1      -3.815  -7.870   2.096  1.00218.49           N
ATOM      8  C   LYS     1      -4.655  -2.467   3.490  1.00218.49           C
ATOM      9  O   LYS     1      -5.705  -1.828   3.535  1.00218.49           O
ATOM     10  N   TYR     2      -3.637  -2.140   2.672  1.00240.43           N
ATOM     11  CA  TYR     2      -3.797  -1.092   1.710  1.00240.43           C
ATOM     12  CB  TYR     2      -2.625  -0.094   1.666  1.00240.43           C
ATOM     13  CG  TYR     2      -2.560   0.681   2.942  1.00240.43           C
ATOM     14  CD1 TYR     2      -1.877   0.193   4.034  1.00240.43           C
ATOM     15  CD2 TYR     2      -3.178   1.906   3.052  1.00240.43           C
ATOM     16  CE1 TYR     2      -1.802   0.913   5.207  1.00240.43           C
ATOM     17  CE2 TYR     2      -3.107   2.630   4.222  1.00240.43           C
ATOM     18  CZ  TYR     2      -2.423   2.133   5.308  1.00240.43           C
ATOM     19  OH  TYR     2      -2.346   2.871   6.510  1.00240.43           O
ATOM     20  C   TYR     2      -3.822  -1.805   0.393  1.00240.43           C
ATOM     21  O   TYR     2      -2.778  -2.055  -0.205  1.00240.43           O
ATOM     22  N   TYR     3      -5.027  -2.166  -0.089  1.00403.06           N
ATOM     23  CA  TYR     3      -5.158  -2.891  -1.317  1.00403.06           C
ATOM     24  CB  TYR     3      -6.601  -3.330  -1.605  1.00403.06           C
ATOM     25  CG  TYR     3      -6.542  -4.210  -2.804  1.00403.06           C
ATOM     26  CD1 TYR     3      -6.034  -5.480  -2.680  1.00403.06           C
ATOM     27  CD2 TYR     3      -6.998  -3.791  -4.033  1.00403.06           C
ATOM     28  CE1 TYR     3      -5.962  -6.320  -3.764  1.00403.06           C
ATOM     29  CE2 TYR     3      -6.929  -4.627  -5.124  1.00403.06           C
ATOM     30  CZ  TYR     3      -6.418  -5.896  -4.989  1.00403.06           C
ATOM     31  OH  TYR     3      -6.346  -6.760  -6.100  1.00403.06           O
ATOM     32  C   TYR     3      -4.725  -1.997  -2.431  1.00403.06           C
ATOM     33  O   TYR     3      -4.034  -2.424  -3.354  1.00403.06           O
ATOM     34  N   GLY     4      -5.134  -0.720  -2.360  1.00390.05           N
ATOM     35  CA  GLY     4      -4.831   0.230  -3.384  1.00390.05           C
ATOM     36  C   GLY     4      -5.633   1.434  -3.033  1.00390.05           C
ATOM     37  O   GLY     4      -6.033   1.603  -1.887  1.00390.05           O
ATOM     38  N   ASN     5      -5.910   2.312  -4.007  1.00463.15           N
ATOM     39  CA  ASN     5      -6.664   3.492  -3.696  1.00463.15           C
ATOM     40  CB  ASN     5      -6.809   4.431  -4.897  1.00463.15           C
ATOM     41  CG  ASN     5      -5.423   4.995  -5.145  1.00463.15           C
ATOM     42  OD1 ASN     5      -4.735   5.408  -4.213  1.00463.15           O
ATOM     43  ND2 ASN     5      -4.986   4.999  -6.433  1.00463.15           N
ATOM     44  C   ASN     5      -8.034   3.069  -3.253  1.00463.15           C
ATOM     45  O   ASN     5      -8.644   3.723  -2.407  1.00463.15           O
ATOM     46  N   GLY     6      -8.520   1.944  -3.819  1.00900.21           N
ATOM     47  CA  GLY     6      -9.819   1.346  -3.610  1.00900.21           C
ATOM     48  C   GLY     6      -9.976   0.969  -2.176  1.00900.21           C
ATOM     49  O   GLY     6     -11.095   0.836  -1.678  1.00900.21           O
ATOM     50  N   LEU     7      -8.818   0.710  -1.543  1.00514.93           N
ATOM     51  CA  LEU     7      -8.522   0.390  -0.174  1.00514.93           C
ATOM     52  CB  LEU     7      -7.538   1.438   0.386  1.00514.93           C
ATOM     53  CG  LEU     7      -7.439   1.578   1.908  1.00514.93           C
ATOM     54  CD1 LEU     7      -8.622   2.404   2.441  1.00514.93           C
ATOM     55  CD2 LEU     7      -7.248   0.221   2.595  1.00514.93           C
ATOM     56  C   LEU     7      -9.675   0.233   0.762  1.00514.93           C
ATOM     57  O   LEU     7     -10.612   1.029   0.797  1.00514.93           O
ATOM     58  N   SER     8      -9.610  -0.872   1.540  1.00429.45           N
ATOM     59  CA  SER     8     -10.491  -1.096   2.640  1.00429.45           C
ATOM     60  CB  SER     8     -11.685  -1.968   2.273  1.00429.45           C
ATOM     61  OG  SER     8     -11.241  -3.222   1.779  1.00429.45           O
ATOM     62  C   SER     8      -9.714  -1.791   3.722  1.00429.45           C
ATOM     63  O   SER     8      -9.524  -3.005   3.694  1.00429.45           O
ATOM     64  N   CYS     9      -9.289  -1.036   4.748  1.00174.67           N
ATOM     65  CA  CYS     9      -8.516  -1.583   5.821  1.00174.67           C
ATOM     66  CB  CYS     9      -7.817  -0.538   6.711  1.00174.67           C
ATOM     67  SG  CYS     9      -6.405   0.255   5.879  1.00174.67           S
ATOM     68  C   CYS     9      -9.413  -2.436   6.666  1.00174.67           C
ATOM     69  O   CYS     9     -10.640  -2.400   6.568  1.00174.67           O
ATOM     70  N   SER    10      -8.791  -3.292   7.488  1.00241.30           N
ATOM     71  CA  SER    10      -9.532  -4.159   8.350  1.00241.30           C
ATOM     72  CB  SER    10      -8.752  -5.418   8.752  1.00241.30           C
ATOM     73  OG  SER    10      -8.492  -6.203   7.597  1.00241.30           O
ATOM     74  C   SER    10      -9.842  -3.397   9.591  1.00241.30           C
ATOM     75  O   SER    10      -9.487  -2.224   9.713  1.00241.30           O
ATOM     76  N   LYS    11     -10.555  -4.055  10.528  1.00271.14           N
ATOM     77  CA  LYS    11     -10.909  -3.448  11.774  1.00271.14           C
ATOM     78  CB  LYS    11      -9.780  -2.605  12.404  1.00271.14           C
ATOM     79  CG  LYS    11     -10.014  -2.190  13.859  1.00271.14           C
ATOM     80  CD  LYS    11      -8.766  -1.614  14.528  1.00271.14           C
ATOM     81  CE  LYS    11      -9.022  -1.079  15.937  1.00271.14           C
ATOM     82  NZ  LYS    11      -7.779  -0.493  16.480  1.00271.14           N
ATOM     83  C   LYS    11     -12.107  -2.597  11.520  1.00271.14           C
ATOM     84  O   LYS    11     -13.002  -2.969  10.760  1.00271.14           O
ATOM     85  N   LYS    12     -12.171  -1.441  12.198  1.00189.19           N
ATOM     86  CA  LYS    12     -13.272  -0.547  12.031  1.00189.19           C
ATOM     87  CB  LYS    12     -13.153   0.719  12.888  1.00189.19           C
ATOM     88  CG  LYS    12     -14.204   1.757  12.496  1.00189.19           C
ATOM     89  CD  LYS    12     -14.161   3.051  13.306  1.00189.19           C
ATOM     90  CE  LYS    12     -15.006   4.165  12.680  1.00189.19           C
ATOM     91  NZ  LYS    12     -14.689   5.463  13.314  1.00189.19           N
ATOM     92  C   LYS    12     -13.296  -0.073  10.624  1.00189.19           C
ATOM     93  O   LYS    12     -14.343  -0.091   9.978  1.00189.19           O
ATOM     94  N   GLY    13     -12.138   0.350  10.093  1.00263.43           N
ATOM     95  CA  GLY    13     -12.177   0.845   8.757  1.00263.43           C
ATOM     96  C   GLY    13     -10.792   1.168   8.342  1.00263.43           C
ATOM     97  O   GLY    13      -9.828   0.978   9.080  1.00263.43           O
ATOM     98  N   CYS    14     -10.657   1.666   7.107  1.00178.14           N
ATOM     99  CA  CYS    14      -9.335   1.990   6.710  1.00178.14           C
ATOM    100  CB  CYS    14      -8.968   1.704   5.267  1.00178.14           C
ATOM    101  SG  CYS    14      -7.184   1.949   5.072  1.00178.14           S
ATOM    102  C   CYS    14      -9.223   3.445   6.861  1.00178.14           C
ATOM    103  O   CYS    14     -10.204   4.174   6.709  1.00178.14           O
ATOM    104  N   THR    15      -7.997   3.888   7.157  1.00205.27           N
ATOM    105  CA  THR    15      -7.794   5.265   7.427  1.00205.27           C
ATOM    106  CB  THR    15      -7.121   5.465   8.746  1.00205.27           C
ATOM    107  OG1 THR    15      -7.895   4.849   9.765  1.00205.27           O
ATOM    108  CG2 THR    15      -6.986   6.973   9.016  1.00205.27           C
ATOM    109  C   THR    15      -6.926   5.814   6.354  1.00205.27           C
ATOM    110  O   THR    15      -6.077   5.126   5.796  1.00205.27           O
ATOM    111  N   VAL    16      -7.140   7.097   6.045  1.00383.91           N
ATOM    112  CA  VAL    16      -6.437   7.779   5.004  1.00383.91           C
ATOM    113  CB  VAL    16      -6.872   9.204   4.863  1.00383.91           C
ATOM    114  CG1 VAL    16      -6.017   9.875   3.776  1.00383.91           C
ATOM    115  CG2 VAL    16      -8.378   9.217   4.570  1.00383.91           C
ATOM    116  C   VAL    16      -4.979   7.786   5.306  1.00383.91           C
ATOM    117  O   VAL    16      -4.184   7.629   4.386  1.00383.91           O
ATOM    118  N   ASN    17      -4.587   7.986   6.582  1.00409.89           N
ATOM    119  CA  ASN    17      -3.206   8.018   6.983  1.00409.89           C
ATOM    120  CB  ASN    17      -2.417   6.675   6.939  1.00409.89           C
ATOM    121  CG  ASN    17      -2.250   6.038   5.563  1.00409.89           C
ATOM    122  OD1 ASN    17      -3.163   5.404   5.037  1.00409.89           O
ATOM    123  ND2 ASN    17      -1.022   6.153   4.985  1.00409.89           N
ATOM    124  C   ASN    17      -2.495   9.133   6.282  1.00409.89           C
ATOM    125  O   ASN    17      -2.709  10.296   6.619  1.00409.89           O
ATOM    126  N   TRP    18      -1.621   8.808   5.305  1.00548.96           N
ATOM    127  CA  TRP    18      -0.855   9.774   4.563  1.00548.96           C
ATOM    128  CB  TRP    18      -1.638  10.560   3.496  1.00548.96           C
ATOM    129  CG  TRP    18      -2.137   9.729   2.340  1.00548.96           C
ATOM    130  CD2 TRP    18      -1.294   8.942   1.484  1.00548.96           C
ATOM    131  CD1 TRP    18      -3.415   9.532   1.909  1.00548.96           C
ATOM    132  NE1 TRP    18      -3.422   8.686   0.826  1.00548.96           N
ATOM    133  CE2 TRP    18      -2.124   8.306   0.558  1.00548.96           C
ATOM    134  CE3 TRP    18       0.057   8.753   1.476  1.00548.96           C
ATOM    135  CZ2 TRP    18      -1.609   7.479  -0.397  1.00548.96           C
ATOM    136  CZ3 TRP    18       0.574   7.917   0.512  1.00548.96           C
ATOM    137  CH2 TRP    18      -0.245   7.292  -0.406  1.00548.96           C
ATOM    138  C   TRP    18      -0.262  10.760   5.512  1.00548.96           C
ATOM    139  O   TRP    18      -0.508  11.958   5.437  1.00548.96           O
ATOM    140  N   GLY    19       0.632  10.290   6.380  1.00405.56           N
ATOM    141  CA  GLY    19       1.159  11.125   7.413  1.00405.56           C
ATOM    142  C   GLY    19       1.768  10.178   8.388  1.00405.56           C
ATOM    143  O   GLY    19       2.858  10.433   8.897  1.00405.56           O
ATOM    144  N   GLN    20       1.099   9.047   8.675  1.00474.78           N
ATOM    145  CA  GLN    20       1.800   8.071   9.452  1.00474.78           C
ATOM    146  CB  GLN    20       1.086   6.696   9.548  1.00474.78           C
ATOM    147  CG  GLN    20      -0.328   6.629  10.123  1.00474.78           C
ATOM    148  CD  GLN    20      -0.743   5.156  10.082  1.00474.78           C
ATOM    149  OE1 GLN    20      -0.751   4.517   9.035  1.00474.78           O
ATOM    150  NE2 GLN    20      -1.082   4.600  11.280  1.00474.78           N
ATOM    151  C   GLN    20       2.907   7.691   8.543  1.00474.78           C
ATOM    152  O   GLN    20       4.087   7.730   8.883  1.00474.78           O
ATOM    153  N   ALA    21       2.462   7.349   7.317  1.00395.50           N
ATOM    154  CA  ALA    21       3.238   6.835   6.234  1.00395.50           C
ATOM    155  CB  ALA    21       2.382   6.420   5.025  1.00395.50           C
ATOM    156  C   ALA    21       4.209   7.861   5.754  1.00395.50           C
ATOM    157  O   ALA    21       5.369   7.542   5.509  1.00395.50           O
ATOM    158  N   PHE    22       3.776   9.131   5.628  1.00246.18           N
ATOM    159  CA  PHE    22       4.657  10.103   5.053  1.00246.18           C
ATOM    160  CB  PHE    22       4.050  11.514   4.931  1.00246.18           C
ATOM    161  CG  PHE    22       5.086  12.390   4.300  1.00246.18           C
ATOM    162  CD1 PHE    22       5.269  12.385   2.937  1.00246.18           C
ATOM    163  CD2 PHE    22       5.877  13.219   5.061  1.00246.18           C
ATOM    164  CE1 PHE    22       6.219  13.189   2.347  1.00246.18           C
ATOM    165  CE2 PHE    22       6.828  14.024   4.475  1.00246.18           C
ATOM    166  CZ  PHE    22       7.006  14.011   3.114  1.00246.18           C
ATOM    167  C   PHE    22       5.849  10.214   5.937  1.00246.18           C
ATOM    168  O   PHE    22       6.983  10.250   5.460  1.00246.18           O
ATOM    169  N   SER    23       5.615  10.259   7.260  1.00272.77           N
ATOM    170  CA  SER    23       6.715  10.391   8.165  1.00272.77           C
ATOM    171  CB  SER    23       6.296  10.519   9.642  1.00272.77           C
ATOM    172  OG  SER    23       5.720   9.307  10.103  1.00272.77           O
ATOM    173  C   SER    23       7.571   9.177   8.042  1.00272.77           C
ATOM    174  O   SER    23       8.794   9.257   8.127  1.00272.77           O
ATOM    175  N   CYS    24       6.943   8.005   7.852  1.00398.63           N
ATOM    176  CA  CYS    24       7.702   6.796   7.748  1.00398.63           C
ATOM    177  CB  CYS    24       6.809   5.548   7.670  1.00398.63           C
ATOM    178  SG  CYS    24       7.773   4.016   7.538  1.00398.63           S
ATOM    179  C   CYS    24       8.552   6.819   6.510  1.00398.63           C
ATOM    180  O   CYS    24       9.736   6.485   6.560  1.00398.63           O
ATOM    181  N   GLY    25       7.961   7.223   5.367  1.00202.95           N
ATOM    182  CA  GLY    25       8.629   7.209   4.094  1.00202.95           C
ATOM    183  C   GLY    25       9.784   8.161   4.099  1.00202.95           C
ATOM    184  O   GLY    25      10.862   7.837   3.600  1.00202.95           O
ATOM    185  N   VAL    26       9.586   9.369   4.663  1.00192.56           N
ATOM    186  CA  VAL    26      10.635  10.346   4.684  1.00192.56           C
ATOM    187  CB  VAL    26      10.222  11.680   5.256  1.00192.56           C
ATOM    188  CG1 VAL    26       9.282  12.362   4.254  1.00192.56           C
ATOM    189  CG2 VAL    26       9.565  11.473   6.629  1.00192.56           C
ATOM    190  C   VAL    26      11.767   9.808   5.483  1.00192.56           C
ATOM    191  O   VAL    26      12.928  10.045   5.167  1.00192.56           O
ATOM    192  N   ASN    27      11.474   9.062   6.555  1.00156.67           N
ATOM    193  CA  ASN    27      12.556   8.545   7.330  1.00156.67           C
ATOM    194  CB  ASN    27      12.070   7.765   8.565  1.00156.67           C
ATOM    195  CG  ASN    27      13.245   7.641   9.522  1.00156.67           C
ATOM    196  OD1 ASN    27      13.649   6.541   9.897  1.00156.67           O
ATOM    197  ND2 ASN    27      13.818   8.808   9.926  1.00156.67           N
ATOM    198  C   ASN    27      13.351   7.629   6.446  1.00156.67           C
ATOM    199  O   ASN    27      14.579   7.672   6.450  1.00156.67           O
ATOM    200  N   ARG    28      12.660   6.779   5.657  1.00258.87           N
ATOM    201  CA  ARG    28      13.294   5.837   4.772  1.00258.87           C
ATOM    202  CB  ARG    28      12.272   4.964   4.023  1.00258.87           C
ATOM    203  CG  ARG    28      11.648   3.852   4.863  1.00258.87           C
ATOM    204  CD  ARG    28      12.232   2.485   4.518  1.00258.87           C
ATOM    205  NE  ARG    28      13.712   2.632   4.557  1.00258.87           N
ATOM    206  CZ  ARG    28      14.372   2.479   5.736  1.00258.87           C
ATOM    207  NH1 ARG    28      13.670   2.189   6.876  1.00258.87           N
ATOM    208  NH2 ARG    28      15.728   2.608   5.782  1.00258.87           N
ATOM    209  C   ARG    28      14.058   6.558   3.707  1.00258.87           C
ATOM    210  O   ARG    28      15.211   6.240   3.431  1.00258.87           O
ATOM    211  N   VAL    29      13.414   7.550   3.066  1.00148.33           N
ATOM    212  CA  VAL    29      14.017   8.262   1.977  1.00148.33           C
ATOM    213  CB  VAL    29      13.053   9.180   1.284  1.00148.33           C
ATOM    214  CG1 VAL    29      11.958   8.318   0.631  1.00148.33           C
ATOM    215  CG2 VAL    29      12.519  10.207   2.300  1.00148.33           C
ATOM    216  C   VAL    29      15.181   9.072   2.468  1.00148.33           C
ATOM    217  O   VAL    29      16.249   9.092   1.857  1.00148.33           O
ATOM    218  N   ALA    30      14.992   9.738   3.618  1.00 61.11           N
ATOM    219  CA  ALA    30      15.921  10.630   4.252  1.00 61.11           C
ATOM    220  CB  ALA    30      15.351  11.296   5.520  1.00 61.11           C
ATOM    221  C   ALA    30      17.165   9.894   4.643  1.00 61.11           C
ATOM    222  O   ALA    30      18.243  10.481   4.675  1.00 61.11           O
ATOM    223  N   THR    31      17.049   8.597   4.979  1.00128.54           N
ATOM    224  CA  THR    31      18.174   7.833   5.446  1.00128.54           C
ATOM    225  CB  THR    31      17.859   6.432   5.902  1.00128.54           C
ATOM    226  OG1 THR    31      17.279   5.678   4.850  1.00128.54           O
ATOM    227  CG2 THR    31      16.941   6.474   7.134  1.00128.54           C
ATOM    228  C   THR    31      19.244   7.715   4.399  1.00128.54           C
ATOM    229  O   THR    31      20.413   7.587   4.760  1.00128.54           O
ATOM    230  N   ALA    32      18.899   7.747   3.090  1.00 51.09           N
ATOM    231  CA  ALA    32      19.896   7.505   2.077  1.00 51.09           C
ATOM    232  CB  ALA    32      19.358   7.680   0.645  1.00 51.09           C
ATOM    233  C   ALA    32      21.027   8.472   2.255  1.00 51.09           C
ATOM    234  O   ALA    32      22.184   8.062   2.289  1.00 51.09           O
ATOM    235  N   GLY    33      20.730   9.775   2.409  1.00 64.46           N
ATOM    236  CA  GLY    33      21.747  10.723   2.756  1.00 64.46           C
ATOM    237  C   GLY    33      22.661  11.021   1.612  1.00 64.46           C
ATOM    238  O   GLY    33      22.382  10.754   0.444  1.00 64.46           O
ATOM    239  N   HIS    34      23.810  11.616   1.977  1.00239.99           N
ATOM    240  CA  HIS    34      24.827  12.056   1.071  1.00239.99           C
ATOM    241  ND1 HIS    34      28.132  12.841   0.506  1.00239.99           N
ATOM    242  CG  HIS    34      26.961  13.454   0.907  1.00239.99           C
ATOM    243  CB  HIS    34      25.944  12.818   1.806  1.00239.99           C
ATOM    244  NE2 HIS    34      28.135  14.871  -0.403  1.00239.99           N
ATOM    245  CD2 HIS    34      26.983  14.690   0.340  1.00239.99           C
ATOM    246  CE1 HIS    34      28.792  13.730  -0.272  1.00239.99           C
ATOM    247  C   HIS    34      25.437  10.880   0.381  1.00239.99           C
ATOM    248  O   HIS    34      25.658  10.912  -0.828  1.00239.99           O
ATOM    249  N   HIS    35      25.714   9.790   1.116  1.00108.63           N
ATOM    250  CA  HIS    35      26.396   8.718   0.456  1.00108.63           C
ATOM    251  ND1 HIS    35      28.462   6.088   0.114  1.00108.63           N
ATOM    252  CG  HIS    35      28.607   7.409   0.474  1.00108.63           C
ATOM    253  CB  HIS    35      27.602   8.198   1.265  1.00108.63           C
ATOM    254  NE2 HIS    35      30.442   6.742  -0.662  1.00108.63           N
ATOM    255  CD2 HIS    35      29.821   7.794  -0.009  1.00108.63           C
ATOM    256  CE1 HIS    35      29.588   5.741  -0.562  1.00108.63           C
ATOM    257  C   HIS    35      25.438   7.588   0.270  1.00108.63           C
ATOM    258  O   HIS    35      24.604   7.313   1.131  1.00108.63           O
ATOM    259  N   LYS    36      25.521   6.921  -0.899  1.00201.37           N
ATOM    260  CA  LYS    36      24.694   5.776  -1.128  1.00201.37           C
ATOM    261  CB  LYS    36      24.423   5.506  -2.621  1.00201.37           C
ATOM    262  CG  LYS    36      23.540   4.282  -2.886  1.00201.37           C
ATOM    263  CD  LYS    36      22.991   4.199  -4.316  1.00201.37           C
ATOM    264  CE  LYS    36      24.058   3.962  -5.390  1.00201.37           C
ATOM    265  NZ  LYS    36      24.523   2.557  -5.351  1.00201.37           N
ATOM    266  C   LYS    36      25.482   4.629  -0.601  1.00201.37           C
ATOM    267  O   LYS    36      26.376   4.113  -1.270  1.00201.37           O
ATOM    268  N   CYS    37      25.165   4.199   0.633  1.00 64.94           N
ATOM    269  CA  CYS    37      25.911   3.134   1.227  1.00 64.94           C
ATOM    270  CB  CYS    37      25.829   3.117   2.763  1.00 64.94           C
ATOM    271  SG  CYS    37      24.128   2.901   3.364  1.00 64.94           S
ATOM    272  C   CYS    37      25.359   1.813   0.716  1.00 64.94           C
ATOM    273  O   CYS    37      26.087   0.792   0.831  1.00 64.94           O
ATOM    274  OXT CYS    37      24.208   1.806   0.203  1.00 64.94           O
TER     275      CYS    37
END
