# Supplementary material for: Prediction of Anticancer Peptides with High Efficacy and Low Toxicity by Hybrid Model Based on 3D Structure of Peptides
Source: Int J Mol Sci. 2021 May 26;22(11):5630. doi: 10.3390/ijms22115630 (PMC8198792; doi:10.3390/ijms22115630)
Supplement: Supplementary file 1 [file ijms-22-05630-s001.zip › Supplement2(Datasets)/ACPs(PDB)/D1/PDB(Negative)/(149)NL_satpdb11926.pdb]

ATOM      1  N   GLY     1       1.960 -14.748  -5.341  1.00  0.00           N  
ATOM      2  H   GLY     1       2.387 -15.190  -4.540  1.00  0.00           H  
ATOM      3  CA  GLY     1       2.183 -13.279  -5.207  1.00  0.00           C  
ATOM      4  HA2 GLY     1       2.080 -12.984  -4.163  1.00  0.00           H  
ATOM      5  HA3 GLY     1       3.216 -13.107  -5.511  1.00  0.00           H  
ATOM      6  C   GLY     1       1.236 -12.456  -6.115  1.00  0.00           C  
ATOM      7  O   GLY     1       1.158 -11.235  -6.067  1.00  0.00           O  
ATOM      8  N   LEU     2       0.484 -13.175  -6.943  1.00  0.00           N  
ATOM      9  H   LEU     2       0.649 -14.168  -6.868  1.00  0.00           H  
ATOM     10  CA  LEU     2      -0.412 -12.670  -8.004  1.00  0.00           C  
ATOM     11  HA  LEU     2       0.118 -11.892  -8.554  1.00  0.00           H  
ATOM     12  CB  LEU     2      -0.780 -13.799  -9.022  1.00  0.00           C  
ATOM     13  HB2 LEU     2       0.143 -14.065  -9.536  1.00  0.00           H  
ATOM     14  HB3 LEU     2      -1.039 -14.762  -8.584  1.00  0.00           H  
ATOM     15  CG  LEU     2      -1.920 -13.557 -10.068  1.00  0.00           C  
ATOM     16  HG  LEU     2      -2.909 -13.457  -9.619  1.00  0.00           H  
ATOM     17  CD1 LEU     2      -1.790 -12.447 -11.106  1.00  0.00           C  
ATOM     18 HD11 LEU     2      -2.698 -12.427 -11.708  1.00  0.00           H  
ATOM     19 HD12 LEU     2      -1.774 -11.538 -10.505  1.00  0.00           H  
ATOM     20 HD13 LEU     2      -0.852 -12.484 -11.660  1.00  0.00           H  
ATOM     21  CD2 LEU     2      -2.005 -14.799 -10.973  1.00  0.00           C  
ATOM     22 HD21 LEU     2      -2.874 -14.779 -11.630  1.00  0.00           H  
ATOM     23 HD22 LEU     2      -1.104 -14.990 -11.556  1.00  0.00           H  
ATOM     24 HD23 LEU     2      -2.102 -15.734 -10.422  1.00  0.00           H  
ATOM     25  C   LEU     2      -1.769 -12.054  -7.638  1.00  0.00           C  
ATOM     26  O   LEU     2      -1.982 -10.922  -8.030  1.00  0.00           O  
ATOM     27  N   LEU     3      -2.569 -12.726  -6.844  1.00  0.00           N  
ATOM     28  H   LEU     3      -2.243 -13.639  -6.560  1.00  0.00           H  
ATOM     29  CA  LEU     3      -3.719 -12.241  -6.150  1.00  0.00           C  
ATOM     30  HA  LEU     3      -4.015 -11.320  -6.653  1.00  0.00           H  
ATOM     31  CB  LEU     3      -4.896 -13.291  -6.270  1.00  0.00           C  
ATOM     32  HB2 LEU     3      -4.594 -14.301  -5.992  1.00  0.00           H  
ATOM     33  HB3 LEU     3      -5.611 -13.049  -5.484  1.00  0.00           H  
ATOM     34  CG  LEU     3      -5.501 -13.485  -7.611  1.00  0.00           C  
ATOM     35  HG  LEU     3      -4.814 -13.993  -8.288  1.00  0.00           H  
ATOM     36  CD1 LEU     3      -6.678 -14.508  -7.422  1.00  0.00           C  
ATOM     37 HD11 LEU     3      -6.294 -15.503  -7.198  1.00  0.00           H  
ATOM     38 HD12 LEU     3      -7.388 -14.184  -6.661  1.00  0.00           H  
ATOM     39 HD13 LEU     3      -7.278 -14.469  -8.331  1.00  0.00           H  
ATOM     40  CD2 LEU     3      -5.963 -12.222  -8.387  1.00  0.00           C  
ATOM     41 HD21 LEU     3      -6.494 -11.628  -7.643  1.00  0.00           H  
ATOM     42 HD22 LEU     3      -5.156 -11.612  -8.794  1.00  0.00           H  
ATOM     43 HD23 LEU     3      -6.675 -12.465  -9.176  1.00  0.00           H  
ATOM     44  C   LEU     3      -3.293 -11.850  -4.704  1.00  0.00           C  
ATOM     45  O   LEU     3      -2.374 -11.083  -4.558  1.00  0.00           O  
ATOM     46  N   GLY     4      -4.007 -12.247  -3.645  1.00  0.00           N  
ATOM     47  H   GLY     4      -4.770 -12.859  -3.899  1.00  0.00           H  
ATOM     48  CA  GLY     4      -3.725 -11.895  -2.211  1.00  0.00           C  
ATOM     49  HA2 GLY     4      -4.031 -12.717  -1.564  1.00  0.00           H  
ATOM     50  HA3 GLY     4      -2.675 -11.690  -2.001  1.00  0.00           H  
ATOM     51  C   GLY     4      -4.562 -10.668  -1.849  1.00  0.00           C  
ATOM     52  O   GLY     4      -4.547  -9.587  -2.413  1.00  0.00           O  
ATOM     53  N   SER     5      -5.303 -10.827  -0.761  1.00  0.00           N  
ATOM     54  H   SER     5      -5.330 -11.667  -0.201  1.00  0.00           H  
ATOM     55  CA  SER     5      -6.280  -9.880  -0.270  1.00  0.00           C  
ATOM     56  HA  SER     5      -6.097  -8.904  -0.721  1.00  0.00           H  
ATOM     57  CB  SER     5      -7.668 -10.264  -0.769  1.00  0.00           C  
ATOM     58  HB2 SER     5      -8.295  -9.501  -0.309  1.00  0.00           H  
ATOM     59  HB3 SER     5      -7.610 -10.154  -1.852  1.00  0.00           H  
ATOM     60  OG  SER     5      -7.980 -11.587  -0.225  1.00  0.00           O  
ATOM     61  HG  SER     5      -8.807 -11.823  -0.651  1.00  0.00           H  
ATOM     62  C   SER     5      -6.319  -9.742   1.237  1.00  0.00           C  
ATOM     63  O   SER     5      -5.607 -10.389   1.968  1.00  0.00           O  
ATOM     64  N   ILE     6      -7.141  -8.822   1.762  1.00  0.00           N  
ATOM     65  H   ILE     6      -7.598  -8.127   1.190  1.00  0.00           H  
ATOM     66  CA  ILE     6      -7.694  -8.792   3.072  1.00  0.00           C  
ATOM     67  HA  ILE     6      -8.040  -9.781   3.371  1.00  0.00           H  
ATOM     68  CB  ILE     6      -6.613  -8.437   4.165  1.00  0.00           C  
ATOM     69  HB  ILE     6      -5.856  -9.199   3.980  1.00  0.00           H  
ATOM     70  CG2 ILE     6      -6.073  -7.038   3.987  1.00  0.00           C  
ATOM     71 HG21 ILE     6      -5.778  -6.772   2.972  1.00  0.00           H  
ATOM     72 HG22 ILE     6      -6.858  -6.320   4.223  1.00  0.00           H  
ATOM     73 HG23 ILE     6      -5.238  -6.780   4.638  1.00  0.00           H  
ATOM     74  CG1 ILE     6      -7.065  -8.619   5.622  1.00  0.00           C  
ATOM     75 HG12 ILE     6      -6.165  -8.534   6.231  1.00  0.00           H  
ATOM     76 HG13 ILE     6      -7.752  -7.842   5.956  1.00  0.00           H  
ATOM     77  CD1 ILE     6      -7.640 -10.038   5.924  1.00  0.00           C  
ATOM     78 HD11 ILE     6      -7.931 -10.054   6.974  1.00  0.00           H  
ATOM     79 HD12 ILE     6      -8.479 -10.324   5.290  1.00  0.00           H  
ATOM     80 HD13 ILE     6      -6.856 -10.789   5.823  1.00  0.00           H  
ATOM     81  C   ILE     6      -8.997  -7.876   2.906  1.00  0.00           C  
ATOM     82  O   ILE     6      -9.315  -7.415   1.783  1.00  0.00           O  
ATOM     83  N   PHE     7      -9.697  -7.484   3.968  1.00  0.00           N  
ATOM     84  H   PHE     7      -9.552  -8.010   4.818  1.00  0.00           H  
ATOM     85  CA  PHE     7     -10.640  -6.417   3.988  1.00  0.00           C  
ATOM     86  HA  PHE     7     -11.342  -6.597   3.173  1.00  0.00           H  
ATOM     87  CB  PHE     7     -11.436  -6.359   5.301  1.00  0.00           C  
ATOM     88  HB2 PHE     7     -11.847  -7.323   5.600  1.00  0.00           H  
ATOM     89  HB3 PHE     7     -10.764  -6.028   6.093  1.00  0.00           H  
ATOM     90  CG  PHE     7     -12.616  -5.408   5.264  1.00  0.00           C  
ATOM     91  CD1 PHE     7     -13.919  -5.924   5.070  1.00  0.00           C  
ATOM     92  HD1 PHE     7     -13.982  -6.990   4.911  1.00  0.00           H  
ATOM     93  CE1 PHE     7     -15.009  -5.124   5.094  1.00  0.00           C  
ATOM     94  HE1 PHE     7     -16.032  -5.465   5.035  1.00  0.00           H  
ATOM     95  CZ  PHE     7     -14.876  -3.838   5.585  1.00  0.00           C  
ATOM     96  HZ  PHE     7     -15.723  -3.268   5.937  1.00  0.00           H  
ATOM     97  CE2 PHE     7     -13.624  -3.293   5.928  1.00  0.00           C  
ATOM     98  HE2 PHE     7     -13.585  -2.363   6.476  1.00  0.00           H  
ATOM     99  CD2 PHE     7     -12.487  -4.028   5.713  1.00  0.00           C  
ATOM    100  HD2 PHE     7     -11.487  -3.732   5.992  1.00  0.00           H  
ATOM    101  C   PHE     7      -9.983  -5.020   3.673  1.00  0.00           C  
ATOM    102  O   PHE     7      -9.036  -4.626   4.427  1.00  0.00           O  
ATOM    103  N   GLY     8     -10.378  -4.385   2.585  1.00  0.00           N  
ATOM    104  H   GLY     8     -11.163  -4.858   2.158  1.00  0.00           H  
ATOM    105  CA  GLY     8      -9.999  -3.078   2.222  1.00  0.00           C  
ATOM    106  HA2 GLY     8     -10.741  -2.646   1.550  1.00  0.00           H  
ATOM    107  HA3 GLY     8      -9.956  -2.499   3.145  1.00  0.00           H  
ATOM    108  C   GLY     8      -8.636  -2.947   1.519  1.00  0.00           C  
ATOM    109  O   GLY     8      -8.208  -1.784   1.187  1.00  0.00           O  
ATOM    110  N   ALA     9      -7.911  -4.027   1.273  1.00  0.00           N  
ATOM    111  H   ALA     9      -8.262  -4.878   1.689  1.00  0.00           H  
ATOM    112  CA  ALA     9      -6.585  -3.931   0.725  1.00  0.00           C  
ATOM    113  HA  ALA     9      -6.517  -3.095   0.028  1.00  0.00           H  
ATOM    114  CB  ALA     9      -5.598  -3.625   1.936  1.00  0.00           C  
ATOM    115  HB1 ALA     9      -5.738  -2.698   2.492  1.00  0.00           H  
ATOM    116  HB2 ALA     9      -5.783  -4.419   2.659  1.00  0.00           H  
ATOM    117  HB3 ALA     9      -4.550  -3.634   1.634  1.00  0.00           H  
ATOM    118  C   ALA     9      -6.190  -5.241  -0.104  1.00  0.00           C  
ATOM    119  O   ALA     9      -6.642  -6.332   0.179  1.00  0.00           O  
ATOM    120  N   GLY    10      -5.289  -5.051  -1.112  1.00  0.00           N  
ATOM    121  H   GLY    10      -5.080  -4.093  -1.353  1.00  0.00           H  
ATOM    122  CA  GLY    10      -4.642  -6.160  -1.913  1.00  0.00           C  
ATOM    123  HA2 GLY    10      -5.418  -6.916  -2.035  1.00  0.00           H  
ATOM    124  HA3 GLY    10      -4.430  -5.774  -2.910  1.00  0.00           H  
ATOM    125  C   GLY    10      -3.369  -6.693  -1.237  1.00  0.00           C  
ATOM    126  O   GLY    10      -2.281  -6.749  -1.861  1.00  0.00           O  
ATOM    127  N   LYS    11      -3.582  -7.182  -0.004  1.00  0.00           N  
ATOM    128  H   LYS    11      -4.505  -6.949   0.332  1.00  0.00           H  
ATOM    129  CA  LYS    11      -2.455  -7.682   0.827  1.00  0.00           C  
ATOM    130  HA  LYS    11      -1.725  -6.873   0.813  1.00  0.00           H  
ATOM    131  CB  LYS    11      -2.996  -8.035   2.249  1.00  0.00           C  
ATOM    132  HB2 LYS    11      -3.500  -7.133   2.596  1.00  0.00           H  
ATOM    133  HB3 LYS    11      -3.805  -8.762   2.174  1.00  0.00           H  
ATOM    134  CG  LYS    11      -1.927  -8.551   3.248  1.00  0.00           C  
ATOM    135  HG2 LYS    11      -1.062  -8.912   2.691  1.00  0.00           H  
ATOM    136  HG3 LYS    11      -1.625  -7.723   3.890  1.00  0.00           H  
ATOM    137  CD  LYS    11      -2.396  -9.762   4.033  1.00  0.00           C  
ATOM    138  HD2 LYS    11      -1.657  -9.791   4.833  1.00  0.00           H  
ATOM    139  HD3 LYS    11      -3.380  -9.632   4.485  1.00  0.00           H  
ATOM    140  CE  LYS    11      -2.305 -11.190   3.456  1.00  0.00           C  
ATOM    141  HE2 LYS    11      -1.296 -11.383   3.094  1.00  0.00           H  
ATOM    142  HE3 LYS    11      -2.474 -11.928   4.241  1.00  0.00           H  
ATOM    143  NZ  LYS    11      -3.263 -11.442   2.343  1.00  0.00           N  
ATOM    144  HZ1 LYS    11      -4.251 -11.434   2.553  1.00  0.00           H  
ATOM    145  HZ2 LYS    11      -3.154 -10.682   1.687  1.00  0.00           H  
ATOM    146  HZ3 LYS    11      -3.033 -12.309   1.879  1.00  0.00           H  
ATOM    147  C   LYS    11      -1.684  -8.859   0.246  1.00  0.00           C  
ATOM    148  O   LYS    11      -2.192  -9.966   0.333  1.00  0.00           O  
ATOM    149  N   LYS    12      -0.490  -8.661  -0.337  1.00  0.00           N  
ATOM    150  H   LYS    12      -0.139  -7.716  -0.267  1.00  0.00           H  
ATOM    151  CA  LYS    12       0.329  -9.760  -0.798  1.00  0.00           C  
ATOM    152  HA  LYS    12      -0.315 -10.526  -1.233  1.00  0.00           H  
ATOM    153  CB  LYS    12       1.124  -9.190  -1.975  1.00  0.00           C  
ATOM    154  HB2 LYS    12       1.623  -8.269  -1.675  1.00  0.00           H  
ATOM    155  HB3 LYS    12       1.942  -9.846  -2.271  1.00  0.00           H  
ATOM    156  CG  LYS    12       0.185  -8.981  -3.185  1.00  0.00           C  
ATOM    157  HG2 LYS    12      -0.266  -9.922  -3.498  1.00  0.00           H  
ATOM    158  HG3 LYS    12      -0.600  -8.268  -2.932  1.00  0.00           H  
ATOM    159  CD  LYS    12       0.964  -8.419  -4.410  1.00  0.00           C  
ATOM    160  HD2 LYS    12       1.354  -7.492  -3.990  1.00  0.00           H  
ATOM    161  HD3 LYS    12       1.773  -9.108  -4.653  1.00  0.00           H  
ATOM    162  CE  LYS    12       0.077  -8.066  -5.654  1.00  0.00           C  
ATOM    163  HE2 LYS    12      -0.737  -7.411  -5.343  1.00  0.00           H  
ATOM    164  HE3 LYS    12       0.721  -7.591  -6.393  1.00  0.00           H  
ATOM    165  NZ  LYS    12      -0.580  -9.238  -6.307  1.00  0.00           N  
ATOM    166  HZ1 LYS    12      -1.203  -9.657  -5.631  1.00  0.00           H  
ATOM    167  HZ2 LYS    12      -1.137  -9.107  -7.139  1.00  0.00           H  
ATOM    168  HZ3 LYS    12       0.036 -10.029  -6.431  1.00  0.00           H  
ATOM    169  C   LYS    12       1.251 -10.448   0.229  1.00  0.00           C  
ATOM    170  O   LYS    12       1.527  -9.989   1.360  1.00  0.00           O  
ATOM    171  N   ILE    13       1.838 -11.565  -0.162  1.00  0.00           N  
ATOM    172  H   ILE    13       1.513 -11.993  -1.017  1.00  0.00           H  
ATOM    173  CA  ILE    13       2.576 -12.547   0.626  1.00  0.00           C  
ATOM    174  HA  ILE    13       3.514 -12.093   0.944  1.00  0.00           H  
ATOM    175  CB  ILE    13       1.793 -13.164   1.811  1.00  0.00           C  
ATOM    176  HB  ILE    13       1.524 -12.306   2.427  1.00  0.00           H  
ATOM    177  CG2 ILE    13       0.462 -13.799   1.415  1.00  0.00           C  
ATOM    178 HG21 ILE    13      -0.170 -14.103   2.250  1.00  0.00           H  
ATOM    179 HG22 ILE    13      -0.097 -13.189   0.705  1.00  0.00           H  
ATOM    180 HG23 ILE    13       0.596 -14.726   0.858  1.00  0.00           H  
ATOM    181  CG1 ILE    13       2.682 -14.065   2.755  1.00  0.00           C  
ATOM    182 HG12 ILE    13       2.070 -14.207   3.646  1.00  0.00           H  
ATOM    183 HG13 ILE    13       2.846 -15.023   2.261  1.00  0.00           H  
ATOM    184  CD1 ILE    13       4.004 -13.440   3.210  1.00  0.00           C  
ATOM    185 HD11 ILE    13       4.686 -13.431   2.360  1.00  0.00           H  
ATOM    186 HD12 ILE    13       3.908 -12.417   3.574  1.00  0.00           H  
ATOM    187 HD13 ILE    13       4.373 -14.128   3.971  1.00  0.00           H  
ATOM    188  C   ILE    13       2.940 -13.654  -0.362  1.00  0.00           C  
ATOM    189  O   ILE    13       2.315 -13.837  -1.374  1.00  0.00           O  
ATOM    190  N   ALA    14       3.974 -14.457  -0.018  1.00  0.00           N  
ATOM    191  H   ALA    14       4.341 -14.323   0.914  1.00  0.00           H  
ATOM    192  CA  ALA    14       4.487 -15.518  -0.940  1.00  0.00           C  
ATOM    193  HA  ALA    14       4.941 -15.067  -1.822  1.00  0.00           H  
ATOM    194  CB  ALA    14       5.542 -16.299  -0.153  1.00  0.00           C  
ATOM    195  HB1 ALA    14       6.103 -16.943  -0.829  1.00  0.00           H  
ATOM    196  HB2 ALA    14       6.280 -15.596   0.234  1.00  0.00           H  
ATOM    197  HB3 ALA    14       5.120 -16.857   0.683  1.00  0.00           H  
ATOM    198  C   ALA    14       3.421 -16.436  -1.549  1.00  0.00           C  
ATOM    199  O   ALA    14       3.341 -16.654  -2.760  1.00  0.00           O  
ATOM    200  N   CYS    15       2.661 -16.947  -0.658  1.00  0.00           N  
ATOM    201  H   CYS    15       2.669 -16.669   0.313  1.00  0.00           H  
ATOM    202  CA  CYS    15       1.602 -17.905  -1.027  1.00  0.00           C  
ATOM    203  HA  CYS    15       2.057 -18.618  -1.713  1.00  0.00           H  
ATOM    204  CB  CYS    15       1.321 -18.767   0.156  1.00  0.00           C  
ATOM    205  HB2 CYS    15       0.475 -19.421  -0.054  1.00  0.00           H  
ATOM    206  HB3 CYS    15       2.223 -19.352   0.334  1.00  0.00           H  
ATOM    207  SG  CYS    15       1.170 -17.843   1.744  1.00  0.00           S  
ATOM    208  HG  CYS    15       0.818 -18.807   2.600  1.00  0.00           H  
ATOM    209  C   CYS    15       0.360 -17.299  -1.740  1.00  0.00           C  
ATOM    210  O   CYS    15      -0.516 -18.118  -2.027  1.00  0.00           O  
ATOM    211  N   ALA    16       0.275 -16.008  -2.041  1.00  0.00           N  
ATOM    212  H   ALA    16       1.162 -15.545  -1.900  1.00  0.00           H  
ATOM    213  CA  ALA    16      -0.839 -15.242  -2.669  1.00  0.00           C  
ATOM    214  HA  ALA    16      -1.791 -15.543  -2.232  1.00  0.00           H  
ATOM    215  CB  ALA    16      -0.597 -13.736  -2.362  1.00  0.00           C  
ATOM    216  HB1 ALA    16      -1.507 -13.175  -2.575  1.00  0.00           H  
ATOM    217  HB2 ALA    16      -0.131 -13.591  -1.387  1.00  0.00           H  
ATOM    218  HB3 ALA    16       0.177 -13.395  -3.049  1.00  0.00           H  
ATOM    219  C   ALA    16      -1.025 -15.448  -4.186  1.00  0.00           C  
ATOM    220  O   ALA    16      -1.373 -14.499  -4.863  1.00  0.00           O  
ATOM    221  N   LEU    17      -0.695 -16.629  -4.640  1.00  0.00           N  
ATOM    222  H   LEU    17      -0.366 -17.386  -4.057  1.00  0.00           H  
ATOM    223  CA  LEU    17      -1.137 -17.070  -6.024  1.00  0.00           C  
ATOM    224  HA  LEU    17      -0.736 -16.406  -6.790  1.00  0.00           H  
ATOM    225  CB  LEU    17      -0.684 -18.476  -6.254  1.00  0.00           C  
ATOM    226  HB2 LEU    17      -0.879 -19.065  -5.357  1.00  0.00           H  
ATOM    227  HB3 LEU    17      -1.247 -18.845  -7.111  1.00  0.00           H  
ATOM    228  CG  LEU    17       0.783 -18.492  -6.628  1.00  0.00           C  
ATOM    229  HG  LEU    17       0.946 -17.661  -7.314  1.00  0.00           H  
ATOM    230  CD1 LEU    17       1.660 -18.550  -5.337  1.00  0.00           C  
ATOM    231 HD11 LEU    17       1.392 -19.317  -4.610  1.00  0.00           H  
ATOM    232 HD12 LEU    17       2.713 -18.753  -5.532  1.00  0.00           H  
ATOM    233 HD13 LEU    17       1.721 -17.573  -4.858  1.00  0.00           H  
ATOM    234  CD2 LEU    17       1.123 -19.750  -7.493  1.00  0.00           C  
ATOM    235 HD21 LEU    17       2.165 -20.050  -7.384  1.00  0.00           H  
ATOM    236 HD22 LEU    17       0.524 -20.468  -6.931  1.00  0.00           H  
ATOM    237 HD23 LEU    17       0.747 -19.529  -8.491  1.00  0.00           H  
ATOM    238  C   LEU    17      -2.694 -17.149  -6.284  1.00  0.00           C  
ATOM    239  O   LEU    17      -3.185 -17.098  -7.406  1.00  0.00           O  
ATOM    240  N   SER    18      -3.412 -17.224  -5.171  1.00  0.00           N  
ATOM    241  H   SER    18      -2.986 -17.246  -4.256  1.00  0.00           H  
ATOM    242  CA  SER    18      -4.855 -16.993  -5.111  1.00  0.00           C  
ATOM    243  HA  SER    18      -5.184 -16.520  -6.036  1.00  0.00           H  
ATOM    244  CB  SER    18      -5.501 -18.347  -4.918  1.00  0.00           C  
ATOM    245  HB2 SER    18      -5.124 -19.041  -5.668  1.00  0.00           H  
ATOM    246  HB3 SER    18      -5.267 -18.883  -3.998  1.00  0.00           H  
ATOM    247  OG  SER    18      -6.841 -18.291  -5.275  1.00  0.00           O  
ATOM    248  HG  SER    18      -7.046 -18.943  -5.950  1.00  0.00           H  
ATOM    249  C   SER    18      -5.209 -15.911  -4.041  1.00  0.00           C  
ATOM    250  O   SER    18      -4.337 -15.354  -3.360  1.00  0.00           O  
ATOM    251  N   GLY    19      -6.518 -15.620  -3.883  1.00  0.00           N  
ATOM    252  H   GLY    19      -7.097 -16.072  -4.576  1.00  0.00           H  
ATOM    253  CA  GLY    19      -7.184 -14.693  -2.885  1.00  0.00           C  
ATOM    254  HA2 GLY    19      -6.705 -13.718  -2.970  1.00  0.00           H  
ATOM    255  HA3 GLY    19      -8.255 -14.572  -3.049  1.00  0.00           H  
ATOM    256  C   GLY    19      -7.022 -14.886  -1.413  1.00  0.00           C  
ATOM    257  O   GLY    19      -8.016 -14.587  -0.791  1.00  0.00           O  
ATOM    258  N   LEU    20      -6.013 -15.546  -0.972  1.00  0.00           N  
ATOM    259  H   LEU    20      -5.288 -15.665  -1.666  1.00  0.00           H  
ATOM    260  CA  LEU    20      -5.701 -15.738   0.453  1.00  0.00           C  
ATOM    261  HA  LEU    20      -6.484 -16.326   0.932  1.00  0.00           H  
ATOM    262  CB  LEU    20      -4.368 -16.579   0.569  1.00  0.00           C  
ATOM    263  HB2 LEU    20      -4.549 -17.542   0.093  1.00  0.00           H  
ATOM    264  HB3 LEU    20      -3.585 -16.091  -0.012  1.00  0.00           H  
ATOM    265  CG  LEU    20      -3.776 -16.824   1.941  1.00  0.00           C  
ATOM    266  HG  LEU    20      -3.672 -15.925   2.548  1.00  0.00           H  
ATOM    267  CD1 LEU    20      -4.937 -17.567   2.654  1.00  0.00           C  
ATOM    268 HD11 LEU    20      -5.150 -18.505   2.142  1.00  0.00           H  
ATOM    269 HD12 LEU    20      -4.591 -17.857   3.647  1.00  0.00           H  
ATOM    270 HD13 LEU    20      -5.896 -17.050   2.688  1.00  0.00           H  
ATOM    271  CD2 LEU    20      -2.536 -17.671   1.904  1.00  0.00           C  
ATOM    272 HD21 LEU    20      -1.771 -17.113   1.364  1.00  0.00           H  
ATOM    273 HD22 LEU    20      -2.139 -17.789   2.912  1.00  0.00           H  
ATOM    274 HD23 LEU    20      -2.766 -18.653   1.492  1.00  0.00           H  
ATOM    275  C   LEU    20      -5.689 -14.388   1.181  1.00  0.00           C  
ATOM    276  O   LEU    20      -4.870 -13.491   0.938  1.00  0.00           O  
ATOM    277  N   CYS    21      -6.624 -14.328   2.117  1.00  0.00           N  
ATOM    278  H   CYS    21      -7.174 -15.171   2.196  1.00  0.00           H  
ATOM    279  CA  CYS    21      -6.749 -13.376   3.195  1.00  0.00           C  
ATOM    280  HA  CYS    21      -6.442 -12.396   2.830  1.00  0.00           H  
ATOM    281  CB  CYS    21      -8.233 -13.275   3.371  1.00  0.00           C  
ATOM    282  HB2 CYS    21      -8.642 -12.524   4.047  1.00  0.00           H  
ATOM    283  HB3 CYS    21      -8.720 -13.103   2.412  1.00  0.00           H  
ATOM    284  SG  CYS    21      -8.709 -14.904   3.934  1.00  0.00           S  
ATOM    285  HG  CYS    21      -9.935 -14.886   3.404  1.00  0.00           H  
ATOM    286  C   CYS    21      -5.902 -13.755   4.451  1.00  0.00           C  
ATOM    287  O   CYS    21      -4.708 -13.368   4.596  1.00  0.00           O  
TER   
END   
