# Supplementary material for: Prediction of Anticancer Peptides with High Efficacy and Low Toxicity by Hybrid Model Based on 3D Structure of Peptides
Source: Int J Mol Sci. 2021 May 26;22(11):5630. doi: 10.3390/ijms22115630 (PMC8198792; doi:10.3390/ijms22115630)
Supplement: Supplementary file 1 [file ijms-22-05630-s001.zip › Supplement2(Datasets)/ACPs(PDB)/D1/PDB(Negative)/(15)NL_satpdb10183.pdb]

ATOM      1  N   ALA     1      -9.189   0.577  -2.079  1.00  0.00           N  
ATOM      2  H   ALA     1      -9.049   1.563  -1.913  1.00  0.00           H  
ATOM      3  CA  ALA     1      -9.106  -0.363  -0.968  1.00  0.00           C  
ATOM      4  HA  ALA     1      -8.062  -0.676  -0.939  1.00  0.00           H  
ATOM      5  CB  ALA     1      -9.418   0.488   0.288  1.00  0.00           C  
ATOM      6  HB1 ALA     1      -9.620  -0.192   1.115  1.00  0.00           H  
ATOM      7  HB2 ALA     1      -8.540   1.082   0.541  1.00  0.00           H  
ATOM      8  HB3 ALA     1     -10.302   1.112   0.156  1.00  0.00           H  
ATOM      9  C   ALA     1      -9.937  -1.639  -1.151  1.00  0.00           C  
ATOM     10  O   ALA     1      -9.670  -2.701  -0.512  1.00  0.00           O  
ATOM     11  N   LYS     2     -10.831  -1.582  -2.187  1.00  0.00           N  
ATOM     12  H   LYS     2     -10.883  -0.712  -2.697  1.00  0.00           H  
ATOM     13  CA  LYS     2     -11.534  -2.780  -2.643  1.00  0.00           C  
ATOM     14  HA  LYS     2     -12.141  -3.162  -1.822  1.00  0.00           H  
ATOM     15  CB  LYS     2     -12.555  -2.481  -3.747  1.00  0.00           C  
ATOM     16  HB2 LYS     2     -11.977  -2.101  -4.589  1.00  0.00           H  
ATOM     17  HB3 LYS     2     -12.997  -3.408  -4.112  1.00  0.00           H  
ATOM     18  CG  LYS     2     -13.530  -1.410  -3.279  1.00  0.00           C  
ATOM     19  HG2 LYS     2     -13.966  -1.609  -2.299  1.00  0.00           H  
ATOM     20  HG3 LYS     2     -12.990  -0.469  -3.180  1.00  0.00           H  
ATOM     21  CD  LYS     2     -14.608  -1.228  -4.344  1.00  0.00           C  
ATOM     22  HD2 LYS     2     -14.102  -0.671  -5.133  1.00  0.00           H  
ATOM     23  HD3 LYS     2     -14.937  -2.230  -4.621  1.00  0.00           H  
ATOM     24  CE  LYS     2     -15.784  -0.333  -3.949  1.00  0.00           C  
ATOM     25  HE2 LYS     2     -15.391   0.538  -3.425  1.00  0.00           H  
ATOM     26  HE3 LYS     2     -16.401  -0.158  -4.831  1.00  0.00           H  
ATOM     27  NZ  LYS     2     -16.650  -1.017  -2.885  1.00  0.00           N  
ATOM     28  HZ1 LYS     2     -16.169  -1.813  -2.491  1.00  0.00           H  
ATOM     29  HZ2 LYS     2     -16.897  -0.347  -2.170  1.00  0.00           H  
ATOM     30  HZ3 LYS     2     -17.478  -1.495  -3.211  1.00  0.00           H  
ATOM     31  C   LYS     2     -10.586  -3.924  -3.095  1.00  0.00           C  
ATOM     32  O   LYS     2     -10.997  -5.070  -2.996  1.00  0.00           O  
ATOM     33  N   LYS     3      -9.295  -3.647  -3.422  1.00  0.00           N  
ATOM     34  H   LYS     3      -9.001  -2.691  -3.562  1.00  0.00           H  
ATOM     35  CA  LYS     3      -8.164  -4.633  -3.672  1.00  0.00           C  
ATOM     36  HA  LYS     3      -8.556  -5.477  -4.240  1.00  0.00           H  
ATOM     37  CB  LYS     3      -7.174  -3.875  -4.576  1.00  0.00           C  
ATOM     38  HB2 LYS     3      -7.594  -3.664  -5.560  1.00  0.00           H  
ATOM     39  HB3 LYS     3      -6.926  -2.890  -4.182  1.00  0.00           H  
ATOM     40  CG  LYS     3      -5.861  -4.623  -4.927  1.00  0.00           C  
ATOM     41  HG2 LYS     3      -5.198  -3.920  -5.432  1.00  0.00           H  
ATOM     42  HG3 LYS     3      -5.334  -4.892  -4.012  1.00  0.00           H  
ATOM     43  CD  LYS     3      -6.026  -5.757  -5.889  1.00  0.00           C  
ATOM     44  HD2 LYS     3      -7.055  -6.113  -5.924  1.00  0.00           H  
ATOM     45  HD3 LYS     3      -5.913  -5.386  -6.907  1.00  0.00           H  
ATOM     46  CE  LYS     3      -5.055  -6.962  -5.706  1.00  0.00           C  
ATOM     47  HE2 LYS     3      -4.881  -7.457  -6.662  1.00  0.00           H  
ATOM     48  HE3 LYS     3      -4.056  -6.655  -5.397  1.00  0.00           H  
ATOM     49  NZ  LYS     3      -5.455  -7.864  -4.653  1.00  0.00           N  
ATOM     50  HZ1 LYS     3      -4.850  -8.651  -4.464  1.00  0.00           H  
ATOM     51  HZ2 LYS     3      -5.489  -7.317  -3.805  1.00  0.00           H  
ATOM     52  HZ3 LYS     3      -6.402  -8.190  -4.783  1.00  0.00           H  
ATOM     53  C   LYS     3      -7.544  -5.275  -2.373  1.00  0.00           C  
ATOM     54  O   LYS     3      -6.821  -6.232  -2.551  1.00  0.00           O  
ATOM     55  N   VAL     4      -7.937  -4.914  -1.140  1.00  0.00           N  
ATOM     56  H   VAL     4      -8.670  -4.249  -0.938  1.00  0.00           H  
ATOM     57  CA  VAL     4      -7.273  -5.326   0.111  1.00  0.00           C  
ATOM     58  HA  VAL     4      -6.608  -6.137  -0.185  1.00  0.00           H  
ATOM     59  CB  VAL     4      -6.384  -4.161   0.641  1.00  0.00           C  
ATOM     60  HB  VAL     4      -6.934  -3.475   1.285  1.00  0.00           H  
ATOM     61  CG1 VAL     4      -5.355  -4.732   1.518  1.00  0.00           C  
ATOM     62 HG11 VAL     4      -5.816  -5.149   2.414  1.00  0.00           H  
ATOM     63 HG12 VAL     4      -4.787  -5.528   1.037  1.00  0.00           H  
ATOM     64 HG13 VAL     4      -4.677  -3.976   1.914  1.00  0.00           H  
ATOM     65  CG2 VAL     4      -5.632  -3.250  -0.419  1.00  0.00           C  
ATOM     66 HG21 VAL     4      -4.982  -2.533   0.083  1.00  0.00           H  
ATOM     67 HG22 VAL     4      -5.088  -3.809  -1.180  1.00  0.00           H  
ATOM     68 HG23 VAL     4      -6.324  -2.562  -0.905  1.00  0.00           H  
ATOM     69  C   VAL     4      -8.222  -5.759   1.238  1.00  0.00           C  
ATOM     70  O   VAL     4      -8.279  -6.871   1.684  1.00  0.00           O  
ATOM     71  N   PHE     5      -9.159  -4.901   1.660  1.00  0.00           N  
ATOM     72  H   PHE     5      -9.120  -3.961   1.295  1.00  0.00           H  
ATOM     73  CA  PHE     5     -10.008  -5.172   2.806  1.00  0.00           C  
ATOM     74  HA  PHE     5      -9.283  -5.678   3.444  1.00  0.00           H  
ATOM     75  CB  PHE     5     -10.514  -3.967   3.469  1.00  0.00           C  
ATOM     76  HB2 PHE     5      -9.645  -3.332   3.647  1.00  0.00           H  
ATOM     77  HB3 PHE     5     -11.133  -3.533   2.685  1.00  0.00           H  
ATOM     78  CG  PHE     5     -11.256  -4.249   4.743  1.00  0.00           C  
ATOM     79  CD1 PHE     5     -12.659  -4.261   4.785  1.00  0.00           C  
ATOM     80  HD1 PHE     5     -13.262  -4.105   3.903  1.00  0.00           H  
ATOM     81  CE1 PHE     5     -13.284  -4.303   5.980  1.00  0.00           C  
ATOM     82  HE1 PHE     5     -14.347  -4.115   6.012  1.00  0.00           H  
ATOM     83  CZ  PHE     5     -12.549  -4.391   7.165  1.00  0.00           C  
ATOM     84  HZ  PHE     5     -13.064  -4.376   8.114  1.00  0.00           H  
ATOM     85  CE2 PHE     5     -11.175  -4.376   7.164  1.00  0.00           C  
ATOM     86  HE2 PHE     5     -10.674  -4.417   8.120  1.00  0.00           H  
ATOM     87  CD2 PHE     5     -10.495  -4.439   5.951  1.00  0.00           C  
ATOM     88  HD2 PHE     5      -9.418  -4.519   5.928  1.00  0.00           H  
ATOM     89  C   PHE     5     -11.193  -6.125   2.521  1.00  0.00           C  
ATOM     90  O   PHE     5     -11.844  -6.023   1.463  1.00  0.00           O  
ATOM     91  N   LYS     6     -11.350  -7.153   3.369  1.00  0.00           N  
ATOM     92  H   LYS     6     -10.731  -7.078   4.163  1.00  0.00           H  
ATOM     93  CA  LYS     6     -12.041  -8.398   3.024  1.00  0.00           C  
ATOM     94  HA  LYS     6     -11.839  -8.631   1.979  1.00  0.00           H  
ATOM     95  CB  LYS     6     -11.515  -9.595   3.925  1.00  0.00           C  
ATOM     96  HB2 LYS     6     -11.995  -9.450   4.893  1.00  0.00           H  
ATOM     97  HB3 LYS     6     -11.980 -10.485   3.499  1.00  0.00           H  
ATOM     98  CG  LYS     6      -9.973  -9.810   4.033  1.00  0.00           C  
ATOM     99  HG2 LYS     6      -9.406  -8.942   4.366  1.00  0.00           H  
ATOM    100  HG3 LYS     6      -9.774 -10.730   4.583  1.00  0.00           H  
ATOM    101  CD  LYS     6      -9.369 -10.232   2.662  1.00  0.00           C  
ATOM    102  HD2 LYS     6      -9.827 -11.136   2.261  1.00  0.00           H  
ATOM    103  HD3 LYS     6      -9.678  -9.533   1.884  1.00  0.00           H  
ATOM    104  CE  LYS     6      -7.873 -10.349   2.680  1.00  0.00           C  
ATOM    105  HE2 LYS     6      -7.406  -9.745   3.458  1.00  0.00           H  
ATOM    106  HE3 LYS     6      -7.693 -11.368   3.021  1.00  0.00           H  
ATOM    107  NZ  LYS     6      -7.306 -10.069   1.336  1.00  0.00           N  
ATOM    108  HZ1 LYS     6      -6.320 -10.290   1.317  1.00  0.00           H  
ATOM    109  HZ2 LYS     6      -7.748 -10.672   0.657  1.00  0.00           H  
ATOM    110  HZ3 LYS     6      -7.494  -9.114   1.069  1.00  0.00           H  
ATOM    111  C   LYS     6     -13.604  -8.287   3.093  1.00  0.00           C  
ATOM    112  O   LYS     6     -14.279  -9.276   2.833  1.00  0.00           O  
ATOM    113  N   ARG     7     -14.269  -7.170   3.469  1.00  0.00           N  
ATOM    114  H   ARG     7     -13.724  -6.368   3.750  1.00  0.00           H  
ATOM    115  CA  ARG     7     -15.668  -6.902   3.334  1.00  0.00           C  
ATOM    116  HA  ARG     7     -16.176  -7.749   2.874  1.00  0.00           H  
ATOM    117  CB  ARG     7     -16.390  -6.657   4.649  1.00  0.00           C  
ATOM    118  HB2 ARG     7     -15.827  -5.937   5.242  1.00  0.00           H  
ATOM    119  HB3 ARG     7     -17.400  -6.314   4.423  1.00  0.00           H  
ATOM    120  CG  ARG     7     -16.700  -7.953   5.414  1.00  0.00           C  
ATOM    121  HG2 ARG     7     -15.822  -8.452   5.823  1.00  0.00           H  
ATOM    122  HG3 ARG     7     -17.291  -7.646   6.278  1.00  0.00           H  
ATOM    123  CD  ARG     7     -17.572  -9.016   4.791  1.00  0.00           C  
ATOM    124  HD2 ARG     7     -17.833  -9.688   5.609  1.00  0.00           H  
ATOM    125  HD3 ARG     7     -18.500  -8.551   4.457  1.00  0.00           H  
ATOM    126  NE  ARG     7     -16.914  -9.867   3.828  1.00  0.00           N  
ATOM    127  HE  ARG     7     -15.958  -9.611   3.626  1.00  0.00           H  
ATOM    128  CZ  ARG     7     -17.357 -11.007   3.367  1.00  0.00           C  
ATOM    129  NH1 ARG     7     -18.556 -11.482   3.654  1.00  0.00           N  
ATOM    130 HH11 ARG     7     -19.221 -10.844   4.069  1.00  0.00           H  
ATOM    131 HH12 ARG     7     -18.838 -12.313   3.155  1.00  0.00           H  
ATOM    132  NH2 ARG     7     -16.690 -11.695   2.500  1.00  0.00           N  
ATOM    133 HH21 ARG     7     -15.868 -11.280   2.087  1.00  0.00           H  
ATOM    134 HH22 ARG     7     -17.049 -12.528   2.055  1.00  0.00           H  
ATOM    135  C   ARG     7     -15.892  -5.695   2.321  1.00  0.00           C  
ATOM    136  O   ARG     7     -16.972  -5.119   2.352  1.00  0.00           O  
ATOM    137  N   LEU     8     -14.910  -5.377   1.446  1.00  0.00           N  
ATOM    138  H   LEU     8     -14.036  -5.882   1.481  1.00  0.00           H  
ATOM    139  CA  LEU     8     -14.981  -4.156   0.575  1.00  0.00           C  
ATOM    140  HA  LEU     8     -15.815  -3.537   0.906  1.00  0.00           H  
ATOM    141  CB  LEU     8     -13.788  -3.240   0.906  1.00  0.00           C  
ATOM    142  HB2 LEU     8     -13.443  -3.595   1.877  1.00  0.00           H  
ATOM    143  HB3 LEU     8     -12.977  -3.432   0.204  1.00  0.00           H  
ATOM    144  CG  LEU     8     -14.088  -1.769   1.027  1.00  0.00           C  
ATOM    145  HG  LEU     8     -14.455  -1.501   0.036  1.00  0.00           H  
ATOM    146  CD1 LEU     8     -15.135  -1.362   2.092  1.00  0.00           C  
ATOM    147 HD11 LEU     8     -16.085  -1.857   1.888  1.00  0.00           H  
ATOM    148 HD12 LEU     8     -14.762  -1.613   3.085  1.00  0.00           H  
ATOM    149 HD13 LEU     8     -15.420  -0.315   1.996  1.00  0.00           H  
ATOM    150  CD2 LEU     8     -12.782  -0.992   1.217  1.00  0.00           C  
ATOM    151 HD21 LEU     8     -12.876   0.080   1.044  1.00  0.00           H  
ATOM    152 HD22 LEU     8     -12.364  -1.159   2.210  1.00  0.00           H  
ATOM    153 HD23 LEU     8     -12.037  -1.471   0.581  1.00  0.00           H  
ATOM    154  C   LEU     8     -15.244  -4.335  -0.931  1.00  0.00           C  
ATOM    155  O   LEU     8     -15.723  -3.381  -1.564  1.00  0.00           O  
ATOM    156  N   GLY     9     -14.938  -5.465  -1.488  1.00  0.00           N  
ATOM    157  H   GLY     9     -14.629  -6.274  -0.966  1.00  0.00           H  
ATOM    158  CA  GLY     9     -15.229  -5.676  -2.926  1.00  0.00           C  
ATOM    159  HA2 GLY     9     -16.313  -5.625  -3.021  1.00  0.00           H  
ATOM    160  HA3 GLY     9     -14.746  -4.899  -3.519  1.00  0.00           H  
ATOM    161  C   GLY     9     -14.676  -7.029  -3.329  1.00  0.00           C  
ATOM    162  O   GLY     9     -14.108  -7.782  -2.449  1.00  0.00           O  
ATOM    163  N   ILE    10     -14.816  -7.393  -4.605  1.00  0.00           N  
ATOM    164  H   ILE    10     -15.368  -6.808  -5.216  1.00  0.00           H  
ATOM    165  CA  ILE    10     -14.259  -8.618  -5.157  1.00  0.00           C  
ATOM    166  HA  ILE    10     -14.576  -9.408  -4.477  1.00  0.00           H  
ATOM    167  CB  ILE    10     -14.794  -8.848  -6.536  1.00  0.00           C  
ATOM    168  HB  ILE    10     -15.868  -8.669  -6.491  1.00  0.00           H  
ATOM    169  CG2 ILE    10     -14.250  -7.768  -7.530  1.00  0.00           C  
ATOM    170 HG21 ILE    10     -14.446  -6.775  -7.126  1.00  0.00           H  
ATOM    171 HG22 ILE    10     -13.230  -7.826  -7.911  1.00  0.00           H  
ATOM    172 HG23 ILE    10     -14.847  -7.836  -8.439  1.00  0.00           H  
ATOM    173  CG1 ILE    10     -14.505 -10.194  -7.125  1.00  0.00           C  
ATOM    174 HG12 ILE    10     -15.029 -10.306  -8.074  1.00  0.00           H  
ATOM    175 HG13 ILE    10     -13.447 -10.384  -7.304  1.00  0.00           H  
ATOM    176  CD1 ILE    10     -14.869 -11.422  -6.266  1.00  0.00           C  
ATOM    177 HD11 ILE    10     -14.947 -12.318  -6.882  1.00  0.00           H  
ATOM    178 HD12 ILE    10     -13.989 -11.528  -5.633  1.00  0.00           H  
ATOM    179 HD13 ILE    10     -15.786 -11.221  -5.711  1.00  0.00           H  
ATOM    180  C   ILE    10     -12.696  -8.770  -5.070  1.00  0.00           C  
ATOM    181  O   ILE    10     -12.174  -9.783  -4.558  1.00  0.00           O  
ATOM    182  N   GLY    11     -11.939  -7.761  -5.542  1.00  0.00           N  
ATOM    183  H   GLY    11     -12.469  -6.965  -5.868  1.00  0.00           H  
ATOM    184  CA  GLY    11     -10.418  -7.807  -5.645  1.00  0.00           C  
ATOM    185  HA2 GLY    11     -10.114  -8.651  -6.264  1.00  0.00           H  
ATOM    186  HA3 GLY    11     -10.029  -6.864  -6.030  1.00  0.00           H  
ATOM    187  C   GLY    11      -9.619  -8.052  -4.389  1.00  0.00           C  
ATOM    188  O   GLY    11      -8.398  -8.113  -4.409  1.00  0.00           O  
ATOM    189  N   ALA    12     -10.291  -8.354  -3.257  1.00  0.00           N  
ATOM    190  H   ALA    12     -11.283  -8.343  -3.443  1.00  0.00           H  
ATOM    191  CA  ALA    12      -9.847  -8.792  -1.909  1.00  0.00           C  
ATOM    192  HA  ALA    12      -8.779  -8.607  -1.790  1.00  0.00           H  
ATOM    193  CB  ALA    12     -10.526  -7.873  -0.906  1.00  0.00           C  
ATOM    194  HB1 ALA    12     -10.408  -8.031   0.166  1.00  0.00           H  
ATOM    195  HB2 ALA    12     -10.223  -6.867  -1.197  1.00  0.00           H  
ATOM    196  HB3 ALA    12     -11.605  -8.007  -0.971  1.00  0.00           H  
ATOM    197  C   ALA    12     -10.126 -10.253  -1.542  1.00  0.00           C  
ATOM    198  O   ALA    12      -9.299 -10.794  -0.825  1.00  0.00           O  
ATOM    199  N   VAL    13     -11.221 -10.874  -1.947  1.00  0.00           N  
ATOM    200  H   VAL    13     -11.693 -10.508  -2.762  1.00  0.00           H  
ATOM    201  CA  VAL    13     -11.882 -12.084  -1.341  1.00  0.00           C  
ATOM    202  HA  VAL    13     -11.311 -12.987  -1.553  1.00  0.00           H  
ATOM    203  CB  VAL    13     -12.053 -12.075   0.174  1.00  0.00           C  
ATOM    204  HB  VAL    13     -11.050 -11.842   0.531  1.00  0.00           H  
ATOM    205  CG1 VAL    13     -13.076 -11.095   0.669  1.00  0.00           C  
ATOM    206 HG11 VAL    13     -12.818 -10.062   0.436  1.00  0.00           H  
ATOM    207 HG12 VAL    13     -13.993 -11.471   0.217  1.00  0.00           H  
ATOM    208 HG13 VAL    13     -13.243 -11.200   1.741  1.00  0.00           H  
ATOM    209  CG2 VAL    13     -12.296 -13.510   0.762  1.00  0.00           C  
ATOM    210 HG21 VAL    13     -11.916 -14.216   0.024  1.00  0.00           H  
ATOM    211 HG22 VAL    13     -11.706 -13.649   1.668  1.00  0.00           H  
ATOM    212 HG23 VAL    13     -13.336 -13.684   1.035  1.00  0.00           H  
ATOM    213  C   VAL    13     -13.287 -12.135  -2.080  1.00  0.00           C  
ATOM    214  O   VAL    13     -13.750 -11.168  -2.626  1.00  0.00           O  
ATOM    215  N   LEU    14     -13.930 -13.327  -2.087  1.00  0.00           N  
ATOM    216  H   LEU    14     -13.523 -14.128  -1.625  1.00  0.00           H  
ATOM    217  CA  LEU    14     -15.264 -13.446  -2.726  1.00  0.00           C  
ATOM    218  HA  LEU    14     -15.316 -12.893  -3.664  1.00  0.00           H  
ATOM    219  CB  LEU    14     -15.542 -14.933  -2.855  1.00  0.00           C  
ATOM    220  HB2 LEU    14     -14.720 -15.291  -3.475  1.00  0.00           H  
ATOM    221  HB3 LEU    14     -15.412 -15.307  -1.840  1.00  0.00           H  
ATOM    222  CG  LEU    14     -16.891 -15.422  -3.494  1.00  0.00           C  
ATOM    223  HG  LEU    14     -17.767 -15.085  -2.939  1.00  0.00           H  
ATOM    224  CD1 LEU    14     -17.097 -14.863  -4.901  1.00  0.00           C  
ATOM    225 HD11 LEU    14     -16.171 -14.953  -5.469  1.00  0.00           H  
ATOM    226 HD12 LEU    14     -18.021 -15.248  -5.334  1.00  0.00           H  
ATOM    227 HD13 LEU    14     -17.214 -13.793  -4.731  1.00  0.00           H  
ATOM    228  CD2 LEU    14     -16.965 -16.931  -3.480  1.00  0.00           C  
ATOM    229 HD21 LEU    14     -16.892 -17.406  -2.502  1.00  0.00           H  
ATOM    230 HD22 LEU    14     -17.868 -17.326  -3.945  1.00  0.00           H  
ATOM    231 HD23 LEU    14     -16.250 -17.408  -4.150  1.00  0.00           H  
ATOM    232  C   LEU    14     -16.323 -12.695  -1.858  1.00  0.00           C  
ATOM    233  O   LEU    14     -16.462 -12.945  -0.652  1.00  0.00           O  
ATOM    234  N   TRP    15     -16.967 -11.734  -2.491  1.00  0.00           N  
ATOM    235  H   TRP    15     -16.900 -11.623  -3.493  1.00  0.00           H  
ATOM    236  CA  TRP    15     -17.683 -10.565  -1.909  1.00  0.00           C  
ATOM    237  HA  TRP    15     -18.671 -10.826  -1.528  1.00  0.00           H  
ATOM    238  CB  TRP    15     -16.909  -9.879  -0.771  1.00  0.00           C  
ATOM    239  HB2 TRP    15     -16.296 -10.608  -0.241  1.00  0.00           H  
ATOM    240  HB3 TRP    15     -16.110  -9.316  -1.253  1.00  0.00           H  
ATOM    241  CG  TRP    15     -17.651  -9.012   0.161  1.00  0.00           C  
ATOM    242  CD1 TRP    15     -17.503  -7.722   0.236  1.00  0.00           C  
ATOM    243  HD1 TRP    15     -16.821  -7.113  -0.340  1.00  0.00           H  
ATOM    244  NE1 TRP    15     -18.390  -7.205   1.134  1.00  0.00           N  
ATOM    245  HE1 TRP    15     -18.413  -6.238   1.425  1.00  0.00           H  
ATOM    246  CE2 TRP    15     -19.354  -8.133   1.524  1.00  0.00           C  
ATOM    247  CZ2 TRP    15     -20.479  -8.055   2.342  1.00  0.00           C  
ATOM    248  HZ2 TRP    15     -20.860  -7.143   2.778  1.00  0.00           H  
ATOM    249  CH2 TRP    15     -21.279  -9.211   2.369  1.00  0.00           C  
ATOM    250  HH2 TRP    15     -22.276  -9.244   2.783  1.00  0.00           H  
ATOM    251  CZ3 TRP    15     -20.799 -10.441   1.787  1.00  0.00           C  
ATOM    252  HZ3 TRP    15     -21.487 -11.273   1.752  1.00  0.00           H  
ATOM    253  CE3 TRP    15     -19.643 -10.476   0.976  1.00  0.00           C  
ATOM    254  HE3 TRP    15     -19.488 -11.360   0.375  1.00  0.00           H  
ATOM    255  CD2 TRP    15     -18.854  -9.331   0.936  1.00  0.00           C  
ATOM    256  C   TRP    15     -17.958  -9.472  -2.951  1.00  0.00           C  
ATOM    257  O   TRP    15     -17.290  -9.454  -3.972  1.00  0.00           O  
ATOM    258  N   VAL    16     -18.881  -8.550  -2.685  1.00  0.00           N  
ATOM    259  H   VAL    16     -19.341  -8.606  -1.788  1.00  0.00           H  
ATOM    260  CA  VAL    16     -19.192  -7.362  -3.402  1.00  0.00           C  
ATOM    261  HA  VAL    16     -18.232  -6.989  -3.761  1.00  0.00           H  
ATOM    262  CB  VAL    16     -19.974  -7.607  -4.730  1.00  0.00           C  
ATOM    263  HB  VAL    16     -19.303  -8.247  -5.302  1.00  0.00           H  
ATOM    264  CG1 VAL    16     -21.276  -8.330  -4.421  1.00  0.00           C  
ATOM    265 HG11 VAL    16     -21.680  -8.612  -5.393  1.00  0.00           H  
ATOM    266 HG12 VAL    16     -21.147  -9.197  -3.774  1.00  0.00           H  
ATOM    267 HG13 VAL    16     -22.018  -7.644  -4.011  1.00  0.00           H  
ATOM    268  CG2 VAL    16     -20.201  -6.377  -5.565  1.00  0.00           C  
ATOM    269 HG21 VAL    16     -20.589  -6.737  -6.517  1.00  0.00           H  
ATOM    270 HG22 VAL    16     -20.961  -5.775  -5.066  1.00  0.00           H  
ATOM    271 HG23 VAL    16     -19.228  -5.888  -5.608  1.00  0.00           H  
ATOM    272  C   VAL    16     -19.877  -6.402  -2.433  1.00  0.00           C  
ATOM    273  O   VAL    16     -20.457  -6.889  -1.473  1.00  0.00           O  
ATOM    274  N   LEU    17     -19.748  -5.108  -2.723  1.00  0.00           N  
ATOM    275  H   LEU    17     -19.406  -4.889  -3.648  1.00  0.00           H  
ATOM    276  CA  LEU    17     -20.316  -3.977  -1.968  1.00  0.00           C  
ATOM    277  HA  LEU    17     -21.353  -4.311  -1.948  1.00  0.00           H  
ATOM    278  CB  LEU    17     -19.720  -3.937  -0.571  1.00  0.00           C  
ATOM    279  HB2 LEU    17     -19.876  -4.926  -0.139  1.00  0.00           H  
ATOM    280  HB3 LEU    17     -18.643  -3.765  -0.576  1.00  0.00           H  
ATOM    281  CG  LEU    17     -20.311  -2.861   0.385  1.00  0.00           C  
ATOM    282  HG  LEU    17     -20.050  -1.870   0.012  1.00  0.00           H  
ATOM    283  CD1 LEU    17     -21.817  -2.999   0.727  1.00  0.00           C  
ATOM    284 HD11 LEU    17     -22.444  -2.399   0.068  1.00  0.00           H  
ATOM    285 HD12 LEU    17     -22.213  -4.013   0.778  1.00  0.00           H  
ATOM    286 HD13 LEU    17     -22.039  -2.445   1.639  1.00  0.00           H  
ATOM    287  CD2 LEU    17     -19.507  -2.843   1.713  1.00  0.00           C  
ATOM    288 HD21 LEU    17     -19.959  -3.426   2.516  1.00  0.00           H  
ATOM    289 HD22 LEU    17     -18.490  -3.234   1.674  1.00  0.00           H  
ATOM    290 HD23 LEU    17     -19.553  -1.855   2.171  1.00  0.00           H  
ATOM    291  C   LEU    17     -20.125  -2.609  -2.693  1.00  0.00           C  
ATOM    292  O   LEU    17     -19.097  -2.427  -3.329  1.00  0.00           O  
ATOM    293  N   THR    18     -21.021  -1.686  -2.448  1.00  0.00           N  
ATOM    294  H   THR    18     -21.863  -2.044  -2.021  1.00  0.00           H  
ATOM    295  CA  THR    18     -20.895  -0.224  -2.827  1.00  0.00           C  
ATOM    296  HA  THR    18     -20.850  -0.217  -3.916  1.00  0.00           H  
ATOM    297  CB  THR    18     -22.065   0.704  -2.329  1.00  0.00           C  
ATOM    298  HB  THR    18     -21.737   1.742  -2.280  1.00  0.00           H  
ATOM    299  CG2 THR    18     -23.293   0.610  -3.248  1.00  0.00           C  
ATOM    300 HG21 THR    18     -22.858   0.981  -4.176  1.00  0.00           H  
ATOM    301 HG22 THR    18     -23.618  -0.425  -3.356  1.00  0.00           H  
ATOM    302 HG23 THR    18     -24.045   1.306  -2.878  1.00  0.00           H  
ATOM    303  OG1 THR    18     -22.520   0.293  -1.094  1.00  0.00           O  
ATOM    304  HG1 THR    18     -23.221   0.893  -0.831  1.00  0.00           H  
ATOM    305  C   THR    18     -19.606   0.365  -2.231  1.00  0.00           C  
ATOM    306  O   THR    18     -18.749   0.707  -3.010  1.00  0.00           O  
ATOM    307  N   TRP    19     -19.534   0.479  -0.859  1.00  0.00           N  
ATOM    308  H   TRP    19     -20.288   0.045  -0.347  1.00  0.00           H  
ATOM    309  CA  TRP    19     -18.889   1.539  -0.176  1.00  0.00           C  
ATOM    310  HA  TRP    19     -19.091   2.519  -0.610  1.00  0.00           H  
ATOM    311  CB  TRP    19     -19.370   1.359   1.278  1.00  0.00           C  
ATOM    312  HB2 TRP    19     -20.451   1.491   1.229  1.00  0.00           H  
ATOM    313  HB3 TRP    19     -19.150   0.386   1.717  1.00  0.00           H  
ATOM    314  CG  TRP    19     -18.888   2.352   2.275  1.00  0.00           C  
ATOM    315  CD1 TRP    19     -18.195   2.165   3.440  1.00  0.00           C  
ATOM    316  HD1 TRP    19     -18.010   1.217   3.923  1.00  0.00           H  
ATOM    317  NE1 TRP    19     -18.039   3.362   4.143  1.00  0.00           N  
ATOM    318  HE1 TRP    19     -17.555   3.349   5.030  1.00  0.00           H  
ATOM    319  CE2 TRP    19     -18.539   4.426   3.459  1.00  0.00           C  
ATOM    320  CZ2 TRP    19     -18.721   5.826   3.737  1.00  0.00           C  
ATOM    321  HZ2 TRP    19     -18.525   6.222   4.722  1.00  0.00           H  
ATOM    322  CH2 TRP    19     -19.206   6.684   2.724  1.00  0.00           C  
ATOM    323  HH2 TRP    19     -19.444   7.717   2.931  1.00  0.00           H  
ATOM    324  CZ3 TRP    19     -19.731   6.091   1.565  1.00  0.00           C  
ATOM    325  HZ3 TRP    19     -20.274   6.755   0.909  1.00  0.00           H  
ATOM    326  CE3 TRP    19     -19.652   4.684   1.316  1.00  0.00           C  
ATOM    327  HE3 TRP    19     -20.061   4.384   0.362  1.00  0.00           H  
ATOM    328  CD2 TRP    19     -19.078   3.844   2.243  1.00  0.00           C  
ATOM    329  C   TRP    19     -17.340   1.341  -0.182  1.00  0.00           C  
ATOM    330  O   TRP    19     -16.931   0.245  -0.377  1.00  0.00           O  
ATOM    331  N   GLY    20     -16.612   2.409   0.105  1.00  0.00           N  
ATOM    332  H   GLY    20     -17.138   3.260   0.246  1.00  0.00           H  
ATOM    333  CA  GLY    20     -15.147   2.363   0.338  1.00  0.00           C  
ATOM    334  HA2 GLY    20     -14.690   3.267   0.741  1.00  0.00           H  
ATOM    335  HA3 GLY    20     -14.894   1.556   1.026  1.00  0.00           H  
ATOM    336  C   GLY    20     -14.377   2.131  -0.913  1.00  0.00           C  
ATOM    337  O   GLY    20     -13.842   1.088  -1.241  1.00  0.00           O  
TER   
END   
