# Supplementary material for: Prediction of Anticancer Peptides with High Efficacy and Low Toxicity by Hybrid Model Based on 3D Structure of Peptides
Source: Int J Mol Sci. 2021 May 26;22(11):5630. doi: 10.3390/ijms22115630 (PMC8198792; doi:10.3390/ijms22115630)
Supplement: Supplementary file 1 [file ijms-22-05630-s001.zip › Supplement2(Datasets)/ACPs(PDB)/D1/PDB(Negative)/(150)NL_satpdb11952.pdb]

ATOM      1  N   MET     1      20.420   7.015  -3.189  1.00  0.00           N  
ATOM      2  H   MET     1      21.363   6.937  -2.835  1.00  0.00           H  
ATOM      3  CA  MET     1      19.504   7.261  -2.158  1.00  0.00           C  
ATOM      4  HA  MET     1      18.748   6.484  -2.043  1.00  0.00           H  
ATOM      5  CB  MET     1      20.277   7.433  -0.797  1.00  0.00           C  
ATOM      6  HB2 MET     1      20.813   6.489  -0.701  1.00  0.00           H  
ATOM      7  HB3 MET     1      21.125   8.114  -0.868  1.00  0.00           H  
ATOM      8  CG  MET     1      19.468   7.482   0.503  1.00  0.00           C  
ATOM      9  HG2 MET     1      18.614   6.832   0.313  1.00  0.00           H  
ATOM     10  HG3 MET     1      20.165   7.094   1.246  1.00  0.00           H  
ATOM     11  SD  MET     1      18.791   9.093   0.965  1.00  0.00           S  
ATOM     12  CE  MET     1      20.254  10.062   1.373  1.00  0.00           C  
ATOM     13  HE1 MET     1      20.524   9.840   2.406  1.00  0.00           H  
ATOM     14  HE2 MET     1      21.012   9.696   0.680  1.00  0.00           H  
ATOM     15  HE3 MET     1      20.073  11.107   1.121  1.00  0.00           H  
ATOM     16  C   MET     1      18.755   8.598  -2.362  1.00  0.00           C  
ATOM     17  O   MET     1      19.431   9.574  -2.744  1.00  0.00           O  
ATOM     18  N   GLN     2      17.425   8.641  -2.062  1.00  0.00           N  
ATOM     19  H   GLN     2      16.969   7.831  -1.666  1.00  0.00           H  
ATOM     20  CA  GLN     2      16.624   9.869  -2.100  1.00  0.00           C  
ATOM     21  HA  GLN     2      17.223  10.743  -1.846  1.00  0.00           H  
ATOM     22  CB  GLN     2      15.971   9.889  -3.453  1.00  0.00           C  
ATOM     23  HB2 GLN     2      16.707   9.906  -4.257  1.00  0.00           H  
ATOM     24  HB3 GLN     2      15.376   8.987  -3.589  1.00  0.00           H  
ATOM     25  CG  GLN     2      15.046  11.052  -3.715  1.00  0.00           C  
ATOM     26  HG2 GLN     2      14.520  10.920  -4.660  1.00  0.00           H  
ATOM     27  HG3 GLN     2      14.320  11.034  -2.902  1.00  0.00           H  
ATOM     28  CD  GLN     2      15.798  12.457  -3.720  1.00  0.00           C  
ATOM     29  OE1 GLN     2      17.012  12.528  -3.821  1.00  0.00           O  
ATOM     30  NE2 GLN     2      15.110  13.519  -3.457  1.00  0.00           N  
ATOM     31 HE21 GLN     2      15.742  14.271  -3.222  1.00  0.00           H  
ATOM     32 HE22 GLN     2      14.127  13.482  -3.228  1.00  0.00           H  
ATOM     33  C   GLN     2      15.570   9.628  -0.971  1.00  0.00           C  
ATOM     34  O   GLN     2      14.494   9.075  -1.218  1.00  0.00           O  
ATOM     35  N   PHE     3      15.854  10.109   0.236  1.00  0.00           N  
ATOM     36  H   PHE     3      16.666  10.680   0.421  1.00  0.00           H  
ATOM     37  CA  PHE     3      15.145   9.675   1.439  1.00  0.00           C  
ATOM     38  HA  PHE     3      15.356   8.638   1.701  1.00  0.00           H  
ATOM     39  CB  PHE     3      15.688  10.412   2.670  1.00  0.00           C  
ATOM     40  HB2 PHE     3      15.287   9.893   3.541  1.00  0.00           H  
ATOM     41  HB3 PHE     3      16.775  10.330   2.683  1.00  0.00           H  
ATOM     42  CG  PHE     3      15.223  11.894   2.788  1.00  0.00           C  
ATOM     43  CD1 PHE     3      15.884  12.877   2.054  1.00  0.00           C  
ATOM     44  HD1 PHE     3      16.689  12.620   1.382  1.00  0.00           H  
ATOM     45  CE1 PHE     3      15.376  14.127   1.913  1.00  0.00           C  
ATOM     46  HE1 PHE     3      15.769  14.883   1.250  1.00  0.00           H  
ATOM     47  CZ  PHE     3      14.216  14.525   2.552  1.00  0.00           C  
ATOM     48  HZ  PHE     3      13.871  15.544   2.458  1.00  0.00           H  
ATOM     49  CE2 PHE     3      13.640  13.647   3.429  1.00  0.00           C  
ATOM     50  HE2 PHE     3      12.743  14.000   3.917  1.00  0.00           H  
ATOM     51  CD2 PHE     3      14.096  12.339   3.559  1.00  0.00           C  
ATOM     52  HD2 PHE     3      13.512  11.715   4.220  1.00  0.00           H  
ATOM     53  C   PHE     3      13.584   9.773   1.421  1.00  0.00           C  
ATOM     54  O   PHE     3      12.983   8.784   1.851  1.00  0.00           O  
ATOM     55  N   ILE     4      13.036  10.893   0.896  1.00  0.00           N  
ATOM     56  H   ILE     4      13.635  11.690   0.737  1.00  0.00           H  
ATOM     57  CA  ILE     4      11.590  11.148   0.592  1.00  0.00           C  
ATOM     58  HA  ILE     4      11.056  11.157   1.542  1.00  0.00           H  
ATOM     59  CB  ILE     4      11.580  12.611  -0.048  1.00  0.00           C  
ATOM     60  HB  ILE     4      12.126  13.295   0.601  1.00  0.00           H  
ATOM     61  CG2 ILE     4      12.485  12.814  -1.313  1.00  0.00           C  
ATOM     62 HG21 ILE     4      12.586  13.880  -1.520  1.00  0.00           H  
ATOM     63 HG22 ILE     4      13.499  12.457  -1.130  1.00  0.00           H  
ATOM     64 HG23 ILE     4      12.102  12.214  -2.139  1.00  0.00           H  
ATOM     65  CG1 ILE     4      10.182  13.089  -0.130  1.00  0.00           C  
ATOM     66 HG12 ILE     4       9.723  12.553  -0.961  1.00  0.00           H  
ATOM     67 HG13 ILE     4       9.633  12.808   0.769  1.00  0.00           H  
ATOM     68  CD1 ILE     4       9.858  14.555  -0.424  1.00  0.00           C  
ATOM     69 HD11 ILE     4      10.581  15.173   0.108  1.00  0.00           H  
ATOM     70 HD12 ILE     4       9.922  14.722  -1.499  1.00  0.00           H  
ATOM     71 HD13 ILE     4       8.833  14.774  -0.128  1.00  0.00           H  
ATOM     72  C   ILE     4      10.933  10.070  -0.356  1.00  0.00           C  
ATOM     73  O   ILE     4       9.682   9.893  -0.304  1.00  0.00           O  
ATOM     74  N   THR     5      11.734   9.373  -1.184  1.00  0.00           N  
ATOM     75  H   THR     5      12.737   9.433  -1.090  1.00  0.00           H  
ATOM     76  CA  THR     5      11.232   8.115  -1.897  1.00  0.00           C  
ATOM     77  HA  THR     5      10.143   8.130  -1.857  1.00  0.00           H  
ATOM     78  CB  THR     5      11.701   7.956  -3.313  1.00  0.00           C  
ATOM     79  HB  THR     5      11.094   7.167  -3.757  1.00  0.00           H  
ATOM     80  CG2 THR     5      11.345   9.257  -4.044  1.00  0.00           C  
ATOM     81 HG21 THR     5      11.987  10.034  -3.628  1.00  0.00           H  
ATOM     82 HG22 THR     5      11.577   9.021  -5.082  1.00  0.00           H  
ATOM     83 HG23 THR     5      10.305   9.582  -4.072  1.00  0.00           H  
ATOM     84  OG1 THR     5      13.086   7.853  -3.478  1.00  0.00           O  
ATOM     85  HG1 THR     5      13.506   7.699  -2.628  1.00  0.00           H  
ATOM     86  C   THR     5      11.561   6.812  -1.256  1.00  0.00           C  
ATOM     87  O   THR     5      10.750   5.932  -1.179  1.00  0.00           O  
ATOM     88  N   ASP     6      12.780   6.740  -0.637  1.00  0.00           N  
ATOM     89  H   ASP     6      13.318   7.589  -0.738  1.00  0.00           H  
ATOM     90  CA  ASP     6      13.331   5.586   0.094  1.00  0.00           C  
ATOM     91  HA  ASP     6      13.379   4.768  -0.624  1.00  0.00           H  
ATOM     92  CB  ASP     6      14.787   5.813   0.555  1.00  0.00           C  
ATOM     93  HB2 ASP     6      14.848   6.879   0.775  1.00  0.00           H  
ATOM     94  HB3 ASP     6      14.975   5.140   1.392  1.00  0.00           H  
ATOM     95  CG  ASP     6      15.801   5.383  -0.534  1.00  0.00           C  
ATOM     96  OD1 ASP     6      16.330   6.269  -1.211  1.00  0.00           O  
ATOM     97  OD2 ASP     6      15.887   4.199  -0.895  1.00  0.00           O  
ATOM     98  C   ASP     6      12.430   5.128   1.275  1.00  0.00           C  
ATOM     99  O   ASP     6      12.254   3.962   1.488  1.00  0.00           O  
ATOM    100  N   LEU     7      11.793   6.040   2.026  1.00  0.00           N  
ATOM    101  H   LEU     7      12.207   6.951   1.888  1.00  0.00           H  
ATOM    102  CA  LEU     7      10.874   5.703   3.100  1.00  0.00           C  
ATOM    103  HA  LEU     7      11.382   5.099   3.852  1.00  0.00           H  
ATOM    104  CB  LEU     7      10.374   7.034   3.866  1.00  0.00           C  
ATOM    105  HB2 LEU     7      10.053   6.731   4.862  1.00  0.00           H  
ATOM    106  HB3 LEU     7      11.234   7.686   4.022  1.00  0.00           H  
ATOM    107  CG  LEU     7       9.303   7.927   3.214  1.00  0.00           C  
ATOM    108  HG  LEU     7       9.304   7.745   2.139  1.00  0.00           H  
ATOM    109  CD1 LEU     7       7.897   7.406   3.563  1.00  0.00           C  
ATOM    110 HD11 LEU     7       7.109   8.155   3.484  1.00  0.00           H  
ATOM    111 HD12 LEU     7       7.595   6.620   2.870  1.00  0.00           H  
ATOM    112 HD13 LEU     7       7.853   7.107   4.610  1.00  0.00           H  
ATOM    113  CD2 LEU     7       9.471   9.473   3.487  1.00  0.00           C  
ATOM    114 HD21 LEU     7       9.638   9.713   4.537  1.00  0.00           H  
ATOM    115 HD22 LEU     7      10.268   9.895   2.874  1.00  0.00           H  
ATOM    116 HD23 LEU     7       8.551   9.995   3.221  1.00  0.00           H  
ATOM    117  C   LEU     7       9.743   4.807   2.700  1.00  0.00           C  
ATOM    118  O   LEU     7       9.188   4.150   3.561  1.00  0.00           O  
ATOM    119  N   ILE     8       9.348   4.689   1.413  1.00  0.00           N  
ATOM    120  H   ILE     8       9.886   5.142   0.688  1.00  0.00           H  
ATOM    121  CA  ILE     8       8.281   3.745   0.980  1.00  0.00           C  
ATOM    122  HA  ILE     8       8.131   3.048   1.805  1.00  0.00           H  
ATOM    123  CB  ILE     8       6.950   4.489   0.810  1.00  0.00           C  
ATOM    124  HB  ILE     8       6.851   5.108   1.702  1.00  0.00           H  
ATOM    125  CG2 ILE     8       6.885   5.389  -0.430  1.00  0.00           C  
ATOM    126 HG21 ILE     8       7.856   5.883  -0.461  1.00  0.00           H  
ATOM    127 HG22 ILE     8       6.821   4.763  -1.320  1.00  0.00           H  
ATOM    128 HG23 ILE     8       6.166   6.208  -0.434  1.00  0.00           H  
ATOM    129  CG1 ILE     8       5.705   3.573   0.702  1.00  0.00           C  
ATOM    130 HG12 ILE     8       4.785   4.147   0.588  1.00  0.00           H  
ATOM    131 HG13 ILE     8       5.749   3.121  -0.289  1.00  0.00           H  
ATOM    132  CD1 ILE     8       5.587   2.552   1.797  1.00  0.00           C  
ATOM    133 HD11 ILE     8       5.670   2.993   2.790  1.00  0.00           H  
ATOM    134 HD12 ILE     8       4.587   2.162   1.608  1.00  0.00           H  
ATOM    135 HD13 ILE     8       6.264   1.709   1.657  1.00  0.00           H  
ATOM    136  C   ILE     8       8.685   2.851  -0.188  1.00  0.00           C  
ATOM    137  O   ILE     8       8.235   1.668  -0.239  1.00  0.00           O  
ATOM    138  N   LYS     9       9.501   3.282  -1.140  1.00  0.00           N  
ATOM    139  H   LYS     9       9.847   4.228  -1.061  1.00  0.00           H  
ATOM    140  CA  LYS     9       9.869   2.491  -2.316  1.00  0.00           C  
ATOM    141  HA  LYS     9       8.982   2.298  -2.920  1.00  0.00           H  
ATOM    142  CB  LYS     9      10.759   3.291  -3.166  1.00  0.00           C  
ATOM    143  HB2 LYS     9      10.432   3.061  -4.180  1.00  0.00           H  
ATOM    144  HB3 LYS     9      10.433   4.310  -2.955  1.00  0.00           H  
ATOM    145  CG  LYS     9      12.261   3.154  -3.019  1.00  0.00           C  
ATOM    146  HG2 LYS     9      12.487   3.099  -1.954  1.00  0.00           H  
ATOM    147  HG3 LYS     9      12.544   2.213  -3.491  1.00  0.00           H  
ATOM    148  CD  LYS     9      13.052   4.311  -3.701  1.00  0.00           C  
ATOM    149  HD2 LYS     9      12.632   4.472  -4.694  1.00  0.00           H  
ATOM    150  HD3 LYS     9      12.742   5.214  -3.175  1.00  0.00           H  
ATOM    151  CE  LYS     9      14.574   4.135  -3.719  1.00  0.00           C  
ATOM    152  HE2 LYS     9      14.870   3.630  -2.799  1.00  0.00           H  
ATOM    153  HE3 LYS     9      14.811   3.523  -4.589  1.00  0.00           H  
ATOM    154  NZ  LYS     9      15.239   5.509  -3.799  1.00  0.00           N  
ATOM    155  HZ1 LYS     9      15.300   5.903  -2.871  1.00  0.00           H  
ATOM    156  HZ2 LYS     9      16.181   5.470  -4.162  1.00  0.00           H  
ATOM    157  HZ3 LYS     9      14.746   6.148  -4.407  1.00  0.00           H  
ATOM    158  C   LYS     9      10.441   1.059  -2.079  1.00  0.00           C  
ATOM    159  O   LYS     9      10.319   0.168  -2.891  1.00  0.00           O  
ATOM    160  N   LYS    10      11.037   0.879  -0.856  1.00  0.00           N  
ATOM    161  H   LYS    10      11.160   1.690  -0.266  1.00  0.00           H  
ATOM    162  CA  LYS    10      11.589  -0.360  -0.274  1.00  0.00           C  
ATOM    163  HA  LYS    10      12.450  -0.650  -0.876  1.00  0.00           H  
ATOM    164  CB  LYS    10      11.978  -0.043   1.216  1.00  0.00           C  
ATOM    165  HB2 LYS    10      11.466   0.873   1.509  1.00  0.00           H  
ATOM    166  HB3 LYS    10      11.677  -0.834   1.904  1.00  0.00           H  
ATOM    167  CG  LYS    10      13.470   0.201   1.324  1.00  0.00           C  
ATOM    168  HG2 LYS    10      13.672   0.541   2.340  1.00  0.00           H  
ATOM    169  HG3 LYS    10      13.933  -0.771   1.159  1.00  0.00           H  
ATOM    170  CD  LYS    10      14.185   1.224   0.322  1.00  0.00           C  
ATOM    171  HD2 LYS    10      13.835   1.047  -0.695  1.00  0.00           H  
ATOM    172  HD3 LYS    10      14.121   2.276   0.602  1.00  0.00           H  
ATOM    173  CE  LYS    10      15.684   0.906   0.434  1.00  0.00           C  
ATOM    174  HE2 LYS    10      16.144   1.394   1.294  1.00  0.00           H  
ATOM    175  HE3 LYS    10      15.739  -0.179   0.526  1.00  0.00           H  
ATOM    176  NZ  LYS    10      16.463   1.455  -0.733  1.00  0.00           N  
ATOM    177  HZ1 LYS    10      17.299   0.898  -0.841  1.00  0.00           H  
ATOM    178  HZ2 LYS    10      15.985   1.195  -1.584  1.00  0.00           H  
ATOM    179  HZ3 LYS    10      16.645   2.449  -0.714  1.00  0.00           H  
ATOM    180  C   LYS    10      10.587  -1.540  -0.369  1.00  0.00           C  
ATOM    181  O   LYS    10      11.056  -2.643  -0.192  1.00  0.00           O  
ATOM    182  N   ALA    11       9.305  -1.326  -0.667  1.00  0.00           N  
ATOM    183  H   ALA    11       8.917  -0.397  -0.594  1.00  0.00           H  
ATOM    184  CA  ALA    11       8.466  -2.372  -1.058  1.00  0.00           C  
ATOM    185  HA  ALA    11       8.373  -3.089  -0.242  1.00  0.00           H  
ATOM    186  CB  ALA    11       7.109  -1.799  -1.315  1.00  0.00           C  
ATOM    187  HB1 ALA    11       6.769  -1.233  -0.448  1.00  0.00           H  
ATOM    188  HB2 ALA    11       7.211  -1.222  -2.235  1.00  0.00           H  
ATOM    189  HB3 ALA    11       6.414  -2.606  -1.545  1.00  0.00           H  
ATOM    190  C   ALA    11       8.945  -3.281  -2.295  1.00  0.00           C  
ATOM    191  O   ALA    11       8.724  -4.474  -2.197  1.00  0.00           O  
ATOM    192  N   VAL    12       9.665  -2.768  -3.302  1.00  0.00           N  
ATOM    193  H   VAL    12       9.535  -1.769  -3.371  1.00  0.00           H  
ATOM    194  CA  VAL    12      10.342  -3.504  -4.408  1.00  0.00           C  
ATOM    195  HA  VAL    12      10.188  -4.583  -4.388  1.00  0.00           H  
ATOM    196  CB  VAL    12       9.734  -3.090  -5.755  1.00  0.00           C  
ATOM    197  HB  VAL    12      10.152  -3.756  -6.509  1.00  0.00           H  
ATOM    198  CG1 VAL    12       8.230  -3.241  -5.928  1.00  0.00           C  
ATOM    199 HG11 VAL    12       7.978  -2.899  -6.932  1.00  0.00           H  
ATOM    200 HG12 VAL    12       8.093  -4.323  -5.915  1.00  0.00           H  
ATOM    201 HG13 VAL    12       7.573  -2.759  -5.204  1.00  0.00           H  
ATOM    202  CG2 VAL    12      10.062  -1.560  -6.008  1.00  0.00           C  
ATOM    203 HG21 VAL    12       9.606  -1.310  -6.966  1.00  0.00           H  
ATOM    204 HG22 VAL    12       9.622  -0.905  -5.257  1.00  0.00           H  
ATOM    205 HG23 VAL    12      11.148  -1.468  -6.043  1.00  0.00           H  
ATOM    206  C   VAL    12      11.859  -3.359  -4.394  1.00  0.00           C  
ATOM    207  O   VAL    12      12.590  -3.731  -5.266  1.00  0.00           O  
ATOM    208  N   ASP    13      12.337  -2.576  -3.385  1.00  0.00           N  
ATOM    209  H   ASP    13      11.716  -2.466  -2.595  1.00  0.00           H  
ATOM    210  CA  ASP    13      13.574  -1.924  -3.308  1.00  0.00           C  
ATOM    211  HA  ASP    13      14.124  -2.416  -4.110  1.00  0.00           H  
ATOM    212  CB  ASP    13      13.383  -0.359  -3.545  1.00  0.00           C  
ATOM    213  HB2 ASP    13      12.797  -0.295  -4.462  1.00  0.00           H  
ATOM    214  HB3 ASP    13      12.744   0.122  -2.804  1.00  0.00           H  
ATOM    215  CG  ASP    13      14.706   0.343  -3.871  1.00  0.00           C  
ATOM    216  OD1 ASP    13      15.313   0.149  -4.961  1.00  0.00           O  
ATOM    217  OD2 ASP    13      15.117   1.063  -2.981  1.00  0.00           O  
ATOM    218  C   ASP    13      14.338  -2.261  -2.038  1.00  0.00           C  
ATOM    219  O   ASP    13      15.288  -1.589  -1.750  1.00  0.00           O  
ATOM    220  N   PHE    14      13.944  -3.300  -1.276  1.00  0.00           N  
ATOM    221  H   PHE    14      13.237  -3.901  -1.676  1.00  0.00           H  
ATOM    222  CA  PHE    14      14.604  -3.712   0.028  1.00  0.00           C  
ATOM    223  HA  PHE    14      14.550  -2.866   0.712  1.00  0.00           H  
ATOM    224  CB  PHE    14      13.755  -4.793   0.733  1.00  0.00           C  
ATOM    225  HB2 PHE    14      14.138  -4.886   1.749  1.00  0.00           H  
ATOM    226  HB3 PHE    14      12.765  -4.425   1.001  1.00  0.00           H  
ATOM    227  CG  PHE    14      13.751  -6.103  -0.027  1.00  0.00           C  
ATOM    228  CD1 PHE    14      14.474  -7.224   0.434  1.00  0.00           C  
ATOM    229  HD1 PHE    14      15.148  -7.169   1.276  1.00  0.00           H  
ATOM    230  CE1 PHE    14      14.425  -8.462  -0.255  1.00  0.00           C  
ATOM    231  HE1 PHE    14      14.913  -9.336   0.150  1.00  0.00           H  
ATOM    232  CZ  PHE    14      13.558  -8.612  -1.330  1.00  0.00           C  
ATOM    233  HZ  PHE    14      13.363  -9.610  -1.693  1.00  0.00           H  
ATOM    234  CE2 PHE    14      12.843  -7.503  -1.812  1.00  0.00           C  
ATOM    235  HE2 PHE    14      12.118  -7.597  -2.608  1.00  0.00           H  
ATOM    236  CD2 PHE    14      12.887  -6.227  -1.171  1.00  0.00           C  
ATOM    237  HD2 PHE    14      12.296  -5.421  -1.581  1.00  0.00           H  
ATOM    238  C   PHE    14      16.093  -4.072  -0.050  1.00  0.00           C  
ATOM    239  O   PHE    14      16.882  -3.621   0.737  1.00  0.00           O  
ATOM    240  N   PHE    15      16.390  -4.911  -1.034  1.00  0.00           N  
ATOM    241  H   PHE    15      15.637  -5.171  -1.655  1.00  0.00           H  
ATOM    242  CA  PHE    15      17.758  -5.436  -1.142  1.00  0.00           C  
ATOM    243  HA  PHE    15      18.073  -5.561  -0.105  1.00  0.00           H  
ATOM    244  CB  PHE    15      17.717  -6.801  -1.889  1.00  0.00           C  
ATOM    245  HB2 PHE    15      18.684  -7.284  -1.748  1.00  0.00           H  
ATOM    246  HB3 PHE    15      16.914  -7.362  -1.413  1.00  0.00           H  
ATOM    247  CG  PHE    15      17.430  -6.738  -3.392  1.00  0.00           C  
ATOM    248  CD1 PHE    15      16.077  -6.837  -3.842  1.00  0.00           C  
ATOM    249  HD1 PHE    15      15.292  -6.826  -3.100  1.00  0.00           H  
ATOM    250  CE1 PHE    15      15.788  -6.828  -5.249  1.00  0.00           C  
ATOM    251  HE1 PHE    15      14.764  -6.849  -5.593  1.00  0.00           H  
ATOM    252  CZ  PHE    15      16.900  -6.716  -6.129  1.00  0.00           C  
ATOM    253  HZ  PHE    15      16.776  -6.823  -7.197  1.00  0.00           H  
ATOM    254  CE2 PHE    15      18.237  -6.650  -5.714  1.00  0.00           C  
ATOM    255  HE2 PHE    15      19.008  -6.447  -6.443  1.00  0.00           H  
ATOM    256  CD2 PHE    15      18.460  -6.713  -4.352  1.00  0.00           C  
ATOM    257  HD2 PHE    15      19.487  -6.655  -4.022  1.00  0.00           H  
ATOM    258  C   PHE    15      18.773  -4.405  -1.833  1.00  0.00           C  
ATOM    259  O   PHE    15      19.957  -4.666  -1.919  1.00  0.00           O  
ATOM    260  N   LYS    16      18.332  -3.218  -2.258  1.00  0.00           N  
ATOM    261  H   LYS    16      17.342  -3.157  -2.067  1.00  0.00           H  
ATOM    262  CA  LYS    16      19.025  -2.226  -3.134  1.00  0.00           C  
ATOM    263  HA  LYS    16      20.080  -2.428  -2.949  1.00  0.00           H  
ATOM    264  CB  LYS    16      18.830  -2.683  -4.558  1.00  0.00           C  
ATOM    265  HB2 LYS    16      19.411  -2.050  -5.228  1.00  0.00           H  
ATOM    266  HB3 LYS    16      19.302  -3.639  -4.787  1.00  0.00           H  
ATOM    267  CG  LYS    16      17.352  -2.804  -4.954  1.00  0.00           C  
ATOM    268  HG2 LYS    16      16.894  -3.625  -4.403  1.00  0.00           H  
ATOM    269  HG3 LYS    16      16.752  -1.927  -4.712  1.00  0.00           H  
ATOM    270  CD  LYS    16      17.191  -3.033  -6.430  1.00  0.00           C  
ATOM    271  HD2 LYS    16      17.564  -2.139  -6.930  1.00  0.00           H  
ATOM    272  HD3 LYS    16      17.771  -3.890  -6.772  1.00  0.00           H  
ATOM    273  CE  LYS    16      15.701  -3.341  -6.795  1.00  0.00           C  
ATOM    274  HE2 LYS    16      15.646  -3.759  -7.800  1.00  0.00           H  
ATOM    275  HE3 LYS    16      15.306  -4.039  -6.057  1.00  0.00           H  
ATOM    276  NZ  LYS    16      14.738  -2.163  -6.706  1.00  0.00           N  
ATOM    277  HZ1 LYS    16      14.691  -1.647  -7.573  1.00  0.00           H  
ATOM    278  HZ2 LYS    16      13.837  -2.542  -6.451  1.00  0.00           H  
ATOM    279  HZ3 LYS    16      15.003  -1.561  -5.940  1.00  0.00           H  
ATOM    280  C   LYS    16      18.686  -0.729  -2.963  1.00  0.00           C  
ATOM    281  O   LYS    16      18.388  -0.314  -1.826  1.00  0.00           O  
ATOM    282  N   GLY    17      18.745   0.063  -4.030  1.00  0.00           N  
ATOM    283  H   GLY    17      19.120  -0.296  -4.897  1.00  0.00           H  
ATOM    284  CA  GLY    17      18.348   1.529  -4.054  1.00  0.00           C  
ATOM    285  HA2 GLY    17      17.407   1.649  -3.518  1.00  0.00           H  
ATOM    286  HA3 GLY    17      19.114   2.049  -3.478  1.00  0.00           H  
ATOM    287  C   GLY    17      18.197   2.142  -5.475  1.00  0.00           C  
ATOM    288  O   GLY    17      18.871   3.074  -5.804  1.00  0.00           O  
ATOM    289  N   LEU    18      17.235   1.654  -6.288  1.00  0.00           N  
ATOM    290  H   LEU    18      16.591   0.967  -5.923  1.00  0.00           H  
ATOM    291  CA  LEU    18      16.936   1.971  -7.713  1.00  0.00           C  
ATOM    292  HA  LEU    18      16.908   3.041  -7.916  1.00  0.00           H  
ATOM    293  CB  LEU    18      18.035   1.407  -8.617  1.00  0.00           C  
ATOM    294  HB2 LEU    18      18.980   1.880  -8.349  1.00  0.00           H  
ATOM    295  HB3 LEU    18      18.261   0.352  -8.466  1.00  0.00           H  
ATOM    296  CG  LEU    18      17.812   1.659 -10.106  1.00  0.00           C  
ATOM    297  HG  LEU    18      16.918   1.114 -10.411  1.00  0.00           H  
ATOM    298  CD1 LEU    18      17.825   3.141 -10.453  1.00  0.00           C  
ATOM    299 HD11 LEU    18      16.948   3.599  -9.996  1.00  0.00           H  
ATOM    300 HD12 LEU    18      18.712   3.672 -10.106  1.00  0.00           H  
ATOM    301 HD13 LEU    18      17.689   3.342 -11.515  1.00  0.00           H  
ATOM    302  CD2 LEU    18      18.976   0.950 -10.815  1.00  0.00           C  
ATOM    303 HD21 LEU    18      19.965   1.318 -10.543  1.00  0.00           H  
ATOM    304 HD22 LEU    18      18.947  -0.114 -10.584  1.00  0.00           H  
ATOM    305 HD23 LEU    18      18.814   1.125 -11.879  1.00  0.00           H  
ATOM    306  C   LEU    18      15.537   1.414  -8.068  1.00  0.00           C  
ATOM    307  O   LEU    18      15.324   0.259  -8.360  1.00  0.00           O  
ATOM    308  N   PHE    19      14.593   2.339  -7.986  1.00  0.00           N  
ATOM    309  H   PHE    19      15.026   3.188  -7.652  1.00  0.00           H  
ATOM    310  CA  PHE    19      13.182   2.534  -8.274  1.00  0.00           C  
ATOM    311  HA  PHE    19      13.078   2.193  -9.304  1.00  0.00           H  
ATOM    312  CB  PHE    19      12.335   1.698  -7.312  1.00  0.00           C  
ATOM    313  HB2 PHE    19      12.533   0.638  -7.472  1.00  0.00           H  
ATOM    314  HB3 PHE    19      12.600   2.062  -6.319  1.00  0.00           H  
ATOM    315  CG  PHE    19      10.862   1.944  -7.546  1.00  0.00           C  
ATOM    316  CD1 PHE    19      10.128   2.984  -6.909  1.00  0.00           C  
ATOM    317  HD1 PHE    19      10.641   3.660  -6.241  1.00  0.00           H  
ATOM    318  CE1 PHE    19       8.777   3.167  -7.060  1.00  0.00           C  
ATOM    319  HE1 PHE    19       8.214   3.886  -6.482  1.00  0.00           H  
ATOM    320  CZ  PHE    19       8.120   2.329  -8.033  1.00  0.00           C  
ATOM    321  HZ  PHE    19       7.066   2.470  -8.221  1.00  0.00           H  
ATOM    322  CE2 PHE    19       8.779   1.319  -8.749  1.00  0.00           C  
ATOM    323  HE2 PHE    19       8.270   0.847  -9.576  1.00  0.00           H  
ATOM    324  CD2 PHE    19      10.156   1.193  -8.538  1.00  0.00           C  
ATOM    325  HD2 PHE    19      10.819   0.592  -9.143  1.00  0.00           H  
ATOM    326  C   PHE    19      12.852   4.040  -8.229  1.00  0.00           C  
ATOM    327  O   PHE    19      13.135   4.620  -7.209  1.00  0.00           O  
ATOM    328  N   GLY    20      12.323   4.598  -9.306  1.00  0.00           N  
ATOM    329  H   GLY    20      12.180   3.926 -10.046  1.00  0.00           H  
ATOM    330  CA  GLY    20      12.008   6.043  -9.509  1.00  0.00           C  
ATOM    331  HA2 GLY    20      11.497   6.197 -10.459  1.00  0.00           H  
ATOM    332  HA3 GLY    20      11.286   6.263  -8.723  1.00  0.00           H  
ATOM    333  C   GLY    20      13.130   6.991  -9.430  1.00  0.00           C  
ATOM    334  O   GLY    20      12.926   8.140  -9.750  1.00  0.00           O  
ATOM    335  N   ASN    21      14.249   6.517  -8.875  1.00  0.00           N  
ATOM    336  H   ASN    21      14.200   5.541  -8.622  1.00  0.00           H  
ATOM    337  CA  ASN    21      15.314   7.343  -8.369  1.00  0.00           C  
ATOM    338  HA  ASN    21      15.558   7.980  -9.219  1.00  0.00           H  
ATOM    339  CB  ASN    21      14.930   8.277  -7.181  1.00  0.00           C  
ATOM    340  HB2 ASN    21      13.845   8.362  -7.122  1.00  0.00           H  
ATOM    341  HB3 ASN    21      15.297   7.908  -6.223  1.00  0.00           H  
ATOM    342  CG  ASN    21      15.454   9.674  -7.359  1.00  0.00           C  
ATOM    343  OD1 ASN    21      16.376  10.069  -6.658  1.00  0.00           O  
ATOM    344  ND2 ASN    21      14.905  10.376  -8.297  1.00  0.00           N  
ATOM    345 HD21 ASN    21      15.131  11.356  -8.393  1.00  0.00           H  
ATOM    346 HD22 ASN    21      14.181   9.972  -8.874  1.00  0.00           H  
ATOM    347  C   ASN    21      16.516   6.463  -7.987  1.00  0.00           C  
ATOM    348  O   ASN    21      16.278   5.244  -7.844  1.00  0.00           O  
ATOM    349  N   LYS    22      17.713   7.063  -7.712  1.00  0.00           N  
ATOM    350  H   LYS    22      17.859   8.039  -7.928  1.00  0.00           H  
ATOM    351  CA  LYS    22      18.879   6.447  -7.045  1.00  0.00           C  
ATOM    352  HA  LYS    22      19.185   5.571  -7.617  1.00  0.00           H  
ATOM    353  CB  LYS    22      20.022   7.468  -6.925  1.00  0.00           C  
ATOM    354  HB2 LYS    22      20.750   6.988  -6.271  1.00  0.00           H  
ATOM    355  HB3 LYS    22      20.481   7.698  -7.886  1.00  0.00           H  
ATOM    356  CG  LYS    22      19.636   8.842  -6.283  1.00  0.00           C  
ATOM    357  HG2 LYS    22      19.044   9.434  -6.982  1.00  0.00           H  
ATOM    358  HG3 LYS    22      19.156   8.642  -5.325  1.00  0.00           H  
ATOM    359  CD  LYS    22      20.800   9.803  -6.034  1.00  0.00           C  
ATOM    360  HD2 LYS    22      21.217   9.531  -5.064  1.00  0.00           H  
ATOM    361  HD3 LYS    22      21.516   9.807  -6.855  1.00  0.00           H  
ATOM    362  CE  LYS    22      20.262  11.196  -5.916  1.00  0.00           C  
ATOM    363  HE2 LYS    22      21.109  11.826  -5.645  1.00  0.00           H  
ATOM    364  HE3 LYS    22      19.862  11.378  -6.913  1.00  0.00           H  
ATOM    365  NZ  LYS    22      19.229  11.216  -4.853  1.00  0.00           N  
ATOM    366  HZ1 LYS    22      18.563  10.474  -5.015  1.00  0.00           H  
ATOM    367  HZ2 LYS    22      19.614  11.066  -3.932  1.00  0.00           H  
ATOM    368  HZ3 LYS    22      18.716  12.086  -4.837  1.00  0.00           H  
ATOM    369  C   LYS    22      18.539   5.956  -5.640  1.00  0.00           C  
ATOM    370  O   LYS    22      17.715   6.492  -4.981  1.00  0.00           O  
TER   
END   
