# Supplementary material for: Prediction of Anticancer Peptides with High Efficacy and Low Toxicity by Hybrid Model Based on 3D Structure of Peptides
Source: Int J Mol Sci. 2021 May 26;22(11):5630. doi: 10.3390/ijms22115630 (PMC8198792; doi:10.3390/ijms22115630)
Supplement: Supplementary file 1 [file ijms-22-05630-s001.zip › Supplement2(Datasets)/ACPs(PDB)/D1/PDB(Negative)/(151)NL_satpdb13976.pdb]

EXPDTA    THEORETICAL MODEL, MODELLER 9.13 2015/09/20 22:33:11
REMARK   6 MODELLER OBJECTIVE FUNCTION:      2036.6946
REMARK   6 MODELLER BEST TEMPLATE % SEQ ID:  53.333
ATOM      1  N   ARG     1      -6.078  15.904  -9.749  0.90 93.03           N
ATOM      2  CA  ARG     1      -6.789  15.155  -8.687  0.90 93.03           C
ATOM      3  CB  ARG     1      -7.518  13.932  -9.262  0.90 93.03           C
ATOM      4  CG  ARG     1      -8.821  14.259  -9.988  0.88 93.03           C
ATOM      5  CD  ARG     1     -10.031  14.230  -9.054  0.88 93.03           C
ATOM      6  NE  ARG     1     -10.002  12.917  -8.350  1.00 93.03           N
ATOM      7  CZ  ARG     1     -10.486  11.804  -8.970  1.00 93.03           C
ATOM      8  NH1 ARG     1     -10.996  11.895 -10.233  1.00 93.03           N
ATOM      9  NH2 ARG     1     -10.437  10.595  -8.338  1.00 93.03           N
ATOM     10  C   ARG     1      -5.850  14.656  -7.649  0.90 93.03           C
ATOM     11  O   ARG     1      -4.969  15.375  -7.180  0.90 93.03           O
ATOM     12  N   THR     2      -6.030  13.382  -7.262  1.00115.63           N
ATOM     13  CA  THR     2      -5.196  12.808  -6.257  1.00115.63           C
ATOM     14  CB  THR     2      -5.946  11.948  -5.284  1.00115.63           C
ATOM     15  OG1 THR     2      -6.580  10.873  -5.964  1.00115.63           O
ATOM     16  CG2 THR     2      -6.991  12.820  -4.570  1.00115.63           C
ATOM     17  C   THR     2      -4.209  11.935  -6.951  1.00115.63           C
ATOM     18  O   THR     2      -4.535  11.263  -7.928  1.00115.63           O
ATOM     19  N   CYS     3      -2.952  11.955  -6.471  1.00 62.68           N
ATOM     20  CA  CYS     3      -1.962  11.144  -7.101  1.00 62.68           C
ATOM     21  CB  CYS     3      -0.681  11.906  -7.467  1.00 62.68           C
ATOM     22  SG  CYS     3      -1.025  13.156  -8.730  1.00 62.68           S
ATOM     23  C   CYS     3      -1.614  10.054  -6.157  1.00 62.68           C
ATOM     24  O   CYS     3      -1.367  10.287  -4.975  1.00 62.68           O
ATOM     25  N   GLU     4      -1.606   8.817  -6.677  1.00159.98           N
ATOM     26  CA  GLU     4      -1.313   7.693  -5.854  1.00159.98           C
ATOM     27  CB  GLU     4      -2.337   6.561  -5.999  1.00159.98           C
ATOM     28  CG  GLU     4      -3.738   6.942  -5.529  1.00159.98           C
ATOM     29  CD  GLU     4      -4.679   5.803  -5.894  1.00159.98           C
ATOM     30  OE1 GLU     4      -4.440   4.666  -5.409  1.00159.98           O
ATOM     31  OE2 GLU     4      -5.648   6.053  -6.659  1.00159.98           O
ATOM     32  C   GLU     4      -0.018   7.140  -6.326  1.00159.98           C
ATOM     33  O   GLU     4       0.198   6.957  -7.523  1.00159.98           O
ATOM     34  N   SER     5       0.890   6.880  -5.373  1.00 58.07           N
ATOM     35  CA  SER     5       2.157   6.313  -5.704  1.00 58.07           C
ATOM     36  CB  SER     5       3.305   7.338  -5.699  1.00 58.07           C
ATOM     37  OG  SER     5       3.080   8.336  -6.684  1.00 58.07           O
ATOM     38  C   SER     5       2.445   5.319  -4.631  1.00 58.07           C
ATOM     39  O   SER     5       2.115   5.532  -3.464  1.00 58.07           O
ATOM     40  N   PRO     6       3.047   4.228  -5.001  1.00144.04           N
ATOM     41  CA  PRO     6       3.350   3.243  -4.009  1.00144.04           C
ATOM     42  CD  PRO     6       2.759   3.625  -6.293  1.00144.04           C
ATOM     43  CB  PRO     6       3.660   1.959  -4.773  1.00144.04           C
ATOM     44  CG  PRO     6       2.845   2.107  -6.068  1.00144.04           C
ATOM     45  C   PRO     6       4.460   3.726  -3.150  1.00144.04           C
ATOM     46  O   PRO     6       5.254   4.548  -3.603  1.00144.04           O
ATOM     47  N   SER     7       4.526   3.239  -1.902  1.00100.65           N
ATOM     48  CA  SER     7       5.574   3.687  -1.043  1.00100.65           C
ATOM     49  CB  SER     7       5.161   3.709   0.439  1.00100.65           C
ATOM     50  OG  SER     7       6.233   4.163   1.250  1.00100.65           O
ATOM     51  C   SER     7       6.701   2.725  -1.204  1.00100.65           C
ATOM     52  O   SER     7       6.653   1.598  -0.715  1.00100.65           O
ATOM     53  N   ASN     8       7.745   3.174  -1.923  1.00123.25           N
ATOM     54  CA  ASN     8       8.921   2.398  -2.169  1.00123.25           C
ATOM     55  CB  ASN     8       9.869   3.088  -3.171  1.00123.25           C
ATOM     56  CG  ASN     8      10.189   4.489  -2.659  1.00123.25           C
ATOM     57  OD1 ASN     8       9.310   5.345  -2.562  1.00123.25           O
ATOM     58  ND2 ASN     8      11.483   4.734  -2.326  1.00123.25           N
ATOM     59  C   ASN     8       9.623   2.203  -0.867  1.00123.25           C
ATOM     60  O   ASN     8      10.204   1.153  -0.598  1.00123.25           O
ATOM     61  N   LYS     9       9.554   3.241  -0.021  1.00135.24           N
ATOM     62  CA  LYS     9      10.212   3.326   1.248  1.00135.24           C
ATOM     63  CB  LYS     9       9.942   4.691   1.891  1.00135.24           C
ATOM     64  CG  LYS     9      10.970   5.153   2.915  1.00135.24           C
ATOM     65  CD  LYS     9      10.820   6.648   3.179  1.00135.24           C
ATOM     66  CE  LYS     9      12.056   7.318   3.773  1.00135.24           C
ATOM     67  NZ  LYS     9      11.940   8.783   3.587  1.00135.24           N
ATOM     68  C   LYS     9       9.697   2.266   2.177  1.00135.24           C
ATOM     69  O   LYS     9      10.462   1.689   2.948  1.00135.24           O
ATOM     70  N   PHE    10       8.383   1.974   2.126  1.00136.66           N
ATOM     71  CA  PHE    10       7.778   1.051   3.049  1.00136.66           C
ATOM     72  CB  PHE    10       6.261   0.926   2.796  1.00136.66           C
ATOM     73  CG  PHE    10       5.568   0.377   3.998  1.00136.66           C
ATOM     74  CD1 PHE    10       5.453   1.143   5.136  1.00136.66           C
ATOM     75  CD2 PHE    10       4.994  -0.872   3.983  1.00136.66           C
ATOM     76  CE1 PHE    10       4.807   0.658   6.250  1.00136.66           C
ATOM     77  CE2 PHE    10       4.345  -1.361   5.093  1.00136.66           C
ATOM     78  CZ  PHE    10       4.257  -0.600   6.232  1.00136.66           C
ATOM     79  C   PHE    10       8.452  -0.274   2.866  1.00136.66           C
ATOM     80  O   PHE    10       8.533  -0.801   1.757  1.00136.66           O
ATOM     81  N   GLN    11       8.940  -0.839   3.988  1.00158.45           N
ATOM     82  CA  GLN    11       9.774  -2.009   4.030  1.00158.45           C
ATOM     83  CB  GLN    11      10.343  -2.265   5.437  1.00158.45           C
ATOM     84  CG  GLN    11      11.461  -3.309   5.457  1.00158.45           C
ATOM     85  CD  GLN    11      12.719  -2.640   4.914  1.00158.45           C
ATOM     86  OE1 GLN    11      13.352  -1.829   5.589  1.00158.45           O
ATOM     87  NE2 GLN    11      13.091  -2.985   3.651  1.00158.45           N
ATOM     88  C   GLN    11       9.097  -3.274   3.582  1.00158.45           C
ATOM     89  O   GLN    11       9.695  -4.056   2.848  1.00158.45           O
ATOM     90  N   GLY    12       7.843  -3.541   3.982  1.00 91.72           N
ATOM     91  CA  GLY    12       7.295  -4.824   3.625  1.00 91.72           C
ATOM     92  C   GLY    12       5.838  -4.675   3.329  1.00 91.72           C
ATOM     93  O   GLY    12       5.410  -3.687   2.738  1.00 91.72           O
ATOM     94  N   VAL    13       5.038  -5.692   3.709  1.00138.07           N
ATOM     95  CA  VAL    13       3.619  -5.669   3.479  1.00138.07           C
ATOM     96  CB  VAL    13       2.922  -6.968   3.745  1.00138.07           C
ATOM     97  CG1 VAL    13       3.360  -7.982   2.683  1.00138.07           C
ATOM     98  CG2 VAL    13       3.236  -7.408   5.186  1.00138.07           C
ATOM     99  C   VAL    13       3.004  -4.661   4.383  1.00138.07           C
ATOM    100  O   VAL    13       3.573  -4.300   5.410  1.00138.07           O
ATOM    101  N   CYS    14       1.813  -4.170   3.998  1.00110.24           N
ATOM    102  CA  CYS    14       1.154  -3.146   4.749  1.00110.24           C
ATOM    103  CB  CYS    14       0.096  -2.408   3.904  1.00110.24           C
ATOM    104  SG  CYS    14      -0.353  -0.779   4.568  1.00110.24           S
ATOM    105  C   CYS    14       0.471  -3.783   5.925  1.00110.24           C
ATOM    106  O   CYS    14      -0.578  -4.411   5.785  1.00110.24           O
ATOM    107  N   LEU    15       1.098  -3.674   7.118  1.00132.47           N
ATOM    108  CA  LEU    15       0.551  -4.184   8.350  1.00132.47           C
ATOM    109  CB  LEU    15       1.534  -4.087   9.529  1.00132.47           C
ATOM    110  CG  LEU    15       2.811  -4.930   9.369  1.00132.47           C
ATOM    111  CD1 LEU    15       2.506  -6.435   9.341  1.00132.47           C
ATOM    112  CD2 LEU    15       3.615  -4.471   8.149  1.00132.47           C
ATOM    113  C   LEU    15      -0.638  -3.363   8.742  1.00132.47           C
ATOM    114  O   LEU    15      -1.693  -3.902   9.080  1.00132.47           O
ATOM    115  N   ASN    16      -0.494  -2.022   8.709  1.00118.88           N
ATOM    116  CA  ASN    16      -1.574  -1.167   9.114  1.00118.88           C
ATOM    117  CB  ASN    16      -1.550  -0.849  10.627  1.00118.88           C
ATOM    118  CG  ASN    16      -2.917  -0.351  11.096  1.00118.88           C
ATOM    119  OD1 ASN    16      -3.404   0.694  10.667  1.00118.88           O
ATOM    120  ND2 ASN    16      -3.554  -1.125  12.017  1.00118.88           N
ATOM    121  C   ASN    16      -1.428   0.115   8.354  1.00118.88           C
ATOM    122  O   ASN    16      -0.343   0.455   7.884  1.00118.88           O
ATOM    123  N   SER    17      -2.538   0.862   8.205  1.00112.10           N
ATOM    124  CA  SER    17      -2.541   2.092   7.466  1.00112.10           C
ATOM    125  CB  SER    17      -3.951   2.685   7.317  1.00112.10           C
ATOM    126  OG  SER    17      -4.468   3.047   8.591  1.00112.10           O
ATOM    127  C   SER    17      -1.700   3.116   8.165  1.00112.10           C
ATOM    128  O   SER    17      -1.006   3.908   7.530  1.00112.10           O
ATOM    129  N   GLN    18      -1.722   3.108   9.506  1.00 91.65           N
ATOM    130  CA  GLN    18      -1.033   4.115  10.257  1.00 91.65           C
ATOM    131  CB  GLN    18      -1.200   3.919  11.773  1.00 91.65           C
ATOM    132  CG  GLN    18      -0.703   5.099  12.608  1.00 91.65           C
ATOM    133  CD  GLN    18      -1.755   6.198  12.537  1.00 91.65           C
ATOM    134  OE1 GLN    18      -1.741   7.034  11.635  1.00 91.65           O
ATOM    135  NE2 GLN    18      -2.698   6.196  13.516  1.00 91.65           N
ATOM    136  C   GLN    18       0.433   4.042   9.949  1.00 91.65           C
ATOM    137  O   GLN    18       1.090   5.070   9.784  1.00 91.65           O
ATOM    138  N   SER    19       0.989   2.819   9.862  1.00 95.73           N
ATOM    139  CA  SER    19       2.394   2.661   9.609  1.00 95.73           C
ATOM    140  CB  SER    19       2.838   1.192   9.654  1.00 95.73           C
ATOM    141  OG  SER    19       2.206   0.462   8.615  1.00 95.73           O
ATOM    142  C   SER    19       2.719   3.208   8.253  1.00 95.73           C
ATOM    143  O   SER    19       3.691   3.944   8.087  1.00 95.73           O
ATOM    144  N   CYS    20       1.891   2.875   7.247  1.00 87.94           N
ATOM    145  CA  CYS    20       2.089   3.337   5.901  1.00 87.94           C
ATOM    146  CB  CYS    20       1.028   2.736   4.941  1.00 87.94           C
ATOM    147  SG  CYS    20       0.941   3.473   3.276  1.00 87.94           S
ATOM    148  C   CYS    20       1.988   4.833   5.918  1.00 87.94           C
ATOM    149  O   CYS    20       2.777   5.528   5.279  1.00 87.94           O
ATOM    150  N   ALA    21       1.025   5.369   6.691  1.00 57.47           N
ATOM    151  CA  ALA    21       0.800   6.783   6.735  1.00 57.47           C
ATOM    152  CB  ALA    21      -0.380   7.181   7.642  1.00 57.47           C
ATOM    153  C   ALA    21       2.021   7.452   7.261  1.00 57.47           C
ATOM    154  O   ALA    21       2.418   8.494   6.763  1.00 57.47           O
ATOM    155  N   LYS    22       2.681   6.889   8.279  1.00 82.08           N
ATOM    156  CA  LYS    22       3.817   7.591   8.794  1.00 82.08           C
ATOM    157  CB  LYS    22       4.454   6.880   9.991  1.00 82.08           C
ATOM    158  CG  LYS    22       5.624   7.670  10.559  1.00 82.08           C
ATOM    159  CD  LYS    22       6.062   7.209  11.948  1.00 82.08           C
ATOM    160  CE  LYS    22       7.195   8.050  12.539  1.00 82.08           C
ATOM    161  NZ  LYS    22       6.671   9.360  12.986  1.00 82.08           N
ATOM    162  C   LYS    22       4.861   7.694   7.723  1.00 82.08           C
ATOM    163  O   LYS    22       5.488   8.741   7.560  1.00 82.08           O
ATOM    164  N   ALA    23       5.066   6.599   6.965  1.00 80.72           N
ATOM    165  CA  ALA    23       6.074   6.550   5.946  1.00 80.72           C
ATOM    166  CB  ALA    23       6.173   5.169   5.273  1.00 80.72           C
ATOM    167  C   ALA    23       5.778   7.554   4.875  1.00 80.72           C
ATOM    168  O   ALA    23       6.679   8.252   4.414  1.00 80.72           O
ATOM    169  N   CYS    24       4.504   7.678   4.460  1.00105.85           N
ATOM    170  CA  CYS    24       4.195   8.562   3.373  1.00105.85           C
ATOM    171  CB  CYS    24       2.701   8.524   2.978  1.00105.85           C
ATOM    172  SG  CYS    24       2.134   6.870   2.483  1.00105.85           S
ATOM    173  C   CYS    24       4.611   9.961   3.745  1.00105.85           C
ATOM    174  O   CYS    24       5.282  10.615   2.953  1.00105.85           O
ATOM    175  N   PRO    25       4.257  10.477   4.894  1.00114.06           N
ATOM    176  CA  PRO    25       4.827  11.744   5.229  1.00114.06           C
ATOM    177  CD  PRO    25       2.835  10.661   5.092  1.00114.06           C
ATOM    178  CB  PRO    25       4.085  12.211   6.480  1.00114.06           C
ATOM    179  CG  PRO    25       2.744  11.453   6.408  1.00114.06           C
ATOM    180  C   PRO    25       6.320  11.822   5.293  1.00114.06           C
ATOM    181  O   PRO    25       6.841  12.909   5.055  1.00114.06           O
ATOM    182  N   SER    26       7.043  10.738   5.627  1.00 51.85           N
ATOM    183  CA  SER    26       8.469  10.892   5.603  1.00 51.85           C
ATOM    184  CB  SER    26       9.240   9.662   6.124  1.00 51.85           C
ATOM    185  OG  SER    26       9.105   8.556   5.243  1.00 51.85           O
ATOM    186  C   SER    26       8.842  11.116   4.172  1.00 51.85           C
ATOM    187  O   SER    26       9.749  11.888   3.869  1.00 51.85           O
ATOM    188  N   GLU    27       8.119  10.436   3.258  1.00207.64           N
ATOM    189  CA  GLU    27       8.320  10.506   1.837  1.00207.64           C
ATOM    190  CB  GLU    27       7.526   9.438   1.070  1.00207.64           C
ATOM    191  CG  GLU    27       8.071   9.200  -0.335  1.00207.64           C
ATOM    192  CD  GLU    27       9.374   8.442  -0.179  1.00207.64           C
ATOM    193  OE1 GLU    27       9.419   7.537   0.696  1.00207.64           O
ATOM    194  OE2 GLU    27      10.341   8.759  -0.919  1.00207.64           O
ATOM    195  C   GLU    27       7.909  11.858   1.325  1.00207.64           C
ATOM    196  O   GLU    27       8.440  12.330   0.324  1.00207.64           O
ATOM    197  N   GLY    28       6.938  12.531   1.971  1.00133.48           N
ATOM    198  CA  GLY    28       6.555  13.817   1.453  1.00133.48           C
ATOM    199  C   GLY    28       5.185  13.730   0.849  1.00133.48           C
ATOM    200  O   GLY    28       4.675  14.696   0.279  1.00133.48           O
ATOM    201  N   PHE    29       4.557  12.550   0.934  1.00121.30           N
ATOM    202  CA  PHE    29       3.213  12.413   0.464  1.00121.30           C
ATOM    203  CB  PHE    29       2.840  10.972   0.092  1.00121.30           C
ATOM    204  CG  PHE    29       3.669  10.598  -1.083  1.00121.30           C
ATOM    205  CD1 PHE    29       4.996  10.280  -0.925  1.00121.30           C
ATOM    206  CD2 PHE    29       3.120  10.558  -2.341  1.00121.30           C
ATOM    207  CE1 PHE    29       5.761   9.927  -2.011  1.00121.30           C
ATOM    208  CE2 PHE    29       3.882  10.206  -3.429  1.00121.30           C
ATOM    209  CZ  PHE    29       5.210   9.892  -3.266  1.00121.30           C
ATOM    210  C   PHE    29       2.316  12.820   1.588  1.00121.30           C
ATOM    211  O   PHE    29       2.672  12.733   2.761  1.00121.30           O
ATOM    212  N   SER    30       1.116  13.306   1.242  1.00196.75           N
ATOM    213  CA  SER    30       0.176  13.775   2.210  1.00196.75           C
ATOM    214  CB  SER    30      -1.011  14.501   1.567  1.00196.75           C
ATOM    215  OG  SER    30      -0.554  15.666   0.897  1.00196.75           O
ATOM    216  C   SER    30      -0.358  12.664   3.054  1.00196.75           C
ATOM    217  O   SER    30      -0.432  12.804   4.274  1.00196.75           O
ATOM    218  N   GLY    31      -0.742  11.523   2.449  1.00 35.30           N
ATOM    219  CA  GLY    31      -1.312  10.493   3.269  1.00 35.30           C
ATOM    220  C   GLY    31      -1.028   9.172   2.637  1.00 35.30           C
ATOM    221  O   GLY    31      -0.538   9.099   1.512  1.00 35.30           O
ATOM    222  N   GLY    32      -1.333   8.078   3.361  1.00 46.15           N
ATOM    223  CA  GLY    32      -1.089   6.780   2.805  1.00 46.15           C
ATOM    224  C   GLY    32      -2.043   5.807   3.417  1.00 46.15           C
ATOM    225  O   GLY    32      -2.473   5.955   4.560  1.00 46.15           O
ATOM    226  N   ARG    33      -2.402   4.768   2.644  1.00275.60           N
ATOM    227  CA  ARG    33      -3.277   3.748   3.134  1.00275.60           C
ATOM    228  CB  ARG    33      -4.763   3.987   2.814  1.00275.60           C
ATOM    229  CG  ARG    33      -5.509   4.745   3.907  1.00275.60           C
ATOM    230  CD  ARG    33      -6.384   3.792   4.725  1.00275.60           C
ATOM    231  NE  ARG    33      -6.946   4.530   5.886  1.00275.60           N
ATOM    232  CZ  ARG    33      -7.865   3.913   6.687  1.00275.60           C
ATOM    233  NH1 ARG    33      -8.290   2.648   6.399  1.00275.60           N
ATOM    234  NH2 ARG    33      -8.353   4.558   7.784  1.00275.60           N
ATOM    235  C   ARG    33      -2.898   2.461   2.498  1.00275.60           C
ATOM    236  O   ARG    33      -2.230   2.433   1.464  1.00275.60           O
ATOM    237  N   CYS    34      -3.293   1.352   3.149  1.00 90.77           N
ATOM    238  CA  CYS    34      -3.059   0.070   2.567  1.00 90.77           C
ATOM    239  CB  CYS    34      -3.223  -1.110   3.551  1.00 90.77           C
ATOM    240  SG  CYS    34      -2.300  -0.952   5.113  1.00 90.77           S
ATOM    241  C   CYS    34      -4.149  -0.078   1.551  1.00 90.77           C
ATOM    242  O   CYS    34      -5.302   0.269   1.809  1.00 90.77           O
ATOM    243  N   SER    35      -3.818  -0.591   0.356  1.00106.17           N
ATOM    244  CA  SER    35      -4.827  -0.741  -0.647  1.00106.17           C
ATOM    245  CB  SER    35      -4.497  -0.010  -1.961  1.00106.17           C
ATOM    246  OG  SER    35      -5.602  -0.059  -2.849  1.00106.17           O
ATOM    247  C   SER    35      -4.919  -2.198  -0.926  1.00106.17           C
ATOM    248  O   SER    35      -4.345  -3.015  -0.207  1.00106.17           O
ATOM    249  N   SER    36      -5.679  -2.569  -1.968  1.00 99.30           N
ATOM    250  CA  SER    36      -5.787  -3.960  -2.269  1.00 99.30           C
ATOM    251  CB  SER    36      -6.637  -4.237  -3.522  1.00 99.30           C
ATOM    252  OG  SER    36      -7.987  -3.860  -3.297  1.00 99.30           O
ATOM    253  C   SER    36      -4.403  -4.467  -2.530  1.00 99.30           C
ATOM    254  O   SER    36      -4.001  -5.493  -1.985  1.00 99.30           O
ATOM    255  N   LEU    37      -3.639  -3.767  -3.390  1.00178.06           N
ATOM    256  CA  LEU    37      -2.310  -4.228  -3.675  1.00178.06           C
ATOM    257  CB  LEU    37      -1.665  -3.457  -4.839  1.00178.06           C
ATOM    258  CG  LEU    37      -2.429  -3.596  -6.170  1.00178.06           C
ATOM    259  CD1 LEU    37      -1.731  -2.819  -7.295  1.00178.06           C
ATOM    260  CD2 LEU    37      -2.669  -5.069  -6.535  1.00178.06           C
ATOM    261  C   LEU    37      -1.396  -4.078  -2.481  1.00178.06           C
ATOM    262  O   LEU    37      -0.867  -5.071  -1.984  1.00178.06           O
ATOM    263  N   ARG    38      -1.226  -2.835  -1.959  1.00382.15           N
ATOM    264  CA  ARG    38      -0.325  -2.581  -0.852  1.00382.15           C
ATOM    265  CB  ARG    38       1.181  -2.761  -1.150  1.00382.15           C
ATOM    266  CG  ARG    38       1.663  -4.188  -1.428  1.00382.15           C
ATOM    267  CD  ARG    38       3.187  -4.341  -1.322  1.00382.15           C
ATOM    268  NE  ARG    38       3.566  -5.633  -1.965  1.00382.15           N
ATOM    269  CZ  ARG    38       3.897  -5.650  -3.292  1.00382.15           C
ATOM    270  NH1 ARG    38       3.956  -4.478  -3.989  1.00382.15           N
ATOM    271  NH2 ARG    38       4.170  -6.830  -3.921  1.00382.15           N
ATOM    272  C   ARG    38      -0.438  -1.122  -0.454  1.00382.15           C
ATOM    273  O   ARG    38      -1.429  -0.467  -0.774  1.00382.15           O
ATOM    274  N   CYS    39       0.607  -0.594   0.259  1.00132.02           N
ATOM    275  CA  CYS    39       0.708   0.757   0.788  1.00132.02           C
ATOM    276  CB  CYS    39       1.871   0.909   1.803  1.00132.02           C
ATOM    277  SG  CYS    39       2.418   2.613   2.171  1.00132.02           S
ATOM    278  C   CYS    39       0.897   1.755  -0.316  1.00132.02           C
ATOM    279  O   CYS    39       1.978   1.885  -0.891  1.00132.02           O
ATOM    280  N   TYR    40      -0.177   2.518  -0.613  1.00129.09           N
ATOM    281  CA  TYR    40      -0.127   3.537  -1.623  1.00129.09           C
ATOM    282  CB  TYR    40      -1.260   3.499  -2.667  1.00129.09           C
ATOM    283  CG  TYR    40      -1.003   2.416  -3.657  1.00129.09           C
ATOM    284  CD1 TYR    40      -1.296   1.104  -3.365  1.00129.09           C
ATOM    285  CD2 TYR    40      -0.480   2.726  -4.892  1.00129.09           C
ATOM    286  CE1 TYR    40      -1.061   0.115  -4.292  1.00129.09           C
ATOM    287  CE2 TYR    40      -0.243   1.742  -5.822  1.00129.09           C
ATOM    288  CZ  TYR    40      -0.531   0.433  -5.519  1.00129.09           C
ATOM    289  OH  TYR    40      -0.287  -0.577  -6.473  1.00129.09           O
ATOM    290  C   TYR    40      -0.264   4.848  -0.934  1.00129.09           C
ATOM    291  O   TYR    40      -1.154   5.039  -0.104  1.00129.09           O
ATOM    292  N   CYS    41       0.638   5.786  -1.281  1.00 89.81           N
ATOM    293  CA  CYS    41       0.642   7.088  -0.687  1.00 89.81           C
ATOM    294  CB  CYS    41       2.056   7.636  -0.430  1.00 89.81           C
ATOM    295  SG  CYS    41       3.011   6.567   0.681  1.00 89.81           S
ATOM    296  C   CYS    41       0.000   8.014  -1.660  1.00 89.81           C
ATOM    297  O   CYS    41       0.054   7.795  -2.869  1.00 89.81           O
ATOM    298  N   SER    42      -0.641   9.080  -1.149  1.00 47.38           N
ATOM    299  CA  SER    42      -1.299   9.975  -2.047  1.00 47.38           C
ATOM    300  CB  SER    42      -2.831   9.925  -1.939  1.00 47.38           C
ATOM    301  OG  SER    42      -3.238  10.288  -0.629  1.00 47.38           O
ATOM    302  C   SER    42      -0.878  11.369  -1.735  1.00 47.38           C
ATOM    303  O   SER    42      -0.541  11.706  -0.599  1.00 47.38           O
ATOM    304  N   LYS    43      -0.857  12.209  -2.784  1.00152.38           N
ATOM    305  CA  LYS    43      -0.531  13.592  -2.648  1.00152.38           C
ATOM    306  CB  LYS    43       0.985  13.862  -2.672  1.00152.38           C
ATOM    307  CG  LYS    43       1.671  13.502  -3.992  1.00152.38           C
ATOM    308  CD  LYS    43       3.140  13.938  -4.052  1.00152.38           C
ATOM    309  CE  LYS    43       3.778  13.795  -5.434  1.00152.38           C
ATOM    310  NZ  LYS    43       3.626  12.412  -5.933  1.00152.38           N
ATOM    311  C   LYS    43      -1.165  14.272  -3.814  1.00152.38           C
ATOM    312  O   LYS    43      -1.355  13.667  -4.868  1.00152.38           O
ATOM    313  N   ALA    44      -1.549  15.550  -3.648  1.00 54.03           N
ATOM    314  CA  ALA    44      -2.165  16.226  -4.748  1.00 54.03           C
ATOM    315  CB  ALA    44      -2.917  17.505  -4.343  1.00 54.03           C
ATOM    316  C   ALA    44      -1.092  16.619  -5.706  1.00 54.03           C
ATOM    317  O   ALA    44       0.031  16.927  -5.312  1.00 54.03           O
ATOM    318  N   CYS    45      -1.416  16.593  -7.012  1.00 78.32           N
ATOM    319  CA  CYS    45      -0.470  17.013  -8.001  1.00 78.32           C
ATOM    320  CB  CYS    45      -0.229  15.999  -9.134  1.00 78.32           C
ATOM    321  SG  CYS    45       0.514  14.456  -8.544  1.00 78.32           S
ATOM    322  C   CYS    45      -1.085  18.240  -8.653  1.00 78.32           C
ATOM    323  O   CYS    45      -1.251  18.221  -9.902  1.00 78.32           O
ATOM    324  OXT CYS    45      -1.399  19.210  -7.912  1.00 78.32           O
TER     325      CYS    45
END
