# Supplementary material for: Prediction of Anticancer Peptides with High Efficacy and Low Toxicity by Hybrid Model Based on 3D Structure of Peptides
Source: Int J Mol Sci. 2021 May 26;22(11):5630. doi: 10.3390/ijms22115630 (PMC8198792; doi:10.3390/ijms22115630)
Supplement: Supplementary file 1 [file ijms-22-05630-s001.zip › Supplement2(Datasets)/ACPs(PDB)/D1/PDB(Negative)/(152)NL_satpdb10149.pdb]

ATOM      1  N   CYS     1     -20.171  -0.576  -5.828  1.00  0.00           N  
ATOM      2  H   CYS     1     -19.950   0.381  -5.594  1.00  0.00           H  
ATOM      3  CA  CYS     1     -20.223  -0.735  -7.325  1.00  0.00           C  
ATOM      4  HA  CYS     1     -19.757  -1.700  -7.527  1.00  0.00           H  
ATOM      5  CB  CYS     1     -21.684  -0.950  -7.711  1.00  0.00           C  
ATOM      6  HB2 CYS     1     -22.029  -1.741  -7.045  1.00  0.00           H  
ATOM      7  HB3 CYS     1     -22.181   0.003  -7.526  1.00  0.00           H  
ATOM      8  SG  CYS     1     -22.005  -1.553  -9.426  1.00  0.00           S  
ATOM      9  HG  CYS     1     -21.689  -2.830  -9.193  1.00  0.00           H  
ATOM     10  C   CYS     1     -19.441   0.402  -8.043  1.00  0.00           C  
ATOM     11  O   CYS     1     -18.189   0.488  -7.845  1.00  0.00           O  
ATOM     12  N   GLY     2     -20.108   1.123  -8.917  1.00  0.00           N  
ATOM     13  H   GLY     2     -21.064   0.846  -9.092  1.00  0.00           H  
ATOM     14  CA  GLY     2     -19.402   1.933  -9.868  1.00  0.00           C  
ATOM     15  HA2 GLY     2     -20.091   2.583 -10.408  1.00  0.00           H  
ATOM     16  HA3 GLY     2     -18.773   2.640  -9.327  1.00  0.00           H  
ATOM     17  C   GLY     2     -18.701   1.157 -10.906  1.00  0.00           C  
ATOM     18  O   GLY     2     -19.251   0.713 -11.895  1.00  0.00           O  
ATOM     19  N   GLU     3     -17.471   0.866 -10.713  1.00  0.00           N  
ATOM     20  H   GLU     3     -16.985   1.457 -10.054  1.00  0.00           H  
ATOM     21  CA  GLU     3     -16.601  -0.199 -11.226  1.00  0.00           C  
ATOM     22  HA  GLU     3     -17.235  -1.086 -11.187  1.00  0.00           H  
ATOM     23  CB  GLU     3     -16.127   0.138 -12.649  1.00  0.00           C  
ATOM     24  HB2 GLU     3     -16.664   0.987 -13.071  1.00  0.00           H  
ATOM     25  HB3 GLU     3     -15.086   0.460 -12.643  1.00  0.00           H  
ATOM     26  CG  GLU     3     -16.210  -1.098 -13.571  1.00  0.00           C  
ATOM     27  HG2 GLU     3     -17.232  -1.475 -13.555  1.00  0.00           H  
ATOM     28  HG3 GLU     3     -16.111  -0.764 -14.605  1.00  0.00           H  
ATOM     29  CD  GLU     3     -15.278  -2.213 -13.253  1.00  0.00           C  
ATOM     30  OE1 GLU     3     -15.705  -3.122 -12.550  1.00  0.00           O  
ATOM     31  OE2 GLU     3     -14.078  -2.190 -13.625  1.00  0.00           O  
ATOM     32  C   GLU     3     -15.403  -0.392 -10.365  1.00  0.00           C  
ATOM     33  O   GLU     3     -15.021   0.532  -9.619  1.00  0.00           O  
ATOM     34  N   SER     4     -14.768  -1.524 -10.359  1.00  0.00           N  
ATOM     35  H   SER     4     -15.082  -2.106 -11.122  1.00  0.00           H  
ATOM     36  CA  SER     4     -13.703  -1.968  -9.475  1.00  0.00           C  
ATOM     37  HA  SER     4     -12.944  -1.186  -9.449  1.00  0.00           H  
ATOM     38  CB  SER     4     -14.304  -2.267  -8.028  1.00  0.00           C  
ATOM     39  HB2 SER     4     -14.890  -3.186  -8.053  1.00  0.00           H  
ATOM     40  HB3 SER     4     -13.414  -2.423  -7.418  1.00  0.00           H  
ATOM     41  OG  SER     4     -15.050  -1.228  -7.460  1.00  0.00           O  
ATOM     42  HG  SER     4     -15.003  -0.456  -8.029  1.00  0.00           H  
ATOM     43  C   SER     4     -12.876  -3.207  -9.965  1.00  0.00           C  
ATOM     44  O   SER     4     -11.771  -3.427  -9.434  1.00  0.00           O  
ATOM     45  N   CYS     5     -13.242  -3.826 -11.063  1.00  0.00           N  
ATOM     46  H   CYS     5     -14.109  -3.551 -11.503  1.00  0.00           H  
ATOM     47  CA  CYS     5     -12.552  -4.906 -11.790  1.00  0.00           C  
ATOM     48  HA  CYS     5     -12.098  -5.577 -11.062  1.00  0.00           H  
ATOM     49  CB  CYS     5     -13.400  -5.756 -12.828  1.00  0.00           C  
ATOM     50  HB2 CYS     5     -14.299  -5.250 -13.180  1.00  0.00           H  
ATOM     51  HB3 CYS     5     -12.837  -5.903 -13.749  1.00  0.00           H  
ATOM     52  SG  CYS     5     -13.924  -7.359 -12.108  1.00  0.00           S  
ATOM     53  HG  CYS     5     -14.908  -7.691 -12.948  1.00  0.00           H  
ATOM     54  C   CYS     5     -11.355  -4.197 -12.493  1.00  0.00           C  
ATOM     55  O   CYS     5     -10.235  -4.556 -12.145  1.00  0.00           O  
ATOM     56  N   VAL     6     -11.561  -3.210 -13.375  1.00  0.00           N  
ATOM     57  H   VAL     6     -12.498  -2.847 -13.478  1.00  0.00           H  
ATOM     58  CA  VAL     6     -10.639  -2.312 -14.096  1.00  0.00           C  
ATOM     59  HA  VAL     6     -10.482  -1.379 -13.556  1.00  0.00           H  
ATOM     60  CB  VAL     6      -9.255  -2.969 -14.463  1.00  0.00           C  
ATOM     61  HB  VAL     6      -8.750  -3.266 -13.544  1.00  0.00           H  
ATOM     62  CG1 VAL     6      -9.433  -4.248 -15.279  1.00  0.00           C  
ATOM     63 HG11 VAL     6      -8.489  -4.794 -15.301  1.00  0.00           H  
ATOM     64 HG12 VAL     6     -10.350  -4.806 -15.090  1.00  0.00           H  
ATOM     65 HG13 VAL     6      -9.477  -3.834 -16.287  1.00  0.00           H  
ATOM     66  CG2 VAL     6      -8.253  -2.000 -15.084  1.00  0.00           C  
ATOM     67 HG21 VAL     6      -7.360  -2.578 -15.319  1.00  0.00           H  
ATOM     68 HG22 VAL     6      -8.588  -1.522 -16.004  1.00  0.00           H  
ATOM     69 HG23 VAL     6      -8.035  -1.218 -14.356  1.00  0.00           H  
ATOM     70  C   VAL     6     -11.219  -1.722 -15.405  1.00  0.00           C  
ATOM     71  O   VAL     6     -10.916  -0.583 -15.822  1.00  0.00           O  
ATOM     72  N   TRP     7     -12.104  -2.483 -16.059  1.00  0.00           N  
ATOM     73  H   TRP     7     -12.503  -3.297 -15.612  1.00  0.00           H  
ATOM     74  CA  TRP     7     -12.601  -2.291 -17.421  1.00  0.00           C  
ATOM     75  HA  TRP     7     -11.714  -2.159 -18.041  1.00  0.00           H  
ATOM     76  CB  TRP     7     -13.166  -3.672 -17.895  1.00  0.00           C  
ATOM     77  HB2 TRP     7     -13.749  -3.472 -18.794  1.00  0.00           H  
ATOM     78  HB3 TRP     7     -12.296  -4.185 -18.308  1.00  0.00           H  
ATOM     79  CG  TRP     7     -13.997  -4.448 -16.963  1.00  0.00           C  
ATOM     80  CD1 TRP     7     -15.056  -3.918 -16.276  1.00  0.00           C  
ATOM     81  HD1 TRP     7     -15.436  -2.908 -16.247  1.00  0.00           H  
ATOM     82  NE1 TRP     7     -15.429  -4.968 -15.447  1.00  0.00           N  
ATOM     83  HE1 TRP     7     -16.084  -4.834 -14.690  1.00  0.00           H  
ATOM     84  CE2 TRP     7     -14.900  -6.223 -15.746  1.00  0.00           C  
ATOM     85  CZ2 TRP     7     -15.251  -7.571 -15.338  1.00  0.00           C  
ATOM     86  HZ2 TRP     7     -16.029  -7.746 -14.610  1.00  0.00           H  
ATOM     87  CH2 TRP     7     -14.422  -8.586 -15.798  1.00  0.00           C  
ATOM     88  HH2 TRP     7     -14.654  -9.572 -15.422  1.00  0.00           H  
ATOM     89  CZ3 TRP     7     -13.544  -8.377 -16.888  1.00  0.00           C  
ATOM     90  HZ3 TRP     7     -13.043  -9.205 -17.367  1.00  0.00           H  
ATOM     91  CE3 TRP     7     -13.277  -7.067 -17.316  1.00  0.00           C  
ATOM     92  HE3 TRP     7     -12.525  -6.883 -18.068  1.00  0.00           H  
ATOM     93  CD2 TRP     7     -13.977  -5.944 -16.786  1.00  0.00           C  
ATOM     94  C   TRP     7     -13.600  -1.117 -17.705  1.00  0.00           C  
ATOM     95  O   TRP     7     -14.014  -0.876 -18.833  1.00  0.00           O  
ATOM     96  N   ILE     8     -13.931  -0.261 -16.732  1.00  0.00           N  
ATOM     97  H   ILE     8     -13.534  -0.419 -15.817  1.00  0.00           H  
ATOM     98  CA  ILE     8     -14.397   1.133 -16.986  1.00  0.00           C  
ATOM     99  HA  ILE     8     -15.307   0.953 -17.558  1.00  0.00           H  
ATOM    100  CB  ILE     8     -14.607   1.861 -15.667  1.00  0.00           C  
ATOM    101  HB  ILE     8     -15.418   1.389 -15.112  1.00  0.00           H  
ATOM    102  CG2 ILE     8     -13.400   1.945 -14.733  1.00  0.00           C  
ATOM    103 HG21 ILE     8     -13.776   2.264 -13.761  1.00  0.00           H  
ATOM    104 HG22 ILE     8     -12.861   1.005 -14.613  1.00  0.00           H  
ATOM    105 HG23 ILE     8     -12.692   2.675 -15.125  1.00  0.00           H  
ATOM    106  CG1 ILE     8     -15.280   3.214 -15.806  1.00  0.00           C  
ATOM    107 HG12 ILE     8     -15.538   3.498 -14.785  1.00  0.00           H  
ATOM    108 HG13 ILE     8     -14.645   3.920 -16.341  1.00  0.00           H  
ATOM    109  CD1 ILE     8     -16.759   3.113 -16.394  1.00  0.00           C  
ATOM    110 HD11 ILE     8     -16.642   2.929 -17.462  1.00  0.00           H  
ATOM    111 HD12 ILE     8     -17.252   2.228 -15.992  1.00  0.00           H  
ATOM    112 HD13 ILE     8     -17.395   3.973 -16.181  1.00  0.00           H  
ATOM    113  C   ILE     8     -13.405   1.872 -17.903  1.00  0.00           C  
ATOM    114  O   ILE     8     -12.258   1.744 -17.595  1.00  0.00           O  
ATOM    115  N   PRO     9     -13.787   2.597 -18.997  1.00  0.00           N  
ATOM    116  CD  PRO     9     -15.088   2.430 -19.705  1.00  0.00           C  
ATOM    117  HD2 PRO     9     -15.733   3.288 -19.517  1.00  0.00           H  
ATOM    118  HD3 PRO     9     -15.613   1.495 -19.510  1.00  0.00           H  
ATOM    119  CG  PRO     9     -14.733   2.530 -21.120  1.00  0.00           C  
ATOM    120  HG2 PRO     9     -15.647   2.849 -21.622  1.00  0.00           H  
ATOM    121  HG3 PRO     9     -14.392   1.541 -21.423  1.00  0.00           H  
ATOM    122  CB  PRO     9     -13.640   3.582 -21.120  1.00  0.00           C  
ATOM    123  HB2 PRO     9     -14.121   4.555 -21.227  1.00  0.00           H  
ATOM    124  HB3 PRO     9     -13.013   3.533 -22.010  1.00  0.00           H  
ATOM    125  CA  PRO     9     -12.912   3.424 -19.760  1.00  0.00           C  
ATOM    126  HA  PRO     9     -11.970   2.892 -19.888  1.00  0.00           H  
ATOM    127  C   PRO     9     -12.695   4.858 -19.129  1.00  0.00           C  
ATOM    128  O   PRO     9     -12.719   4.987 -17.926  1.00  0.00           O  
ATOM    129  N   CYS    10     -12.362   5.889 -19.916  1.00  0.00           N  
ATOM    130  H   CYS    10     -12.128   5.725 -20.885  1.00  0.00           H  
ATOM    131  CA  CYS    10     -12.482   7.322 -19.544  1.00  0.00           C  
ATOM    132  HA  CYS    10     -12.300   7.951 -20.415  1.00  0.00           H  
ATOM    133  CB  CYS    10     -13.913   7.702 -19.031  1.00  0.00           C  
ATOM    134  HB2 CYS    10     -14.055   7.002 -18.207  1.00  0.00           H  
ATOM    135  HB3 CYS    10     -13.877   8.694 -18.580  1.00  0.00           H  
ATOM    136  SG  CYS    10     -15.159   7.501 -20.309  1.00  0.00           S  
ATOM    137  HG  CYS    10     -14.659   8.338 -21.222  1.00  0.00           H  
ATOM    138  C   CYS    10     -11.259   7.719 -18.645  1.00  0.00           C  
ATOM    139  O   CYS    10     -11.285   8.761 -18.041  1.00  0.00           O  
ATOM    140  N   THR    11     -10.282   6.776 -18.375  1.00  0.00           N  
ATOM    141  H   THR    11     -10.613   5.868 -18.667  1.00  0.00           H  
ATOM    142  CA  THR    11      -8.980   6.932 -17.737  1.00  0.00           C  
ATOM    143  HA  THR    11      -8.372   6.068 -18.004  1.00  0.00           H  
ATOM    144  CB  THR    11      -8.170   8.152 -18.238  1.00  0.00           C  
ATOM    145  HB  THR    11      -8.405   9.059 -17.680  1.00  0.00           H  
ATOM    146  CG2 THR    11      -6.639   8.029 -18.016  1.00  0.00           C  
ATOM    147 HG21 THR    11      -6.150   8.842 -18.552  1.00  0.00           H  
ATOM    148 HG22 THR    11      -6.390   7.935 -16.959  1.00  0.00           H  
ATOM    149 HG23 THR    11      -6.327   7.093 -18.479  1.00  0.00           H  
ATOM    150  OG1 THR    11      -8.413   8.464 -19.643  1.00  0.00           O  
ATOM    151  HG1 THR    11      -7.963   9.302 -19.776  1.00  0.00           H  
ATOM    152  C   THR    11      -9.046   6.871 -16.212  1.00  0.00           C  
ATOM    153  O   THR    11      -8.096   6.473 -15.580  1.00  0.00           O  
ATOM    154  N   ILE    12     -10.204   7.126 -15.635  1.00  0.00           N  
ATOM    155  H   ILE    12     -10.792   7.607 -16.301  1.00  0.00           H  
ATOM    156  CA  ILE    12     -10.604   6.710 -14.230  1.00  0.00           C  
ATOM    157  HA  ILE    12      -9.839   7.116 -13.568  1.00  0.00           H  
ATOM    158  CB  ILE    12     -12.040   7.259 -13.961  1.00  0.00           C  
ATOM    159  HB  ILE    12     -11.855   8.324 -14.101  1.00  0.00           H  
ATOM    160  CG2 ILE    12     -13.004   6.613 -15.024  1.00  0.00           C  
ATOM    161 HG21 ILE    12     -13.145   5.563 -14.769  1.00  0.00           H  
ATOM    162 HG22 ILE    12     -13.956   7.142 -14.982  1.00  0.00           H  
ATOM    163 HG23 ILE    12     -12.600   6.633 -16.036  1.00  0.00           H  
ATOM    164  CG1 ILE    12     -12.582   7.162 -12.540  1.00  0.00           C  
ATOM    165 HG12 ILE    12     -13.045   6.185 -12.402  1.00  0.00           H  
ATOM    166 HG13 ILE    12     -11.754   7.282 -11.842  1.00  0.00           H  
ATOM    167  CD1 ILE    12     -13.746   8.186 -12.263  1.00  0.00           C  
ATOM    168 HD11 ILE    12     -14.382   7.819 -11.458  1.00  0.00           H  
ATOM    169 HD12 ILE    12     -13.356   9.193 -12.112  1.00  0.00           H  
ATOM    170 HD13 ILE    12     -14.408   8.265 -13.126  1.00  0.00           H  
ATOM    171  C   ILE    12     -10.408   5.210 -14.061  1.00  0.00           C  
ATOM    172  O   ILE    12     -10.053   4.831 -12.901  1.00  0.00           O  
ATOM    173  N   THR    13     -10.414   4.413 -15.133  1.00  0.00           N  
ATOM    174  H   THR    13     -10.615   4.825 -16.033  1.00  0.00           H  
ATOM    175  CA  THR    13      -9.610   3.212 -15.267  1.00  0.00           C  
ATOM    176  HA  THR    13     -10.241   2.373 -14.972  1.00  0.00           H  
ATOM    177  CB  THR    13      -9.147   2.986 -16.747  1.00  0.00           C  
ATOM    178  HB  THR    13      -8.357   3.719 -16.910  1.00  0.00           H  
ATOM    179  CG2 THR    13      -8.631   1.552 -17.069  1.00  0.00           C  
ATOM    180 HG21 THR    13      -7.934   1.270 -16.280  1.00  0.00           H  
ATOM    181 HG22 THR    13      -9.371   0.789 -17.313  1.00  0.00           H  
ATOM    182 HG23 THR    13      -8.033   1.687 -17.971  1.00  0.00           H  
ATOM    183  OG1 THR    13     -10.214   3.315 -17.623  1.00  0.00           O  
ATOM    184  HG1 THR    13     -10.933   2.685 -17.533  1.00  0.00           H  
ATOM    185  C   THR    13      -8.433   3.098 -14.304  1.00  0.00           C  
ATOM    186  O   THR    13      -8.423   2.056 -13.655  1.00  0.00           O  
ATOM    187  N   ALA    14      -7.499   4.013 -14.266  1.00  0.00           N  
ATOM    188  H   ALA    14      -7.525   4.770 -14.934  1.00  0.00           H  
ATOM    189  CA  ALA    14      -6.250   3.735 -13.468  1.00  0.00           C  
ATOM    190  HA  ALA    14      -5.834   2.741 -13.636  1.00  0.00           H  
ATOM    191  CB  ALA    14      -5.142   4.875 -13.881  1.00  0.00           C  
ATOM    192  HB1 ALA    14      -4.760   4.784 -14.898  1.00  0.00           H  
ATOM    193  HB2 ALA    14      -5.561   5.876 -13.778  1.00  0.00           H  
ATOM    194  HB3 ALA    14      -4.248   4.768 -13.266  1.00  0.00           H  
ATOM    195  C   ALA    14      -6.540   3.631 -11.977  1.00  0.00           C  
ATOM    196  O   ALA    14      -5.947   2.839 -11.283  1.00  0.00           O  
ATOM    197  N   LEU    15      -7.529   4.376 -11.468  1.00  0.00           N  
ATOM    198  H   LEU    15      -8.174   4.778 -12.133  1.00  0.00           H  
ATOM    199  CA  LEU    15      -7.998   4.386 -10.026  1.00  0.00           C  
ATOM    200  HA  LEU    15      -7.132   4.225  -9.383  1.00  0.00           H  
ATOM    201  CB  LEU    15      -8.751   5.688  -9.605  1.00  0.00           C  
ATOM    202  HB2 LEU    15      -9.100   6.201 -10.501  1.00  0.00           H  
ATOM    203  HB3 LEU    15      -9.604   5.363  -9.010  1.00  0.00           H  
ATOM    204  CG  LEU    15      -7.930   6.701  -8.817  1.00  0.00           C  
ATOM    205  HG  LEU    15      -7.409   6.133  -8.047  1.00  0.00           H  
ATOM    206  CD1 LEU    15      -6.708   7.178  -9.665  1.00  0.00           C  
ATOM    207 HD11 LEU    15      -6.980   7.759 -10.546  1.00  0.00           H  
ATOM    208 HD12 LEU    15      -6.023   7.762  -9.051  1.00  0.00           H  
ATOM    209 HD13 LEU    15      -6.182   6.331 -10.104  1.00  0.00           H  
ATOM    210  CD2 LEU    15      -8.676   7.881  -8.257  1.00  0.00           C  
ATOM    211 HD21 LEU    15      -7.927   8.382  -7.644  1.00  0.00           H  
ATOM    212 HD22 LEU    15      -9.117   8.487  -9.049  1.00  0.00           H  
ATOM    213 HD23 LEU    15      -9.494   7.554  -7.615  1.00  0.00           H  
ATOM    214  C   LEU    15      -8.881   3.158  -9.732  1.00  0.00           C  
ATOM    215  O   LEU    15      -8.738   2.543  -8.677  1.00  0.00           O  
ATOM    216  N   ALA    16      -9.734   2.787 -10.678  1.00  0.00           N  
ATOM    217  H   ALA    16     -10.009   3.387 -11.442  1.00  0.00           H  
ATOM    218  CA  ALA    16     -10.493   1.569 -10.544  1.00  0.00           C  
ATOM    219  HA  ALA    16     -11.050   1.487  -9.610  1.00  0.00           H  
ATOM    220  CB  ALA    16     -11.511   1.490 -11.715  1.00  0.00           C  
ATOM    221  HB1 ALA    16     -12.057   2.429 -11.805  1.00  0.00           H  
ATOM    222  HB2 ALA    16     -10.905   1.436 -12.620  1.00  0.00           H  
ATOM    223  HB3 ALA    16     -12.082   0.564 -11.642  1.00  0.00           H  
ATOM    224  C   ALA    16      -9.607   0.259 -10.570  1.00  0.00           C  
ATOM    225  O   ALA    16      -9.825  -0.746  -9.911  1.00  0.00           O  
ATOM    226  N   GLY    17      -8.523   0.291 -11.450  1.00  0.00           N  
ATOM    227  H   GLY    17      -8.385   1.079 -12.066  1.00  0.00           H  
ATOM    228  CA  GLY    17      -7.602  -0.805 -11.581  1.00  0.00           C  
ATOM    229  HA2 GLY    17      -8.157  -1.730 -11.738  1.00  0.00           H  
ATOM    230  HA3 GLY    17      -6.925  -0.626 -12.416  1.00  0.00           H  
ATOM    231  C   GLY    17      -6.724  -0.980 -10.374  1.00  0.00           C  
ATOM    232  O   GLY    17      -6.603  -2.068  -9.843  1.00  0.00           O  
ATOM    233  N   CYS    18      -6.023   0.029  -9.931  1.00  0.00           N  
ATOM    234  H   CYS    18      -6.182   0.921 -10.376  1.00  0.00           H  
ATOM    235  CA  CYS    18      -5.271   0.131  -8.660  1.00  0.00           C  
ATOM    236  HA  CYS    18      -4.861  -0.859  -8.461  1.00  0.00           H  
ATOM    237  CB  CYS    18      -4.114   1.220  -8.869  1.00  0.00           C  
ATOM    238  HB2 CYS    18      -3.688   1.117  -9.867  1.00  0.00           H  
ATOM    239  HB3 CYS    18      -4.530   2.204  -9.084  1.00  0.00           H  
ATOM    240  SG  CYS    18      -2.881   1.427  -7.544  1.00  0.00           S  
ATOM    241  HG  CYS    18      -1.757   1.572  -8.251  1.00  0.00           H  
ATOM    242  C   CYS    18      -6.214   0.491  -7.471  1.00  0.00           C  
ATOM    243  O   CYS    18      -6.731  -0.411  -6.790  1.00  0.00           O  
ATOM    244  N   LYS    19      -6.436   1.806  -7.197  1.00  0.00           N  
ATOM    245  H   LYS    19      -6.051   2.531  -7.784  1.00  0.00           H  
ATOM    246  CA  LYS    19      -6.712   2.165  -5.815  1.00  0.00           C  
ATOM    247  HA  LYS    19      -5.922   1.805  -5.156  1.00  0.00           H  
ATOM    248  CB  LYS    19      -6.740   3.741  -5.741  1.00  0.00           C  
ATOM    249  HB2 LYS    19      -5.805   4.139  -6.138  1.00  0.00           H  
ATOM    250  HB3 LYS    19      -7.530   4.251  -6.292  1.00  0.00           H  
ATOM    251  CG  LYS    19      -6.908   4.303  -4.292  1.00  0.00           C  
ATOM    252  HG2 LYS    19      -6.392   3.642  -3.595  1.00  0.00           H  
ATOM    253  HG3 LYS    19      -6.371   5.250  -4.239  1.00  0.00           H  
ATOM    254  CD  LYS    19      -8.336   4.506  -3.753  1.00  0.00           C  
ATOM    255  HD2 LYS    19      -8.771   5.356  -4.280  1.00  0.00           H  
ATOM    256  HD3 LYS    19      -9.034   3.681  -3.898  1.00  0.00           H  
ATOM    257  CE  LYS    19      -8.349   4.861  -2.293  1.00  0.00           C  
ATOM    258  HE2 LYS    19      -7.496   5.525  -2.150  1.00  0.00           H  
ATOM    259  HE3 LYS    19      -9.204   5.474  -2.010  1.00  0.00           H  
ATOM    260  NZ  LYS    19      -8.328   3.677  -1.379  1.00  0.00           N  
ATOM    261  HZ1 LYS    19      -9.262   3.302  -1.466  1.00  0.00           H  
ATOM    262  HZ2 LYS    19      -7.678   2.969  -1.690  1.00  0.00           H  
ATOM    263  HZ3 LYS    19      -8.115   3.963  -0.434  1.00  0.00           H  
ATOM    264  C   LYS    19      -7.935   1.550  -5.292  1.00  0.00           C  
ATOM    265  O   LYS    19      -7.882   1.049  -4.192  1.00  0.00           O  
ATOM    266  N   CYS    20      -9.029   1.705  -5.977  1.00  0.00           N  
ATOM    267  H   CYS    20      -8.886   2.177  -6.858  1.00  0.00           H  
ATOM    268  CA  CYS    20     -10.437   1.475  -5.573  1.00  0.00           C  
ATOM    269  HA  CYS    20     -10.573   2.081  -4.678  1.00  0.00           H  
ATOM    270  CB  CYS    20     -11.410   1.919  -6.638  1.00  0.00           C  
ATOM    271  HB2 CYS    20     -11.268   1.526  -7.645  1.00  0.00           H  
ATOM    272  HB3 CYS    20     -12.389   1.661  -6.234  1.00  0.00           H  
ATOM    273  SG  CYS    20     -11.146   3.684  -6.737  1.00  0.00           S  
ATOM    274  HG  CYS    20     -12.085   3.992  -7.635  1.00  0.00           H  
ATOM    275  C   CYS    20     -10.720   0.016  -5.130  1.00  0.00           C  
ATOM    276  O   CYS    20     -11.719  -0.188  -4.437  1.00  0.00           O  
ATOM    277  N   LYS    21      -9.754  -0.897  -5.397  1.00  0.00           N  
ATOM    278  H   LYS    21      -8.978  -0.694  -6.010  1.00  0.00           H  
ATOM    279  CA  LYS    21      -9.708  -2.231  -4.644  1.00  0.00           C  
ATOM    280  HA  LYS    21     -10.718  -2.640  -4.622  1.00  0.00           H  
ATOM    281  CB  LYS    21      -8.809  -3.182  -5.468  1.00  0.00           C  
ATOM    282  HB2 LYS    21      -7.822  -2.720  -5.496  1.00  0.00           H  
ATOM    283  HB3 LYS    21      -8.701  -4.053  -4.822  1.00  0.00           H  
ATOM    284  CG  LYS    21      -9.284  -3.581  -6.857  1.00  0.00           C  
ATOM    285  HG2 LYS    21     -10.226  -4.109  -6.703  1.00  0.00           H  
ATOM    286  HG3 LYS    21      -9.460  -2.711  -7.490  1.00  0.00           H  
ATOM    287  CD  LYS    21      -8.187  -4.410  -7.499  1.00  0.00           C  
ATOM    288  HD2 LYS    21      -7.362  -3.711  -7.637  1.00  0.00           H  
ATOM    289  HD3 LYS    21      -7.816  -5.192  -6.836  1.00  0.00           H  
ATOM    290  CE  LYS    21      -8.686  -4.994  -8.827  1.00  0.00           C  
ATOM    291  HE2 LYS    21      -7.949  -5.574  -9.383  1.00  0.00           H  
ATOM    292  HE3 LYS    21      -9.578  -5.586  -8.623  1.00  0.00           H  
ATOM    293  NZ  LYS    21      -9.084  -3.898  -9.724  1.00  0.00           N  
ATOM    294  HZ1 LYS    21      -8.409  -3.147  -9.724  1.00  0.00           H  
ATOM    295  HZ2 LYS    21      -9.147  -4.223 -10.678  1.00  0.00           H  
ATOM    296  HZ3 LYS    21     -10.003  -3.560  -9.478  1.00  0.00           H  
ATOM    297  C   LYS    21      -9.357  -2.226  -3.103  1.00  0.00           C  
ATOM    298  O   LYS    21      -9.653  -3.124  -2.315  1.00  0.00           O  
ATOM    299  N   SER    22      -8.689  -1.128  -2.595  1.00  0.00           N  
ATOM    300  H   SER    22      -8.440  -0.426  -3.278  1.00  0.00           H  
ATOM    301  CA  SER    22      -8.909  -0.605  -1.217  1.00  0.00           C  
ATOM    302  HA  SER    22      -9.158  -1.471  -0.604  1.00  0.00           H  
ATOM    303  CB  SER    22      -7.648  -0.060  -0.635  1.00  0.00           C  
ATOM    304  HB2 SER    22      -7.769   0.264   0.399  1.00  0.00           H  
ATOM    305  HB3 SER    22      -6.907  -0.857  -0.590  1.00  0.00           H  
ATOM    306  OG  SER    22      -7.224   1.034  -1.374  1.00  0.00           O  
ATOM    307  HG  SER    22      -6.729   0.696  -2.124  1.00  0.00           H  
ATOM    308  C   SER    22     -10.119   0.310  -1.130  1.00  0.00           C  
ATOM    309  O   SER    22      -9.986   1.564  -1.214  1.00  0.00           O  
ATOM    310  N   LYS    23     -11.379  -0.229  -1.003  1.00  0.00           N  
ATOM    311  H   LYS    23     -11.447  -1.236  -1.034  1.00  0.00           H  
ATOM    312  CA  LYS    23     -12.577   0.481  -1.336  1.00  0.00           C  
ATOM    313  HA  LYS    23     -12.543   0.743  -2.393  1.00  0.00           H  
ATOM    314  CB  LYS    23     -13.638  -0.648  -1.182  1.00  0.00           C  
ATOM    315  HB2 LYS    23     -13.261  -1.578  -1.607  1.00  0.00           H  
ATOM    316  HB3 LYS    23     -13.678  -0.792  -0.102  1.00  0.00           H  
ATOM    317  CG  LYS    23     -14.993  -0.364  -1.822  1.00  0.00           C  
ATOM    318  HG2 LYS    23     -15.615  -1.229  -1.593  1.00  0.00           H  
ATOM    319  HG3 LYS    23     -15.339   0.599  -1.445  1.00  0.00           H  
ATOM    320  CD  LYS    23     -14.966  -0.274  -3.339  1.00  0.00           C  
ATOM    321  HD2 LYS    23     -14.468   0.609  -3.740  1.00  0.00           H  
ATOM    322  HD3 LYS    23     -14.442  -1.151  -3.718  1.00  0.00           H  
ATOM    323  CE  LYS    23     -16.388  -0.300  -3.847  1.00  0.00           C  
ATOM    324  HE2 LYS    23     -16.883  -1.257  -3.678  1.00  0.00           H  
ATOM    325  HE3 LYS    23     -17.019   0.435  -3.348  1.00  0.00           H  
ATOM    326  NZ  LYS    23     -16.285  -0.101  -5.276  1.00  0.00           N  
ATOM    327  HZ1 LYS    23     -17.167  -0.199  -5.757  1.00  0.00           H  
ATOM    328  HZ2 LYS    23     -16.070   0.866  -5.474  1.00  0.00           H  
ATOM    329  HZ3 LYS    23     -15.522  -0.589  -5.723  1.00  0.00           H  
ATOM    330  C   LYS    23     -12.903   1.823  -0.723  1.00  0.00           C  
ATOM    331  O   LYS    23     -13.660   2.546  -1.326  1.00  0.00           O  
ATOM    332  N   VAL    24     -12.335   2.219   0.462  1.00  0.00           N  
ATOM    333  H   VAL    24     -11.502   1.697   0.693  1.00  0.00           H  
ATOM    334  CA  VAL    24     -12.516   3.562   1.053  1.00  0.00           C  
ATOM    335  HA  VAL    24     -13.574   3.684   1.284  1.00  0.00           H  
ATOM    336  CB  VAL    24     -11.884   3.709   2.408  1.00  0.00           C  
ATOM    337  HB  VAL    24     -12.508   3.170   3.120  1.00  0.00           H  
ATOM    338  CG1 VAL    24     -10.474   3.127   2.522  1.00  0.00           C  
ATOM    339 HG11 VAL    24     -10.161   3.312   3.550  1.00  0.00           H  
ATOM    340 HG12 VAL    24     -10.424   2.066   2.276  1.00  0.00           H  
ATOM    341 HG13 VAL    24      -9.835   3.666   1.822  1.00  0.00           H  
ATOM    342  CG2 VAL    24     -11.924   5.181   2.843  1.00  0.00           C  
ATOM    343 HG21 VAL    24     -11.750   5.214   3.919  1.00  0.00           H  
ATOM    344 HG22 VAL    24     -11.105   5.765   2.422  1.00  0.00           H  
ATOM    345 HG23 VAL    24     -12.920   5.586   2.668  1.00  0.00           H  
ATOM    346  C   VAL    24     -12.087   4.687   0.058  1.00  0.00           C  
ATOM    347  O   VAL    24     -10.910   4.722  -0.327  1.00  0.00           O  
ATOM    348  N   CYS    25     -13.063   5.601  -0.298  1.00  0.00           N  
ATOM    349  H   CYS    25     -13.953   5.603   0.181  1.00  0.00           H  
ATOM    350  CA  CYS    25     -12.939   6.402  -1.512  1.00  0.00           C  
ATOM    351  HA  CYS    25     -12.166   7.171  -1.525  1.00  0.00           H  
ATOM    352  CB  CYS    25     -12.675   5.515  -2.733  1.00  0.00           C  
ATOM    353  HB2 CYS    25     -12.024   4.670  -2.506  1.00  0.00           H  
ATOM    354  HB3 CYS    25     -13.640   5.050  -2.934  1.00  0.00           H  
ATOM    355  SG  CYS    25     -11.883   6.345  -4.201  1.00  0.00           S  
ATOM    356  HG  CYS    25     -11.876   5.356  -5.099  1.00  0.00           H  
ATOM    357  C   CYS    25     -14.283   7.062  -1.833  1.00  0.00           C  
ATOM    358  O   CYS    25     -15.281   6.675  -1.171  1.00  0.00           O  
ATOM    359  N   TYR    26     -14.352   7.799  -2.922  1.00  0.00           N  
ATOM    360  H   TYR    26     -13.503   7.868  -3.465  1.00  0.00           H  
ATOM    361  CA  TYR    26     -15.614   8.243  -3.530  1.00  0.00           C  
ATOM    362  HA  TYR    26     -16.326   8.609  -2.790  1.00  0.00           H  
ATOM    363  CB  TYR    26     -15.252   9.222  -4.659  1.00  0.00           C  
ATOM    364  HB2 TYR    26     -16.152   9.652  -5.098  1.00  0.00           H  
ATOM    365  HB3 TYR    26     -14.793   9.984  -4.030  1.00  0.00           H  
ATOM    366  CG  TYR    26     -14.397   8.765  -5.897  1.00  0.00           C  
ATOM    367  CD1 TYR    26     -13.028   8.943  -5.868  1.00  0.00           C  
ATOM    368  HD1 TYR    26     -12.534   9.529  -5.108  1.00  0.00           H  
ATOM    369  CE1 TYR    26     -12.289   8.420  -6.929  1.00  0.00           C  
ATOM    370  HE1 TYR    26     -11.254   8.678  -7.098  1.00  0.00           H  
ATOM    371  CZ  TYR    26     -12.917   7.628  -7.949  1.00  0.00           C  
ATOM    372  OH  TYR    26     -12.175   7.110  -8.948  1.00  0.00           O  
ATOM    373  HH  TYR    26     -11.261   7.389  -8.859  1.00  0.00           H  
ATOM    374  CE2 TYR    26     -14.290   7.347  -7.902  1.00  0.00           C  
ATOM    375  HE2 TYR    26     -14.853   6.885  -8.699  1.00  0.00           H  
ATOM    376  CD2 TYR    26     -15.051   7.971  -6.845  1.00  0.00           C  
ATOM    377  HD2 TYR    26     -16.091   7.681  -6.845  1.00  0.00           H  
ATOM    378  C   TYR    26     -16.337   7.047  -4.162  1.00  0.00           C  
ATOM    379  O   TYR    26     -17.547   7.037  -4.271  1.00  0.00           O  
ATOM    380  N   ASN    27     -15.569   6.009  -4.497  1.00  0.00           N  
ATOM    381  H   ASN    27     -14.584   6.229  -4.481  1.00  0.00           H  
ATOM    382  CA  ASN    27     -16.004   4.645  -4.851  1.00  0.00           C  
ATOM    383  HA  ASN    27     -16.991   4.756  -5.300  1.00  0.00           H  
ATOM    384  CB  ASN    27     -14.928   4.098  -5.837  1.00  0.00           C  
ATOM    385  HB2 ASN    27     -14.615   4.830  -6.582  1.00  0.00           H  
ATOM    386  HB3 ASN    27     -14.012   3.847  -5.302  1.00  0.00           H  
ATOM    387  CG  ASN    27     -15.334   2.793  -6.583  1.00  0.00           C  
ATOM    388  OD1 ASN    27     -14.680   1.780  -6.433  1.00  0.00           O  
ATOM    389  ND2 ASN    27     -16.425   2.769  -7.314  1.00  0.00           N  
ATOM    390 HD21 ASN    27     -16.630   2.005  -7.942  1.00  0.00           H  
ATOM    391 HD22 ASN    27     -16.923   3.646  -7.280  1.00  0.00           H  
ATOM    392  C   ASN    27     -16.250   3.775  -3.641  1.00  0.00           C  
ATOM    393  O   ASN    27     -16.169   2.536  -3.871  1.00  0.00           O  
ATOM    394  N   SER    28     -16.504   4.238  -2.410  1.00  0.00           N  
ATOM    395  H   SER    28     -16.556   5.221  -2.186  1.00  0.00           H  
ATOM    396  CA  SER    28     -16.885   3.404  -1.249  1.00  0.00           C  
ATOM    397  HA  SER    28     -16.173   2.637  -0.946  1.00  0.00           H  
ATOM    398  CB  SER    28     -16.767   4.370  -0.050  1.00  0.00           C  
ATOM    399  HB2 SER    28     -17.119   3.831   0.830  1.00  0.00           H  
ATOM    400  HB3 SER    28     -15.741   4.695   0.124  1.00  0.00           H  
ATOM    401  OG  SER    28     -17.632   5.451  -0.214  1.00  0.00           O  
ATOM    402  HG  SER    28     -17.189   6.288  -0.371  1.00  0.00           H  
ATOM    403  C   SER    28     -18.278   2.747  -1.395  1.00  0.00           C  
ATOM    404  O   SER    28     -18.372   1.620  -0.920  1.00  0.00           O  
ATOM    405  N   ILE    29     -19.224   3.402  -2.063  1.00  0.00           N  
ATOM    406  H   ILE    29     -19.044   4.342  -2.383  1.00  0.00           H  
ATOM    407  CA  ILE    29     -20.318   2.650  -2.658  1.00  0.00           C  
ATOM    408  HA  ILE    29     -20.831   2.379  -1.735  1.00  0.00           H  
ATOM    409  CB  ILE    29     -21.231   3.497  -3.505  1.00  0.00           C  
ATOM    410  HB  ILE    29     -21.957   2.896  -4.052  1.00  0.00           H  
ATOM    411  CG2 ILE    29     -22.295   4.223  -2.591  1.00  0.00           C  
ATOM    412 HG21 ILE    29     -22.813   3.431  -2.050  1.00  0.00           H  
ATOM    413 HG22 ILE    29     -21.908   5.030  -1.969  1.00  0.00           H  
ATOM    414 HG23 ILE    29     -23.024   4.637  -3.288  1.00  0.00           H  
ATOM    415  CG1 ILE    29     -20.601   4.459  -4.497  1.00  0.00           C  
ATOM    416 HG12 ILE    29     -19.772   5.012  -4.056  1.00  0.00           H  
ATOM    417 HG13 ILE    29     -21.432   5.135  -4.699  1.00  0.00           H  
ATOM    418  CD1 ILE    29     -20.107   3.984  -5.788  1.00  0.00           C  
ATOM    419 HD11 ILE    29     -19.125   3.549  -5.604  1.00  0.00           H  
ATOM    420 HD12 ILE    29     -20.889   3.353  -6.211  1.00  0.00           H  
ATOM    421 HD13 ILE    29     -19.840   4.817  -6.437  1.00  0.00           H  
ATOM    422  C   ILE    29     -19.887   1.307  -3.324  1.00  0.00           C  
ATOM    423  O   ILE    29     -18.998   1.330  -4.172  1.00  0.00           O  
ATOM    424  N   PRO    30     -20.591   0.176  -3.135  1.00  0.00           N  
ATOM    425  CD  PRO    30     -21.910   0.093  -2.577  1.00  0.00           C  
ATOM    426  HD2 PRO    30     -22.664   0.719  -3.053  1.00  0.00           H  
ATOM    427  HD3 PRO    30     -21.876   0.216  -1.494  1.00  0.00           H  
ATOM    428  CG  PRO    30     -22.389  -1.359  -2.768  1.00  0.00           C  
ATOM    429  HG2 PRO    30     -22.894  -1.396  -3.733  1.00  0.00           H  
ATOM    430  HG3 PRO    30     -23.093  -1.563  -1.961  1.00  0.00           H  
ATOM    431  CB  PRO    30     -21.087  -2.151  -2.723  1.00  0.00           C  
ATOM    432  HB2 PRO    30     -20.732  -2.241  -1.696  1.00  0.00           H  
ATOM    433  HB3 PRO    30     -21.207  -3.135  -3.175  1.00  0.00           H  
ATOM    434  CA  PRO    30     -20.074  -1.149  -3.428  1.00  0.00           C  
ATOM    435  HA  PRO    30     -19.104  -1.364  -2.980  1.00  0.00           H  
ATOM    436  C   PRO    30     -19.924  -1.523  -4.946  1.00  0.00           C  
ATOM    437  O   PRO    30     -19.706  -2.732  -5.265  1.00  0.00           O  
TER   
END   
