# Supplementary material for: Prediction of Anticancer Peptides with High Efficacy and Low Toxicity by Hybrid Model Based on 3D Structure of Peptides
Source: Int J Mol Sci. 2021 May 26;22(11):5630. doi: 10.3390/ijms22115630 (PMC8198792; doi:10.3390/ijms22115630)
Supplement: Supplementary file 1 [file ijms-22-05630-s001.zip › Supplement2(Datasets)/ACPs(PDB)/D1/PDB(Negative)/(153)NL_satpdb10279.pdb]

ATOM      1  N   PRO     1       3.934 -36.435  -9.966  1.00  0.00           N  
ATOM      2  CD  PRO     1       2.583 -36.340  -9.429  1.00  0.00           C  
ATOM      3  HD2 PRO     1       1.936 -37.135  -9.800  1.00  0.00           H  
ATOM      4  HD3 PRO     1       2.598 -36.272  -8.342  1.00  0.00           H  
ATOM      5  CG  PRO     1       2.053 -34.984  -9.951  1.00  0.00           C  
ATOM      6  HG2 PRO     1       0.965 -34.992 -10.016  1.00  0.00           H  
ATOM      7  HG3 PRO     1       2.336 -34.259  -9.189  1.00  0.00           H  
ATOM      8  CB  PRO     1       2.776 -34.788 -11.299  1.00  0.00           C  
ATOM      9  HB2 PRO     1       2.149 -35.092 -12.138  1.00  0.00           H  
ATOM     10  HB3 PRO     1       3.075 -33.740 -11.305  1.00  0.00           H  
ATOM     11  CA  PRO     1       4.068 -35.653 -11.217  1.00  0.00           C  
ATOM     12  HA  PRO     1       4.985 -35.073 -11.122  1.00  0.00           H  
ATOM     13  C   PRO     1       4.265 -36.560 -12.442  1.00  0.00           C  
ATOM     14  O   PRO     1       3.673 -37.643 -12.551  1.00  0.00           O  
ATOM     15  N   ILE     2       5.099 -36.024 -13.394  1.00  0.00           N  
ATOM     16  H   ILE     2       5.658 -35.196 -13.243  1.00  0.00           H  
ATOM     17  CA  ILE     2       5.229 -36.548 -14.799  1.00  0.00           C  
ATOM     18  HA  ILE     2       5.756 -37.500 -14.863  1.00  0.00           H  
ATOM     19  CB  ILE     2       6.148 -35.632 -15.688  1.00  0.00           C  
ATOM     20  HB  ILE     2       7.152 -35.532 -15.274  1.00  0.00           H  
ATOM     21  CG2 ILE     2       5.681 -34.218 -15.936  1.00  0.00           C  
ATOM     22 HG21 ILE     2       4.787 -34.258 -16.559  1.00  0.00           H  
ATOM     23 HG22 ILE     2       5.489 -33.747 -14.972  1.00  0.00           H  
ATOM     24 HG23 ILE     2       6.395 -33.539 -16.404  1.00  0.00           H  
ATOM     25  CG1 ILE     2       6.303 -36.282 -17.070  1.00  0.00           C  
ATOM     26 HG12 ILE     2       6.314 -37.370 -17.014  1.00  0.00           H  
ATOM     27 HG13 ILE     2       5.461 -36.079 -17.732  1.00  0.00           H  
ATOM     28  CD1 ILE     2       7.584 -35.952 -17.844  1.00  0.00           C  
ATOM     29 HD11 ILE     2       7.533 -36.228 -18.897  1.00  0.00           H  
ATOM     30 HD12 ILE     2       7.684 -34.871 -17.751  1.00  0.00           H  
ATOM     31 HD13 ILE     2       8.529 -36.344 -17.467  1.00  0.00           H  
ATOM     32  C   ILE     2       3.816 -36.710 -15.363  1.00  0.00           C  
ATOM     33  O   ILE     2       3.062 -35.797 -15.490  1.00  0.00           O  
ATOM     34  N   CYS     3       3.565 -37.923 -15.856  1.00  0.00           N  
ATOM     35  H   CYS     3       4.118 -38.728 -15.597  1.00  0.00           H  
ATOM     36  CA  CYS     3       2.356 -38.281 -16.619  1.00  0.00           C  
ATOM     37  HA  CYS     3       2.245 -37.576 -17.443  1.00  0.00           H  
ATOM     38  CB  CYS     3       2.610 -39.695 -17.185  1.00  0.00           C  
ATOM     39  HB2 CYS     3       2.958 -40.404 -16.435  1.00  0.00           H  
ATOM     40  HB3 CYS     3       1.649 -39.987 -17.610  1.00  0.00           H  
ATOM     41  SG  CYS     3       3.742 -39.565 -18.645  1.00  0.00           S  
ATOM     42  HG  CYS     3       2.853 -39.124 -19.540  1.00  0.00           H  
ATOM     43  C   CYS     3       1.032 -38.092 -15.890  1.00  0.00           C  
ATOM     44  O   CYS     3       0.011 -38.175 -16.545  1.00  0.00           O  
ATOM     45  N   LYS     4       1.023 -37.966 -14.566  1.00  0.00           N  
ATOM     46  H   LYS     4       1.945 -37.862 -14.167  1.00  0.00           H  
ATOM     47  CA  LYS     4      -0.162 -37.457 -13.883  1.00  0.00           C  
ATOM     48  HA  LYS     4      -0.940 -38.155 -14.192  1.00  0.00           H  
ATOM     49  CB  LYS     4       0.194 -37.647 -12.378  1.00  0.00           C  
ATOM     50  HB2 LYS     4       0.517 -38.688 -12.342  1.00  0.00           H  
ATOM     51  HB3 LYS     4       1.026 -36.963 -12.212  1.00  0.00           H  
ATOM     52  CG  LYS     4      -0.969 -37.482 -11.371  1.00  0.00           C  
ATOM     53  HG2 LYS     4      -0.504 -37.501 -10.386  1.00  0.00           H  
ATOM     54  HG3 LYS     4      -1.268 -36.441 -11.489  1.00  0.00           H  
ATOM     55  CD  LYS     4      -2.177 -38.455 -11.540  1.00  0.00           C  
ATOM     56  HD2 LYS     4      -1.677 -39.370 -11.858  1.00  0.00           H  
ATOM     57  HD3 LYS     4      -2.633 -38.757 -10.598  1.00  0.00           H  
ATOM     58  CE  LYS     4      -3.221 -38.057 -12.624  1.00  0.00           C  
ATOM     59  HE2 LYS     4      -2.974 -37.942 -13.679  1.00  0.00           H  
ATOM     60  HE3 LYS     4      -3.973 -38.844 -12.585  1.00  0.00           H  
ATOM     61  NZ  LYS     4      -3.804 -36.682 -12.384  1.00  0.00           N  
ATOM     62  HZ1 LYS     4      -2.992 -36.110 -12.566  1.00  0.00           H  
ATOM     63  HZ2 LYS     4      -4.573 -36.457 -13.000  1.00  0.00           H  
ATOM     64  HZ3 LYS     4      -4.211 -36.538 -11.471  1.00  0.00           H  
ATOM     65  C   LYS     4      -0.647 -36.042 -14.259  1.00  0.00           C  
ATOM     66  O   LYS     4      -1.769 -35.717 -13.845  1.00  0.00           O  
ATOM     67  N   ARG     5       0.002 -35.281 -15.180  1.00  0.00           N  
ATOM     68  H   ARG     5       0.931 -35.515 -15.499  1.00  0.00           H  
ATOM     69  CA  ARG     5      -0.593 -34.300 -16.117  1.00  0.00           C  
ATOM     70  HA  ARG     5      -1.643 -34.188 -15.849  1.00  0.00           H  
ATOM     71  CB  ARG     5       0.164 -32.950 -15.881  1.00  0.00           C  
ATOM     72  HB2 ARG     5       0.137 -32.583 -14.855  1.00  0.00           H  
ATOM     73  HB3 ARG     5       1.222 -33.001 -16.137  1.00  0.00           H  
ATOM     74  CG  ARG     5      -0.409 -31.735 -16.723  1.00  0.00           C  
ATOM     75  HG2 ARG     5      -0.361 -32.043 -17.767  1.00  0.00           H  
ATOM     76  HG3 ARG     5      -1.457 -31.654 -16.433  1.00  0.00           H  
ATOM     77  CD  ARG     5       0.421 -30.476 -16.483  1.00  0.00           C  
ATOM     78  HD2 ARG     5       1.488 -30.669 -16.596  1.00  0.00           H  
ATOM     79  HD3 ARG     5       0.123 -29.854 -17.327  1.00  0.00           H  
ATOM     80  NE  ARG     5       0.064 -29.809 -15.199  1.00  0.00           N  
ATOM     81  HE  ARG     5      -0.802 -30.041 -14.734  1.00  0.00           H  
ATOM     82  CZ  ARG     5       0.699 -28.800 -14.669  1.00  0.00           C  
ATOM     83  NH1 ARG     5       1.937 -28.380 -14.902  1.00  0.00           N  
ATOM     84 HH11 ARG     5       2.576 -28.912 -15.475  1.00  0.00           H  
ATOM     85 HH12 ARG     5       2.298 -27.591 -14.385  1.00  0.00           H  
ATOM     86  NH2 ARG     5       0.088 -28.280 -13.595  1.00  0.00           N  
ATOM     87 HH21 ARG     5      -0.828 -28.661 -13.408  1.00  0.00           H  
ATOM     88 HH22 ARG     5       0.407 -27.513 -13.020  1.00  0.00           H  
ATOM     89  C   ARG     5      -0.419 -34.896 -17.515  1.00  0.00           C  
ATOM     90  O   ARG     5       0.665 -34.994 -18.006  1.00  0.00           O  
ATOM     91  N   ASN     6      -1.454 -35.410 -18.215  1.00  0.00           N  
ATOM     92  H   ASN     6      -1.150 -35.780 -19.104  1.00  0.00           H  
ATOM     93  CA  ASN     6      -2.925 -35.326 -18.070  1.00  0.00           C  
ATOM     94  HA  ASN     6      -3.330 -35.664 -19.024  1.00  0.00           H  
ATOM     95  CB  ASN     6      -3.366 -36.410 -17.063  1.00  0.00           C  
ATOM     96  HB2 ASN     6      -2.586 -37.168 -17.004  1.00  0.00           H  
ATOM     97  HB3 ASN     6      -3.310 -36.017 -16.048  1.00  0.00           H  
ATOM     98  CG  ASN     6      -4.752 -37.014 -17.303  1.00  0.00           C  
ATOM     99  OD1 ASN     6      -4.933 -37.989 -17.956  1.00  0.00           O  
ATOM    100  ND2 ASN     6      -5.750 -36.613 -16.519  1.00  0.00           N  
ATOM    101 HD21 ASN     6      -6.640 -37.088 -16.568  1.00  0.00           H  
ATOM    102 HD22 ASN     6      -5.501 -36.073 -15.702  1.00  0.00           H  
ATOM    103  C   ASN     6      -3.517 -33.910 -17.882  1.00  0.00           C  
ATOM    104  O   ASN     6      -2.959 -33.022 -18.533  1.00  0.00           O  
ATOM    105  N   GLY     7      -4.621 -33.752 -17.143  1.00  0.00           N  
ATOM    106  H   GLY     7      -4.959 -34.565 -16.649  1.00  0.00           H  
ATOM    107  CA  GLY     7      -5.380 -32.496 -16.991  1.00  0.00           C  
ATOM    108  HA2 GLY     7      -5.282 -31.787 -17.813  1.00  0.00           H  
ATOM    109  HA3 GLY     7      -6.416 -32.831 -16.946  1.00  0.00           H  
ATOM    110  C   GLY     7      -5.058 -31.720 -15.745  1.00  0.00           C  
ATOM    111  O   GLY     7      -5.295 -30.513 -15.710  1.00  0.00           O  
ATOM    112  N   LEU     8      -4.380 -32.358 -14.752  1.00  0.00           N  
ATOM    113  H   LEU     8      -4.366 -33.365 -14.828  1.00  0.00           H  
ATOM    114  CA  LEU     8      -4.001 -31.864 -13.455  1.00  0.00           C  
ATOM    115  HA  LEU     8      -4.852 -31.943 -12.779  1.00  0.00           H  
ATOM    116  CB  LEU     8      -2.941 -32.807 -12.897  1.00  0.00           C  
ATOM    117  HB2 LEU     8      -3.354 -33.815 -12.859  1.00  0.00           H  
ATOM    118  HB3 LEU     8      -2.067 -32.798 -13.549  1.00  0.00           H  
ATOM    119  CG  LEU     8      -2.483 -32.477 -11.461  1.00  0.00           C  
ATOM    120  HG  LEU     8      -2.302 -31.403 -11.407  1.00  0.00           H  
ATOM    121  CD1 LEU     8      -3.544 -32.905 -10.449  1.00  0.00           C  
ATOM    122 HD11 LEU     8      -3.760 -33.974 -10.442  1.00  0.00           H  
ATOM    123 HD12 LEU     8      -3.325 -32.458  -9.479  1.00  0.00           H  
ATOM    124 HD13 LEU     8      -4.528 -32.518 -10.714  1.00  0.00           H  
ATOM    125  CD2 LEU     8      -1.249 -33.328 -11.094  1.00  0.00           C  
ATOM    126 HD21 LEU     8      -0.473 -33.202 -11.849  1.00  0.00           H  
ATOM    127 HD22 LEU     8      -0.754 -33.003 -10.179  1.00  0.00           H  
ATOM    128 HD23 LEU     8      -1.575 -34.346 -10.879  1.00  0.00           H  
ATOM    129  C   LEU     8      -3.537 -30.393 -13.301  1.00  0.00           C  
ATOM    130  O   LEU     8      -2.395 -30.106 -13.695  1.00  0.00           O  
ATOM    131  N   PRO     9      -4.281 -29.495 -12.644  1.00  0.00           N  
ATOM    132  CD  PRO     9      -5.745 -29.552 -12.460  1.00  0.00           C  
ATOM    133  HD2 PRO     9      -5.955 -30.269 -11.666  1.00  0.00           H  
ATOM    134  HD3 PRO     9      -6.297 -29.778 -13.372  1.00  0.00           H  
ATOM    135  CG  PRO     9      -6.182 -28.199 -11.894  1.00  0.00           C  
ATOM    136  HG2 PRO     9      -7.005 -28.360 -11.199  1.00  0.00           H  
ATOM    137  HG3 PRO     9      -6.435 -27.605 -12.773  1.00  0.00           H  
ATOM    138  CB  PRO     9      -4.919 -27.657 -11.246  1.00  0.00           C  
ATOM    139  HB2 PRO     9      -5.095 -27.875 -10.193  1.00  0.00           H  
ATOM    140  HB3 PRO     9      -4.883 -26.571 -11.335  1.00  0.00           H  
ATOM    141  CA  PRO     9      -3.753 -28.319 -11.918  1.00  0.00           C  
ATOM    142  HA  PRO     9      -3.433 -27.646 -12.714  1.00  0.00           H  
ATOM    143  C   PRO     9      -2.620 -28.558 -11.008  1.00  0.00           C  
ATOM    144  O   PRO     9      -1.471 -28.171 -11.239  1.00  0.00           O  
ATOM    145  N   VAL    10      -2.819 -29.298  -9.924  1.00  0.00           N  
ATOM    146  H   VAL    10      -3.762 -29.611  -9.744  1.00  0.00           H  
ATOM    147  CA  VAL    10      -1.901 -29.599  -8.733  1.00  0.00           C  
ATOM    148  HA  VAL    10      -1.294 -30.419  -9.115  1.00  0.00           H  
ATOM    149  CB  VAL    10      -0.864 -28.526  -8.300  1.00  0.00           C  
ATOM    150  HB  VAL    10      -0.276 -28.310  -9.193  1.00  0.00           H  
ATOM    151  CG1 VAL    10      -1.556 -27.279  -7.704  1.00  0.00           C  
ATOM    152 HG11 VAL    10      -1.781 -27.435  -6.649  1.00  0.00           H  
ATOM    153 HG12 VAL    10      -0.925 -26.400  -7.833  1.00  0.00           H  
ATOM    154 HG13 VAL    10      -2.489 -27.125  -8.247  1.00  0.00           H  
ATOM    155  CG2 VAL    10       0.150 -29.038  -7.328  1.00  0.00           C  
ATOM    156 HG21 VAL    10       0.993 -28.348  -7.303  1.00  0.00           H  
ATOM    157 HG22 VAL    10      -0.277 -29.170  -6.334  1.00  0.00           H  
ATOM    158 HG23 VAL    10       0.595 -29.951  -7.724  1.00  0.00           H  
ATOM    159  C   VAL    10      -2.634 -30.321  -7.571  1.00  0.00           C  
ATOM    160  O   VAL    10      -2.335 -31.388  -7.135  1.00  0.00           O  
ATOM    161  N   CYS    11      -3.818 -29.757  -7.306  1.00  0.00           N  
ATOM    162  H   CYS    11      -3.987 -28.811  -7.615  1.00  0.00           H  
ATOM    163  CA  CYS    11      -5.007 -30.565  -6.844  1.00  0.00           C  
ATOM    164  HA  CYS    11      -4.718 -31.607  -6.712  1.00  0.00           H  
ATOM    165  CB  CYS    11      -5.477 -29.902  -5.564  1.00  0.00           C  
ATOM    166  HB2 CYS    11      -4.685 -29.336  -5.073  1.00  0.00           H  
ATOM    167  HB3 CYS    11      -6.208 -29.120  -5.771  1.00  0.00           H  
ATOM    168  SG  CYS    11      -6.284 -31.121  -4.457  1.00  0.00           S  
ATOM    169  HG  CYS    11      -6.194 -30.425  -3.320  1.00  0.00           H  
ATOM    170  C   CYS    11      -6.119 -30.559  -7.900  1.00  0.00           C  
ATOM    171  O   CYS    11      -5.912 -29.934  -8.986  1.00  0.00           O  
ATOM    172  N   GLY    12      -7.259 -31.177  -7.581  1.00  0.00           N  
ATOM    173  H   GLY    12      -7.412 -31.565  -6.661  1.00  0.00           H  
ATOM    174  CA  GLY    12      -8.413 -30.980  -8.473  1.00  0.00           C  
ATOM    175  HA2 GLY    12      -9.326 -31.434  -8.089  1.00  0.00           H  
ATOM    176  HA3 GLY    12      -8.631 -29.913  -8.509  1.00  0.00           H  
ATOM    177  C   GLY    12      -8.258 -31.552  -9.881  1.00  0.00           C  
ATOM    178  O   GLY    12      -8.610 -30.962 -10.870  1.00  0.00           O  
ATOM    179  N   GLU    13      -7.779 -32.805  -9.931  1.00  0.00           N  
ATOM    180  H   GLU    13      -7.388 -33.185  -9.081  1.00  0.00           H  
ATOM    181  CA  GLU    13      -8.023 -33.871 -10.813  1.00  0.00           C  
ATOM    182  HA  GLU    13      -9.073 -33.781 -11.092  1.00  0.00           H  
ATOM    183  CB  GLU    13      -6.989 -33.662 -11.922  1.00  0.00           C  
ATOM    184  HB2 GLU    13      -6.942 -32.598 -12.157  1.00  0.00           H  
ATOM    185  HB3 GLU    13      -5.972 -34.011 -11.746  1.00  0.00           H  
ATOM    186  CG  GLU    13      -7.437 -34.227 -13.319  1.00  0.00           C  
ATOM    187  HG2 GLU    13      -8.436 -34.662 -13.354  1.00  0.00           H  
ATOM    188  HG3 GLU    13      -7.226 -33.444 -14.047  1.00  0.00           H  
ATOM    189  CD  GLU    13      -6.455 -35.339 -13.708  1.00  0.00           C  
ATOM    190  OE1 GLU    13      -6.633 -36.442 -13.224  1.00  0.00           O  
ATOM    191  OE2 GLU    13      -5.387 -35.043 -14.254  1.00  0.00           O  
ATOM    192  C   GLU    13      -7.758 -35.150  -9.975  1.00  0.00           C  
ATOM    193  O   GLU    13      -7.801 -35.177  -8.723  1.00  0.00           O  
ATOM    194  N   THR    14      -7.466 -36.269 -10.634  1.00  0.00           N  
ATOM    195  H   THR    14      -7.430 -36.326 -11.642  1.00  0.00           H  
ATOM    196  CA  THR    14      -7.030 -37.534  -9.908  1.00  0.00           C  
ATOM    197  HA  THR    14      -7.771 -37.803  -9.155  1.00  0.00           H  
ATOM    198  CB  THR    14      -6.955 -38.734 -10.959  1.00  0.00           C  
ATOM    199  HB  THR    14      -6.650 -39.666 -10.483  1.00  0.00           H  
ATOM    200  CG2 THR    14      -8.248 -39.089 -11.712  1.00  0.00           C  
ATOM    201 HG21 THR    14      -8.497 -38.216 -12.314  1.00  0.00           H  
ATOM    202 HG22 THR    14      -8.137 -39.958 -12.360  1.00  0.00           H  
ATOM    203 HG23 THR    14      -9.137 -39.070 -11.080  1.00  0.00           H  
ATOM    204  OG1 THR    14      -5.952 -38.485 -11.855  1.00  0.00           O  
ATOM    205  HG1 THR    14      -6.277 -37.883 -12.528  1.00  0.00           H  
ATOM    206  C   THR    14      -5.783 -37.409  -9.051  1.00  0.00           C  
ATOM    207  O   THR    14      -4.935 -36.555  -9.227  1.00  0.00           O  
ATOM    208  N   CYS    15      -5.695 -38.254  -8.057  1.00  0.00           N  
ATOM    209  H   CYS    15      -6.534 -38.817  -8.053  1.00  0.00           H  
ATOM    210  CA  CYS    15      -4.741 -38.302  -6.941  1.00  0.00           C  
ATOM    211  HA  CYS    15      -4.800 -37.429  -6.290  1.00  0.00           H  
ATOM    212  CB  CYS    15      -5.174 -39.514  -6.114  1.00  0.00           C  
ATOM    213  HB2 CYS    15      -4.903 -40.386  -6.710  1.00  0.00           H  
ATOM    214  HB3 CYS    15      -4.531 -39.436  -5.238  1.00  0.00           H  
ATOM    215  SG  CYS    15      -6.963 -39.456  -5.634  1.00  0.00           S  
ATOM    216  HG  CYS    15      -6.914 -38.537  -4.666  1.00  0.00           H  
ATOM    217  C   CYS    15      -3.276 -38.380  -7.391  1.00  0.00           C  
ATOM    218  O   CYS    15      -2.880 -39.074  -8.307  1.00  0.00           O  
ATOM    219  N   THR    16      -2.482 -37.520  -6.752  1.00  0.00           N  
ATOM    220  H   THR    16      -2.835 -36.917  -6.023  1.00  0.00           H  
ATOM    221  CA  THR    16      -1.073 -37.269  -7.113  1.00  0.00           C  
ATOM    222  HA  THR    16      -0.943 -37.345  -8.193  1.00  0.00           H  
ATOM    223  CB  THR    16      -0.617 -35.885  -6.647  1.00  0.00           C  
ATOM    224  HB  THR    16       0.460 -36.016  -6.753  1.00  0.00           H  
ATOM    225  CG2 THR    16      -1.159 -34.581  -7.214  1.00  0.00           C  
ATOM    226 HG21 THR    16      -0.466 -33.818  -6.860  1.00  0.00           H  
ATOM    227 HG22 THR    16      -1.012 -34.644  -8.293  1.00  0.00           H  
ATOM    228 HG23 THR    16      -2.218 -34.460  -6.986  1.00  0.00           H  
ATOM    229  OG1 THR    16      -0.862 -35.904  -5.335  1.00  0.00           O  
ATOM    230  HG1 THR    16      -0.062 -35.531  -4.957  1.00  0.00           H  
ATOM    231  C   THR    16      -0.138 -38.326  -6.533  1.00  0.00           C  
ATOM    232  O   THR    16       0.923 -38.522  -7.154  1.00  0.00           O  
ATOM    233  N   LEU    17      -0.376 -38.915  -5.401  1.00  0.00           N  
ATOM    234  H   LEU    17      -1.301 -38.728  -5.041  1.00  0.00           H  
ATOM    235  CA  LEU    17       0.392 -40.050  -4.976  1.00  0.00           C  
ATOM    236  HA  LEU    17       1.402 -39.643  -4.934  1.00  0.00           H  
ATOM    237  CB  LEU    17      -0.087 -40.396  -3.530  1.00  0.00           C  
ATOM    238  HB2 LEU    17      -0.145 -39.534  -2.865  1.00  0.00           H  
ATOM    239  HB3 LEU    17      -1.111 -40.763  -3.600  1.00  0.00           H  
ATOM    240  CG  LEU    17       0.790 -41.383  -2.872  1.00  0.00           C  
ATOM    241  HG  LEU    17       0.674 -42.304  -3.443  1.00  0.00           H  
ATOM    242  CD1 LEU    17       2.306 -41.094  -2.751  1.00  0.00           C  
ATOM    243 HD11 LEU    17       2.791 -41.853  -2.138  1.00  0.00           H  
ATOM    244 HD12 LEU    17       2.758 -41.149  -3.741  1.00  0.00           H  
ATOM    245 HD13 LEU    17       2.391 -40.094  -2.325  1.00  0.00           H  
ATOM    246  CD2 LEU    17       0.150 -41.677  -1.491  1.00  0.00           C  
ATOM    247 HD21 LEU    17       0.160 -40.819  -0.820  1.00  0.00           H  
ATOM    248 HD22 LEU    17      -0.917 -41.885  -1.578  1.00  0.00           H  
ATOM    249 HD23 LEU    17       0.652 -42.437  -0.892  1.00  0.00           H  
ATOM    250  C   LEU    17       0.512 -41.237  -5.974  1.00  0.00           C  
ATOM    251  O   LEU    17      -0.510 -41.604  -6.578  1.00  0.00           O  
ATOM    252  N   GLY    18       1.741 -41.720  -6.220  1.00  0.00           N  
ATOM    253  H   GLY    18       2.476 -41.224  -5.736  1.00  0.00           H  
ATOM    254  CA  GLY    18       2.151 -42.539  -7.375  1.00  0.00           C  
ATOM    255  HA2 GLY    18       1.901 -41.992  -8.284  1.00  0.00           H  
ATOM    256  HA3 GLY    18       3.223 -42.731  -7.415  1.00  0.00           H  
ATOM    257  C   GLY    18       1.401 -43.922  -7.471  1.00  0.00           C  
ATOM    258  O   GLY    18       1.508 -44.751  -6.535  1.00  0.00           O  
ATOM    259  N   THR    19       0.660 -44.131  -8.590  1.00  0.00           N  
ATOM    260  H   THR    19       0.494 -43.315  -9.162  1.00  0.00           H  
ATOM    261  CA  THR    19      -0.292 -45.201  -8.864  1.00  0.00           C  
ATOM    262  HA  THR    19      -0.010 -46.021  -8.203  1.00  0.00           H  
ATOM    263  CB  THR    19      -1.706 -44.720  -8.433  1.00  0.00           C  
ATOM    264  HB  THR    19      -2.492 -45.344  -8.859  1.00  0.00           H  
ATOM    265  CG2 THR    19      -1.990 -44.689  -6.937  1.00  0.00           C  
ATOM    266 HG21 THR    19      -1.996 -45.674  -6.471  1.00  0.00           H  
ATOM    267 HG22 THR    19      -1.242 -44.096  -6.411  1.00  0.00           H  
ATOM    268 HG23 THR    19      -2.946 -44.281  -6.608  1.00  0.00           H  
ATOM    269  OG1 THR    19      -2.028 -43.478  -8.938  1.00  0.00           O  
ATOM    270  HG1 THR    19      -1.598 -42.835  -8.370  1.00  0.00           H  
ATOM    271  C   THR    19      -0.154 -45.518 -10.324  1.00  0.00           C  
ATOM    272  O   THR    19       0.816 -46.051 -10.738  1.00  0.00           O  
ATOM    273  N   CYS    20      -1.160 -45.118 -11.104  1.00  0.00           N  
ATOM    274  H   CYS    20      -1.810 -44.459 -10.700  1.00  0.00           H  
ATOM    275  CA  CYS    20      -1.529 -45.644 -12.459  1.00  0.00           C  
ATOM    276  HA  CYS    20      -1.407 -46.727 -12.457  1.00  0.00           H  
ATOM    277  CB  CYS    20      -2.974 -45.149 -12.665  1.00  0.00           C  
ATOM    278  HB2 CYS    20      -2.884 -44.091 -12.417  1.00  0.00           H  
ATOM    279  HB3 CYS    20      -3.211 -45.386 -13.702  1.00  0.00           H  
ATOM    280  SG  CYS    20      -3.972 -45.870 -11.370  1.00  0.00           S  
ATOM    281  HG  CYS    20      -4.809 -44.853 -11.150  1.00  0.00           H  
ATOM    282  C   CYS    20      -0.690 -45.095 -13.644  1.00  0.00           C  
ATOM    283  O   CYS    20      -1.001 -45.478 -14.793  1.00  0.00           O  
ATOM    284  N   TYR    21       0.118 -44.086 -13.402  1.00  0.00           N  
ATOM    285  H   TYR    21       0.430 -43.902 -12.460  1.00  0.00           H  
ATOM    286  CA  TYR    21       0.188 -43.093 -14.543  1.00  0.00           C  
ATOM    287  HA  TYR    21      -0.609 -43.217 -15.276  1.00  0.00           H  
ATOM    288  CB  TYR    21      -0.116 -41.633 -13.983  1.00  0.00           C  
ATOM    289  HB2 TYR    21      -0.095 -41.779 -12.903  1.00  0.00           H  
ATOM    290  HB3 TYR    21       0.595 -40.890 -14.344  1.00  0.00           H  
ATOM    291  CG  TYR    21      -1.512 -41.256 -14.403  1.00  0.00           C  
ATOM    292  CD1 TYR    21      -1.797 -40.619 -15.651  1.00  0.00           C  
ATOM    293  HD1 TYR    21      -1.084 -40.663 -16.461  1.00  0.00           H  
ATOM    294  CE1 TYR    21      -3.031 -40.282 -16.082  1.00  0.00           C  
ATOM    295  HE1 TYR    21      -3.136 -39.986 -17.115  1.00  0.00           H  
ATOM    296  CZ  TYR    21      -4.123 -40.307 -15.158  1.00  0.00           C  
ATOM    297  OH  TYR    21      -5.345 -39.810 -15.556  1.00  0.00           O  
ATOM    298  HH  TYR    21      -5.261 -39.201 -16.294  1.00  0.00           H  
ATOM    299  CE2 TYR    21      -3.865 -40.953 -13.891  1.00  0.00           C  
ATOM    300  HE2 TYR    21      -4.667 -41.001 -13.169  1.00  0.00           H  
ATOM    301  CD2 TYR    21      -2.610 -41.453 -13.489  1.00  0.00           C  
ATOM    302  HD2 TYR    21      -2.444 -41.822 -12.488  1.00  0.00           H  
ATOM    303  C   TYR    21       1.515 -43.203 -15.406  1.00  0.00           C  
ATOM    304  O   TYR    21       1.612 -42.545 -16.480  1.00  0.00           O  
ATOM    305  N   THR    22       2.542 -43.950 -14.990  1.00  0.00           N  
ATOM    306  H   THR    22       2.395 -44.436 -14.117  1.00  0.00           H  
ATOM    307  CA  THR    22       3.859 -44.356 -15.495  1.00  0.00           C  
ATOM    308  HA  THR    22       4.100 -45.321 -15.050  1.00  0.00           H  
ATOM    309  CB  THR    22       3.935 -44.669 -16.981  1.00  0.00           C  
ATOM    310  HB  THR    22       4.951 -44.949 -17.258  1.00  0.00           H  
ATOM    311  CG2 THR    22       3.036 -45.826 -17.285  1.00  0.00           C  
ATOM    312 HG21 THR    22       3.359 -46.698 -16.716  1.00  0.00           H  
ATOM    313 HG22 THR    22       2.035 -45.447 -17.078  1.00  0.00           H  
ATOM    314 HG23 THR    22       3.192 -46.010 -18.348  1.00  0.00           H  
ATOM    315  OG1 THR    22       3.530 -43.586 -17.787  1.00  0.00           O  
ATOM    316  HG1 THR    22       2.614 -43.428 -17.548  1.00  0.00           H  
ATOM    317  C   THR    22       4.915 -43.346 -14.887  1.00  0.00           C  
ATOM    318  O   THR    22       5.241 -43.393 -13.726  1.00  0.00           O  
ATOM    319  N   GLN    23       5.412 -42.514 -15.797  1.00  0.00           N  
ATOM    320  H   GLN    23       5.103 -42.638 -16.750  1.00  0.00           H  
ATOM    321  CA  GLN    23       6.465 -41.462 -15.516  1.00  0.00           C  
ATOM    322  HA  GLN    23       7.452 -41.922 -15.459  1.00  0.00           H  
ATOM    323  CB  GLN    23       6.574 -40.506 -16.664  1.00  0.00           C  
ATOM    324  HB2 GLN    23       5.518 -40.400 -16.915  1.00  0.00           H  
ATOM    325  HB3 GLN    23       7.045 -39.569 -16.368  1.00  0.00           H  
ATOM    326  CG  GLN    23       7.237 -40.929 -17.962  1.00  0.00           C  
ATOM    327  HG2 GLN    23       7.103 -40.055 -18.600  1.00  0.00           H  
ATOM    328  HG3 GLN    23       8.293 -41.020 -17.704  1.00  0.00           H  
ATOM    329  CD  GLN    23       6.676 -42.207 -18.494  1.00  0.00           C  
ATOM    330  OE1 GLN    23       7.202 -43.201 -18.181  1.00  0.00           O  
ATOM    331  NE2 GLN    23       5.632 -42.293 -19.293  1.00  0.00           N  
ATOM    332 HE21 GLN    23       5.485 -43.215 -19.677  1.00  0.00           H  
ATOM    333 HE22 GLN    23       5.056 -41.503 -19.548  1.00  0.00           H  
ATOM    334  C   GLN    23       6.046 -40.644 -14.241  1.00  0.00           C  
ATOM    335  O   GLN    23       5.150 -39.838 -14.304  1.00  0.00           O  
ATOM    336  N   GLY    24       6.709 -40.997 -13.161  1.00  0.00           N  
ATOM    337  H   GLY    24       7.291 -41.822 -13.152  1.00  0.00           H  
ATOM    338  CA  GLY    24       6.482 -40.267 -11.979  1.00  0.00           C  
ATOM    339  HA2 GLY    24       7.305 -40.456 -11.290  1.00  0.00           H  
ATOM    340  HA3 GLY    24       6.337 -39.206 -12.181  1.00  0.00           H  
ATOM    341  C   GLY    24       5.260 -40.637 -11.190  1.00  0.00           C  
ATOM    342  O   GLY    24       5.359 -41.003 -10.038  1.00  0.00           O  
ATOM    343  N   CYS    25       4.065 -40.573 -11.779  1.00  0.00           N  
ATOM    344  H   CYS    25       4.138 -40.083 -12.659  1.00  0.00           H  
ATOM    345  CA  CYS    25       2.680 -40.916 -11.433  1.00  0.00           C  
ATOM    346  HA  CYS    25       2.052 -40.589 -12.262  1.00  0.00           H  
ATOM    347  CB  CYS    25       2.218 -40.155 -10.196  1.00  0.00           C  
ATOM    348  HB2 CYS    25       2.352 -39.081 -10.324  1.00  0.00           H  
ATOM    349  HB3 CYS    25       2.887 -40.491  -9.403  1.00  0.00           H  
ATOM    350  SG  CYS    25       0.458 -40.330  -9.969  1.00  0.00           S  
ATOM    351  HG  CYS    25       0.312 -39.728  -8.785  1.00  0.00           H  
ATOM    352  C   CYS    25       2.516 -42.441 -11.211  1.00  0.00           C  
ATOM    353  O   CYS    25       1.350 -42.925 -11.199  1.00  0.00           O  
ATOM    354  N   THR    26       3.574 -43.176 -10.940  1.00  0.00           N  
ATOM    355  H   THR    26       4.483 -42.744 -11.024  1.00  0.00           H  
ATOM    356  CA  THR    26       3.769 -44.582 -10.542  1.00  0.00           C  
ATOM    357  HA  THR    26       2.915 -44.876  -9.932  1.00  0.00           H  
ATOM    358  CB  THR    26       3.832 -45.510 -11.687  1.00  0.00           C  
ATOM    359  HB  THR    26       4.691 -45.235 -12.298  1.00  0.00           H  
ATOM    360  CG2 THR    26       4.009 -46.910 -11.320  1.00  0.00           C  
ATOM    361 HG21 THR    26       4.311 -47.512 -12.177  1.00  0.00           H  
ATOM    362 HG22 THR    26       4.852 -46.950 -10.631  1.00  0.00           H  
ATOM    363 HG23 THR    26       3.179 -47.323 -10.746  1.00  0.00           H  
ATOM    364  OG1 THR    26       2.762 -45.445 -12.541  1.00  0.00           O  
ATOM    365  HG1 THR    26       2.001 -45.518 -11.960  1.00  0.00           H  
ATOM    366  C   THR    26       5.000 -44.512  -9.699  1.00  0.00           C  
ATOM    367  O   THR    26       6.041 -43.966 -10.075  1.00  0.00           O  
ATOM    368  N   CYS    27       4.917 -44.987  -8.482  1.00  0.00           N  
ATOM    369  H   CYS    27       4.103 -45.561  -8.314  1.00  0.00           H  
ATOM    370  CA  CYS    27       5.811 -44.986  -7.333  1.00  0.00           C  
ATOM    371  HA  CYS    27       6.590 -45.746  -7.399  1.00  0.00           H  
ATOM    372  CB  CYS    27       4.997 -45.469  -6.101  1.00  0.00           C  
ATOM    373  HB2 CYS    27       5.603 -45.591  -5.203  1.00  0.00           H  
ATOM    374  HB3 CYS    27       4.208 -44.753  -5.873  1.00  0.00           H  
ATOM    375  SG  CYS    27       4.041 -47.038  -6.507  1.00  0.00           S  
ATOM    376  HG  CYS    27       2.875 -46.782  -5.907  1.00  0.00           H  
ATOM    377  C   CYS    27       6.550 -43.670  -6.953  1.00  0.00           C  
ATOM    378  O   CYS    27       7.259 -43.711  -5.996  1.00  0.00           O  
ATOM    379  N   SER    28       6.193 -42.499  -7.498  1.00  0.00           N  
ATOM    380  H   SER    28       5.760 -42.497  -8.411  1.00  0.00           H  
ATOM    381  CA  SER    28       6.315 -41.203  -6.791  1.00  0.00           C  
ATOM    382  HA  SER    28       6.124 -41.434  -5.743  1.00  0.00           H  
ATOM    383  CB  SER    28       7.790 -40.725  -6.912  1.00  0.00           C  
ATOM    384  HB2 SER    28       7.992 -39.732  -6.512  1.00  0.00           H  
ATOM    385  HB3 SER    28       8.133 -40.816  -7.942  1.00  0.00           H  
ATOM    386  OG  SER    28       8.626 -41.467  -6.116  1.00  0.00           O  
ATOM    387  HG  SER    28       8.182 -42.301  -5.946  1.00  0.00           H  
ATOM    388  C   SER    28       5.234 -40.163  -7.111  1.00  0.00           C  
ATOM    389  O   SER    28       4.099 -40.223  -6.662  1.00  0.00           O  
ATOM    390  N   TRP    29       5.666 -39.094  -7.874  1.00  0.00           N  
ATOM    391  H   TRP    29       6.545 -39.165  -8.365  1.00  0.00           H  
ATOM    392  CA  TRP    29       4.865 -37.837  -8.076  1.00  0.00           C  
ATOM    393  HA  TRP    29       3.825 -37.995  -7.791  1.00  0.00           H  
ATOM    394  CB  TRP    29       5.515 -36.847  -7.098  1.00  0.00           C  
ATOM    395  HB2 TRP    29       6.471 -36.598  -7.558  1.00  0.00           H  
ATOM    396  HB3 TRP    29       5.707 -37.460  -6.217  1.00  0.00           H  
ATOM    397  CG  TRP    29       4.659 -35.684  -6.854  1.00  0.00           C  
ATOM    398  CD1 TRP    29       4.751 -34.467  -7.470  1.00  0.00           C  
ATOM    399  HD1 TRP    29       5.317 -34.241  -8.361  1.00  0.00           H  
ATOM    400  NE1 TRP    29       3.901 -33.611  -6.816  1.00  0.00           N  
ATOM    401  HE1 TRP    29       3.859 -32.642  -7.097  1.00  0.00           H  
ATOM    402  CE2 TRP    29       3.091 -34.203  -5.833  1.00  0.00           C  
ATOM    403  CZ2 TRP    29       2.137 -33.711  -4.935  1.00  0.00           C  
ATOM    404  HZ2 TRP    29       1.923 -32.652  -4.924  1.00  0.00           H  
ATOM    405  CH2 TRP    29       1.524 -34.683  -4.134  1.00  0.00           C  
ATOM    406  HH2 TRP    29       0.768 -34.349  -3.439  1.00  0.00           H  
ATOM    407  CZ3 TRP    29       1.917 -36.070  -4.190  1.00  0.00           C  
ATOM    408  HZ3 TRP    29       1.522 -36.755  -3.454  1.00  0.00           H  
ATOM    409  CE3 TRP    29       2.933 -36.476  -5.091  1.00  0.00           C  
ATOM    410  HE3 TRP    29       3.334 -37.479  -5.113  1.00  0.00           H  
ATOM    411  CD2 TRP    29       3.585 -35.538  -5.905  1.00  0.00           C  
ATOM    412  C   TRP    29       4.955 -37.204  -9.479  1.00  0.00           C  
ATOM    413  O   TRP    29       5.987 -37.391 -10.098  1.00  0.00           O  
TER   
END   
