# Supplementary material for: Prediction of Anticancer Peptides with High Efficacy and Low Toxicity by Hybrid Model Based on 3D Structure of Peptides
Source: Int J Mol Sci. 2021 May 26;22(11):5630. doi: 10.3390/ijms22115630 (PMC8198792; doi:10.3390/ijms22115630)
Supplement: Supplementary file 1 [file ijms-22-05630-s001.zip › Supplement2(Datasets)/ACPs(PDB)/D1/PDB(Negative)/(154)NL_satpdb10441.pdb]

ATOM      1  N   GLY     1       0.898 -12.642  13.821  1.00  0.00           N  
ATOM      2  H   GLY     1       0.871 -13.644  13.698  1.00  0.00           H  
ATOM      3  CA  GLY     1      -0.374 -11.984  13.393  1.00  0.00           C  
ATOM      4  HA2 GLY     1      -1.144 -12.427  14.025  1.00  0.00           H  
ATOM      5  HA3 GLY     1      -0.250 -10.920  13.590  1.00  0.00           H  
ATOM      6  C   GLY     1      -0.661 -12.271  11.900  1.00  0.00           C  
ATOM      7  O   GLY     1      -1.801 -12.165  11.462  1.00  0.00           O  
ATOM      8  N   THR     2       0.292 -12.871  11.083  1.00  0.00           N  
ATOM      9  H   THR     2       1.171 -12.882  11.580  1.00  0.00           H  
ATOM     10  CA  THR     2       0.067 -13.729   9.933  1.00  0.00           C  
ATOM     11  HA  THR     2      -0.693 -13.248   9.317  1.00  0.00           H  
ATOM     12  CB  THR     2       1.365 -13.909   9.089  1.00  0.00           C  
ATOM     13  HB  THR     2       1.090 -14.541   8.244  1.00  0.00           H  
ATOM     14  CG2 THR     2       1.760 -12.621   8.440  1.00  0.00           C  
ATOM     15 HG21 THR     2       2.190 -11.932   9.166  1.00  0.00           H  
ATOM     16 HG22 THR     2       2.519 -12.875   7.700  1.00  0.00           H  
ATOM     17 HG23 THR     2       0.807 -12.254   8.061  1.00  0.00           H  
ATOM     18  OG1 THR     2       2.379 -14.407   9.885  1.00  0.00           O  
ATOM     19  HG1 THR     2       2.995 -13.684  10.022  1.00  0.00           H  
ATOM     20  C   THR     2      -0.557 -15.146  10.374  1.00  0.00           C  
ATOM     21  O   THR     2      -0.374 -15.420  11.575  1.00  0.00           O  
ATOM     22  N   PRO     3      -1.298 -16.015   9.602  1.00  0.00           N  
ATOM     23  CD  PRO     3      -1.354 -16.067   8.142  1.00  0.00           C  
ATOM     24  HD2 PRO     3      -0.412 -16.232   7.619  1.00  0.00           H  
ATOM     25  HD3 PRO     3      -1.745 -15.113   7.790  1.00  0.00           H  
ATOM     26  CG  PRO     3      -2.251 -17.258   7.824  1.00  0.00           C  
ATOM     27  HG2 PRO     3      -2.807 -17.138   6.894  1.00  0.00           H  
ATOM     28  HG3 PRO     3      -1.642 -18.146   7.654  1.00  0.00           H  
ATOM     29  CB  PRO     3      -3.161 -17.405   9.086  1.00  0.00           C  
ATOM     30  HB2 PRO     3      -3.554 -18.412   9.229  1.00  0.00           H  
ATOM     31  HB3 PRO     3      -3.849 -16.561   9.123  1.00  0.00           H  
ATOM     32  CA  PRO     3      -2.127 -17.022  10.173  1.00  0.00           C  
ATOM     33  HA  PRO     3      -2.858 -16.683  10.907  1.00  0.00           H  
ATOM     34  C   PRO     3      -1.406 -18.270  10.676  1.00  0.00           C  
ATOM     35  O   PRO     3      -1.977 -18.925  11.504  1.00  0.00           O  
ATOM     36  N   CYS     4      -0.315 -18.751  10.046  1.00  0.00           N  
ATOM     37  H   CYS     4       0.153 -18.153   9.381  1.00  0.00           H  
ATOM     38  CA  CYS     4       0.150 -20.134  10.081  1.00  0.00           C  
ATOM     39  HA  CYS     4       0.436 -20.471  11.077  1.00  0.00           H  
ATOM     40  CB  CYS     4      -0.924 -21.053   9.520  1.00  0.00           C  
ATOM     41  HB2 CYS     4      -1.830 -20.962  10.119  1.00  0.00           H  
ATOM     42  HB3 CYS     4      -0.968 -20.995   8.432  1.00  0.00           H  
ATOM     43  SG  CYS     4      -0.545 -22.794   9.941  1.00  0.00           S  
ATOM     44  HG  CYS     4      -1.634 -23.289   9.348  1.00  0.00           H  
ATOM     45  C   CYS     4       1.465 -20.204   9.373  1.00  0.00           C  
ATOM     46  O   CYS     4       1.980 -19.333   8.636  1.00  0.00           O  
ATOM     47  N   GLY     5       2.101 -21.385   9.409  1.00  0.00           N  
ATOM     48  H   GLY     5       1.828 -22.150  10.009  1.00  0.00           H  
ATOM     49  CA  GLY     5       3.320 -21.779   8.748  1.00  0.00           C  
ATOM     50  HA2 GLY     5       3.290 -22.847   8.533  1.00  0.00           H  
ATOM     51  HA3 GLY     5       3.471 -21.200   7.836  1.00  0.00           H  
ATOM     52  C   GLY     5       4.581 -21.668   9.558  1.00  0.00           C  
ATOM     53  O   GLY     5       4.662 -22.020  10.736  1.00  0.00           O  
ATOM     54  N   GLU     6       5.547 -21.243   8.775  1.00  0.00           N  
ATOM     55  H   GLU     6       5.230 -21.027   7.841  1.00  0.00           H  
ATOM     56  CA  GLU     6       6.875 -20.870   9.200  1.00  0.00           C  
ATOM     57  HA  GLU     6       7.039 -20.968  10.273  1.00  0.00           H  
ATOM     58  CB  GLU     6       7.983 -21.663   8.475  1.00  0.00           C  
ATOM     59  HB2 GLU     6       7.545 -22.653   8.345  1.00  0.00           H  
ATOM     60  HB3 GLU     6       8.156 -21.294   7.464  1.00  0.00           H  
ATOM     61  CG  GLU     6       9.251 -21.941   9.357  1.00  0.00           C  
ATOM     62  HG2 GLU     6       9.016 -22.418  10.308  1.00  0.00           H  
ATOM     63  HG3 GLU     6       9.872 -22.699   8.879  1.00  0.00           H  
ATOM     64  CD  GLU     6      10.209 -20.689   9.411  1.00  0.00           C  
ATOM     65  OE1 GLU     6      10.236 -20.020  10.478  1.00  0.00           O  
ATOM     66  OE2 GLU     6      10.799 -20.260   8.401  1.00  0.00           O  
ATOM     67  C   GLU     6       7.070 -19.333   8.958  1.00  0.00           C  
ATOM     68  O   GLU     6       6.297 -18.711   8.199  1.00  0.00           O  
ATOM     69  N   SER     7       7.974 -18.704   9.651  1.00  0.00           N  
ATOM     70  H   SER     7       8.560 -19.319  10.198  1.00  0.00           H  
ATOM     71  CA  SER     7       8.477 -17.346   9.386  1.00  0.00           C  
ATOM     72  HA  SER     7       7.729 -16.575   9.570  1.00  0.00           H  
ATOM     73  CB  SER     7       9.703 -17.040  10.269  1.00  0.00           C  
ATOM     74  HB2 SER     7      10.605 -17.373   9.755  1.00  0.00           H  
ATOM     75  HB3 SER     7       9.822 -15.963  10.385  1.00  0.00           H  
ATOM     76  OG  SER     7       9.729 -17.641  11.527  1.00  0.00           O  
ATOM     77  HG  SER     7       9.963 -18.552  11.335  1.00  0.00           H  
ATOM     78  C   SER     7       8.820 -17.186   7.937  1.00  0.00           C  
ATOM     79  O   SER     7       8.729 -16.108   7.426  1.00  0.00           O  
ATOM     80  N   CYS     8       9.101 -18.228   7.157  1.00  0.00           N  
ATOM     81  H   CYS     8       9.504 -19.079   7.521  1.00  0.00           H  
ATOM     82  CA  CYS     8       8.973 -18.164   5.666  1.00  0.00           C  
ATOM     83  HA  CYS     8       9.683 -17.378   5.410  1.00  0.00           H  
ATOM     84  CB  CYS     8       9.317 -19.536   5.096  1.00  0.00           C  
ATOM     85  HB2 CYS     8       8.619 -20.270   5.498  1.00  0.00           H  
ATOM     86  HB3 CYS     8       8.990 -19.486   4.057  1.00  0.00           H  
ATOM     87  SG  CYS     8      11.065 -20.067   5.205  1.00  0.00           S  
ATOM     88  HG  CYS     8      11.013 -20.121   6.539  1.00  0.00           H  
ATOM     89  C   CYS     8       7.634 -17.755   4.972  1.00  0.00           C  
ATOM     90  O   CYS     8       7.646 -17.542   3.772  1.00  0.00           O  
ATOM     91  N   VAL     9       6.544 -17.519   5.721  1.00  0.00           N  
ATOM     92  H   VAL     9       6.634 -17.726   6.705  1.00  0.00           H  
ATOM     93  CA  VAL     9       5.212 -16.851   5.329  1.00  0.00           C  
ATOM     94  HA  VAL     9       4.946 -17.364   4.405  1.00  0.00           H  
ATOM     95  CB  VAL     9       4.037 -17.142   6.364  1.00  0.00           C  
ATOM     96  HB  VAL     9       4.067 -18.161   6.750  1.00  0.00           H  
ATOM     97  CG1 VAL     9       4.184 -16.342   7.664  1.00  0.00           C  
ATOM     98 HG11 VAL     9       5.187 -16.184   8.062  1.00  0.00           H  
ATOM     99 HG12 VAL     9       3.769 -15.342   7.535  1.00  0.00           H  
ATOM    100 HG13 VAL     9       3.684 -16.889   8.462  1.00  0.00           H  
ATOM    101  CG2 VAL     9       2.640 -16.786   5.847  1.00  0.00           C  
ATOM    102 HG21 VAL     9       1.891 -16.949   6.621  1.00  0.00           H  
ATOM    103 HG22 VAL     9       2.576 -15.781   5.430  1.00  0.00           H  
ATOM    104 HG23 VAL     9       2.387 -17.480   5.045  1.00  0.00           H  
ATOM    105  C   VAL     9       5.448 -15.330   5.030  1.00  0.00           C  
ATOM    106  O   VAL     9       4.747 -14.367   5.444  1.00  0.00           O  
ATOM    107  N   TYR    10       6.399 -15.062   4.140  1.00  0.00           N  
ATOM    108  H   TYR    10       6.890 -15.916   3.917  1.00  0.00           H  
ATOM    109  CA  TYR    10       6.827 -13.722   3.607  1.00  0.00           C  
ATOM    110  HA  TYR    10       7.160 -13.193   4.501  1.00  0.00           H  
ATOM    111  CB  TYR    10       8.121 -13.932   2.765  1.00  0.00           C  
ATOM    112  HB2 TYR    10       8.868 -14.435   3.381  1.00  0.00           H  
ATOM    113  HB3 TYR    10       7.940 -14.487   1.845  1.00  0.00           H  
ATOM    114  CG  TYR    10       8.758 -12.574   2.439  1.00  0.00           C  
ATOM    115  CD1 TYR    10       9.723 -12.058   3.333  1.00  0.00           C  
ATOM    116  HD1 TYR    10       9.851 -12.488   4.315  1.00  0.00           H  
ATOM    117  CE1 TYR    10      10.271 -10.818   3.063  1.00  0.00           C  
ATOM    118  HE1 TYR    10      11.075 -10.431   3.672  1.00  0.00           H  
ATOM    119  CZ  TYR    10      10.177 -10.305   1.750  1.00  0.00           C  
ATOM    120  OH  TYR    10      10.937  -9.197   1.392  1.00  0.00           O  
ATOM    121  HH  TYR    10      11.188  -8.745   2.201  1.00  0.00           H  
ATOM    122  CE2 TYR    10       9.198 -10.749   0.869  1.00  0.00           C  
ATOM    123  HE2 TYR    10       9.060 -10.241  -0.074  1.00  0.00           H  
ATOM    124  CD2 TYR    10       8.499 -11.963   1.205  1.00  0.00           C  
ATOM    125  HD2 TYR    10       7.740 -12.320   0.525  1.00  0.00           H  
ATOM    126  C   TYR    10       5.738 -12.842   2.943  1.00  0.00           C  
ATOM    127  O   TYR    10       5.647 -12.792   1.737  1.00  0.00           O  
ATOM    128  N   ILE    11       4.986 -12.199   3.806  1.00  0.00           N  
ATOM    129  H   ILE    11       5.197 -12.326   4.785  1.00  0.00           H  
ATOM    130  CA  ILE    11       3.871 -11.361   3.296  1.00  0.00           C  
ATOM    131  HA  ILE    11       3.429 -11.894   2.454  1.00  0.00           H  
ATOM    132  CB  ILE    11       2.822 -11.373   4.405  1.00  0.00           C  
ATOM    133  HB  ILE    11       2.888 -12.342   4.900  1.00  0.00           H  
ATOM    134  CG2 ILE    11       3.113 -10.185   5.435  1.00  0.00           C  
ATOM    135 HG21 ILE    11       4.176 -10.181   5.676  1.00  0.00           H  
ATOM    136 HG22 ILE    11       2.923  -9.247   4.913  1.00  0.00           H  
ATOM    137 HG23 ILE    11       2.473 -10.362   6.299  1.00  0.00           H  
ATOM    138  CG1 ILE    11       1.370 -11.282   3.955  1.00  0.00           C  
ATOM    139 HG12 ILE    11       0.802 -10.962   4.828  1.00  0.00           H  
ATOM    140 HG13 ILE    11       1.231 -10.544   3.165  1.00  0.00           H  
ATOM    141  CD1 ILE    11       0.893 -12.631   3.437  1.00  0.00           C  
ATOM    142 HD11 ILE    11       1.515 -13.021   2.631  1.00  0.00           H  
ATOM    143 HD12 ILE    11       0.803 -13.371   4.232  1.00  0.00           H  
ATOM    144 HD13 ILE    11      -0.099 -12.597   2.985  1.00  0.00           H  
ATOM    145  C   ILE    11       4.416  -9.977   2.777  1.00  0.00           C  
ATOM    146  O   ILE    11       5.298  -9.347   3.476  1.00  0.00           O  
ATOM    147  N   PRO    12       3.802  -9.401   1.767  1.00  0.00           N  
ATOM    148  CD  PRO    12       3.061 -10.059   0.653  1.00  0.00           C  
ATOM    149  HD2 PRO    12       2.153 -10.544   1.011  1.00  0.00           H  
ATOM    150  HD3 PRO    12       3.663 -10.826   0.166  1.00  0.00           H  
ATOM    151  CG  PRO    12       2.678  -8.963  -0.284  1.00  0.00           C  
ATOM    152  HG2 PRO    12       1.702  -8.549  -0.029  1.00  0.00           H  
ATOM    153  HG3 PRO    12       2.767  -9.246  -1.333  1.00  0.00           H  
ATOM    154  CB  PRO    12       3.758  -7.881  -0.099  1.00  0.00           C  
ATOM    155  HB2 PRO    12       3.467  -6.830  -0.074  1.00  0.00           H  
ATOM    156  HB3 PRO    12       4.588  -7.942  -0.802  1.00  0.00           H  
ATOM    157  CA  PRO    12       4.174  -8.108   1.347  1.00  0.00           C  
ATOM    158  HA  PRO    12       5.243  -7.898   1.315  1.00  0.00           H  
ATOM    159  C   PRO    12       3.695  -7.027   2.348  1.00  0.00           C  
ATOM    160  O   PRO    12       2.593  -7.202   2.871  1.00  0.00           O  
ATOM    161  N   CYS    13       4.371  -5.839   2.421  1.00  0.00           N  
ATOM    162  H   CYS    13       5.226  -5.695   1.903  1.00  0.00           H  
ATOM    163  CA  CYS    13       3.995  -4.704   3.299  1.00  0.00           C  
ATOM    164  HA  CYS    13       4.690  -3.916   3.008  1.00  0.00           H  
ATOM    165  CB  CYS    13       2.624  -4.106   2.938  1.00  0.00           C  
ATOM    166  HB2 CYS    13       1.883  -4.893   3.083  1.00  0.00           H  
ATOM    167  HB3 CYS    13       2.399  -3.204   3.507  1.00  0.00           H  
ATOM    168  SG  CYS    13       2.476  -3.659   1.122  1.00  0.00           S  
ATOM    169  HG  CYS    13       1.151  -3.525   1.228  1.00  0.00           H  
ATOM    170  C   CYS    13       4.196  -4.971   4.832  1.00  0.00           C  
ATOM    171  O   CYS    13       4.917  -4.237   5.525  1.00  0.00           O  
ATOM    172  N   PHE    14       3.624  -6.009   5.439  1.00  0.00           N  
ATOM    173  H   PHE    14       3.048  -6.620   4.879  1.00  0.00           H  
ATOM    174  CA  PHE    14       3.592  -6.319   6.808  1.00  0.00           C  
ATOM    175  HA  PHE    14       3.697  -5.442   7.447  1.00  0.00           H  
ATOM    176  CB  PHE    14       2.197  -6.906   7.114  1.00  0.00           C  
ATOM    177  HB2 PHE    14       1.521  -6.121   6.776  1.00  0.00           H  
ATOM    178  HB3 PHE    14       2.192  -7.797   6.486  1.00  0.00           H  
ATOM    179  CG  PHE    14       2.049  -7.271   8.550  1.00  0.00           C  
ATOM    180  CD1 PHE    14       1.822  -8.634   8.928  1.00  0.00           C  
ATOM    181  HD1 PHE    14       1.678  -9.414   8.196  1.00  0.00           H  
ATOM    182  CE1 PHE    14       1.781  -9.013  10.268  1.00  0.00           C  
ATOM    183  HE1 PHE    14       1.465  -9.994  10.593  1.00  0.00           H  
ATOM    184  CZ  PHE    14       2.032  -8.110  11.256  1.00  0.00           C  
ATOM    185  HZ  PHE    14       2.155  -8.364  12.299  1.00  0.00           H  
ATOM    186  CE2 PHE    14       2.314  -6.766  10.949  1.00  0.00           C  
ATOM    187  HE2 PHE    14       2.670  -6.030  11.654  1.00  0.00           H  
ATOM    188  CD2 PHE    14       2.294  -6.328   9.620  1.00  0.00           C  
ATOM    189  HD2 PHE    14       2.474  -5.274   9.467  1.00  0.00           H  
ATOM    190  C   PHE    14       4.858  -7.205   7.074  1.00  0.00           C  
ATOM    191  O   PHE    14       4.689  -8.323   7.553  1.00  0.00           O  
ATOM    192  N   THR    15       6.089  -6.726   6.772  1.00  0.00           N  
ATOM    193  H   THR    15       6.125  -5.805   6.358  1.00  0.00           H  
ATOM    194  CA  THR    15       7.188  -7.767   6.448  1.00  0.00           C  
ATOM    195  HA  THR    15       6.686  -8.723   6.302  1.00  0.00           H  
ATOM    196  CB  THR    15       7.860  -7.143   5.131  1.00  0.00           C  
ATOM    197  HB  THR    15       8.291  -6.187   5.431  1.00  0.00           H  
ATOM    198  CG2 THR    15       9.062  -7.837   4.545  1.00  0.00           C  
ATOM    199 HG21 THR    15       9.929  -7.702   5.190  1.00  0.00           H  
ATOM    200 HG22 THR    15       8.823  -8.898   4.474  1.00  0.00           H  
ATOM    201 HG23 THR    15       9.161  -7.490   3.516  1.00  0.00           H  
ATOM    202  OG1 THR    15       6.934  -6.945   4.046  1.00  0.00           O  
ATOM    203  HG1 THR    15       6.584  -7.828   3.905  1.00  0.00           H  
ATOM    204  C   THR    15       8.143  -7.943   7.591  1.00  0.00           C  
ATOM    205  O   THR    15       9.157  -8.586   7.365  1.00  0.00           O  
ATOM    206  N   ALA    16       7.736  -7.703   8.887  1.00  0.00           N  
ATOM    207  H   ALA    16       6.894  -7.158   9.006  1.00  0.00           H  
ATOM    208  CA  ALA    16       8.504  -8.072  10.035  1.00  0.00           C  
ATOM    209  HA  ALA    16       9.574  -7.890   9.931  1.00  0.00           H  
ATOM    210  CB  ALA    16       8.063  -7.153  11.179  1.00  0.00           C  
ATOM    211  HB1 ALA    16       8.494  -7.455  12.135  1.00  0.00           H  
ATOM    212  HB2 ALA    16       8.417  -6.141  10.982  1.00  0.00           H  
ATOM    213  HB3 ALA    16       6.986  -7.136  11.342  1.00  0.00           H  
ATOM    214  C   ALA    16       8.483  -9.616  10.358  1.00  0.00           C  
ATOM    215  O   ALA    16       8.453 -10.003  11.541  1.00  0.00           O  
ATOM    216  N   VAL    17       8.400 -10.404   9.263  1.00  0.00           N  
ATOM    217  H   VAL    17       8.482  -9.903   8.390  1.00  0.00           H  
ATOM    218  CA  VAL    17       8.384 -11.824   9.267  1.00  0.00           C  
ATOM    219  HA  VAL    17       9.025 -12.107  10.101  1.00  0.00           H  
ATOM    220  CB  VAL    17       7.001 -12.439   9.615  1.00  0.00           C  
ATOM    221  HB  VAL    17       6.790 -12.069  10.619  1.00  0.00           H  
ATOM    222  CG1 VAL    17       5.842 -11.954   8.722  1.00  0.00           C  
ATOM    223 HG11 VAL    17       4.858 -12.337   8.993  1.00  0.00           H  
ATOM    224 HG12 VAL    17       5.763 -10.873   8.608  1.00  0.00           H  
ATOM    225 HG13 VAL    17       6.073 -12.350   7.733  1.00  0.00           H  
ATOM    226  CG2 VAL    17       6.933 -14.000   9.618  1.00  0.00           C  
ATOM    227 HG21 VAL    17       5.925 -14.321   9.880  1.00  0.00           H  
ATOM    228 HG22 VAL    17       7.024 -14.355   8.591  1.00  0.00           H  
ATOM    229 HG23 VAL    17       7.735 -14.494  10.168  1.00  0.00           H  
ATOM    230  C   VAL    17       9.101 -12.435   8.012  1.00  0.00           C  
ATOM    231  O   VAL    17       8.675 -12.205   6.849  1.00  0.00           O  
ATOM    232  N   VAL    18      10.077 -13.275   8.218  1.00  0.00           N  
ATOM    233  H   VAL    18      10.255 -13.587   9.162  1.00  0.00           H  
ATOM    234  CA  VAL    18      10.882 -13.905   7.166  1.00  0.00           C  
ATOM    235  HA  VAL    18      10.182 -14.290   6.425  1.00  0.00           H  
ATOM    236  CB  VAL    18      11.908 -12.836   6.589  1.00  0.00           C  
ATOM    237  HB  VAL    18      11.304 -11.940   6.449  1.00  0.00           H  
ATOM    238  CG1 VAL    18      13.015 -12.406   7.574  1.00  0.00           C  
ATOM    239 HG11 VAL    18      13.554 -11.658   6.993  1.00  0.00           H  
ATOM    240 HG12 VAL    18      12.620 -12.083   8.537  1.00  0.00           H  
ATOM    241 HG13 VAL    18      13.639 -13.299   7.615  1.00  0.00           H  
ATOM    242  CG2 VAL    18      12.487 -13.249   5.243  1.00  0.00           C  
ATOM    243 HG21 VAL    18      11.744 -13.780   4.647  1.00  0.00           H  
ATOM    244 HG22 VAL    18      12.701 -12.321   4.712  1.00  0.00           H  
ATOM    245 HG23 VAL    18      13.405 -13.818   5.394  1.00  0.00           H  
ATOM    246  C   VAL    18      11.663 -15.136   7.683  1.00  0.00           C  
ATOM    247  O   VAL    18      11.658 -15.278   8.933  1.00  0.00           O  
ATOM    248  N   GLY    19      12.230 -16.037   6.863  1.00  0.00           N  
ATOM    249  H   GLY    19      12.024 -15.951   5.878  1.00  0.00           H  
ATOM    250  CA  GLY    19      12.632 -17.428   7.311  1.00  0.00           C  
ATOM    251  HA2 GLY    19      11.723 -18.028   7.346  1.00  0.00           H  
ATOM    252  HA3 GLY    19      13.253 -17.935   6.572  1.00  0.00           H  
ATOM    253  C   GLY    19      13.331 -17.588   8.706  1.00  0.00           C  
ATOM    254  O   GLY    19      14.226 -16.814   9.025  1.00  0.00           O  
ATOM    255  N   CYS    20      12.999 -18.625   9.454  1.00  0.00           N  
ATOM    256  H   CYS    20      12.266 -19.207   9.075  1.00  0.00           H  
ATOM    257  CA  CYS    20      13.588 -19.076  10.721  1.00  0.00           C  
ATOM    258  HA  CYS    20      13.044 -19.961  11.052  1.00  0.00           H  
ATOM    259  CB  CYS    20      14.993 -19.437  10.392  1.00  0.00           C  
ATOM    260  HB2 CYS    20      15.566 -18.571  10.060  1.00  0.00           H  
ATOM    261  HB3 CYS    20      15.563 -19.780  11.254  1.00  0.00           H  
ATOM    262  SG  CYS    20      15.011 -20.740   9.203  1.00  0.00           S  
ATOM    263  HG  CYS    20      14.690 -21.640  10.137  1.00  0.00           H  
ATOM    264  C   CYS    20      13.467 -18.123  11.892  1.00  0.00           C  
ATOM    265  O   CYS    20      13.641 -18.534  13.104  1.00  0.00           O  
ATOM    266  N   THR    21      13.257 -16.775  11.754  1.00  0.00           N  
ATOM    267  H   THR    21      13.273 -16.513  10.779  1.00  0.00           H  
ATOM    268  CA  THR    21      13.283 -15.694  12.751  1.00  0.00           C  
ATOM    269  HA  THR    21      14.284 -15.693  13.182  1.00  0.00           H  
ATOM    270  CB  THR    21      12.833 -14.338  12.199  1.00  0.00           C  
ATOM    271  HB  THR    21      12.627 -13.694  13.054  1.00  0.00           H  
ATOM    272  CG2 THR    21      13.824 -13.519  11.502  1.00  0.00           C  
ATOM    273 HG21 THR    21      13.322 -12.662  11.055  1.00  0.00           H  
ATOM    274 HG22 THR    21      14.565 -13.200  12.235  1.00  0.00           H  
ATOM    275 HG23 THR    21      14.351 -13.999  10.677  1.00  0.00           H  
ATOM    276  OG1 THR    21      11.624 -14.458  11.478  1.00  0.00           O  
ATOM    277  HG1 THR    21      11.809 -14.913  10.654  1.00  0.00           H  
ATOM    278  C   THR    21      12.446 -15.973  14.010  1.00  0.00           C  
ATOM    279  O   THR    21      12.925 -15.764  15.155  1.00  0.00           O  
ATOM    280  N   CYS    22      11.302 -16.590  13.874  1.00  0.00           N  
ATOM    281  H   CYS    22      10.922 -16.728  12.949  1.00  0.00           H  
ATOM    282  CA  CYS    22      10.337 -16.866  14.969  1.00  0.00           C  
ATOM    283  HA  CYS    22      10.588 -16.275  15.850  1.00  0.00           H  
ATOM    284  CB  CYS    22       8.911 -16.478  14.540  1.00  0.00           C  
ATOM    285  HB2 CYS    22       8.586 -17.232  13.824  1.00  0.00           H  
ATOM    286  HB3 CYS    22       8.285 -16.591  15.425  1.00  0.00           H  
ATOM    287  SG  CYS    22       8.950 -14.893  13.739  1.00  0.00           S  
ATOM    288  HG  CYS    22       9.749 -15.039  12.678  1.00  0.00           H  
ATOM    289  C   CYS    22      10.401 -18.269  15.562  1.00  0.00           C  
ATOM    290  O   CYS    22       9.577 -18.695  16.394  1.00  0.00           O  
ATOM    291  N   LYS    23      11.395 -19.064  15.116  1.00  0.00           N  
ATOM    292  H   LYS    23      12.004 -18.683  14.406  1.00  0.00           H  
ATOM    293  CA  LYS    23      11.571 -20.525  15.322  1.00  0.00           C  
ATOM    294  HA  LYS    23      12.553 -20.713  14.888  1.00  0.00           H  
ATOM    295  CB  LYS    23      11.948 -20.846  16.809  1.00  0.00           C  
ATOM    296  HB2 LYS    23      12.701 -21.633  16.774  1.00  0.00           H  
ATOM    297  HB3 LYS    23      12.495 -19.987  17.199  1.00  0.00           H  
ATOM    298  CG  LYS    23      10.746 -21.159  17.731  1.00  0.00           C  
ATOM    299  HG2 LYS    23       9.836 -21.320  17.153  1.00  0.00           H  
ATOM    300  HG3 LYS    23      10.970 -22.130  18.173  1.00  0.00           H  
ATOM    301  CD  LYS    23      10.487 -20.147  18.863  1.00  0.00           C  
ATOM    302  HD2 LYS    23      11.182 -20.383  19.669  1.00  0.00           H  
ATOM    303  HD3 LYS    23      10.663 -19.161  18.432  1.00  0.00           H  
ATOM    304  CE  LYS    23       9.045 -20.048  19.455  1.00  0.00           C  
ATOM    305  HE2 LYS    23       8.876 -21.000  19.959  1.00  0.00           H  
ATOM    306  HE3 LYS    23       9.038 -19.168  20.098  1.00  0.00           H  
ATOM    307  NZ  LYS    23       8.124 -19.866  18.338  1.00  0.00           N  
ATOM    308  HZ1 LYS    23       7.878 -20.782  17.992  1.00  0.00           H  
ATOM    309  HZ2 LYS    23       7.230 -19.464  18.581  1.00  0.00           H  
ATOM    310  HZ3 LYS    23       8.509 -19.340  17.566  1.00  0.00           H  
ATOM    311  C   LYS    23      10.503 -21.471  14.767  1.00  0.00           C  
ATOM    312  O   LYS    23      10.799 -22.620  14.546  1.00  0.00           O  
ATOM    313  N   ASP    24       9.270 -20.990  14.609  1.00  0.00           N  
ATOM    314  H   ASP    24       9.111 -20.058  14.966  1.00  0.00           H  
ATOM    315  CA  ASP    24       8.002 -21.536  14.188  1.00  0.00           C  
ATOM    316  HA  ASP    24       8.155 -22.139  13.293  1.00  0.00           H  
ATOM    317  CB  ASP    24       7.446 -22.564  15.141  1.00  0.00           C  
ATOM    318  HB2 ASP    24       7.164 -23.423  14.533  1.00  0.00           H  
ATOM    319  HB3 ASP    24       8.183 -23.096  15.743  1.00  0.00           H  
ATOM    320  CG  ASP    24       6.248 -22.131  15.948  1.00  0.00           C  
ATOM    321  OD1 ASP    24       5.051 -22.194  15.627  1.00  0.00           O  
ATOM    322  OD2 ASP    24       6.618 -21.583  17.038  1.00  0.00           O  
ATOM    323  C   ASP    24       7.039 -20.377  13.850  1.00  0.00           C  
ATOM    324  O   ASP    24       7.377 -19.220  14.240  1.00  0.00           O  
ATOM    325  N   LYS    25       5.876 -20.664  13.229  1.00  0.00           N  
ATOM    326  H   LYS    25       5.662 -21.597  12.909  1.00  0.00           H  
ATOM    327  CA  LYS    25       4.737 -19.774  13.552  1.00  0.00           C  
ATOM    328  HA  LYS    25       4.924 -19.412  14.563  1.00  0.00           H  
ATOM    329  CB  LYS    25       4.901 -18.622  12.523  1.00  0.00           C  
ATOM    330  HB2 LYS    25       5.927 -18.489  12.179  1.00  0.00           H  
ATOM    331  HB3 LYS    25       4.402 -18.828  11.576  1.00  0.00           H  
ATOM    332  CG  LYS    25       4.318 -17.291  13.034  1.00  0.00           C  
ATOM    333  HG2 LYS    25       3.670 -17.520  13.880  1.00  0.00           H  
ATOM    334  HG3 LYS    25       5.184 -16.779  13.454  1.00  0.00           H  
ATOM    335  CD  LYS    25       3.635 -16.341  11.995  1.00  0.00           C  
ATOM    336  HD2 LYS    25       3.292 -15.409  12.445  1.00  0.00           H  
ATOM    337  HD3 LYS    25       4.281 -16.172  11.134  1.00  0.00           H  
ATOM    338  CE  LYS    25       2.324 -17.072  11.468  1.00  0.00           C  
ATOM    339  HE2 LYS    25       1.834 -16.559  10.641  1.00  0.00           H  
ATOM    340  HE3 LYS    25       2.557 -18.023  10.988  1.00  0.00           H  
ATOM    341  NZ  LYS    25       1.384 -17.273  12.606  1.00  0.00           N  
ATOM    342  HZ1 LYS    25       0.393 -17.110  12.490  1.00  0.00           H  
ATOM    343  HZ2 LYS    25       1.504 -18.182  13.029  1.00  0.00           H  
ATOM    344  HZ3 LYS    25       1.716 -16.602  13.284  1.00  0.00           H  
ATOM    345  C   LYS    25       3.357 -20.459  13.364  1.00  0.00           C  
ATOM    346  O   LYS    25       2.412 -19.846  12.910  1.00  0.00           O  
ATOM    347  N   VAL    26       3.160 -21.743  13.668  1.00  0.00           N  
ATOM    348  H   VAL    26       3.935 -22.122  14.193  1.00  0.00           H  
ATOM    349  CA  VAL    26       1.891 -22.550  13.703  1.00  0.00           C  
ATOM    350  HA  VAL    26       1.256 -22.139  12.918  1.00  0.00           H  
ATOM    351  CB  VAL    26       2.266 -24.042  13.528  1.00  0.00           C  
ATOM    352  HB  VAL    26       2.859 -24.344  14.391  1.00  0.00           H  
ATOM    353  CG1 VAL    26       1.047 -24.970  13.283  1.00  0.00           C  
ATOM    354 HG11 VAL    26       0.572 -25.040  12.305  1.00  0.00           H  
ATOM    355 HG12 VAL    26       1.332 -25.987  13.553  1.00  0.00           H  
ATOM    356 HG13 VAL    26       0.205 -24.633  13.888  1.00  0.00           H  
ATOM    357  CG2 VAL    26       3.176 -24.427  12.313  1.00  0.00           C  
ATOM    358 HG21 VAL    26       3.192 -25.505  12.147  1.00  0.00           H  
ATOM    359 HG22 VAL    26       2.785 -23.914  11.435  1.00  0.00           H  
ATOM    360 HG23 VAL    26       4.154 -24.014  12.556  1.00  0.00           H  
ATOM    361  C   VAL    26       1.256 -22.349  15.077  1.00  0.00           C  
ATOM    362  O   VAL    26       0.027 -22.513  15.211  1.00  0.00           O  
ATOM    363  N   CYS    27       2.007 -21.821  16.075  1.00  0.00           N  
ATOM    364  H   CYS    27       2.993 -21.708  15.891  1.00  0.00           H  
ATOM    365  CA  CYS    27       1.502 -21.082  17.217  1.00  0.00           C  
ATOM    366  HA  CYS    27       0.518 -21.478  17.467  1.00  0.00           H  
ATOM    367  CB  CYS    27       2.368 -21.343  18.443  1.00  0.00           C  
ATOM    368  HB2 CYS    27       1.710 -21.106  19.280  1.00  0.00           H  
ATOM    369  HB3 CYS    27       2.600 -22.405  18.524  1.00  0.00           H  
ATOM    370  SG  CYS    27       3.861 -20.280  18.456  1.00  0.00           S  
ATOM    371  HG  CYS    27       4.836 -21.194  18.473  1.00  0.00           H  
ATOM    372  C   CYS    27       1.303 -19.629  16.777  1.00  0.00           C  
ATOM    373  O   CYS    27       1.862 -19.187  15.756  1.00  0.00           O  
ATOM    374  N   TYR    28       0.346 -18.960  17.350  1.00  0.00           N  
ATOM    375  H   TYR    28      -0.073 -19.436  18.135  1.00  0.00           H  
ATOM    376  CA  TYR    28      -0.233 -17.680  16.884  1.00  0.00           C  
ATOM    377  HA  TYR    28      -0.177 -17.746  15.798  1.00  0.00           H  
ATOM    378  CB  TYR    28      -1.729 -17.659  17.229  1.00  0.00           C  
ATOM    379  HB2 TYR    28      -2.085 -18.636  17.555  1.00  0.00           H  
ATOM    380  HB3 TYR    28      -1.678 -17.028  18.116  1.00  0.00           H  
ATOM    381  CG  TYR    28      -2.654 -17.078  16.077  1.00  0.00           C  
ATOM    382  CD1 TYR    28      -3.026 -15.746  16.057  1.00  0.00           C  
ATOM    383  HD1 TYR    28      -2.628 -15.089  16.817  1.00  0.00           H  
ATOM    384  CE1 TYR    28      -3.851 -15.275  14.987  1.00  0.00           C  
ATOM    385  HE1 TYR    28      -4.087 -14.222  14.947  1.00  0.00           H  
ATOM    386  CZ  TYR    28      -4.371 -16.106  14.002  1.00  0.00           C  
ATOM    387  OH  TYR    28      -5.142 -15.584  12.963  1.00  0.00           O  
ATOM    388  HH  TYR    28      -5.350 -14.682  13.220  1.00  0.00           H  
ATOM    389  CE2 TYR    28      -4.087 -17.489  14.163  1.00  0.00           C  
ATOM    390  HE2 TYR    28      -4.483 -18.116  13.378  1.00  0.00           H  
ATOM    391  CD2 TYR    28      -3.175 -17.985  15.082  1.00  0.00           C  
ATOM    392  HD2 TYR    28      -2.818 -19.004  15.108  1.00  0.00           H  
ATOM    393  C   TYR    28       0.649 -16.408  17.100  1.00  0.00           C  
ATOM    394  O   TYR    28       0.080 -15.337  17.425  1.00  0.00           O  
ATOM    395  N   LEU    29       2.016 -16.496  17.169  1.00  0.00           N  
ATOM    396  H   LEU    29       2.378 -17.387  16.859  1.00  0.00           H  
ATOM    397  CA  LEU    29       2.862 -15.342  17.160  1.00  0.00           C  
ATOM    398  HA  LEU    29       2.427 -14.643  17.874  1.00  0.00           H  
ATOM    399  CB  LEU    29       4.336 -15.772  17.477  1.00  0.00           C  
ATOM    400  HB2 LEU    29       4.647 -16.591  16.829  1.00  0.00           H  
ATOM    401  HB3 LEU    29       4.977 -14.894  17.396  1.00  0.00           H  
ATOM    402  CG  LEU    29       4.483 -16.317  18.988  1.00  0.00           C  
ATOM    403  HG  LEU    29       3.709 -17.000  19.338  1.00  0.00           H  
ATOM    404  CD1 LEU    29       5.831 -16.863  19.208  1.00  0.00           C  
ATOM    405 HD11 LEU    29       6.160 -17.586  18.462  1.00  0.00           H  
ATOM    406 HD12 LEU    29       6.400 -15.948  19.043  1.00  0.00           H  
ATOM    407 HD13 LEU    29       5.995 -17.202  20.231  1.00  0.00           H  
ATOM    408  CD2 LEU    29       4.292 -15.156  19.940  1.00  0.00           C  
ATOM    409 HD21 LEU    29       4.992 -14.330  19.816  1.00  0.00           H  
ATOM    410 HD22 LEU    29       3.268 -14.787  19.869  1.00  0.00           H  
ATOM    411 HD23 LEU    29       4.376 -15.609  20.928  1.00  0.00           H  
ATOM    412  C   LEU    29       2.756 -14.735  15.696  1.00  0.00           C  
ATOM    413  O   LEU    29       2.213 -15.324  14.783  1.00  0.00           O  
ATOM    414  N   ASN    30       3.342 -13.553  15.503  1.00  0.00           N  
ATOM    415  H   ASN    30       3.738 -13.032  16.273  1.00  0.00           H  
ATOM    416  CA  ASN    30       3.336 -12.845  14.236  1.00  0.00           C  
ATOM    417  HA  ASN    30       3.112 -13.608  13.490  1.00  0.00           H  
ATOM    418  CB  ASN    30       4.594 -12.145  13.798  1.00  0.00           C  
ATOM    419  HB2 ASN    30       4.757 -11.327  14.499  1.00  0.00           H  
ATOM    420  HB3 ASN    30       5.474 -12.788  13.797  1.00  0.00           H  
ATOM    421  CG  ASN    30       4.555 -11.588  12.392  1.00  0.00           C  
ATOM    422  OD1 ASN    30       3.950 -12.220  11.531  1.00  0.00           O  
ATOM    423  ND2 ASN    30       4.972 -10.346  12.038  1.00  0.00           N  
ATOM    424 HD21 ASN    30       4.838 -10.100  11.068  1.00  0.00           H  
ATOM    425 HD22 ASN    30       5.682  -9.887  12.591  1.00  0.00           H  
ATOM    426  C   ASN    30       2.034 -11.987  14.158  1.00  0.00           C  
ATOM    427  O   ASN    30       2.093 -10.801  14.430  1.00  0.00           O  
TER   
END   
