# Supplementary material for: Prediction of Anticancer Peptides with High Efficacy and Low Toxicity by Hybrid Model Based on 3D Structure of Peptides
Source: Int J Mol Sci. 2021 May 26;22(11):5630. doi: 10.3390/ijms22115630 (PMC8198792; doi:10.3390/ijms22115630)
Supplement: Supplementary file 1 [file ijms-22-05630-s001.zip › Supplement2(Datasets)/ACPs(PDB)/D1/PDB(Negative)/(155)NL_satpdb10452.pdb]

ATOM      1  N   VAL     1      -3.948 -35.635  -8.341  1.00  0.00           N  
ATOM      2  H   VAL     1      -4.584 -35.437  -9.100  1.00  0.00           H  
ATOM      3  CA  VAL     1      -3.171 -36.832  -8.462  1.00  0.00           C  
ATOM      4  HA  VAL     1      -2.248 -36.431  -8.881  1.00  0.00           H  
ATOM      5  CB  VAL     1      -3.748 -37.946  -9.424  1.00  0.00           C  
ATOM      6  HB  VAL     1      -3.121 -38.833  -9.511  1.00  0.00           H  
ATOM      7  CG1 VAL     1      -5.206 -38.403  -9.028  1.00  0.00           C  
ATOM      8 HG11 VAL     1      -5.086 -38.891  -8.061  1.00  0.00           H  
ATOM      9 HG12 VAL     1      -5.919 -37.590  -8.891  1.00  0.00           H  
ATOM     10 HG13 VAL     1      -5.515 -39.106  -9.801  1.00  0.00           H  
ATOM     11  CG2 VAL     1      -3.806 -37.273 -10.813  1.00  0.00           C  
ATOM     12 HG21 VAL     1      -2.879 -36.734 -11.010  1.00  0.00           H  
ATOM     13 HG22 VAL     1      -3.852 -38.036 -11.590  1.00  0.00           H  
ATOM     14 HG23 VAL     1      -4.561 -36.490 -10.878  1.00  0.00           H  
ATOM     15  C   VAL     1      -2.919 -37.517  -7.069  1.00  0.00           C  
ATOM     16  O   VAL     1      -1.868 -38.165  -6.868  1.00  0.00           O  
ATOM     17  N   CYS     2      -3.888 -37.348  -6.179  1.00  0.00           N  
ATOM     18  H   CYS     2      -4.708 -36.824  -6.451  1.00  0.00           H  
ATOM     19  CA  CYS     2      -3.967 -37.826  -4.807  1.00  0.00           C  
ATOM     20  HA  CYS     2      -2.997 -37.678  -4.333  1.00  0.00           H  
ATOM     21  CB  CYS     2      -5.053 -37.063  -4.066  1.00  0.00           C  
ATOM     22  HB2 CYS     2      -5.166 -37.548  -3.096  1.00  0.00           H  
ATOM     23  HB3 CYS     2      -4.721 -36.040  -3.889  1.00  0.00           H  
ATOM     24  SG  CYS     2      -6.679 -37.006  -4.943  1.00  0.00           S  
ATOM     25  HG  CYS     2      -6.927 -38.262  -4.561  1.00  0.00           H  
ATOM     26  C   CYS     2      -4.104 -39.368  -4.690  1.00  0.00           C  
ATOM     27  O   CYS     2      -4.700 -39.901  -3.785  1.00  0.00           O  
ATOM     28  N   GLY     3      -3.776 -40.163  -5.678  1.00  0.00           N  
ATOM     29  H   GLY     3      -3.303 -39.687  -6.432  1.00  0.00           H  
ATOM     30  CA  GLY     3      -3.952 -41.621  -5.692  1.00  0.00           C  
ATOM     31  HA2 GLY     3      -4.789 -42.038  -5.133  1.00  0.00           H  
ATOM     32  HA3 GLY     3      -4.059 -41.901  -6.740  1.00  0.00           H  
ATOM     33  C   GLY     3      -2.713 -42.125  -5.015  1.00  0.00           C  
ATOM     34  O   GLY     3      -1.965 -42.816  -5.675  1.00  0.00           O  
ATOM     35  N   GLU     4      -2.589 -41.868  -3.716  1.00  0.00           N  
ATOM     36  H   GLU     4      -3.403 -41.460  -3.278  1.00  0.00           H  
ATOM     37  CA  GLU     4      -1.588 -42.512  -2.852  1.00  0.00           C  
ATOM     38  HA  GLU     4      -1.453 -43.488  -3.317  1.00  0.00           H  
ATOM     39  CB  GLU     4      -0.221 -41.757  -2.854  1.00  0.00           C  
ATOM     40  HB2 GLU     4      -0.163 -41.190  -3.783  1.00  0.00           H  
ATOM     41  HB3 GLU     4      -0.179 -41.049  -2.027  1.00  0.00           H  
ATOM     42  CG  GLU     4       1.004 -42.706  -2.883  1.00  0.00           C  
ATOM     43  HG2 GLU     4       0.843 -43.400  -3.708  1.00  0.00           H  
ATOM     44  HG3 GLU     4       1.988 -42.257  -3.017  1.00  0.00           H  
ATOM     45  CD  GLU     4       0.926 -43.580  -1.658  1.00  0.00           C  
ATOM     46  OE1 GLU     4       0.587 -44.775  -1.823  1.00  0.00           O  
ATOM     47  OE2 GLU     4       0.979 -42.941  -0.574  1.00  0.00           O  
ATOM     48  C   GLU     4      -2.259 -42.751  -1.494  1.00  0.00           C  
ATOM     49  O   GLU     4      -3.138 -41.979  -1.076  1.00  0.00           O  
ATOM     50  N   THR     5      -1.947 -43.928  -0.909  1.00  0.00           N  
ATOM     51  H   THR     5      -1.400 -44.579  -1.454  1.00  0.00           H  
ATOM     52  CA  THR     5      -2.534 -44.339   0.381  1.00  0.00           C  
ATOM     53  HA  THR     5      -3.610 -44.483   0.280  1.00  0.00           H  
ATOM     54  CB  THR     5      -2.002 -45.724   0.706  1.00  0.00           C  
ATOM     55  HB  THR     5      -2.443 -45.911   1.685  1.00  0.00           H  
ATOM     56  CG2 THR     5      -2.706 -46.709  -0.199  1.00  0.00           C  
ATOM     57 HG21 THR     5      -3.712 -46.929   0.156  1.00  0.00           H  
ATOM     58 HG22 THR     5      -2.871 -46.370  -1.222  1.00  0.00           H  
ATOM     59 HG23 THR     5      -2.196 -47.673  -0.199  1.00  0.00           H  
ATOM     60  OG1 THR     5      -0.550 -45.770   0.806  1.00  0.00           O  
ATOM     61  HG1 THR     5      -0.126 -45.601  -0.039  1.00  0.00           H  
ATOM     62  C   THR     5      -2.254 -43.337   1.494  1.00  0.00           C  
ATOM     63  O   THR     5      -3.136 -43.199   2.294  1.00  0.00           O  
ATOM     64  N   CYS     6      -1.043 -42.771   1.470  1.00  0.00           N  
ATOM     65  H   CYS     6      -0.336 -43.063   0.810  1.00  0.00           H  
ATOM     66  CA  CYS     6      -0.604 -41.887   2.522  1.00  0.00           C  
ATOM     67  HA  CYS     6      -1.271 -42.153   3.342  1.00  0.00           H  
ATOM     68  CB  CYS     6       0.818 -42.300   2.843  1.00  0.00           C  
ATOM     69  HB2 CYS     6       1.407 -42.250   1.927  1.00  0.00           H  
ATOM     70  HB3 CYS     6       1.182 -41.577   3.573  1.00  0.00           H  
ATOM     71  SG  CYS     6       0.810 -44.024   3.442  1.00  0.00           S  
ATOM     72  HG  CYS     6       0.462 -44.748   2.374  1.00  0.00           H  
ATOM     73  C   CYS     6      -0.741 -40.393   2.199  1.00  0.00           C  
ATOM     74  O   CYS     6      -0.241 -39.531   2.996  1.00  0.00           O  
ATOM     75  N   PHE     7      -1.389 -40.022   1.096  1.00  0.00           N  
ATOM     76  H   PHE     7      -1.597 -40.776   0.457  1.00  0.00           H  
ATOM     77  CA  PHE     7      -1.343 -38.636   0.593  1.00  0.00           C  
ATOM     78  HA  PHE     7      -0.365 -38.397   0.175  1.00  0.00           H  
ATOM     79  CB  PHE     7      -2.258 -38.429  -0.637  1.00  0.00           C  
ATOM     80  HB2 PHE     7      -2.063 -39.125  -1.454  1.00  0.00           H  
ATOM     81  HB3 PHE     7      -3.301 -38.604  -0.374  1.00  0.00           H  
ATOM     82  CG  PHE     7      -2.301 -37.046  -1.183  1.00  0.00           C  
ATOM     83  CD1 PHE     7      -3.118 -36.132  -0.604  1.00  0.00           C  
ATOM     84  HD1 PHE     7      -3.500 -36.352   0.382  1.00  0.00           H  
ATOM     85  CE1 PHE     7      -3.153 -34.836  -1.175  1.00  0.00           C  
ATOM     86  HE1 PHE     7      -3.709 -34.071  -0.653  1.00  0.00           H  
ATOM     87  CZ  PHE     7      -2.529 -34.526  -2.437  1.00  0.00           C  
ATOM     88  HZ  PHE     7      -2.576 -33.505  -2.786  1.00  0.00           H  
ATOM     89  CE2 PHE     7      -1.679 -35.474  -3.024  1.00  0.00           C  
ATOM     90  HE2 PHE     7      -1.148 -35.236  -3.933  1.00  0.00           H  
ATOM     91  CD2 PHE     7      -1.569 -36.752  -2.380  1.00  0.00           C  
ATOM     92  HD2 PHE     7      -0.970 -37.502  -2.876  1.00  0.00           H  
ATOM     93  C   PHE     7      -1.640 -37.578   1.621  1.00  0.00           C  
ATOM     94  O   PHE     7      -2.697 -37.579   2.243  1.00  0.00           O  
ATOM     95  N   GLY     8      -0.678 -36.675   1.746  1.00  0.00           N  
ATOM     96  H   GLY     8       0.125 -36.724   1.134  1.00  0.00           H  
ATOM     97  CA  GLY     8      -0.626 -35.676   2.741  1.00  0.00           C  
ATOM     98  HA2 GLY     8      -0.550 -34.743   2.183  1.00  0.00           H  
ATOM     99  HA3 GLY     8      -1.503 -35.559   3.378  1.00  0.00           H  
ATOM    100  C   GLY     8       0.593 -35.872   3.619  1.00  0.00           C  
ATOM    101  O   GLY     8       1.314 -34.968   4.012  1.00  0.00           O  
ATOM    102  N   GLY     9       0.840 -37.141   3.934  1.00  0.00           N  
ATOM    103  H   GLY     9       0.197 -37.846   3.603  1.00  0.00           H  
ATOM    104  CA  GLY     9       2.134 -37.769   4.303  1.00  0.00           C  
ATOM    105  HA2 GLY     9       2.621 -37.108   5.019  1.00  0.00           H  
ATOM    106  HA3 GLY     9       1.965 -38.729   4.790  1.00  0.00           H  
ATOM    107  C   GLY     9       2.993 -37.958   3.030  1.00  0.00           C  
ATOM    108  O   GLY     9       4.077 -37.495   2.952  1.00  0.00           O  
ATOM    109  N   THR    10       2.364 -38.573   2.050  1.00  0.00           N  
ATOM    110  H   THR    10       1.357 -38.649   2.086  1.00  0.00           H  
ATOM    111  CA  THR    10       2.934 -38.532   0.688  1.00  0.00           C  
ATOM    112  HA  THR    10       4.010 -38.364   0.730  1.00  0.00           H  
ATOM    113  CB  THR    10       2.756 -39.923   0.015  1.00  0.00           C  
ATOM    114  HB  THR    10       3.139 -39.785  -0.997  1.00  0.00           H  
ATOM    115  CG2 THR    10       3.619 -40.990   0.654  1.00  0.00           C  
ATOM    116 HG21 THR    10       3.568 -41.813  -0.059  1.00  0.00           H  
ATOM    117 HG22 THR    10       4.654 -40.687   0.811  1.00  0.00           H  
ATOM    118 HG23 THR    10       3.228 -41.258   1.636  1.00  0.00           H  
ATOM    119  OG1 THR    10       1.386 -40.272   0.014  1.00  0.00           O  
ATOM    120  HG1 THR    10       1.325 -41.190  -0.262  1.00  0.00           H  
ATOM    121  C   THR    10       2.427 -37.387  -0.224  1.00  0.00           C  
ATOM    122  O   THR    10       1.514 -36.585   0.104  1.00  0.00           O  
ATOM    123  N   CYS    11       3.010 -37.198  -1.434  1.00  0.00           N  
ATOM    124  H   CYS    11       3.836 -37.702  -1.724  1.00  0.00           H  
ATOM    125  CA  CYS    11       2.652 -36.120  -2.349  1.00  0.00           C  
ATOM    126  HA  CYS    11       1.918 -35.469  -1.874  1.00  0.00           H  
ATOM    127  CB  CYS    11       3.983 -35.505  -2.823  1.00  0.00           C  
ATOM    128  HB2 CYS    11       3.747 -34.704  -3.525  1.00  0.00           H  
ATOM    129  HB3 CYS    11       4.661 -35.201  -2.026  1.00  0.00           H  
ATOM    130  SG  CYS    11       4.858 -36.871  -3.753  1.00  0.00           S  
ATOM    131  HG  CYS    11       4.035 -37.225  -4.744  1.00  0.00           H  
ATOM    132  C   CYS    11       1.780 -36.723  -3.473  1.00  0.00           C  
ATOM    133  O   CYS    11       1.651 -37.940  -3.529  1.00  0.00           O  
ATOM    134  N   ASN    12       1.405 -35.971  -4.444  1.00  0.00           N  
ATOM    135  H   ASN    12       1.586 -34.977  -4.433  1.00  0.00           H  
ATOM    136  CA  ASN    12       0.806 -36.383  -5.708  1.00  0.00           C  
ATOM    137  HA  ASN    12      -0.213 -36.737  -5.555  1.00  0.00           H  
ATOM    138  CB  ASN    12       0.579 -35.086  -6.512  1.00  0.00           C  
ATOM    139  HB2 ASN    12      -0.238 -34.513  -6.074  1.00  0.00           H  
ATOM    140  HB3 ASN    12       1.529 -34.556  -6.441  1.00  0.00           H  
ATOM    141  CG  ASN    12       0.191 -35.266  -7.936  1.00  0.00           C  
ATOM    142  OD1 ASN    12       0.106 -36.363  -8.484  1.00  0.00           O  
ATOM    143  ND2 ASN    12      -0.081 -34.187  -8.685  1.00  0.00           N  
ATOM    144 HD21 ASN    12      -0.312 -34.350  -9.655  1.00  0.00           H  
ATOM    145 HD22 ASN    12       0.092 -33.325  -8.189  1.00  0.00           H  
ATOM    146  C   ASN    12       1.745 -37.405  -6.363  1.00  0.00           C  
ATOM    147  O   ASN    12       2.864 -36.975  -6.586  1.00  0.00           O  
ATOM    148  N   THR    13       1.281 -38.623  -6.753  1.00  0.00           N  
ATOM    149  H   THR    13       0.276 -38.669  -6.663  1.00  0.00           H  
ATOM    150  CA  THR    13       2.045 -39.641  -7.478  1.00  0.00           C  
ATOM    151  HA  THR    13       3.003 -39.818  -6.988  1.00  0.00           H  
ATOM    152  CB  THR    13       1.201 -40.946  -7.415  1.00  0.00           C  
ATOM    153  HB  THR    13       1.219 -41.415  -8.399  1.00  0.00           H  
ATOM    154  CG2 THR    13       1.642 -41.892  -6.248  1.00  0.00           C  
ATOM    155 HG21 THR    13       2.629 -42.325  -6.412  1.00  0.00           H  
ATOM    156 HG22 THR    13       1.694 -41.428  -5.263  1.00  0.00           H  
ATOM    157 HG23 THR    13       0.887 -42.677  -6.201  1.00  0.00           H  
ATOM    158  OG1 THR    13      -0.157 -40.741  -7.128  1.00  0.00           O  
ATOM    159  HG1 THR    13      -0.499 -41.597  -6.861  1.00  0.00           H  
ATOM    160  C   THR    13       2.375 -39.208  -8.878  1.00  0.00           C  
ATOM    161  O   THR    13       3.530 -38.902  -9.029  1.00  0.00           O  
ATOM    162  N   PRO    14       1.433 -39.049  -9.870  1.00  0.00           N  
ATOM    163  CD  PRO    14      -0.054 -39.356  -9.816  1.00  0.00           C  
ATOM    164  HD2 PRO    14      -0.502 -38.923  -8.921  1.00  0.00           H  
ATOM    165  HD3 PRO    14      -0.265 -40.421  -9.914  1.00  0.00           H  
ATOM    166  CG  PRO    14      -0.597 -38.575 -11.013  1.00  0.00           C  
ATOM    167  HG2 PRO    14      -0.618 -37.505 -10.809  1.00  0.00           H  
ATOM    168  HG3 PRO    14      -1.571 -38.902 -11.379  1.00  0.00           H  
ATOM    169  CB  PRO    14       0.510 -38.987 -11.959  1.00  0.00           C  
ATOM    170  HB2 PRO    14       0.464 -38.367 -12.855  1.00  0.00           H  
ATOM    171  HB3 PRO    14       0.393 -40.021 -12.284  1.00  0.00           H  
ATOM    172  CA  PRO    14       1.805 -38.763 -11.214  1.00  0.00           C  
ATOM    173  HA  PRO    14       2.507 -39.572 -11.415  1.00  0.00           H  
ATOM    174  C   PRO    14       2.434 -37.337 -11.348  1.00  0.00           C  
ATOM    175  O   PRO    14       3.363 -37.141 -12.175  1.00  0.00           O  
ATOM    176  N   GLY    15       1.901 -36.317 -10.672  1.00  0.00           N  
ATOM    177  H   GLY    15       1.110 -36.546 -10.087  1.00  0.00           H  
ATOM    178  CA  GLY    15       2.464 -34.896 -10.592  1.00  0.00           C  
ATOM    179  HA2 GLY    15       3.073 -34.607 -11.449  1.00  0.00           H  
ATOM    180  HA3 GLY    15       1.621 -34.206 -10.552  1.00  0.00           H  
ATOM    181  C   GLY    15       3.420 -34.682  -9.346  1.00  0.00           C  
ATOM    182  O   GLY    15       3.358 -33.611  -8.712  1.00  0.00           O  
ATOM    183  N   CYS    16       4.279 -35.633  -9.046  1.00  0.00           N  
ATOM    184  H   CYS    16       4.250 -36.525  -9.520  1.00  0.00           H  
ATOM    185  CA  CYS    16       5.374 -35.441  -8.074  1.00  0.00           C  
ATOM    186  HA  CYS    16       4.902 -35.084  -7.159  1.00  0.00           H  
ATOM    187  CB  CYS    16       6.142 -36.742  -7.923  1.00  0.00           C  
ATOM    188  HB2 CYS    16       5.454 -37.582  -7.828  1.00  0.00           H  
ATOM    189  HB3 CYS    16       6.614 -36.905  -8.892  1.00  0.00           H  
ATOM    190  SG  CYS    16       7.249 -36.885  -6.461  1.00  0.00           S  
ATOM    191  HG  CYS    16       6.252 -37.029  -5.585  1.00  0.00           H  
ATOM    192  C   CYS    16       6.360 -34.246  -8.448  1.00  0.00           C  
ATOM    193  O   CYS    16       6.182 -33.667  -9.507  1.00  0.00           O  
ATOM    194  N   SER    17       7.311 -33.957  -7.581  1.00  0.00           N  
ATOM    195  H   SER    17       7.129 -34.288  -6.644  1.00  0.00           H  
ATOM    196  CA  SER    17       8.080 -32.718  -7.694  1.00  0.00           C  
ATOM    197  HA  SER    17       7.309 -31.952  -7.619  1.00  0.00           H  
ATOM    198  CB  SER    17       9.164 -32.549  -6.647  1.00  0.00           C  
ATOM    199  HB2 SER    17       9.995 -33.213  -6.884  1.00  0.00           H  
ATOM    200  HB3 SER    17       9.591 -31.550  -6.557  1.00  0.00           H  
ATOM    201  OG  SER    17       8.631 -32.876  -5.393  1.00  0.00           O  
ATOM    202  HG  SER    17       7.880 -32.293  -5.257  1.00  0.00           H  
ATOM    203  C   SER    17       8.864 -32.484  -8.991  1.00  0.00           C  
ATOM    204  O   SER    17       9.267 -31.365  -9.300  1.00  0.00           O  
ATOM    205  N   CYS    18       9.232 -33.556  -9.714  1.00  0.00           N  
ATOM    206  H   CYS    18       8.805 -34.438  -9.470  1.00  0.00           H  
ATOM    207  CA  CYS    18       9.983 -33.529 -10.992  1.00  0.00           C  
ATOM    208  HA  CYS    18      10.597 -32.629 -10.996  1.00  0.00           H  
ATOM    209  CB  CYS    18      11.030 -34.612 -10.845  1.00  0.00           C  
ATOM    210  HB2 CYS    18      11.741 -34.433 -11.651  1.00  0.00           H  
ATOM    211  HB3 CYS    18      11.602 -34.536  -9.920  1.00  0.00           H  
ATOM    212  SG  CYS    18      10.357 -36.350 -11.027  1.00  0.00           S  
ATOM    213  HG  CYS    18      11.442 -37.038 -10.661  1.00  0.00           H  
ATOM    214  C   CYS    18       9.271 -33.624 -12.335  1.00  0.00           C  
ATOM    215  O   CYS    18       9.914 -33.645 -13.390  1.00  0.00           O  
ATOM    216  N   THR    19       7.962 -33.866 -12.396  1.00  0.00           N  
ATOM    217  H   THR    19       7.444 -33.669 -11.551  1.00  0.00           H  
ATOM    218  CA  THR    19       7.111 -34.188 -13.541  1.00  0.00           C  
ATOM    219  HA  THR    19       7.833 -34.535 -14.280  1.00  0.00           H  
ATOM    220  CB  THR    19       6.142 -35.315 -13.250  1.00  0.00           C  
ATOM    221  HB  THR    19       5.542 -35.537 -14.132  1.00  0.00           H  
ATOM    222  CG2 THR    19       6.863 -36.600 -12.765  1.00  0.00           C  
ATOM    223 HG21 THR    19       7.677 -36.881 -13.433  1.00  0.00           H  
ATOM    224 HG22 THR    19       7.089 -36.471 -11.707  1.00  0.00           H  
ATOM    225 HG23 THR    19       6.075 -37.346 -12.871  1.00  0.00           H  
ATOM    226  OG1 THR    19       5.282 -35.104 -12.164  1.00  0.00           O  
ATOM    227  HG1 THR    19       4.683 -35.854 -12.132  1.00  0.00           H  
ATOM    228  C   THR    19       6.463 -32.898 -14.132  1.00  0.00           C  
ATOM    229  O   THR    19       5.295 -32.893 -14.536  1.00  0.00           O  
ATOM    230  N   TRP    20       7.102 -31.729 -14.007  1.00  0.00           N  
ATOM    231  H   TRP    20       8.026 -31.734 -13.598  1.00  0.00           H  
ATOM    232  CA  TRP    20       6.535 -30.399 -14.429  1.00  0.00           C  
ATOM    233  HA  TRP    20       6.042 -29.958 -13.563  1.00  0.00           H  
ATOM    234  CB  TRP    20       7.670 -29.465 -14.536  1.00  0.00           C  
ATOM    235  HB2 TRP    20       8.508 -29.834 -15.127  1.00  0.00           H  
ATOM    236  HB3 TRP    20       7.366 -28.629 -15.165  1.00  0.00           H  
ATOM    237  CG  TRP    20       8.130 -28.968 -13.203  1.00  0.00           C  
ATOM    238  CD1 TRP    20       9.029 -29.531 -12.405  1.00  0.00           C  
ATOM    239  HD1 TRP    20       9.629 -30.374 -12.713  1.00  0.00           H  
ATOM    240  NE1 TRP    20       9.090 -28.937 -11.198  1.00  0.00           N  
ATOM    241  HE1 TRP    20       9.679 -29.275 -10.450  1.00  0.00           H  
ATOM    242  CE2 TRP    20       8.066 -28.084 -11.081  1.00  0.00           C  
ATOM    243  CZ2 TRP    20       7.588 -27.307 -10.062  1.00  0.00           C  
ATOM    244  HZ2 TRP    20       7.957 -27.416  -9.053  1.00  0.00           H  
ATOM    245  CH2 TRP    20       6.634 -26.305 -10.301  1.00  0.00           C  
ATOM    246  HH2 TRP    20       6.265 -25.719  -9.473  1.00  0.00           H  
ATOM    247  CZ3 TRP    20       6.037 -26.202 -11.516  1.00  0.00           C  
ATOM    248  HZ3 TRP    20       5.256 -25.463 -11.626  1.00  0.00           H  
ATOM    249  CE3 TRP    20       6.476 -27.018 -12.555  1.00  0.00           C  
ATOM    250  HE3 TRP    20       6.037 -26.960 -13.540  1.00  0.00           H  
ATOM    251  CD2 TRP    20       7.539 -27.909 -12.375  1.00  0.00           C  
ATOM    252  C   TRP    20       5.565 -30.259 -15.675  1.00  0.00           C  
ATOM    253  O   TRP    20       4.536 -29.699 -15.344  1.00  0.00           O  
ATOM    254  N   PRO    21       5.834 -30.672 -16.912  1.00  0.00           N  
ATOM    255  CD  PRO    21       7.017 -31.425 -17.301  1.00  0.00           C  
ATOM    256  HD2 PRO    21       6.976 -32.391 -16.799  1.00  0.00           H  
ATOM    257  HD3 PRO    21       7.891 -30.901 -16.914  1.00  0.00           H  
ATOM    258  CG  PRO    21       6.917 -31.535 -18.819  1.00  0.00           C  
ATOM    259  HG2 PRO    21       7.425 -32.426 -19.187  1.00  0.00           H  
ATOM    260  HG3 PRO    21       7.480 -30.672 -19.177  1.00  0.00           H  
ATOM    261  CB  PRO    21       5.420 -31.639 -19.110  1.00  0.00           C  
ATOM    262  HB2 PRO    21       5.031 -32.654 -19.034  1.00  0.00           H  
ATOM    263  HB3 PRO    21       5.094 -31.262 -20.080  1.00  0.00           H  
ATOM    264  CA  PRO    21       4.813 -30.716 -18.040  1.00  0.00           C  
ATOM    265  HA  PRO    21       4.783 -29.697 -18.426  1.00  0.00           H  
ATOM    266  C   PRO    21       3.447 -31.198 -17.672  1.00  0.00           C  
ATOM    267  O   PRO    21       2.463 -30.783 -18.336  1.00  0.00           O  
ATOM    268  N   ILE    22       3.286 -32.105 -16.706  1.00  0.00           N  
ATOM    269  H   ILE    22       4.077 -32.369 -16.136  1.00  0.00           H  
ATOM    270  CA  ILE    22       1.944 -32.673 -16.478  1.00  0.00           C  
ATOM    271  HA  ILE    22       1.561 -33.017 -17.439  1.00  0.00           H  
ATOM    272  CB  ILE    22       2.131 -33.944 -15.624  1.00  0.00           C  
ATOM    273  HB  ILE    22       3.056 -34.287 -16.087  1.00  0.00           H  
ATOM    274  CG2 ILE    22       2.322 -33.684 -14.121  1.00  0.00           C  
ATOM    275 HG21 ILE    22       2.962 -32.810 -13.999  1.00  0.00           H  
ATOM    276 HG22 ILE    22       1.423 -33.448 -13.552  1.00  0.00           H  
ATOM    277 HG23 ILE    22       2.826 -34.571 -13.738  1.00  0.00           H  
ATOM    278  CG1 ILE    22       1.034 -35.013 -15.818  1.00  0.00           C  
ATOM    279 HG12 ILE    22       0.205 -34.961 -15.112  1.00  0.00           H  
ATOM    280 HG13 ILE    22       0.560 -34.973 -16.799  1.00  0.00           H  
ATOM    281  CD1 ILE    22       1.623 -36.434 -15.750  1.00  0.00           C  
ATOM    282 HD11 ILE    22       0.877 -37.161 -16.071  1.00  0.00           H  
ATOM    283 HD12 ILE    22       2.449 -36.540 -16.454  1.00  0.00           H  
ATOM    284 HD13 ILE    22       2.046 -36.651 -14.769  1.00  0.00           H  
ATOM    285  C   ILE    22       0.870 -31.667 -15.905  1.00  0.00           C  
ATOM    286  O   ILE    22      -0.183 -32.134 -15.564  1.00  0.00           O  
ATOM    287  N   CYS    23       1.092 -30.404 -15.618  1.00  0.00           N  
ATOM    288  H   CYS    23       1.998 -30.127 -15.968  1.00  0.00           H  
ATOM    289  CA  CYS    23       0.180 -29.322 -15.189  1.00  0.00           C  
ATOM    290  HA  CYS    23       0.774 -28.422 -15.032  1.00  0.00           H  
ATOM    291  CB  CYS    23      -0.822 -28.988 -16.309  1.00  0.00           C  
ATOM    292  HB2 CYS    23      -1.618 -29.726 -16.412  1.00  0.00           H  
ATOM    293  HB3 CYS    23      -1.300 -28.031 -16.098  1.00  0.00           H  
ATOM    294  SG  CYS    23       0.005 -28.711 -17.968  1.00  0.00           S  
ATOM    295  HG  CYS    23       0.314 -29.983 -18.234  1.00  0.00           H  
ATOM    296  C   CYS    23      -0.441 -29.553 -13.812  1.00  0.00           C  
ATOM    297  O   CYS    23      -0.505 -28.595 -13.099  1.00  0.00           O  
ATOM    298  N   THR    24      -0.810 -30.753 -13.367  1.00  0.00           N  
ATOM    299  H   THR    24      -0.683 -31.471 -14.065  1.00  0.00           H  
ATOM    300  CA  THR    24      -0.914 -31.071 -11.889  1.00  0.00           C  
ATOM    301  HA  THR    24      -1.594 -30.370 -11.405  1.00  0.00           H  
ATOM    302  CB  THR    24      -1.481 -32.503 -11.659  1.00  0.00           C  
ATOM    303  HB  THR    24      -1.766 -32.422 -10.610  1.00  0.00           H  
ATOM    304  CG2 THR    24      -2.699 -32.851 -12.462  1.00  0.00           C  
ATOM    305 HG21 THR    24      -3.464 -32.077 -12.406  1.00  0.00           H  
ATOM    306 HG22 THR    24      -2.219 -33.007 -13.428  1.00  0.00           H  
ATOM    307 HG23 THR    24      -3.231 -33.769 -12.212  1.00  0.00           H  
ATOM    308  OG1 THR    24      -0.607 -33.579 -11.812  1.00  0.00           O  
ATOM    309  HG1 THR    24      -0.330 -33.592 -12.731  1.00  0.00           H  
ATOM    310  C   THR    24       0.386 -31.034 -11.139  1.00  0.00           C  
ATOM    311  O   THR    24       1.479 -31.236 -11.737  1.00  0.00           O  
ATOM    312  N   ARG    25       0.266 -30.861  -9.820  1.00  0.00           N  
ATOM    313  H   ARG    25      -0.696 -31.004  -9.550  1.00  0.00           H  
ATOM    314  CA  ARG    25       1.391 -30.490  -8.928  1.00  0.00           C  
ATOM    315  HA  ARG    25       2.277 -30.925  -9.392  1.00  0.00           H  
ATOM    316  CB  ARG    25       1.508 -28.944  -8.821  1.00  0.00           C  
ATOM    317  HB2 ARG    25       0.534 -28.486  -8.648  1.00  0.00           H  
ATOM    318  HB3 ARG    25       2.181 -28.705  -7.997  1.00  0.00           H  
ATOM    319  CG  ARG    25       2.098 -28.315 -10.041  1.00  0.00           C  
ATOM    320  HG2 ARG    25       1.486 -28.635 -10.885  1.00  0.00           H  
ATOM    321  HG3 ARG    25       1.983 -27.232 -10.030  1.00  0.00           H  
ATOM    322  CD  ARG    25       3.602 -28.626 -10.250  1.00  0.00           C  
ATOM    323  HD2 ARG    25       3.927 -27.802 -10.885  1.00  0.00           H  
ATOM    324  HD3 ARG    25       4.111 -28.762  -9.296  1.00  0.00           H  
ATOM    325  NE  ARG    25       3.813 -29.810 -11.010  1.00  0.00           N  
ATOM    326  HE  ARG    25       3.134 -30.023 -11.727  1.00  0.00           H  
ATOM    327  CZ  ARG    25       4.698 -30.761 -10.787  1.00  0.00           C  
ATOM    328  NH1 ARG    25       5.518 -30.819  -9.790  1.00  0.00           N  
ATOM    329 HH11 ARG    25       5.472 -30.128  -9.054  1.00  0.00           H  
ATOM    330 HH12 ARG    25       5.963 -31.695  -9.556  1.00  0.00           H  
ATOM    331  NH2 ARG    25       4.594 -31.825 -11.480  1.00  0.00           N  
ATOM    332 HH21 ARG    25       3.797 -31.842 -12.101  1.00  0.00           H  
ATOM    333 HH22 ARG    25       5.019 -32.674 -11.136  1.00  0.00           H  
ATOM    334  C   ARG    25       1.376 -31.170  -7.606  1.00  0.00           C  
ATOM    335  O   ARG    25       0.320 -31.680  -7.196  1.00  0.00           O  
ATOM    336  N   ASP    26       2.509 -31.155  -6.916  1.00  0.00           N  
ATOM    337  H   ASP    26       3.268 -30.784  -7.469  1.00  0.00           H  
ATOM    338  CA  ASP    26       2.909 -31.817  -5.650  1.00  0.00           C  
ATOM    339  HA  ASP    26       3.472 -32.727  -5.854  1.00  0.00           H  
ATOM    340  CB  ASP    26       3.945 -30.876  -4.989  1.00  0.00           C  
ATOM    341  HB2 ASP    26       3.578 -29.850  -4.979  1.00  0.00           H  
ATOM    342  HB3 ASP    26       4.145 -31.228  -3.977  1.00  0.00           H  
ATOM    343  CG  ASP    26       5.273 -30.888  -5.738  1.00  0.00           C  
ATOM    344  OD1 ASP    26       5.228 -30.322  -6.885  1.00  0.00           O  
ATOM    345  OD2 ASP    26       6.367 -31.408  -5.337  1.00  0.00           O  
ATOM    346  C   ASP    26       1.790 -32.225  -4.635  1.00  0.00           C  
ATOM    347  O   ASP    26       1.845 -33.296  -3.995  1.00  0.00           O  
ATOM    348  N   GLY    27       0.777 -31.409  -4.450  1.00  0.00           N  
ATOM    349  H   GLY    27       0.707 -30.511  -4.907  1.00  0.00           H  
ATOM    350  CA  GLY    27      -0.434 -31.751  -3.707  1.00  0.00           C  
ATOM    351  HA2 GLY    27      -0.475 -32.840  -3.738  1.00  0.00           H  
ATOM    352  HA3 GLY    27      -0.292 -31.389  -2.689  1.00  0.00           H  
ATOM    353  C   GLY    27      -1.759 -31.272  -4.317  1.00  0.00           C  
ATOM    354  O   GLY    27      -2.688 -31.060  -3.526  1.00  0.00           O  
ATOM    355  N   LEU    28      -1.751 -30.829  -5.626  1.00  0.00           N  
ATOM    356  H   LEU    28      -0.994 -31.227  -6.163  1.00  0.00           H  
ATOM    357  CA  LEU    28      -2.870 -30.252  -6.393  1.00  0.00           C  
ATOM    358  HA  LEU    28      -3.688 -29.982  -5.725  1.00  0.00           H  
ATOM    359  CB  LEU    28      -2.379 -29.004  -7.061  1.00  0.00           C  
ATOM    360  HB2 LEU    28      -1.905 -28.285  -6.394  1.00  0.00           H  
ATOM    361  HB3 LEU    28      -1.672 -29.285  -7.841  1.00  0.00           H  
ATOM    362  CG  LEU    28      -3.543 -28.237  -7.791  1.00  0.00           C  
ATOM    363  HG  LEU    28      -4.389 -28.877  -8.041  1.00  0.00           H  
ATOM    364  CD1 LEU    28      -4.041 -27.007  -7.042  1.00  0.00           C  
ATOM    365 HD11 LEU    28      -4.966 -26.715  -7.539  1.00  0.00           H  
ATOM    366 HD12 LEU    28      -4.238 -27.277  -6.004  1.00  0.00           H  
ATOM    367 HD13 LEU    28      -3.364 -26.165  -6.898  1.00  0.00           H  
ATOM    368  CD2 LEU    28      -2.850 -27.743  -9.112  1.00  0.00           C  
ATOM    369 HD21 LEU    28      -3.615 -27.345  -9.779  1.00  0.00           H  
ATOM    370 HD22 LEU    28      -2.057 -27.017  -8.934  1.00  0.00           H  
ATOM    371 HD23 LEU    28      -2.550 -28.631  -9.668  1.00  0.00           H  
ATOM    372  C   LEU    28      -3.396 -31.301  -7.418  1.00  0.00           C  
ATOM    373  O   LEU    28      -2.941 -31.273  -8.558  1.00  0.00           O  
ATOM    374  N   PRO    29      -4.242 -32.248  -6.895  1.00  0.00           N  
ATOM    375  CD  PRO    29      -5.045 -32.247  -5.607  1.00  0.00           C  
ATOM    376  HD2 PRO    29      -5.700 -31.376  -5.599  1.00  0.00           H  
ATOM    377  HD3 PRO    29      -4.392 -32.345  -4.740  1.00  0.00           H  
ATOM    378  CG  PRO    29      -5.968 -33.393  -5.665  1.00  0.00           C  
ATOM    379  HG2 PRO    29      -6.915 -33.165  -5.175  1.00  0.00           H  
ATOM    380  HG3 PRO    29      -5.566 -34.229  -5.092  1.00  0.00           H  
ATOM    381  CB  PRO    29      -6.052 -33.822  -7.112  1.00  0.00           C  
ATOM    382  HB2 PRO    29      -6.801 -33.237  -7.647  1.00  0.00           H  
ATOM    383  HB3 PRO    29      -6.242 -34.886  -7.253  1.00  0.00           H  
ATOM    384  CA  PRO    29      -4.675 -33.442  -7.646  1.00  0.00           C  
ATOM    385  HA  PRO    29      -4.851 -33.280  -8.709  1.00  0.00           H  
ATOM    386  C   PRO    29      -3.715 -34.640  -7.484  1.00  0.00           C  
ATOM    387  O   PRO    29      -2.810 -34.561  -6.632  1.00  0.00           O  
TER   
END   
