# Supplementary material for: Prediction of Anticancer Peptides with High Efficacy and Low Toxicity by Hybrid Model Based on 3D Structure of Peptides
Source: Int J Mol Sci. 2021 May 26;22(11):5630. doi: 10.3390/ijms22115630 (PMC8198792; doi:10.3390/ijms22115630)
Supplement: Supplementary file 1 [file ijms-22-05630-s001.zip › Supplement2(Datasets)/ACPs(PDB)/D1/PDB(Negative)/(156)NL_satpdb10633.pdb]

ATOM      1  N   LEU     1       0.408  -1.327  -1.525  1.00  0.00           N  
ATOM      2  H   LEU     1       1.280  -0.834  -1.396  1.00  0.00           H  
ATOM      3  CA  LEU     1       0.351  -2.676  -1.114  1.00  0.00           C  
ATOM      4  HA  LEU     1      -0.524  -2.784  -0.472  1.00  0.00           H  
ATOM      5  CB  LEU     1       1.535  -3.083  -0.276  1.00  0.00           C  
ATOM      6  HB2 LEU     1       1.820  -2.453   0.567  1.00  0.00           H  
ATOM      7  HB3 LEU     1       1.155  -3.986   0.202  1.00  0.00           H  
ATOM      8  CG  LEU     1       2.834  -3.501  -0.903  1.00  0.00           C  
ATOM      9  HG  LEU     1       2.661  -4.285  -1.639  1.00  0.00           H  
ATOM     10  CD1 LEU     1       3.845  -3.991   0.150  1.00  0.00           C  
ATOM     11 HD11 LEU     1       4.048  -3.130   0.787  1.00  0.00           H  
ATOM     12 HD12 LEU     1       3.399  -4.787   0.746  1.00  0.00           H  
ATOM     13 HD13 LEU     1       4.724  -4.383  -0.363  1.00  0.00           H  
ATOM     14  CD2 LEU     1       3.576  -2.578  -1.922  1.00  0.00           C  
ATOM     15 HD21 LEU     1       4.434  -3.086  -2.362  1.00  0.00           H  
ATOM     16 HD22 LEU     1       2.910  -2.410  -2.769  1.00  0.00           H  
ATOM     17 HD23 LEU     1       3.958  -1.637  -1.528  1.00  0.00           H  
ATOM     18  C   LEU     1       0.143  -3.778  -2.177  1.00  0.00           C  
ATOM     19  O   LEU     1      -0.022  -4.936  -1.901  1.00  0.00           O  
ATOM     20  N   ARG     2       0.067  -3.359  -3.451  1.00  0.00           N  
ATOM     21  H   ARG     2       0.072  -2.363  -3.615  1.00  0.00           H  
ATOM     22  CA  ARG     2      -0.006  -4.237  -4.646  1.00  0.00           C  
ATOM     23  HA  ARG     2      -0.965  -4.756  -4.646  1.00  0.00           H  
ATOM     24  CB  ARG     2      -0.002  -3.423  -5.932  1.00  0.00           C  
ATOM     25  HB2 ARG     2       0.861  -2.762  -6.021  1.00  0.00           H  
ATOM     26  HB3 ARG     2      -0.034  -3.993  -6.860  1.00  0.00           H  
ATOM     27  CG  ARG     2      -1.163  -2.390  -5.969  1.00  0.00           C  
ATOM     28  HG2 ARG     2      -2.113  -2.919  -5.890  1.00  0.00           H  
ATOM     29  HG3 ARG     2      -0.901  -1.736  -5.137  1.00  0.00           H  
ATOM     30  CD  ARG     2      -1.272  -1.455  -7.151  1.00  0.00           C  
ATOM     31  HD2 ARG     2      -0.313  -0.939  -7.196  1.00  0.00           H  
ATOM     32  HD3 ARG     2      -1.486  -2.084  -8.015  1.00  0.00           H  
ATOM     33  NE  ARG     2      -2.395  -0.481  -7.024  1.00  0.00           N  
ATOM     34  HE  ARG     2      -2.789  -0.460  -6.094  1.00  0.00           H  
ATOM     35  CZ  ARG     2      -2.956   0.333  -7.958  1.00  0.00           C  
ATOM     36  NH1 ARG     2      -2.534   0.291  -9.215  1.00  0.00           N  
ATOM     37 HH11 ARG     2      -1.751  -0.324  -9.386  1.00  0.00           H  
ATOM     38 HH12 ARG     2      -2.951   0.793  -9.985  1.00  0.00           H  
ATOM     39  NH2 ARG     2      -3.849   1.243  -7.611  1.00  0.00           N  
ATOM     40 HH21 ARG     2      -4.149   1.187  -6.648  1.00  0.00           H  
ATOM     41 HH22 ARG     2      -4.340   1.844  -8.257  1.00  0.00           H  
ATOM     42  C   ARG     2       1.138  -5.296  -4.574  1.00  0.00           C  
ATOM     43  O   ARG     2       2.349  -4.931  -4.610  1.00  0.00           O  
ATOM     44  N   CYS     3       0.804  -6.600  -4.616  1.00  0.00           N  
ATOM     45  H   CYS     3      -0.165  -6.827  -4.447  1.00  0.00           H  
ATOM     46  CA  CYS     3       1.734  -7.771  -4.463  1.00  0.00           C  
ATOM     47  HA  CYS     3       2.607  -7.545  -5.075  1.00  0.00           H  
ATOM     48  CB  CYS     3       2.226  -7.867  -3.007  1.00  0.00           C  
ATOM     49  HB2 CYS     3       2.346  -6.950  -2.430  1.00  0.00           H  
ATOM     50  HB3 CYS     3       1.528  -8.414  -2.373  1.00  0.00           H  
ATOM     51  SG  CYS     3       3.772  -8.835  -2.935  1.00  0.00           S  
ATOM     52  HG  CYS     3       4.603  -8.041  -3.616  1.00  0.00           H  
ATOM     53  C   CYS     3       1.150  -9.058  -5.045  1.00  0.00           C  
ATOM     54  O   CYS     3      -0.098  -9.181  -4.949  1.00  0.00           O  
ATOM     55  N   LYS     4       1.994  -9.935  -5.593  1.00  0.00           N  
ATOM     56  H   LYS     4       2.946  -9.630  -5.740  1.00  0.00           H  
ATOM     57  CA  LYS     4       1.483 -11.019  -6.398  1.00  0.00           C  
ATOM     58  HA  LYS     4       0.835 -10.577  -7.154  1.00  0.00           H  
ATOM     59  CB  LYS     4       2.612 -11.754  -7.076  1.00  0.00           C  
ATOM     60  HB2 LYS     4       2.297 -12.766  -7.330  1.00  0.00           H  
ATOM     61  HB3 LYS     4       2.716 -11.285  -8.055  1.00  0.00           H  
ATOM     62  CG  LYS     4       3.969 -11.877  -6.478  1.00  0.00           C  
ATOM     63  HG2 LYS     4       4.445 -10.913  -6.295  1.00  0.00           H  
ATOM     64  HG3 LYS     4       3.886 -12.377  -5.513  1.00  0.00           H  
ATOM     65  CD  LYS     4       4.940 -12.664  -7.371  1.00  0.00           C  
ATOM     66  HD2 LYS     4       4.399 -13.562  -7.670  1.00  0.00           H  
ATOM     67  HD3 LYS     4       5.164 -12.099  -8.276  1.00  0.00           H  
ATOM     68  CE  LYS     4       6.273 -13.111  -6.739  1.00  0.00           C  
ATOM     69  HE2 LYS     4       6.925 -13.418  -7.557  1.00  0.00           H  
ATOM     70  HE3 LYS     4       6.718 -12.250  -6.241  1.00  0.00           H  
ATOM     71  NZ  LYS     4       6.244 -14.241  -5.746  1.00  0.00           N  
ATOM     72  HZ1 LYS     4       5.721 -14.984  -6.187  1.00  0.00           H  
ATOM     73  HZ2 LYS     4       7.163 -14.603  -5.537  1.00  0.00           H  
ATOM     74  HZ3 LYS     4       5.765 -14.028  -4.882  1.00  0.00           H  
ATOM     75  C   LYS     4       0.561 -12.010  -5.632  1.00  0.00           C  
ATOM     76  O   LYS     4       0.974 -12.503  -4.614  1.00  0.00           O  
ATOM     77  N   LYS     5      -0.635 -12.233  -6.143  1.00  0.00           N  
ATOM     78  H   LYS     5      -0.834 -11.653  -6.945  1.00  0.00           H  
ATOM     79  CA  LYS     5      -1.800 -12.947  -5.502  1.00  0.00           C  
ATOM     80  HA  LYS     5      -2.643 -12.822  -6.181  1.00  0.00           H  
ATOM     81  CB  LYS     5      -1.523 -14.407  -5.446  1.00  0.00           C  
ATOM     82  HB2 LYS     5      -1.221 -14.649  -6.465  1.00  0.00           H  
ATOM     83  HB3 LYS     5      -0.718 -14.613  -4.741  1.00  0.00           H  
ATOM     84  CG  LYS     5      -2.593 -15.447  -5.066  1.00  0.00           C  
ATOM     85  HG2 LYS     5      -2.915 -15.311  -4.034  1.00  0.00           H  
ATOM     86  HG3 LYS     5      -3.496 -15.194  -5.622  1.00  0.00           H  
ATOM     87  CD  LYS     5      -2.244 -16.952  -5.180  1.00  0.00           C  
ATOM     88  HD2 LYS     5      -1.746 -17.129  -6.133  1.00  0.00           H  
ATOM     89  HD3 LYS     5      -1.421 -17.080  -4.476  1.00  0.00           H  
ATOM     90  CE  LYS     5      -3.294 -17.982  -4.840  1.00  0.00           C  
ATOM     91  HE2 LYS     5      -3.377 -18.000  -3.753  1.00  0.00           H  
ATOM     92  HE3 LYS     5      -4.258 -17.664  -5.235  1.00  0.00           H  
ATOM     93  NZ  LYS     5      -2.953 -19.308  -5.400  1.00  0.00           N  
ATOM     94  HZ1 LYS     5      -2.242 -19.773  -4.854  1.00  0.00           H  
ATOM     95  HZ2 LYS     5      -3.819 -19.815  -5.295  1.00  0.00           H  
ATOM     96  HZ3 LYS     5      -2.792 -19.358  -6.396  1.00  0.00           H  
ATOM     97  C   LYS     5      -2.317 -12.342  -4.215  1.00  0.00           C  
ATOM     98  O   LYS     5      -3.564 -12.273  -4.030  1.00  0.00           O  
ATOM     99  N   ARG     6      -1.413 -12.036  -3.253  1.00  0.00           N  
ATOM    100  H   ARG     6      -0.432 -12.186  -3.443  1.00  0.00           H  
ATOM    101  CA  ARG     6      -1.749 -11.427  -1.983  1.00  0.00           C  
ATOM    102  HA  ARG     6      -2.507 -12.109  -1.597  1.00  0.00           H  
ATOM    103  CB  ARG     6      -0.606 -11.443  -0.965  1.00  0.00           C  
ATOM    104  HB2 ARG     6      -0.125 -12.417  -1.058  1.00  0.00           H  
ATOM    105  HB3 ARG     6       0.117 -10.708  -1.318  1.00  0.00           H  
ATOM    106  CG  ARG     6      -0.978 -11.351   0.560  1.00  0.00           C  
ATOM    107  HG2 ARG     6      -1.845 -11.996   0.695  1.00  0.00           H  
ATOM    108  HG3 ARG     6      -0.206 -11.741   1.224  1.00  0.00           H  
ATOM    109  CD  ARG     6      -1.244  -9.892   1.062  1.00  0.00           C  
ATOM    110  HD2 ARG     6      -1.902  -9.485   0.295  1.00  0.00           H  
ATOM    111  HD3 ARG     6      -1.874  -9.957   1.949  1.00  0.00           H  
ATOM    112  NE  ARG     6       0.030  -9.108   1.162  1.00  0.00           N  
ATOM    113  HE  ARG     6       0.717  -9.432   1.828  1.00  0.00           H  
ATOM    114  CZ  ARG     6       0.328  -7.965   0.536  1.00  0.00           C  
ATOM    115  NH1 ARG     6      -0.551  -7.238  -0.172  1.00  0.00           N  
ATOM    116 HH11 ARG     6      -1.406  -7.731  -0.388  1.00  0.00           H  
ATOM    117 HH12 ARG     6      -0.330  -6.420  -0.721  1.00  0.00           H  
ATOM    118  NH2 ARG     6       1.510  -7.445   0.650  1.00  0.00           N  
ATOM    119 HH21 ARG     6       2.169  -7.849   1.300  1.00  0.00           H  
ATOM    120 HH22 ARG     6       1.794  -6.676   0.060  1.00  0.00           H  
ATOM    121  C   ARG     6      -2.393  -9.987  -2.197  1.00  0.00           C  
ATOM    122  O   ARG     6      -1.774  -8.912  -2.084  1.00  0.00           O  
ATOM    123  N   ARG     7      -3.742  -9.967  -2.367  1.00  0.00           N  
ATOM    124  H   ARG     7      -4.183 -10.846  -2.600  1.00  0.00           H  
ATOM    125  CA  ARG     7      -4.535  -8.783  -2.532  1.00  0.00           C  
ATOM    126  HA  ARG     7      -4.224  -8.324  -3.471  1.00  0.00           H  
ATOM    127  CB  ARG     7      -6.034  -9.119  -2.695  1.00  0.00           C  
ATOM    128  HB2 ARG     7      -6.346  -9.822  -1.922  1.00  0.00           H  
ATOM    129  HB3 ARG     7      -6.661  -8.253  -2.485  1.00  0.00           H  
ATOM    130  CG  ARG     7      -6.493  -9.579  -4.027  1.00  0.00           C  
ATOM    131  HG2 ARG     7      -6.060  -8.979  -4.828  1.00  0.00           H  
ATOM    132  HG3 ARG     7      -6.131 -10.604  -4.105  1.00  0.00           H  
ATOM    133  CD  ARG     7      -8.031  -9.699  -4.174  1.00  0.00           C  
ATOM    134  HD2 ARG     7      -8.436 -10.459  -3.507  1.00  0.00           H  
ATOM    135  HD3 ARG     7      -8.498  -8.735  -3.969  1.00  0.00           H  
ATOM    136  NE  ARG     7      -8.370 -10.042  -5.538  1.00  0.00           N  
ATOM    137  HE  ARG     7      -7.552 -10.049  -6.132  1.00  0.00           H  
ATOM    138  CZ  ARG     7      -9.630 -10.218  -5.956  1.00  0.00           C  
ATOM    139  NH1 ARG     7     -10.713 -10.216  -5.284  1.00  0.00           N  
ATOM    140 HH11 ARG     7     -10.711  -9.860  -4.339  1.00  0.00           H  
ATOM    141 HH12 ARG     7     -11.611 -10.323  -5.736  1.00  0.00           H  
ATOM    142  NH2 ARG     7      -9.907 -10.247  -7.193  1.00  0.00           N  
ATOM    143 HH21 ARG     7      -9.093 -10.226  -7.791  1.00  0.00           H  
ATOM    144 HH22 ARG     7     -10.749  -9.864  -7.597  1.00  0.00           H  
ATOM    145  C   ARG     7      -4.346  -7.701  -1.502  1.00  0.00           C  
ATOM    146  O   ARG     7      -3.791  -7.915  -0.414  1.00  0.00           O  
ATOM    147  N   TRP     8      -4.790  -6.504  -1.870  1.00  0.00           N  
ATOM    148  H   TRP     8      -5.138  -6.489  -2.819  1.00  0.00           H  
ATOM    149  CA  TRP     8      -4.751  -5.331  -1.041  1.00  0.00           C  
ATOM    150  HA  TRP     8      -4.818  -5.672  -0.008  1.00  0.00           H  
ATOM    151  CB  TRP     8      -3.355  -4.658  -1.197  1.00  0.00           C  
ATOM    152  HB2 TRP     8      -2.564  -5.398  -1.072  1.00  0.00           H  
ATOM    153  HB3 TRP     8      -3.194  -4.218  -2.181  1.00  0.00           H  
ATOM    154  CG  TRP     8      -3.013  -3.610  -0.158  1.00  0.00           C  
ATOM    155  CD1 TRP     8      -3.260  -2.257  -0.238  1.00  0.00           C  
ATOM    156  HD1 TRP     8      -3.744  -1.726  -1.044  1.00  0.00           H  
ATOM    157  NE1 TRP     8      -2.666  -1.620   0.792  1.00  0.00           N  
ATOM    158  HE1 TRP     8      -2.446  -0.636   0.735  1.00  0.00           H  
ATOM    159  CE2 TRP     8      -2.217  -2.544   1.725  1.00  0.00           C  
ATOM    160  CZ2 TRP     8      -1.454  -2.420   2.840  1.00  0.00           C  
ATOM    161  HZ2 TRP     8      -1.268  -1.457   3.292  1.00  0.00           H  
ATOM    162  CH2 TRP     8      -1.037  -3.515   3.623  1.00  0.00           C  
ATOM    163  HH2 TRP     8      -0.430  -3.357   4.503  1.00  0.00           H  
ATOM    164  CZ3 TRP     8      -1.228  -4.791   3.070  1.00  0.00           C  
ATOM    165  HZ3 TRP     8      -0.870  -5.654   3.612  1.00  0.00           H  
ATOM    166  CE3 TRP     8      -2.054  -4.916   1.908  1.00  0.00           C  
ATOM    167  HE3 TRP     8      -2.269  -5.911   1.547  1.00  0.00           H  
ATOM    168  CD2 TRP     8      -2.497  -3.814   1.172  1.00  0.00           C  
ATOM    169  C   TRP     8      -5.970  -4.355  -1.237  1.00  0.00           C  
ATOM    170  O   TRP     8      -6.809  -4.510  -2.152  1.00  0.00           O  
ATOM    171  N   LYS     9      -6.118  -3.303  -0.351  1.00  0.00           N  
ATOM    172  H   LYS     9      -5.442  -3.201   0.392  1.00  0.00           H  
ATOM    173  CA  LYS     9      -6.999  -2.190  -0.246  1.00  0.00           C  
ATOM    174  HA  LYS     9      -8.016  -2.574  -0.326  1.00  0.00           H  
ATOM    175  CB  LYS     9      -6.962  -1.637   1.191  1.00  0.00           C  
ATOM    176  HB2 LYS     9      -6.010  -1.172   1.446  1.00  0.00           H  
ATOM    177  HB3 LYS     9      -7.736  -0.877   1.292  1.00  0.00           H  
ATOM    178  CG  LYS     9      -7.332  -2.687   2.301  1.00  0.00           C  
ATOM    179  HG2 LYS     9      -8.409  -2.815   2.192  1.00  0.00           H  
ATOM    180  HG3 LYS     9      -6.884  -3.627   1.979  1.00  0.00           H  
ATOM    181  CD  LYS     9      -7.221  -2.334   3.720  1.00  0.00           C  
ATOM    182  HD2 LYS     9      -6.228  -2.229   4.156  1.00  0.00           H  
ATOM    183  HD3 LYS     9      -7.815  -1.448   3.943  1.00  0.00           H  
ATOM    184  CE  LYS     9      -7.933  -3.418   4.600  1.00  0.00           C  
ATOM    185  HE2 LYS     9      -8.970  -3.629   4.339  1.00  0.00           H  
ATOM    186  HE3 LYS     9      -7.422  -4.379   4.557  1.00  0.00           H  
ATOM    187  NZ  LYS     9      -7.874  -2.968   6.008  1.00  0.00           N  
ATOM    188  HZ1 LYS     9      -8.622  -3.318   6.589  1.00  0.00           H  
ATOM    189  HZ2 LYS     9      -7.013  -3.328   6.395  1.00  0.00           H  
ATOM    190  HZ3 LYS     9      -7.921  -1.960   6.034  1.00  0.00           H  
ATOM    191  C   LYS     9      -6.765  -1.169  -1.424  1.00  0.00           C  
ATOM    192  O   LYS     9      -7.067  -0.001  -1.258  1.00  0.00           O  
ATOM    193  N   CYS    10      -6.129  -1.638  -2.535  1.00  0.00           N  
ATOM    194  H   CYS    10      -6.110  -2.647  -2.582  1.00  0.00           H  
ATOM    195  CA  CYS    10      -5.772  -0.986  -3.776  1.00  0.00           C  
ATOM    196  HA  CYS    10      -5.387  -1.705  -4.500  1.00  0.00           H  
ATOM    197  CB  CYS    10      -7.121  -0.590  -4.381  1.00  0.00           C  
ATOM    198  HB2 CYS    10      -7.581   0.253  -3.866  1.00  0.00           H  
ATOM    199  HB3 CYS    10      -7.818  -1.426  -4.341  1.00  0.00           H  
ATOM    200  SG  CYS    10      -6.937  -0.004  -6.119  1.00  0.00           S  
ATOM    201  HG  CYS    10      -7.558  -0.995  -6.765  1.00  0.00           H  
ATOM    202  C   CYS    10      -4.806   0.279  -3.638  1.00  0.00           C  
ATOM    203  O   CYS    10      -3.932   0.446  -4.438  1.00  0.00           O  
ATOM    204  N   ARG    11      -4.944   1.124  -2.599  1.00  0.00           N  
ATOM    205  H   ARG    11      -5.732   0.918  -2.002  1.00  0.00           H  
ATOM    206  CA  ARG    11      -4.059   2.192  -2.265  1.00  0.00           C  
ATOM    207  HA  ARG    11      -3.797   2.620  -3.232  1.00  0.00           H  
ATOM    208  CB  ARG    11      -4.690   3.215  -1.284  1.00  0.00           C  
ATOM    209  HB2 ARG    11      -5.156   2.676  -0.459  1.00  0.00           H  
ATOM    210  HB3 ARG    11      -3.880   3.817  -0.873  1.00  0.00           H  
ATOM    211  CG  ARG    11      -5.804   4.220  -1.788  1.00  0.00           C  
ATOM    212  HG2 ARG    11      -5.242   4.958  -2.362  1.00  0.00           H  
ATOM    213  HG3 ARG    11      -6.559   3.683  -2.363  1.00  0.00           H  
ATOM    214  CD  ARG    11      -6.344   5.123  -0.629  1.00  0.00           C  
ATOM    215  HD2 ARG    11      -6.661   4.463   0.178  1.00  0.00           H  
ATOM    216  HD3 ARG    11      -5.613   5.838  -0.251  1.00  0.00           H  
ATOM    217  NE  ARG    11      -7.516   5.952  -1.071  1.00  0.00           N  
ATOM    218  HE  ARG    11      -8.102   5.541  -1.783  1.00  0.00           H  
ATOM    219  CZ  ARG    11      -7.835   7.172  -0.638  1.00  0.00           C  
ATOM    220  NH1 ARG    11      -7.221   7.681   0.426  1.00  0.00           N  
ATOM    221 HH11 ARG    11      -6.680   7.012   0.954  1.00  0.00           H  
ATOM    222 HH12 ARG    11      -7.574   8.560   0.776  1.00  0.00           H  
ATOM    223  NH2 ARG    11      -8.917   7.845  -1.088  1.00  0.00           N  
ATOM    224 HH21 ARG    11      -9.583   7.495  -1.761  1.00  0.00           H  
ATOM    225 HH22 ARG    11      -9.000   8.837  -0.918  1.00  0.00           H  
ATOM    226  C   ARG    11      -2.730   1.588  -1.725  1.00  0.00           C  
ATOM    227  O   ARG    11      -2.820   1.015  -0.625  1.00  0.00           O  
ATOM    228  N   VAL    12      -1.634   1.577  -2.543  1.00  0.00           N  
ATOM    229  H   VAL    12      -1.669   2.196  -3.339  1.00  0.00           H  
ATOM    230  CA  VAL    12      -0.409   1.029  -2.102  1.00  0.00           C  
ATOM    231  HA  VAL    12      -0.140   1.409  -1.116  1.00  0.00           H  
ATOM    232  CB  VAL    12       0.828   1.327  -3.011  1.00  0.00           C  
ATOM    233  HB  VAL    12       1.613   0.636  -2.703  1.00  0.00           H  
ATOM    234  CG1 VAL    12       0.607   1.247  -4.503  1.00  0.00           C  
ATOM    235 HG11 VAL    12       1.578   1.300  -4.995  1.00  0.00           H  
ATOM    236 HG12 VAL    12       0.136   0.303  -4.778  1.00  0.00           H  
ATOM    237 HG13 VAL    12       0.010   2.106  -4.810  1.00  0.00           H  
ATOM    238  CG2 VAL    12       1.301   2.746  -2.728  1.00  0.00           C  
ATOM    239 HG21 VAL    12       2.136   3.007  -3.378  1.00  0.00           H  
ATOM    240 HG22 VAL    12       0.541   3.525  -2.671  1.00  0.00           H  
ATOM    241 HG23 VAL    12       1.658   2.779  -1.698  1.00  0.00           H  
ATOM    242  C   VAL    12      -0.574  -0.582  -2.088  1.00  0.00           C  
ATOM    243  O   VAL    12      -1.634  -1.113  -2.519  1.00  0.00           O  
TER   
END   
