# Supplementary material for: Prediction of Anticancer Peptides with High Efficacy and Low Toxicity by Hybrid Model Based on 3D Structure of Peptides
Source: Int J Mol Sci. 2021 May 26;22(11):5630. doi: 10.3390/ijms22115630 (PMC8198792; doi:10.3390/ijms22115630)
Supplement: Supplementary file 1 [file ijms-22-05630-s001.zip › Supplement2(Datasets)/ACPs(PDB)/D1/PDB(Negative)/(157)NL_satpdb10890.pdb]

ATOM      1  N   GLY     1      -0.249 -38.902   6.505  1.00  0.00           N  
ATOM      2  H   GLY     1       0.333 -39.477   5.913  1.00  0.00           H  
ATOM      3  CA  GLY     1      -1.608 -39.360   6.833  1.00  0.00           C  
ATOM      4  HA2 GLY     1      -1.942 -38.890   7.758  1.00  0.00           H  
ATOM      5  HA3 GLY     1      -2.273 -38.994   6.050  1.00  0.00           H  
ATOM      6  C   GLY     1      -1.827 -40.814   6.994  1.00  0.00           C  
ATOM      7  O   GLY     1      -2.897 -41.245   6.582  1.00  0.00           O  
ATOM      8  N   LEU     2      -0.904 -41.598   7.601  1.00  0.00           N  
ATOM      9  H   LEU     2       0.000 -41.198   7.807  1.00  0.00           H  
ATOM     10  CA  LEU     2      -0.947 -43.042   7.894  1.00  0.00           C  
ATOM     11  HA  LEU     2      -0.827 -43.449   6.890  1.00  0.00           H  
ATOM     12  CB  LEU     2       0.192 -43.415   8.879  1.00  0.00           C  
ATOM     13  HB2 LEU     2       1.163 -43.124   8.477  1.00  0.00           H  
ATOM     14  HB3 LEU     2       0.076 -42.991   9.877  1.00  0.00           H  
ATOM     15  CG  LEU     2       0.290 -44.984   9.115  1.00  0.00           C  
ATOM     16  HG  LEU     2      -0.556 -45.243   9.751  1.00  0.00           H  
ATOM     17  CD1 LEU     2       1.490 -45.211   9.976  1.00  0.00           C  
ATOM     18 HD11 LEU     2       2.466 -45.045   9.520  1.00  0.00           H  
ATOM     19 HD12 LEU     2       1.399 -44.521  10.815  1.00  0.00           H  
ATOM     20 HD13 LEU     2       1.541 -46.198  10.434  1.00  0.00           H  
ATOM     21  CD2 LEU     2       0.301 -45.796   7.835  1.00  0.00           C  
ATOM     22 HD21 LEU     2      -0.659 -45.840   7.321  1.00  0.00           H  
ATOM     23 HD22 LEU     2       0.570 -46.812   8.121  1.00  0.00           H  
ATOM     24 HD23 LEU     2       1.103 -45.514   7.154  1.00  0.00           H  
ATOM     25  C   LEU     2      -2.278 -43.440   8.461  1.00  0.00           C  
ATOM     26  O   LEU     2      -2.797 -44.444   8.048  1.00  0.00           O  
ATOM     27  N   PRO     3      -3.015 -42.651   9.357  1.00  0.00           N  
ATOM     28  CD  PRO     3      -2.539 -41.395  10.136  1.00  0.00           C  
ATOM     29  HD2 PRO     3      -2.786 -40.550   9.493  1.00  0.00           H  
ATOM     30  HD3 PRO     3      -1.484 -41.307  10.397  1.00  0.00           H  
ATOM     31  CG  PRO     3      -3.400 -41.475  11.417  1.00  0.00           C  
ATOM     32  HG2 PRO     3      -2.995 -42.168  12.154  1.00  0.00           H  
ATOM     33  HG3 PRO     3      -3.573 -40.509  11.893  1.00  0.00           H  
ATOM     34  CB  PRO     3      -4.735 -41.974  10.874  1.00  0.00           C  
ATOM     35  HB2 PRO     3      -5.358 -41.177  10.469  1.00  0.00           H  
ATOM     36  HB3 PRO     3      -5.393 -42.366  11.649  1.00  0.00           H  
ATOM     37  CA  PRO     3      -4.392 -42.946   9.749  1.00  0.00           C  
ATOM     38  HA  PRO     3      -4.284 -43.941  10.181  1.00  0.00           H  
ATOM     39  C   PRO     3      -5.489 -42.959   8.565  1.00  0.00           C  
ATOM     40  O   PRO     3      -6.534 -43.400   8.953  1.00  0.00           O  
ATOM     41  N   VAL     4      -5.331 -42.294   7.466  1.00  0.00           N  
ATOM     42  H   VAL     4      -4.468 -41.818   7.245  1.00  0.00           H  
ATOM     43  CA  VAL     4      -6.404 -42.108   6.465  1.00  0.00           C  
ATOM     44  HA  VAL     4      -6.958 -43.041   6.361  1.00  0.00           H  
ATOM     45  CB  VAL     4      -7.366 -40.895   6.863  1.00  0.00           C  
ATOM     46  HB  VAL     4      -7.948 -40.597   5.991  1.00  0.00           H  
ATOM     47  CG1 VAL     4      -6.460 -39.743   7.496  1.00  0.00           C  
ATOM     48 HG11 VAL     4      -5.479 -39.768   7.022  1.00  0.00           H  
ATOM     49 HG12 VAL     4      -7.037 -38.822   7.407  1.00  0.00           H  
ATOM     50 HG13 VAL     4      -6.365 -39.969   8.558  1.00  0.00           H  
ATOM     51  CG2 VAL     4      -8.386 -41.340   7.996  1.00  0.00           C  
ATOM     52 HG21 VAL     4      -9.168 -40.587   7.902  1.00  0.00           H  
ATOM     53 HG22 VAL     4      -8.813 -42.315   7.762  1.00  0.00           H  
ATOM     54 HG23 VAL     4      -7.924 -41.317   8.983  1.00  0.00           H  
ATOM     55  C   VAL     4      -5.764 -41.654   5.139  1.00  0.00           C  
ATOM     56  O   VAL     4      -5.636 -40.496   4.852  1.00  0.00           O  
ATOM     57  N   CYS     5      -5.387 -42.602   4.305  1.00  0.00           N  
ATOM     58  H   CYS     5      -5.088 -42.168   3.444  1.00  0.00           H  
ATOM     59  CA  CYS     5      -5.431 -44.076   4.405  1.00  0.00           C  
ATOM     60  HA  CYS     5      -6.108 -44.378   5.204  1.00  0.00           H  
ATOM     61  CB  CYS     5      -5.914 -44.681   3.035  1.00  0.00           C  
ATOM     62  HB2 CYS     5      -5.283 -44.247   2.260  1.00  0.00           H  
ATOM     63  HB3 CYS     5      -5.877 -45.771   3.031  1.00  0.00           H  
ATOM     64  SG  CYS     5      -7.575 -44.142   2.671  1.00  0.00           S  
ATOM     65  HG  CYS     5      -8.171 -44.951   3.552  1.00  0.00           H  
ATOM     66  C   CYS     5      -4.045 -44.664   4.851  1.00  0.00           C  
ATOM     67  O   CYS     5      -3.034 -43.934   5.017  1.00  0.00           O  
ATOM     68  N   GLY     6      -3.876 -45.950   4.991  1.00  0.00           N  
ATOM     69  H   GLY     6      -4.648 -46.600   5.046  1.00  0.00           H  
ATOM     70  CA  GLY     6      -2.566 -46.707   5.152  1.00  0.00           C  
ATOM     71  HA2 GLY     6      -2.397 -47.308   4.258  1.00  0.00           H  
ATOM     72  HA3 GLY     6      -1.751 -45.994   5.282  1.00  0.00           H  
ATOM     73  C   GLY     6      -2.593 -47.653   6.429  1.00  0.00           C  
ATOM     74  O   GLY     6      -2.171 -48.794   6.386  1.00  0.00           O  
ATOM     75  N   GLU     7      -3.407 -47.173   7.358  1.00  0.00           N  
ATOM     76  H   GLU     7      -3.623 -46.198   7.210  1.00  0.00           H  
ATOM     77  CA  GLU     7      -4.347 -48.071   8.085  1.00  0.00           C  
ATOM     78  HA  GLU     7      -3.814 -48.935   8.483  1.00  0.00           H  
ATOM     79  CB  GLU     7      -4.939 -47.275   9.322  1.00  0.00           C  
ATOM     80  HB2 GLU     7      -4.158 -46.636   9.737  1.00  0.00           H  
ATOM     81  HB3 GLU     7      -5.734 -46.556   9.122  1.00  0.00           H  
ATOM     82  CG  GLU     7      -5.353 -48.089  10.577  1.00  0.00           C  
ATOM     83  HG2 GLU     7      -4.522 -48.719  10.896  1.00  0.00           H  
ATOM     84  HG3 GLU     7      -5.530 -47.569  11.519  1.00  0.00           H  
ATOM     85  CD  GLU     7      -6.490 -49.010  10.276  1.00  0.00           C  
ATOM     86  OE1 GLU     7      -6.243 -50.152   9.807  1.00  0.00           O  
ATOM     87  OE2 GLU     7      -7.624 -48.476  10.317  1.00  0.00           O  
ATOM     88  C   GLU     7      -5.479 -48.532   7.062  1.00  0.00           C  
ATOM     89  O   GLU     7      -5.765 -47.826   6.151  1.00  0.00           O  
ATOM     90  N   SER     8      -5.996 -49.762   7.117  1.00  0.00           N  
ATOM     91  H   SER     8      -5.883 -50.304   7.961  1.00  0.00           H  
ATOM     92  CA  SER     8      -7.064 -50.262   6.231  1.00  0.00           C  
ATOM     93  HA  SER     8      -7.167 -49.479   5.480  1.00  0.00           H  
ATOM     94  CB  SER     8      -6.580 -51.505   5.446  1.00  0.00           C  
ATOM     95  HB2 SER     8      -6.677 -52.375   6.096  1.00  0.00           H  
ATOM     96  HB3 SER     8      -7.121 -51.620   4.507  1.00  0.00           H  
ATOM     97  OG  SER     8      -5.222 -51.343   5.025  1.00  0.00           O  
ATOM     98  HG  SER     8      -4.703 -51.280   5.830  1.00  0.00           H  
ATOM     99  C   SER     8      -8.468 -50.646   6.863  1.00  0.00           C  
ATOM    100  O   SER     8      -9.413 -50.885   6.171  1.00  0.00           O  
ATOM    101  N   CYS     9      -8.578 -50.571   8.200  1.00  0.00           N  
ATOM    102  H   CYS     9      -7.810 -50.518   8.854  1.00  0.00           H  
ATOM    103  CA  CYS     9      -9.904 -50.767   8.793  1.00  0.00           C  
ATOM    104  HA  CYS     9     -10.493 -51.509   8.254  1.00  0.00           H  
ATOM    105  CB  CYS     9      -9.661 -51.287  10.231  1.00  0.00           C  
ATOM    106  HB2 CYS     9      -9.091 -50.477  10.686  1.00  0.00           H  
ATOM    107  HB3 CYS     9     -10.620 -51.544  10.681  1.00  0.00           H  
ATOM    108  SG  CYS     9      -8.552 -52.802  10.151  1.00  0.00           S  
ATOM    109  HG  CYS     9      -7.402 -52.264   9.737  1.00  0.00           H  
ATOM    110  C   CYS     9     -10.724 -49.478   8.794  1.00  0.00           C  
ATOM    111  O   CYS     9     -11.434 -49.195   7.788  1.00  0.00           O  
ATOM    112  N   PHE    10     -10.626 -48.604   9.798  1.00  0.00           N  
ATOM    113  H   PHE    10      -9.944 -48.717  10.534  1.00  0.00           H  
ATOM    114  CA  PHE    10     -11.179 -47.276   9.771  1.00  0.00           C  
ATOM    115  HA  PHE    10     -12.180 -47.351   9.345  1.00  0.00           H  
ATOM    116  CB  PHE    10     -11.221 -46.809  11.208  1.00  0.00           C  
ATOM    117  HB2 PHE    10     -11.511 -47.624  11.870  1.00  0.00           H  
ATOM    118  HB3 PHE    10     -10.211 -46.576  11.545  1.00  0.00           H  
ATOM    119  CG  PHE    10     -11.958 -45.581  11.396  1.00  0.00           C  
ATOM    120  CD1 PHE    10     -11.355 -44.315  11.344  1.00  0.00           C  
ATOM    121  HD1 PHE    10     -10.317 -44.213  11.065  1.00  0.00           H  
ATOM    122  CE1 PHE    10     -11.942 -43.112  11.627  1.00  0.00           C  
ATOM    123  HE1 PHE    10     -11.487 -42.149  11.450  1.00  0.00           H  
ATOM    124  CZ  PHE    10     -13.311 -43.121  11.874  1.00  0.00           C  
ATOM    125  HZ  PHE    10     -13.837 -42.182  11.971  1.00  0.00           H  
ATOM    126  CE2 PHE    10     -14.014 -44.286  11.937  1.00  0.00           C  
ATOM    127  HE2 PHE    10     -15.079 -44.218  12.102  1.00  0.00           H  
ATOM    128  CD2 PHE    10     -13.298 -45.528  11.770  1.00  0.00           C  
ATOM    129  HD2 PHE    10     -13.924 -46.404  11.850  1.00  0.00           H  
ATOM    130  C   PHE    10     -10.391 -46.404   8.747  1.00  0.00           C  
ATOM    131  O   PHE    10     -10.970 -45.489   8.189  1.00  0.00           O  
ATOM    132  N   GLY    11      -9.180 -46.793   8.483  1.00  0.00           N  
ATOM    133  H   GLY    11      -8.789 -47.460   9.133  1.00  0.00           H  
ATOM    134  CA  GLY    11      -8.299 -46.323   7.414  1.00  0.00           C  
ATOM    135  HA2 GLY    11      -8.147 -45.254   7.561  1.00  0.00           H  
ATOM    136  HA3 GLY    11      -7.327 -46.807   7.509  1.00  0.00           H  
ATOM    137  C   GLY    11      -8.791 -46.616   6.014  1.00  0.00           C  
ATOM    138  O   GLY    11      -8.368 -45.867   5.122  1.00  0.00           O  
ATOM    139  N   GLY    12      -9.730 -47.503   5.827  1.00  0.00           N  
ATOM    140  H   GLY    12      -9.869 -48.115   6.619  1.00  0.00           H  
ATOM    141  CA  GLY    12     -10.604 -47.688   4.668  1.00  0.00           C  
ATOM    142  HA2 GLY    12     -10.060 -47.869   3.741  1.00  0.00           H  
ATOM    143  HA3 GLY    12     -11.258 -48.544   4.836  1.00  0.00           H  
ATOM    144  C   GLY    12     -11.416 -46.396   4.360  1.00  0.00           C  
ATOM    145  O   GLY    12     -11.840 -46.314   3.229  1.00  0.00           O  
ATOM    146  N   THR    13     -11.474 -45.383   5.199  1.00  0.00           N  
ATOM    147  H   THR    13     -11.115 -45.618   6.113  1.00  0.00           H  
ATOM    148  CA  THR    13     -11.943 -44.001   5.013  1.00  0.00           C  
ATOM    149  HA  THR    13     -12.960 -43.932   4.626  1.00  0.00           H  
ATOM    150  CB  THR    13     -11.913 -43.165   6.357  1.00  0.00           C  
ATOM    151  HB  THR    13     -10.916 -42.986   6.760  1.00  0.00           H  
ATOM    152  CG2 THR    13     -12.626 -41.880   6.014  1.00  0.00           C  
ATOM    153 HG21 THR    13     -12.878 -41.315   6.911  1.00  0.00           H  
ATOM    154 HG22 THR    13     -12.105 -41.178   5.363  1.00  0.00           H  
ATOM    155 HG23 THR    13     -13.610 -42.109   5.603  1.00  0.00           H  
ATOM    156  OG1 THR    13     -12.679 -43.768   7.293  1.00  0.00           O  
ATOM    157  HG1 THR    13     -12.119 -44.386   7.768  1.00  0.00           H  
ATOM    158  C   THR    13     -11.123 -43.328   3.911  1.00  0.00           C  
ATOM    159  O   THR    13     -10.168 -42.640   4.187  1.00  0.00           O  
ATOM    160  N   CYS    14     -11.514 -43.508   2.643  1.00  0.00           N  
ATOM    161  H   CYS    14     -12.208 -44.237   2.554  1.00  0.00           H  
ATOM    162  CA  CYS    14     -10.775 -42.993   1.488  1.00  0.00           C  
ATOM    163  HA  CYS    14      -9.787 -43.450   1.422  1.00  0.00           H  
ATOM    164  CB  CYS    14     -11.630 -43.536   0.288  1.00  0.00           C  
ATOM    165  HB2 CYS    14     -12.647 -43.151   0.374  1.00  0.00           H  
ATOM    166  HB3 CYS    14     -11.156 -43.095  -0.588  1.00  0.00           H  
ATOM    167  SG  CYS    14     -11.679 -45.372   0.144  1.00  0.00           S  
ATOM    168  HG  CYS    14     -12.089 -45.684   1.376  1.00  0.00           H  
ATOM    169  C   CYS    14     -10.621 -41.490   1.518  1.00  0.00           C  
ATOM    170  O   CYS    14     -11.544 -40.697   1.274  1.00  0.00           O  
ATOM    171  N   ASN    15      -9.355 -41.097   1.565  1.00  0.00           N  
ATOM    172  H   ASN    15      -8.611 -41.762   1.719  1.00  0.00           H  
ATOM    173  CA  ASN    15      -9.005 -39.786   1.976  1.00  0.00           C  
ATOM    174  HA  ASN    15      -9.816 -39.103   1.724  1.00  0.00           H  
ATOM    175  CB  ASN    15      -8.977 -39.751   3.533  1.00  0.00           C  
ATOM    176  HB2 ASN    15      -9.812 -40.238   4.036  1.00  0.00           H  
ATOM    177  HB3 ASN    15      -8.024 -40.197   3.818  1.00  0.00           H  
ATOM    178  CG  ASN    15      -9.158 -38.335   4.037  1.00  0.00           C  
ATOM    179  OD1 ASN    15      -9.242 -37.316   3.366  1.00  0.00           O  
ATOM    180  ND2 ASN    15      -9.455 -38.192   5.274  1.00  0.00           N  
ATOM    181 HD21 ASN    15      -9.687 -37.303   5.694  1.00  0.00           H  
ATOM    182 HD22 ASN    15      -9.638 -39.070   5.740  1.00  0.00           H  
ATOM    183  C   ASN    15      -7.683 -39.337   1.370  1.00  0.00           C  
ATOM    184  O   ASN    15      -6.712 -40.043   0.925  1.00  0.00           O  
ATOM    185  N   THR    16      -7.442 -37.976   1.362  1.00  0.00           N  
ATOM    186  H   THR    16      -8.185 -37.461   1.813  1.00  0.00           H  
ATOM    187  CA  THR    16      -6.341 -37.245   0.706  1.00  0.00           C  
ATOM    188  HA  THR    16      -6.200 -37.766  -0.241  1.00  0.00           H  
ATOM    189  CB  THR    16      -6.813 -35.770   0.487  1.00  0.00           C  
ATOM    190  HB  THR    16      -7.222 -35.444   1.443  1.00  0.00           H  
ATOM    191  CG2 THR    16      -5.645 -34.804   0.216  1.00  0.00           C  
ATOM    192 HG21 THR    16      -4.963 -35.289  -0.483  1.00  0.00           H  
ATOM    193 HG22 THR    16      -5.968 -33.834  -0.161  1.00  0.00           H  
ATOM    194 HG23 THR    16      -5.077 -34.698   1.140  1.00  0.00           H  
ATOM    195  OG1 THR    16      -7.674 -35.792  -0.626  1.00  0.00           O  
ATOM    196  HG1 THR    16      -7.055 -35.953  -1.342  1.00  0.00           H  
ATOM    197  C   THR    16      -4.993 -37.438   1.401  1.00  0.00           C  
ATOM    198  O   THR    16      -4.112 -37.916   0.708  1.00  0.00           O  
ATOM    199  N   PRO    17      -4.741 -37.103   2.704  1.00  0.00           N  
ATOM    200  CD  PRO    17      -5.681 -36.829   3.764  1.00  0.00           C  
ATOM    201  HD2 PRO    17      -6.498 -37.547   3.836  1.00  0.00           H  
ATOM    202  HD3 PRO    17      -6.198 -35.939   3.404  1.00  0.00           H  
ATOM    203  CG  PRO    17      -4.887 -36.656   5.116  1.00  0.00           C  
ATOM    204  HG2 PRO    17      -4.765 -37.621   5.608  1.00  0.00           H  
ATOM    205  HG3 PRO    17      -5.198 -35.918   5.855  1.00  0.00           H  
ATOM    206  CB  PRO    17      -3.545 -36.219   4.610  1.00  0.00           C  
ATOM    207  HB2 PRO    17      -2.797 -36.550   5.330  1.00  0.00           H  
ATOM    208  HB3 PRO    17      -3.584 -35.129   4.597  1.00  0.00           H  
ATOM    209  CA  PRO    17      -3.397 -36.930   3.214  1.00  0.00           C  
ATOM    210  HA  PRO    17      -2.813 -36.284   2.558  1.00  0.00           H  
ATOM    211  C   PRO    17      -2.684 -38.248   3.259  1.00  0.00           C  
ATOM    212  O   PRO    17      -1.505 -38.319   3.100  1.00  0.00           O  
ATOM    213  N   GLY    18      -3.343 -39.334   3.477  1.00  0.00           N  
ATOM    214  H   GLY    18      -4.298 -39.217   3.783  1.00  0.00           H  
ATOM    215  CA  GLY    18      -2.764 -40.717   3.357  1.00  0.00           C  
ATOM    216  HA2 GLY    18      -1.758 -40.682   3.776  1.00  0.00           H  
ATOM    217  HA3 GLY    18      -3.311 -41.314   4.086  1.00  0.00           H  
ATOM    218  C   GLY    18      -2.793 -41.454   1.991  1.00  0.00           C  
ATOM    219  O   GLY    18      -2.262 -42.583   1.938  1.00  0.00           O  
ATOM    220  N   CYS    19      -3.390 -40.843   0.989  1.00  0.00           N  
ATOM    221  H   CYS    19      -3.703 -39.907   1.203  1.00  0.00           H  
ATOM    222  CA  CYS    19      -3.490 -41.531  -0.277  1.00  0.00           C  
ATOM    223  HA  CYS    19      -2.585 -42.096  -0.503  1.00  0.00           H  
ATOM    224  CB  CYS    19      -4.581 -42.650  -0.224  1.00  0.00           C  
ATOM    225  HB2 CYS    19      -4.263 -43.321   0.574  1.00  0.00           H  
ATOM    226  HB3 CYS    19      -5.494 -42.114   0.034  1.00  0.00           H  
ATOM    227  SG  CYS    19      -4.573 -43.682  -1.852  1.00  0.00           S  
ATOM    228  HG  CYS    19      -3.258 -43.613  -2.081  1.00  0.00           H  
ATOM    229  C   CYS    19      -3.696 -40.607  -1.435  1.00  0.00           C  
ATOM    230  O   CYS    19      -2.825 -40.533  -2.266  1.00  0.00           O  
ATOM    231  N   ALA    20      -4.883 -40.013  -1.444  1.00  0.00           N  
ATOM    232  H   ALA    20      -5.466 -40.071  -0.621  1.00  0.00           H  
ATOM    233  CA  ALA    20      -5.369 -39.329  -2.649  1.00  0.00           C  
ATOM    234  HA  ALA    20      -5.011 -39.986  -3.442  1.00  0.00           H  
ATOM    235  CB  ALA    20      -6.941 -39.340  -2.654  1.00  0.00           C  
ATOM    236  HB1 ALA    20      -7.318 -39.013  -3.623  1.00  0.00           H  
ATOM    237  HB2 ALA    20      -7.252 -40.385  -2.670  1.00  0.00           H  
ATOM    238  HB3 ALA    20      -7.224 -38.764  -1.774  1.00  0.00           H  
ATOM    239  C   ALA    20      -4.777 -37.841  -2.776  1.00  0.00           C  
ATOM    240  O   ALA    20      -5.565 -36.926  -2.755  1.00  0.00           O  
ATOM    241  N   CYS    21      -3.412 -37.733  -2.734  1.00  0.00           N  
ATOM    242  H   CYS    21      -2.895 -38.600  -2.731  1.00  0.00           H  
ATOM    243  CA  CYS    21      -2.626 -36.530  -2.985  1.00  0.00           C  
ATOM    244  HA  CYS    21      -3.225 -35.630  -2.845  1.00  0.00           H  
ATOM    245  CB  CYS    21      -1.460 -36.447  -1.973  1.00  0.00           C  
ATOM    246  HB2 CYS    21      -0.934 -37.398  -2.049  1.00  0.00           H  
ATOM    247  HB3 CYS    21      -0.834 -35.603  -2.264  1.00  0.00           H  
ATOM    248  SG  CYS    21      -1.997 -36.133  -0.245  1.00  0.00           S  
ATOM    249  HG  CYS    21      -2.335 -37.380   0.097  1.00  0.00           H  
ATOM    250  C   CYS    21      -2.215 -36.547  -4.516  1.00  0.00           C  
ATOM    251  O   CYS    21      -3.050 -36.728  -5.417  1.00  0.00           O  
ATOM    252  N   ASP    22      -0.875 -36.515  -4.775  1.00  0.00           N  
ATOM    253  H   ASP    22      -0.229 -36.508  -3.998  1.00  0.00           H  
ATOM    254  CA  ASP    22      -0.333 -36.695  -6.078  1.00  0.00           C  
ATOM    255  HA  ASP    22      -1.042 -36.143  -6.696  1.00  0.00           H  
ATOM    256  CB  ASP    22       1.051 -36.037  -6.201  1.00  0.00           C  
ATOM    257  HB2 ASP    22       1.457 -36.225  -7.195  1.00  0.00           H  
ATOM    258  HB3 ASP    22       0.992 -34.966  -6.008  1.00  0.00           H  
ATOM    259  CG  ASP    22       2.077 -36.463  -5.219  1.00  0.00           C  
ATOM    260  OD1 ASP    22       3.032 -37.195  -5.610  1.00  0.00           O  
ATOM    261  OD2 ASP    22       1.889 -36.269  -4.009  1.00  0.00           O  
ATOM    262  C   ASP    22      -0.264 -38.196  -6.359  1.00  0.00           C  
ATOM    263  O   ASP    22       0.481 -38.901  -5.688  1.00  0.00           O  
ATOM    264  N   PRO    23      -0.979 -38.671  -7.429  1.00  0.00           N  
ATOM    265  CD  PRO    23      -1.905 -37.857  -8.263  1.00  0.00           C  
ATOM    266  HD2 PRO    23      -1.302 -37.102  -8.767  1.00  0.00           H  
ATOM    267  HD3 PRO    23      -2.785 -37.516  -7.719  1.00  0.00           H  
ATOM    268  CG  PRO    23      -2.550 -38.856  -9.284  1.00  0.00           C  
ATOM    269  HG2 PRO    23      -1.900 -38.807 -10.158  1.00  0.00           H  
ATOM    270  HG3 PRO    23      -3.611 -38.675  -9.452  1.00  0.00           H  
ATOM    271  CB  PRO    23      -2.391 -40.237  -8.580  1.00  0.00           C  
ATOM    272  HB2 PRO    23      -2.273 -41.039  -9.308  1.00  0.00           H  
ATOM    273  HB3 PRO    23      -3.253 -40.505  -7.969  1.00  0.00           H  
ATOM    274  CA  PRO    23      -1.142 -40.078  -7.665  1.00  0.00           C  
ATOM    275  HA  PRO    23      -1.300 -40.499  -6.672  1.00  0.00           H  
ATOM    276  C   PRO    23       0.133 -40.811  -8.169  1.00  0.00           C  
ATOM    277  O   PRO    23       0.245 -41.985  -7.883  1.00  0.00           O  
ATOM    278  N   TRP    24       1.026 -40.195  -8.961  1.00  0.00           N  
ATOM    279  H   TRP    24       0.867 -39.229  -9.208  1.00  0.00           H  
ATOM    280  CA  TRP    24       2.208 -40.877  -9.576  1.00  0.00           C  
ATOM    281  HA  TRP    24       1.834 -41.652 -10.245  1.00  0.00           H  
ATOM    282  CB  TRP    24       2.981 -39.878 -10.503  1.00  0.00           C  
ATOM    283  HB2 TRP    24       2.455 -39.655 -11.431  1.00  0.00           H  
ATOM    284  HB3 TRP    24       3.161 -38.953  -9.954  1.00  0.00           H  
ATOM    285  CG  TRP    24       4.307 -40.319 -10.977  1.00  0.00           C  
ATOM    286  CD1 TRP    24       4.539 -41.510 -11.605  1.00  0.00           C  
ATOM    287  HD1 TRP    24       3.801 -42.237 -11.909  1.00  0.00           H  
ATOM    288  NE1 TRP    24       5.851 -41.501 -12.053  1.00  0.00           N  
ATOM    289  HE1 TRP    24       6.211 -42.233 -12.648  1.00  0.00           H  
ATOM    290  CE2 TRP    24       6.540 -40.342 -11.690  1.00  0.00           C  
ATOM    291  CZ2 TRP    24       7.870 -39.896 -11.878  1.00  0.00           C  
ATOM    292  HZ2 TRP    24       8.499 -40.566 -12.444  1.00  0.00           H  
ATOM    293  CH2 TRP    24       8.283 -38.711 -11.157  1.00  0.00           C  
ATOM    294  HH2 TRP    24       9.313 -38.385 -11.133  1.00  0.00           H  
ATOM    295  CZ3 TRP    24       7.323 -37.992 -10.474  1.00  0.00           C  
ATOM    296  HZ3 TRP    24       7.574 -37.007 -10.109  1.00  0.00           H  
ATOM    297  CE3 TRP    24       5.947 -38.333 -10.444  1.00  0.00           C  
ATOM    298  HE3 TRP    24       5.270 -37.719  -9.869  1.00  0.00           H  
ATOM    299  CD2 TRP    24       5.565 -39.531 -11.041  1.00  0.00           C  
ATOM    300  C   TRP    24       3.077 -41.709  -8.567  1.00  0.00           C  
ATOM    301  O   TRP    24       3.139 -42.967  -8.673  1.00  0.00           O  
ATOM    302  N   PRO    25       3.713 -41.082  -7.545  1.00  0.00           N  
ATOM    303  CD  PRO    25       3.894 -39.641  -7.317  1.00  0.00           C  
ATOM    304  HD2 PRO    25       2.971 -39.333  -6.825  1.00  0.00           H  
ATOM    305  HD3 PRO    25       3.998 -39.012  -8.201  1.00  0.00           H  
ATOM    306  CG  PRO    25       5.044 -39.552  -6.384  1.00  0.00           C  
ATOM    307  HG2 PRO    25       5.798 -38.816  -6.664  1.00  0.00           H  
ATOM    308  HG3 PRO    25       4.616 -39.228  -5.435  1.00  0.00           H  
ATOM    309  CB  PRO    25       5.717 -40.961  -6.347  1.00  0.00           C  
ATOM    310  HB2 PRO    25       6.228 -41.160  -5.405  1.00  0.00           H  
ATOM    311  HB3 PRO    25       6.314 -40.945  -7.259  1.00  0.00           H  
ATOM    312  CA  PRO    25       4.472 -41.888  -6.597  1.00  0.00           C  
ATOM    313  HA  PRO    25       4.773 -42.869  -6.963  1.00  0.00           H  
ATOM    314  C   PRO    25       3.543 -42.017  -5.384  1.00  0.00           C  
ATOM    315  O   PRO    25       3.943 -41.607  -4.320  1.00  0.00           O  
ATOM    316  N   VAL    26       2.293 -42.498  -5.465  1.00  0.00           N  
ATOM    317  H   VAL    26       2.072 -42.777  -6.410  1.00  0.00           H  
ATOM    318  CA  VAL    26       1.403 -42.716  -4.319  1.00  0.00           C  
ATOM    319  HA  VAL    26       1.253 -41.722  -3.899  1.00  0.00           H  
ATOM    320  CB  VAL    26      -0.001 -43.299  -4.786  1.00  0.00           C  
ATOM    321  HB  VAL    26      -0.389 -42.693  -5.604  1.00  0.00           H  
ATOM    322  CG1 VAL    26       0.161 -44.701  -5.282  1.00  0.00           C  
ATOM    323 HG11 VAL    26       0.901 -44.736  -6.081  1.00  0.00           H  
ATOM    324 HG12 VAL    26       0.454 -45.339  -4.448  1.00  0.00           H  
ATOM    325 HG13 VAL    26      -0.717 -45.126  -5.767  1.00  0.00           H  
ATOM    326  CG2 VAL    26      -1.055 -43.194  -3.642  1.00  0.00           C  
ATOM    327 HG21 VAL    26      -1.145 -42.138  -3.387  1.00  0.00           H  
ATOM    328 HG22 VAL    26      -2.068 -43.470  -3.936  1.00  0.00           H  
ATOM    329 HG23 VAL    26      -0.748 -43.704  -2.729  1.00  0.00           H  
ATOM    330  C   VAL    26       2.034 -43.545  -3.155  1.00  0.00           C  
ATOM    331  O   VAL    26       2.902 -44.362  -3.209  1.00  0.00           O  
ATOM    332  N   CYS    27       1.605 -43.131  -2.005  1.00  0.00           N  
ATOM    333  H   CYS    27       0.828 -42.501  -2.142  1.00  0.00           H  
ATOM    334  CA  CYS    27       1.874 -43.596  -0.654  1.00  0.00           C  
ATOM    335  HA  CYS    27       1.379 -44.551  -0.479  1.00  0.00           H  
ATOM    336  CB  CYS    27       3.402 -43.664  -0.337  1.00  0.00           C  
ATOM    337  HB2 CYS    27       3.889 -44.260  -1.110  1.00  0.00           H  
ATOM    338  HB3 CYS    27       3.905 -42.708  -0.484  1.00  0.00           H  
ATOM    339  SG  CYS    27       3.759 -44.412   1.326  1.00  0.00           S  
ATOM    340  HG  CYS    27       3.829 -43.196   1.876  1.00  0.00           H  
ATOM    341  C   CYS    27       1.026 -42.637   0.239  1.00  0.00           C  
ATOM    342  O   CYS    27       0.055 -42.044  -0.304  1.00  0.00           O  
ATOM    343  N   THR    28       1.442 -42.448   1.438  1.00  0.00           N  
ATOM    344  H   THR    28       2.251 -42.982   1.722  1.00  0.00           H  
ATOM    345  CA  THR    28       1.077 -41.301   2.326  1.00  0.00           C  
ATOM    346  HA  THR    28      -0.002 -41.176   2.239  1.00  0.00           H  
ATOM    347  CB  THR    28       1.400 -41.510   3.798  1.00  0.00           C  
ATOM    348  HB  THR    28       1.054 -40.700   4.441  1.00  0.00           H  
ATOM    349  CG2 THR    28       0.648 -42.774   4.246  1.00  0.00           C  
ATOM    350 HG21 THR    28       1.094 -43.607   3.702  1.00  0.00           H  
ATOM    351 HG22 THR    28       0.758 -42.944   5.317  1.00  0.00           H  
ATOM    352 HG23 THR    28      -0.409 -42.750   3.978  1.00  0.00           H  
ATOM    353  OG1 THR    28       2.793 -41.779   3.922  1.00  0.00           O  
ATOM    354  HG1 THR    28       3.024 -41.451   4.794  1.00  0.00           H  
ATOM    355  C   THR    28       1.889 -40.010   1.967  1.00  0.00           C  
ATOM    356  O   THR    28       2.842 -40.089   1.223  1.00  0.00           O  
ATOM    357  N   ARG    29       1.407 -38.900   2.601  1.00  0.00           N  
ATOM    358  H   ARG    29       0.501 -39.034   3.029  1.00  0.00           H  
ATOM    359  CA  ARG    29       1.914 -37.584   2.687  1.00  0.00           C  
ATOM    360  HA  ARG    29       2.998 -37.649   2.595  1.00  0.00           H  
ATOM    361  CB  ARG    29       1.286 -36.545   1.713  1.00  0.00           C  
ATOM    362  HB2 ARG    29       0.255 -36.282   1.949  1.00  0.00           H  
ATOM    363  HB3 ARG    29       1.931 -35.671   1.800  1.00  0.00           H  
ATOM    364  CG  ARG    29       1.170 -37.084   0.254  1.00  0.00           C  
ATOM    365  HG2 ARG    29       0.675 -38.046   0.119  1.00  0.00           H  
ATOM    366  HG3 ARG    29       0.626 -36.334  -0.319  1.00  0.00           H  
ATOM    367  CD  ARG    29       2.584 -37.250  -0.468  1.00  0.00           C  
ATOM    368  HD2 ARG    29       3.056 -36.268  -0.495  1.00  0.00           H  
ATOM    369  HD3 ARG    29       3.276 -37.811   0.160  1.00  0.00           H  
ATOM    370  NE  ARG    29       2.430 -37.819  -1.819  1.00  0.00           N  
ATOM    371  HE  ARG    29       2.263 -37.156  -2.562  1.00  0.00           H  
ATOM    372  CZ  ARG    29       2.607 -39.066  -2.279  1.00  0.00           C  
ATOM    373  NH1 ARG    29       2.888 -40.126  -1.584  1.00  0.00           N  
ATOM    374 HH11 ARG    29       3.069 -39.979  -0.602  1.00  0.00           H  
ATOM    375 HH12 ARG    29       3.033 -40.992  -2.083  1.00  0.00           H  
ATOM    376  NH2 ARG    29       2.390 -39.242  -3.547  1.00  0.00           N  
ATOM    377 HH21 ARG    29       2.205 -38.435  -4.126  1.00  0.00           H  
ATOM    378 HH22 ARG    29       2.210 -40.167  -3.912  1.00  0.00           H  
ATOM    379  C   ARG    29       1.684 -37.096   4.139  1.00  0.00           C  
ATOM    380  O   ARG    29       1.341 -35.970   4.352  1.00  0.00           O  
ATOM    381  N   ASP    30       2.124 -37.879   5.157  1.00  0.00           N  
ATOM    382  H   ASP    30       2.593 -38.743   4.925  1.00  0.00           H  
ATOM    383  CA  ASP    30       1.849 -37.607   6.545  1.00  0.00           C  
ATOM    384  HA  ASP    30       2.060 -36.554   6.734  1.00  0.00           H  
ATOM    385  CB  ASP    30       2.909 -38.481   7.299  1.00  0.00           C  
ATOM    386  HB2 ASP    30       2.874 -38.198   8.351  1.00  0.00           H  
ATOM    387  HB3 ASP    30       3.858 -38.252   6.814  1.00  0.00           H  
ATOM    388  CG  ASP    30       2.687 -40.046   7.136  1.00  0.00           C  
ATOM    389  OD1 ASP    30       2.104 -40.675   8.080  1.00  0.00           O  
ATOM    390  OD2 ASP    30       3.151 -40.544   6.074  1.00  0.00           O  
ATOM    391  C   ASP    30       0.439 -37.895   7.095  1.00  0.00           C  
ATOM    392  O   ASP    30      -0.060 -37.106   7.901  1.00  0.00           O  
TER   
END   
