# Supplementary material for: Prediction of Anticancer Peptides with High Efficacy and Low Toxicity by Hybrid Model Based on 3D Structure of Peptides
Source: Int J Mol Sci. 2021 May 26;22(11):5630. doi: 10.3390/ijms22115630 (PMC8198792; doi:10.3390/ijms22115630)
Supplement: Supplementary file 1 [file ijms-22-05630-s001.zip › Supplement2(Datasets)/ACPs(PDB)/D1/PDB(Negative)/(158)NL_satpdb11124.pdb]

ATOM      1  N   CYS A   1       2.969   1.723  -4.397  1.00  0.00           N  
ATOM      2  CA  CYS A   1       3.535   0.380  -4.474  1.00  0.00           C  
ATOM      3  C   CYS A   1       2.847  -0.403  -5.576  1.00  0.00           C  
ATOM      4  O   CYS A   1       3.373  -1.393  -6.079  1.00  0.00           O  
ATOM      5  CB  CYS A   1       3.357  -0.369  -3.151  1.00  0.00           C  
ATOM      6  SG  CYS A   1       4.161   0.424  -1.730  1.00  0.00           S  
ATOM      7  H   CYS A   1       2.312   1.928  -3.689  1.00  0.00           H  
ATOM      8  HA  CYS A   1       4.587   0.467  -4.700  1.00  0.00           H  
ATOM      9  HB2 CYS A   1       2.304  -0.446  -2.930  1.00  0.00           H  
ATOM     10  HB3 CYS A   1       3.771  -1.363  -3.251  1.00  0.00           H  
ATOM     11  N   GLY A   2       1.643   0.035  -5.914  1.00  0.00           N  
ATOM     12  CA  GLY A   2       0.860  -0.645  -6.918  1.00  0.00           C  
ATOM     13  C   GLY A   2      -0.109  -1.598  -6.261  1.00  0.00           C  
ATOM     14  O   GLY A   2      -0.920  -2.245  -6.919  1.00  0.00           O  
ATOM     15  H   GLY A   2       1.271   0.814  -5.456  1.00  0.00           H  
ATOM     16  HA2 GLY A   2       0.312   0.083  -7.500  1.00  0.00           H  
ATOM     17  HA3 GLY A   2       1.519  -1.201  -7.566  1.00  0.00           H  
ATOM     18  N   GLU A   3      -0.015  -1.663  -4.940  1.00  0.00           N  
ATOM     19  CA  GLU A   3      -0.872  -2.520  -4.140  1.00  0.00           C  
ATOM     20  C   GLU A   3      -2.161  -1.803  -3.793  1.00  0.00           C  
ATOM     21  O   GLU A   3      -2.226  -0.571  -3.787  1.00  0.00           O  
ATOM     22  CB  GLU A   3      -0.181  -2.908  -2.836  1.00  0.00           C  
ATOM     23  CG  GLU A   3       1.133  -3.639  -3.004  1.00  0.00           C  
ATOM     24  CD  GLU A   3       1.692  -4.098  -1.677  1.00  0.00           C  
ATOM     25  OE1 GLU A   3       1.141  -5.051  -1.091  1.00  0.00           O  
ATOM     26  OE2 GLU A   3       2.660  -3.486  -1.200  1.00  0.00           O  
ATOM     27  H   GLU A   3       0.653  -1.110  -4.488  1.00  0.00           H  
ATOM     28  HA  GLU A   3      -1.095  -3.410  -4.708  1.00  0.00           H  
ATOM     29  HB2 GLU A   3       0.009  -2.008  -2.279  1.00  0.00           H  
ATOM     30  HB3 GLU A   3      -0.845  -3.529  -2.258  1.00  0.00           H  
ATOM     31  HG2 GLU A   3       0.973  -4.500  -3.630  1.00  0.00           H  
ATOM     32  HG3 GLU A   3       1.846  -2.977  -3.472  1.00  0.00           H  
ATOM     33  N   SER A   4      -3.168  -2.580  -3.463  1.00  0.00           N  
ATOM     34  CA  SER A   4      -4.451  -2.042  -3.067  1.00  0.00           C  
ATOM     35  C   SER A   4      -4.924  -2.754  -1.822  1.00  0.00           C  
ATOM     36  O   SER A   4      -5.017  -3.978  -1.785  1.00  0.00           O  
ATOM     37  CB  SER A   4      -5.482  -2.200  -4.175  1.00  0.00           C  
ATOM     38  OG  SER A   4      -4.886  -2.677  -5.370  1.00  0.00           O  
ATOM     39  H   SER A   4      -3.035  -3.550  -3.454  1.00  0.00           H  
ATOM     40  HA  SER A   4      -4.330  -0.996  -2.839  1.00  0.00           H  
ATOM     41  HB2 SER A   4      -6.237  -2.897  -3.850  1.00  0.00           H  
ATOM     42  HB3 SER A   4      -5.940  -1.242  -4.370  1.00  0.00           H  
ATOM     43  HG  SER A   4      -3.999  -2.317  -5.452  1.00  0.00           H  
ATOM     44  N   CYS A   5      -5.229  -1.978  -0.812  1.00  0.00           N  
ATOM     45  CA  CYS A   5      -5.702  -2.523   0.442  1.00  0.00           C  
ATOM     46  C   CYS A   5      -7.197  -2.327   0.532  1.00  0.00           C  
ATOM     47  O   CYS A   5      -7.770  -2.089   1.601  1.00  0.00           O  
ATOM     48  CB  CYS A   5      -4.963  -1.876   1.616  1.00  0.00           C  
ATOM     49  SG  CYS A   5      -5.041  -0.056   1.624  1.00  0.00           S  
ATOM     50  H   CYS A   5      -5.147  -1.009  -0.918  1.00  0.00           H  
ATOM     51  HA  CYS A   5      -5.505  -3.583   0.431  1.00  0.00           H  
ATOM     52  HB2 CYS A   5      -5.381  -2.233   2.545  1.00  0.00           H  
ATOM     53  HB3 CYS A   5      -3.921  -2.158   1.570  1.00  0.00           H  
ATOM     54  N   VAL A   6      -7.818  -2.430  -0.629  1.00  0.00           N  
ATOM     55  CA  VAL A   6      -9.252  -2.277  -0.753  1.00  0.00           C  
ATOM     56  C   VAL A   6      -9.977  -3.413  -0.044  1.00  0.00           C  
ATOM     57  O   VAL A   6     -10.961  -3.189   0.662  1.00  0.00           O  
ATOM     58  CB  VAL A   6      -9.688  -2.225  -2.233  1.00  0.00           C  
ATOM     59  CG1 VAL A   6     -11.188  -1.991  -2.352  1.00  0.00           C  
ATOM     60  CG2 VAL A   6      -8.920  -1.146  -2.982  1.00  0.00           C  
ATOM     61  H   VAL A   6      -7.280  -2.613  -1.432  1.00  0.00           H  
ATOM     62  HA  VAL A   6      -9.525  -1.350  -0.284  1.00  0.00           H  
ATOM     63  HB  VAL A   6      -9.457  -3.178  -2.685  1.00  0.00           H  
ATOM     64 HG11 VAL A   6     -11.631  -2.786  -2.933  1.00  0.00           H  
ATOM     65 HG12 VAL A   6     -11.367  -1.045  -2.840  1.00  0.00           H  
ATOM     66 HG13 VAL A   6     -11.629  -1.978  -1.365  1.00  0.00           H  
ATOM     67 HG21 VAL A   6      -8.526  -0.429  -2.277  1.00  0.00           H  
ATOM     68 HG22 VAL A   6      -9.584  -0.645  -3.671  1.00  0.00           H  
ATOM     69 HG23 VAL A   6      -8.106  -1.597  -3.530  1.00  0.00           H  
ATOM     70  N   PHE A   7      -9.477  -4.624  -0.223  1.00  0.00           N  
ATOM     71  CA  PHE A   7     -10.079  -5.795   0.406  1.00  0.00           C  
ATOM     72  C   PHE A   7      -9.190  -6.342   1.513  1.00  0.00           C  
ATOM     73  O   PHE A   7      -9.673  -6.742   2.568  1.00  0.00           O  
ATOM     74  CB  PHE A   7     -10.344  -6.895  -0.628  1.00  0.00           C  
ATOM     75  CG  PHE A   7     -11.493  -6.611  -1.558  1.00  0.00           C  
ATOM     76  CD1 PHE A   7     -11.435  -5.563  -2.464  1.00  0.00           C  
ATOM     77  CD2 PHE A   7     -12.634  -7.397  -1.523  1.00  0.00           C  
ATOM     78  CE1 PHE A   7     -12.492  -5.305  -3.314  1.00  0.00           C  
ATOM     79  CE2 PHE A   7     -13.695  -7.142  -2.373  1.00  0.00           C  
ATOM     80  CZ  PHE A   7     -13.623  -6.094  -3.269  1.00  0.00           C  
ATOM     81  H   PHE A   7      -8.681  -4.734  -0.784  1.00  0.00           H  
ATOM     82  HA  PHE A   7     -11.019  -5.489   0.837  1.00  0.00           H  
ATOM     83  HB2 PHE A   7      -9.459  -7.029  -1.232  1.00  0.00           H  
ATOM     84  HB3 PHE A   7     -10.557  -7.818  -0.108  1.00  0.00           H  
ATOM     85  HD1 PHE A   7     -10.551  -4.945  -2.501  1.00  0.00           H  
ATOM     86  HD2 PHE A   7     -12.692  -8.215  -0.822  1.00  0.00           H  
ATOM     87  HE1 PHE A   7     -12.433  -4.484  -4.015  1.00  0.00           H  
ATOM     88  HE2 PHE A   7     -14.578  -7.762  -2.334  1.00  0.00           H  
ATOM     89  HZ  PHE A   7     -14.452  -5.893  -3.933  1.00  0.00           H  
ATOM     90  N   ILE A   8      -7.890  -6.365   1.259  1.00  0.00           N  
ATOM     91  CA  ILE A   8      -6.931  -6.880   2.223  1.00  0.00           C  
ATOM     92  C   ILE A   8      -5.730  -5.956   2.346  1.00  0.00           C  
ATOM     93  O   ILE A   8      -5.391  -5.230   1.413  1.00  0.00           O  
ATOM     94  CB  ILE A   8      -6.436  -8.296   1.845  1.00  0.00           C  
ATOM     95  CG1 ILE A   8      -5.849  -8.286   0.435  1.00  0.00           C  
ATOM     96  CG2 ILE A   8      -7.567  -9.312   1.960  1.00  0.00           C  
ATOM     97  CD1 ILE A   8      -5.374  -9.641  -0.045  1.00  0.00           C  
ATOM     98  H   ILE A   8      -7.565  -6.033   0.401  1.00  0.00           H  
ATOM     99  HA  ILE A   8      -7.420  -6.941   3.186  1.00  0.00           H  
ATOM    100  HB  ILE A   8      -5.664  -8.578   2.544  1.00  0.00           H  
ATOM    101 HG12 ILE A   8      -6.601  -7.935  -0.247  1.00  0.00           H  
ATOM    102 HG13 ILE A   8      -5.005  -7.611   0.411  1.00  0.00           H  
ATOM    103 HG21 ILE A   8      -7.309 -10.055   2.700  1.00  0.00           H  
ATOM    104 HG22 ILE A   8      -7.717  -9.792   1.004  1.00  0.00           H  
ATOM    105 HG23 ILE A   8      -8.474  -8.807   2.256  1.00  0.00           H  
ATOM    106 HD11 ILE A   8      -5.802 -10.414   0.576  1.00  0.00           H  
ATOM    107 HD12 ILE A   8      -4.296  -9.687   0.013  1.00  0.00           H  
ATOM    108 HD13 ILE A   8      -5.685  -9.789  -1.069  1.00  0.00           H  
ATOM    109  N   PRO A   9      -5.089  -5.982   3.513  1.00  0.00           N  
ATOM    110  CA  PRO A   9      -3.910  -5.164   3.816  1.00  0.00           C  
ATOM    111  C   PRO A   9      -2.741  -5.463   2.878  1.00  0.00           C  
ATOM    112  O   PRO A   9      -2.611  -6.579   2.374  1.00  0.00           O  
ATOM    113  CB  PRO A   9      -3.550  -5.561   5.254  1.00  0.00           C  
ATOM    114  CG  PRO A   9      -4.781  -6.196   5.806  1.00  0.00           C  
ATOM    115  CD  PRO A   9      -5.480  -6.830   4.638  1.00  0.00           C  
ATOM    116  HA  PRO A   9      -4.141  -4.110   3.777  1.00  0.00           H  
ATOM    117  HB2 PRO A   9      -2.722  -6.253   5.242  1.00  0.00           H  
ATOM    118  HB3 PRO A   9      -3.279  -4.679   5.814  1.00  0.00           H  
ATOM    119  HG2 PRO A   9      -4.512  -6.948   6.534  1.00  0.00           H  
ATOM    120  HG3 PRO A   9      -5.412  -5.445   6.257  1.00  0.00           H  
ATOM    121  HD2 PRO A   9      -5.142  -7.841   4.486  1.00  0.00           H  
ATOM    122  HD3 PRO A   9      -6.550  -6.810   4.771  1.00  0.00           H  
ATOM    123  N   CYS A  10      -1.911  -4.449   2.646  1.00  0.00           N  
ATOM    124  CA  CYS A  10      -0.751  -4.569   1.764  1.00  0.00           C  
ATOM    125  C   CYS A  10       0.143  -5.738   2.161  1.00  0.00           C  
ATOM    126  O   CYS A  10       0.298  -6.055   3.346  1.00  0.00           O  
ATOM    127  CB  CYS A  10       0.065  -3.284   1.800  1.00  0.00           C  
ATOM    128  SG  CYS A  10      -0.945  -1.783   2.003  1.00  0.00           S  
ATOM    129  H   CYS A  10      -2.089  -3.585   3.071  1.00  0.00           H  
ATOM    130  HA  CYS A  10      -1.111  -4.728   0.759  1.00  0.00           H  
ATOM    131  HB2 CYS A  10       0.761  -3.334   2.622  1.00  0.00           H  
ATOM    132  HB3 CYS A  10       0.614  -3.189   0.875  1.00  0.00           H  
ATOM    133  N   ILE A  11       0.740  -6.356   1.161  1.00  0.00           N  
ATOM    134  CA  ILE A  11       1.632  -7.481   1.365  1.00  0.00           C  
ATOM    135  C   ILE A  11       3.053  -6.980   1.589  1.00  0.00           C  
ATOM    136  O   ILE A  11       3.781  -7.493   2.440  1.00  0.00           O  
ATOM    137  CB  ILE A  11       1.609  -8.470   0.168  1.00  0.00           C  
ATOM    138  CG1 ILE A  11       0.220  -9.101  -0.003  1.00  0.00           C  
ATOM    139  CG2 ILE A  11       2.656  -9.562   0.346  1.00  0.00           C  
ATOM    140  CD1 ILE A  11      -0.790  -8.213  -0.703  1.00  0.00           C  
ATOM    141  H   ILE A  11       0.586  -6.029   0.241  1.00  0.00           H  
ATOM    142  HA  ILE A  11       1.306  -8.008   2.250  1.00  0.00           H  
ATOM    143  HB  ILE A  11       1.855  -7.917  -0.727  1.00  0.00           H  
ATOM    144 HG12 ILE A  11       0.315 -10.007  -0.582  1.00  0.00           H  
ATOM    145 HG13 ILE A  11      -0.175  -9.346   0.972  1.00  0.00           H  
ATOM    146 HG21 ILE A  11       3.197  -9.697  -0.579  1.00  0.00           H  
ATOM    147 HG22 ILE A  11       2.169 -10.486   0.618  1.00  0.00           H  
ATOM    148 HG23 ILE A  11       3.345  -9.275   1.127  1.00  0.00           H  
ATOM    149 HD11 ILE A  11      -1.769  -8.374  -0.277  1.00  0.00           H  
ATOM    150 HD12 ILE A  11      -0.811  -8.453  -1.756  1.00  0.00           H  
ATOM    151 HD13 ILE A  11      -0.507  -7.178  -0.576  1.00  0.00           H  
ATOM    152  N   SER A  12       3.441  -5.959   0.836  1.00  0.00           N  
ATOM    153  CA  SER A  12       4.773  -5.385   0.968  1.00  0.00           C  
ATOM    154  C   SER A  12       4.816  -4.394   2.129  1.00  0.00           C  
ATOM    155  O   SER A  12       5.473  -3.350   2.065  1.00  0.00           O  
ATOM    156  CB  SER A  12       5.200  -4.710  -0.338  1.00  0.00           C  
ATOM    157  OG  SER A  12       6.606  -4.770  -0.514  1.00  0.00           O  
ATOM    158  H   SER A  12       2.812  -5.574   0.180  1.00  0.00           H  
ATOM    159  HA  SER A  12       5.459  -6.193   1.189  1.00  0.00           H  
ATOM    160  HB2 SER A  12       4.722  -5.204  -1.169  1.00  0.00           H  
ATOM    161  HB3 SER A  12       4.896  -3.674  -0.317  1.00  0.00           H  
ATOM    162  HG  SER A  12       6.799  -5.100  -1.395  1.00  0.00           H  
ATOM    163  N   THR A  13       4.149  -4.755   3.215  1.00  0.00           N  
ATOM    164  CA  THR A  13       4.135  -3.942   4.415  1.00  0.00           C  
ATOM    165  C   THR A  13       5.525  -3.965   5.024  1.00  0.00           C  
ATOM    166  O   THR A  13       5.951  -3.034   5.703  1.00  0.00           O  
ATOM    167  CB  THR A  13       3.099  -4.469   5.423  1.00  0.00           C  
ATOM    168  OG1 THR A  13       2.864  -5.865   5.183  1.00  0.00           O  
ATOM    169  CG2 THR A  13       1.791  -3.700   5.316  1.00  0.00           C  
ATOM    170  H   THR A  13       3.680  -5.621   3.220  1.00  0.00           H  
ATOM    171  HA  THR A  13       3.877  -2.929   4.141  1.00  0.00           H  
ATOM    172  HB  THR A  13       3.493  -4.344   6.422  1.00  0.00           H  
ATOM    173  HG1 THR A  13       1.978  -5.985   4.817  1.00  0.00           H  
ATOM    174 HG21 THR A  13       1.981  -2.723   4.895  1.00  0.00           H  
ATOM    175 HG22 THR A  13       1.356  -3.590   6.298  1.00  0.00           H  
ATOM    176 HG23 THR A  13       1.107  -4.239   4.677  1.00  0.00           H  
ATOM    177  N   LEU A  14       6.222  -5.056   4.729  1.00  0.00           N  
ATOM    178  CA  LEU A  14       7.582  -5.284   5.179  1.00  0.00           C  
ATOM    179  C   LEU A  14       8.521  -4.231   4.597  1.00  0.00           C  
ATOM    180  O   LEU A  14       9.420  -3.740   5.275  1.00  0.00           O  
ATOM    181  CB  LEU A  14       8.021  -6.679   4.732  1.00  0.00           C  
ATOM    182  CG  LEU A  14       7.116  -7.820   5.205  1.00  0.00           C  
ATOM    183  CD1 LEU A  14       7.587  -9.147   4.633  1.00  0.00           C  
ATOM    184  CD2 LEU A  14       7.076  -7.878   6.725  1.00  0.00           C  
ATOM    185  H   LEU A  14       5.798  -5.735   4.164  1.00  0.00           H  
ATOM    186  HA  LEU A  14       7.602  -5.227   6.255  1.00  0.00           H  
ATOM    187  HB2 LEU A  14       8.043  -6.692   3.648  1.00  0.00           H  
ATOM    188  HB3 LEU A  14       9.019  -6.859   5.102  1.00  0.00           H  
ATOM    189  HG  LEU A  14       6.109  -7.640   4.849  1.00  0.00           H  
ATOM    190 HD11 LEU A  14       8.418  -9.515   5.216  1.00  0.00           H  
ATOM    191 HD12 LEU A  14       7.899  -9.007   3.608  1.00  0.00           H  
ATOM    192 HD13 LEU A  14       6.778  -9.861   4.668  1.00  0.00           H  
ATOM    193 HD21 LEU A  14       6.049  -7.879   7.058  1.00  0.00           H  
ATOM    194 HD22 LEU A  14       7.586  -7.017   7.131  1.00  0.00           H  
ATOM    195 HD23 LEU A  14       7.565  -8.779   7.063  1.00  0.00           H  
ATOM    196  N   LEU A  15       8.293  -3.894   3.332  1.00  0.00           N  
ATOM    197  CA  LEU A  15       9.101  -2.897   2.642  1.00  0.00           C  
ATOM    198  C   LEU A  15       8.750  -1.512   3.172  1.00  0.00           C  
ATOM    199  O   LEU A  15       9.620  -0.669   3.384  1.00  0.00           O  
ATOM    200  CB  LEU A  15       8.854  -2.981   1.126  1.00  0.00           C  
ATOM    201  CG  LEU A  15       9.919  -2.338   0.221  1.00  0.00           C  
ATOM    202  CD1 LEU A  15       9.789  -0.821   0.194  1.00  0.00           C  
ATOM    203  CD2 LEU A  15      11.316  -2.743   0.669  1.00  0.00           C  
ATOM    204  H   LEU A  15       7.556  -4.321   2.853  1.00  0.00           H  
ATOM    205  HA  LEU A  15      10.140  -3.102   2.849  1.00  0.00           H  
ATOM    206  HB2 LEU A  15       8.774  -4.023   0.858  1.00  0.00           H  
ATOM    207  HB3 LEU A  15       7.908  -2.504   0.916  1.00  0.00           H  
ATOM    208  HG  LEU A  15       9.780  -2.697  -0.788  1.00  0.00           H  
ATOM    209 HD11 LEU A  15       9.484  -0.469   1.167  1.00  0.00           H  
ATOM    210 HD12 LEU A  15       9.049  -0.537  -0.541  1.00  0.00           H  
ATOM    211 HD13 LEU A  15      10.741  -0.383  -0.066  1.00  0.00           H  
ATOM    212 HD21 LEU A  15      11.845  -1.874   1.033  1.00  0.00           H  
ATOM    213 HD22 LEU A  15      11.854  -3.167  -0.165  1.00  0.00           H  
ATOM    214 HD23 LEU A  15      11.242  -3.475   1.460  1.00  0.00           H  
ATOM    215  N   GLY A  16       7.464  -1.295   3.394  1.00  0.00           N  
ATOM    216  CA  GLY A  16       7.008  -0.024   3.910  1.00  0.00           C  
ATOM    217  C   GLY A  16       5.724   0.439   3.257  1.00  0.00           C  
ATOM    218  O   GLY A  16       5.334   1.599   3.398  1.00  0.00           O  
ATOM    219  H   GLY A  16       6.822  -2.011   3.217  1.00  0.00           H  
ATOM    220  HA2 GLY A  16       6.844  -0.118   4.974  1.00  0.00           H  
ATOM    221  HA3 GLY A  16       7.774   0.717   3.738  1.00  0.00           H  
ATOM    222  N   CYS A  17       5.062  -0.462   2.543  1.00  0.00           N  
ATOM    223  CA  CYS A  17       3.814  -0.127   1.877  1.00  0.00           C  
ATOM    224  C   CYS A  17       2.679  -0.049   2.888  1.00  0.00           C  
ATOM    225  O   CYS A  17       2.197  -1.064   3.389  1.00  0.00           O  
ATOM    226  CB  CYS A  17       3.507  -1.144   0.778  1.00  0.00           C  
ATOM    227  SG  CYS A  17       4.740  -1.135  -0.565  1.00  0.00           S  
ATOM    228  H   CYS A  17       5.415  -1.373   2.464  1.00  0.00           H  
ATOM    229  HA  CYS A  17       3.937   0.846   1.425  1.00  0.00           H  
ATOM    230  HB2 CYS A  17       3.484  -2.137   1.206  1.00  0.00           H  
ATOM    231  HB3 CYS A  17       2.544  -0.921   0.344  1.00  0.00           H  
ATOM    232  N   SER A  18       2.277   1.171   3.190  1.00  0.00           N  
ATOM    233  CA  SER A  18       1.219   1.427   4.143  1.00  0.00           C  
ATOM    234  C   SER A  18      -0.111   1.645   3.428  1.00  0.00           C  
ATOM    235  O   SER A  18      -0.157   2.245   2.350  1.00  0.00           O  
ATOM    236  CB  SER A  18       1.576   2.654   4.978  1.00  0.00           C  
ATOM    237  OG  SER A  18       2.910   2.568   5.452  1.00  0.00           O  
ATOM    238  H   SER A  18       2.718   1.936   2.753  1.00  0.00           H  
ATOM    239  HA  SER A  18       1.134   0.569   4.792  1.00  0.00           H  
ATOM    240  HB2 SER A  18       1.479   3.542   4.371  1.00  0.00           H  
ATOM    241  HB3 SER A  18       0.909   2.720   5.824  1.00  0.00           H  
ATOM    242  HG  SER A  18       3.427   2.017   4.854  1.00  0.00           H  
ATOM    243  N   CYS A  19      -1.183   1.160   4.035  1.00  0.00           N  
ATOM    244  CA  CYS A  19      -2.516   1.305   3.473  1.00  0.00           C  
ATOM    245  C   CYS A  19      -2.986   2.749   3.614  1.00  0.00           C  
ATOM    246  O   CYS A  19      -3.150   3.251   4.726  1.00  0.00           O  
ATOM    247  CB  CYS A  19      -3.486   0.359   4.190  1.00  0.00           C  
ATOM    248  SG  CYS A  19      -5.205   0.426   3.585  1.00  0.00           S  
ATOM    249  H   CYS A  19      -1.076   0.699   4.891  1.00  0.00           H  
ATOM    250  HA  CYS A  19      -2.472   1.046   2.426  1.00  0.00           H  
ATOM    251  HB2 CYS A  19      -3.139  -0.656   4.069  1.00  0.00           H  
ATOM    252  HB3 CYS A  19      -3.498   0.603   5.243  1.00  0.00           H  
ATOM    253  N   LYS A  20      -3.192   3.422   2.490  1.00  0.00           N  
ATOM    254  CA  LYS A  20      -3.637   4.809   2.516  1.00  0.00           C  
ATOM    255  C   LYS A  20      -4.658   5.074   1.417  1.00  0.00           C  
ATOM    256  O   LYS A  20      -4.380   4.873   0.239  1.00  0.00           O  
ATOM    257  CB  LYS A  20      -2.440   5.750   2.356  1.00  0.00           C  
ATOM    258  CG  LYS A  20      -2.791   7.224   2.499  1.00  0.00           C  
ATOM    259  CD  LYS A  20      -2.331   8.032   1.293  1.00  0.00           C  
ATOM    260  CE  LYS A  20      -0.831   7.908   1.062  1.00  0.00           C  
ATOM    261  NZ  LYS A  20      -0.041   8.377   2.234  1.00  0.00           N  
ATOM    262  H   LYS A  20      -3.031   2.974   1.618  1.00  0.00           H  
ATOM    263  HA  LYS A  20      -4.106   4.990   3.470  1.00  0.00           H  
ATOM    264  HB2 LYS A  20      -1.703   5.505   3.107  1.00  0.00           H  
ATOM    265  HB3 LYS A  20      -2.007   5.600   1.378  1.00  0.00           H  
ATOM    266  HG2 LYS A  20      -3.862   7.320   2.596  1.00  0.00           H  
ATOM    267  HG3 LYS A  20      -2.310   7.612   3.386  1.00  0.00           H  
ATOM    268  HD2 LYS A  20      -2.848   7.673   0.416  1.00  0.00           H  
ATOM    269  HD3 LYS A  20      -2.577   9.071   1.456  1.00  0.00           H  
ATOM    270  HE2 LYS A  20      -0.594   6.872   0.874  1.00  0.00           H  
ATOM    271  HE3 LYS A  20      -0.564   8.499   0.199  1.00  0.00           H  
ATOM    272  HZ1 LYS A  20      -0.385   7.925   3.103  1.00  0.00           H  
ATOM    273  HZ2 LYS A  20      -0.123   9.407   2.333  1.00  0.00           H  
ATOM    274  HZ3 LYS A  20       0.967   8.132   2.103  1.00  0.00           H  
ATOM    275  N   ASN A  21      -5.843   5.521   1.823  1.00  0.00           N  
ATOM    276  CA  ASN A  21      -6.932   5.809   0.889  1.00  0.00           C  
ATOM    277  C   ASN A  21      -7.299   4.539   0.123  1.00  0.00           C  
ATOM    278  O   ASN A  21      -7.658   4.575  -1.052  1.00  0.00           O  
ATOM    279  CB  ASN A  21      -6.543   6.940  -0.077  1.00  0.00           C  
ATOM    280  CG  ASN A  21      -7.732   7.504  -0.835  1.00  0.00           C  
ATOM    281  OD1 ASN A  21      -8.691   7.985  -0.236  1.00  0.00           O  
ATOM    282  ND2 ASN A  21      -7.674   7.453  -2.157  1.00  0.00           N  
ATOM    283  H   ASN A  21      -5.994   5.656   2.780  1.00  0.00           H  
ATOM    284  HA  ASN A  21      -7.789   6.122   1.470  1.00  0.00           H  
ATOM    285  HB2 ASN A  21      -6.088   7.741   0.485  1.00  0.00           H  
ATOM    286  HB3 ASN A  21      -5.830   6.560  -0.793  1.00  0.00           H  
ATOM    287 HD21 ASN A  21      -6.879   7.059  -2.570  1.00  0.00           H  
ATOM    288 HD22 ASN A  21      -8.431   7.808  -2.666  1.00  0.00           H  
ATOM    289  N   LYS A  22      -7.180   3.409   0.826  1.00  0.00           N  
ATOM    290  CA  LYS A  22      -7.472   2.080   0.278  1.00  0.00           C  
ATOM    291  C   LYS A  22      -6.437   1.658  -0.771  1.00  0.00           C  
ATOM    292  O   LYS A  22      -6.565   0.605  -1.398  1.00  0.00           O  
ATOM    293  CB  LYS A  22      -8.895   2.021  -0.297  1.00  0.00           C  
ATOM    294  CG  LYS A  22      -9.977   2.312   0.737  1.00  0.00           C  
ATOM    295  CD  LYS A  22      -9.960   1.297   1.872  1.00  0.00           C  
ATOM    296  CE  LYS A  22     -10.490  -0.053   1.418  1.00  0.00           C  
ATOM    297  NZ  LYS A  22     -10.244  -1.123   2.425  1.00  0.00           N  
ATOM    298  H   LYS A  22      -6.869   3.474   1.755  1.00  0.00           H  
ATOM    299  HA  LYS A  22      -7.411   1.383   1.100  1.00  0.00           H  
ATOM    300  HB2 LYS A  22      -8.981   2.745  -1.093  1.00  0.00           H  
ATOM    301  HB3 LYS A  22      -9.068   1.033  -0.699  1.00  0.00           H  
ATOM    302  HG2 LYS A  22      -9.812   3.297   1.148  1.00  0.00           H  
ATOM    303  HG3 LYS A  22     -10.942   2.280   0.252  1.00  0.00           H  
ATOM    304  HD2 LYS A  22      -8.945   1.175   2.219  1.00  0.00           H  
ATOM    305  HD3 LYS A  22     -10.578   1.663   2.680  1.00  0.00           H  
ATOM    306  HE2 LYS A  22     -11.553   0.031   1.252  1.00  0.00           H  
ATOM    307  HE3 LYS A  22     -10.002  -0.323   0.493  1.00  0.00           H  
ATOM    308  HZ1 LYS A  22     -10.834  -1.956   2.211  1.00  0.00           H  
ATOM    309  HZ2 LYS A  22     -10.473  -0.782   3.378  1.00  0.00           H  
ATOM    310  HZ3 LYS A  22      -9.240  -1.411   2.402  1.00  0.00           H  
ATOM    311  N   VAL A  23      -5.394   2.463  -0.922  1.00  0.00           N  
ATOM    312  CA  VAL A  23      -4.314   2.171  -1.849  1.00  0.00           C  
ATOM    313  C   VAL A  23      -3.017   2.050  -1.053  1.00  0.00           C  
ATOM    314  O   VAL A  23      -2.838   2.730  -0.051  1.00  0.00           O  
ATOM    315  CB  VAL A  23      -4.168   3.260  -2.937  1.00  0.00           C  
ATOM    316  CG1 VAL A  23      -3.167   2.833  -4.002  1.00  0.00           C  
ATOM    317  CG2 VAL A  23      -5.515   3.578  -3.568  1.00  0.00           C  
ATOM    318  H   VAL A  23      -5.334   3.271  -0.368  1.00  0.00           H  
ATOM    319  HA  VAL A  23      -4.525   1.223  -2.328  1.00  0.00           H  
ATOM    320  HB  VAL A  23      -3.795   4.159  -2.467  1.00  0.00           H  
ATOM    321 HG11 VAL A  23      -2.955   1.779  -3.896  1.00  0.00           H  
ATOM    322 HG12 VAL A  23      -2.253   3.397  -3.885  1.00  0.00           H  
ATOM    323 HG13 VAL A  23      -3.583   3.019  -4.981  1.00  0.00           H  
ATOM    324 HG21 VAL A  23      -5.738   2.845  -4.329  1.00  0.00           H  
ATOM    325 HG22 VAL A  23      -5.481   4.561  -4.015  1.00  0.00           H  
ATOM    326 HG23 VAL A  23      -6.283   3.553  -2.809  1.00  0.00           H  
ATOM    327  N   CYS A  24      -2.138   1.163  -1.454  1.00  0.00           N  
ATOM    328  CA  CYS A  24      -0.901   0.959  -0.716  1.00  0.00           C  
ATOM    329  C   CYS A  24       0.262   1.780  -1.284  1.00  0.00           C  
ATOM    330  O   CYS A  24       0.568   1.709  -2.480  1.00  0.00           O  
ATOM    331  CB  CYS A  24      -0.574  -0.531  -0.723  1.00  0.00           C  
ATOM    332  SG  CYS A  24      -1.792  -1.542   0.178  1.00  0.00           S  
ATOM    333  H   CYS A  24      -2.329   0.609  -2.242  1.00  0.00           H  
ATOM    334  HA  CYS A  24      -1.083   1.275   0.306  1.00  0.00           H  
ATOM    335  HB2 CYS A  24      -0.561  -0.879  -1.746  1.00  0.00           H  
ATOM    336  HB3 CYS A  24       0.393  -0.706  -0.284  1.00  0.00           H  
ATOM    337  N   TYR A  25       0.923   2.541  -0.409  1.00  0.00           N  
ATOM    338  CA  TYR A  25       2.072   3.357  -0.801  1.00  0.00           C  
ATOM    339  C   TYR A  25       3.214   3.154   0.178  1.00  0.00           C  
ATOM    340  O   TYR A  25       3.001   2.937   1.366  1.00  0.00           O  
ATOM    341  CB  TYR A  25       1.768   4.856  -0.832  1.00  0.00           C  
ATOM    342  CG  TYR A  25       0.534   5.270  -1.607  1.00  0.00           C  
ATOM    343  CD1 TYR A  25      -0.740   5.079  -1.090  1.00  0.00           C  
ATOM    344  CD2 TYR A  25       0.652   5.885  -2.847  1.00  0.00           C  
ATOM    345  CE1 TYR A  25      -1.860   5.481  -1.790  1.00  0.00           C  
ATOM    346  CE2 TYR A  25      -0.463   6.294  -3.550  1.00  0.00           C  
ATOM    347  CZ  TYR A  25      -1.717   6.089  -3.018  1.00  0.00           C  
ATOM    348  OH  TYR A  25      -2.831   6.496  -3.713  1.00  0.00           O  
ATOM    349  H   TYR A  25       0.641   2.537   0.535  1.00  0.00           H  
ATOM    350  HA  TYR A  25       2.393   3.038  -1.782  1.00  0.00           H  
ATOM    351  HB2 TYR A  25       1.655   5.198   0.174  1.00  0.00           H  
ATOM    352  HB3 TYR A  25       2.616   5.367  -1.268  1.00  0.00           H  
ATOM    353  HD1 TYR A  25      -0.850   4.604  -0.126  1.00  0.00           H  
ATOM    354  HD2 TYR A  25       1.636   6.041  -3.264  1.00  0.00           H  
ATOM    355  HE1 TYR A  25      -2.844   5.320  -1.372  1.00  0.00           H  
ATOM    356  HE2 TYR A  25      -0.351   6.770  -4.513  1.00  0.00           H  
ATOM    357  HH  TYR A  25      -3.403   5.742  -3.877  1.00  0.00           H  
ATOM    358  N   ARG A  26       4.417   3.260  -0.333  1.00  0.00           N  
ATOM    359  CA  ARG A  26       5.621   3.119   0.468  1.00  0.00           C  
ATOM    360  C   ARG A  26       6.302   4.466   0.603  1.00  0.00           C  
ATOM    361  O   ARG A  26       6.071   5.354  -0.209  1.00  0.00           O  
ATOM    362  CB  ARG A  26       6.572   2.108  -0.173  1.00  0.00           C  
ATOM    363  CG  ARG A  26       6.821   2.374  -1.647  1.00  0.00           C  
ATOM    364  CD  ARG A  26       7.514   1.204  -2.320  1.00  0.00           C  
ATOM    365  NE  ARG A  26       7.540   1.352  -3.775  1.00  0.00           N  
ATOM    366  CZ  ARG A  26       7.993   0.418  -4.610  1.00  0.00           C  
ATOM    367  NH1 ARG A  26       8.456  -0.733  -4.133  1.00  0.00           N  
ATOM    368  NH2 ARG A  26       7.973   0.633  -5.923  1.00  0.00           N  
ATOM    369  H   ARG A  26       4.501   3.469  -1.294  1.00  0.00           H  
ATOM    370  HA  ARG A  26       5.334   2.767   1.448  1.00  0.00           H  
ATOM    371  HB2 ARG A  26       7.520   2.141   0.344  1.00  0.00           H  
ATOM    372  HB3 ARG A  26       6.151   1.118  -0.074  1.00  0.00           H  
ATOM    373  HG2 ARG A  26       5.873   2.545  -2.135  1.00  0.00           H  
ATOM    374  HG3 ARG A  26       7.439   3.254  -1.745  1.00  0.00           H  
ATOM    375  HD2 ARG A  26       8.528   1.143  -1.955  1.00  0.00           H  
ATOM    376  HD3 ARG A  26       6.986   0.297  -2.069  1.00  0.00           H  
ATOM    377  HE  ARG A  26       7.191   2.192  -4.146  1.00  0.00           H  
ATOM    378 HH11 ARG A  26       8.465  -0.899  -3.144  1.00  0.00           H  
ATOM    379 HH12 ARG A  26       8.794  -1.439  -4.756  1.00  0.00           H  
ATOM    380 HH21 ARG A  26       7.617   1.497  -6.287  1.00  0.00           H  
ATOM    381 HH22 ARG A  26       8.312  -0.067  -6.554  1.00  0.00           H  
ATOM    382  N   ASN A  27       7.125   4.613   1.629  1.00  0.00           N  
ATOM    383  CA  ASN A  27       7.847   5.864   1.878  1.00  0.00           C  
ATOM    384  C   ASN A  27       6.873   7.041   1.982  1.00  0.00           C  
ATOM    385  O   ASN A  27       7.165   8.159   1.565  1.00  0.00           O  
ATOM    386  CB  ASN A  27       8.885   6.118   0.775  1.00  0.00           C  
ATOM    387  CG  ASN A  27      10.070   6.946   1.253  1.00  0.00           C  
ATOM    388  OD1 ASN A  27       9.915   8.049   1.766  1.00  0.00           O  
ATOM    389  ND2 ASN A  27      11.270   6.413   1.081  1.00  0.00           N  
ATOM    390  H   ASN A  27       7.252   3.863   2.246  1.00  0.00           H  
ATOM    391  HA  ASN A  27       8.360   5.760   2.823  1.00  0.00           H  
ATOM    392  HB2 ASN A  27       9.257   5.171   0.416  1.00  0.00           H  
ATOM    393  HB3 ASN A  27       8.410   6.644  -0.041  1.00  0.00           H  
ATOM    394 HD21 ASN A  27      11.332   5.532   0.663  1.00  0.00           H  
ATOM    395 HD22 ASN A  27      12.048   6.929   1.377  1.00  0.00           H  
ATOM    396  N   GLY A  28       5.709   6.777   2.553  1.00  0.00           N  
ATOM    397  CA  GLY A  28       4.717   7.814   2.728  1.00  0.00           C  
ATOM    398  C   GLY A  28       3.758   7.979   1.565  1.00  0.00           C  
ATOM    399  O   GLY A  28       2.544   7.850   1.748  1.00  0.00           O  
ATOM    400  H   GLY A  28       5.525   5.868   2.866  1.00  0.00           H  
ATOM    401  HA2 GLY A  28       4.142   7.590   3.609  1.00  0.00           H  
ATOM    402  HA3 GLY A  28       5.229   8.752   2.886  1.00  0.00           H  
ATOM    403  N   VAL A  29       4.269   8.294   0.381  1.00  0.00           N  
ATOM    404  CA  VAL A  29       3.397   8.509  -0.778  1.00  0.00           C  
ATOM    405  C   VAL A  29       3.951   7.939  -2.083  1.00  0.00           C  
ATOM    406  O   VAL A  29       3.715   8.494  -3.153  1.00  0.00           O  
ATOM    407  CB  VAL A  29       3.102  10.015  -0.993  1.00  0.00           C  
ATOM    408  CG1 VAL A  29       2.155  10.549   0.071  1.00  0.00           C  
ATOM    409  CG2 VAL A  29       4.395  10.822  -1.008  1.00  0.00           C  
ATOM    410  H   VAL A  29       5.242   8.411   0.291  1.00  0.00           H  
ATOM    411  HA  VAL A  29       2.457   8.020  -0.568  1.00  0.00           H  
ATOM    412  HB  VAL A  29       2.624  10.131  -1.954  1.00  0.00           H  
ATOM    413 HG11 VAL A  29       1.173  10.123  -0.074  1.00  0.00           H  
ATOM    414 HG12 VAL A  29       2.095  11.624  -0.007  1.00  0.00           H  
ATOM    415 HG13 VAL A  29       2.524  10.280   1.050  1.00  0.00           H  
ATOM    416 HG21 VAL A  29       4.833  10.819  -0.020  1.00  0.00           H  
ATOM    417 HG22 VAL A  29       4.183  11.838  -1.304  1.00  0.00           H  
ATOM    418 HG23 VAL A  29       5.087  10.380  -1.710  1.00  0.00           H  
ATOM    419  N   ILE A  30       4.643   6.817  -2.010  1.00  0.00           N  
ATOM    420  CA  ILE A  30       5.165   6.186  -3.216  1.00  0.00           C  
ATOM    421  C   ILE A  30       4.285   4.997  -3.569  1.00  0.00           C  
ATOM    422  O   ILE A  30       4.271   4.002  -2.851  1.00  0.00           O  
ATOM    423  CB  ILE A  30       6.625   5.711  -3.050  1.00  0.00           C  
ATOM    424  CG1 ILE A  30       7.531   6.883  -2.652  1.00  0.00           C  
ATOM    425  CG2 ILE A  30       7.127   5.061  -4.334  1.00  0.00           C  
ATOM    426  CD1 ILE A  30       7.545   8.014  -3.658  1.00  0.00           C  
ATOM    427  H   ILE A  30       4.779   6.384  -1.137  1.00  0.00           H  
ATOM    428  HA  ILE A  30       5.124   6.909  -4.020  1.00  0.00           H  
ATOM    429  HB  ILE A  30       6.644   4.965  -2.266  1.00  0.00           H  
ATOM    430 HG12 ILE A  30       7.195   7.284  -1.708  1.00  0.00           H  
ATOM    431 HG13 ILE A  30       8.545   6.523  -2.544  1.00  0.00           H  
ATOM    432 HG21 ILE A  30       6.297   4.906  -5.007  1.00  0.00           H  
ATOM    433 HG22 ILE A  30       7.584   4.110  -4.102  1.00  0.00           H  
ATOM    434 HG23 ILE A  30       7.856   5.707  -4.802  1.00  0.00           H  
ATOM    435 HD11 ILE A  30       8.376   7.886  -4.334  1.00  0.00           H  
ATOM    436 HD12 ILE A  30       7.644   8.957  -3.139  1.00  0.00           H  
ATOM    437 HD13 ILE A  30       6.620   8.009  -4.218  1.00  0.00           H  
ATOM    438  N   PRO A  31       3.521   5.090  -4.660  1.00  0.00           N  
ATOM    439  CA  PRO A  31       2.612   4.022  -5.079  1.00  0.00           C  
ATOM    440  C   PRO A  31       3.305   2.674  -5.264  1.00  0.00           C  
ATOM    441  O   PRO A  31       4.113   2.494  -6.176  1.00  0.00           O  
ATOM    442  CB  PRO A  31       2.043   4.521  -6.416  1.00  0.00           C  
ATOM    443  CG  PRO A  31       2.923   5.655  -6.829  1.00  0.00           C  
ATOM    444  CD  PRO A  31       3.456   6.250  -5.560  1.00  0.00           C  
ATOM    445  HA  PRO A  31       1.804   3.904  -4.372  1.00  0.00           H  
ATOM    446  HB2 PRO A  31       2.071   3.720  -7.140  1.00  0.00           H  
ATOM    447  HB3 PRO A  31       1.024   4.848  -6.274  1.00  0.00           H  
ATOM    448  HG2 PRO A  31       3.733   5.288  -7.440  1.00  0.00           H  
ATOM    449  HG3 PRO A  31       2.345   6.389  -7.372  1.00  0.00           H  
ATOM    450  HD2 PRO A  31       4.437   6.671  -5.721  1.00  0.00           H  
ATOM    451  HD3 PRO A  31       2.779   6.998  -5.176  1.00  0.00           H  
END
