# Supplementary material for: Prediction of Anticancer Peptides with High Efficacy and Low Toxicity by Hybrid Model Based on 3D Structure of Peptides
Source: Int J Mol Sci. 2021 May 26;22(11):5630. doi: 10.3390/ijms22115630 (PMC8198792; doi:10.3390/ijms22115630)
Supplement: Supplementary file 1 [file ijms-22-05630-s001.zip › Supplement2(Datasets)/ACPs(PDB)/D1/PDB(Negative)/(159)NL_satpdb11267.pdb]

ATOM      1  N   CYS     1       5.229   2.982  -2.664  1.00  0.00           N  
ATOM      2  H   CYS     1       5.153   2.028  -2.341  1.00  0.00           H  
ATOM      3  CA  CYS     1       5.256   3.144  -4.153  1.00  0.00           C  
ATOM      4  HA  CYS     1       4.594   3.978  -4.384  1.00  0.00           H  
ATOM      5  CB  CYS     1       6.656   3.555  -4.526  1.00  0.00           C  
ATOM      6  HB2 CYS     1       7.048   4.454  -4.051  1.00  0.00           H  
ATOM      7  HB3 CYS     1       7.289   2.693  -4.313  1.00  0.00           H  
ATOM      8  SG  CYS     1       6.547   3.903  -6.362  1.00  0.00           S  
ATOM      9  HG  CYS     1       7.876   3.983  -6.477  1.00  0.00           H  
ATOM     10  C   CYS     1       4.863   1.825  -4.854  1.00  0.00           C  
ATOM     11  O   CYS     1       5.013   0.827  -4.169  1.00  0.00           O  
ATOM     12  N   GLY     2       4.275   1.840  -6.083  1.00  0.00           N  
ATOM     13  H   GLY     2       4.316   2.674  -6.652  1.00  0.00           H  
ATOM     14  CA  GLY     2       3.762   0.630  -6.635  1.00  0.00           C  
ATOM     15  HA2 GLY     2       3.953   0.701  -7.705  1.00  0.00           H  
ATOM     16  HA3 GLY     2       4.255  -0.285  -6.306  1.00  0.00           H  
ATOM     17  C   GLY     2       2.246   0.443  -6.513  1.00  0.00           C  
ATOM     18  O   GLY     2       1.718  -0.666  -6.474  1.00  0.00           O  
ATOM     19  N   GLU     3       1.517   1.569  -6.314  1.00  0.00           N  
ATOM     20  H   GLU     3       1.933   2.486  -6.229  1.00  0.00           H  
ATOM     21  CA  GLU     3       0.068   1.658  -6.182  1.00  0.00           C  
ATOM     22  HA  GLU     3      -0.402   0.909  -6.819  1.00  0.00           H  
ATOM     23  CB  GLU     3      -0.327   1.224  -4.646  1.00  0.00           C  
ATOM     24  HB2 GLU     3       0.347   0.468  -4.244  1.00  0.00           H  
ATOM     25  HB3 GLU     3      -0.209   2.126  -4.046  1.00  0.00           H  
ATOM     26  CG  GLU     3      -1.748   0.636  -4.441  1.00  0.00           C  
ATOM     27  HG2 GLU     3      -1.642  -0.426  -4.660  1.00  0.00           H  
ATOM     28  HG3 GLU     3      -1.945   0.641  -3.369  1.00  0.00           H  
ATOM     29  CD  GLU     3      -2.815   1.404  -5.166  1.00  0.00           C  
ATOM     30  OE1 GLU     3      -3.077   1.041  -6.345  1.00  0.00           O  
ATOM     31  OE2 GLU     3      -3.333   2.338  -4.566  1.00  0.00           O  
ATOM     32  C   GLU     3      -0.329   3.049  -6.563  1.00  0.00           C  
ATOM     33  O   GLU     3       0.525   3.938  -6.653  1.00  0.00           O  
ATOM     34  N   SER     4      -1.562   3.386  -6.851  1.00  0.00           N  
ATOM     35  H   SER     4      -2.187   2.604  -6.715  1.00  0.00           H  
ATOM     36  CA  SER     4      -1.998   4.587  -7.528  1.00  0.00           C  
ATOM     37  HA  SER     4      -1.248   5.375  -7.590  1.00  0.00           H  
ATOM     38  CB  SER     4      -2.289   4.167  -8.982  1.00  0.00           C  
ATOM     39  HB2 SER     4      -2.702   5.008  -9.539  1.00  0.00           H  
ATOM     40  HB3 SER     4      -1.371   3.801  -9.443  1.00  0.00           H  
ATOM     41  OG  SER     4      -3.143   3.015  -9.014  1.00  0.00           O  
ATOM     42  HG  SER     4      -4.042   3.319  -8.869  1.00  0.00           H  
ATOM     43  C   SER     4      -3.249   5.197  -6.790  1.00  0.00           C  
ATOM     44  O   SER     4      -3.422   6.426  -6.879  1.00  0.00           O  
ATOM     45  N   CYS     5      -4.084   4.470  -6.036  1.00  0.00           N  
ATOM     46  H   CYS     5      -3.783   3.520  -5.871  1.00  0.00           H  
ATOM     47  CA  CYS     5      -5.469   4.718  -5.749  1.00  0.00           C  
ATOM     48  HA  CYS     5      -5.788   5.689  -6.128  1.00  0.00           H  
ATOM     49  CB  CYS     5      -6.253   3.632  -6.527  1.00  0.00           C  
ATOM     50  HB2 CYS     5      -5.837   2.670  -6.228  1.00  0.00           H  
ATOM     51  HB3 CYS     5      -7.288   3.695  -6.193  1.00  0.00           H  
ATOM     52  SG  CYS     5      -6.125   3.946  -8.323  1.00  0.00           S  
ATOM     53  HG  CYS     5      -6.391   5.256  -8.332  1.00  0.00           H  
ATOM     54  C   CYS     5      -5.837   4.688  -4.223  1.00  0.00           C  
ATOM     55  O   CYS     5      -6.958   5.026  -3.866  1.00  0.00           O  
ATOM     56  N   VAL     6      -4.953   4.125  -3.384  1.00  0.00           N  
ATOM     57  H   VAL     6      -4.139   3.721  -3.826  1.00  0.00           H  
ATOM     58  CA  VAL     6      -5.199   3.733  -2.024  1.00  0.00           C  
ATOM     59  HA  VAL     6      -6.065   3.072  -2.063  1.00  0.00           H  
ATOM     60  CB  VAL     6      -3.975   2.943  -1.504  1.00  0.00           C  
ATOM     61  HB  VAL     6      -3.891   2.025  -2.085  1.00  0.00           H  
ATOM     62  CG1 VAL     6      -2.678   3.795  -1.456  1.00  0.00           C  
ATOM     63 HG11 VAL     6      -2.300   4.076  -2.439  1.00  0.00           H  
ATOM     64 HG12 VAL     6      -2.868   4.769  -1.003  1.00  0.00           H  
ATOM     65 HG13 VAL     6      -1.874   3.277  -0.934  1.00  0.00           H  
ATOM     66  CG2 VAL     6      -4.204   2.404  -0.051  1.00  0.00           C  
ATOM     67 HG21 VAL     6      -5.218   2.007  -0.006  1.00  0.00           H  
ATOM     68 HG22 VAL     6      -3.467   1.636   0.185  1.00  0.00           H  
ATOM     69 HG23 VAL     6      -4.034   3.180   0.695  1.00  0.00           H  
ATOM     70  C   VAL     6      -5.566   4.906  -1.065  1.00  0.00           C  
ATOM     71  O   VAL     6      -6.205   4.740  -0.035  1.00  0.00           O  
ATOM     72  N   TRP     7      -5.259   6.089  -1.528  1.00  0.00           N  
ATOM     73  H   TRP     7      -4.778   6.214  -2.407  1.00  0.00           H  
ATOM     74  CA  TRP     7      -5.669   7.375  -0.924  1.00  0.00           C  
ATOM     75  HA  TRP     7      -5.866   7.233   0.139  1.00  0.00           H  
ATOM     76  CB  TRP     7      -4.503   8.426  -1.126  1.00  0.00           C  
ATOM     77  HB2 TRP     7      -4.713   9.390  -0.662  1.00  0.00           H  
ATOM     78  HB3 TRP     7      -3.609   8.051  -0.627  1.00  0.00           H  
ATOM     79  CG  TRP     7      -4.207   8.698  -2.584  1.00  0.00           C  
ATOM     80  CD1 TRP     7      -3.717   7.831  -3.484  1.00  0.00           C  
ATOM     81  HD1 TRP     7      -3.550   6.783  -3.284  1.00  0.00           H  
ATOM     82  NE1 TRP     7      -3.711   8.469  -4.695  1.00  0.00           N  
ATOM     83  HE1 TRP     7      -3.575   7.942  -5.546  1.00  0.00           H  
ATOM     84  CE2 TRP     7      -4.110   9.744  -4.670  1.00  0.00           C  
ATOM     85  CZ2 TRP     7      -4.435  10.773  -5.572  1.00  0.00           C  
ATOM     86  HZ2 TRP     7      -4.323  10.662  -6.640  1.00  0.00           H  
ATOM     87  CH2 TRP     7      -4.869  12.015  -5.097  1.00  0.00           C  
ATOM     88  HH2 TRP     7      -4.970  12.832  -5.797  1.00  0.00           H  
ATOM     89  CZ3 TRP     7      -5.193  12.246  -3.732  1.00  0.00           C  
ATOM     90  HZ3 TRP     7      -5.525  13.205  -3.364  1.00  0.00           H  
ATOM     91  CE3 TRP     7      -5.001  11.216  -2.795  1.00  0.00           C  
ATOM     92  HE3 TRP     7      -5.290  11.461  -1.783  1.00  0.00           H  
ATOM     93  CD2 TRP     7      -4.406   9.976  -3.273  1.00  0.00           C  
ATOM     94  C   TRP     7      -6.971   8.042  -1.496  1.00  0.00           C  
ATOM     95  O   TRP     7      -7.392   9.141  -1.067  1.00  0.00           O  
ATOM     96  N   ILE     8      -7.709   7.384  -2.368  1.00  0.00           N  
ATOM     97  H   ILE     8      -7.403   6.425  -2.455  1.00  0.00           H  
ATOM     98  CA  ILE     8      -8.978   7.791  -2.932  1.00  0.00           C  
ATOM     99  HA  ILE     8      -9.126   8.789  -2.519  1.00  0.00           H  
ATOM    100  CB  ILE     8      -8.988   8.044  -4.437  1.00  0.00           C  
ATOM    101  HB  ILE     8      -8.703   7.082  -4.864  1.00  0.00           H  
ATOM    102  CG2 ILE     8     -10.426   8.381  -5.086  1.00  0.00           C  
ATOM    103 HG21 ILE     8     -10.804   9.293  -4.624  1.00  0.00           H  
ATOM    104 HG22 ILE     8     -10.346   8.580  -6.155  1.00  0.00           H  
ATOM    105 HG23 ILE     8     -11.140   7.561  -5.006  1.00  0.00           H  
ATOM    106  CG1 ILE     8      -7.907   9.040  -4.950  1.00  0.00           C  
ATOM    107 HG12 ILE     8      -8.104   9.998  -4.469  1.00  0.00           H  
ATOM    108 HG13 ILE     8      -6.910   8.667  -4.715  1.00  0.00           H  
ATOM    109  CD1 ILE     8      -7.930   9.131  -6.490  1.00  0.00           C  
ATOM    110 HD11 ILE     8      -8.170   8.143  -6.885  1.00  0.00           H  
ATOM    111 HD12 ILE     8      -8.563   9.950  -6.831  1.00  0.00           H  
ATOM    112 HD13 ILE     8      -6.974   9.472  -6.886  1.00  0.00           H  
ATOM    113  C   ILE     8     -10.191   6.866  -2.481  1.00  0.00           C  
ATOM    114  O   ILE     8      -9.973   5.682  -2.466  1.00  0.00           O  
ATOM    115  N   PRO     9     -11.389   7.385  -2.113  1.00  0.00           N  
ATOM    116  CD  PRO     9     -11.713   8.764  -1.828  1.00  0.00           C  
ATOM    117  HD2 PRO     9     -11.866   9.247  -2.794  1.00  0.00           H  
ATOM    118  HD3 PRO     9     -10.919   9.275  -1.285  1.00  0.00           H  
ATOM    119  CG  PRO     9     -12.973   8.773  -0.986  1.00  0.00           C  
ATOM    120  HG2 PRO     9     -13.451   9.748  -1.081  1.00  0.00           H  
ATOM    121  HG3 PRO     9     -12.686   8.596   0.051  1.00  0.00           H  
ATOM    122  CB  PRO     9     -13.760   7.602  -1.498  1.00  0.00           C  
ATOM    123  HB2 PRO     9     -14.394   7.944  -2.316  1.00  0.00           H  
ATOM    124  HB3 PRO     9     -14.335   7.187  -0.670  1.00  0.00           H  
ATOM    125  CA  PRO     9     -12.621   6.596  -1.759  1.00  0.00           C  
ATOM    126  HA  PRO     9     -12.471   6.061  -0.821  1.00  0.00           H  
ATOM    127  C   PRO     9     -13.067   5.650  -2.797  1.00  0.00           C  
ATOM    128  O   PRO     9     -13.020   5.899  -4.000  1.00  0.00           O  
ATOM    129  N   CYS    10     -13.395   4.423  -2.333  1.00  0.00           N  
ATOM    130  H   CYS    10     -13.457   4.321  -1.330  1.00  0.00           H  
ATOM    131  CA  CYS    10     -13.852   3.282  -3.179  1.00  0.00           C  
ATOM    132  HA  CYS    10     -14.293   2.566  -2.487  1.00  0.00           H  
ATOM    133  CB  CYS    10     -15.094   3.610  -4.017  1.00  0.00           C  
ATOM    134  HB2 CYS    10     -14.809   4.445  -4.656  1.00  0.00           H  
ATOM    135  HB3 CYS    10     -15.386   2.751  -4.621  1.00  0.00           H  
ATOM    136  SG  CYS    10     -16.392   4.142  -3.005  1.00  0.00           S  
ATOM    137  HG  CYS    10     -15.721   4.912  -2.144  1.00  0.00           H  
ATOM    138  C   CYS    10     -12.771   2.465  -3.980  1.00  0.00           C  
ATOM    139  O   CYS    10     -12.622   1.244  -3.898  1.00  0.00           O  
ATOM    140  N   ILE    11     -11.939   3.214  -4.703  1.00  0.00           N  
ATOM    141  H   ILE    11     -11.957   4.213  -4.556  1.00  0.00           H  
ATOM    142  CA  ILE    11     -10.814   2.645  -5.523  1.00  0.00           C  
ATOM    143  HA  ILE    11     -11.237   1.691  -5.839  1.00  0.00           H  
ATOM    144  CB  ILE    11     -10.466   3.462  -6.758  1.00  0.00           C  
ATOM    145  HB  ILE    11      -9.668   2.848  -7.175  1.00  0.00           H  
ATOM    146  CG2 ILE    11     -11.691   3.457  -7.672  1.00  0.00           C  
ATOM    147 HG21 ILE    11     -11.996   2.411  -7.706  1.00  0.00           H  
ATOM    148 HG22 ILE    11     -12.564   3.917  -7.208  1.00  0.00           H  
ATOM    149 HG23 ILE    11     -11.472   3.952  -8.618  1.00  0.00           H  
ATOM    150  CG1 ILE    11      -9.957   4.862  -6.447  1.00  0.00           C  
ATOM    151 HG12 ILE    11     -10.834   5.370  -6.048  1.00  0.00           H  
ATOM    152 HG13 ILE    11      -9.312   4.909  -5.569  1.00  0.00           H  
ATOM    153  CD1 ILE    11      -9.239   5.538  -7.623  1.00  0.00           C  
ATOM    154 HD11 ILE    11      -8.309   5.923  -7.207  1.00  0.00           H  
ATOM    155 HD12 ILE    11      -8.937   4.785  -8.350  1.00  0.00           H  
ATOM    156 HD13 ILE    11      -9.877   6.345  -7.987  1.00  0.00           H  
ATOM    157  C   ILE    11      -9.666   2.254  -4.755  1.00  0.00           C  
ATOM    158  O   ILE    11      -8.879   1.459  -5.236  1.00  0.00           O  
ATOM    159  N   SER    12      -9.641   2.706  -3.502  1.00  0.00           N  
ATOM    160  H   SER    12     -10.321   3.364  -3.149  1.00  0.00           H  
ATOM    161  CA  SER    12      -8.791   2.157  -2.449  1.00  0.00           C  
ATOM    162  HA  SER    12      -7.778   2.490  -2.673  1.00  0.00           H  
ATOM    163  CB  SER    12      -9.153   2.759  -1.109  1.00  0.00           C  
ATOM    164  HB2 SER    12      -9.071   1.984  -0.347  1.00  0.00           H  
ATOM    165  HB3 SER    12      -8.472   3.550  -0.797  1.00  0.00           H  
ATOM    166  OG  SER    12     -10.394   3.411  -1.153  1.00  0.00           O  
ATOM    167  HG  SER    12     -10.173   4.343  -1.218  1.00  0.00           H  
ATOM    168  C   SER    12      -8.837   0.622  -2.305  1.00  0.00           C  
ATOM    169  O   SER    12      -7.853   0.107  -1.807  1.00  0.00           O  
ATOM    170  N   SER    13      -9.897  -0.082  -2.753  1.00  0.00           N  
ATOM    171  H   SER    13     -10.699   0.365  -3.173  1.00  0.00           H  
ATOM    172  CA  SER    13     -10.014  -1.568  -2.847  1.00  0.00           C  
ATOM    173  HA  SER    13     -10.183  -1.995  -1.859  1.00  0.00           H  
ATOM    174  CB  SER    13     -11.181  -1.929  -3.757  1.00  0.00           C  
ATOM    175  HB2 SER    13     -11.060  -1.626  -4.797  1.00  0.00           H  
ATOM    176  HB3 SER    13     -11.157  -3.019  -3.767  1.00  0.00           H  
ATOM    177  OG  SER    13     -12.393  -1.464  -3.280  1.00  0.00           O  
ATOM    178  HG  SER    13     -12.582  -0.533  -3.416  1.00  0.00           H  
ATOM    179  C   SER    13      -8.707  -2.197  -3.464  1.00  0.00           C  
ATOM    180  O   SER    13      -8.314  -3.326  -3.238  1.00  0.00           O  
ATOM    181  N   ALA    14      -8.033  -1.360  -4.298  1.00  0.00           N  
ATOM    182  H   ALA    14      -8.480  -0.466  -4.443  1.00  0.00           H  
ATOM    183  CA  ALA    14      -6.750  -1.607  -4.835  1.00  0.00           C  
ATOM    184  HA  ALA    14      -6.712  -2.406  -5.576  1.00  0.00           H  
ATOM    185  CB  ALA    14      -6.356  -0.220  -5.443  1.00  0.00           C  
ATOM    186  HB1 ALA    14      -6.217   0.575  -4.710  1.00  0.00           H  
ATOM    187  HB2 ALA    14      -5.440  -0.361  -6.017  1.00  0.00           H  
ATOM    188  HB3 ALA    14      -7.108   0.155  -6.138  1.00  0.00           H  
ATOM    189  C   ALA    14      -5.729  -2.106  -3.828  1.00  0.00           C  
ATOM    190  O   ALA    14      -4.850  -2.881  -4.230  1.00  0.00           O  
ATOM    191  N   ILE    15      -5.787  -1.712  -2.566  1.00  0.00           N  
ATOM    192  H   ILE    15      -6.617  -1.164  -2.389  1.00  0.00           H  
ATOM    193  CA  ILE    15      -4.954  -2.149  -1.410  1.00  0.00           C  
ATOM    194  HA  ILE    15      -3.898  -1.935  -1.579  1.00  0.00           H  
ATOM    195  CB  ILE    15      -5.421  -1.405  -0.123  1.00  0.00           C  
ATOM    196  HB  ILE    15      -5.928  -0.501  -0.458  1.00  0.00           H  
ATOM    197  CG2 ILE    15      -6.452  -2.086   0.780  1.00  0.00           C  
ATOM    198 HG21 ILE    15      -6.048  -3.005   1.205  1.00  0.00           H  
ATOM    199 HG22 ILE    15      -6.748  -1.441   1.608  1.00  0.00           H  
ATOM    200 HG23 ILE    15      -7.320  -2.235   0.137  1.00  0.00           H  
ATOM    201  CG1 ILE    15      -4.202  -1.121   0.743  1.00  0.00           C  
ATOM    202 HG12 ILE    15      -3.528  -0.541   0.111  1.00  0.00           H  
ATOM    203 HG13 ILE    15      -4.409  -0.476   1.597  1.00  0.00           H  
ATOM    204  CD1 ILE    15      -3.375  -2.281   1.329  1.00  0.00           C  
ATOM    205 HD11 ILE    15      -2.750  -1.870   2.121  1.00  0.00           H  
ATOM    206 HD12 ILE    15      -3.914  -3.145   1.719  1.00  0.00           H  
ATOM    207 HD13 ILE    15      -2.754  -2.644   0.510  1.00  0.00           H  
ATOM    208  C   ILE    15      -5.028  -3.660  -1.274  1.00  0.00           C  
ATOM    209  O   ILE    15      -4.003  -4.341  -1.036  1.00  0.00           O  
ATOM    210  N   GLY    16      -6.167  -4.313  -1.488  1.00  0.00           N  
ATOM    211  H   GLY    16      -6.928  -3.681  -1.693  1.00  0.00           H  
ATOM    212  CA  GLY    16      -6.390  -5.737  -1.509  1.00  0.00           C  
ATOM    213  HA2 GLY    16      -5.890  -6.148  -0.632  1.00  0.00           H  
ATOM    214  HA3 GLY    16      -7.473  -5.829  -1.432  1.00  0.00           H  
ATOM    215  C   GLY    16      -6.049  -6.533  -2.787  1.00  0.00           C  
ATOM    216  O   GLY    16      -5.644  -7.662  -2.698  1.00  0.00           O  
ATOM    217  N   CYS    17      -5.925  -5.844  -3.936  1.00  0.00           N  
ATOM    218  H   CYS    17      -6.137  -4.860  -3.850  1.00  0.00           H  
ATOM    219  CA  CYS    17      -5.159  -6.305  -5.112  1.00  0.00           C  
ATOM    220  HA  CYS    17      -5.542  -7.275  -5.428  1.00  0.00           H  
ATOM    221  CB  CYS    17      -5.533  -5.390  -6.289  1.00  0.00           C  
ATOM    222  HB2 CYS    17      -6.605  -5.464  -6.467  1.00  0.00           H  
ATOM    223  HB3 CYS    17      -5.293  -4.385  -5.940  1.00  0.00           H  
ATOM    224  SG  CYS    17      -4.400  -5.677  -7.708  1.00  0.00           S  
ATOM    225  HG  CYS    17      -4.725  -6.956  -7.917  1.00  0.00           H  
ATOM    226  C   CYS    17      -3.651  -6.513  -4.701  1.00  0.00           C  
ATOM    227  O   CYS    17      -3.003  -7.605  -4.950  1.00  0.00           O  
ATOM    228  N   SER    18      -3.094  -5.538  -3.923  1.00  0.00           N  
ATOM    229  H   SER    18      -3.610  -4.749  -3.562  1.00  0.00           H  
ATOM    230  CA  SER    18      -1.740  -5.507  -3.535  1.00  0.00           C  
ATOM    231  HA  SER    18      -1.178  -5.621  -4.463  1.00  0.00           H  
ATOM    232  CB  SER    18      -1.346  -4.130  -2.979  1.00  0.00           C  
ATOM    233  HB2 SER    18      -2.119  -3.645  -2.383  1.00  0.00           H  
ATOM    234  HB3 SER    18      -0.408  -4.154  -2.424  1.00  0.00           H  
ATOM    235  OG  SER    18      -1.131  -3.232  -4.076  1.00  0.00           O  
ATOM    236  HG  SER    18      -0.826  -2.417  -3.669  1.00  0.00           H  
ATOM    237  C   SER    18      -1.453  -6.686  -2.598  1.00  0.00           C  
ATOM    238  O   SER    18      -0.326  -7.246  -2.738  1.00  0.00           O  
ATOM    239  N   CYS    19      -2.347  -7.080  -1.613  1.00  0.00           N  
ATOM    240  H   CYS    19      -3.289  -6.727  -1.701  1.00  0.00           H  
ATOM    241  CA  CYS    19      -2.023  -7.539  -0.311  1.00  0.00           C  
ATOM    242  HA  CYS    19      -1.257  -6.922   0.160  1.00  0.00           H  
ATOM    243  CB  CYS    19      -3.280  -7.513   0.590  1.00  0.00           C  
ATOM    244  HB2 CYS    19      -3.504  -6.472   0.825  1.00  0.00           H  
ATOM    245  HB3 CYS    19      -4.129  -8.071   0.194  1.00  0.00           H  
ATOM    246  SG  CYS    19      -2.884  -8.342   2.090  1.00  0.00           S  
ATOM    247  HG  CYS    19      -4.072  -8.785   2.513  1.00  0.00           H  
ATOM    248  C   CYS    19      -1.469  -8.971  -0.394  1.00  0.00           C  
ATOM    249  O   CYS    19      -2.063  -9.930  -0.945  1.00  0.00           O  
ATOM    250  N   LYS    20      -0.250  -9.103   0.111  1.00  0.00           N  
ATOM    251  H   LYS    20       0.218  -8.281   0.467  1.00  0.00           H  
ATOM    252  CA  LYS    20       0.751 -10.066  -0.436  1.00  0.00           C  
ATOM    253  HA  LYS    20       0.431 -10.272  -1.457  1.00  0.00           H  
ATOM    254  CB  LYS    20       2.146  -9.406  -0.211  1.00  0.00           C  
ATOM    255  HB2 LYS    20       2.421  -9.288   0.838  1.00  0.00           H  
ATOM    256  HB3 LYS    20       2.843 -10.080  -0.709  1.00  0.00           H  
ATOM    257  CG  LYS    20       2.310  -8.109  -0.881  1.00  0.00           C  
ATOM    258  HG2 LYS    20       2.022  -8.085  -1.932  1.00  0.00           H  
ATOM    259  HG3 LYS    20       1.776  -7.242  -0.493  1.00  0.00           H  
ATOM    260  CD  LYS    20       3.816  -7.825  -0.816  1.00  0.00           C  
ATOM    261  HD2 LYS    20       4.238  -7.721   0.183  1.00  0.00           H  
ATOM    262  HD3 LYS    20       4.250  -8.737  -1.227  1.00  0.00           H  
ATOM    263  CE  LYS    20       4.297  -6.522  -1.506  1.00  0.00           C  
ATOM    264  HE2 LYS    20       3.920  -5.668  -0.944  1.00  0.00           H  
ATOM    265  HE3 LYS    20       5.369  -6.609  -1.329  1.00  0.00           H  
ATOM    266  NZ  LYS    20       3.854  -6.445  -2.907  1.00  0.00           N  
ATOM    267  HZ1 LYS    20       4.590  -6.146  -3.531  1.00  0.00           H  
ATOM    268  HZ2 LYS    20       3.541  -7.352  -3.220  1.00  0.00           H  
ATOM    269  HZ3 LYS    20       2.994  -5.926  -3.014  1.00  0.00           H  
ATOM    270  C   LYS    20       0.703 -11.461   0.259  1.00  0.00           C  
ATOM    271  O   LYS    20       1.486 -12.319  -0.060  1.00  0.00           O  
ATOM    272  N   SER    21      -0.261 -11.726   1.163  1.00  0.00           N  
ATOM    273  H   SER    21      -0.931 -10.984   1.310  1.00  0.00           H  
ATOM    274  CA  SER    21      -0.694 -13.155   1.397  1.00  0.00           C  
ATOM    275  HA  SER    21       0.146 -13.735   1.778  1.00  0.00           H  
ATOM    276  CB  SER    21      -1.960 -13.231   2.272  1.00  0.00           C  
ATOM    277  HB2 SER    21      -2.436 -14.168   1.985  1.00  0.00           H  
ATOM    278  HB3 SER    21      -1.657 -13.258   3.318  1.00  0.00           H  
ATOM    279  OG  SER    21      -2.903 -12.192   1.980  1.00  0.00           O  
ATOM    280  HG  SER    21      -3.668 -12.358   2.535  1.00  0.00           H  
ATOM    281  C   SER    21      -1.005 -13.917   0.089  1.00  0.00           C  
ATOM    282  O   SER    21      -0.225 -14.726  -0.356  1.00  0.00           O  
ATOM    283  N   LYS    22      -2.041 -13.463  -0.676  1.00  0.00           N  
ATOM    284  H   LYS    22      -2.719 -12.883  -0.203  1.00  0.00           H  
ATOM    285  CA  LYS    22      -2.259 -13.653  -2.097  1.00  0.00           C  
ATOM    286  HA  LYS    22      -2.106 -14.707  -2.328  1.00  0.00           H  
ATOM    287  CB  LYS    22      -3.687 -13.228  -2.434  1.00  0.00           C  
ATOM    288  HB2 LYS    22      -4.466 -13.927  -2.131  1.00  0.00           H  
ATOM    289  HB3 LYS    22      -3.943 -12.363  -1.822  1.00  0.00           H  
ATOM    290  CG  LYS    22      -4.135 -12.972  -3.939  1.00  0.00           C  
ATOM    291  HG2 LYS    22      -3.280 -13.160  -4.587  1.00  0.00           H  
ATOM    292  HG3 LYS    22      -4.835 -13.755  -4.232  1.00  0.00           H  
ATOM    293  CD  LYS    22      -4.880 -11.635  -4.240  1.00  0.00           C  
ATOM    294  HD2 LYS    22      -5.440 -11.691  -5.173  1.00  0.00           H  
ATOM    295  HD3 LYS    22      -5.560 -11.379  -3.428  1.00  0.00           H  
ATOM    296  CE  LYS    22      -3.927 -10.431  -4.479  1.00  0.00           C  
ATOM    297  HE2 LYS    22      -3.106 -10.852  -5.060  1.00  0.00           H  
ATOM    298  HE3 LYS    22      -4.454  -9.673  -5.058  1.00  0.00           H  
ATOM    299  NZ  LYS    22      -3.470  -9.844  -3.241  1.00  0.00           N  
ATOM    300  HZ1 LYS    22      -2.911 -10.481  -2.692  1.00  0.00           H  
ATOM    301  HZ2 LYS    22      -2.970  -8.994  -3.464  1.00  0.00           H  
ATOM    302  HZ3 LYS    22      -4.330  -9.571  -2.788  1.00  0.00           H  
ATOM    303  C   LYS    22      -1.160 -12.757  -2.775  1.00  0.00           C  
ATOM    304  O   LYS    22      -1.408 -11.723  -3.298  1.00  0.00           O  
ATOM    305  N   VAL    23       0.117 -13.209  -2.758  1.00  0.00           N  
ATOM    306  H   VAL    23       0.211 -14.065  -2.230  1.00  0.00           H  
ATOM    307  CA  VAL    23       1.298 -12.525  -3.275  1.00  0.00           C  
ATOM    308  HA  VAL    23       1.320 -11.626  -2.659  1.00  0.00           H  
ATOM    309  CB  VAL    23       2.530 -13.368  -3.073  1.00  0.00           C  
ATOM    310  HB  VAL    23       2.524 -13.847  -2.095  1.00  0.00           H  
ATOM    311  CG1 VAL    23       2.606 -14.445  -4.132  1.00  0.00           C  
ATOM    312 HG11 VAL    23       2.743 -13.955  -5.096  1.00  0.00           H  
ATOM    313 HG12 VAL    23       3.491 -15.048  -3.932  1.00  0.00           H  
ATOM    314 HG13 VAL    23       1.700 -15.042  -4.242  1.00  0.00           H  
ATOM    315  CG2 VAL    23       3.755 -12.434  -3.101  1.00  0.00           C  
ATOM    316 HG21 VAL    23       3.779 -11.850  -4.022  1.00  0.00           H  
ATOM    317 HG22 VAL    23       3.769 -11.736  -2.265  1.00  0.00           H  
ATOM    318 HG23 VAL    23       4.606 -13.113  -3.163  1.00  0.00           H  
ATOM    319  C   VAL    23       1.053 -11.898  -4.623  1.00  0.00           C  
ATOM    320  O   VAL    23       0.693 -12.468  -5.583  1.00  0.00           O  
ATOM    321  N   CYS    24       1.564 -10.688  -4.719  1.00  0.00           N  
ATOM    322  H   CYS    24       2.150 -10.380  -3.957  1.00  0.00           H  
ATOM    323  CA  CYS    24       1.416  -9.789  -5.831  1.00  0.00           C  
ATOM    324  HA  CYS    24       1.445 -10.264  -6.812  1.00  0.00           H  
ATOM    325  CB  CYS    24      -0.028  -9.178  -5.532  1.00  0.00           C  
ATOM    326  HB2 CYS    24      -0.771  -9.952  -5.723  1.00  0.00           H  
ATOM    327  HB3 CYS    24      -0.066  -8.730  -4.540  1.00  0.00           H  
ATOM    328  SG  CYS    24      -0.449  -7.754  -6.712  1.00  0.00           S  
ATOM    329  HG  CYS    24      -1.610  -7.532  -6.089  1.00  0.00           H  
ATOM    330  C   CYS    24       2.659  -8.825  -5.789  1.00  0.00           C  
ATOM    331  O   CYS    24       3.270  -8.611  -4.705  1.00  0.00           O  
ATOM    332  N   TYR    25       3.083  -8.262  -6.871  1.00  0.00           N  
ATOM    333  H   TYR    25       2.583  -8.250  -7.749  1.00  0.00           H  
ATOM    334  CA  TYR    25       4.184  -7.256  -6.989  1.00  0.00           C  
ATOM    335  HA  TYR    25       4.945  -7.611  -6.294  1.00  0.00           H  
ATOM    336  CB  TYR    25       4.838  -7.205  -8.381  1.00  0.00           C  
ATOM    337  HB2 TYR    25       5.794  -6.712  -8.203  1.00  0.00           H  
ATOM    338  HB3 TYR    25       5.159  -8.219  -8.619  1.00  0.00           H  
ATOM    339  CG  TYR    25       3.994  -6.540  -9.395  1.00  0.00           C  
ATOM    340  CD1 TYR    25       3.008  -7.350 -10.090  1.00  0.00           C  
ATOM    341  HD1 TYR    25       2.751  -8.376  -9.871  1.00  0.00           H  
ATOM    342  CE1 TYR    25       2.335  -6.788 -11.152  1.00  0.00           C  
ATOM    343  HE1 TYR    25       1.679  -7.385 -11.768  1.00  0.00           H  
ATOM    344  CZ  TYR    25       2.592  -5.475 -11.517  1.00  0.00           C  
ATOM    345  OH  TYR    25       1.922  -4.939 -12.565  1.00  0.00           O  
ATOM    346  HH  TYR    25       1.260  -5.580 -12.832  1.00  0.00           H  
ATOM    347  CE2 TYR    25       3.418  -4.671 -10.752  1.00  0.00           C  
ATOM    348  HE2 TYR    25       3.511  -3.620 -10.982  1.00  0.00           H  
ATOM    349  CD2 TYR    25       4.058  -5.180  -9.607  1.00  0.00           C  
ATOM    350  HD2 TYR    25       4.720  -4.505  -9.086  1.00  0.00           H  
ATOM    351  C   TYR    25       3.809  -5.781  -6.599  1.00  0.00           C  
ATOM    352  O   TYR    25       4.674  -4.984  -6.205  1.00  0.00           O  
ATOM    353  N   ARG    26       2.454  -5.445  -6.539  1.00  0.00           N  
ATOM    354  H   ARG    26       1.688  -6.082  -6.708  1.00  0.00           H  
ATOM    355  CA  ARG    26       2.006  -4.096  -6.291  1.00  0.00           C  
ATOM    356  HA  ARG    26       2.656  -3.400  -6.821  1.00  0.00           H  
ATOM    357  CB  ARG    26       0.590  -3.909  -6.898  1.00  0.00           C  
ATOM    358  HB2 ARG    26       0.029  -4.840  -6.815  1.00  0.00           H  
ATOM    359  HB3 ARG    26       0.134  -3.084  -6.351  1.00  0.00           H  
ATOM    360  CG  ARG    26       0.592  -3.284  -8.325  1.00  0.00           C  
ATOM    361  HG2 ARG    26       1.013  -2.279  -8.293  1.00  0.00           H  
ATOM    362  HG3 ARG    26       1.234  -3.950  -8.902  1.00  0.00           H  
ATOM    363  CD  ARG    26      -0.808  -3.306  -8.921  1.00  0.00           C  
ATOM    364  HD2 ARG    26      -0.847  -2.627  -9.773  1.00  0.00           H  
ATOM    365  HD3 ARG    26      -0.887  -4.314  -9.327  1.00  0.00           H  
ATOM    366  NE  ARG    26      -1.930  -3.108  -7.974  1.00  0.00           N  
ATOM    367  HE  ARG    26      -2.274  -3.924  -7.489  1.00  0.00           H  
ATOM    368  CZ  ARG    26      -2.414  -1.946  -7.656  1.00  0.00           C  
ATOM    369  NH1 ARG    26      -2.057  -0.754  -8.196  1.00  0.00           N  
ATOM    370 HH11 ARG    26      -1.299  -0.722  -8.863  1.00  0.00           H  
ATOM    371 HH12 ARG    26      -2.484   0.080  -7.820  1.00  0.00           H  
ATOM    372  NH2 ARG    26      -3.256  -1.856  -6.634  1.00  0.00           N  
ATOM    373 HH21 ARG    26      -3.444  -2.653  -6.043  1.00  0.00           H  
ATOM    374 HH22 ARG    26      -3.478  -0.900  -6.394  1.00  0.00           H  
ATOM    375  C   ARG    26       1.983  -3.851  -4.699  1.00  0.00           C  
ATOM    376  O   ARG    26       2.035  -4.801  -3.915  1.00  0.00           O  
ATOM    377  N   ASN    27       2.003  -2.589  -4.221  1.00  0.00           N  
ATOM    378  H   ASN    27       1.973  -1.827  -4.883  1.00  0.00           H  
ATOM    379  CA  ASN    27       2.166  -2.274  -2.783  1.00  0.00           C  
ATOM    380  HA  ASN    27       2.059  -3.170  -2.172  1.00  0.00           H  
ATOM    381  CB  ASN    27       3.488  -1.558  -2.557  1.00  0.00           C  
ATOM    382  HB2 ASN    27       3.467  -0.613  -3.100  1.00  0.00           H  
ATOM    383  HB3 ASN    27       3.663  -1.337  -1.504  1.00  0.00           H  
ATOM    384  CG  ASN    27       4.668  -2.427  -2.998  1.00  0.00           C  
ATOM    385  OD1 ASN    27       4.783  -3.573  -2.671  1.00  0.00           O  
ATOM    386  ND2 ASN    27       5.623  -1.944  -3.770  1.00  0.00           N  
ATOM    387 HD21 ASN    27       6.455  -2.504  -3.892  1.00  0.00           H  
ATOM    388 HD22 ASN    27       5.585  -0.972  -4.042  1.00  0.00           H  
ATOM    389  C   ASN    27       1.031  -1.355  -2.223  1.00  0.00           C  
ATOM    390  O   ASN    27      -0.034  -1.280  -2.754  1.00  0.00           O  
ATOM    391  N   GLY    28       1.204  -0.571  -1.124  1.00  0.00           N  
ATOM    392  H   GLY    28       2.069  -0.639  -0.607  1.00  0.00           H  
ATOM    393  CA  GLY    28       0.468   0.701  -0.989  1.00  0.00           C  
ATOM    394  HA2 GLY    28      -0.534   0.723  -1.420  1.00  0.00           H  
ATOM    395  HA3 GLY    28       0.294   0.830   0.079  1.00  0.00           H  
ATOM    396  C   GLY    28       1.315   1.891  -1.411  1.00  0.00           C  
ATOM    397  O   GLY    28       2.396   1.718  -1.962  1.00  0.00           O  
ATOM    398  N   ILE    29       0.827   3.147  -1.224  1.00  0.00           N  
ATOM    399  H   ILE    29      -0.061   3.320  -0.777  1.00  0.00           H  
ATOM    400  CA  ILE    29       1.675   4.302  -1.491  1.00  0.00           C  
ATOM    401  HA  ILE    29       2.511   4.033  -2.136  1.00  0.00           H  
ATOM    402  CB  ILE    29       0.868   5.482  -2.075  1.00  0.00           C  
ATOM    403  HB  ILE    29      -0.031   5.686  -1.494  1.00  0.00           H  
ATOM    404  CG2 ILE    29       1.786   6.696  -2.279  1.00  0.00           C  
ATOM    405 HG21 ILE    29       1.211   7.548  -2.642  1.00  0.00           H  
ATOM    406 HG22 ILE    29       2.238   7.103  -1.374  1.00  0.00           H  
ATOM    407 HG23 ILE    29       2.517   6.632  -3.085  1.00  0.00           H  
ATOM    408  CG1 ILE    29       0.283   5.030  -3.479  1.00  0.00           C  
ATOM    409 HG12 ILE    29       1.041   4.731  -4.202  1.00  0.00           H  
ATOM    410 HG13 ILE    29      -0.315   4.125  -3.378  1.00  0.00           H  
ATOM    411  CD1 ILE    29      -0.649   6.068  -4.104  1.00  0.00           C  
ATOM    412 HD11 ILE    29      -0.059   6.786  -4.674  1.00  0.00           H  
ATOM    413 HD12 ILE    29      -1.361   5.625  -4.800  1.00  0.00           H  
ATOM    414 HD13 ILE    29      -1.166   6.647  -3.339  1.00  0.00           H  
ATOM    415  C   ILE    29       2.259   4.704  -0.121  1.00  0.00           C  
ATOM    416  O   ILE    29       1.475   5.183   0.685  1.00  0.00           O  
ATOM    417  N   PRO    30       3.556   4.467   0.254  1.00  0.00           N  
ATOM    418  CD  PRO    30       4.050   4.989   1.526  1.00  0.00           C  
ATOM    419  HD2 PRO    30       3.353   5.039   2.363  1.00  0.00           H  
ATOM    420  HD3 PRO    30       4.419   6.011   1.446  1.00  0.00           H  
ATOM    421  CG  PRO    30       5.210   3.986   1.865  1.00  0.00           C  
ATOM    422  HG2 PRO    30       4.775   3.074   2.274  1.00  0.00           H  
ATOM    423  HG3 PRO    30       5.934   4.393   2.572  1.00  0.00           H  
ATOM    424  CB  PRO    30       5.815   3.588   0.565  1.00  0.00           C  
ATOM    425  HB2 PRO    30       6.143   2.552   0.481  1.00  0.00           H  
ATOM    426  HB3 PRO    30       6.593   4.264   0.211  1.00  0.00           H  
ATOM    427  CA  PRO    30       4.579   3.599  -0.381  1.00  0.00           C  
ATOM    428  HA  PRO    30       4.047   2.648  -0.390  1.00  0.00           H  
ATOM    429  C   PRO    30       4.878   4.005  -1.860  1.00  0.00           C  
ATOM    430  O   PRO    30       4.758   5.138  -2.219  1.00  0.00           O  
TER   
END   
