# Supplementary material for: Prediction of Anticancer Peptides with High Efficacy and Low Toxicity by Hybrid Model Based on 3D Structure of Peptides
Source: Int J Mol Sci. 2021 May 26;22(11):5630. doi: 10.3390/ijms22115630 (PMC8198792; doi:10.3390/ijms22115630)
Supplement: Supplementary file 1 [file ijms-22-05630-s001.zip › Supplement2(Datasets)/ACPs(PDB)/D1/PDB(Negative)/(16)NL_satpdb10213.pdb]

ATOM      1  N   SER     1      -0.051  -9.956  -1.399  1.00  0.00           N  
ATOM      2  H   SER     1       0.820  -9.789  -0.916  1.00  0.00           H  
ATOM      3  CA  SER     1      -0.009 -11.153  -2.209  1.00  0.00           C  
ATOM      4  HA  SER     1       1.003 -11.322  -2.578  1.00  0.00           H  
ATOM      5  CB  SER     1      -0.244 -12.465  -1.382  1.00  0.00           C  
ATOM      6  HB2 SER     1       0.331 -12.450  -0.456  1.00  0.00           H  
ATOM      7  HB3 SER     1      -1.302 -12.517  -1.126  1.00  0.00           H  
ATOM      8  OG  SER     1      -0.019 -13.692  -2.057  1.00  0.00           O  
ATOM      9  HG  SER     1      -0.652 -13.901  -2.748  1.00  0.00           H  
ATOM     10  C   SER     1      -0.930 -11.000  -3.461  1.00  0.00           C  
ATOM     11  O   SER     1      -1.198 -11.881  -4.208  1.00  0.00           O  
ATOM     12  N   ASN     2      -1.402  -9.814  -3.722  1.00  0.00           N  
ATOM     13  H   ASN     2      -1.134  -9.087  -3.074  1.00  0.00           H  
ATOM     14  CA  ASN     2      -2.199  -9.356  -4.872  1.00  0.00           C  
ATOM     15  HA  ASN     2      -3.122  -9.935  -4.853  1.00  0.00           H  
ATOM     16  CB  ASN     2      -2.492  -7.840  -4.720  1.00  0.00           C  
ATOM     17  HB2 ASN     2      -3.377  -7.619  -5.317  1.00  0.00           H  
ATOM     18  HB3 ASN     2      -2.820  -7.616  -3.705  1.00  0.00           H  
ATOM     19  CG  ASN     2      -1.390  -7.086  -5.306  1.00  0.00           C  
ATOM     20  OD1 ASN     2      -0.343  -6.930  -4.723  1.00  0.00           O  
ATOM     21  ND2 ASN     2      -1.479  -6.510  -6.501  1.00  0.00           N  
ATOM     22 HD21 ASN     2      -0.632  -6.121  -6.890  1.00  0.00           H  
ATOM     23 HD22 ASN     2      -2.395  -6.520  -6.926  1.00  0.00           H  
ATOM     24  C   ASN     2      -1.622  -9.682  -6.307  1.00  0.00           C  
ATOM     25  O   ASN     2      -2.264  -9.414  -7.304  1.00  0.00           O  
ATOM     26  N   ALA     3      -0.418 -10.165  -6.400  1.00  0.00           N  
ATOM     27  H   ALA     3       0.056 -10.348  -5.527  1.00  0.00           H  
ATOM     28  CA  ALA     3       0.405 -10.482  -7.574  1.00  0.00           C  
ATOM     29  HA  ALA     3      -0.377 -10.464  -8.333  1.00  0.00           H  
ATOM     30  CB  ALA     3       1.361  -9.346  -7.971  1.00  0.00           C  
ATOM     31  HB1 ALA     3       0.911  -8.354  -8.020  1.00  0.00           H  
ATOM     32  HB2 ALA     3       2.101  -9.232  -7.179  1.00  0.00           H  
ATOM     33  HB3 ALA     3       1.860  -9.743  -8.855  1.00  0.00           H  
ATOM     34  C   ALA     3       1.007 -11.908  -7.393  1.00  0.00           C  
ATOM     35  O   ALA     3       1.786 -12.196  -6.482  1.00  0.00           O  
ATOM     36  N   SER     4       0.615 -12.748  -8.287  1.00  0.00           N  
ATOM     37  H   SER     4      -0.019 -12.381  -8.982  1.00  0.00           H  
ATOM     38  CA  SER     4       0.751 -14.195  -8.485  1.00  0.00           C  
ATOM     39  HA  SER     4       1.796 -14.499  -8.548  1.00  0.00           H  
ATOM     40  CB  SER     4       0.094 -14.961  -7.315  1.00  0.00           C  
ATOM     41  HB2 SER     4       0.291 -14.539  -6.329  1.00  0.00           H  
ATOM     42  HB3 SER     4      -0.965 -14.867  -7.553  1.00  0.00           H  
ATOM     43  OG  SER     4       0.463 -16.293  -7.389  1.00  0.00           O  
ATOM     44  HG  SER     4      -0.369 -16.720  -7.173  1.00  0.00           H  
ATOM     45  C   SER     4       0.067 -14.657  -9.812  1.00  0.00           C  
ATOM     46  O   SER     4      -0.402 -13.784 -10.532  1.00  0.00           O  
ATOM     47  N   VAL     5       0.162 -15.941 -10.122  1.00  0.00           N  
ATOM     48  H   VAL     5       0.531 -16.600  -9.451  1.00  0.00           H  
ATOM     49  CA  VAL     5      -0.367 -16.558 -11.357  1.00  0.00           C  
ATOM     50  HA  VAL     5      -1.035 -15.869 -11.874  1.00  0.00           H  
ATOM     51  CB  VAL     5       0.716 -17.071 -12.279  1.00  0.00           C  
ATOM     52  HB  VAL     5       1.221 -17.848 -11.705  1.00  0.00           H  
ATOM     53  CG1 VAL     5       0.103 -17.402 -13.628  1.00  0.00           C  
ATOM     54 HG11 VAL     5      -0.454 -16.540 -13.993  1.00  0.00           H  
ATOM     55 HG12 VAL     5       0.878 -17.636 -14.359  1.00  0.00           H  
ATOM     56 HG13 VAL     5      -0.522 -18.285 -13.499  1.00  0.00           H  
ATOM     57  CG2 VAL     5       1.734 -15.913 -12.666  1.00  0.00           C  
ATOM     58 HG21 VAL     5       2.258 -15.757 -11.724  1.00  0.00           H  
ATOM     59 HG22 VAL     5       2.340 -16.357 -13.456  1.00  0.00           H  
ATOM     60 HG23 VAL     5       1.247 -15.003 -13.016  1.00  0.00           H  
ATOM     61  C   VAL     5      -1.260 -17.677 -10.914  1.00  0.00           C  
ATOM     62  O   VAL     5      -0.935 -18.250  -9.872  1.00  0.00           O  
ATOM     63  N   TRP     6      -2.501 -17.884 -11.437  1.00  0.00           N  
ATOM     64  H   TRP     6      -2.862 -17.241 -12.127  1.00  0.00           H  
ATOM     65  CA  TRP     6      -3.476 -18.915 -11.140  1.00  0.00           C  
ATOM     66  HA  TRP     6      -4.224 -18.938 -11.932  1.00  0.00           H  
ATOM     67  CB  TRP     6      -2.763 -20.264 -11.125  1.00  0.00           C  
ATOM     68  HB2 TRP     6      -2.352 -20.416 -12.123  1.00  0.00           H  
ATOM     69  HB3 TRP     6      -1.986 -20.296 -10.362  1.00  0.00           H  
ATOM     70  CG  TRP     6      -3.757 -21.371 -10.823  1.00  0.00           C  
ATOM     71  CD1 TRP     6      -3.942 -21.958  -9.565  1.00  0.00           C  
ATOM     72  HD1 TRP     6      -3.531 -21.677  -8.607  1.00  0.00           H  
ATOM     73  NE1 TRP     6      -4.774 -23.044  -9.703  1.00  0.00           N  
ATOM     74  HE1 TRP     6      -5.112 -23.545  -8.893  1.00  0.00           H  
ATOM     75  CE2 TRP     6      -5.111 -23.351 -10.994  1.00  0.00           C  
ATOM     76  CZ2 TRP     6      -5.841 -24.340 -11.646  1.00  0.00           C  
ATOM     77  HZ2 TRP     6      -6.219 -25.251 -11.205  1.00  0.00           H  
ATOM     78  CH2 TRP     6      -5.980 -24.277 -13.063  1.00  0.00           C  
ATOM     79  HH2 TRP     6      -6.609 -24.997 -13.565  1.00  0.00           H  
ATOM     80  CZ3 TRP     6      -5.425 -23.236 -13.877  1.00  0.00           C  
ATOM     81  HZ3 TRP     6      -5.469 -23.251 -14.956  1.00  0.00           H  
ATOM     82  CE3 TRP     6      -4.777 -22.182 -13.114  1.00  0.00           C  
ATOM     83  HE3 TRP     6      -4.340 -21.377 -13.687  1.00  0.00           H  
ATOM     84  CD2 TRP     6      -4.579 -22.232 -11.726  1.00  0.00           C  
ATOM     85  C   TRP     6      -4.264 -18.634  -9.868  1.00  0.00           C  
ATOM     86  O   TRP     6      -5.488 -18.840  -9.878  1.00  0.00           O  
ATOM     87  N   GLU     7      -3.606 -18.230  -8.800  1.00  0.00           N  
ATOM     88  H   GLU     7      -2.658 -17.906  -8.929  1.00  0.00           H  
ATOM     89  CA  GLU     7      -4.213 -17.935  -7.558  1.00  0.00           C  
ATOM     90  HA  GLU     7      -5.169 -17.438  -7.723  1.00  0.00           H  
ATOM     91  CB  GLU     7      -4.518 -19.232  -6.785  1.00  0.00           C  
ATOM     92  HB2 GLU     7      -4.769 -19.986  -7.531  1.00  0.00           H  
ATOM     93  HB3 GLU     7      -3.625 -19.540  -6.241  1.00  0.00           H  
ATOM     94  CG  GLU     7      -5.836 -19.145  -6.041  1.00  0.00           C  
ATOM     95  HG2 GLU     7      -6.579 -18.645  -6.662  1.00  0.00           H  
ATOM     96  HG3 GLU     7      -6.196 -20.138  -5.770  1.00  0.00           H  
ATOM     97  CD  GLU     7      -5.654 -18.314  -4.795  1.00  0.00           C  
ATOM     98  OE1 GLU     7      -4.907 -18.738  -3.866  1.00  0.00           O  
ATOM     99  OE2 GLU     7      -6.076 -17.134  -4.757  1.00  0.00           O  
ATOM    100  C   GLU     7      -3.216 -16.993  -6.749  1.00  0.00           C  
ATOM    101  O   GLU     7      -2.000 -17.080  -6.966  1.00  0.00           O  
ATOM    102  N   CYS     8      -3.700 -16.155  -5.836  1.00  0.00           N  
ATOM    103  H   CYS     8      -4.620 -16.307  -5.447  1.00  0.00           H  
ATOM    104  CA  CYS     8      -3.084 -15.085  -5.148  1.00  0.00           C  
ATOM    105  HA  CYS     8      -2.050 -15.079  -5.492  1.00  0.00           H  
ATOM    106  CB  CYS     8      -3.781 -13.778  -5.690  1.00  0.00           C  
ATOM    107  HB2 CYS     8      -4.859 -13.692  -5.552  1.00  0.00           H  
ATOM    108  HB3 CYS     8      -3.277 -12.930  -5.226  1.00  0.00           H  
ATOM    109  SG  CYS     8      -3.474 -13.669  -7.471  1.00  0.00           S  
ATOM    110  HG  CYS     8      -4.405 -14.623  -7.563  1.00  0.00           H  
ATOM    111  C   CYS     8      -3.124 -15.204  -3.583  1.00  0.00           C  
ATOM    112  O   CYS     8      -2.315 -14.566  -2.929  1.00  0.00           O  
ATOM    113  N   CYS     9      -3.924 -16.072  -3.002  1.00  0.00           N  
ATOM    114  H   CYS     9      -4.491 -16.705  -3.548  1.00  0.00           H  
ATOM    115  CA  CYS     9      -4.432 -15.707  -1.680  1.00  0.00           C  
ATOM    116  HA  CYS     9      -4.249 -14.637  -1.576  1.00  0.00           H  
ATOM    117  CB  CYS     9      -5.968 -15.792  -1.657  1.00  0.00           C  
ATOM    118  HB2 CYS     9      -6.229 -16.766  -2.069  1.00  0.00           H  
ATOM    119  HB3 CYS     9      -6.279 -15.634  -0.624  1.00  0.00           H  
ATOM    120  SG  CYS     9      -6.607 -14.430  -2.630  1.00  0.00           S  
ATOM    121  HG  CYS     9      -6.751 -15.020  -3.820  1.00  0.00           H  
ATOM    122  C   CYS     9      -3.755 -16.459  -0.506  1.00  0.00           C  
ATOM    123  O   CYS     9      -4.429 -17.012   0.379  1.00  0.00           O  
ATOM    124  N   SER    10      -2.511 -16.150  -0.347  1.00  0.00           N  
ATOM    125  H   SER    10      -2.131 -15.825  -1.224  1.00  0.00           H  
ATOM    126  CA  SER    10      -1.719 -16.292   0.805  1.00  0.00           C  
ATOM    127  HA  SER    10      -1.664 -17.350   1.060  1.00  0.00           H  
ATOM    128  CB  SER    10      -0.182 -15.884   0.551  1.00  0.00           C  
ATOM    129  HB2 SER    10      -0.021 -14.814   0.683  1.00  0.00           H  
ATOM    130  HB3 SER    10       0.371 -16.452   1.299  1.00  0.00           H  
ATOM    131  OG  SER    10       0.289 -16.181  -0.791  1.00  0.00           O  
ATOM    132  HG  SER    10       0.223 -15.403  -1.349  1.00  0.00           H  
ATOM    133  C   SER    10      -2.295 -15.459   1.906  1.00  0.00           C  
ATOM    134  O   SER    10      -2.223 -14.252   1.919  1.00  0.00           O  
ATOM    135  N   THR    11      -3.008 -16.076   2.897  1.00  0.00           N  
ATOM    136  H   THR    11      -3.020 -17.085   2.840  1.00  0.00           H  
ATOM    137  CA  THR    11      -3.950 -15.439   3.860  1.00  0.00           C  
ATOM    138  HA  THR    11      -3.656 -14.397   3.986  1.00  0.00           H  
ATOM    139  CB  THR    11      -5.405 -15.292   3.363  1.00  0.00           C  
ATOM    140  HB  THR    11      -6.034 -14.909   4.166  1.00  0.00           H  
ATOM    141  CG2 THR    11      -5.593 -14.279   2.218  1.00  0.00           C  
ATOM    142 HG21 THR    11      -6.584 -14.366   1.774  1.00  0.00           H  
ATOM    143 HG22 THR    11      -5.602 -13.280   2.654  1.00  0.00           H  
ATOM    144 HG23 THR    11      -4.849 -14.371   1.426  1.00  0.00           H  
ATOM    145  OG1 THR    11      -5.922 -16.540   2.885  1.00  0.00           O  
ATOM    146  HG1 THR    11      -5.461 -16.629   2.047  1.00  0.00           H  
ATOM    147  C   THR    11      -3.832 -16.244   5.212  1.00  0.00           C  
ATOM    148  O   THR    11      -3.283 -17.339   5.370  1.00  0.00           O  
ATOM    149  N   GLY    12      -4.404 -15.665   6.350  1.00  0.00           N  
ATOM    150  H   GLY    12      -4.890 -14.790   6.216  1.00  0.00           H  
ATOM    151  CA  GLY    12      -4.411 -16.359   7.655  1.00  0.00           C  
ATOM    152  HA2 GLY    12      -3.394 -16.612   7.955  1.00  0.00           H  
ATOM    153  HA3 GLY    12      -4.749 -15.772   8.509  1.00  0.00           H  
ATOM    154  C   GLY    12      -5.312 -17.606   7.771  1.00  0.00           C  
ATOM    155  O   GLY    12      -5.918 -17.891   8.894  1.00  0.00           O  
ATOM    156  N   SER    13      -5.488 -18.283   6.654  1.00  0.00           N  
ATOM    157  H   SER    13      -4.793 -18.152   5.932  1.00  0.00           H  
ATOM    158  CA  SER    13      -6.331 -19.389   6.515  1.00  0.00           C  
ATOM    159  HA  SER    13      -6.387 -19.981   7.428  1.00  0.00           H  
ATOM    160  CB  SER    13      -7.692 -18.885   6.316  1.00  0.00           C  
ATOM    161  HB2 SER    13      -8.020 -18.159   7.060  1.00  0.00           H  
ATOM    162  HB3 SER    13      -7.764 -18.294   5.403  1.00  0.00           H  
ATOM    163  OG  SER    13      -8.545 -20.071   6.382  1.00  0.00           O  
ATOM    164  HG  SER    13      -8.145 -20.805   5.909  1.00  0.00           H  
ATOM    165  C   SER    13      -5.952 -20.220   5.226  1.00  0.00           C  
ATOM    166  O   SER    13      -6.420 -21.354   5.100  1.00  0.00           O  
ATOM    167  N   TRP    14      -5.181 -19.673   4.245  1.00  0.00           N  
ATOM    168  H   TRP    14      -4.996 -18.681   4.287  1.00  0.00           H  
ATOM    169  CA  TRP    14      -4.994 -20.252   2.912  1.00  0.00           C  
ATOM    170  HA  TRP    14      -4.855 -21.328   3.019  1.00  0.00           H  
ATOM    171  CB  TRP    14      -6.235 -19.934   2.134  1.00  0.00           C  
ATOM    172  HB2 TRP    14      -7.048 -20.523   2.558  1.00  0.00           H  
ATOM    173  HB3 TRP    14      -6.503 -18.893   2.313  1.00  0.00           H  
ATOM    174  CG  TRP    14      -6.155 -20.200   0.675  1.00  0.00           C  
ATOM    175  CD1 TRP    14      -6.046 -19.289  -0.284  1.00  0.00           C  
ATOM    176  HD1 TRP    14      -6.134 -18.235  -0.069  1.00  0.00           H  
ATOM    177  NE1 TRP    14      -5.969 -19.837  -1.528  1.00  0.00           N  
ATOM    178  HE1 TRP    14      -5.745 -19.303  -2.355  1.00  0.00           H  
ATOM    179  CE2 TRP    14      -6.007 -21.238  -1.433  1.00  0.00           C  
ATOM    180  CZ2 TRP    14      -6.067 -22.272  -2.350  1.00  0.00           C  
ATOM    181  HZ2 TRP    14      -5.931 -22.150  -3.414  1.00  0.00           H  
ATOM    182  CH2 TRP    14      -6.306 -23.604  -1.913  1.00  0.00           C  
ATOM    183  HH2 TRP    14      -6.424 -24.380  -2.655  1.00  0.00           H  
ATOM    184  CZ3 TRP    14      -6.576 -23.862  -0.497  1.00  0.00           C  
ATOM    185  HZ3 TRP    14      -6.735 -24.882  -0.180  1.00  0.00           H  
ATOM    186  CE3 TRP    14      -6.371 -22.834   0.429  1.00  0.00           C  
ATOM    187  HE3 TRP    14      -6.529 -22.998   1.485  1.00  0.00           H  
ATOM    188  CD2 TRP    14      -6.143 -21.523  -0.020  1.00  0.00           C  
ATOM    189  C   TRP    14      -3.712 -19.752   2.246  1.00  0.00           C  
ATOM    190  O   TRP    14      -3.045 -18.915   2.816  1.00  0.00           O  
ATOM    191  N   VAL    15      -3.235 -20.345   1.154  1.00  0.00           N  
ATOM    192  H   VAL    15      -3.952 -20.887   0.692  1.00  0.00           H  
ATOM    193  CA  VAL    15      -1.958 -20.158   0.416  1.00  0.00           C  
ATOM    194  HA  VAL    15      -1.785 -19.084   0.355  1.00  0.00           H  
ATOM    195  CB  VAL    15      -0.745 -20.842   1.145  1.00  0.00           C  
ATOM    196  HB  VAL    15      -0.144 -21.212   0.314  1.00  0.00           H  
ATOM    197  CG1 VAL    15       0.208 -19.874   1.816  1.00  0.00           C  
ATOM    198 HG11 VAL    15       0.943 -20.431   2.396  1.00  0.00           H  
ATOM    199 HG12 VAL    15       0.696 -19.368   0.983  1.00  0.00           H  
ATOM    200 HG13 VAL    15      -0.401 -19.256   2.477  1.00  0.00           H  
ATOM    201  CG2 VAL    15      -1.068 -22.044   2.006  1.00  0.00           C  
ATOM    202 HG21 VAL    15      -1.525 -21.644   2.911  1.00  0.00           H  
ATOM    203 HG22 VAL    15      -1.777 -22.735   1.550  1.00  0.00           H  
ATOM    204 HG23 VAL    15      -0.127 -22.544   2.234  1.00  0.00           H  
ATOM    205  C   VAL    15      -2.264 -20.670  -1.029  1.00  0.00           C  
ATOM    206  O   VAL    15      -2.966 -21.612  -1.194  1.00  0.00           O  
ATOM    207  N   PRO    16      -1.628 -20.150  -2.050  1.00  0.00           N  
ATOM    208  CD  PRO    16      -0.573 -19.148  -1.978  1.00  0.00           C  
ATOM    209  HD2 PRO    16       0.311 -19.556  -1.489  1.00  0.00           H  
ATOM    210  HD3 PRO    16      -0.926 -18.287  -1.411  1.00  0.00           H  
ATOM    211  CG  PRO    16      -0.270 -18.618  -3.372  1.00  0.00           C  
ATOM    212  HG2 PRO    16       0.629 -19.111  -3.742  1.00  0.00           H  
ATOM    213  HG3 PRO    16      -0.227 -17.529  -3.372  1.00  0.00           H  
ATOM    214  CB  PRO    16      -1.487 -19.130  -4.145  1.00  0.00           C  
ATOM    215  HB2 PRO    16      -1.098 -19.355  -5.137  1.00  0.00           H  
ATOM    216  HB3 PRO    16      -2.213 -18.321  -4.068  1.00  0.00           H  
ATOM    217  CA  PRO    16      -1.954 -20.372  -3.442  1.00  0.00           C  
ATOM    218  HA  PRO    16      -3.035 -20.472  -3.538  1.00  0.00           H  
ATOM    219  C   PRO    16      -1.339 -21.632  -4.037  1.00  0.00           C  
ATOM    220  O   PRO    16      -1.795 -22.181  -5.011  1.00  0.00           O  
ATOM    221  N   PHE    17      -0.249 -22.210  -3.456  1.00  0.00           N  
ATOM    222  H   PHE    17       0.163 -21.804  -2.628  1.00  0.00           H  
ATOM    223  CA  PHE    17       0.468 -23.359  -4.029  1.00  0.00           C  
ATOM    224  HA  PHE    17       0.632 -23.104  -5.077  1.00  0.00           H  
ATOM    225  CB  PHE    17       1.833 -23.389  -3.334  1.00  0.00           C  
ATOM    226  HB2 PHE    17       1.612 -23.725  -2.321  1.00  0.00           H  
ATOM    227  HB3 PHE    17       2.454 -24.162  -3.785  1.00  0.00           H  
ATOM    228  CG  PHE    17       2.546 -22.032  -3.197  1.00  0.00           C  
ATOM    229  CD1 PHE    17       3.175 -21.451  -4.353  1.00  0.00           C  
ATOM    230  HD1 PHE    17       3.105 -21.979  -5.292  1.00  0.00           H  
ATOM    231  CE1 PHE    17       3.998 -20.359  -4.129  1.00  0.00           C  
ATOM    232  HE1 PHE    17       4.484 -19.887  -4.970  1.00  0.00           H  
ATOM    233  CZ  PHE    17       4.095 -19.709  -2.797  1.00  0.00           C  
ATOM    234  HZ  PHE    17       4.641 -18.782  -2.699  1.00  0.00           H  
ATOM    235  CE2 PHE    17       3.375 -20.305  -1.738  1.00  0.00           C  
ATOM    236  HE2 PHE    17       3.416 -19.885  -0.744  1.00  0.00           H  
ATOM    237  CD2 PHE    17       2.585 -21.399  -1.923  1.00  0.00           C  
ATOM    238  HD2 PHE    17       2.261 -21.980  -1.073  1.00  0.00           H  
ATOM    239  C   PHE    17      -0.372 -24.701  -3.977  1.00  0.00           C  
ATOM    240  O   PHE    17      -0.294 -25.586  -4.762  1.00  0.00           O  
ATOM    241  N   THR    18      -1.362 -24.761  -3.090  1.00  0.00           N  
ATOM    242  H   THR    18      -1.362 -23.949  -2.489  1.00  0.00           H  
ATOM    243  CA  THR    18      -2.356 -25.692  -2.865  1.00  0.00           C  
ATOM    244  HA  THR    18      -2.066 -26.708  -3.134  1.00  0.00           H  
ATOM    245  CB  THR    18      -2.776 -25.689  -1.330  1.00  0.00           C  
ATOM    246  HB  THR    18      -3.761 -26.086  -1.087  1.00  0.00           H  
ATOM    247  CG2 THR    18      -1.794 -26.597  -0.509  1.00  0.00           C  
ATOM    248 HG21 THR    18      -0.745 -26.498  -0.787  1.00  0.00           H  
ATOM    249 HG22 THR    18      -1.697 -26.243   0.517  1.00  0.00           H  
ATOM    250 HG23 THR    18      -2.084 -27.645  -0.587  1.00  0.00           H  
ATOM    251  OG1 THR    18      -2.615 -24.420  -0.735  1.00  0.00           O  
ATOM    252  HG1 THR    18      -3.490 -24.041  -0.845  1.00  0.00           H  
ATOM    253  C   THR    18      -3.635 -25.375  -3.653  1.00  0.00           C  
ATOM    254  O   THR    18      -4.609 -26.051  -3.531  1.00  0.00           O  
ATOM    255  N   CYS    19      -3.712 -24.441  -4.648  1.00  0.00           N  
ATOM    256  H   CYS    19      -2.932 -23.835  -4.859  1.00  0.00           H  
ATOM    257  CA  CYS    19      -4.856 -24.325  -5.539  1.00  0.00           C  
ATOM    258  HA  CYS    19      -5.768 -24.458  -4.958  1.00  0.00           H  
ATOM    259  CB  CYS    19      -4.875 -22.924  -6.130  1.00  0.00           C  
ATOM    260  HB2 CYS    19      -4.727 -22.187  -5.341  1.00  0.00           H  
ATOM    261  HB3 CYS    19      -4.011 -22.865  -6.791  1.00  0.00           H  
ATOM    262  SG  CYS    19      -6.497 -22.513  -6.854  1.00  0.00           S  
ATOM    263  HG  CYS    19      -6.245 -21.450  -7.623  1.00  0.00           H  
ATOM    264  C   CYS    19      -4.707 -25.437  -6.575  1.00  0.00           C  
ATOM    265  O   CYS    19      -4.483 -25.169  -7.731  1.00  0.00           O  
ATOM    266  N   CYS    20      -4.797 -26.712  -6.254  1.00  0.00           N  
ATOM    267  H   CYS    20      -4.956 -26.858  -5.267  1.00  0.00           H  
ATOM    268  CA  CYS    20      -4.323 -27.805  -7.109  1.00  0.00           C  
ATOM    269  HA  CYS    20      -3.334 -27.522  -7.471  1.00  0.00           H  
ATOM    270  CB  CYS    20      -4.219 -29.044  -6.192  1.00  0.00           C  
ATOM    271  HB2 CYS    20      -5.160 -29.258  -5.687  1.00  0.00           H  
ATOM    272  HB3 CYS    20      -4.010 -29.892  -6.845  1.00  0.00           H  
ATOM    273  SG  CYS    20      -2.711 -28.854  -5.117  1.00  0.00           S  
ATOM    274  HG  CYS    20      -2.087 -28.056  -5.987  1.00  0.00           H  
ATOM    275  C   CYS    20      -5.194 -27.966  -8.401  1.00  0.00           C  
ATOM    276  O   CYS    20      -5.808 -28.975  -8.466  1.00  0.00           O  
TER   
END   
