# Supplementary material for: Prediction of Anticancer Peptides with High Efficacy and Low Toxicity by Hybrid Model Based on 3D Structure of Peptides
Source: Int J Mol Sci. 2021 May 26;22(11):5630. doi: 10.3390/ijms22115630 (PMC8198792; doi:10.3390/ijms22115630)
Supplement: Supplementary file 1 [file ijms-22-05630-s001.zip › Supplement2(Datasets)/ACPs(PDB)/D1/PDB(Negative)/(160)NL_satpdb11408.pdb]

ATOM      1  N   GLU     1       1.740  -4.412  -0.467  1.00  0.00           N  
ATOM      2  H   GLU     1       2.234  -4.260   0.401  1.00  0.00           H  
ATOM      3  CA  GLU     1       0.480  -5.139  -0.348  1.00  0.00           C  
ATOM      4  HA  GLU     1       0.691  -6.096  -0.825  1.00  0.00           H  
ATOM      5  CB  GLU     1       0.094  -5.395   1.081  1.00  0.00           C  
ATOM      6  HB2 GLU     1      -0.431  -4.536   1.500  1.00  0.00           H  
ATOM      7  HB3 GLU     1      -0.701  -6.132   0.966  1.00  0.00           H  
ATOM      8  CG  GLU     1       1.100  -5.750   2.241  1.00  0.00           C  
ATOM      9  HG2 GLU     1       0.601  -6.275   3.056  1.00  0.00           H  
ATOM     10  HG3 GLU     1       1.936  -6.412   2.016  1.00  0.00           H  
ATOM     11  CD  GLU     1       1.788  -4.428   2.741  1.00  0.00           C  
ATOM     12  OE1 GLU     1       1.473  -3.821   3.804  1.00  0.00           O  
ATOM     13  OE2 GLU     1       2.818  -4.146   2.103  1.00  0.00           O  
ATOM     14  C   GLU     1      -0.733  -4.497  -1.025  1.00  0.00           C  
ATOM     15  O   GLU     1      -1.325  -3.499  -0.624  1.00  0.00           O  
ATOM     16  N   ASP     2      -1.083  -5.089  -2.178  1.00  0.00           N  
ATOM     17  H   ASP     2      -0.525  -5.856  -2.527  1.00  0.00           H  
ATOM     18  CA  ASP     2      -2.383  -4.754  -2.859  1.00  0.00           C  
ATOM     19  HA  ASP     2      -2.548  -3.682  -2.749  1.00  0.00           H  
ATOM     20  CB  ASP     2      -2.356  -5.095  -4.377  1.00  0.00           C  
ATOM     21  HB2 ASP     2      -1.309  -5.023  -4.674  1.00  0.00           H  
ATOM     22  HB3 ASP     2      -2.703  -6.092  -4.650  1.00  0.00           H  
ATOM     23  CG  ASP     2      -3.130  -4.010  -5.158  1.00  0.00           C  
ATOM     24  OD1 ASP     2      -4.358  -3.968  -4.949  1.00  0.00           O  
ATOM     25  OD2 ASP     2      -2.524  -3.095  -5.730  1.00  0.00           O  
ATOM     26  C   ASP     2      -3.536  -5.452  -2.109  1.00  0.00           C  
ATOM     27  O   ASP     2      -3.352  -6.439  -1.411  1.00  0.00           O  
ATOM     28  N   GLY     3      -4.749  -4.873  -2.091  1.00  0.00           N  
ATOM     29  H   GLY     3      -4.868  -4.137  -2.771  1.00  0.00           H  
ATOM     30  CA  GLY     3      -5.856  -5.099  -1.258  1.00  0.00           C  
ATOM     31  HA2 GLY     3      -6.729  -4.584  -1.659  1.00  0.00           H  
ATOM     32  HA3 GLY     3      -5.934  -6.184  -1.184  1.00  0.00           H  
ATOM     33  C   GLY     3      -5.686  -4.477   0.122  1.00  0.00           C  
ATOM     34  O   GLY     3      -6.442  -3.586   0.448  1.00  0.00           O  
ATOM     35  N   LEU     4      -4.688  -4.814   0.865  1.00  0.00           N  
ATOM     36  H   LEU     4      -4.128  -5.568   0.493  1.00  0.00           H  
ATOM     37  CA  LEU     4      -4.247  -4.212   2.119  1.00  0.00           C  
ATOM     38  HA  LEU     4      -5.173  -3.971   2.641  1.00  0.00           H  
ATOM     39  CB  LEU     4      -3.332  -5.184   3.001  1.00  0.00           C  
ATOM     40  HB2 LEU     4      -2.341  -5.390   2.598  1.00  0.00           H  
ATOM     41  HB3 LEU     4      -3.120  -4.668   3.937  1.00  0.00           H  
ATOM     42  CG  LEU     4      -3.843  -6.517   3.478  1.00  0.00           C  
ATOM     43  HG  LEU     4      -3.977  -7.176   2.620  1.00  0.00           H  
ATOM     44  CD1 LEU     4      -2.895  -7.237   4.491  1.00  0.00           C  
ATOM     45 HD11 LEU     4      -3.112  -8.273   4.754  1.00  0.00           H  
ATOM     46 HD12 LEU     4      -1.872  -7.273   4.117  1.00  0.00           H  
ATOM     47 HD13 LEU     4      -2.927  -6.594   5.370  1.00  0.00           H  
ATOM     48  CD2 LEU     4      -5.308  -6.405   4.111  1.00  0.00           C  
ATOM     49 HD21 LEU     4      -5.969  -5.991   3.350  1.00  0.00           H  
ATOM     50 HD22 LEU     4      -5.750  -7.392   4.245  1.00  0.00           H  
ATOM     51 HD23 LEU     4      -5.403  -5.635   4.876  1.00  0.00           H  
ATOM     52  C   LEU     4      -3.565  -2.886   1.783  1.00  0.00           C  
ATOM     53  O   LEU     4      -2.390  -2.606   2.196  1.00  0.00           O  
ATOM     54  N   HIE     5      -4.270  -2.044   1.005  1.00  0.00           N  
ATOM     55  H   HIE     5      -5.220  -2.302   0.781  1.00  0.00           H  
ATOM     56  CA  HIE     5      -3.795  -0.949   0.215  1.00  0.00           C  
ATOM     57  HA  HIE     5      -3.124  -1.293  -0.572  1.00  0.00           H  
ATOM     58  CB  HIE     5      -5.051  -0.365  -0.424  1.00  0.00           C  
ATOM     59  HB2 HIE     5      -6.004  -0.638   0.029  1.00  0.00           H  
ATOM     60  HB3 HIE     5      -5.055   0.704  -0.213  1.00  0.00           H  
ATOM     61  CG  HIE     5      -5.153  -0.691  -1.898  1.00  0.00           C  
ATOM     62  ND1 HIE     5      -4.574   0.074  -2.896  1.00  0.00           N  
ATOM     63  CE1 HIE     5      -4.852  -0.489  -4.123  1.00  0.00           C  
ATOM     64  HE1 HIE     5      -4.553  -0.146  -5.102  1.00  0.00           H  
ATOM     65  NE2 HIE     5      -5.630  -1.559  -3.876  1.00  0.00           N  
ATOM     66  HE2 HIE     5      -5.755  -2.296  -4.555  1.00  0.00           H  
ATOM     67  CD2 HIE     5      -5.848  -1.674  -2.532  1.00  0.00           C  
ATOM     68  HD2 HIE     5      -6.346  -2.494  -2.037  1.00  0.00           H  
ATOM     69  C   HIE     5      -2.960   0.214   0.946  1.00  0.00           C  
ATOM     70  O   HIE     5      -2.228   0.876   0.213  1.00  0.00           O  
ATOM     71  N   PRO     6      -2.935   0.372   2.304  1.00  0.00           N  
ATOM     72  CD  PRO     6      -3.922  -0.072   3.255  1.00  0.00           C  
ATOM     73  HD2 PRO     6      -3.614  -1.057   3.606  1.00  0.00           H  
ATOM     74  HD3 PRO     6      -4.889  -0.037   2.753  1.00  0.00           H  
ATOM     75  CG  PRO     6      -3.874   1.011   4.351  1.00  0.00           C  
ATOM     76  HG2 PRO     6      -4.358   1.955   4.098  1.00  0.00           H  
ATOM     77  HG3 PRO     6      -4.257   0.626   5.296  1.00  0.00           H  
ATOM     78  CB  PRO     6      -2.367   1.109   4.433  1.00  0.00           C  
ATOM     79  HB2 PRO     6      -1.828   0.268   4.870  1.00  0.00           H  
ATOM     80  HB3 PRO     6      -2.163   1.985   5.049  1.00  0.00           H  
ATOM     81  CA  PRO     6      -2.005   1.235   2.977  1.00  0.00           C  
ATOM     82  HA  PRO     6      -2.155   2.289   2.745  1.00  0.00           H  
ATOM     83  C   PRO     6      -0.553   0.716   2.741  1.00  0.00           C  
ATOM     84  O   PRO     6       0.345   1.531   2.578  1.00  0.00           O  
ATOM     85  N   ARG     7      -0.341  -0.598   2.488  1.00  0.00           N  
ATOM     86  H   ARG     7      -1.140  -1.209   2.585  1.00  0.00           H  
ATOM     87  CA  ARG     7       0.697  -1.161   1.671  1.00  0.00           C  
ATOM     88  HA  ARG     7       0.681  -2.221   1.925  1.00  0.00           H  
ATOM     89  CB  ARG     7       0.435  -0.973   0.156  1.00  0.00           C  
ATOM     90  HB2 ARG     7       0.946  -1.764  -0.393  1.00  0.00           H  
ATOM     91  HB3 ARG     7      -0.614  -1.136  -0.090  1.00  0.00           H  
ATOM     92  CG  ARG     7       0.813   0.260  -0.655  1.00  0.00           C  
ATOM     93  HG2 ARG     7       0.700   1.270  -0.261  1.00  0.00           H  
ATOM     94  HG3 ARG     7       1.886   0.264  -0.846  1.00  0.00           H  
ATOM     95  CD  ARG     7       0.114   0.302  -2.050  1.00  0.00           C  
ATOM     96  HD2 ARG     7      -0.958   0.357  -1.859  1.00  0.00           H  
ATOM     97  HD3 ARG     7       0.424   1.157  -2.650  1.00  0.00           H  
ATOM     98  NE  ARG     7       0.352  -0.804  -2.957  1.00  0.00           N  
ATOM     99  HE  ARG     7       1.304  -1.128  -2.871  1.00  0.00           H  
ATOM    100  CZ  ARG     7      -0.549  -1.478  -3.674  1.00  0.00           C  
ATOM    101  NH1 ARG     7      -1.767  -1.071  -3.821  1.00  0.00           N  
ATOM    102 HH11 ARG     7      -2.078  -0.187  -3.443  1.00  0.00           H  
ATOM    103 HH12 ARG     7      -2.370  -1.642  -4.394  1.00  0.00           H  
ATOM    104  NH2 ARG     7      -0.240  -2.677  -4.140  1.00  0.00           N  
ATOM    105 HH21 ARG     7       0.677  -3.054  -3.947  1.00  0.00           H  
ATOM    106 HH22 ARG     7      -0.905  -3.194  -4.698  1.00  0.00           H  
ATOM    107  C   ARG     7       2.115  -0.831   2.138  1.00  0.00           C  
ATOM    108  O   ARG     7       2.936  -0.248   1.360  1.00  0.00           O  
ATOM    109  N   LEU     8       2.467  -1.134   3.386  1.00  0.00           N  
ATOM    110  H   LEU     8       1.813  -1.816   3.742  1.00  0.00           H  
ATOM    111  CA  LEU     8       3.531  -0.705   4.209  1.00  0.00           C  
ATOM    112  HA  LEU     8       3.999   0.159   3.739  1.00  0.00           H  
ATOM    113  CB  LEU     8       2.997  -0.296   5.611  1.00  0.00           C  
ATOM    114  HB2 LEU     8       2.505  -1.179   6.017  1.00  0.00           H  
ATOM    115  HB3 LEU     8       3.823  -0.057   6.281  1.00  0.00           H  
ATOM    116  CG  LEU     8       2.000   0.862   5.576  1.00  0.00           C  
ATOM    117  HG  LEU     8       1.158   0.624   4.927  1.00  0.00           H  
ATOM    118  CD1 LEU     8       1.446   1.111   7.003  1.00  0.00           C  
ATOM    119 HD11 LEU     8       0.514   1.639   6.802  1.00  0.00           H  
ATOM    120 HD12 LEU     8       1.224   0.150   7.467  1.00  0.00           H  
ATOM    121 HD13 LEU     8       2.135   1.699   7.609  1.00  0.00           H  
ATOM    122  CD2 LEU     8       2.620   2.125   4.992  1.00  0.00           C  
ATOM    123 HD21 LEU     8       2.549   2.315   3.921  1.00  0.00           H  
ATOM    124 HD22 LEU     8       2.001   2.908   5.428  1.00  0.00           H  
ATOM    125 HD23 LEU     8       3.652   2.233   5.328  1.00  0.00           H  
ATOM    126  C   LEU     8       4.534  -1.844   4.384  1.00  0.00           C  
ATOM    127  O   LEU     8       5.759  -1.622   4.327  1.00  0.00           O  
ATOM    128  N   CYS     9       4.105  -3.081   4.561  1.00  0.00           N  
ATOM    129  H   CYS     9       3.110  -3.256   4.554  1.00  0.00           H  
ATOM    130  CA  CYS     9       4.996  -4.261   4.791  1.00  0.00           C  
ATOM    131  HA  CYS     9       5.525  -4.041   5.719  1.00  0.00           H  
ATOM    132  CB  CYS     9       3.995  -5.485   5.069  1.00  0.00           C  
ATOM    133  HB2 CYS     9       3.123  -5.106   5.602  1.00  0.00           H  
ATOM    134  HB3 CYS     9       3.742  -5.778   4.051  1.00  0.00           H  
ATOM    135  SG  CYS     9       4.924  -6.755   6.083  1.00  0.00           S  
ATOM    136  HG  CYS     9       6.119  -6.494   5.546  1.00  0.00           H  
ATOM    137  C   CYS     9       6.018  -4.621   3.738  1.00  0.00           C  
ATOM    138  O   CYS     9       6.950  -5.357   3.981  1.00  0.00           O  
ATOM    139  N   SER    10       5.777  -4.198   2.529  1.00  0.00           N  
ATOM    140  H   SER    10       4.878  -3.740   2.579  1.00  0.00           H  
ATOM    141  CA  SER    10       6.344  -4.707   1.238  1.00  0.00           C  
ATOM    142  HA  SER    10       7.408  -4.471   1.231  1.00  0.00           H  
ATOM    143  CB  SER    10       6.180  -6.309   1.113  1.00  0.00           C  
ATOM    144  HB2 SER    10       5.186  -6.548   1.492  1.00  0.00           H  
ATOM    145  HB3 SER    10       6.188  -6.674   0.086  1.00  0.00           H  
ATOM    146  OG  SER    10       7.041  -7.021   1.890  1.00  0.00           O  
ATOM    147  HG  SER    10       6.968  -6.754   2.809  1.00  0.00           H  
ATOM    148  C   SER    10       5.786  -4.227  -0.104  1.00  0.00           C  
ATOM    149  O   SER    10       6.526  -4.247  -1.055  1.00  0.00           O  
ATOM    150  N   CYS    11       4.525  -3.802  -0.247  1.00  0.00           N  
ATOM    151  H   CYS    11       4.034  -3.866   0.633  1.00  0.00           H  
ATOM    152  CA  CYS    11       3.819  -3.500  -1.469  1.00  0.00           C  
ATOM    153  HA  CYS    11       4.331  -4.039  -2.266  1.00  0.00           H  
ATOM    154  CB  CYS    11       4.147  -2.067  -1.746  1.00  0.00           C  
ATOM    155  HB2 CYS    11       3.903  -1.371  -0.944  1.00  0.00           H  
ATOM    156  HB3 CYS    11       5.234  -2.056  -1.820  1.00  0.00           H  
ATOM    157  SG  CYS    11       3.557  -1.511  -3.375  1.00  0.00           S  
ATOM    158  HG  CYS    11       3.860  -0.210  -3.406  1.00  0.00           H  
ATOM    159  C   CYS    11       2.344  -3.954  -1.598  1.00  0.00           C  
ATOM    160  O   CYS    11       1.951  -4.217  -2.692  1.00  0.00           O  
TER   
END   
