# Supplementary material for: Prediction of Anticancer Peptides with High Efficacy and Low Toxicity by Hybrid Model Based on 3D Structure of Peptides
Source: Int J Mol Sci. 2021 May 26;22(11):5630. doi: 10.3390/ijms22115630 (PMC8198792; doi:10.3390/ijms22115630)
Supplement: Supplementary file 1 [file ijms-22-05630-s001.zip › Supplement2(Datasets)/ACPs(PDB)/D1/PDB(Negative)/(161)NL_satpdb12131.pdb]

EXPDTA    THEORETICAL MODEL, MODELLER 9.13 2015/09/20 23:05:13
REMARK   6 MODELLER OBJECTIVE FUNCTION:      1000.1079
REMARK   6 MODELLER BEST TEMPLATE % SEQ ID:  55.556
ATOM      1  N   TRP     1      -0.305   5.946  -8.433  1.00 59.33           N
ATOM      2  CA  TRP     1      -0.536   5.286  -9.739  1.00 59.33           C
ATOM      3  CB  TRP     1       0.801   4.975 -10.418  1.00 59.33           C
ATOM      4  CG  TRP     1       0.615   4.685 -11.877  1.00 59.33           C
ATOM      5  CD2 TRP     1       0.554   5.743 -12.839  1.00 59.33           C
ATOM      6  CD1 TRP     1       0.444   3.518 -12.572  1.00 59.33           C
ATOM      7  NE1 TRP     1       0.278   3.798 -13.908  1.00 59.33           N
ATOM      8  CE2 TRP     1       0.348   5.161 -14.087  1.00 59.33           C
ATOM      9  CE3 TRP     1       0.665   7.091 -12.680  1.00 59.33           C
ATOM     10  CZ2 TRP     1       0.249   5.935 -15.210  1.00 59.33           C
ATOM     11  CZ3 TRP     1       0.567   7.864 -13.815  1.00 59.33           C
ATOM     12  CH2 TRP     1       0.361   7.296 -15.056  1.00 59.33           C
ATOM     13  C   TRP     1      -1.207   3.995  -9.432  1.00 59.33           C
ATOM     14  O   TRP     1      -2.215   3.621 -10.032  1.00 59.33           O
ATOM     15  N   ASN     2      -0.647   3.301  -8.435  1.00 79.94           N
ATOM     16  CA  ASN     2      -1.205   2.080  -7.952  1.00 79.94           C
ATOM     17  CB  ASN     2      -0.352   1.413  -6.854  1.00 79.94           C
ATOM     18  CG  ASN     2      -0.617  -0.088  -6.880  1.00 79.94           C
ATOM     19  OD1 ASN     2      -1.443  -0.609  -6.130  1.00 79.94           O
ATOM     20  ND2 ASN     2       0.110  -0.810  -7.779  1.00 79.94           N
ATOM     21  C   ASN     2      -2.588   2.383  -7.429  1.00 79.94           C
ATOM     22  O   ASN     2      -3.432   1.490  -7.469  1.00 79.94           O
ATOM     23  N   PRO     3      -2.894   3.571  -6.932  1.00121.80           N
ATOM     24  CA  PRO     3      -4.246   3.838  -6.544  1.00121.80           C
ATOM     25  CD  PRO     3      -1.966   4.383  -6.145  1.00121.80           C
ATOM     26  CB  PRO     3      -4.229   5.229  -5.907  1.00121.80           C
ATOM     27  CG  PRO     3      -2.829   5.302  -5.272  1.00121.80           C
ATOM     28  C   PRO     3      -5.187   3.687  -7.700  1.00121.80           C
ATOM     29  O   PRO     3      -6.347   3.347  -7.477  1.00121.80           O
ATOM     30  N   PHE     4      -4.739   3.940  -8.944  1.00 45.25           N
ATOM     31  CA  PHE     4      -5.649   3.770 -10.039  1.00 45.25           C
ATOM     32  CB  PHE     4      -5.050   4.199 -11.386  1.00 45.25           C
ATOM     33  CG  PHE     4      -5.075   5.687 -11.424  1.00 45.25           C
ATOM     34  CD1 PHE     4      -4.155   6.439 -10.739  1.00 45.25           C
ATOM     35  CD2 PHE     4      -6.038   6.330 -12.170  1.00 45.25           C
ATOM     36  CE1 PHE     4      -4.191   7.811 -10.792  1.00 45.25           C
ATOM     37  CE2 PHE     4      -6.082   7.702 -12.227  1.00 45.25           C
ATOM     38  CZ  PHE     4      -5.160   8.445 -11.533  1.00 45.25           C
ATOM     39  C   PHE     4      -6.041   2.329 -10.133  1.00 45.25           C
ATOM     40  O   PHE     4      -7.225   1.997 -10.189  1.00 45.25           O
ATOM     41  N   LYS     5      -5.047   1.424 -10.110  1.00125.63           N
ATOM     42  CA  LYS     5      -5.351   0.027 -10.194  1.00125.63           C
ATOM     43  CB  LYS     5      -4.108  -0.869 -10.101  1.00125.63           C
ATOM     44  CG  LYS     5      -3.348  -1.038 -11.411  1.00125.63           C
ATOM     45  CD  LYS     5      -4.142  -1.795 -12.478  1.00125.63           C
ATOM     46  CE  LYS     5      -3.320  -2.138 -13.721  1.00125.63           C
ATOM     47  NZ  LYS     5      -3.081  -0.928 -14.541  1.00125.63           N
ATOM     48  C   LYS     5      -6.189  -0.317  -9.016  1.00125.63           C
ATOM     49  O   LYS     5      -7.150  -1.079  -9.120  1.00125.63           O
ATOM     50  N   GLU     6      -5.848   0.249  -7.847  1.00 35.97           N
ATOM     51  CA  GLU     6      -6.569  -0.095  -6.663  1.00 35.97           C
ATOM     52  CB  GLU     6      -6.032   0.608  -5.419  1.00 35.97           C
ATOM     53  CG  GLU     6      -6.713   0.116  -4.148  1.00 35.97           C
ATOM     54  CD  GLU     6      -6.078   0.861  -2.992  1.00 35.97           C
ATOM     55  OE1 GLU     6      -4.861   1.149  -3.080  1.00 35.97           O
ATOM     56  OE2 GLU     6      -6.811   1.153  -2.005  1.00 35.97           O
ATOM     57  C   GLU     6      -7.996   0.311  -6.827  1.00 35.97           C
ATOM     58  O   GLU     6      -8.907  -0.453  -6.516  1.00 35.97           O
ATOM     59  N   LEU     7      -8.232   1.530  -7.342  1.00 92.63           N
ATOM     60  CA  LEU     7      -9.578   1.964  -7.559  1.00 92.63           C
ATOM     61  CB  LEU     7      -9.678   3.407  -8.081  1.00 92.63           C
ATOM     62  CG  LEU     7      -9.679   4.441  -6.945  1.00 92.63           C
ATOM     63  CD1 LEU     7      -8.595   4.113  -5.910  1.00 92.63           C
ATOM     64  CD2 LEU     7      -9.543   5.871  -7.495  1.00 92.63           C
ATOM     65  C   LEU     7     -10.189   1.045  -8.551  1.00 92.63           C
ATOM     66  O   LEU     7     -11.367   0.709  -8.451  1.00 92.63           O
ATOM     67  N   GLU     8      -9.400   0.606  -9.545  1.00 48.18           N
ATOM     68  CA  GLU     8      -9.984  -0.244 -10.531  1.00 48.18           C
ATOM     69  CB  GLU     8      -9.034  -0.634 -11.667  1.00 48.18           C
ATOM     70  CG  GLU     8      -9.796  -1.354 -12.777  1.00 48.18           C
ATOM     71  CD  GLU     8      -8.813  -1.902 -13.796  1.00 48.18           C
ATOM     72  OE1 GLU     8      -7.659  -1.396 -13.850  1.00 48.18           O
ATOM     73  OE2 GLU     8      -9.209  -2.840 -14.534  1.00 48.18           O
ATOM     74  C   GLU     8     -10.442  -1.525  -9.905  1.00 48.18           C
ATOM     75  O   GLU     8     -11.560  -1.967 -10.168  1.00 48.18           O
ATOM     76  N   ARG     9      -9.601  -2.173  -9.070  1.00169.93           N
ATOM     77  CA  ARG     9     -10.031  -3.423  -8.503  1.00169.93           C
ATOM     78  CB  ARG     9      -8.932  -4.229  -7.766  1.00169.93           C
ATOM     79  CG  ARG     9      -8.329  -3.575  -6.520  1.00169.93           C
ATOM     80  CD  ARG     9      -7.785  -4.605  -5.522  1.00169.93           C
ATOM     81  NE  ARG     9      -6.306  -4.692  -5.677  1.00169.93           N
ATOM     82  CZ  ARG     9      -5.495  -3.942  -4.874  1.00169.93           C
ATOM     83  NH1 ARG     9      -6.048  -3.047  -4.004  1.00169.93           N
ATOM     84  NH2 ARG     9      -4.139  -4.100  -4.925  1.00169.93           N
ATOM     85  C   ARG     9     -11.147  -3.179  -7.540  1.00169.93           C
ATOM     86  O   ARG     9     -12.122  -3.926  -7.500  1.00169.93           O
ATOM     87  N   ALA    10     -11.038  -2.096  -6.748  1.00 47.36           N
ATOM     88  CA  ALA    10     -12.003  -1.795  -5.734  1.00 47.36           C
ATOM     89  CB  ALA    10     -11.625  -0.522  -4.954  1.00 47.36           C
ATOM     90  C   ALA    10     -13.335  -1.553  -6.367  1.00 47.36           C
ATOM     91  O   ALA    10     -14.368  -1.992  -5.861  1.00 47.36           O
ATOM     92  N   GLY    11     -13.348  -0.852  -7.512  1.00 41.44           N
ATOM     93  CA  GLY    11     -14.615  -0.504  -8.076  1.00 41.44           C
ATOM     94  C   GLY    11     -15.389  -1.739  -8.424  1.00 41.44           C
ATOM     95  O   GLY    11     -16.571  -1.861  -8.094  1.00 41.44           O
ATOM     96  N   GLN    12     -14.731  -2.688  -9.107  1.00 96.75           N
ATOM     97  CA  GLN    12     -15.374  -3.897  -9.537  1.00 96.75           C
ATOM     98  CB  GLN    12     -14.443  -4.763 -10.402  1.00 96.75           C
ATOM     99  CG  GLN    12     -14.952  -6.186 -10.636  1.00 96.75           C
ATOM    100  CD  GLN    12     -15.979  -6.176 -11.747  1.00 96.75           C
ATOM    101  OE1 GLN    12     -16.669  -5.183 -11.984  1.00 96.75           O
ATOM    102  NE2 GLN    12     -16.080  -7.331 -12.465  1.00 96.75           N
ATOM    103  C   GLN    12     -15.758  -4.716  -8.354  1.00 96.75           C
ATOM    104  O   GLN    12     -16.879  -5.216  -8.268  1.00 96.75           O
ATOM    105  N   ARG    13     -14.824  -4.853  -7.396  1.00223.61           N
ATOM    106  CA  ARG    13     -15.032  -5.707  -6.268  1.00223.61           C
ATOM    107  CB  ARG    13     -13.863  -5.598  -5.286  1.00223.61           C
ATOM    108  CG  ARG    13     -12.524  -6.157  -5.742  1.00223.61           C
ATOM    109  CD  ARG    13     -11.380  -5.563  -4.909  1.00223.61           C
ATOM    110  NE  ARG    13     -11.872  -5.355  -3.512  1.00223.61           N
ATOM    111  CZ  ARG    13     -11.721  -6.321  -2.559  1.00223.61           C
ATOM    112  NH1 ARG    13     -11.027  -7.464  -2.836  1.00223.61           N
ATOM    113  NH2 ARG    13     -12.278  -6.137  -1.325  1.00223.61           N
ATOM    114  C   ARG    13     -16.210  -5.270  -5.457  1.00223.61           C
ATOM    115  O   ARG    13     -17.187  -6.000  -5.304  1.00223.61           O
ATOM    116  N   VAL    14     -16.140  -4.024  -4.959  1.00103.95           N
ATOM    117  CA  VAL    14     -17.101  -3.485  -4.046  1.00103.95           C
ATOM    118  CB  VAL    14     -16.736  -2.084  -3.667  1.00103.95           C
ATOM    119  CG1 VAL    14     -17.800  -1.509  -2.719  1.00103.95           C
ATOM    120  CG2 VAL    14     -15.304  -2.098  -3.106  1.00103.95           C
ATOM    121  C   VAL    14     -18.400  -3.441  -4.732  1.00103.95           C
ATOM    122  O   VAL    14     -19.422  -3.824  -4.166  1.00103.95           O
ATOM    123  N   ARG    15     -18.398  -2.953  -5.979  1.00227.27           N
ATOM    124  CA  ARG    15     -19.684  -2.891  -6.565  1.00227.27           C
ATOM    125  CB  ARG    15     -19.737  -2.247  -7.951  1.00227.27           C
ATOM    126  CG  ARG    15     -19.614  -0.725  -7.966  1.00227.27           C
ATOM    127  CD  ARG    15     -19.985  -0.195  -9.346  1.00227.27           C
ATOM    128  NE  ARG    15     -20.941  -1.207  -9.878  1.00227.27           N
ATOM    129  CZ  ARG    15     -21.365  -1.207 -11.173  1.00227.27           C
ATOM    130  NH1 ARG    15     -21.015  -0.199 -12.027  1.00227.27           N
ATOM    131  NH2 ARG    15     -22.166  -2.222 -11.610  1.00227.27           N
ATOM    132  C   ARG    15     -20.237  -4.252  -6.729  1.00227.27           C
ATOM    133  O   ARG    15     -21.249  -4.570  -6.108  1.00227.27           O
ATOM    134  N   ASP    16     -19.533  -5.131  -7.480  1.00277.41           N
ATOM    135  CA  ASP    16     -20.215  -6.324  -7.915  1.00277.41           C
ATOM    136  CB  ASP    16     -20.611  -7.249  -6.762  1.00277.41           C
ATOM    137  CG  ASP    16     -19.325  -7.718  -6.111  1.00277.41           C
ATOM    138  OD1 ASP    16     -18.420  -8.201  -6.848  1.00277.41           O
ATOM    139  OD2 ASP    16     -19.214  -7.567  -4.864  1.00277.41           O
ATOM    140  C   ASP    16     -21.456  -5.748  -8.534  1.00277.41           C
ATOM    141  O   ASP    16     -21.402  -4.658  -9.096  1.00277.41           O
ATOM    142  N   ALA    17     -22.606  -6.424  -8.630  1.00241.21           N
ATOM    143  CA  ALA    17     -23.507  -5.374  -8.995  1.00241.21           C
ATOM    144  CB  ALA    17     -24.874  -5.893  -9.478  1.00241.21           C
ATOM    145  C   ALA    17     -23.732  -4.591  -7.730  1.00241.21           C
ATOM    146  O   ALA    17     -23.124  -3.553  -7.467  1.00241.21           O
ATOM    147  N   ILE    18     -24.674  -5.089  -6.937  1.00271.60           N
ATOM    148  CA  ILE    18     -24.945  -4.938  -5.551  1.00271.60           C
ATOM    149  CB  ILE    18     -26.411  -4.819  -5.305  1.00271.60           C
ATOM    150  CG1 ILE    18     -27.057  -3.850  -6.311  1.00271.60           C
ATOM    151  CG2 ILE    18     -26.577  -4.347  -3.855  1.00271.60           C
ATOM    152  CD1 ILE    18     -26.495  -2.430  -6.289  1.00271.60           C
ATOM    153  C   ILE    18     -24.541  -6.275  -5.058  1.00271.60           C
ATOM    154  O   ILE    18     -24.252  -6.511  -3.886  1.00271.60           O
ATOM    155  N   ILE    19     -24.530  -7.170  -6.068  1.00189.88           N
ATOM    156  CA  ILE    19     -24.765  -8.586  -6.094  1.00189.88           C
ATOM    157  CB  ILE    19     -24.482  -9.210  -7.428  1.00189.88           C
ATOM    158  CG1 ILE    19     -24.975 -10.659  -7.434  1.00189.88           C
ATOM    159  CG2 ILE    19     -22.984  -9.079  -7.750  1.00189.88           C
ATOM    160  CD1 ILE    19     -24.831 -11.328  -8.796  1.00189.88           C
ATOM    161  C   ILE    19     -24.092  -9.429  -5.089  1.00189.88           C
ATOM    162  O   ILE    19     -24.752 -10.351  -4.606  1.00189.88           O
ATOM    163  N   SER    20     -22.805  -9.249  -4.772  1.00117.50           N
ATOM    164  CA  SER    20     -22.374 -10.185  -3.784  1.00117.50           C
ATOM    165  CB  SER    20     -20.868 -10.131  -3.504  1.00117.50           C
ATOM    166  OG  SER    20     -20.469 -11.322  -2.844  1.00117.50           O
ATOM    167  C   SER    20     -23.124  -9.940  -2.496  1.00117.50           C
ATOM    168  O   SER    20     -24.052 -10.682  -2.178  1.00117.50           O
ATOM    169  N   ALA    21     -22.772  -8.886  -1.728  1.00105.84           N
ATOM    170  CA  ALA    21     -23.436  -8.624  -0.476  1.00105.84           C
ATOM    171  CB  ALA    21     -22.663  -7.617   0.394  1.00105.84           C
ATOM    172  C   ALA    21     -24.846  -8.091  -0.610  1.00105.84           C
ATOM    173  O   ALA    21     -25.774  -8.665  -0.043  1.00105.84           O
ATOM    174  N   ALA    22     -25.045  -7.051  -1.455  1.00 95.06           N
ATOM    175  CA  ALA    22     -26.270  -6.290  -1.628  1.00 95.06           C
ATOM    176  CB  ALA    22     -27.429  -7.154  -2.152  1.00 95.06           C
ATOM    177  C   ALA    22     -26.737  -5.574  -0.371  1.00 95.06           C
ATOM    178  O   ALA    22     -27.852  -5.786   0.103  1.00 95.06           O
ATOM    179  N   PRO    23     -25.881  -4.740   0.181  1.00125.84           N
ATOM    180  CA  PRO    23     -26.121  -3.934   1.366  1.00125.84           C
ATOM    181  CD  PRO    23     -24.682  -4.312  -0.524  1.00125.84           C
ATOM    182  CB  PRO    23     -24.735  -3.424   1.739  1.00125.84           C
ATOM    183  CG  PRO    23     -24.078  -3.205   0.359  1.00125.84           C
ATOM    184  C   PRO    23     -26.967  -2.713   1.089  1.00125.84           C
ATOM    185  O   PRO    23     -26.934  -2.226  -0.042  1.00125.84           O
ATOM    186  N   ALA    24     -27.775  -2.233   2.063  1.00 72.45           N
ATOM    187  CA  ALA    24     -28.406  -0.938   1.967  1.00 72.45           C
ATOM    188  CB  ALA    24     -29.543  -0.746   2.994  1.00 72.45           C
ATOM    189  C   ALA    24     -27.389   0.140   2.248  1.00 72.45           C
ATOM    190  O   ALA    24     -27.286   1.138   1.536  1.00 72.45           O
ATOM    191  N   VAL    25     -26.573  -0.100   3.298  1.00 78.59           N
ATOM    192  CA  VAL    25     -25.661   0.818   3.927  1.00 78.59           C
ATOM    193  CB  VAL    25     -24.898   0.086   4.997  1.00 78.59           C
ATOM    194  CG1 VAL    25     -23.721   0.933   5.502  1.00 78.59           C
ATOM    195  CG2 VAL    25     -25.913  -0.289   6.090  1.00 78.59           C
ATOM    196  C   VAL    25     -24.676   1.409   2.968  1.00 78.59           C
ATOM    197  O   VAL    25     -24.586   2.630   2.844  1.00 78.59           O
ATOM    198  N   ALA    26     -23.920   0.569   2.254  1.00 58.72           N
ATOM    199  CA  ALA    26     -22.929   1.085   1.362  1.00 58.72           C
ATOM    200  CB  ALA    26     -22.093  -0.033   0.723  1.00 58.72           C
ATOM    201  C   ALA    26     -23.602   1.829   0.259  1.00 58.72           C
ATOM    202  O   ALA    26     -23.156   2.903  -0.141  1.00 58.72           O
ATOM    203  N   THR    27     -24.709   1.272  -0.259  1.00 50.47           N
ATOM    204  CA  THR    27     -25.337   1.871  -1.398  1.00 50.47           C
ATOM    205  CB  THR    27     -26.423   0.996  -1.957  1.00 50.47           C
ATOM    206  OG1 THR    27     -25.895  -0.292  -2.251  1.00 50.47           O
ATOM    207  CG2 THR    27     -26.959   1.639  -3.251  1.00 50.47           C
ATOM    208  C   THR    27     -25.886   3.216  -1.042  1.00 50.47           C
ATOM    209  O   THR    27     -25.669   4.197  -1.753  1.00 50.47           O
ATOM    210  N   VAL    28     -26.593   3.313   0.095  1.00 94.66           N
ATOM    211  CA  VAL    28     -27.176   4.569   0.444  1.00 94.66           C
ATOM    212  CB  VAL    28     -28.059   4.483   1.656  1.00 94.66           C
ATOM    213  CG1 VAL    28     -29.252   3.583   1.305  1.00 94.66           C
ATOM    214  CG2 VAL    28     -27.249   3.945   2.847  1.00 94.66           C
ATOM    215  C   VAL    28     -26.086   5.570   0.685  1.00 94.66           C
ATOM    216  O   VAL    28     -26.179   6.720   0.263  1.00 94.66           O
ATOM    217  N   GLY    29     -25.015   5.144   1.375  1.00 29.74           N
ATOM    218  CA  GLY    29     -23.969   6.066   1.716  1.00 29.74           C
ATOM    219  C   GLY    29     -23.293   6.545   0.481  1.00 29.74           C
ATOM    220  O   GLY    29     -22.921   7.710   0.360  1.00 29.74           O
ATOM    221  N   GLN    30     -23.068   5.609  -0.450  1.00 96.10           N
ATOM    222  CA  GLN    30     -22.366   5.916  -1.655  1.00 96.10           C
ATOM    223  CB  GLN    30     -22.088   4.639  -2.458  1.00 96.10           C
ATOM    224  CG  GLN    30     -21.090   3.708  -1.768  1.00 96.10           C
ATOM    225  CD  GLN    30     -21.252   2.321  -2.380  1.00 96.10           C
ATOM    226  OE1 GLN    30     -22.270   2.029  -3.004  1.00 96.10           O
ATOM    227  NE2 GLN    30     -20.237   1.443  -2.185  1.00 96.10           N
ATOM    228  C   GLN    30     -23.197   6.827  -2.495  1.00 96.10           C
ATOM    229  O   GLN    30     -22.708   7.797  -3.071  1.00 96.10           O
ATOM    230  N   ALA    31     -24.496   6.514  -2.584  1.00 32.82           N
ATOM    231  CA  ALA    31     -25.394   7.294  -3.376  1.00 32.82           C
ATOM    232  CB  ALA    31     -26.804   6.685  -3.431  1.00 32.82           C
ATOM    233  C   ALA    31     -25.470   8.643  -2.748  1.00 32.82           C
ATOM    234  O   ALA    31     -25.595   9.670  -3.414  1.00 32.82           O
ATOM    235  N   ALA    32     -25.423   8.672  -1.411  1.00 25.59           N
ATOM    236  CA  ALA    32     -25.510   9.922  -0.723  1.00 25.59           C
ATOM    237  CB  ALA    32     -25.499   9.749   0.806  1.00 25.59           C
ATOM    238  C   ALA    32     -24.332  10.762  -1.096  1.00 25.59           C
ATOM    239  O   ALA    32     -24.479  11.951  -1.367  1.00 25.59           O
ATOM    240  N   ALA    33     -23.123  10.168  -1.127  1.00 30.64           N
ATOM    241  CA  ALA    33     -21.989  10.980  -1.461  1.00 30.64           C
ATOM    242  CB  ALA    33     -20.633  10.267  -1.316  1.00 30.64           C
ATOM    243  C   ALA    33     -22.108  11.443  -2.876  1.00 30.64           C
ATOM    244  O   ALA    33     -21.872  12.612  -3.176  1.00 30.64           O
ATOM    245  N   ILE    34     -22.523  10.546  -3.793  1.00 91.73           N
ATOM    246  CA  ILE    34     -22.572  10.956  -5.169  1.00 91.73           C
ATOM    247  CB  ILE    34     -22.995   9.911  -6.158  1.00 91.73           C
ATOM    248  CG1 ILE    34     -22.877  10.507  -7.567  1.00 91.73           C
ATOM    249  CG2 ILE    34     -24.422   9.450  -5.849  1.00 91.73           C
ATOM    250  CD1 ILE    34     -23.254   9.540  -8.685  1.00 91.73           C
ATOM    251  C   ILE    34     -23.542  12.075  -5.339  1.00 91.73           C
ATOM    252  O   ILE    34     -23.297  12.998  -6.112  1.00 91.73           O
ATOM    253  N   ALA    35     -24.696  12.012  -4.652  1.00 30.71           N
ATOM    254  CA  ALA    35     -25.654  13.057  -4.854  1.00 30.71           C
ATOM    255  CB  ALA    35     -26.954  12.829  -4.064  1.00 30.71           C
ATOM    256  C   ALA    35     -25.063  14.365  -4.416  1.00 30.71           C
ATOM    257  O   ALA    35     -25.097  15.340  -5.162  1.00 30.71           O
ATOM    258  N   ARG    36     -24.475  14.429  -3.203  1.00106.12           N
ATOM    259  CA  ARG    36     -23.888  15.684  -2.811  1.00106.12           C
ATOM    260  CB  ARG    36     -24.773  16.518  -1.855  1.00106.12           C
ATOM    261  CG  ARG    36     -24.381  18.000  -1.716  1.00106.12           C
ATOM    262  CD  ARG    36     -25.361  18.802  -0.846  1.00106.12           C
ATOM    263  NE  ARG    36     -25.093  20.262  -1.013  1.00106.12           N
ATOM    264  CZ  ARG    36     -25.904  21.154  -0.368  1.00106.12           C
ATOM    265  NH1 ARG    36     -26.865  20.681   0.476  1.00106.12           N
ATOM    266  NH2 ARG    36     -25.761  22.499  -0.557  1.00106.12           N
ATOM    267  C   ARG    36     -22.620  15.355  -2.096  1.00106.12           C
ATOM    268  O   ARG    36     -22.627  14.606  -1.123  1.00106.12           O
ATOM    269  N   GLY    37     -21.495  15.932  -2.557  1.00  6.95           N
ATOM    270  CA  GLY    37     -20.224  15.609  -1.980  1.00  6.95           C
ATOM    271  C   GLY    37     -19.901  16.638  -0.913  1.00  6.95           C
ATOM    272  O   GLY    37     -20.631  16.692   0.111  1.00  6.95           O
ATOM    273  OXT GLY    37     -18.904  17.386  -1.112  1.00  6.95           O
TER     274      GLY    37
END
