# Supplementary material for: Prediction of Anticancer Peptides with High Efficacy and Low Toxicity by Hybrid Model Based on 3D Structure of Peptides
Source: Int J Mol Sci. 2021 May 26;22(11):5630. doi: 10.3390/ijms22115630 (PMC8198792; doi:10.3390/ijms22115630)
Supplement: Supplementary file 1 [file ijms-22-05630-s001.zip › Supplement2(Datasets)/ACPs(PDB)/D1/PDB(Negative)/(162)NL_satpdb12136.pdb]

ATOM      1  N   GLY     1      -9.118  -6.330   6.498  1.00  0.00           N  
ATOM      2  H   GLY     1      -8.563  -6.932   5.908  1.00  0.00           H  
ATOM      3  CA  GLY     1      -8.625  -5.092   7.053  1.00  0.00           C  
ATOM      4  HA2 GLY     1      -9.134  -4.880   7.994  1.00  0.00           H  
ATOM      5  HA3 GLY     1      -7.568  -5.187   7.303  1.00  0.00           H  
ATOM      6  C   GLY     1      -8.785  -3.782   6.181  1.00  0.00           C  
ATOM      7  O   GLY     1      -8.589  -2.710   6.696  1.00  0.00           O  
ATOM      8  N   MET     2      -9.122  -4.009   4.896  1.00  0.00           N  
ATOM      9  H   MET     2      -9.139  -4.968   4.578  1.00  0.00           H  
ATOM     10  CA  MET     2      -8.987  -2.977   3.846  1.00  0.00           C  
ATOM     11  HA  MET     2      -7.975  -2.577   3.900  1.00  0.00           H  
ATOM     12  CB  MET     2      -9.044  -3.535   2.387  1.00  0.00           C  
ATOM     13  HB2 MET     2      -9.885  -4.222   2.286  1.00  0.00           H  
ATOM     14  HB3 MET     2      -9.115  -2.630   1.783  1.00  0.00           H  
ATOM     15  CG  MET     2      -7.884  -4.444   1.823  1.00  0.00           C  
ATOM     16  HG2 MET     2      -8.159  -4.670   0.793  1.00  0.00           H  
ATOM     17  HG3 MET     2      -6.936  -3.906   1.819  1.00  0.00           H  
ATOM     18  SD  MET     2      -7.739  -6.112   2.733  1.00  0.00           S  
ATOM     19  CE  MET     2      -6.366  -6.958   1.925  1.00  0.00           C  
ATOM     20  HE1 MET     2      -6.445  -8.028   2.115  1.00  0.00           H  
ATOM     21  HE2 MET     2      -6.487  -6.842   0.848  1.00  0.00           H  
ATOM     22  HE3 MET     2      -5.415  -6.672   2.374  1.00  0.00           H  
ATOM     23  C   MET     2      -9.942  -1.728   3.950  1.00  0.00           C  
ATOM     24  O   MET     2      -9.558  -0.579   4.096  1.00  0.00           O  
ATOM     25  N   TRP     3     -11.195  -2.021   3.635  1.00  0.00           N  
ATOM     26  H   TRP     3     -11.443  -2.984   3.462  1.00  0.00           H  
ATOM     27  CA  TRP     3     -12.260  -0.941   3.536  1.00  0.00           C  
ATOM     28  HA  TRP     3     -11.827  -0.239   2.823  1.00  0.00           H  
ATOM     29  CB  TRP     3     -13.529  -1.449   2.911  1.00  0.00           C  
ATOM     30  HB2 TRP     3     -13.202  -1.791   1.929  1.00  0.00           H  
ATOM     31  HB3 TRP     3     -13.989  -2.249   3.490  1.00  0.00           H  
ATOM     32  CG  TRP     3     -14.520  -0.283   2.775  1.00  0.00           C  
ATOM     33  CD1 TRP     3     -14.635   0.507   1.694  1.00  0.00           C  
ATOM     34  HD1 TRP     3     -14.056   0.431   0.785  1.00  0.00           H  
ATOM     35  NE1 TRP     3     -15.573   1.446   1.965  1.00  0.00           N  
ATOM     36  HE1 TRP     3     -15.865   2.124   1.276  1.00  0.00           H  
ATOM     37  CE2 TRP     3     -16.126   1.313   3.180  1.00  0.00           C  
ATOM     38  CZ2 TRP     3     -17.063   2.093   3.877  1.00  0.00           C  
ATOM     39  HZ2 TRP     3     -17.387   2.989   3.370  1.00  0.00           H  
ATOM     40  CH2 TRP     3     -17.557   1.625   5.092  1.00  0.00           C  
ATOM     41  HH2 TRP     3     -18.354   2.133   5.615  1.00  0.00           H  
ATOM     42  CZ3 TRP     3     -17.000   0.434   5.581  1.00  0.00           C  
ATOM     43  HZ3 TRP     3     -17.416   0.000   6.479  1.00  0.00           H  
ATOM     44  CE3 TRP     3     -15.915  -0.213   4.925  1.00  0.00           C  
ATOM     45  HE3 TRP     3     -15.513  -1.119   5.356  1.00  0.00           H  
ATOM     46  CD2 TRP     3     -15.473   0.182   3.700  1.00  0.00           C  
ATOM     47  C   TRP     3     -12.530  -0.211   4.935  1.00  0.00           C  
ATOM     48  O   TRP     3     -12.798  -0.955   5.930  1.00  0.00           O  
ATOM     49  N   GLY     4     -12.524   1.149   4.944  1.00  0.00           N  
ATOM     50  H   GLY     4     -12.310   1.548   4.041  1.00  0.00           H  
ATOM     51  CA  GLY     4     -13.273   1.935   5.972  1.00  0.00           C  
ATOM     52  HA2 GLY     4     -13.052   2.998   5.876  1.00  0.00           H  
ATOM     53  HA3 GLY     4     -14.327   1.713   5.807  1.00  0.00           H  
ATOM     54  C   GLY     4     -12.880   1.596   7.371  1.00  0.00           C  
ATOM     55  O   GLY     4     -11.814   1.185   7.683  1.00  0.00           O  
ATOM     56  N   SER     5     -13.854   1.692   8.310  1.00  0.00           N  
ATOM     57  H   SER     5     -14.701   2.161   8.024  1.00  0.00           H  
ATOM     58  CA  SER     5     -13.709   1.294   9.723  1.00  0.00           C  
ATOM     59  HA  SER     5     -12.673   1.377  10.054  1.00  0.00           H  
ATOM     60  CB  SER     5     -14.595   2.245  10.607  1.00  0.00           C  
ATOM     61  HB2 SER     5     -14.502   1.952  11.653  1.00  0.00           H  
ATOM     62  HB3 SER     5     -14.185   3.255  10.582  1.00  0.00           H  
ATOM     63  OG  SER     5     -15.903   2.237  10.051  1.00  0.00           O  
ATOM     64  HG  SER     5     -16.560   2.333  10.744  1.00  0.00           H  
ATOM     65  C   SER     5     -14.082  -0.196   9.990  1.00  0.00           C  
ATOM     66  O   SER     5     -13.364  -0.905  10.680  1.00  0.00           O  
ATOM     67  N   LEU     6     -15.136  -0.734   9.291  1.00  0.00           N  
ATOM     68  H   LEU     6     -15.716  -0.093   8.770  1.00  0.00           H  
ATOM     69  CA  LEU     6     -15.809  -2.023   9.629  1.00  0.00           C  
ATOM     70  HA  LEU     6     -15.762  -1.938  10.715  1.00  0.00           H  
ATOM     71  CB  LEU     6     -17.272  -2.033   9.046  1.00  0.00           C  
ATOM     72  HB2 LEU     6     -17.846  -1.149   9.327  1.00  0.00           H  
ATOM     73  HB3 LEU     6     -17.060  -2.000   7.978  1.00  0.00           H  
ATOM     74  CG  LEU     6     -18.094  -3.257   9.396  1.00  0.00           C  
ATOM     75  HG  LEU     6     -17.479  -4.157   9.402  1.00  0.00           H  
ATOM     76  CD1 LEU     6     -18.608  -3.222  10.802  1.00  0.00           C  
ATOM     77 HD11 LEU     6     -19.329  -2.430  11.004  1.00  0.00           H  
ATOM     78 HD12 LEU     6     -19.095  -4.171  11.026  1.00  0.00           H  
ATOM     79 HD13 LEU     6     -17.788  -3.198  11.519  1.00  0.00           H  
ATOM     80  CD2 LEU     6     -19.297  -3.425   8.441  1.00  0.00           C  
ATOM     81 HD21 LEU     6     -18.896  -3.728   7.474  1.00  0.00           H  
ATOM     82 HD22 LEU     6     -20.005  -4.154   8.837  1.00  0.00           H  
ATOM     83 HD23 LEU     6     -19.731  -2.435   8.305  1.00  0.00           H  
ATOM     84  C   LEU     6     -15.002  -3.308   9.330  1.00  0.00           C  
ATOM     85  O   LEU     6     -14.686  -4.052  10.229  1.00  0.00           O  
ATOM     86  N   LEU     7     -14.376  -3.429   8.164  1.00  0.00           N  
ATOM     87  H   LEU     7     -14.545  -2.672   7.517  1.00  0.00           H  
ATOM     88  CA  LEU     7     -13.400  -4.533   7.898  1.00  0.00           C  
ATOM     89  HA  LEU     7     -13.731  -5.506   8.258  1.00  0.00           H  
ATOM     90  CB  LEU     7     -12.987  -4.509   6.447  1.00  0.00           C  
ATOM     91  HB2 LEU     7     -12.672  -3.504   6.165  1.00  0.00           H  
ATOM     92  HB3 LEU     7     -12.140  -5.184   6.334  1.00  0.00           H  
ATOM     93  CG  LEU     7     -13.980  -5.080   5.409  1.00  0.00           C  
ATOM     94  HG  LEU     7     -14.811  -4.379   5.336  1.00  0.00           H  
ATOM     95  CD1 LEU     7     -13.301  -5.215   3.991  1.00  0.00           C  
ATOM     96 HD11 LEU     7     -13.931  -5.711   3.252  1.00  0.00           H  
ATOM     97 HD12 LEU     7     -12.966  -4.245   3.622  1.00  0.00           H  
ATOM     98 HD13 LEU     7     -12.474  -5.925   3.955  1.00  0.00           H  
ATOM     99  CD2 LEU     7     -14.540  -6.396   5.919  1.00  0.00           C  
ATOM    100 HD21 LEU     7     -13.703  -7.050   6.160  1.00  0.00           H  
ATOM    101 HD22 LEU     7     -15.146  -6.215   6.808  1.00  0.00           H  
ATOM    102 HD23 LEU     7     -15.142  -6.813   5.112  1.00  0.00           H  
ATOM    103  C   LEU     7     -12.141  -4.330   8.790  1.00  0.00           C  
ATOM    104  O   LEU     7     -11.557  -5.194   9.292  1.00  0.00           O  
ATOM    105  N   LYS     8     -11.906  -3.085   9.136  1.00  0.00           N  
ATOM    106  H   LYS     8     -12.462  -2.318   8.785  1.00  0.00           H  
ATOM    107  CA  LYS     8     -10.707  -2.798   9.985  1.00  0.00           C  
ATOM    108  HA  LYS     8      -9.832  -3.400   9.740  1.00  0.00           H  
ATOM    109  CB  LYS     8     -10.417  -1.280   9.881  1.00  0.00           C  
ATOM    110  HB2 LYS     8     -10.797  -0.892   8.936  1.00  0.00           H  
ATOM    111  HB3 LYS     8     -11.062  -0.650  10.494  1.00  0.00           H  
ATOM    112  CG  LYS     8      -8.931  -0.870  10.004  1.00  0.00           C  
ATOM    113  HG2 LYS     8      -8.659  -0.755  11.054  1.00  0.00           H  
ATOM    114  HG3 LYS     8      -8.210  -1.584   9.606  1.00  0.00           H  
ATOM    115  CD  LYS     8      -8.579   0.487   9.245  1.00  0.00           C  
ATOM    116  HD2 LYS     8      -9.378   1.214   9.382  1.00  0.00           H  
ATOM    117  HD3 LYS     8      -7.651   0.896   9.644  1.00  0.00           H  
ATOM    118  CE  LYS     8      -8.171   0.360   7.775  1.00  0.00           C  
ATOM    119  HE2 LYS     8      -7.880   1.358   7.449  1.00  0.00           H  
ATOM    120  HE3 LYS     8      -7.400  -0.403   7.668  1.00  0.00           H  
ATOM    121  NZ  LYS     8      -9.306  -0.054   6.885  1.00  0.00           N  
ATOM    122  HZ1 LYS     8      -9.771  -0.826   7.342  1.00  0.00           H  
ATOM    123  HZ2 LYS     8      -9.932   0.723   6.732  1.00  0.00           H  
ATOM    124  HZ3 LYS     8      -8.919  -0.307   5.988  1.00  0.00           H  
ATOM    125  C   LYS     8     -10.907  -3.300  11.399  1.00  0.00           C  
ATOM    126  O   LYS     8     -10.119  -3.910  12.091  1.00  0.00           O  
ATOM    127  N   GLY     9     -12.187  -3.234  11.827  1.00  0.00           N  
ATOM    128  H   GLY     9     -12.800  -2.677  11.250  1.00  0.00           H  
ATOM    129  CA  GLY     9     -12.701  -3.704  13.107  1.00  0.00           C  
ATOM    130  HA2 GLY     9     -12.059  -3.324  13.902  1.00  0.00           H  
ATOM    131  HA3 GLY     9     -13.707  -3.287  13.159  1.00  0.00           H  
ATOM    132  C   GLY     9     -12.818  -5.186  13.225  1.00  0.00           C  
ATOM    133  O   GLY     9     -12.312  -5.836  14.130  1.00  0.00           O  
ATOM    134  N   VAL    10     -13.487  -5.732  12.227  1.00  0.00           N  
ATOM    135  H   VAL    10     -13.921  -5.110  11.561  1.00  0.00           H  
ATOM    136  CA  VAL    10     -13.745  -7.166  12.156  1.00  0.00           C  
ATOM    137  HA  VAL    10     -14.373  -7.441  13.003  1.00  0.00           H  
ATOM    138  CB  VAL    10     -14.621  -7.453  10.917  1.00  0.00           C  
ATOM    139  HB  VAL    10     -14.256  -6.901  10.051  1.00  0.00           H  
ATOM    140  CG1 VAL    10     -14.705  -8.966  10.630  1.00  0.00           C  
ATOM    141 HG11 VAL    10     -15.428  -9.081   9.822  1.00  0.00           H  
ATOM    142 HG12 VAL    10     -13.782  -9.396  10.241  1.00  0.00           H  
ATOM    143 HG13 VAL    10     -15.105  -9.500  11.492  1.00  0.00           H  
ATOM    144  CG2 VAL    10     -15.984  -6.848  11.172  1.00  0.00           C  
ATOM    145 HG21 VAL    10     -16.370  -6.613  10.180  1.00  0.00           H  
ATOM    146 HG22 VAL    10     -16.612  -7.599  11.652  1.00  0.00           H  
ATOM    147 HG23 VAL    10     -15.940  -5.920  11.741  1.00  0.00           H  
ATOM    148  C   VAL    10     -12.440  -7.956  12.158  1.00  0.00           C  
ATOM    149  O   VAL    10     -12.332  -8.885  12.900  1.00  0.00           O  
ATOM    150  N   ALA    11     -11.423  -7.476  11.442  1.00  0.00           N  
ATOM    151  H   ALA    11     -11.619  -6.695  10.832  1.00  0.00           H  
ATOM    152  CA  ALA    11     -10.045  -7.983  11.344  1.00  0.00           C  
ATOM    153  HA  ALA    11      -9.983  -9.024  11.028  1.00  0.00           H  
ATOM    154  CB  ALA    11      -9.332  -7.137  10.272  1.00  0.00           C  
ATOM    155  HB1 ALA    11      -9.377  -6.070  10.491  1.00  0.00           H  
ATOM    156  HB2 ALA    11      -8.291  -7.451  10.204  1.00  0.00           H  
ATOM    157  HB3 ALA    11      -9.811  -7.163   9.293  1.00  0.00           H  
ATOM    158  C   ALA    11      -9.238  -7.886  12.733  1.00  0.00           C  
ATOM    159  O   ALA    11      -8.241  -8.558  12.911  1.00  0.00           O  
ATOM    160  N   THR    12      -9.775  -7.178  13.698  1.00  0.00           N  
ATOM    161  H   THR    12     -10.592  -6.642  13.443  1.00  0.00           H  
ATOM    162  CA  THR    12      -9.392  -7.125  15.080  1.00  0.00           C  
ATOM    163  HA  THR    12      -8.454  -7.665  15.205  1.00  0.00           H  
ATOM    164  CB  THR    12      -9.209  -5.657  15.527  1.00  0.00           C  
ATOM    165  HB  THR    12     -10.171  -5.290  15.885  1.00  0.00           H  
ATOM    166  CG2 THR    12      -8.246  -5.689  16.625  1.00  0.00           C  
ATOM    167 HG21 THR    12      -7.292  -6.153  16.374  1.00  0.00           H  
ATOM    168 HG22 THR    12      -8.044  -4.629  16.774  1.00  0.00           H  
ATOM    169 HG23 THR    12      -8.656  -6.142  17.527  1.00  0.00           H  
ATOM    170  OG1 THR    12      -8.701  -4.729  14.584  1.00  0.00           O  
ATOM    171  HG1 THR    12      -9.355  -4.575  13.898  1.00  0.00           H  
ATOM    172  C   THR    12     -10.443  -7.867  16.041  1.00  0.00           C  
ATOM    173  O   THR    12      -9.913  -8.555  16.904  1.00  0.00           O  
ATOM    174  N   VAL    13     -11.765  -7.891  15.787  1.00  0.00           N  
ATOM    175  H   VAL    13     -12.192  -7.183  15.207  1.00  0.00           H  
ATOM    176  CA  VAL    13     -12.677  -8.696  16.636  1.00  0.00           C  
ATOM    177  HA  VAL    13     -12.551  -8.446  17.690  1.00  0.00           H  
ATOM    178  CB  VAL    13     -14.149  -8.426  16.215  1.00  0.00           C  
ATOM    179  HB  VAL    13     -14.197  -8.724  15.167  1.00  0.00           H  
ATOM    180  CG1 VAL    13     -15.158  -9.327  16.920  1.00  0.00           C  
ATOM    181 HG11 VAL    13     -16.162  -9.001  16.647  1.00  0.00           H  
ATOM    182 HG12 VAL    13     -15.036 -10.376  16.649  1.00  0.00           H  
ATOM    183 HG13 VAL    13     -15.021  -9.261  18.000  1.00  0.00           H  
ATOM    184  CG2 VAL    13     -14.559  -6.990  16.450  1.00  0.00           C  
ATOM    185 HG21 VAL    13     -14.579  -6.874  17.533  1.00  0.00           H  
ATOM    186 HG22 VAL    13     -13.783  -6.303  16.113  1.00  0.00           H  
ATOM    187 HG23 VAL    13     -15.553  -6.824  16.034  1.00  0.00           H  
ATOM    188  C   VAL    13     -12.375 -10.197  16.446  1.00  0.00           C  
ATOM    189  O   VAL    13     -12.495 -10.917  17.400  1.00  0.00           O  
ATOM    190  N   VAL    14     -11.924 -10.628  15.262  1.00  0.00           N  
ATOM    191  H   VAL    14     -11.823  -9.930  14.538  1.00  0.00           H  
ATOM    192  CA  VAL    14     -11.559 -12.036  14.973  1.00  0.00           C  
ATOM    193  HA  VAL    14     -12.301 -12.672  15.455  1.00  0.00           H  
ATOM    194  CB  VAL    14     -11.664 -12.340  13.477  1.00  0.00           C  
ATOM    195  HB  VAL    14     -12.493 -11.749  13.087  1.00  0.00           H  
ATOM    196  CG1 VAL    14     -10.439 -11.713  12.761  1.00  0.00           C  
ATOM    197 HG11 VAL    14      -9.563 -12.292  13.057  1.00  0.00           H  
ATOM    198 HG12 VAL    14     -10.789 -11.797  11.733  1.00  0.00           H  
ATOM    199 HG13 VAL    14     -10.285 -10.660  12.998  1.00  0.00           H  
ATOM    200  CG2 VAL    14     -11.877 -13.808  13.074  1.00  0.00           C  
ATOM    201 HG21 VAL    14     -10.955 -14.367  13.237  1.00  0.00           H  
ATOM    202 HG22 VAL    14     -12.825 -14.198  13.444  1.00  0.00           H  
ATOM    203 HG23 VAL    14     -12.003 -13.787  11.991  1.00  0.00           H  
ATOM    204  C   VAL    14     -10.157 -12.395  15.500  1.00  0.00           C  
ATOM    205  O   VAL    14      -9.737 -13.553  15.492  1.00  0.00           O  
ATOM    206  N   LYS    15      -9.454 -11.501  16.259  1.00  0.00           N  
ATOM    207  H   LYS    15      -9.853 -10.576  16.331  1.00  0.00           H  
ATOM    208  CA  LYS    15      -8.296 -11.823  17.134  1.00  0.00           C  
ATOM    209  HA  LYS    15      -7.593 -12.407  16.540  1.00  0.00           H  
ATOM    210  CB  LYS    15      -7.561 -10.517  17.545  1.00  0.00           C  
ATOM    211  HB2 LYS    15      -8.333  -9.844  17.917  1.00  0.00           H  
ATOM    212  HB3 LYS    15      -6.794 -10.742  18.287  1.00  0.00           H  
ATOM    213  CG  LYS    15      -6.877  -9.828  16.275  1.00  0.00           C  
ATOM    214  HG2 LYS    15      -7.660  -9.915  15.521  1.00  0.00           H  
ATOM    215  HG3 LYS    15      -6.697  -8.773  16.478  1.00  0.00           H  
ATOM    216  CD  LYS    15      -5.599 -10.528  15.716  1.00  0.00           C  
ATOM    217  HD2 LYS    15      -4.798 -10.362  16.437  1.00  0.00           H  
ATOM    218  HD3 LYS    15      -5.776 -11.603  15.699  1.00  0.00           H  
ATOM    219  CE  LYS    15      -5.097  -9.991  14.344  1.00  0.00           C  
ATOM    220  HE2 LYS    15      -4.975  -8.917  14.486  1.00  0.00           H  
ATOM    221  HE3 LYS    15      -4.196 -10.587  14.204  1.00  0.00           H  
ATOM    222  NZ  LYS    15      -5.941 -10.187  13.143  1.00  0.00           N  
ATOM    223  HZ1 LYS    15      -6.314 -11.126  13.154  1.00  0.00           H  
ATOM    224  HZ2 LYS    15      -6.676  -9.499  13.222  1.00  0.00           H  
ATOM    225  HZ3 LYS    15      -5.214 -10.067  12.452  1.00  0.00           H  
ATOM    226  C   LYS    15      -8.674 -12.725  18.334  1.00  0.00           C  
ATOM    227  O   LYS    15      -8.097 -13.758  18.591  1.00  0.00           O  
ATOM    228  N   HIE    16      -9.819 -12.439  19.024  1.00  0.00           N  
ATOM    229  H   HIE    16     -10.163 -11.535  18.735  1.00  0.00           H  
ATOM    230  CA  HIE    16     -10.531 -13.088  20.172  1.00  0.00           C  
ATOM    231  HA  HIE    16      -9.901 -13.265  21.044  1.00  0.00           H  
ATOM    232  CB  HIE    16     -11.487 -12.069  20.632  1.00  0.00           C  
ATOM    233  HB2 HIE    16     -12.134 -11.816  19.792  1.00  0.00           H  
ATOM    234  HB3 HIE    16     -12.220 -12.463  21.336  1.00  0.00           H  
ATOM    235  CG  HIE    16     -10.883 -10.808  21.125  1.00  0.00           C  
ATOM    236  ND1 HIE    16     -10.232 -10.694  22.328  1.00  0.00           N  
ATOM    237  CE1 HIE    16      -9.997  -9.404  22.519  1.00  0.00           C  
ATOM    238  HE1 HIE    16      -9.388  -8.995  23.312  1.00  0.00           H  
ATOM    239  NE2 HIE    16     -10.408  -8.673  21.459  1.00  0.00           N  
ATOM    240  HE2 HIE    16     -10.385  -7.683  21.260  1.00  0.00           H  
ATOM    241  CD2 HIE    16     -11.003  -9.584  20.566  1.00  0.00           C  
ATOM    242  HD2 HIE    16     -11.401  -9.420  19.576  1.00  0.00           H  
ATOM    243  C   HIE    16     -11.081 -14.471  19.711  1.00  0.00           C  
ATOM    244  O   HIE    16     -11.434 -15.354  20.521  1.00  0.00           O  
ATOM    245  N   VAL    17     -11.011 -14.742  18.400  1.00  0.00           N  
ATOM    246  H   VAL    17     -10.886 -13.948  17.789  1.00  0.00           H  
ATOM    247  CA  VAL    17     -11.106 -16.111  17.742  1.00  0.00           C  
ATOM    248  HA  VAL    17     -11.642 -16.801  18.393  1.00  0.00           H  
ATOM    249  CB  VAL    17     -11.843 -16.151  16.403  1.00  0.00           C  
ATOM    250  HB  VAL    17     -11.209 -15.787  15.594  1.00  0.00           H  
ATOM    251  CG1 VAL    17     -12.027 -17.628  16.153  1.00  0.00           C  
ATOM    252 HG11 VAL    17     -12.556 -17.770  15.211  1.00  0.00           H  
ATOM    253 HG12 VAL    17     -11.072 -18.147  16.065  1.00  0.00           H  
ATOM    254 HG13 VAL    17     -12.560 -18.065  16.997  1.00  0.00           H  
ATOM    255  CG2 VAL    17     -13.158 -15.340  16.500  1.00  0.00           C  
ATOM    256 HG21 VAL    17     -13.893 -15.705  15.782  1.00  0.00           H  
ATOM    257 HG22 VAL    17     -13.606 -15.375  17.493  1.00  0.00           H  
ATOM    258 HG23 VAL    17     -12.942 -14.293  16.290  1.00  0.00           H  
ATOM    259  C   VAL    17      -9.664 -16.690  17.666  1.00  0.00           C  
ATOM    260  O   VAL    17      -9.266 -17.560  18.432  1.00  0.00           O  
ATOM    261  N   LEU    18      -8.884 -16.110  16.715  1.00  0.00           N  
ATOM    262  H   LEU    18      -9.286 -15.273  16.316  1.00  0.00           H  
ATOM    263  CA  LEU    18      -7.586 -16.491  16.306  1.00  0.00           C  
ATOM    264  HA  LEU    18      -7.262 -17.253  17.016  1.00  0.00           H  
ATOM    265  CB  LEU    18      -7.695 -16.975  14.871  1.00  0.00           C  
ATOM    266  HB2 LEU    18      -8.355 -17.840  14.949  1.00  0.00           H  
ATOM    267  HB3 LEU    18      -8.105 -16.182  14.246  1.00  0.00           H  
ATOM    268  CG  LEU    18      -6.362 -17.504  14.285  1.00  0.00           C  
ATOM    269  HG  LEU    18      -5.546 -16.781  14.258  1.00  0.00           H  
ATOM    270  CD1 LEU    18      -5.855 -18.712  14.980  1.00  0.00           C  
ATOM    271 HD11 LEU    18      -5.560 -18.444  15.994  1.00  0.00           H  
ATOM    272 HD12 LEU    18      -6.568 -19.532  15.059  1.00  0.00           H  
ATOM    273 HD13 LEU    18      -5.001 -19.059  14.397  1.00  0.00           H  
ATOM    274  CD2 LEU    18      -6.560 -17.980  12.834  1.00  0.00           C  
ATOM    275 HD21 LEU    18      -7.100 -17.170  12.344  1.00  0.00           H  
ATOM    276 HD22 LEU    18      -5.598 -18.275  12.413  1.00  0.00           H  
ATOM    277 HD23 LEU    18      -7.286 -18.788  12.745  1.00  0.00           H  
ATOM    278  C   LEU    18      -6.582 -15.344  16.539  1.00  0.00           C  
ATOM    279  O   LEU    18      -6.520 -14.412  15.684  1.00  0.00           O  
ATOM    280  N   PRO    19      -5.881 -15.265  17.708  1.00  0.00           N  
ATOM    281  CD  PRO    19      -5.809 -16.340  18.730  1.00  0.00           C  
ATOM    282  HD2 PRO    19      -5.255 -17.208  18.371  1.00  0.00           H  
ATOM    283  HD3 PRO    19      -6.837 -16.578  19.003  1.00  0.00           H  
ATOM    284  CG  PRO    19      -5.229 -15.656  20.011  1.00  0.00           C  
ATOM    285  HG2 PRO    19      -4.724 -16.403  20.623  1.00  0.00           H  
ATOM    286  HG3 PRO    19      -5.994 -15.093  20.545  1.00  0.00           H  
ATOM    287  CB  PRO    19      -4.252 -14.785  19.328  1.00  0.00           C  
ATOM    288  HB2 PRO    19      -3.401 -15.392  19.021  1.00  0.00           H  
ATOM    289  HB3 PRO    19      -3.986 -14.025  20.063  1.00  0.00           H  
ATOM    290  CA  PRO    19      -4.937 -14.216  18.108  1.00  0.00           C  
ATOM    291  HA  PRO    19      -5.532 -13.345  18.384  1.00  0.00           H  
ATOM    292  C   PRO    19      -3.821 -13.980  17.134  1.00  0.00           C  
ATOM    293  O   PRO    19      -3.169 -12.976  17.232  1.00  0.00           O  
ATOM    294  N   HIE    20      -3.484 -14.941  16.254  1.00  0.00           N  
ATOM    295  H   HIE    20      -4.028 -15.792  16.235  1.00  0.00           H  
ATOM    296  CA  HIE    20      -2.469 -14.772  15.236  1.00  0.00           C  
ATOM    297  HA  HIE    20      -1.546 -14.758  15.815  1.00  0.00           H  
ATOM    298  CB  HIE    20      -2.425 -15.881  14.201  1.00  0.00           C  
ATOM    299  HB2 HIE    20      -2.565 -16.837  14.706  1.00  0.00           H  
ATOM    300  HB3 HIE    20      -3.353 -15.765  13.641  1.00  0.00           H  
ATOM    301  CG  HIE    20      -1.265 -15.816  13.186  1.00  0.00           C  
ATOM    302  ND1 HIE    20       0.057 -15.494  13.476  1.00  0.00           N  
ATOM    303  CE1 HIE    20       0.653 -15.736  12.324  1.00  0.00           C  
ATOM    304  HE1 HIE    20       1.720 -15.685  12.164  1.00  0.00           H  
ATOM    305  NE2 HIE    20      -0.175 -16.112  11.345  1.00  0.00           N  
ATOM    306  HE2 HIE    20       0.052 -16.450  10.421  1.00  0.00           H  
ATOM    307  CD2 HIE    20      -1.375 -16.309  11.898  1.00  0.00           C  
ATOM    308  HD2 HIE    20      -2.277 -16.763  11.516  1.00  0.00           H  
ATOM    309  C   HIE    20      -2.646 -13.407  14.510  1.00  0.00           C  
ATOM    310  O   HIE    20      -3.813 -12.966  14.197  1.00  0.00           O  
ATOM    311  N   ALA    21      -1.530 -12.740  14.182  1.00  0.00           N  
ATOM    312  H   ALA    21      -0.634 -13.170  14.360  1.00  0.00           H  
ATOM    313  CA  ALA    21      -1.516 -11.631  13.241  1.00  0.00           C  
ATOM    314  HA  ALA    21      -1.826 -10.736  13.782  1.00  0.00           H  
ATOM    315  CB  ALA    21      -0.053 -11.374  12.763  1.00  0.00           C  
ATOM    316  HB1 ALA    21       0.071 -10.390  12.310  1.00  0.00           H  
ATOM    317  HB2 ALA    21       0.689 -11.461  13.557  1.00  0.00           H  
ATOM    318  HB3 ALA    21       0.233 -12.083  11.986  1.00  0.00           H  
ATOM    319  C   ALA    21      -2.365 -11.755  12.009  1.00  0.00           C  
ATOM    320  O   ALA    21      -3.086 -10.768  11.759  1.00  0.00           O  
ATOM    321  N   LEU    22      -2.377 -12.808  11.215  1.00  0.00           N  
ATOM    322  H   LEU    22      -1.739 -13.574  11.373  1.00  0.00           H  
ATOM    323  CA  LEU    22      -3.003 -12.812   9.883  1.00  0.00           C  
ATOM    324  HA  LEU    22      -2.957 -11.830   9.413  1.00  0.00           H  
ATOM    325  CB  LEU    22      -2.101 -13.861   8.999  1.00  0.00           C  
ATOM    326  HB2 LEU    22      -2.178 -14.853   9.443  1.00  0.00           H  
ATOM    327  HB3 LEU    22      -2.612 -14.034   8.052  1.00  0.00           H  
ATOM    328  CG  LEU    22      -0.640 -13.445   8.806  1.00  0.00           C  
ATOM    329  HG  LEU    22      -0.116 -13.483   9.762  1.00  0.00           H  
ATOM    330  CD1 LEU    22       0.157 -14.497   7.952  1.00  0.00           C  
ATOM    331 HD11 LEU    22      -0.275 -14.724   6.978  1.00  0.00           H  
ATOM    332 HD12 LEU    22       1.119 -14.096   7.634  1.00  0.00           H  
ATOM    333 HD13 LEU    22       0.332 -15.376   8.572  1.00  0.00           H  
ATOM    334  CD2 LEU    22      -0.363 -12.054   8.245  1.00  0.00           C  
ATOM    335 HD21 LEU    22      -0.997 -11.785   7.401  1.00  0.00           H  
ATOM    336 HD22 LEU    22      -0.780 -11.356   8.970  1.00  0.00           H  
ATOM    337 HD23 LEU    22       0.694 -11.824   8.107  1.00  0.00           H  
ATOM    338  C   LEU    22      -4.567 -13.102   9.934  1.00  0.00           C  
ATOM    339  O   LEU    22      -5.070 -13.334   8.854  1.00  0.00           O  
ATOM    340  N   SER    23      -5.210 -13.193  11.084  1.00  0.00           N  
ATOM    341  H   SER    23      -4.758 -13.149  11.985  1.00  0.00           H  
ATOM    342  CA  SER    23      -6.682 -13.401  11.072  1.00  0.00           C  
ATOM    343  HA  SER    23      -6.762 -14.235  10.376  1.00  0.00           H  
ATOM    344  CB  SER    23      -7.172 -13.833  12.485  1.00  0.00           C  
ATOM    345  HB2 SER    23      -8.261 -13.892  12.480  1.00  0.00           H  
ATOM    346  HB3 SER    23      -6.773 -14.829  12.674  1.00  0.00           H  
ATOM    347  OG  SER    23      -6.788 -12.955  13.515  1.00  0.00           O  
ATOM    348  HG  SER    23      -6.657 -13.465  14.318  1.00  0.00           H  
ATOM    349  C   SER    23      -7.504 -12.274  10.521  1.00  0.00           C  
ATOM    350  O   SER    23      -7.280 -11.136  10.936  1.00  0.00           O  
ATOM    351  N   SER    24      -8.540 -12.471   9.715  1.00  0.00           N  
ATOM    352  H   SER    24      -8.887 -13.398   9.512  1.00  0.00           H  
ATOM    353  CA  SER    24      -9.402 -11.399   9.177  1.00  0.00           C  
ATOM    354  HA  SER    24      -9.620 -10.774  10.043  1.00  0.00           H  
ATOM    355  CB  SER    24      -8.517 -10.612   8.110  1.00  0.00           C  
ATOM    356  HB2 SER    24      -7.666 -10.155   8.615  1.00  0.00           H  
ATOM    357  HB3 SER    24      -8.069 -11.226   7.329  1.00  0.00           H  
ATOM    358  OG  SER    24      -9.220  -9.600   7.474  1.00  0.00           O  
ATOM    359  HG  SER    24      -8.629  -9.196   6.833  1.00  0.00           H  
ATOM    360  C   SER    24     -10.735 -12.035   8.699  1.00  0.00           C  
ATOM    361  O   SER    24     -10.839 -13.239   8.590  1.00  0.00           O  
ATOM    362  N   GLN    25     -11.673 -11.115   8.347  1.00  0.00           N  
ATOM    363  H   GLN    25     -11.390 -10.149   8.428  1.00  0.00           H  
ATOM    364  CA  GLN    25     -12.742 -11.408   7.372  1.00  0.00           C  
ATOM    365  HA  GLN    25     -13.463 -12.066   7.856  1.00  0.00           H  
ATOM    366  CB  GLN    25     -13.605 -10.135   7.142  1.00  0.00           C  
ATOM    367  HB2 GLN    25     -14.138  -9.879   8.058  1.00  0.00           H  
ATOM    368  HB3 GLN    25     -12.898  -9.334   6.925  1.00  0.00           H  
ATOM    369  CG  GLN    25     -14.639 -10.262   5.961  1.00  0.00           C  
ATOM    370  HG2 GLN    25     -15.118 -11.236   6.065  1.00  0.00           H  
ATOM    371  HG3 GLN    25     -15.448  -9.539   6.069  1.00  0.00           H  
ATOM    372  CD  GLN    25     -14.065 -10.111   4.590  1.00  0.00           C  
ATOM    373  OE1 GLN    25     -13.386  -9.098   4.343  1.00  0.00           O  
ATOM    374  NE2 GLN    25     -14.311 -10.995   3.652  1.00  0.00           N  
ATOM    375 HE21 GLN    25     -13.983 -10.927   2.699  1.00  0.00           H  
ATOM    376 HE22 GLN    25     -14.888 -11.799   3.853  1.00  0.00           H  
ATOM    377  C   GLN    25     -12.184 -12.175   6.101  1.00  0.00           C  
ATOM    378  O   GLN    25     -12.836 -13.183   5.691  1.00  0.00           O  
ATOM    379  N   GLN    26     -10.990 -11.762   5.664  1.00  0.00           N  
ATOM    380  H   GLN    26     -10.470 -11.013   6.096  1.00  0.00           H  
ATOM    381  CA  GLN    26     -10.385 -12.506   4.534  1.00  0.00           C  
ATOM    382  HA  GLN    26     -11.126 -12.773   3.780  1.00  0.00           H  
ATOM    383  CB  GLN    26      -9.523 -11.523   3.698  1.00  0.00           C  
ATOM    384  HB2 GLN    26      -8.625 -11.363   4.296  1.00  0.00           H  
ATOM    385  HB3 GLN    26      -9.126 -11.992   2.798  1.00  0.00           H  
ATOM    386  CG  GLN    26     -10.192 -10.182   3.393  1.00  0.00           C  
ATOM    387  HG2 GLN    26      -9.646  -9.937   2.481  1.00  0.00           H  
ATOM    388  HG3 GLN    26     -11.243 -10.256   3.113  1.00  0.00           H  
ATOM    389  CD  GLN    26      -9.897  -9.131   4.414  1.00  0.00           C  
ATOM    390  OE1 GLN    26      -8.749  -9.044   4.782  1.00  0.00           O  
ATOM    391  NE2 GLN    26     -10.822  -8.331   4.844  1.00  0.00           N  
ATOM    392 HE21 GLN    26     -10.563  -7.680   5.572  1.00  0.00           H  
ATOM    393 HE22 GLN    26     -11.789  -8.570   4.676  1.00  0.00           H  
ATOM    394  C   GLN    26      -9.707 -13.804   4.914  1.00  0.00           C  
ATOM    395  O   GLN    26      -9.146 -14.452   4.050  1.00  0.00           O  
ATOM    396  N   SER    27      -9.675 -14.231   6.209  1.00  0.00           N  
ATOM    397  H   SER    27     -10.172 -13.650   6.869  1.00  0.00           H  
ATOM    398  CA  SER    27      -8.872 -15.343   6.737  1.00  0.00           C  
ATOM    399  HA  SER    27      -9.140 -16.316   6.324  1.00  0.00           H  
ATOM    400  CB  SER    27      -7.379 -15.108   6.560  1.00  0.00           C  
ATOM    401  HB2 SER    27      -7.163 -14.112   6.948  1.00  0.00           H  
ATOM    402  HB3 SER    27      -6.761 -15.811   7.119  1.00  0.00           H  
ATOM    403  OG  SER    27      -6.934 -15.194   5.269  1.00  0.00           O  
ATOM    404  HG  SER    27      -7.660 -15.049   4.657  1.00  0.00           H  
ATOM    405  C   SER    27      -9.235 -15.525   8.229  1.00  0.00           C  
ATOM    406  O   SER    27      -8.541 -15.182   9.175  1.00  0.00           O  
TER   
END   
