# Supplementary material for: Prediction of Anticancer Peptides with High Efficacy and Low Toxicity by Hybrid Model Based on 3D Structure of Peptides
Source: Int J Mol Sci. 2021 May 26;22(11):5630. doi: 10.3390/ijms22115630 (PMC8198792; doi:10.3390/ijms22115630)
Supplement: Supplementary file 1 [file ijms-22-05630-s001.zip › Supplement2(Datasets)/ACPs(PDB)/D1/PDB(Negative)/(163)NL_satpdb12152.pdb]

ATOM      1  N   PHE     1      15.175 -18.535  10.184  1.00  0.00           N  
ATOM      2  H   PHE     1      15.064 -19.020   9.305  1.00  0.00           H  
ATOM      3  CA  PHE     1      15.469 -17.112  10.051  1.00  0.00           C  
ATOM      4  HA  PHE     1      14.918 -16.727   9.193  1.00  0.00           H  
ATOM      5  CB  PHE     1      15.125 -16.372  11.322  1.00  0.00           C  
ATOM      6  HB2 PHE     1      14.363 -16.955  11.841  1.00  0.00           H  
ATOM      7  HB3 PHE     1      15.956 -16.384  12.028  1.00  0.00           H  
ATOM      8  CG  PHE     1      14.680 -14.919  10.952  1.00  0.00           C  
ATOM      9  CD1 PHE     1      13.406 -14.772  10.396  1.00  0.00           C  
ATOM     10  HD1 PHE     1      12.786 -15.572  10.020  1.00  0.00           H  
ATOM     11  CE1 PHE     1      12.944 -13.415  10.206  1.00  0.00           C  
ATOM     12  HE1 PHE     1      11.981 -13.228   9.755  1.00  0.00           H  
ATOM     13  CZ  PHE     1      13.608 -12.285  10.720  1.00  0.00           C  
ATOM     14  HZ  PHE     1      13.146 -11.326  10.536  1.00  0.00           H  
ATOM     15  CE2 PHE     1      14.770 -12.462  11.405  1.00  0.00           C  
ATOM     16  HE2 PHE     1      15.255 -11.615  11.866  1.00  0.00           H  
ATOM     17  CD2 PHE     1      15.310 -13.797  11.585  1.00  0.00           C  
ATOM     18  HD2 PHE     1      16.221 -14.018  12.122  1.00  0.00           H  
ATOM     19  C   PHE     1      16.938 -16.855   9.578  1.00  0.00           C  
ATOM     20  O   PHE     1      17.298 -15.806   9.022  1.00  0.00           O  
ATOM     21  N   LEU     2      17.813 -17.837   9.703  1.00  0.00           N  
ATOM     22  H   LEU     2      17.452 -18.643  10.193  1.00  0.00           H  
ATOM     23  CA  LEU     2      19.056 -17.934   8.895  1.00  0.00           C  
ATOM     24  HA  LEU     2      19.223 -17.005   8.350  1.00  0.00           H  
ATOM     25  CB  LEU     2      20.138 -18.089   9.947  1.00  0.00           C  
ATOM     26  HB2 LEU     2      19.824 -18.816  10.696  1.00  0.00           H  
ATOM     27  HB3 LEU     2      21.091 -18.363   9.495  1.00  0.00           H  
ATOM     28  CG  LEU     2      20.390 -16.838  10.841  1.00  0.00           C  
ATOM     29  HG  LEU     2      19.440 -16.553  11.293  1.00  0.00           H  
ATOM     30  CD1 LEU     2      21.373 -17.109  12.010  1.00  0.00           C  
ATOM     31 HD11 LEU     2      22.294 -17.535  11.610  1.00  0.00           H  
ATOM     32 HD12 LEU     2      21.585 -16.184  12.546  1.00  0.00           H  
ATOM     33 HD13 LEU     2      20.885 -17.771  12.726  1.00  0.00           H  
ATOM     34  CD2 LEU     2      20.916 -15.741   9.979  1.00  0.00           C  
ATOM     35 HD21 LEU     2      20.202 -15.370   9.244  1.00  0.00           H  
ATOM     36 HD22 LEU     2      21.451 -14.951  10.507  1.00  0.00           H  
ATOM     37 HD23 LEU     2      21.645 -16.157   9.283  1.00  0.00           H  
ATOM     38  C   LEU     2      18.976 -19.075   7.920  1.00  0.00           C  
ATOM     39  O   LEU     2      18.085 -19.848   8.037  1.00  0.00           O  
ATOM     40  N   PRO     3      19.782 -19.130   6.856  1.00  0.00           N  
ATOM     41  CD  PRO     3      20.946 -18.267   6.663  1.00  0.00           C  
ATOM     42  HD2 PRO     3      21.505 -18.210   7.597  1.00  0.00           H  
ATOM     43  HD3 PRO     3      20.733 -17.237   6.376  1.00  0.00           H  
ATOM     44  CG  PRO     3      21.620 -18.764   5.430  1.00  0.00           C  
ATOM     45  HG2 PRO     3      22.550 -19.292   5.642  1.00  0.00           H  
ATOM     46  HG3 PRO     3      21.883 -17.927   4.784  1.00  0.00           H  
ATOM     47  CB  PRO     3      20.655 -19.559   4.726  1.00  0.00           C  
ATOM     48  HB2 PRO     3      21.012 -20.209   3.927  1.00  0.00           H  
ATOM     49  HB3 PRO     3      20.045 -18.845   4.173  1.00  0.00           H  
ATOM     50  CA  PRO     3      19.702 -20.083   5.765  1.00  0.00           C  
ATOM     51  HA  PRO     3      18.682 -20.115   5.381  1.00  0.00           H  
ATOM     52  C   PRO     3      20.049 -21.516   6.199  1.00  0.00           C  
ATOM     53  O   PRO     3      20.614 -22.238   5.354  1.00  0.00           O  
ATOM     54  N   LEU     4      19.873 -21.990   7.452  1.00  0.00           N  
ATOM     55  H   LEU     4      19.397 -21.382   8.102  1.00  0.00           H  
ATOM     56  CA  LEU     4      20.272 -23.313   7.997  1.00  0.00           C  
ATOM     57  HA  LEU     4      21.266 -23.387   7.556  1.00  0.00           H  
ATOM     58  CB  LEU     4      20.370 -23.309   9.531  1.00  0.00           C  
ATOM     59  HB2 LEU     4      21.033 -22.451   9.644  1.00  0.00           H  
ATOM     60  HB3 LEU     4      19.383 -23.201   9.981  1.00  0.00           H  
ATOM     61  CG  LEU     4      20.900 -24.664  10.096  1.00  0.00           C  
ATOM     62  HG  LEU     4      20.101 -25.394   9.966  1.00  0.00           H  
ATOM     63  CD1 LEU     4      22.111 -25.272   9.377  1.00  0.00           C  
ATOM     64 HD11 LEU     4      22.432 -26.281   9.639  1.00  0.00           H  
ATOM     65 HD12 LEU     4      21.861 -25.440   8.330  1.00  0.00           H  
ATOM     66 HD13 LEU     4      22.965 -24.629   9.589  1.00  0.00           H  
ATOM     67  CD2 LEU     4      21.150 -24.519  11.577  1.00  0.00           C  
ATOM     68 HD21 LEU     4      20.236 -24.258  12.111  1.00  0.00           H  
ATOM     69 HD22 LEU     4      21.518 -25.446  12.015  1.00  0.00           H  
ATOM     70 HD23 LEU     4      21.804 -23.661  11.731  1.00  0.00           H  
ATOM     71  C   LEU     4      19.488 -24.492   7.358  1.00  0.00           C  
ATOM     72  O   LEU     4      18.467 -24.925   7.873  1.00  0.00           O  
ATOM     73  N   ILE     5      19.901 -24.893   6.140  1.00  0.00           N  
ATOM     74  H   ILE     5      20.574 -24.269   5.720  1.00  0.00           H  
ATOM     75  CA  ILE     5      19.206 -25.797   5.182  1.00  0.00           C  
ATOM     76  HA  ILE     5      19.569 -25.479   4.204  1.00  0.00           H  
ATOM     77  CB  ILE     5      19.660 -27.340   5.356  1.00  0.00           C  
ATOM     78  HB  ILE     5      20.746 -27.416   5.404  1.00  0.00           H  
ATOM     79  CG2 ILE     5      19.206 -28.028   6.670  1.00  0.00           C  
ATOM     80 HG21 ILE     5      19.838 -28.856   6.992  1.00  0.00           H  
ATOM     81 HG22 ILE     5      19.276 -27.287   7.466  1.00  0.00           H  
ATOM     82 HG23 ILE     5      18.163 -28.342   6.729  1.00  0.00           H  
ATOM     83  CG1 ILE     5      19.201 -28.352   4.230  1.00  0.00           C  
ATOM     84 HG12 ILE     5      19.682 -29.316   4.393  1.00  0.00           H  
ATOM     85 HG13 ILE     5      18.114 -28.424   4.278  1.00  0.00           H  
ATOM     86  CD1 ILE     5      19.539 -27.833   2.822  1.00  0.00           C  
ATOM     87 HD11 ILE     5      20.627 -27.818   2.759  1.00  0.00           H  
ATOM     88 HD12 ILE     5      19.222 -28.561   2.076  1.00  0.00           H  
ATOM     89 HD13 ILE     5      19.200 -26.823   2.595  1.00  0.00           H  
ATOM     90  C   ILE     5      17.683 -25.504   5.090  1.00  0.00           C  
ATOM     91  O   ILE     5      17.290 -24.459   4.624  1.00  0.00           O  
ATOM     92  N   ALA     6      16.776 -26.441   5.464  1.00  0.00           N  
ATOM     93  H   ALA     6      16.990 -27.262   6.013  1.00  0.00           H  
ATOM     94  CA  ALA     6      15.341 -26.404   5.240  1.00  0.00           C  
ATOM     95  HA  ALA     6      15.218 -26.498   4.161  1.00  0.00           H  
ATOM     96  CB  ALA     6      14.702 -27.616   5.944  1.00  0.00           C  
ATOM     97  HB1 ALA     6      14.697 -27.426   7.017  1.00  0.00           H  
ATOM     98  HB2 ALA     6      13.681 -27.769   5.594  1.00  0.00           H  
ATOM     99  HB3 ALA     6      15.254 -28.551   5.848  1.00  0.00           H  
ATOM    100  C   ALA     6      14.706 -25.192   5.882  1.00  0.00           C  
ATOM    101  O   ALA     6      13.552 -24.868   5.571  1.00  0.00           O  
ATOM    102  N   SER     7      15.378 -24.442   6.741  1.00  0.00           N  
ATOM    103  H   SER     7      16.245 -24.832   7.082  1.00  0.00           H  
ATOM    104  CA  SER     7      15.003 -23.099   7.210  1.00  0.00           C  
ATOM    105  HA  SER     7      13.926 -23.200   7.342  1.00  0.00           H  
ATOM    106  CB  SER     7      15.866 -22.734   8.443  1.00  0.00           C  
ATOM    107  HB2 SER     7      16.923 -22.662   8.187  1.00  0.00           H  
ATOM    108  HB3 SER     7      15.505 -21.743   8.716  1.00  0.00           H  
ATOM    109  OG  SER     7      15.748 -23.670   9.476  1.00  0.00           O  
ATOM    110  HG  SER     7      16.484 -24.263   9.642  1.00  0.00           H  
ATOM    111  C   SER     7      15.131 -22.001   6.116  1.00  0.00           C  
ATOM    112  O   SER     7      14.802 -20.816   6.445  1.00  0.00           O  
ATOM    113  N   VAL     8      15.451 -22.332   4.832  1.00  0.00           N  
ATOM    114  H   VAL     8      15.828 -23.264   4.737  1.00  0.00           H  
ATOM    115  CA  VAL     8      15.533 -21.328   3.757  1.00  0.00           C  
ATOM    116  HA  VAL     8      16.213 -20.572   4.150  1.00  0.00           H  
ATOM    117  CB  VAL     8      16.116 -22.063   2.512  1.00  0.00           C  
ATOM    118  HB  VAL     8      17.053 -22.538   2.803  1.00  0.00           H  
ATOM    119  CG1 VAL     8      15.340 -23.173   1.827  1.00  0.00           C  
ATOM    120 HG11 VAL     8      14.383 -22.799   1.462  1.00  0.00           H  
ATOM    121 HG12 VAL     8      15.925 -23.500   0.967  1.00  0.00           H  
ATOM    122 HG13 VAL     8      15.144 -24.015   2.491  1.00  0.00           H  
ATOM    123  CG2 VAL     8      16.667 -21.108   1.449  1.00  0.00           C  
ATOM    124 HG21 VAL     8      17.549 -21.490   0.934  1.00  0.00           H  
ATOM    125 HG22 VAL     8      15.846 -20.830   0.788  1.00  0.00           H  
ATOM    126 HG23 VAL     8      16.931 -20.170   1.937  1.00  0.00           H  
ATOM    127  C   VAL     8      14.187 -20.639   3.427  1.00  0.00           C  
ATOM    128  O   VAL     8      14.148 -19.612   2.817  1.00  0.00           O  
ATOM    129  N   ALA     9      13.051 -21.156   3.952  1.00  0.00           N  
ATOM    130  H   ALA     9      13.066 -22.055   4.413  1.00  0.00           H  
ATOM    131  CA  ALA     9      11.721 -20.570   3.760  1.00  0.00           C  
ATOM    132  HA  ALA     9      11.460 -20.117   2.804  1.00  0.00           H  
ATOM    133  CB  ALA     9      10.621 -21.658   3.917  1.00  0.00           C  
ATOM    134  HB1 ALA     9      10.564 -22.243   2.998  1.00  0.00           H  
ATOM    135  HB2 ALA     9      10.966 -22.378   4.659  1.00  0.00           H  
ATOM    136  HB3 ALA     9       9.660 -21.195   4.143  1.00  0.00           H  
ATOM    137  C   ALA     9      11.554 -19.430   4.811  1.00  0.00           C  
ATOM    138  O   ALA     9      10.970 -18.448   4.403  1.00  0.00           O  
ATOM    139  N   ALA    10      12.040 -19.543   6.053  1.00  0.00           N  
ATOM    140  H   ALA    10      12.352 -20.420   6.445  1.00  0.00           H  
ATOM    141  CA  ALA    10      11.899 -18.488   6.990  1.00  0.00           C  
ATOM    142  HA  ALA    10      10.983 -17.930   6.795  1.00  0.00           H  
ATOM    143  CB  ALA    10      11.828 -19.246   8.343  1.00  0.00           C  
ATOM    144  HB1 ALA    10      11.452 -18.512   9.055  1.00  0.00           H  
ATOM    145  HB2 ALA    10      11.152 -20.100   8.373  1.00  0.00           H  
ATOM    146  HB3 ALA    10      12.781 -19.667   8.665  1.00  0.00           H  
ATOM    147  C   ALA    10      13.141 -17.530   6.786  1.00  0.00           C  
ATOM    148  O   ALA    10      13.035 -16.333   7.047  1.00  0.00           O  
ATOM    149  N   ASN    11      14.178 -17.965   6.131  1.00  0.00           N  
ATOM    150  H   ASN    11      14.218 -18.945   5.890  1.00  0.00           H  
ATOM    151  CA  ASN    11      15.181 -17.078   5.524  1.00  0.00           C  
ATOM    152  HA  ASN    11      15.495 -16.317   6.238  1.00  0.00           H  
ATOM    153  CB  ASN    11      16.424 -17.770   4.938  1.00  0.00           C  
ATOM    154  HB2 ASN    11      16.807 -18.518   5.632  1.00  0.00           H  
ATOM    155  HB3 ASN    11      16.128 -18.390   4.092  1.00  0.00           H  
ATOM    156  CG  ASN    11      17.496 -16.800   4.549  1.00  0.00           C  
ATOM    157  OD1 ASN    11      17.896 -15.947   5.361  1.00  0.00           O  
ATOM    158  ND2 ASN    11      18.075 -16.832   3.384  1.00  0.00           N  
ATOM    159 HD21 ASN    11      18.963 -16.359   3.296  1.00  0.00           H  
ATOM    160 HD22 ASN    11      17.726 -17.427   2.646  1.00  0.00           H  
ATOM    161  C   ASN    11      14.552 -16.140   4.445  1.00  0.00           C  
ATOM    162  O   ASN    11      15.073 -15.001   4.224  1.00  0.00           O  
ATOM    163  N   LEU    12      13.448 -16.550   3.775  1.00  0.00           N  
ATOM    164  H   LEU    12      12.918 -17.399   3.913  1.00  0.00           H  
ATOM    165  CA  LEU    12      12.784 -15.608   2.899  1.00  0.00           C  
ATOM    166  HA  LEU    12      13.502 -15.021   2.326  1.00  0.00           H  
ATOM    167  CB  LEU    12      11.988 -16.349   1.808  1.00  0.00           C  
ATOM    168  HB2 LEU    12      11.483 -17.205   2.255  1.00  0.00           H  
ATOM    169  HB3 LEU    12      11.282 -15.723   1.263  1.00  0.00           H  
ATOM    170  CG  LEU    12      12.886 -17.027   0.681  1.00  0.00           C  
ATOM    171  HG  LEU    12      13.564 -17.727   1.170  1.00  0.00           H  
ATOM    172  CD1 LEU    12      12.009 -17.889  -0.120  1.00  0.00           C  
ATOM    173 HD11 LEU    12      12.504 -18.260  -1.017  1.00  0.00           H  
ATOM    174 HD12 LEU    12      11.494 -18.643   0.475  1.00  0.00           H  
ATOM    175 HD13 LEU    12      11.179 -17.239  -0.397  1.00  0.00           H  
ATOM    176  CD2 LEU    12      13.614 -16.057  -0.280  1.00  0.00           C  
ATOM    177 HD21 LEU    12      12.983 -15.315  -0.768  1.00  0.00           H  
ATOM    178 HD22 LEU    12      14.338 -15.631   0.414  1.00  0.00           H  
ATOM    179 HD23 LEU    12      14.063 -16.690  -1.046  1.00  0.00           H  
ATOM    180  C   LEU    12      12.004 -14.561   3.625  1.00  0.00           C  
ATOM    181  O   LEU    12      11.825 -13.458   3.032  1.00  0.00           O  
ATOM    182  N   ALA    13      11.372 -14.827   4.804  1.00  0.00           N  
ATOM    183  H   ALA    13      11.594 -15.695   5.271  1.00  0.00           H  
ATOM    184  CA  ALA    13      10.611 -13.787   5.492  1.00  0.00           C  
ATOM    185  HA  ALA    13       9.757 -13.418   4.924  1.00  0.00           H  
ATOM    186  CB  ALA    13      10.057 -14.420   6.788  1.00  0.00           C  
ATOM    187  HB1 ALA    13       9.546 -13.662   7.381  1.00  0.00           H  
ATOM    188  HB2 ALA    13       9.378 -15.241   6.561  1.00  0.00           H  
ATOM    189  HB3 ALA    13      10.846 -14.795   7.439  1.00  0.00           H  
ATOM    190  C   ALA    13      11.479 -12.599   5.748  1.00  0.00           C  
ATOM    191  O   ALA    13      12.703 -12.772   5.862  1.00  0.00           O  
ATOM    192  N   PRO    14      11.016 -11.332   5.883  1.00  0.00           N  
ATOM    193  CD  PRO    14       9.593 -11.023   5.771  1.00  0.00           C  
ATOM    194  HD2 PRO    14       9.071 -11.450   6.627  1.00  0.00           H  
ATOM    195  HD3 PRO    14       9.151 -11.251   4.801  1.00  0.00           H  
ATOM    196  CG  PRO    14       9.564  -9.514   5.899  1.00  0.00           C  
ATOM    197  HG2 PRO    14       8.658  -9.124   5.436  1.00  0.00           H  
ATOM    198  HG3 PRO    14       9.586  -9.071   6.895  1.00  0.00           H  
ATOM    199  CB  PRO    14      10.878  -9.093   5.287  1.00  0.00           C  
ATOM    200  HB2 PRO    14      11.111  -8.076   5.601  1.00  0.00           H  
ATOM    201  HB3 PRO    14      10.784  -9.050   4.202  1.00  0.00           H  
ATOM    202  CA  PRO    14      11.847 -10.155   5.595  1.00  0.00           C  
ATOM    203  HA  PRO    14      12.396 -10.329   4.670  1.00  0.00           H  
ATOM    204  C   PRO    14      12.831  -9.805   6.748  1.00  0.00           C  
ATOM    205  O   PRO    14      12.528 -10.058   7.893  1.00  0.00           O  
ATOM    206  N   LYS    15      13.910  -9.075   6.371  1.00  0.00           N  
ATOM    207  H   LYS    15      14.066  -8.913   5.386  1.00  0.00           H  
ATOM    208  CA  LYS    15      15.033  -8.738   7.206  1.00  0.00           C  
ATOM    209  HA  LYS    15      14.627  -8.687   8.216  1.00  0.00           H  
ATOM    210  CB  LYS    15      16.094  -9.816   7.047  1.00  0.00           C  
ATOM    211  HB2 LYS    15      16.428  -9.834   6.009  1.00  0.00           H  
ATOM    212  HB3 LYS    15      17.035  -9.472   7.474  1.00  0.00           H  
ATOM    213  CG  LYS    15      15.761 -11.162   7.653  1.00  0.00           C  
ATOM    214  HG2 LYS    15      15.819 -11.127   8.741  1.00  0.00           H  
ATOM    215  HG3 LYS    15      14.717 -11.429   7.485  1.00  0.00           H  
ATOM    216  CD  LYS    15      16.684 -12.291   7.256  1.00  0.00           C  
ATOM    217  HD2 LYS    15      16.837 -12.258   6.178  1.00  0.00           H  
ATOM    218  HD3 LYS    15      17.624 -12.247   7.807  1.00  0.00           H  
ATOM    219  CE  LYS    15      15.983 -13.610   7.676  1.00  0.00           C  
ATOM    220  HE2 LYS    15      16.745 -14.389   7.632  1.00  0.00           H  
ATOM    221  HE3 LYS    15      15.642 -13.365   8.682  1.00  0.00           H  
ATOM    222  NZ  LYS    15      14.855 -13.990   6.864  1.00  0.00           N  
ATOM    223  HZ1 LYS    15      14.113 -13.314   6.748  1.00  0.00           H  
ATOM    224  HZ2 LYS    15      15.109 -14.217   5.913  1.00  0.00           H  
ATOM    225  HZ3 LYS    15      14.335 -14.739   7.298  1.00  0.00           H  
ATOM    226  C   LYS    15      15.629  -7.371   6.924  1.00  0.00           C  
ATOM    227  O   LYS    15      16.033  -7.092   5.784  1.00  0.00           O  
ATOM    228  N   ILE    16      15.884  -6.545   7.995  1.00  0.00           N  
ATOM    229  H   ILE    16      15.491  -6.877   8.864  1.00  0.00           H  
ATOM    230  CA  ILE    16      16.450  -5.153   7.967  1.00  0.00           C  
ATOM    231  HA  ILE    16      15.961  -4.542   7.208  1.00  0.00           H  
ATOM    232  CB  ILE    16      16.351  -4.454   9.358  1.00  0.00           C  
ATOM    233  HB  ILE    16      15.331  -4.654   9.688  1.00  0.00           H  
ATOM    234  CG2 ILE    16      17.265  -5.086  10.450  1.00  0.00           C  
ATOM    235 HG21 ILE    16      18.270  -4.911  10.066  1.00  0.00           H  
ATOM    236 HG22 ILE    16      17.045  -4.678  11.437  1.00  0.00           H  
ATOM    237 HG23 ILE    16      17.101  -6.156  10.574  1.00  0.00           H  
ATOM    238  CG1 ILE    16      16.511  -2.937   9.337  1.00  0.00           C  
ATOM    239 HG12 ILE    16      16.298  -2.693  10.378  1.00  0.00           H  
ATOM    240 HG13 ILE    16      17.552  -2.693   9.128  1.00  0.00           H  
ATOM    241  CD1 ILE    16      15.623  -2.171   8.369  1.00  0.00           C  
ATOM    242 HD11 ILE    16      15.851  -2.374   7.323  1.00  0.00           H  
ATOM    243 HD12 ILE    16      14.584  -2.427   8.574  1.00  0.00           H  
ATOM    244 HD13 ILE    16      15.692  -1.088   8.468  1.00  0.00           H  
ATOM    245  C   ILE    16      17.934  -5.050   7.409  1.00  0.00           C  
ATOM    246  O   ILE    16      18.577  -3.976   7.393  1.00  0.00           O  
ATOM    247  N   ILE    17      18.488  -6.133   6.882  1.00  0.00           N  
ATOM    248  H   ILE    17      17.954  -6.984   6.779  1.00  0.00           H  
ATOM    249  CA  ILE    17      19.788  -6.016   6.106  1.00  0.00           C  
ATOM    250  HA  ILE    17      20.401  -5.430   6.790  1.00  0.00           H  
ATOM    251  CB  ILE    17      20.503  -7.420   5.816  1.00  0.00           C  
ATOM    252  HB  ILE    17      20.863  -7.901   6.725  1.00  0.00           H  
ATOM    253  CG2 ILE    17      19.472  -8.458   5.307  1.00  0.00           C  
ATOM    254 HG21 ILE    17      18.998  -8.160   4.372  1.00  0.00           H  
ATOM    255 HG22 ILE    17      19.971  -9.412   5.135  1.00  0.00           H  
ATOM    256 HG23 ILE    17      18.762  -8.726   6.090  1.00  0.00           H  
ATOM    257  CG1 ILE    17      21.599  -7.412   4.705  1.00  0.00           C  
ATOM    258 HG12 ILE    17      22.076  -8.391   4.751  1.00  0.00           H  
ATOM    259 HG13 ILE    17      21.244  -7.257   3.686  1.00  0.00           H  
ATOM    260  CD1 ILE    17      22.881  -6.589   4.969  1.00  0.00           C  
ATOM    261 HD11 ILE    17      23.499  -7.065   5.731  1.00  0.00           H  
ATOM    262 HD12 ILE    17      23.407  -6.553   4.015  1.00  0.00           H  
ATOM    263 HD13 ILE    17      22.781  -5.542   5.253  1.00  0.00           H  
ATOM    264  C   ILE    17      19.517  -5.183   4.866  1.00  0.00           C  
ATOM    265  O   ILE    17      20.229  -4.239   4.589  1.00  0.00           O  
ATOM    266  N   CYS    18      18.418  -5.499   4.159  1.00  0.00           N  
ATOM    267  H   CYS    18      17.935  -6.357   4.385  1.00  0.00           H  
ATOM    268  CA  CYS    18      17.878  -4.579   3.182  1.00  0.00           C  
ATOM    269  HA  CYS    18      18.706  -4.228   2.565  1.00  0.00           H  
ATOM    270  CB  CYS    18      16.874  -5.412   2.394  1.00  0.00           C  
ATOM    271  HB2 CYS    18      17.337  -6.230   1.842  1.00  0.00           H  
ATOM    272  HB3 CYS    18      16.117  -5.873   3.028  1.00  0.00           H  
ATOM    273  SG  CYS    18      16.101  -4.425   1.100  1.00  0.00           S  
ATOM    274  HG  CYS    18      15.478  -5.380   0.404  1.00  0.00           H  
ATOM    275  C   CYS    18      17.216  -3.430   3.861  1.00  0.00           C  
ATOM    276  O   CYS    18      16.471  -3.657   4.749  1.00  0.00           O  
ATOM    277  N   LYS    19      17.352  -2.230   3.294  1.00  0.00           N  
ATOM    278  H   LYS    19      18.015  -2.196   2.533  1.00  0.00           H  
ATOM    279  CA  LYS    19      17.006  -1.030   4.030  1.00  0.00           C  
ATOM    280  HA  LYS    19      17.113  -1.249   5.092  1.00  0.00           H  
ATOM    281  CB  LYS    19      17.976   0.094   3.625  1.00  0.00           C  
ATOM    282  HB2 LYS    19      17.878   0.162   2.541  1.00  0.00           H  
ATOM    283  HB3 LYS    19      17.639   1.079   3.948  1.00  0.00           H  
ATOM    284  CG  LYS    19      19.453   0.027   4.103  1.00  0.00           C  
ATOM    285  HG2 LYS    19      19.891  -0.894   3.717  1.00  0.00           H  
ATOM    286  HG3 LYS    19      20.028   0.785   3.570  1.00  0.00           H  
ATOM    287  CD  LYS    19      19.610   0.191   5.610  1.00  0.00           C  
ATOM    288  HD2 LYS    19      19.773   1.241   5.853  1.00  0.00           H  
ATOM    289  HD3 LYS    19      18.692  -0.024   6.157  1.00  0.00           H  
ATOM    290  CE  LYS    19      20.721  -0.689   6.200  1.00  0.00           C  
ATOM    291  HE2 LYS    19      21.579  -0.622   5.531  1.00  0.00           H  
ATOM    292  HE3 LYS    19      21.082  -0.294   7.150  1.00  0.00           H  
ATOM    293  NZ  LYS    19      20.320  -2.068   6.303  1.00  0.00           N  
ATOM    294  HZ1 LYS    19      19.823  -2.235   7.166  1.00  0.00           H  
ATOM    295  HZ2 LYS    19      19.748  -2.299   5.504  1.00  0.00           H  
ATOM    296  HZ3 LYS    19      21.011  -2.803   6.253  1.00  0.00           H  
ATOM    297  C   LYS    19      15.541  -0.582   3.835  1.00  0.00           C  
ATOM    298  O   LYS    19      15.056   0.416   4.335  1.00  0.00           O  
ATOM    299  N   ILE    20      14.759  -1.340   3.015  1.00  0.00           N  
ATOM    300  H   ILE    20      15.312  -1.962   2.442  1.00  0.00           H  
ATOM    301  CA  ILE    20      13.379  -1.405   3.001  1.00  0.00           C  
ATOM    302  HA  ILE    20      12.950  -0.629   3.634  1.00  0.00           H  
ATOM    303  CB  ILE    20      12.890  -1.170   1.592  1.00  0.00           C  
ATOM    304  HB  ILE    20      13.484  -0.334   1.222  1.00  0.00           H  
ATOM    305  CG2 ILE    20      13.310  -2.261   0.561  1.00  0.00           C  
ATOM    306 HG21 ILE    20      12.777  -2.165  -0.385  1.00  0.00           H  
ATOM    307 HG22 ILE    20      14.385  -2.246   0.379  1.00  0.00           H  
ATOM    308 HG23 ILE    20      12.974  -3.243   0.894  1.00  0.00           H  
ATOM    309  CG1 ILE    20      11.402  -0.784   1.502  1.00  0.00           C  
ATOM    310 HG12 ILE    20      11.182  -0.845   0.437  1.00  0.00           H  
ATOM    311 HG13 ILE    20      10.750  -1.575   1.872  1.00  0.00           H  
ATOM    312  CD1 ILE    20      10.920   0.551   2.051  1.00  0.00           C  
ATOM    313 HD11 ILE    20      10.977   0.651   3.135  1.00  0.00           H  
ATOM    314 HD12 ILE    20      11.551   1.347   1.657  1.00  0.00           H  
ATOM    315 HD13 ILE    20       9.892   0.795   1.785  1.00  0.00           H  
ATOM    316  C   ILE    20      12.882  -2.695   3.533  1.00  0.00           C  
ATOM    317  O   ILE    20      11.706  -2.911   3.690  1.00  0.00           O  
ATOM    318  N   THR    21      13.760  -3.584   4.107  1.00  0.00           N  
ATOM    319  H   THR    21      14.717  -3.275   4.200  1.00  0.00           H  
ATOM    320  CA  THR    21      13.419  -4.839   4.938  1.00  0.00           C  
ATOM    321  HA  THR    21      14.279  -5.197   5.504  1.00  0.00           H  
ATOM    322  CB  THR    21      12.364  -4.515   5.995  1.00  0.00           C  
ATOM    323  HB  THR    21      11.411  -4.514   5.466  1.00  0.00           H  
ATOM    324  CG2 THR    21      12.241  -5.448   7.236  1.00  0.00           C  
ATOM    325 HG21 THR    21      13.223  -5.730   7.617  1.00  0.00           H  
ATOM    326 HG22 THR    21      11.657  -5.102   8.089  1.00  0.00           H  
ATOM    327 HG23 THR    21      11.694  -6.331   6.906  1.00  0.00           H  
ATOM    328  OG1 THR    21      12.575  -3.242   6.539  1.00  0.00           O  
ATOM    329  HG1 THR    21      12.527  -2.550   5.875  1.00  0.00           H  
ATOM    330  C   THR    21      13.001  -5.956   4.018  1.00  0.00           C  
ATOM    331  O   THR    21      13.514  -7.057   4.020  1.00  0.00           O  
ATOM    332  N   LYS    22      11.937  -5.642   3.227  1.00  0.00           N  
ATOM    333  H   LYS    22      11.519  -4.724   3.178  1.00  0.00           H  
ATOM    334  CA  LYS    22      11.543  -6.398   2.023  1.00  0.00           C  
ATOM    335  HA  LYS    22      10.859  -7.186   2.340  1.00  0.00           H  
ATOM    336  CB  LYS    22      10.772  -5.392   1.153  1.00  0.00           C  
ATOM    337  HB2 LYS    22      10.159  -4.869   1.887  1.00  0.00           H  
ATOM    338  HB3 LYS    22      11.564  -4.784   0.714  1.00  0.00           H  
ATOM    339  CG  LYS    22       9.930  -6.020   0.030  1.00  0.00           C  
ATOM    340  HG2 LYS    22      10.293  -7.036  -0.124  1.00  0.00           H  
ATOM    341  HG3 LYS    22       8.927  -6.106   0.448  1.00  0.00           H  
ATOM    342  CD  LYS    22       9.886  -5.291  -1.315  1.00  0.00           C  
ATOM    343  HD2 LYS    22       9.048  -5.655  -1.909  1.00  0.00           H  
ATOM    344  HD3 LYS    22       9.562  -4.251  -1.263  1.00  0.00           H  
ATOM    345  CE  LYS    22      11.220  -5.375  -2.101  1.00  0.00           C  
ATOM    346  HE2 LYS    22      11.089  -5.097  -3.146  1.00  0.00           H  
ATOM    347  HE3 LYS    22      11.978  -4.785  -1.587  1.00  0.00           H  
ATOM    348  NZ  LYS    22      11.715  -6.812  -2.193  1.00  0.00           N  
ATOM    349  HZ1 LYS    22      11.038  -7.499  -2.491  1.00  0.00           H  
ATOM    350  HZ2 LYS    22      12.554  -6.850  -2.755  1.00  0.00           H  
ATOM    351  HZ3 LYS    22      11.958  -7.258  -1.320  1.00  0.00           H  
ATOM    352  C   LYS    22      12.669  -7.085   1.208  1.00  0.00           C  
ATOM    353  O   LYS    22      13.198  -6.595   0.223  1.00  0.00           O  
ATOM    354  N   THR    23      12.853  -8.325   1.571  1.00  0.00           N  
ATOM    355  H   THR    23      12.514  -8.603   2.480  1.00  0.00           H  
ATOM    356  CA  THR    23      13.741  -9.307   0.848  1.00  0.00           C  
ATOM    357  HA  THR    23      14.677  -8.796   0.624  1.00  0.00           H  
ATOM    358  CB  THR    23      13.883 -10.524   1.776  1.00  0.00           C  
ATOM    359  HB  THR    23      14.328 -11.347   1.216  1.00  0.00           H  
ATOM    360  CG2 THR    23      14.696 -10.302   3.040  1.00  0.00           C  
ATOM    361 HG21 THR    23      15.758 -10.217   2.810  1.00  0.00           H  
ATOM    362 HG22 THR    23      14.300  -9.423   3.548  1.00  0.00           H  
ATOM    363 HG23 THR    23      14.641 -11.186   3.675  1.00  0.00           H  
ATOM    364  OG1 THR    23      12.578 -10.863   2.308  1.00  0.00           O  
ATOM    365  HG1 THR    23      12.486 -11.789   2.545  1.00  0.00           H  
ATOM    366  C   THR    23      13.266  -9.680  -0.536  1.00  0.00           C  
ATOM    367  O   THR    23      13.651  -9.004  -1.496  1.00  0.00           O  
ATOM    368  N   CYS    24      12.477 -10.699  -0.664  1.00  0.00           N  
ATOM    369  H   CYS    24      12.374 -11.277   0.158  1.00  0.00           H  
ATOM    370  CA  CYS    24      11.814 -11.163  -1.853  1.00  0.00           C  
ATOM    371  HA  CYS    24      12.362 -10.937  -2.768  1.00  0.00           H  
ATOM    372  CB  CYS    24      11.678 -12.667  -1.705  1.00  0.00           C  
ATOM    373  HB2 CYS    24      11.118 -13.067  -2.551  1.00  0.00           H  
ATOM    374  HB3 CYS    24      12.662 -13.126  -1.804  1.00  0.00           H  
ATOM    375  SG  CYS    24      10.740 -13.055  -0.187  1.00  0.00           S  
ATOM    376  HG  CYS    24      10.084 -14.077  -0.745  1.00  0.00           H  
ATOM    377  C   CYS    24      10.485 -10.481  -2.154  1.00  0.00           C  
ATOM    378  O   CYS    24      10.343  -9.259  -2.033  1.00  0.00           O  
TER   
END   
