# Supplementary material for: Prediction of Anticancer Peptides with High Efficacy and Low Toxicity by Hybrid Model Based on 3D Structure of Peptides
Source: Int J Mol Sci. 2021 May 26;22(11):5630. doi: 10.3390/ijms22115630 (PMC8198792; doi:10.3390/ijms22115630)
Supplement: Supplementary file 1 [file ijms-22-05630-s001.zip › Supplement2(Datasets)/ACPs(PDB)/D1/PDB(Negative)/(164)NL_satpdb12154.pdb]

EXPDTA    THEORETICAL MODEL, MODELLER 9.13 2015/09/20 22:58:31
REMARK   6 MODELLER OBJECTIVE FUNCTION:      1311.6515
REMARK   6 MODELLER BEST TEMPLATE % SEQ ID:  64.286
ATOM      1  N   GLY     1       2.007  12.481   4.237  1.00 35.19           N
ATOM      2  CA  GLY     1       1.902  11.329   3.315  1.00 35.19           C
ATOM      3  C   GLY     1       2.091  11.782   1.909  1.00 35.19           C
ATOM      4  O   GLY     1       1.132  12.095   1.206  1.00 35.19           O
ATOM      5  N   SER     2       3.359  11.826   1.471  1.00161.56           N
ATOM      6  CA  SER     2       3.653  12.268   0.147  1.00161.56           C
ATOM      7  CB  SER     2       5.161  12.351  -0.135  1.00161.56           C
ATOM      8  OG  SER     2       5.374  12.801  -1.465  1.00161.56           O
ATOM      9  C   SER     2       3.095  11.282  -0.820  1.00161.56           C
ATOM     10  O   SER     2       2.492  11.651  -1.826  1.00161.56           O
ATOM     11  N   ILE     3       3.241   9.983  -0.516  1.00156.02           N
ATOM     12  CA  ILE     3       2.842   9.020  -1.490  1.00156.02           C
ATOM     13  CB  ILE     3       3.904   8.015  -1.812  1.00156.02           C
ATOM     14  CG1 ILE     3       4.236   7.203  -0.549  1.00156.02           C
ATOM     15  CG2 ILE     3       5.108   8.746  -2.432  1.00156.02           C
ATOM     16  CD1 ILE     3       5.047   5.943  -0.832  1.00156.02           C
ATOM     17  C   ILE     3       1.695   8.252  -0.957  1.00156.02           C
ATOM     18  O   ILE     3       1.493   8.102   0.246  1.00156.02           O
ATOM     19  N   PRO     4       0.902   7.819  -1.884  1.00243.51           N
ATOM     20  CA  PRO     4      -0.209   7.019  -1.497  1.00243.51           C
ATOM     21  CD  PRO     4       0.604   8.642  -3.044  1.00243.51           C
ATOM     22  CB  PRO     4      -1.157   7.007  -2.692  1.00243.51           C
ATOM     23  CG  PRO     4      -0.867   8.349  -3.387  1.00243.51           C
ATOM     24  C   PRO     4       0.241   5.669  -1.058  1.00243.51           C
ATOM     25  O   PRO     4       1.129   5.087  -1.678  1.00243.51           O
ATOM     26  N   CYS     5      -0.359   5.181   0.036  1.00129.25           N
ATOM     27  CA  CYS     5      -0.145   3.862   0.538  1.00129.25           C
ATOM     28  CB  CYS     5      -0.706   3.658   1.966  1.00129.25           C
ATOM     29  SG  CYS     5      -0.029   2.186   2.798  1.00129.25           S
ATOM     30  C   CYS     5      -0.880   2.997  -0.430  1.00129.25           C
ATOM     31  O   CYS     5      -0.647   1.794  -0.528  1.00129.25           O
ATOM     32  N   ALA     6      -1.781   3.641  -1.199  1.00 60.55           N
ATOM     33  CA  ALA     6      -2.628   2.990  -2.155  1.00 60.55           C
ATOM     34  CB  ALA     6      -1.869   2.005  -3.062  1.00 60.55           C
ATOM     35  C   ALA     6      -3.683   2.236  -1.417  1.00 60.55           C
ATOM     36  O   ALA     6      -4.283   1.303  -1.946  1.00 60.55           O
ATOM     37  N   GLU     7      -3.945   2.644  -0.163  1.00 71.08           N
ATOM     38  CA  GLU     7      -4.992   2.025   0.589  1.00 71.08           C
ATOM     39  CB  GLU     7      -4.497   1.221   1.803  1.00 71.08           C
ATOM     40  CG  GLU     7      -5.611   0.419   2.472  1.00 71.08           C
ATOM     41  CD  GLU     7      -5.012  -0.328   3.652  1.00 71.08           C
ATOM     42  OE1 GLU     7      -3.786  -0.181   3.891  1.00 71.08           O
ATOM     43  OE2 GLU     7      -5.783  -1.057   4.334  1.00 71.08           O
ATOM     44  C   GLU     7      -5.861   3.128   1.109  1.00 71.08           C
ATOM     45  O   GLU     7      -5.414   4.266   1.241  1.00 71.08           O
ATOM     46  N   SER     8      -7.144   2.820   1.386  1.00105.20           N
ATOM     47  CA  SER     8      -8.035   3.812   1.913  1.00105.20           C
ATOM     48  CB  SER     8      -9.314   4.004   1.079  1.00105.20           C
ATOM     49  OG  SER     8      -8.992   4.487  -0.215  1.00105.20           O
ATOM     50  C   SER     8      -8.477   3.328   3.255  1.00105.20           C
ATOM     51  O   SER     8      -8.700   2.135   3.453  1.00105.20           O
ATOM     52  N   CYS     9      -8.613   4.260   4.218  1.00115.13           N
ATOM     53  CA  CYS     9      -8.982   3.882   5.550  1.00115.13           C
ATOM     54  CB  CYS     9      -8.072   4.544   6.609  1.00115.13           C
ATOM     55  SG  CYS     9      -7.803   6.320   6.322  1.00115.13           S
ATOM     56  C   CYS     9     -10.394   4.292   5.797  1.00115.13           C
ATOM     57  O   CYS     9     -10.794   4.532   6.935  1.00115.13           O
ATOM     58  N   VAL    10     -11.200   4.376   4.725  1.00 53.70           N
ATOM     59  CA  VAL    10     -12.575   4.729   4.903  1.00 53.70           C
ATOM     60  CB  VAL    10     -13.290   4.881   3.597  1.00 53.70           C
ATOM     61  CG1 VAL    10     -14.771   5.178   3.888  1.00 53.70           C
ATOM     62  CG2 VAL    10     -12.570   5.954   2.764  1.00 53.70           C
ATOM     63  C   VAL    10     -13.236   3.605   5.627  1.00 53.70           C
ATOM     64  O   VAL    10     -13.937   3.798   6.619  1.00 53.70           O
ATOM     65  N   TYR    11     -13.000   2.385   5.116  1.00114.78           N
ATOM     66  CA  TYR    11     -13.596   1.179   5.600  1.00114.78           C
ATOM     67  CB  TYR    11     -13.251   0.011   4.652  1.00114.78           C
ATOM     68  CG  TYR    11     -13.858  -1.266   5.120  1.00114.78           C
ATOM     69  CD1 TYR    11     -13.180  -2.076   6.001  1.00114.78           C
ATOM     70  CD2 TYR    11     -15.095  -1.667   4.673  1.00114.78           C
ATOM     71  CE1 TYR    11     -13.726  -3.259   6.434  1.00114.78           C
ATOM     72  CE2 TYR    11     -15.648  -2.852   5.102  1.00114.78           C
ATOM     73  CZ  TYR    11     -14.963  -3.650   5.987  1.00114.78           C
ATOM     74  OH  TYR    11     -15.523  -4.865   6.436  1.00114.78           O
ATOM     75  C   TYR    11     -13.095   0.876   6.978  1.00114.78           C
ATOM     76  O   TYR    11     -13.879   0.652   7.898  1.00114.78           O
ATOM     77  N   ILE    12     -11.762   0.908   7.162  1.00180.64           N
ATOM     78  CA  ILE    12     -11.145   0.563   8.414  1.00180.64           C
ATOM     79  CB  ILE    12     -10.661  -0.864   8.468  1.00180.64           C
ATOM     80  CG1 ILE    12      -9.733  -1.200   7.285  1.00180.64           C
ATOM     81  CG2 ILE    12     -11.881  -1.781   8.622  1.00180.64           C
ATOM     82  CD1 ILE    12      -8.351  -0.555   7.332  1.00180.64           C
ATOM     83  C   ILE    12      -9.999   1.496   8.654  1.00180.64           C
ATOM     84  O   ILE    12      -9.779   2.417   7.874  1.00180.64           O
ATOM     85  N   PRO    13      -9.301   1.333   9.754  1.00192.95           N
ATOM     86  CA  PRO    13      -8.183   2.174  10.078  1.00192.95           C
ATOM     87  CD  PRO    13      -9.828   0.667  10.935  1.00192.95           C
ATOM     88  CB  PRO    13      -7.763   1.805  11.506  1.00192.95           C
ATOM     89  CG  PRO    13      -8.598   0.555  11.853  1.00192.95           C
ATOM     90  C   PRO    13      -7.068   2.219   9.078  1.00192.95           C
ATOM     91  O   PRO    13      -6.743   3.325   8.667  1.00192.95           O
ATOM     92  N   CYS    14      -6.473   1.076   8.671  1.00149.49           N
ATOM     93  CA  CYS    14      -5.445   1.037   7.662  1.00149.49           C
ATOM     94  CB  CYS    14      -4.425   2.190   7.773  1.00149.49           C
ATOM     95  SG  CYS    14      -3.469   2.521   6.263  1.00149.49           S
ATOM     96  C   CYS    14      -4.714  -0.245   7.907  1.00149.49           C
ATOM     97  O   CYS    14      -4.025  -0.381   8.918  1.00149.49           O
ATOM     98  N   ILE    15      -4.850  -1.229   6.995  1.00136.24           N
ATOM     99  CA  ILE    15      -4.174  -2.478   7.200  1.00136.24           C
ATOM    100  CB  ILE    15      -4.555  -3.545   6.204  1.00136.24           C
ATOM    101  CG1 ILE    15      -4.040  -4.908   6.691  1.00136.24           C
ATOM    102  CG2 ILE    15      -4.074  -3.154   4.796  1.00136.24           C
ATOM    103  CD1 ILE    15      -4.737  -5.400   7.958  1.00136.24           C
ATOM    104  C   ILE    15      -2.712  -2.200   7.127  1.00136.24           C
ATOM    105  O   ILE    15      -1.930  -2.647   7.966  1.00136.24           O
ATOM    106  N   THR    16      -2.310  -1.409   6.121  1.00133.31           N
ATOM    107  CA  THR    16      -0.952  -0.996   6.034  1.00133.31           C
ATOM    108  CB  THR    16      -0.613  -0.393   4.701  1.00133.31           C
ATOM    109  OG1 THR    16      -0.903  -1.323   3.668  1.00133.31           O
ATOM    110  CG2 THR    16       0.882  -0.041   4.662  1.00133.31           C
ATOM    111  C   THR    16      -0.923   0.070   7.066  1.00133.31           C
ATOM    112  O   THR    16      -1.939   0.367   7.685  1.00133.31           O
ATOM    113  N   GLY    17       0.228   0.688   7.308  1.00227.65           N
ATOM    114  CA  GLY    17       0.224   1.645   8.367  1.00227.65           C
ATOM    115  C   GLY    17       1.029   1.019   9.456  1.00227.65           C
ATOM    116  O   GLY    17       1.762   1.699  10.169  1.00227.65           O
ATOM    117  N   ILE    18       0.904  -0.315   9.602  1.00120.28           N
ATOM    118  CA  ILE    18       1.727  -1.038  10.525  1.00120.28           C
ATOM    119  CB  ILE    18       1.351  -2.487  10.665  1.00120.28           C
ATOM    120  CG1 ILE    18       2.116  -3.113  11.842  1.00120.28           C
ATOM    121  CG2 ILE    18       1.562  -3.195   9.317  1.00120.28           C
ATOM    122  CD1 ILE    18       1.558  -4.468  12.274  1.00120.28           C
ATOM    123  C   ILE    18       3.105  -0.933   9.961  1.00120.28           C
ATOM    124  O   ILE    18       4.095  -0.816  10.681  1.00120.28           O
ATOM    125  N   ALA    19       3.162  -0.981   8.616  1.00 59.40           N
ATOM    126  CA  ALA    19       4.343  -0.869   7.815  1.00 59.40           C
ATOM    127  CB  ALA    19       4.054  -1.001   6.310  1.00 59.40           C
ATOM    128  C   ALA    19       4.907   0.493   8.048  1.00 59.40           C
ATOM    129  O   ALA    19       6.123   0.678   8.004  1.00 59.40           O
ATOM    130  N   GLY    20       4.034   1.484   8.338  1.00 64.14           N
ATOM    131  CA  GLY    20       4.517   2.826   8.505  1.00 64.14           C
ATOM    132  C   GLY    20       3.585   3.801   7.841  1.00 64.14           C
ATOM    133  O   GLY    20       3.736   5.007   8.034  1.00 64.14           O
ATOM    134  N   CYS    21       2.598   3.326   7.050  1.00 81.98           N
ATOM    135  CA  CYS    21       1.663   4.242   6.445  1.00 81.98           C
ATOM    136  CB  CYS    21       0.695   3.591   5.425  1.00 81.98           C
ATOM    137  SG  CYS    21       1.505   2.894   3.948  1.00 81.98           S
ATOM    138  C   CYS    21       0.816   4.807   7.552  1.00 81.98           C
ATOM    139  O   CYS    21       0.824   4.303   8.675  1.00 81.98           O
ATOM    140  N   SER    22       0.097   5.916   7.275  1.00 94.50           N
ATOM    141  CA  SER    22      -0.759   6.506   8.268  1.00 94.50           C
ATOM    142  CB  SER    22      -0.217   7.818   8.856  1.00 94.50           C
ATOM    143  OG  SER    22       1.012   7.589   9.524  1.00 94.50           O
ATOM    144  C   SER    22      -2.047   6.865   7.600  1.00 94.50           C
ATOM    145  O   SER    22      -2.064   7.263   6.437  1.00 94.50           O
ATOM    146  N   CYS    23      -3.169   6.745   8.339  1.00 72.37           N
ATOM    147  CA  CYS    23      -4.463   7.056   7.792  1.00 72.37           C
ATOM    148  CB  CYS    23      -5.628   6.359   8.528  1.00 72.37           C
ATOM    149  SG  CYS    23      -7.270   7.052   8.144  1.00 72.37           S
ATOM    150  C   CYS    23      -4.672   8.530   7.872  1.00 72.37           C
ATOM    151  O   CYS    23      -4.443   9.139   8.917  1.00 72.37           O
ATOM    152  N   LYS    24      -5.102   9.144   6.747  1.00140.12           N
ATOM    153  CA  LYS    24      -5.347  10.556   6.734  1.00140.12           C
ATOM    154  CB  LYS    24      -4.121  11.363   6.275  1.00140.12           C
ATOM    155  CG  LYS    24      -4.236  12.869   6.513  1.00140.12           C
ATOM    156  CD  LYS    24      -2.941  13.631   6.228  1.00140.12           C
ATOM    157  CE  LYS    24      -2.979  14.411   4.913  1.00140.12           C
ATOM    158  NZ  LYS    24      -3.393  13.520   3.808  1.00140.12           N
ATOM    159  C   LYS    24      -6.441  10.839   5.742  1.00140.12           C
ATOM    160  O   LYS    24      -6.348  10.478   4.573  1.00140.12           O
ATOM    161  N   ASN    25      -7.513  11.521   6.179  1.00166.84           N
ATOM    162  CA  ASN    25      -8.571  11.910   5.283  1.00166.84           C
ATOM    163  CB  ASN    25      -8.086  12.780   4.118  1.00166.84           C
ATOM    164  CG  ASN    25      -7.369  13.970   4.703  1.00166.84           C
ATOM    165  OD1 ASN    25      -7.743  14.480   5.756  1.00166.84           O
ATOM    166  ND2 ASN    25      -6.291  14.412   4.004  1.00166.84           N
ATOM    167  C   ASN    25      -9.166  10.716   4.619  1.00166.84           C
ATOM    168  O   ASN    25      -9.583  10.796   3.467  1.00166.84           O
ATOM    169  N   LYS    26      -9.262   9.588   5.338  1.00277.29           N
ATOM    170  CA  LYS    26      -9.819   8.385   4.789  1.00277.29           C
ATOM    171  CB  LYS    26     -11.135   8.599   4.023  1.00277.29           C
ATOM    172  CG  LYS    26     -12.295   9.100   4.876  1.00277.29           C
ATOM    173  CD  LYS    26     -13.478   9.566   4.025  1.00277.29           C
ATOM    174  CE  LYS    26     -14.586  10.256   4.819  1.00277.29           C
ATOM    175  NZ  LYS    26     -15.188   9.311   5.784  1.00277.29           N
ATOM    176  C   LYS    26      -8.871   7.801   3.787  1.00277.29           C
ATOM    177  O   LYS    26      -9.167   6.770   3.186  1.00277.29           O
ATOM    178  N   VAL    27      -7.684   8.405   3.601  1.00163.12           N
ATOM    179  CA  VAL    27      -6.766   7.810   2.668  1.00163.12           C
ATOM    180  CB  VAL    27      -6.509   8.656   1.452  1.00163.12           C
ATOM    181  CG1 VAL    27      -6.014  10.038   1.892  1.00163.12           C
ATOM    182  CG2 VAL    27      -5.526   7.902   0.541  1.00163.12           C
ATOM    183  C   VAL    27      -5.476   7.547   3.388  1.00163.12           C
ATOM    184  O   VAL    27      -5.055   8.327   4.241  1.00163.12           O
ATOM    185  N   CYS    28      -4.807   6.418   3.079  1.00 68.53           N
ATOM    186  CA  CYS    28      -3.601   6.120   3.798  1.00 68.53           C
ATOM    187  CB  CYS    28      -3.383   4.616   4.071  1.00 68.53           C
ATOM    188  SG  CYS    28      -4.548   3.953   5.298  1.00 68.53           S
ATOM    189  C   CYS    28      -2.428   6.629   3.024  1.00 68.53           C
ATOM    190  O   CYS    28      -2.248   6.310   1.851  1.00 68.53           O
ATOM    191  N   TYR    29      -1.590   7.448   3.690  1.00133.54           N
ATOM    192  CA  TYR    29      -0.430   7.985   3.046  1.00133.54           C
ATOM    193  CB  TYR    29      -0.379   9.513   2.926  1.00133.54           C
ATOM    194  CG  TYR    29      -1.300  10.020   1.875  1.00133.54           C
ATOM    195  CD1 TYR    29      -0.943   9.931   0.549  1.00133.54           C
ATOM    196  CD2 TYR    29      -2.508  10.582   2.210  1.00133.54           C
ATOM    197  CE1 TYR    29      -1.779  10.405  -0.435  1.00133.54           C
ATOM    198  CE2 TYR    29      -3.342  11.060   1.227  1.00133.54           C
ATOM    199  CZ  TYR    29      -2.983  10.972  -0.094  1.00133.54           C
ATOM    200  OH  TYR    29      -3.847  11.464  -1.095  1.00133.54           O
ATOM    201  C   TYR    29       0.766   7.650   3.867  1.00133.54           C
ATOM    202  O   TYR    29       0.672   7.417   5.072  1.00133.54           O
ATOM    203  N   TYR    30       1.936   7.596   3.201  1.00 60.88           N
ATOM    204  CA  TYR    30       3.165   7.331   3.884  1.00 60.88           C
ATOM    205  CB  TYR    30       3.713   5.916   3.623  1.00 60.88           C
ATOM    206  CG  TYR    30       4.994   5.731   4.366  1.00 60.88           C
ATOM    207  CD1 TYR    30       5.035   5.778   5.742  1.00 60.88           C
ATOM    208  CD2 TYR    30       6.158   5.470   3.679  1.00 60.88           C
ATOM    209  CE1 TYR    30       6.221   5.591   6.417  1.00 60.88           C
ATOM    210  CE2 TYR    30       7.344   5.281   4.349  1.00 60.88           C
ATOM    211  CZ  TYR    30       7.380   5.347   5.720  1.00 60.88           C
ATOM    212  OH  TYR    30       8.599   5.153   6.405  1.00 60.88           O
ATOM    213  C   TYR    30       4.168   8.343   3.429  1.00 60.88           C
ATOM    214  O   TYR    30       4.078   8.878   2.324  1.00 60.88           O
ATOM    215  N   ASN    31       5.153   8.641   4.296  1.00 44.07           N
ATOM    216  CA  ASN    31       6.154   9.613   3.970  1.00 44.07           C
ATOM    217  CB  ASN    31       6.888   9.331   2.647  1.00 44.07           C
ATOM    218  CG  ASN    31       7.896   8.213   2.881  1.00 44.07           C
ATOM    219  OD1 ASN    31       8.530   8.137   3.932  1.00 44.07           O
ATOM    220  ND2 ASN    31       8.058   7.321   1.867  1.00 44.07           N
ATOM    221  C   ASN    31       5.478  10.965   3.856  1.00 44.07           C
ATOM    222  O   ASN    31       6.046  11.858   3.174  1.00 44.07           O
ATOM    223  OXT ASN    31       4.383  11.124   4.459  1.00 44.07           O
TER     224      ASN    31
END
