# Supplementary material for: Prediction of Anticancer Peptides with High Efficacy and Low Toxicity by Hybrid Model Based on 3D Structure of Peptides
Source: Int J Mol Sci. 2021 May 26;22(11):5630. doi: 10.3390/ijms22115630 (PMC8198792; doi:10.3390/ijms22115630)
Supplement: Supplementary file 1 [file ijms-22-05630-s001.zip › Supplement2(Datasets)/ACPs(PDB)/D1/PDB(Negative)/(165)NL_satpdb12157.pdb]

ATOM      1  N   LYS     1      -2.726 -11.655   0.694  1.00  0.00           N  
ATOM      2  H   LYS     1      -2.648 -12.138  -0.190  1.00  0.00           H  
ATOM      3  CA  LYS     1      -1.551 -11.028   1.257  1.00  0.00           C  
ATOM      4  HA  LYS     1      -0.726 -11.382   0.639  1.00  0.00           H  
ATOM      5  CB  LYS     1      -1.699  -9.472   0.961  1.00  0.00           C  
ATOM      6  HB2 LYS     1      -2.686  -9.266   0.547  1.00  0.00           H  
ATOM      7  HB3 LYS     1      -1.620  -8.874   1.869  1.00  0.00           H  
ATOM      8  CG  LYS     1      -0.599  -8.803   0.030  1.00  0.00           C  
ATOM      9  HG2 LYS     1      -0.739  -7.723   0.084  1.00  0.00           H  
ATOM     10  HG3 LYS     1       0.418  -9.042   0.339  1.00  0.00           H  
ATOM     11  CD  LYS     1      -0.779  -9.323  -1.426  1.00  0.00           C  
ATOM     12  HD2 LYS     1      -0.491 -10.374  -1.434  1.00  0.00           H  
ATOM     13  HD3 LYS     1      -1.833  -9.127  -1.625  1.00  0.00           H  
ATOM     14  CE  LYS     1       0.081  -8.471  -2.345  1.00  0.00           C  
ATOM     15  HE2 LYS     1      -0.072  -7.418  -2.108  1.00  0.00           H  
ATOM     16  HE3 LYS     1       1.109  -8.690  -2.056  1.00  0.00           H  
ATOM     17  NZ  LYS     1      -0.072  -8.901  -3.769  1.00  0.00           N  
ATOM     18  HZ1 LYS     1       0.040  -9.898  -3.879  1.00  0.00           H  
ATOM     19  HZ2 LYS     1      -0.968  -8.566  -4.093  1.00  0.00           H  
ATOM     20  HZ3 LYS     1       0.608  -8.441  -4.358  1.00  0.00           H  
ATOM     21  C   LYS     1      -1.277 -11.356   2.740  1.00  0.00           C  
ATOM     22  O   LYS     1      -0.269 -10.768   3.205  1.00  0.00           O  
ATOM     23  N   ASN     2      -1.989 -12.259   3.460  1.00  0.00           N  
ATOM     24  H   ASN     2      -2.623 -12.834   2.923  1.00  0.00           H  
ATOM     25  CA  ASN     2      -2.001 -12.393   4.912  1.00  0.00           C  
ATOM     26  HA  ASN     2      -2.299 -11.397   5.242  1.00  0.00           H  
ATOM     27  CB  ASN     2      -2.998 -13.440   5.487  1.00  0.00           C  
ATOM     28  HB2 ASN     2      -2.892 -14.389   4.962  1.00  0.00           H  
ATOM     29  HB3 ASN     2      -2.865 -13.471   6.569  1.00  0.00           H  
ATOM     30  CG  ASN     2      -4.440 -13.051   5.373  1.00  0.00           C  
ATOM     31  OD1 ASN     2      -4.855 -12.597   4.299  1.00  0.00           O  
ATOM     32  ND2 ASN     2      -5.219 -13.095   6.434  1.00  0.00           N  
ATOM     33 HD21 ASN     2      -6.167 -12.791   6.265  1.00  0.00           H  
ATOM     34 HD22 ASN     2      -4.984 -13.551   7.304  1.00  0.00           H  
ATOM     35  C   ASN     2      -0.639 -12.744   5.564  1.00  0.00           C  
ATOM     36  O   ASN     2      -0.452 -12.828   6.783  1.00  0.00           O  
ATOM     37  N   TRP     3       0.394 -13.168   4.821  1.00  0.00           N  
ATOM     38  H   TRP     3       0.223 -13.429   3.860  1.00  0.00           H  
ATOM     39  CA  TRP     3       1.702 -13.587   5.316  1.00  0.00           C  
ATOM     40  HA  TRP     3       1.436 -14.366   6.031  1.00  0.00           H  
ATOM     41  CB  TRP     3       2.486 -14.270   4.231  1.00  0.00           C  
ATOM     42  HB2 TRP     3       3.150 -15.040   4.623  1.00  0.00           H  
ATOM     43  HB3 TRP     3       1.744 -14.754   3.597  1.00  0.00           H  
ATOM     44  CG  TRP     3       3.382 -13.374   3.334  1.00  0.00           C  
ATOM     45  CD1 TRP     3       2.989 -12.189   2.857  1.00  0.00           C  
ATOM     46  HD1 TRP     3       1.994 -11.792   2.995  1.00  0.00           H  
ATOM     47  NE1 TRP     3       3.966 -11.635   2.032  1.00  0.00           N  
ATOM     48  HE1 TRP     3       3.900 -10.752   1.547  1.00  0.00           H  
ATOM     49  CE2 TRP     3       5.078 -12.431   1.995  1.00  0.00           C  
ATOM     50  CZ2 TRP     3       6.328 -12.328   1.356  1.00  0.00           C  
ATOM     51  HZ2 TRP     3       6.525 -11.512   0.677  1.00  0.00           H  
ATOM     52  CH2 TRP     3       7.314 -13.367   1.548  1.00  0.00           C  
ATOM     53  HH2 TRP     3       8.265 -13.420   1.038  1.00  0.00           H  
ATOM     54  CZ3 TRP     3       6.984 -14.421   2.400  1.00  0.00           C  
ATOM     55  HZ3 TRP     3       7.704 -15.220   2.498  1.00  0.00           H  
ATOM     56  CE3 TRP     3       5.735 -14.513   3.012  1.00  0.00           C  
ATOM     57  HE3 TRP     3       5.554 -15.377   3.634  1.00  0.00           H  
ATOM     58  CD2 TRP     3       4.708 -13.557   2.808  1.00  0.00           C  
ATOM     59  C   TRP     3       2.442 -12.482   6.140  1.00  0.00           C  
ATOM     60  O   TRP     3       3.586 -12.749   6.474  1.00  0.00           O  
ATOM     61  N   LYS     4       1.873 -11.307   6.552  1.00  0.00           N  
ATOM     62  H   LYS     4       0.929 -11.103   6.256  1.00  0.00           H  
ATOM     63  CA  LYS     4       2.444 -10.335   7.458  1.00  0.00           C  
ATOM     64  HA  LYS     4       3.106 -10.828   8.169  1.00  0.00           H  
ATOM     65  CB  LYS     4       3.112  -9.257   6.630  1.00  0.00           C  
ATOM     66  HB2 LYS     4       2.358  -8.739   6.038  1.00  0.00           H  
ATOM     67  HB3 LYS     4       3.509  -8.496   7.302  1.00  0.00           H  
ATOM     68  CG  LYS     4       4.306  -9.547   5.673  1.00  0.00           C  
ATOM     69  HG2 LYS     4       3.898 -10.292   4.989  1.00  0.00           H  
ATOM     70  HG3 LYS     4       4.569  -8.608   5.185  1.00  0.00           H  
ATOM     71  CD  LYS     4       5.564 -10.119   6.360  1.00  0.00           C  
ATOM     72  HD2 LYS     4       6.045  -9.250   6.810  1.00  0.00           H  
ATOM     73  HD3 LYS     4       5.205 -10.677   7.225  1.00  0.00           H  
ATOM     74  CE  LYS     4       6.439 -10.933   5.366  1.00  0.00           C  
ATOM     75  HE2 LYS     4       6.165 -10.800   4.320  1.00  0.00           H  
ATOM     76  HE3 LYS     4       7.511 -10.748   5.433  1.00  0.00           H  
ATOM     77  NZ  LYS     4       6.264 -12.353   5.761  1.00  0.00           N  
ATOM     78  HZ1 LYS     4       6.870 -12.552   6.545  1.00  0.00           H  
ATOM     79  HZ2 LYS     4       5.264 -12.469   5.842  1.00  0.00           H  
ATOM     80  HZ3 LYS     4       6.447 -12.887   4.924  1.00  0.00           H  
ATOM     81  C   LYS     4       1.365  -9.790   8.438  1.00  0.00           C  
ATOM     82  O   LYS     4       1.332  -8.616   8.764  1.00  0.00           O  
ATOM     83  N   GLY     5       0.419 -10.601   8.999  1.00  0.00           N  
ATOM     84  H   GLY     5       0.611 -11.592   9.003  1.00  0.00           H  
ATOM     85  CA  GLY     5      -0.622 -10.231   9.941  1.00  0.00           C  
ATOM     86  HA2 GLY     5      -1.170 -11.135  10.207  1.00  0.00           H  
ATOM     87  HA3 GLY     5      -0.074  -9.908  10.827  1.00  0.00           H  
ATOM     88  C   GLY     5      -1.622  -9.174   9.528  1.00  0.00           C  
ATOM     89  O   GLY     5      -2.225  -9.454   8.502  1.00  0.00           O  
ATOM     90  N   ILE     6      -1.914  -8.088  10.283  1.00  0.00           N  
ATOM     91  H   ILE     6      -1.227  -7.904  11.000  1.00  0.00           H  
ATOM     92  CA  ILE     6      -2.954  -7.139   9.929  1.00  0.00           C  
ATOM     93  HA  ILE     6      -3.808  -7.675   9.517  1.00  0.00           H  
ATOM     94  CB  ILE     6      -3.435  -6.268  11.156  1.00  0.00           C  
ATOM     95  HB  ILE     6      -3.918  -6.973  11.833  1.00  0.00           H  
ATOM     96  CG2 ILE     6      -2.250  -5.651  12.007  1.00  0.00           C  
ATOM     97 HG21 ILE     6      -1.733  -6.448  12.541  1.00  0.00           H  
ATOM     98 HG22 ILE     6      -1.630  -5.066  11.327  1.00  0.00           H  
ATOM     99 HG23 ILE     6      -2.617  -4.966  12.772  1.00  0.00           H  
ATOM    100  CG1 ILE     6      -4.584  -5.236  10.783  1.00  0.00           C  
ATOM    101 HG12 ILE     6      -4.752  -4.585  11.641  1.00  0.00           H  
ATOM    102 HG13 ILE     6      -4.268  -4.611   9.949  1.00  0.00           H  
ATOM    103  CD1 ILE     6      -5.938  -5.847  10.373  1.00  0.00           C  
ATOM    104 HD11 ILE     6      -6.615  -5.103   9.953  1.00  0.00           H  
ATOM    105 HD12 ILE     6      -5.770  -6.705   9.722  1.00  0.00           H  
ATOM    106 HD13 ILE     6      -6.408  -6.217  11.284  1.00  0.00           H  
ATOM    107  C   ILE     6      -2.732  -6.288   8.630  1.00  0.00           C  
ATOM    108  O   ILE     6      -3.613  -6.192   7.821  1.00  0.00           O  
ATOM    109  N   ALA     7      -1.482  -5.869   8.478  1.00  0.00           N  
ATOM    110  H   ALA     7      -0.856  -6.031   9.254  1.00  0.00           H  
ATOM    111  CA  ALA     7      -0.903  -5.392   7.261  1.00  0.00           C  
ATOM    112  HA  ALA     7      -1.269  -4.408   6.965  1.00  0.00           H  
ATOM    113  CB  ALA     7       0.605  -5.190   7.422  1.00  0.00           C  
ATOM    114  HB1 ALA     7       0.646  -4.343   8.106  1.00  0.00           H  
ATOM    115  HB2 ALA     7       1.069  -6.085   7.837  1.00  0.00           H  
ATOM    116  HB3 ALA     7       1.063  -4.899   6.477  1.00  0.00           H  
ATOM    117  C   ALA     7      -1.125  -6.320   6.075  1.00  0.00           C  
ATOM    118  O   ALA     7      -1.495  -5.856   4.989  1.00  0.00           O  
ATOM    119  N   GLY     8      -1.033  -7.655   6.231  1.00  0.00           N  
ATOM    120  H   GLY     8      -0.672  -7.917   7.137  1.00  0.00           H  
ATOM    121  CA  GLY     8      -1.283  -8.710   5.263  1.00  0.00           C  
ATOM    122  HA2 GLY     8      -0.523  -8.610   4.488  1.00  0.00           H  
ATOM    123  HA3 GLY     8      -1.150  -9.660   5.780  1.00  0.00           H  
ATOM    124  C   GLY     8      -2.767  -8.843   4.793  1.00  0.00           C  
ATOM    125  O   GLY     8      -3.105  -9.552   3.850  1.00  0.00           O  
ATOM    126  N   MET     9      -3.646  -8.131   5.583  1.00  0.00           N  
ATOM    127  H   MET     9      -3.222  -7.706   6.395  1.00  0.00           H  
ATOM    128  CA  MET     9      -5.085  -8.029   5.291  1.00  0.00           C  
ATOM    129  HA  MET     9      -5.364  -8.743   4.516  1.00  0.00           H  
ATOM    130  CB  MET     9      -5.908  -8.433   6.564  1.00  0.00           C  
ATOM    131  HB2 MET     9      -5.274  -9.136   7.106  1.00  0.00           H  
ATOM    132  HB3 MET     9      -5.908  -7.665   7.338  1.00  0.00           H  
ATOM    133  CG  MET     9      -7.331  -8.879   6.320  1.00  0.00           C  
ATOM    134  HG2 MET     9      -7.858  -9.103   7.248  1.00  0.00           H  
ATOM    135  HG3 MET     9      -7.891  -8.071   5.850  1.00  0.00           H  
ATOM    136  SD  MET     9      -7.427 -10.399   5.331  1.00  0.00           S  
ATOM    137  CE  MET     9      -9.234 -10.674   5.276  1.00  0.00           C  
ATOM    138  HE1 MET     9      -9.791 -10.471   6.191  1.00  0.00           H  
ATOM    139  HE2 MET     9      -9.687 -10.056   4.500  1.00  0.00           H  
ATOM    140  HE3 MET     9      -9.391 -11.742   5.122  1.00  0.00           H  
ATOM    141  C   MET     9      -5.346  -6.659   4.834  1.00  0.00           C  
ATOM    142  O   MET     9      -5.846  -6.488   3.736  1.00  0.00           O  
ATOM    143  N   ALA    10      -5.224  -5.654   5.655  1.00  0.00           N  
ATOM    144  H   ALA    10      -4.802  -5.743   6.568  1.00  0.00           H  
ATOM    145  CA  ALA    10      -5.572  -4.218   5.326  1.00  0.00           C  
ATOM    146  HA  ALA    10      -6.654  -4.265   5.209  1.00  0.00           H  
ATOM    147  CB  ALA    10      -5.197  -3.377   6.556  1.00  0.00           C  
ATOM    148  HB1 ALA    10      -5.386  -2.341   6.277  1.00  0.00           H  
ATOM    149  HB2 ALA    10      -5.731  -3.595   7.481  1.00  0.00           H  
ATOM    150  HB3 ALA    10      -4.146  -3.530   6.802  1.00  0.00           H  
ATOM    151  C   ALA    10      -4.971  -3.662   4.064  1.00  0.00           C  
ATOM    152  O   ALA    10      -5.562  -2.851   3.343  1.00  0.00           O  
ATOM    153  N   LYS    11      -3.725  -4.008   3.767  1.00  0.00           N  
ATOM    154  H   LYS    11      -3.304  -4.714   4.355  1.00  0.00           H  
ATOM    155  CA  LYS    11      -3.010  -3.563   2.555  1.00  0.00           C  
ATOM    156  HA  LYS    11      -3.084  -2.476   2.597  1.00  0.00           H  
ATOM    157  CB  LYS    11      -1.534  -4.010   2.675  1.00  0.00           C  
ATOM    158  HB2 LYS    11      -1.176  -3.619   3.627  1.00  0.00           H  
ATOM    159  HB3 LYS    11      -1.565  -5.094   2.565  1.00  0.00           H  
ATOM    160  CG  LYS    11      -0.614  -3.496   1.546  1.00  0.00           C  
ATOM    161  HG2 LYS    11       0.347  -4.008   1.577  1.00  0.00           H  
ATOM    162  HG3 LYS    11      -1.018  -3.865   0.604  1.00  0.00           H  
ATOM    163  CD  LYS    11      -0.437  -1.949   1.441  1.00  0.00           C  
ATOM    164  HD2 LYS    11      -1.385  -1.618   1.865  1.00  0.00           H  
ATOM    165  HD3 LYS    11       0.359  -1.593   2.095  1.00  0.00           H  
ATOM    166  CE  LYS    11      -0.213  -1.407   0.033  1.00  0.00           C  
ATOM    167  HE2 LYS    11      -0.069  -0.345   0.230  1.00  0.00           H  
ATOM    168  HE3 LYS    11       0.688  -1.856  -0.384  1.00  0.00           H  
ATOM    169  NZ  LYS    11      -1.387  -1.451  -0.818  1.00  0.00           N  
ATOM    170  HZ1 LYS    11      -1.793  -2.371  -0.913  1.00  0.00           H  
ATOM    171  HZ2 LYS    11      -2.196  -1.074  -0.346  1.00  0.00           H  
ATOM    172  HZ3 LYS    11      -1.385  -0.928  -1.682  1.00  0.00           H  
ATOM    173  C   LYS    11      -3.628  -3.926   1.195  1.00  0.00           C  
ATOM    174  O   LYS    11      -3.312  -3.329   0.144  1.00  0.00           O  
ATOM    175  N   LYS    12      -4.562  -4.861   1.203  1.00  0.00           N  
ATOM    176  H   LYS    12      -4.750  -5.393   2.040  1.00  0.00           H  
ATOM    177  CA  LYS    12      -5.353  -5.173   0.059  1.00  0.00           C  
ATOM    178  HA  LYS    12      -4.706  -5.363  -0.798  1.00  0.00           H  
ATOM    179  CB  LYS    12      -6.214  -6.437   0.295  1.00  0.00           C  
ATOM    180  HB2 LYS    12      -6.931  -6.263   1.097  1.00  0.00           H  
ATOM    181  HB3 LYS    12      -6.688  -6.767  -0.629  1.00  0.00           H  
ATOM    182  CG  LYS    12      -5.343  -7.653   0.665  1.00  0.00           C  
ATOM    183  HG2 LYS    12      -4.780  -7.965  -0.215  1.00  0.00           H  
ATOM    184  HG3 LYS    12      -4.892  -7.494   1.644  1.00  0.00           H  
ATOM    185  CD  LYS    12      -6.290  -8.905   0.849  1.00  0.00           C  
ATOM    186  HD2 LYS    12      -7.107  -8.649   1.523  1.00  0.00           H  
ATOM    187  HD3 LYS    12      -6.857  -9.050  -0.070  1.00  0.00           H  
ATOM    188  CE  LYS    12      -5.685 -10.282   1.145  1.00  0.00           C  
ATOM    189  HE2 LYS    12      -6.489 -10.984   0.926  1.00  0.00           H  
ATOM    190  HE3 LYS    12      -4.827 -10.461   0.498  1.00  0.00           H  
ATOM    191  NZ  LYS    12      -5.235 -10.535   2.537  1.00  0.00           N  
ATOM    192  HZ1 LYS    12      -4.430  -9.956   2.728  1.00  0.00           H  
ATOM    193  HZ2 LYS    12      -5.963 -10.255   3.178  1.00  0.00           H  
ATOM    194  HZ3 LYS    12      -4.832 -11.455   2.644  1.00  0.00           H  
ATOM    195  C   LYS    12      -6.288  -4.065  -0.379  1.00  0.00           C  
ATOM    196  O   LYS    12      -6.454  -3.890  -1.544  1.00  0.00           O  
ATOM    197  N   LEU    13      -6.992  -3.348   0.551  1.00  0.00           N  
ATOM    198  H   LEU    13      -6.859  -3.594   1.522  1.00  0.00           H  
ATOM    199  CA  LEU    13      -7.802  -2.158   0.304  1.00  0.00           C  
ATOM    200  HA  LEU    13      -8.308  -2.184  -0.661  1.00  0.00           H  
ATOM    201  CB  LEU    13      -8.926  -2.133   1.350  1.00  0.00           C  
ATOM    202  HB2 LEU    13      -9.653  -2.945   1.349  1.00  0.00           H  
ATOM    203  HB3 LEU    13      -8.405  -2.045   2.303  1.00  0.00           H  
ATOM    204  CG  LEU    13      -9.794  -0.870   1.337  1.00  0.00           C  
ATOM    205  HG  LEU    13      -9.152   0.003   1.449  1.00  0.00           H  
ATOM    206  CD1 LEU    13     -10.647  -0.693  -0.002  1.00  0.00           C  
ATOM    207 HD11 LEU    13     -11.321   0.154   0.125  1.00  0.00           H  
ATOM    208 HD12 LEU    13     -10.081  -0.506  -0.914  1.00  0.00           H  
ATOM    209 HD13 LEU    13     -11.240  -1.592  -0.177  1.00  0.00           H  
ATOM    210  CD2 LEU    13     -10.738  -0.838   2.583  1.00  0.00           C  
ATOM    211 HD21 LEU    13     -11.254   0.122   2.608  1.00  0.00           H  
ATOM    212 HD22 LEU    13     -11.491  -1.608   2.416  1.00  0.00           H  
ATOM    213 HD23 LEU    13     -10.112  -0.941   3.470  1.00  0.00           H  
ATOM    214  C   LEU    13      -7.019  -0.818   0.383  1.00  0.00           C  
ATOM    215  O   LEU    13      -7.114   0.016  -0.521  1.00  0.00           O  
ATOM    216  N   LEU    14      -6.229  -0.658   1.453  1.00  0.00           N  
ATOM    217  H   LEU    14      -6.255  -1.425   2.110  1.00  0.00           H  
ATOM    218  CA  LEU    14      -5.352   0.499   1.733  1.00  0.00           C  
ATOM    219  HA  LEU    14      -6.011   1.359   1.852  1.00  0.00           H  
ATOM    220  CB  LEU    14      -4.693   0.278   3.164  1.00  0.00           C  
ATOM    221  HB2 LEU    14      -5.515   0.087   3.854  1.00  0.00           H  
ATOM    222  HB3 LEU    14      -4.121  -0.648   3.214  1.00  0.00           H  
ATOM    223  CG  LEU    14      -3.940   1.444   3.752  1.00  0.00           C  
ATOM    224  HG  LEU    14      -3.291   1.825   2.964  1.00  0.00           H  
ATOM    225  CD1 LEU    14      -4.727   2.633   4.161  1.00  0.00           C  
ATOM    226 HD11 LEU    14      -4.074   3.499   4.062  1.00  0.00           H  
ATOM    227 HD12 LEU    14      -5.561   2.748   3.468  1.00  0.00           H  
ATOM    228 HD13 LEU    14      -5.075   2.461   5.180  1.00  0.00           H  
ATOM    229  CD2 LEU    14      -2.893   1.095   4.778  1.00  0.00           C  
ATOM    230 HD21 LEU    14      -2.217   0.295   4.477  1.00  0.00           H  
ATOM    231 HD22 LEU    14      -2.300   1.981   5.005  1.00  0.00           H  
ATOM    232 HD23 LEU    14      -3.495   0.660   5.577  1.00  0.00           H  
ATOM    233  C   LEU    14      -4.263   0.686   0.664  1.00  0.00           C  
ATOM    234  O   LEU    14      -3.149   0.185   0.814  1.00  0.00           O  
ATOM    235  N   GLY    15      -4.629   1.368  -0.392  1.00  0.00           N  
ATOM    236  H   GLY    15      -5.571   1.732  -0.388  1.00  0.00           H  
ATOM    237  CA  GLY    15      -3.731   1.573  -1.501  1.00  0.00           C  
ATOM    238  HA2 GLY    15      -3.901   2.470  -2.095  1.00  0.00           H  
ATOM    239  HA3 GLY    15      -2.720   1.661  -1.101  1.00  0.00           H  
ATOM    240  C   GLY    15      -3.627   0.474  -2.494  1.00  0.00           C  
ATOM    241  O   GLY    15      -2.570   0.286  -3.130  1.00  0.00           O  
ATOM    242  N   LYS    16      -4.725  -0.309  -2.560  1.00  0.00           N  
ATOM    243  H   LYS    16      -5.504   0.022  -2.010  1.00  0.00           H  
ATOM    244  CA  LYS    16      -5.040  -1.456  -3.445  1.00  0.00           C  
ATOM    245  HA  LYS    16      -5.894  -1.988  -3.027  1.00  0.00           H  
ATOM    246  CB  LYS    16      -5.623  -0.893  -4.783  1.00  0.00           C  
ATOM    247  HB2 LYS    16      -5.802  -1.762  -5.416  1.00  0.00           H  
ATOM    248  HB3 LYS    16      -6.560  -0.364  -4.614  1.00  0.00           H  
ATOM    249  CG  LYS    16      -4.710  -0.007  -5.620  1.00  0.00           C  
ATOM    250  HG2 LYS    16      -4.750   0.874  -4.980  1.00  0.00           H  
ATOM    251  HG3 LYS    16      -3.687  -0.384  -5.603  1.00  0.00           H  
ATOM    252  CD  LYS    16      -5.129   0.346  -7.052  1.00  0.00           C  
ATOM    253  HD2 LYS    16      -6.138   0.758  -7.055  1.00  0.00           H  
ATOM    254  HD3 LYS    16      -4.360   0.991  -7.477  1.00  0.00           H  
ATOM    255  CE  LYS    16      -5.164  -0.861  -8.044  1.00  0.00           C  
ATOM    256  HE2 LYS    16      -5.983  -1.525  -7.766  1.00  0.00           H  
ATOM    257  HE3 LYS    16      -5.390  -0.454  -9.030  1.00  0.00           H  
ATOM    258  NZ  LYS    16      -3.797  -1.517  -8.056  1.00  0.00           N  
ATOM    259  HZ1 LYS    16      -3.799  -2.312  -8.679  1.00  0.00           H  
ATOM    260  HZ2 LYS    16      -3.029  -0.903  -8.289  1.00  0.00           H  
ATOM    261  HZ3 LYS    16      -3.604  -1.902  -7.143  1.00  0.00           H  
ATOM    262  C   LYS    16      -4.048  -2.564  -3.528  1.00  0.00           C  
ATOM    263  O   LYS    16      -2.900  -2.492  -3.127  1.00  0.00           O  
ATOM    264  N   ASN    17      -4.534  -3.688  -4.114  1.00  0.00           N  
ATOM    265  H   ASN    17      -5.533  -3.808  -4.202  1.00  0.00           H  
ATOM    266  CA  ASN    17      -3.674  -4.846  -4.398  1.00  0.00           C  
ATOM    267  HA  ASN    17      -2.960  -4.947  -3.581  1.00  0.00           H  
ATOM    268  CB  ASN    17      -4.480  -6.098  -4.387  1.00  0.00           C  
ATOM    269  HB2 ASN    17      -4.608  -6.226  -3.312  1.00  0.00           H  
ATOM    270  HB3 ASN    17      -5.419  -6.061  -4.940  1.00  0.00           H  
ATOM    271  CG  ASN    17      -3.623  -7.226  -4.972  1.00  0.00           C  
ATOM    272  OD1 ASN    17      -2.688  -7.681  -4.339  1.00  0.00           O  
ATOM    273  ND2 ASN    17      -3.924  -7.875  -6.087  1.00  0.00           N  
ATOM    274 HD21 ASN    17      -3.407  -8.649  -6.480  1.00  0.00           H  
ATOM    275 HD22 ASN    17      -4.821  -7.671  -6.505  1.00  0.00           H  
ATOM    276  C   ASN    17      -2.867  -4.641  -5.700  1.00  0.00           C  
ATOM    277  O   ASN    17      -3.248  -3.966  -6.656  1.00  0.00           O  
ATOM    278  N   TRP    18      -1.681  -5.212  -5.759  1.00  0.00           N  
ATOM    279  H   TRP    18      -1.390  -5.844  -5.027  1.00  0.00           H  
ATOM    280  CA  TRP    18      -0.830  -5.144  -6.973  1.00  0.00           C  
ATOM    281  HA  TRP    18      -1.401  -5.251  -7.895  1.00  0.00           H  
ATOM    282  CB  TRP    18       0.060  -3.924  -7.041  1.00  0.00           C  
ATOM    283  HB2 TRP    18       0.002  -3.363  -6.108  1.00  0.00           H  
ATOM    284  HB3 TRP    18       1.098  -4.223  -7.190  1.00  0.00           H  
ATOM    285  CG  TRP    18      -0.345  -2.876  -8.094  1.00  0.00           C  
ATOM    286  CD1 TRP    18      -0.327  -3.167  -9.432  1.00  0.00           C  
ATOM    287  HD1 TRP    18      -0.066  -4.127  -9.853  1.00  0.00           H  
ATOM    288  NE1 TRP    18      -0.710  -2.010 -10.132  1.00  0.00           N  
ATOM    289  HE1 TRP    18      -0.565  -1.929 -11.128  1.00  0.00           H  
ATOM    290  CE2 TRP    18      -0.892  -0.974  -9.282  1.00  0.00           C  
ATOM    291  CZ2 TRP    18      -1.262   0.367  -9.492  1.00  0.00           C  
ATOM    292  HZ2 TRP    18      -1.162   0.905 -10.423  1.00  0.00           H  
ATOM    293  CH2 TRP    18      -1.426   1.185  -8.381  1.00  0.00           C  
ATOM    294  HH2 TRP    18      -1.612   2.229  -8.586  1.00  0.00           H  
ATOM    295  CZ3 TRP    18      -1.408   0.595  -7.069  1.00  0.00           C  
ATOM    296  HZ3 TRP    18      -1.691   1.245  -6.255  1.00  0.00           H  
ATOM    297  CE3 TRP    18      -1.127  -0.730  -6.887  1.00  0.00           C  
ATOM    298  HE3 TRP    18      -1.123  -1.167  -5.899  1.00  0.00           H  
ATOM    299  CD2 TRP    18      -0.810  -1.536  -7.948  1.00  0.00           C  
ATOM    300  C   TRP    18       0.072  -6.334  -6.943  1.00  0.00           C  
ATOM    301  O   TRP    18      -0.015  -7.199  -6.103  1.00  0.00           O  
TER   
END   
