# Supplementary material for: Prediction of Anticancer Peptides with High Efficacy and Low Toxicity by Hybrid Model Based on 3D Structure of Peptides
Source: Int J Mol Sci. 2021 May 26;22(11):5630. doi: 10.3390/ijms22115630 (PMC8198792; doi:10.3390/ijms22115630)
Supplement: Supplementary file 1 [file ijms-22-05630-s001.zip › Supplement2(Datasets)/ACPs(PDB)/D1/PDB(Negative)/(166)NL_satpdb12167.pdb]

ATOM      1  N   VAL     1     -16.556   5.949  12.967  1.00  0.00           N  
ATOM      2  H   VAL     1     -16.501   6.876  12.570  1.00  0.00           H  
ATOM      3  CA  VAL     1     -15.627   5.714  14.029  1.00  0.00           C  
ATOM      4  HA  VAL     1     -16.175   5.288  14.870  1.00  0.00           H  
ATOM      5  CB  VAL     1     -14.622   4.610  13.706  1.00  0.00           C  
ATOM      6  HB  VAL     1     -13.963   4.552  14.572  1.00  0.00           H  
ATOM      7  CG1 VAL     1     -15.531   3.330  13.600  1.00  0.00           C  
ATOM      8 HG11 VAL     1     -14.939   2.508  13.197  1.00  0.00           H  
ATOM      9 HG12 VAL     1     -16.097   3.069  14.494  1.00  0.00           H  
ATOM     10 HG13 VAL     1     -16.302   3.469  12.843  1.00  0.00           H  
ATOM     11  CG2 VAL     1     -13.653   4.808  12.530  1.00  0.00           C  
ATOM     12 HG21 VAL     1     -13.058   3.895  12.540  1.00  0.00           H  
ATOM     13 HG22 VAL     1     -14.212   4.950  11.605  1.00  0.00           H  
ATOM     14 HG23 VAL     1     -13.102   5.705  12.812  1.00  0.00           H  
ATOM     15  C   VAL     1     -14.952   6.982  14.659  1.00  0.00           C  
ATOM     16  O   VAL     1     -15.156   8.029  14.152  1.00  0.00           O  
ATOM     17  N   PHE     2     -14.083   6.825  15.648  1.00  0.00           N  
ATOM     18  H   PHE     2     -14.067   5.896  16.044  1.00  0.00           H  
ATOM     19  CA  PHE     2     -13.578   7.986  16.459  1.00  0.00           C  
ATOM     20  HA  PHE     2     -14.057   8.919  16.162  1.00  0.00           H  
ATOM     21  CB  PHE     2     -13.893   7.730  17.923  1.00  0.00           C  
ATOM     22  HB2 PHE     2     -13.820   8.700  18.415  1.00  0.00           H  
ATOM     23  HB3 PHE     2     -14.901   7.338  18.056  1.00  0.00           H  
ATOM     24  CG  PHE     2     -12.952   6.899  18.840  1.00  0.00           C  
ATOM     25  CD1 PHE     2     -13.358   5.576  19.220  1.00  0.00           C  
ATOM     26  HD1 PHE     2     -14.313   5.125  18.997  1.00  0.00           H  
ATOM     27  CE1 PHE     2     -12.447   4.815  20.042  1.00  0.00           C  
ATOM     28  HE1 PHE     2     -12.755   3.815  20.313  1.00  0.00           H  
ATOM     29  CZ  PHE     2     -11.186   5.249  20.399  1.00  0.00           C  
ATOM     30  HZ  PHE     2     -10.514   4.568  20.900  1.00  0.00           H  
ATOM     31  CE2 PHE     2     -10.815   6.571  20.074  1.00  0.00           C  
ATOM     32  HE2 PHE     2      -9.822   6.913  20.326  1.00  0.00           H  
ATOM     33  CD2 PHE     2     -11.681   7.446  19.322  1.00  0.00           C  
ATOM     34  HD2 PHE     2     -11.483   8.506  19.278  1.00  0.00           H  
ATOM     35  C   PHE     2     -12.072   8.308  16.361  1.00  0.00           C  
ATOM     36  O   PHE     2     -11.680   9.442  16.411  1.00  0.00           O  
ATOM     37  N   GLN     3     -11.272   7.252  16.155  1.00  0.00           N  
ATOM     38  H   GLN     3     -11.804   6.435  15.892  1.00  0.00           H  
ATOM     39  CA  GLN     3      -9.888   7.331  15.687  1.00  0.00           C  
ATOM     40  HA  GLN     3      -9.551   8.335  15.428  1.00  0.00           H  
ATOM     41  CB  GLN     3      -8.953   6.741  16.692  1.00  0.00           C  
ATOM     42  HB2 GLN     3      -7.957   6.969  16.311  1.00  0.00           H  
ATOM     43  HB3 GLN     3      -8.975   7.338  17.604  1.00  0.00           H  
ATOM     44  CG  GLN     3      -9.170   5.225  17.106  1.00  0.00           C  
ATOM     45  HG2 GLN     3     -10.129   5.107  17.610  1.00  0.00           H  
ATOM     46  HG3 GLN     3      -9.463   4.634  16.238  1.00  0.00           H  
ATOM     47  CD  GLN     3      -8.038   4.637  17.974  1.00  0.00           C  
ATOM     48  OE1 GLN     3      -7.282   5.303  18.687  1.00  0.00           O  
ATOM     49  NE2 GLN     3      -7.853   3.352  17.966  1.00  0.00           N  
ATOM     50 HE21 GLN     3      -6.977   3.078  18.389  1.00  0.00           H  
ATOM     51 HE22 GLN     3      -8.382   2.604  17.542  1.00  0.00           H  
ATOM     52  C   GLN     3      -9.886   6.518  14.341  1.00  0.00           C  
ATOM     53  O   GLN     3     -10.756   5.633  14.156  1.00  0.00           O  
ATOM     54  N   PHE     4      -8.919   6.847  13.405  1.00  0.00           N  
ATOM     55  H   PHE     4      -8.184   7.497  13.643  1.00  0.00           H  
ATOM     56  CA  PHE     4      -8.761   6.141  12.149  1.00  0.00           C  
ATOM     57  HA  PHE     4      -9.592   5.438  12.197  1.00  0.00           H  
ATOM     58  CB  PHE     4      -9.115   6.997  10.913  1.00  0.00           C  
ATOM     59  HB2 PHE     4     -10.115   7.399  11.073  1.00  0.00           H  
ATOM     60  HB3 PHE     4      -8.469   7.874  10.886  1.00  0.00           H  
ATOM     61  CG  PHE     4      -8.843   6.223   9.618  1.00  0.00           C  
ATOM     62  CD1 PHE     4      -7.590   6.336   8.945  1.00  0.00           C  
ATOM     63  HD1 PHE     4      -6.886   7.096   9.249  1.00  0.00           H  
ATOM     64  CE1 PHE     4      -7.430   5.610   7.764  1.00  0.00           C  
ATOM     65  HE1 PHE     4      -6.563   5.671   7.123  1.00  0.00           H  
ATOM     66  CZ  PHE     4      -8.465   4.725   7.340  1.00  0.00           C  
ATOM     67  HZ  PHE     4      -8.335   4.157   6.431  1.00  0.00           H  
ATOM     68  CE2 PHE     4      -9.757   4.705   7.997  1.00  0.00           C  
ATOM     69  HE2 PHE     4     -10.504   4.010   7.644  1.00  0.00           H  
ATOM     70  CD2 PHE     4      -9.936   5.462   9.177  1.00  0.00           C  
ATOM     71  HD2 PHE     4     -10.842   5.293   9.739  1.00  0.00           H  
ATOM     72  C   PHE     4      -7.414   5.456  11.974  1.00  0.00           C  
ATOM     73  O   PHE     4      -6.434   5.982  12.510  1.00  0.00           O  
ATOM     74  N   LEU     5      -7.293   4.311  11.231  1.00  0.00           N  
ATOM     75  H   LEU     5      -8.158   4.005  10.810  1.00  0.00           H  
ATOM     76  CA  LEU     5      -6.078   3.543  11.024  1.00  0.00           C  
ATOM     77  HA  LEU     5      -5.886   3.052  11.978  1.00  0.00           H  
ATOM     78  CB  LEU     5      -6.363   2.334  10.115  1.00  0.00           C  
ATOM     79  HB2 LEU     5      -7.195   1.752  10.511  1.00  0.00           H  
ATOM     80  HB3 LEU     5      -6.551   2.626   9.081  1.00  0.00           H  
ATOM     81  CG  LEU     5      -5.241   1.300  10.066  1.00  0.00           C  
ATOM     82  HG  LEU     5      -4.370   1.782   9.621  1.00  0.00           H  
ATOM     83  CD1 LEU     5      -4.889   0.710  11.357  1.00  0.00           C  
ATOM     84 HD11 LEU     5      -4.100  -0.040  11.301  1.00  0.00           H  
ATOM     85 HD12 LEU     5      -4.414   1.324  12.122  1.00  0.00           H  
ATOM     86 HD13 LEU     5      -5.779   0.211  11.739  1.00  0.00           H  
ATOM     87  CD2 LEU     5      -5.782   0.213   9.072  1.00  0.00           C  
ATOM     88 HD21 LEU     5      -6.006   0.664   8.105  1.00  0.00           H  
ATOM     89 HD22 LEU     5      -5.087  -0.626   9.102  1.00  0.00           H  
ATOM     90 HD23 LEU     5      -6.726  -0.140   9.486  1.00  0.00           H  
ATOM     91  C   LEU     5      -4.807   4.323  10.795  1.00  0.00           C  
ATOM     92  O   LEU     5      -3.734   3.816  11.153  1.00  0.00           O  
ATOM     93  N   GLY     6      -4.906   5.490  10.216  1.00  0.00           N  
ATOM     94  H   GLY     6      -5.803   5.654   9.783  1.00  0.00           H  
ATOM     95  CA  GLY     6      -3.835   6.486  10.128  1.00  0.00           C  
ATOM     96  HA2 GLY     6      -3.188   6.183   9.304  1.00  0.00           H  
ATOM     97  HA3 GLY     6      -4.347   7.428   9.932  1.00  0.00           H  
ATOM     98  C   GLY     6      -2.916   6.700  11.332  1.00  0.00           C  
ATOM     99  O   GLY     6      -1.727   6.976  11.230  1.00  0.00           O  
ATOM    100  N   LYS     7      -3.447   6.446  12.488  1.00  0.00           N  
ATOM    101  H   LYS     7      -4.437   6.248  12.510  1.00  0.00           H  
ATOM    102  CA  LYS     7      -2.678   6.658  13.745  1.00  0.00           C  
ATOM    103  HA  LYS     7      -2.007   7.504  13.597  1.00  0.00           H  
ATOM    104  CB  LYS     7      -3.687   7.174  14.788  1.00  0.00           C  
ATOM    105  HB2 LYS     7      -4.177   8.050  14.362  1.00  0.00           H  
ATOM    106  HB3 LYS     7      -4.445   6.523  15.222  1.00  0.00           H  
ATOM    107  CG  LYS     7      -2.951   7.688  16.131  1.00  0.00           C  
ATOM    108  HG2 LYS     7      -2.527   6.965  16.828  1.00  0.00           H  
ATOM    109  HG3 LYS     7      -2.177   8.372  15.781  1.00  0.00           H  
ATOM    110  CD  LYS     7      -3.929   8.589  16.934  1.00  0.00           C  
ATOM    111  HD2 LYS     7      -3.357   9.031  17.750  1.00  0.00           H  
ATOM    112  HD3 LYS     7      -4.131   9.455  16.305  1.00  0.00           H  
ATOM    113  CE  LYS     7      -5.178   7.957  17.496  1.00  0.00           C  
ATOM    114  HE2 LYS     7      -5.871   8.782  17.663  1.00  0.00           H  
ATOM    115  HE3 LYS     7      -5.674   7.319  16.764  1.00  0.00           H  
ATOM    116  NZ  LYS     7      -4.943   7.168  18.708  1.00  0.00           N  
ATOM    117  HZ1 LYS     7      -4.381   6.332  18.633  1.00  0.00           H  
ATOM    118  HZ2 LYS     7      -4.607   7.698  19.499  1.00  0.00           H  
ATOM    119  HZ3 LYS     7      -5.835   6.834  19.044  1.00  0.00           H  
ATOM    120  C   LYS     7      -1.871   5.420  14.108  1.00  0.00           C  
ATOM    121  O   LYS     7      -1.182   5.251  15.132  1.00  0.00           O  
ATOM    122  N   ILE     8      -2.038   4.406  13.263  1.00  0.00           N  
ATOM    123  H   ILE     8      -2.833   4.544  12.655  1.00  0.00           H  
ATOM    124  CA  ILE     8      -1.336   3.140  13.302  1.00  0.00           C  
ATOM    125  HA  ILE     8      -2.126   2.453  13.001  1.00  0.00           H  
ATOM    126  CB  ILE     8      -0.259   3.155  12.161  1.00  0.00           C  
ATOM    127  HB  ILE     8      -0.809   3.484  11.279  1.00  0.00           H  
ATOM    128  CG2 ILE     8       0.876   4.167  12.267  1.00  0.00           C  
ATOM    129 HG21 ILE     8       1.588   4.098  11.445  1.00  0.00           H  
ATOM    130 HG22 ILE     8       0.538   5.199  12.175  1.00  0.00           H  
ATOM    131 HG23 ILE     8       1.491   3.951  13.141  1.00  0.00           H  
ATOM    132  CG1 ILE     8       0.313   1.790  11.856  1.00  0.00           C  
ATOM    133 HG12 ILE     8       0.928   1.837  10.957  1.00  0.00           H  
ATOM    134 HG13 ILE     8       1.039   1.536  12.628  1.00  0.00           H  
ATOM    135  CD1 ILE     8      -0.619   0.483  11.735  1.00  0.00           C  
ATOM    136 HD11 ILE     8      -1.286   0.663  10.892  1.00  0.00           H  
ATOM    137 HD12 ILE     8      -0.031  -0.422  11.581  1.00  0.00           H  
ATOM    138 HD13 ILE     8      -1.205   0.332  12.641  1.00  0.00           H  
ATOM    139  C   ILE     8      -0.954   2.581  14.682  1.00  0.00           C  
ATOM    140  O   ILE     8      -1.690   1.778  15.270  1.00  0.00           O  
ATOM    141  N   ILE     9       0.279   2.867  15.217  1.00  0.00           N  
ATOM    142  H   ILE     9       0.814   3.602  14.777  1.00  0.00           H  
ATOM    143  CA  ILE     9       0.861   2.357  16.501  1.00  0.00           C  
ATOM    144  HA  ILE     9       0.908   1.269  16.463  1.00  0.00           H  
ATOM    145  CB  ILE     9       2.310   2.883  16.714  1.00  0.00           C  
ATOM    146  HB  ILE     9       2.756   2.532  15.783  1.00  0.00           H  
ATOM    147  CG2 ILE     9       2.516   4.417  16.521  1.00  0.00           C  
ATOM    148 HG21 ILE     9       3.480   4.693  16.093  1.00  0.00           H  
ATOM    149 HG22 ILE     9       1.702   4.794  15.903  1.00  0.00           H  
ATOM    150 HG23 ILE     9       2.430   4.898  17.495  1.00  0.00           H  
ATOM    151  CG1 ILE     9       3.002   2.374  17.911  1.00  0.00           C  
ATOM    152 HG12 ILE     9       3.940   2.915  18.037  1.00  0.00           H  
ATOM    153 HG13 ILE     9       2.289   2.653  18.687  1.00  0.00           H  
ATOM    154  CD1 ILE     9       3.259   0.858  18.066  1.00  0.00           C  
ATOM    155 HD11 ILE     9       4.155   0.827  17.445  1.00  0.00           H  
ATOM    156 HD12 ILE     9       3.469   0.590  19.101  1.00  0.00           H  
ATOM    157 HD13 ILE     9       2.477   0.185  17.712  1.00  0.00           H  
ATOM    158  C   ILE     9      -0.012   2.732  17.654  1.00  0.00           C  
ATOM    159  O   ILE     9      -0.186   1.935  18.549  1.00  0.00           O  
ATOM    160  N   HIE    10      -0.474   3.958  17.653  1.00  0.00           N  
ATOM    161  H   HIE    10      -0.225   4.478  16.824  1.00  0.00           H  
ATOM    162  CA  HIE    10      -1.328   4.487  18.711  1.00  0.00           C  
ATOM    163  HA  HIE    10      -1.341   3.912  19.637  1.00  0.00           H  
ATOM    164  CB  HIE    10      -0.839   5.904  19.058  1.00  0.00           C  
ATOM    165  HB2 HIE    10       0.248   5.970  19.097  1.00  0.00           H  
ATOM    166  HB3 HIE    10      -0.960   6.667  18.289  1.00  0.00           H  
ATOM    167  CG  HIE    10      -1.454   6.529  20.388  1.00  0.00           C  
ATOM    168  ND1 HIE    10      -2.514   7.444  20.424  1.00  0.00           N  
ATOM    169  CE1 HIE    10      -2.704   7.632  21.781  1.00  0.00           C  
ATOM    170  HE1 HIE    10      -3.410   8.260  22.305  1.00  0.00           H  
ATOM    171  NE2 HIE    10      -1.782   6.919  22.497  1.00  0.00           N  
ATOM    172  HE2 HIE    10      -1.749   6.968  23.505  1.00  0.00           H  
ATOM    173  CD2 HIE    10      -1.080   6.114  21.653  1.00  0.00           C  
ATOM    174  HD2 HIE    10      -0.254   5.434  21.796  1.00  0.00           H  
ATOM    175  C   HIE    10      -2.834   4.406  18.185  1.00  0.00           C  
ATOM    176  O   HIE    10      -3.728   4.577  18.997  1.00  0.00           O  
ATOM    177  N   HIE    11      -3.195   3.981  16.973  1.00  0.00           N  
ATOM    178  H   HIE    11      -2.516   3.792  16.250  1.00  0.00           H  
ATOM    179  CA  HIE    11      -4.485   3.271  16.921  1.00  0.00           C  
ATOM    180  HA  HIE    11      -5.248   3.900  17.380  1.00  0.00           H  
ATOM    181  CB  HIE    11      -4.877   3.195  15.430  1.00  0.00           C  
ATOM    182  HB2 HIE    11      -4.933   4.251  15.166  1.00  0.00           H  
ATOM    183  HB3 HIE    11      -4.090   2.612  14.951  1.00  0.00           H  
ATOM    184  CG  HIE    11      -6.066   2.487  15.026  1.00  0.00           C  
ATOM    185  ND1 HIE    11      -7.280   3.108  14.781  1.00  0.00           N  
ATOM    186  CE1 HIE    11      -8.067   2.035  14.606  1.00  0.00           C  
ATOM    187  HE1 HIE    11      -9.120   2.160  14.402  1.00  0.00           H  
ATOM    188  NE2 HIE    11      -7.448   0.911  14.551  1.00  0.00           N  
ATOM    189  HE2 HIE    11      -7.882   0.014  14.388  1.00  0.00           H  
ATOM    190  CD2 HIE    11      -6.117   1.173  14.705  1.00  0.00           C  
ATOM    191  HD2 HIE    11      -5.347   0.471  14.989  1.00  0.00           H  
ATOM    192  C   HIE    11      -4.447   1.917  17.683  1.00  0.00           C  
ATOM    193  O   HIE    11      -5.401   1.591  18.444  1.00  0.00           O  
ATOM    194  N   VAL    12      -3.386   1.085  17.478  1.00  0.00           N  
ATOM    195  H   VAL    12      -2.763   1.469  16.782  1.00  0.00           H  
ATOM    196  CA  VAL    12      -3.159  -0.250  18.030  1.00  0.00           C  
ATOM    197  HA  VAL    12      -4.053  -0.868  17.945  1.00  0.00           H  
ATOM    198  CB  VAL    12      -1.965  -1.019  17.411  1.00  0.00           C  
ATOM    199  HB  VAL    12      -1.210  -0.243  17.288  1.00  0.00           H  
ATOM    200  CG1 VAL    12      -1.407  -2.116  18.355  1.00  0.00           C  
ATOM    201 HG11 VAL    12      -0.905  -1.677  19.218  1.00  0.00           H  
ATOM    202 HG12 VAL    12      -2.247  -2.665  18.779  1.00  0.00           H  
ATOM    203 HG13 VAL    12      -0.657  -2.763  17.900  1.00  0.00           H  
ATOM    204  CG2 VAL    12      -2.219  -1.652  16.094  1.00  0.00           C  
ATOM    205 HG21 VAL    12      -2.620  -0.903  15.411  1.00  0.00           H  
ATOM    206 HG22 VAL    12      -1.250  -2.023  15.761  1.00  0.00           H  
ATOM    207 HG23 VAL    12      -2.920  -2.487  16.076  1.00  0.00           H  
ATOM    208  C   VAL    12      -2.989  -0.063  19.474  1.00  0.00           C  
ATOM    209  O   VAL    12      -3.953  -0.356  20.186  1.00  0.00           O  
ATOM    210  N   GLY    13      -1.953   0.506  20.124  1.00  0.00           N  
ATOM    211  H   GLY    13      -1.207   0.911  19.576  1.00  0.00           H  
ATOM    212  CA  GLY    13      -1.891   0.886  21.541  1.00  0.00           C  
ATOM    213  HA2 GLY    13      -2.539   0.280  22.175  1.00  0.00           H  
ATOM    214  HA3 GLY    13      -0.853   0.748  21.844  1.00  0.00           H  
ATOM    215  C   GLY    13      -2.349   2.322  21.753  1.00  0.00           C  
ATOM    216  O   GLY    13      -1.604   3.250  22.155  1.00  0.00           O  
ATOM    217  N   ASN    14      -3.663   2.478  21.643  1.00  0.00           N  
ATOM    218  H   ASN    14      -4.178   1.742  21.181  1.00  0.00           H  
ATOM    219  CA  ASN    14      -4.346   3.633  22.066  1.00  0.00           C  
ATOM    220  HA  ASN    14      -3.774   4.513  21.772  1.00  0.00           H  
ATOM    221  CB  ASN    14      -5.735   3.658  21.391  1.00  0.00           C  
ATOM    222  HB2 ASN    14      -5.547   3.552  20.322  1.00  0.00           H  
ATOM    223  HB3 ASN    14      -6.413   2.865  21.707  1.00  0.00           H  
ATOM    224  CG  ASN    14      -6.379   5.057  21.615  1.00  0.00           C  
ATOM    225  OD1 ASN    14      -5.915   6.050  21.101  1.00  0.00           O  
ATOM    226  ND2 ASN    14      -7.449   5.068  22.417  1.00  0.00           N  
ATOM    227 HD21 ASN    14      -7.815   5.971  22.683  1.00  0.00           H  
ATOM    228 HD22 ASN    14      -7.679   4.232  22.934  1.00  0.00           H  
ATOM    229  C   ASN    14      -4.461   3.690  23.633  1.00  0.00           C  
ATOM    230  O   ASN    14      -5.442   3.188  24.174  1.00  0.00           O  
ATOM    231  N   PHE    15      -3.467   4.285  24.309  1.00  0.00           N  
ATOM    232  H   PHE    15      -2.586   4.472  23.854  1.00  0.00           H  
ATOM    233  CA  PHE    15      -3.472   4.377  25.806  1.00  0.00           C  
ATOM    234  HA  PHE    15      -4.462   4.126  26.187  1.00  0.00           H  
ATOM    235  CB  PHE    15      -2.471   3.411  26.458  1.00  0.00           C  
ATOM    236  HB2 PHE    15      -2.755   2.427  26.085  1.00  0.00           H  
ATOM    237  HB3 PHE    15      -1.441   3.532  26.122  1.00  0.00           H  
ATOM    238  CG  PHE    15      -2.429   3.467  27.966  1.00  0.00           C  
ATOM    239  CD1 PHE    15      -1.187   3.669  28.592  1.00  0.00           C  
ATOM    240  HD1 PHE    15      -0.301   3.691  27.975  1.00  0.00           H  
ATOM    241  CE1 PHE    15      -0.976   3.827  29.983  1.00  0.00           C  
ATOM    242  HE1 PHE    15      -0.002   3.903  30.443  1.00  0.00           H  
ATOM    243  CZ  PHE    15      -2.125   3.768  30.791  1.00  0.00           C  
ATOM    244  HZ  PHE    15      -2.041   3.938  31.855  1.00  0.00           H  
ATOM    245  CE2 PHE    15      -3.367   3.557  30.158  1.00  0.00           C  
ATOM    246  HE2 PHE    15      -4.266   3.393  30.733  1.00  0.00           H  
ATOM    247  CD2 PHE    15      -3.508   3.343  28.755  1.00  0.00           C  
ATOM    248  HD2 PHE    15      -4.432   3.122  28.240  1.00  0.00           H  
ATOM    249  C   PHE    15      -3.116   5.893  26.101  1.00  0.00           C  
ATOM    250  O   PHE    15      -2.698   6.515  25.104  1.00  0.00           O  
ATOM    251  N   VAL    16      -3.363   6.422  27.309  1.00  0.00           N  
ATOM    252  H   VAL    16      -3.817   5.907  28.050  1.00  0.00           H  
ATOM    253  CA  VAL    16      -3.144   7.817  27.658  1.00  0.00           C  
ATOM    254  HA  VAL    16      -2.171   8.167  27.311  1.00  0.00           H  
ATOM    255  CB  VAL    16      -4.201   8.728  27.010  1.00  0.00           C  
ATOM    256  HB  VAL    16      -4.266   8.567  25.934  1.00  0.00           H  
ATOM    257  CG1 VAL    16      -5.600   8.615  27.624  1.00  0.00           C  
ATOM    258 HG11 VAL    16      -5.716   8.983  28.644  1.00  0.00           H  
ATOM    259 HG12 VAL    16      -6.247   9.152  26.930  1.00  0.00           H  
ATOM    260 HG13 VAL    16      -6.021   7.610  27.642  1.00  0.00           H  
ATOM    261  CG2 VAL    16      -3.718  10.173  27.144  1.00  0.00           C  
ATOM    262 HG21 VAL    16      -3.655  10.440  28.199  1.00  0.00           H  
ATOM    263 HG22 VAL    16      -2.738  10.210  26.668  1.00  0.00           H  
ATOM    264 HG23 VAL    16      -4.427  10.787  26.589  1.00  0.00           H  
ATOM    265  C   VAL    16      -3.071   7.958  29.221  1.00  0.00           C  
ATOM    266  O   VAL    16      -3.749   7.194  29.874  1.00  0.00           O  
ATOM    267  N   HIE    17      -2.237   8.865  29.681  1.00  0.00           N  
ATOM    268  H   HIE    17      -1.731   9.342  28.949  1.00  0.00           H  
ATOM    269  CA  HIE    17      -1.620   9.012  31.004  1.00  0.00           C  
ATOM    270  HA  HIE    17      -2.500   9.249  31.602  1.00  0.00           H  
ATOM    271  CB  HIE    17      -1.088   7.682  31.472  1.00  0.00           C  
ATOM    272  HB2 HIE    17      -1.902   6.970  31.334  1.00  0.00           H  
ATOM    273  HB3 HIE    17      -0.355   7.266  30.780  1.00  0.00           H  
ATOM    274  CG  HIE    17      -0.806   7.659  32.967  1.00  0.00           C  
ATOM    275  ND1 HIE    17      -1.645   7.849  34.041  1.00  0.00           N  
ATOM    276  CE1 HIE    17      -0.853   7.974  35.125  1.00  0.00           C  
ATOM    277  HE1 HIE    17      -1.194   8.048  36.147  1.00  0.00           H  
ATOM    278  NE2 HIE    17       0.380   7.636  34.825  1.00  0.00           N  
ATOM    279  HE2 HIE    17       1.140   7.552  35.484  1.00  0.00           H  
ATOM    280  CD2 HIE    17       0.494   7.538  33.437  1.00  0.00           C  
ATOM    281  HD2 HIE    17       1.400   7.489  32.850  1.00  0.00           H  
ATOM    282  C   HIE    17      -0.714  10.259  31.201  1.00  0.00           C  
ATOM    283  O   HIE    17      -0.261  10.864  30.197  1.00  0.00           O  
ATOM    284  N   GLY    18      -0.378  10.621  32.439  1.00  0.00           N  
ATOM    285  H   GLY    18      -0.834  10.162  33.214  1.00  0.00           H  
ATOM    286  CA  GLY    18       0.852  11.422  32.672  1.00  0.00           C  
ATOM    287  HA2 GLY    18       0.871  12.307  32.035  1.00  0.00           H  
ATOM    288  HA3 GLY    18       0.791  11.701  33.724  1.00  0.00           H  
ATOM    289  C   GLY    18       2.093  10.670  32.548  1.00  0.00           C  
ATOM    290  O   GLY    18       2.649  10.202  33.511  1.00  0.00           O  
ATOM    291  N   PHE    19       2.543  10.420  31.314  1.00  0.00           N  
ATOM    292  H   PHE    19       1.971  10.734  30.543  1.00  0.00           H  
ATOM    293  CA  PHE    19       3.741   9.653  31.057  1.00  0.00           C  
ATOM    294  HA  PHE    19       3.759   8.648  31.478  1.00  0.00           H  
ATOM    295  CB  PHE    19       3.849   9.438  29.528  1.00  0.00           C  
ATOM    296  HB2 PHE    19       3.981  10.417  29.067  1.00  0.00           H  
ATOM    297  HB3 PHE    19       4.735   8.834  29.334  1.00  0.00           H  
ATOM    298  CG  PHE    19       2.692   8.645  28.932  1.00  0.00           C  
ATOM    299  CD1 PHE    19       2.461   7.312  29.373  1.00  0.00           C  
ATOM    300  HD1 PHE    19       3.139   6.855  30.079  1.00  0.00           H  
ATOM    301  CE1 PHE    19       1.524   6.478  28.677  1.00  0.00           C  
ATOM    302  HE1 PHE    19       1.425   5.451  28.998  1.00  0.00           H  
ATOM    303  CZ  PHE    19       0.704   7.043  27.711  1.00  0.00           C  
ATOM    304  HZ  PHE    19       0.215   6.415  26.981  1.00  0.00           H  
ATOM    305  CE2 PHE    19       0.819   8.416  27.384  1.00  0.00           C  
ATOM    306  HE2 PHE    19       0.292   8.858  26.551  1.00  0.00           H  
ATOM    307  CD2 PHE    19       1.816   9.194  28.024  1.00  0.00           C  
ATOM    308  HD2 PHE    19       2.025  10.225  27.782  1.00  0.00           H  
ATOM    309  C   PHE    19       4.985  10.360  31.625  1.00  0.00           C  
ATOM    310  O   PHE    19       5.428  11.391  31.079  1.00  0.00           O  
ATOM    311  N   SER    20       5.606   9.622  32.616  1.00  0.00           N  
ATOM    312  H   SER    20       5.016   8.864  32.928  1.00  0.00           H  
ATOM    313  CA  SER    20       6.806   9.824  33.409  1.00  0.00           C  
ATOM    314  HA  SER    20       7.646   9.454  32.821  1.00  0.00           H  
ATOM    315  CB  SER    20       7.096  11.314  33.767  1.00  0.00           C  
ATOM    316  HB2 SER    20       6.317  11.816  34.341  1.00  0.00           H  
ATOM    317  HB3 SER    20       7.971  11.158  34.397  1.00  0.00           H  
ATOM    318  OG  SER    20       7.437  12.101  32.664  1.00  0.00           O  
ATOM    319  HG  SER    20       6.701  12.078  32.049  1.00  0.00           H  
ATOM    320  C   SER    20       6.776   9.010  34.675  1.00  0.00           C  
ATOM    321  O   SER    20       7.743   8.380  35.046  1.00  0.00           O  
ATOM    322  N   HIE    21       5.576   8.860  35.218  1.00  0.00           N  
ATOM    323  H   HIE    21       4.815   9.426  34.873  1.00  0.00           H  
ATOM    324  CA  HIE    21       5.136   7.749  36.119  1.00  0.00           C  
ATOM    325  HA  HIE    21       5.991   7.169  36.468  1.00  0.00           H  
ATOM    326  CB  HIE    21       4.380   8.390  37.327  1.00  0.00           C  
ATOM    327  HB2 HIE    21       4.923   9.267  37.678  1.00  0.00           H  
ATOM    328  HB3 HIE    21       3.431   8.702  36.891  1.00  0.00           H  
ATOM    329  CG  HIE    21       4.215   7.410  38.449  1.00  0.00           C  
ATOM    330  ND1 HIE    21       4.686   6.117  38.479  1.00  0.00           N  
ATOM    331  CE1 HIE    21       4.419   5.702  39.750  1.00  0.00           C  
ATOM    332  HE1 HIE    21       4.684   4.746  40.178  1.00  0.00           H  
ATOM    333  NE2 HIE    21       3.946   6.738  40.527  1.00  0.00           N  
ATOM    334  HE2 HIE    21       3.942   6.754  41.537  1.00  0.00           H  
ATOM    335  CD2 HIE    21       3.758   7.824  39.704  1.00  0.00           C  
ATOM    336  HD2 HIE    21       3.654   8.858  39.996  1.00  0.00           H  
ATOM    337  C   HIE    21       4.366   6.748  35.285  1.00  0.00           C  
ATOM    338  O   HIE    21       3.861   7.101  34.210  1.00  0.00           O  
ATOM    339  N   VAL    22       4.069   5.546  35.778  1.00  0.00           N  
ATOM    340  H   VAL    22       4.278   5.348  36.746  1.00  0.00           H  
ATOM    341  CA  VAL    22       3.267   4.494  35.071  1.00  0.00           C  
ATOM    342  HA  VAL    22       2.388   5.007  34.679  1.00  0.00           H  
ATOM    343  CB  VAL    22       4.086   3.754  34.027  1.00  0.00           C  
ATOM    344  HB  VAL    22       4.695   4.485  33.496  1.00  0.00           H  
ATOM    345  CG1 VAL    22       5.049   2.747  34.634  1.00  0.00           C  
ATOM    346 HG11 VAL    22       4.565   1.835  34.983  1.00  0.00           H  
ATOM    347 HG12 VAL    22       5.854   2.544  33.929  1.00  0.00           H  
ATOM    348 HG13 VAL    22       5.473   3.262  35.496  1.00  0.00           H  
ATOM    349  CG2 VAL    22       3.303   3.094  32.915  1.00  0.00           C  
ATOM    350 HG21 VAL    22       2.919   3.854  32.234  1.00  0.00           H  
ATOM    351 HG22 VAL    22       3.916   2.426  32.310  1.00  0.00           H  
ATOM    352 HG23 VAL    22       2.467   2.491  33.269  1.00  0.00           H  
ATOM    353  C   VAL    22       2.800   3.529  36.171  1.00  0.00           C  
ATOM    354  O   VAL    22       3.402   3.517  37.286  1.00  0.00           O  
ATOM    355  N   PHE    23       1.655   2.787  35.869  1.00  0.00           N  
ATOM    356  H   PHE    23       1.234   2.878  34.955  1.00  0.00           H  
ATOM    357  CA  PHE    23       1.144   1.724  36.739  1.00  0.00           C  
ATOM    358  HA  PHE    23       1.493   2.009  37.731  1.00  0.00           H  
ATOM    359  CB  PHE    23      -0.420   1.762  36.513  1.00  0.00           C  
ATOM    360  HB2 PHE    23      -0.549   1.381  35.500  1.00  0.00           H  
ATOM    361  HB3 PHE    23      -0.872   1.005  37.155  1.00  0.00           H  
ATOM    362  CG  PHE    23      -1.208   3.039  36.653  1.00  0.00           C  
ATOM    363  CD1 PHE    23      -1.712   3.767  35.540  1.00  0.00           C  
ATOM    364  HD1 PHE    23      -1.569   3.274  34.590  1.00  0.00           H  
ATOM    365  CE1 PHE    23      -2.421   4.976  35.781  1.00  0.00           C  
ATOM    366  HE1 PHE    23      -2.876   5.583  35.013  1.00  0.00           H  
ATOM    367  CZ  PHE    23      -2.545   5.464  37.113  1.00  0.00           C  
ATOM    368  HZ  PHE    23      -3.096   6.387  37.215  1.00  0.00           H  
ATOM    369  CE2 PHE    23      -2.079   4.743  38.216  1.00  0.00           C  
ATOM    370  HE2 PHE    23      -2.180   5.039  39.249  1.00  0.00           H  
ATOM    371  CD2 PHE    23      -1.383   3.522  37.954  1.00  0.00           C  
ATOM    372  HD2 PHE    23      -0.908   3.097  38.826  1.00  0.00           H  
ATOM    373  C   PHE    23       1.652   0.275  36.501  1.00  0.00           C  
ATOM    374  O   PHE    23       1.988   0.042  35.308  1.00  0.00           O  
TER   
END   
