# Supplementary material for: Prediction of Anticancer Peptides with High Efficacy and Low Toxicity by Hybrid Model Based on 3D Structure of Peptides
Source: Int J Mol Sci. 2021 May 26;22(11):5630. doi: 10.3390/ijms22115630 (PMC8198792; doi:10.3390/ijms22115630)
Supplement: Supplementary file 1 [file ijms-22-05630-s001.zip › Supplement2(Datasets)/ACPs(PDB)/D1/PDB(Negative)/(167)NL_satpdb12170.pdb]

ATOM      1  N   PHE     1       4.409 -20.371 -11.600  1.00  0.00           N  
ATOM      2  H   PHE     1       4.022 -20.656 -10.712  1.00  0.00           H  
ATOM      3  CA  PHE     1       3.446 -19.973 -12.632  1.00  0.00           C  
ATOM      4  HA  PHE     1       4.018 -19.711 -13.522  1.00  0.00           H  
ATOM      5  CB  PHE     1       2.465 -21.132 -13.010  1.00  0.00           C  
ATOM      6  HB2 PHE     1       1.635 -20.797 -13.632  1.00  0.00           H  
ATOM      7  HB3 PHE     1       2.932 -21.837 -13.698  1.00  0.00           H  
ATOM      8  CG  PHE     1       1.821 -21.843 -11.822  1.00  0.00           C  
ATOM      9  CD1 PHE     1       0.605 -21.448 -11.240  1.00  0.00           C  
ATOM     10  HD1 PHE     1       0.013 -20.646 -11.656  1.00  0.00           H  
ATOM     11  CE1 PHE     1       0.057 -22.289 -10.192  1.00  0.00           C  
ATOM     12  HE1 PHE     1      -0.954 -22.150  -9.838  1.00  0.00           H  
ATOM     13  CZ  PHE     1       0.765 -23.350  -9.649  1.00  0.00           C  
ATOM     14  HZ  PHE     1       0.361 -23.947  -8.845  1.00  0.00           H  
ATOM     15  CE2 PHE     1       1.993 -23.755 -10.260  1.00  0.00           C  
ATOM     16  HE2 PHE     1       2.553 -24.517  -9.738  1.00  0.00           H  
ATOM     17  CD2 PHE     1       2.467 -23.007 -11.359  1.00  0.00           C  
ATOM     18  HD2 PHE     1       3.355 -23.410 -11.823  1.00  0.00           H  
ATOM     19  C   PHE     1       2.675 -18.639 -12.240  1.00  0.00           C  
ATOM     20  O   PHE     1       1.591 -18.323 -12.750  1.00  0.00           O  
ATOM     21  N   HIE     2       3.169 -17.840 -11.241  1.00  0.00           N  
ATOM     22  H   HIE     2       3.922 -18.195 -10.668  1.00  0.00           H  
ATOM     23  CA  HIE     2       2.494 -16.650 -10.705  1.00  0.00           C  
ATOM     24  HA  HIE     2       1.999 -16.127 -11.524  1.00  0.00           H  
ATOM     25  CB  HIE     2       1.470 -17.152  -9.698  1.00  0.00           C  
ATOM     26  HB2 HIE     2       0.892 -17.975 -10.117  1.00  0.00           H  
ATOM     27  HB3 HIE     2       1.817 -17.676  -8.808  1.00  0.00           H  
ATOM     28  CG  HIE     2       0.557 -16.143  -9.114  1.00  0.00           C  
ATOM     29  ND1 HIE     2       0.818 -14.782  -8.754  1.00  0.00           N  
ATOM     30  CE1 HIE     2      -0.340 -14.294  -8.226  1.00  0.00           C  
ATOM     31  HE1 HIE     2      -0.425 -13.356  -7.698  1.00  0.00           H  
ATOM     32  NE2 HIE     2      -1.220 -15.274  -8.257  1.00  0.00           N  
ATOM     33  HE2 HIE     2      -2.212 -15.247  -8.069  1.00  0.00           H  
ATOM     34  CD2 HIE     2      -0.723 -16.428  -8.822  1.00  0.00           C  
ATOM     35  HD2 HIE     2      -1.234 -17.356  -9.030  1.00  0.00           H  
ATOM     36  C   HIE     2       3.593 -15.801 -10.137  1.00  0.00           C  
ATOM     37  O   HIE     2       4.405 -16.376  -9.370  1.00  0.00           O  
ATOM     38  N   PRO     3       3.645 -14.463 -10.324  1.00  0.00           N  
ATOM     39  CD  PRO     3       2.824 -13.660 -11.232  1.00  0.00           C  
ATOM     40  HD2 PRO     3       1.762 -13.665 -10.987  1.00  0.00           H  
ATOM     41  HD3 PRO     3       3.079 -13.987 -12.240  1.00  0.00           H  
ATOM     42  CG  PRO     3       3.315 -12.222 -11.044  1.00  0.00           C  
ATOM     43  HG2 PRO     3       2.514 -11.488 -11.136  1.00  0.00           H  
ATOM     44  HG3 PRO     3       4.156 -12.046 -11.715  1.00  0.00           H  
ATOM     45  CB  PRO     3       3.681 -12.225  -9.631  1.00  0.00           C  
ATOM     46  HB2 PRO     3       2.799 -12.095  -9.005  1.00  0.00           H  
ATOM     47  HB3 PRO     3       4.337 -11.395  -9.370  1.00  0.00           H  
ATOM     48  CA  PRO     3       4.380 -13.536  -9.471  1.00  0.00           C  
ATOM     49  HA  PRO     3       5.376 -13.417  -9.898  1.00  0.00           H  
ATOM     50  C   PRO     3       4.492 -13.926  -8.004  1.00  0.00           C  
ATOM     51  O   PRO     3       5.596 -13.913  -7.458  1.00  0.00           O  
ATOM     52  N   SER     4       3.404 -14.272  -7.253  1.00  0.00           N  
ATOM     53  H   SER     4       2.465 -14.118  -7.592  1.00  0.00           H  
ATOM     54  CA  SER     4       3.456 -14.605  -5.808  1.00  0.00           C  
ATOM     55  HA  SER     4       4.042 -13.903  -5.215  1.00  0.00           H  
ATOM     56  CB  SER     4       2.043 -14.586  -5.278  1.00  0.00           C  
ATOM     57  HB2 SER     4       1.411 -15.223  -5.896  1.00  0.00           H  
ATOM     58  HB3 SER     4       1.993 -14.940  -4.248  1.00  0.00           H  
ATOM     59  OG  SER     4       1.429 -13.349  -5.373  1.00  0.00           O  
ATOM     60  HG  SER     4       0.737 -13.418  -4.711  1.00  0.00           H  
ATOM     61  C   SER     4       4.146 -15.955  -5.550  1.00  0.00           C  
ATOM     62  O   SER     4       4.475 -16.150  -4.389  1.00  0.00           O  
ATOM     63  N   LEU     5       4.316 -16.849  -6.540  1.00  0.00           N  
ATOM     64  H   LEU     5       3.950 -16.584  -7.443  1.00  0.00           H  
ATOM     65  CA  LEU     5       5.151 -18.022  -6.360  1.00  0.00           C  
ATOM     66  HA  LEU     5       5.197 -18.270  -5.300  1.00  0.00           H  
ATOM     67  CB  LEU     5       4.598 -19.193  -7.177  1.00  0.00           C  
ATOM     68  HB2 LEU     5       4.658 -18.840  -8.207  1.00  0.00           H  
ATOM     69  HB3 LEU     5       5.191 -20.100  -7.057  1.00  0.00           H  
ATOM     70  CG  LEU     5       3.145 -19.638  -6.947  1.00  0.00           C  
ATOM     71  HG  LEU     5       2.452 -18.860  -7.267  1.00  0.00           H  
ATOM     72  CD1 LEU     5       2.853 -20.820  -7.866  1.00  0.00           C  
ATOM     73 HD11 LEU     5       1.814 -21.139  -7.783  1.00  0.00           H  
ATOM     74 HD12 LEU     5       2.897 -20.534  -8.917  1.00  0.00           H  
ATOM     75 HD13 LEU     5       3.538 -21.650  -7.699  1.00  0.00           H  
ATOM     76  CD2 LEU     5       2.744 -19.934  -5.495  1.00  0.00           C  
ATOM     77 HD21 LEU     5       2.922 -19.138  -4.772  1.00  0.00           H  
ATOM     78 HD22 LEU     5       1.710 -20.277  -5.449  1.00  0.00           H  
ATOM     79 HD23 LEU     5       3.314 -20.828  -5.243  1.00  0.00           H  
ATOM     80  C   LEU     5       6.613 -17.748  -6.811  1.00  0.00           C  
ATOM     81  O   LEU     5       7.591 -18.265  -6.272  1.00  0.00           O  
ATOM     82  N   TRP     6       6.774 -16.831  -7.758  1.00  0.00           N  
ATOM     83  H   TRP     6       5.954 -16.474  -8.228  1.00  0.00           H  
ATOM     84  CA  TRP     6       8.075 -16.437  -8.214  1.00  0.00           C  
ATOM     85  HA  TRP     6       8.627 -17.376  -8.257  1.00  0.00           H  
ATOM     86  CB  TRP     6       8.063 -15.875  -9.654  1.00  0.00           C  
ATOM     87  HB2 TRP     6       7.443 -14.979  -9.665  1.00  0.00           H  
ATOM     88  HB3 TRP     6       9.032 -15.531 -10.013  1.00  0.00           H  
ATOM     89  CG  TRP     6       7.574 -16.704 -10.894  1.00  0.00           C  
ATOM     90  CD1 TRP     6       7.681 -18.041 -10.953  1.00  0.00           C  
ATOM     91  HD1 TRP     6       8.235 -18.580 -10.198  1.00  0.00           H  
ATOM     92  NE1 TRP     6       7.131 -18.591 -12.098  1.00  0.00           N  
ATOM     93  HE1 TRP     6       6.942 -19.578 -12.195  1.00  0.00           H  
ATOM     94  CE2 TRP     6       6.536 -17.564 -12.863  1.00  0.00           C  
ATOM     95  CZ2 TRP     6       5.892 -17.574 -14.164  1.00  0.00           C  
ATOM     96  HZ2 TRP     6       5.922 -18.384 -14.879  1.00  0.00           H  
ATOM     97  CH2 TRP     6       5.417 -16.371 -14.634  1.00  0.00           C  
ATOM     98  HH2 TRP     6       4.918 -16.335 -15.591  1.00  0.00           H  
ATOM     99  CZ3 TRP     6       5.532 -15.217 -13.870  1.00  0.00           C  
ATOM    100  HZ3 TRP     6       5.105 -14.273 -14.174  1.00  0.00           H  
ATOM    101  CE3 TRP     6       6.171 -15.235 -12.591  1.00  0.00           C  
ATOM    102  HE3 TRP     6       6.237 -14.315 -12.029  1.00  0.00           H  
ATOM    103  CD2 TRP     6       6.753 -16.381 -12.033  1.00  0.00           C  
ATOM    104  C   TRP     6       8.883 -15.558  -7.191  1.00  0.00           C  
ATOM    105  O   TRP     6      10.124 -15.502  -7.270  1.00  0.00           O  
ATOM    106  N   VAL     7       8.169 -14.995  -6.222  1.00  0.00           N  
ATOM    107  H   VAL     7       7.202 -14.758  -6.387  1.00  0.00           H  
ATOM    108  CA  VAL     7       8.744 -14.138  -5.197  1.00  0.00           C  
ATOM    109  HA  VAL     7       9.458 -13.516  -5.738  1.00  0.00           H  
ATOM    110  CB  VAL     7       7.645 -13.255  -4.594  1.00  0.00           C  
ATOM    111  HB  VAL     7       6.850 -13.251  -5.340  1.00  0.00           H  
ATOM    112  CG1 VAL     7       6.917 -13.755  -3.287  1.00  0.00           C  
ATOM    113 HG11 VAL     7       6.546 -14.754  -3.517  1.00  0.00           H  
ATOM    114 HG12 VAL     7       7.570 -13.744  -2.414  1.00  0.00           H  
ATOM    115 HG13 VAL     7       6.030 -13.165  -3.056  1.00  0.00           H  
ATOM    116  CG2 VAL     7       8.085 -11.781  -4.380  1.00  0.00           C  
ATOM    117 HG21 VAL     7       7.219 -11.296  -3.929  1.00  0.00           H  
ATOM    118 HG22 VAL     7       8.878 -11.844  -3.636  1.00  0.00           H  
ATOM    119 HG23 VAL     7       8.354 -11.249  -5.293  1.00  0.00           H  
ATOM    120  C   VAL     7       9.524 -14.896  -4.062  1.00  0.00           C  
ATOM    121  O   VAL     7      10.229 -14.404  -3.183  1.00  0.00           O  
ATOM    122  N   LEU     8       9.254 -16.190  -4.073  1.00  0.00           N  
ATOM    123  H   LEU     8       8.622 -16.491  -4.802  1.00  0.00           H  
ATOM    124  CA  LEU     8       9.674 -17.180  -3.141  1.00  0.00           C  
ATOM    125  HA  LEU     8       9.924 -16.675  -2.209  1.00  0.00           H  
ATOM    126  CB  LEU     8       8.568 -18.204  -2.794  1.00  0.00           C  
ATOM    127  HB2 LEU     8       8.302 -18.683  -3.736  1.00  0.00           H  
ATOM    128  HB3 LEU     8       8.948 -18.859  -2.009  1.00  0.00           H  
ATOM    129  CG  LEU     8       7.304 -17.500  -2.219  1.00  0.00           C  
ATOM    130  HG  LEU     8       6.891 -16.852  -2.991  1.00  0.00           H  
ATOM    131  CD1 LEU     8       6.176 -18.461  -1.898  1.00  0.00           C  
ATOM    132 HD11 LEU     8       6.557 -19.247  -1.247  1.00  0.00           H  
ATOM    133 HD12 LEU     8       5.457 -17.904  -1.298  1.00  0.00           H  
ATOM    134 HD13 LEU     8       5.730 -18.867  -2.806  1.00  0.00           H  
ATOM    135  CD2 LEU     8       7.630 -16.604  -0.994  1.00  0.00           C  
ATOM    136 HD21 LEU     8       6.687 -16.181  -0.650  1.00  0.00           H  
ATOM    137 HD22 LEU     8       7.960 -17.273  -0.200  1.00  0.00           H  
ATOM    138 HD23 LEU     8       8.332 -15.782  -1.134  1.00  0.00           H  
ATOM    139  C   LEU     8      11.015 -17.845  -3.521  1.00  0.00           C  
ATOM    140  O   LEU     8      11.886 -17.133  -4.037  1.00  0.00           O  
ATOM    141  N   ILE     9      11.186 -19.110  -3.357  1.00  0.00           N  
ATOM    142  H   ILE     9      10.327 -19.571  -3.092  1.00  0.00           H  
ATOM    143  CA  ILE     9      12.416 -19.815  -3.805  1.00  0.00           C  
ATOM    144  HA  ILE     9      13.159 -19.353  -3.155  1.00  0.00           H  
ATOM    145  CB  ILE     9      12.260 -21.283  -3.310  1.00  0.00           C  
ATOM    146  HB  ILE     9      11.555 -21.238  -2.481  1.00  0.00           H  
ATOM    147  CG2 ILE     9      11.649 -22.213  -4.409  1.00  0.00           C  
ATOM    148 HG21 ILE     9      11.749 -21.754  -5.393  1.00  0.00           H  
ATOM    149 HG22 ILE     9      12.040 -23.230  -4.441  1.00  0.00           H  
ATOM    150 HG23 ILE     9      10.594 -22.244  -4.137  1.00  0.00           H  
ATOM    151  CG1 ILE     9      13.566 -21.763  -2.771  1.00  0.00           C  
ATOM    152 HG12 ILE     9      14.278 -21.910  -3.583  1.00  0.00           H  
ATOM    153 HG13 ILE     9      13.989 -20.975  -2.148  1.00  0.00           H  
ATOM    154  CD1 ILE     9      13.509 -23.073  -1.979  1.00  0.00           C  
ATOM    155 HD11 ILE     9      12.692 -23.106  -1.259  1.00  0.00           H  
ATOM    156 HD12 ILE     9      13.365 -23.930  -2.637  1.00  0.00           H  
ATOM    157 HD13 ILE     9      14.493 -23.224  -1.534  1.00  0.00           H  
ATOM    158  C   ILE     9      13.045 -19.497  -5.241  1.00  0.00           C  
ATOM    159  O   ILE     9      14.308 -19.468  -5.220  1.00  0.00           O  
ATOM    160  N   PRO    10      12.270 -19.125  -6.312  1.00  0.00           N  
ATOM    161  CD  PRO    10      10.816 -19.249  -6.444  1.00  0.00           C  
ATOM    162  HD2 PRO    10      10.351 -18.318  -6.121  1.00  0.00           H  
ATOM    163  HD3 PRO    10      10.427 -20.158  -5.984  1.00  0.00           H  
ATOM    164  CG  PRO    10      10.631 -19.483  -7.928  1.00  0.00           C  
ATOM    165  HG2 PRO    10       9.608 -19.415  -8.298  1.00  0.00           H  
ATOM    166  HG3 PRO    10      10.974 -20.506  -8.081  1.00  0.00           H  
ATOM    167  CB  PRO    10      11.637 -18.564  -8.563  1.00  0.00           C  
ATOM    168  HB2 PRO    10      11.278 -17.536  -8.603  1.00  0.00           H  
ATOM    169  HB3 PRO    10      11.892 -18.808  -9.594  1.00  0.00           H  
ATOM    170  CA  PRO    10      12.845 -18.678  -7.561  1.00  0.00           C  
ATOM    171  HA  PRO    10      13.581 -19.379  -7.955  1.00  0.00           H  
ATOM    172  C   PRO    10      13.560 -17.308  -7.365  1.00  0.00           C  
ATOM    173  O   PRO    10      14.484 -17.000  -8.127  1.00  0.00           O  
ATOM    174  N   GLN    11      13.184 -16.537  -6.357  1.00  0.00           N  
ATOM    175  H   GLN    11      12.302 -16.666  -5.881  1.00  0.00           H  
ATOM    176  CA  GLN    11      13.926 -15.328  -5.921  1.00  0.00           C  
ATOM    177  HA  GLN    11      14.417 -14.887  -6.788  1.00  0.00           H  
ATOM    178  CB  GLN    11      12.864 -14.383  -5.398  1.00  0.00           C  
ATOM    179  HB2 GLN    11      12.173 -14.315  -6.237  1.00  0.00           H  
ATOM    180  HB3 GLN    11      12.267 -14.850  -4.615  1.00  0.00           H  
ATOM    181  CG  GLN    11      13.220 -12.914  -5.041  1.00  0.00           C  
ATOM    182  HG2 GLN    11      12.230 -12.521  -4.811  1.00  0.00           H  
ATOM    183  HG3 GLN    11      13.907 -12.988  -4.198  1.00  0.00           H  
ATOM    184  CD  GLN    11      13.951 -12.218  -6.240  1.00  0.00           C  
ATOM    185  OE1 GLN    11      15.112 -11.829  -6.294  1.00  0.00           O  
ATOM    186  NE2 GLN    11      13.191 -12.162  -7.259  1.00  0.00           N  
ATOM    187 HE21 GLN    11      13.532 -11.462  -7.901  1.00  0.00           H  
ATOM    188 HE22 GLN    11      12.244 -12.513  -7.275  1.00  0.00           H  
ATOM    189  C   GLN    11      15.037 -15.644  -5.002  1.00  0.00           C  
ATOM    190  O   GLN    11      16.030 -14.927  -4.976  1.00  0.00           O  
ATOM    191  N   TYR    12      14.905 -16.524  -4.082  1.00  0.00           N  
ATOM    192  H   TYR    12      14.068 -17.089  -4.109  1.00  0.00           H  
ATOM    193  CA  TYR    12      15.907 -16.801  -3.038  1.00  0.00           C  
ATOM    194  HA  TYR    12      16.038 -15.844  -2.533  1.00  0.00           H  
ATOM    195  CB  TYR    12      15.406 -17.793  -1.920  1.00  0.00           C  
ATOM    196  HB2 TYR    12      15.318 -18.797  -2.334  1.00  0.00           H  
ATOM    197  HB3 TYR    12      16.061 -17.871  -1.053  1.00  0.00           H  
ATOM    198  CG  TYR    12      14.030 -17.446  -1.294  1.00  0.00           C  
ATOM    199  CD1 TYR    12      13.508 -16.097  -1.366  1.00  0.00           C  
ATOM    200  HD1 TYR    12      14.077 -15.269  -1.761  1.00  0.00           H  
ATOM    201  CE1 TYR    12      12.249 -15.833  -0.741  1.00  0.00           C  
ATOM    202  HE1 TYR    12      11.851 -14.829  -0.763  1.00  0.00           H  
ATOM    203  CZ  TYR    12      11.578 -16.911  -0.138  1.00  0.00           C  
ATOM    204  OH  TYR    12      10.406 -16.777   0.538  1.00  0.00           O  
ATOM    205  HH  TYR    12      10.235 -15.855   0.746  1.00  0.00           H  
ATOM    206  CE2 TYR    12      12.115 -18.159   0.043  1.00  0.00           C  
ATOM    207  HE2 TYR    12      11.690 -18.963   0.625  1.00  0.00           H  
ATOM    208  CD2 TYR    12      13.280 -18.471  -0.711  1.00  0.00           C  
ATOM    209  HD2 TYR    12      13.632 -19.489  -0.626  1.00  0.00           H  
ATOM    210  C   TYR    12      17.243 -17.333  -3.578  1.00  0.00           C  
ATOM    211  O   TYR    12      18.366 -16.942  -3.152  1.00  0.00           O  
ATOM    212  N   ILE    13      17.140 -18.087  -4.677  1.00  0.00           N  
ATOM    213  H   ILE    13      16.176 -18.329  -4.858  1.00  0.00           H  
ATOM    214  CA  ILE    13      18.256 -18.482  -5.539  1.00  0.00           C  
ATOM    215  HA  ILE    13      19.144 -18.780  -4.980  1.00  0.00           H  
ATOM    216  CB  ILE    13      17.739 -19.638  -6.437  1.00  0.00           C  
ATOM    217  HB  ILE    13      16.776 -19.269  -6.788  1.00  0.00           H  
ATOM    218  CG2 ILE    13      18.649 -19.942  -7.709  1.00  0.00           C  
ATOM    219 HG21 ILE    13      18.708 -20.977  -8.045  1.00  0.00           H  
ATOM    220 HG22 ILE    13      18.317 -19.290  -8.517  1.00  0.00           H  
ATOM    221 HG23 ILE    13      19.706 -19.788  -7.492  1.00  0.00           H  
ATOM    222  CG1 ILE    13      17.633 -20.969  -5.743  1.00  0.00           C  
ATOM    223 HG12 ILE    13      18.642 -21.381  -5.700  1.00  0.00           H  
ATOM    224 HG13 ILE    13      17.242 -20.857  -4.732  1.00  0.00           H  
ATOM    225  CD1 ILE    13      16.596 -21.906  -6.431  1.00  0.00           C  
ATOM    226 HD11 ILE    13      15.582 -21.507  -6.410  1.00  0.00           H  
ATOM    227 HD12 ILE    13      16.886 -22.081  -7.467  1.00  0.00           H  
ATOM    228 HD13 ILE    13      16.645 -22.832  -5.857  1.00  0.00           H  
ATOM    229  C   ILE    13      18.941 -17.317  -6.297  1.00  0.00           C  
ATOM    230  O   ILE    13      20.174 -17.434  -6.550  1.00  0.00           O  
ATOM    231  N   GLN    14      18.251 -16.175  -6.568  1.00  0.00           N  
ATOM    232  H   GLN    14      17.318 -16.209  -6.181  1.00  0.00           H  
ATOM    233  CA  GLN    14      18.963 -14.993  -7.058  1.00  0.00           C  
ATOM    234  HA  GLN    14      19.813 -15.315  -7.660  1.00  0.00           H  
ATOM    235  CB  GLN    14      17.990 -14.104  -7.886  1.00  0.00           C  
ATOM    236  HB2 GLN    14      17.599 -13.285  -7.283  1.00  0.00           H  
ATOM    237  HB3 GLN    14      18.526 -13.682  -8.736  1.00  0.00           H  
ATOM    238  CG  GLN    14      16.976 -14.944  -8.706  1.00  0.00           C  
ATOM    239  HG2 GLN    14      16.234 -15.335  -8.010  1.00  0.00           H  
ATOM    240  HG3 GLN    14      16.391 -14.272  -9.334  1.00  0.00           H  
ATOM    241  CD  GLN    14      17.465 -16.026  -9.673  1.00  0.00           C  
ATOM    242  OE1 GLN    14      18.671 -16.196  -9.929  1.00  0.00           O  
ATOM    243  NE2 GLN    14      16.640 -16.916 -10.124  1.00  0.00           N  
ATOM    244 HE21 GLN    14      16.908 -17.631 -10.785  1.00  0.00           H  
ATOM    245 HE22 GLN    14      15.661 -16.910  -9.873  1.00  0.00           H  
ATOM    246  C   GLN    14      19.600 -14.143  -6.034  1.00  0.00           C  
ATOM    247  O   GLN    14      20.716 -13.633  -6.203  1.00  0.00           O  
ATOM    248  N   LEU    15      18.855 -14.022  -4.871  1.00  0.00           N  
ATOM    249  H   LEU    15      17.954 -14.467  -4.768  1.00  0.00           H  
ATOM    250  CA  LEU    15      19.299 -13.152  -3.809  1.00  0.00           C  
ATOM    251  HA  LEU    15      19.663 -12.207  -4.213  1.00  0.00           H  
ATOM    252  CB  LEU    15      18.211 -12.869  -2.766  1.00  0.00           C  
ATOM    253  HB2 LEU    15      17.796 -13.766  -2.308  1.00  0.00           H  
ATOM    254  HB3 LEU    15      18.539 -12.285  -1.907  1.00  0.00           H  
ATOM    255  CG  LEU    15      17.004 -12.098  -3.284  1.00  0.00           C  
ATOM    256  HG  LEU    15      16.527 -12.600  -4.126  1.00  0.00           H  
ATOM    257  CD1 LEU    15      15.863 -12.037  -2.238  1.00  0.00           C  
ATOM    258 HD11 LEU    15      16.164 -11.408  -1.401  1.00  0.00           H  
ATOM    259 HD12 LEU    15      14.894 -11.633  -2.531  1.00  0.00           H  
ATOM    260 HD13 LEU    15      15.690 -13.083  -1.984  1.00  0.00           H  
ATOM    261  CD2 LEU    15      17.343 -10.683  -3.705  1.00  0.00           C  
ATOM    262 HD21 LEU    15      18.142 -10.654  -4.446  1.00  0.00           H  
ATOM    263 HD22 LEU    15      16.441 -10.254  -4.140  1.00  0.00           H  
ATOM    264 HD23 LEU    15      17.687 -10.031  -2.903  1.00  0.00           H  
ATOM    265  C   LEU    15      20.542 -13.664  -3.067  1.00  0.00           C  
ATOM    266  O   LEU    15      21.405 -12.822  -2.726  1.00  0.00           O  
ATOM    267  N   ILE    16      20.831 -14.921  -3.018  1.00  0.00           N  
ATOM    268  H   ILE    16      20.048 -15.558  -3.028  1.00  0.00           H  
ATOM    269  CA  ILE    16      22.172 -15.484  -2.505  1.00  0.00           C  
ATOM    270  HA  ILE    16      22.434 -15.131  -1.507  1.00  0.00           H  
ATOM    271  CB  ILE    16      22.150 -17.044  -2.490  1.00  0.00           C  
ATOM    272  HB  ILE    16      21.946 -17.389  -3.504  1.00  0.00           H  
ATOM    273  CG2 ILE    16      23.570 -17.577  -2.265  1.00  0.00           C  
ATOM    274 HG21 ILE    16      23.563 -18.666  -2.229  1.00  0.00           H  
ATOM    275 HG22 ILE    16      24.182 -17.258  -3.108  1.00  0.00           H  
ATOM    276 HG23 ILE    16      23.870 -17.157  -1.304  1.00  0.00           H  
ATOM    277  CG1 ILE    16      21.121 -17.547  -1.476  1.00  0.00           C  
ATOM    278 HG12 ILE    16      21.531 -17.623  -0.469  1.00  0.00           H  
ATOM    279 HG13 ILE    16      20.202 -16.962  -1.493  1.00  0.00           H  
ATOM    280  CD1 ILE    16      20.716 -18.958  -1.804  1.00  0.00           C  
ATOM    281 HD11 ILE    16      21.529 -19.667  -1.957  1.00  0.00           H  
ATOM    282 HD12 ILE    16      20.092 -19.398  -1.026  1.00  0.00           H  
ATOM    283 HD13 ILE    16      20.227 -18.981  -2.778  1.00  0.00           H  
ATOM    284  C   ILE    16      23.226 -14.963  -3.549  1.00  0.00           C  
ATOM    285  O   ILE    16      24.227 -14.356  -3.044  1.00  0.00           O  
ATOM    286  N   ARG    17      22.995 -15.026  -4.839  1.00  0.00           N  
ATOM    287  H   ARG    17      22.012 -15.120  -5.054  1.00  0.00           H  
ATOM    288  CA  ARG    17      24.012 -14.492  -5.827  1.00  0.00           C  
ATOM    289  HA  ARG    17      24.984 -14.866  -5.506  1.00  0.00           H  
ATOM    290  CB  ARG    17      23.889 -14.994  -7.277  1.00  0.00           C  
ATOM    291  HB2 ARG    17      22.994 -14.519  -7.680  1.00  0.00           H  
ATOM    292  HB3 ARG    17      24.852 -14.605  -7.607  1.00  0.00           H  
ATOM    293  CG  ARG    17      23.874 -16.511  -7.359  1.00  0.00           C  
ATOM    294  HG2 ARG    17      24.713 -16.868  -6.761  1.00  0.00           H  
ATOM    295  HG3 ARG    17      22.905 -16.769  -6.932  1.00  0.00           H  
ATOM    296  CD  ARG    17      23.976 -17.169  -8.729  1.00  0.00           C  
ATOM    297  HD2 ARG    17      25.004 -17.076  -9.081  1.00  0.00           H  
ATOM    298  HD3 ARG    17      23.673 -18.191  -8.503  1.00  0.00           H  
ATOM    299  NE  ARG    17      23.174 -16.454  -9.835  1.00  0.00           N  
ATOM    300  HE  ARG    17      23.675 -15.847 -10.469  1.00  0.00           H  
ATOM    301  CZ  ARG    17      21.844 -16.509  -9.947  1.00  0.00           C  
ATOM    302  NH1 ARG    17      21.111 -17.104  -9.042  1.00  0.00           N  
ATOM    303 HH11 ARG    17      21.488 -17.457  -8.174  1.00  0.00           H  
ATOM    304 HH12 ARG    17      20.111 -16.991  -9.128  1.00  0.00           H  
ATOM    305  NH2 ARG    17      21.302 -15.970 -10.962  1.00  0.00           N  
ATOM    306 HH21 ARG    17      21.879 -15.661 -11.732  1.00  0.00           H  
ATOM    307 HH22 ARG    17      20.297 -15.994 -11.060  1.00  0.00           H  
ATOM    308  C   ARG    17      24.136 -12.903  -5.849  1.00  0.00           C  
ATOM    309  O   ARG    17      25.232 -12.381  -6.216  1.00  0.00           O  
ATOM    310  N   LYS    18      23.092 -12.118  -5.422  1.00  0.00           N  
ATOM    311  H   LYS    18      22.212 -12.550  -5.180  1.00  0.00           H  
ATOM    312  CA  LYS    18      23.145 -10.712  -5.139  1.00  0.00           C  
ATOM    313  HA  LYS    18      23.900 -10.219  -5.751  1.00  0.00           H  
ATOM    314  CB  LYS    18      21.730 -10.173  -5.425  1.00  0.00           C  
ATOM    315  HB2 LYS    18      21.359 -10.639  -6.338  1.00  0.00           H  
ATOM    316  HB3 LYS    18      21.109 -10.614  -4.647  1.00  0.00           H  
ATOM    317  CG  LYS    18      21.500  -8.678  -5.641  1.00  0.00           C  
ATOM    318  HG2 LYS    18      22.337  -8.280  -6.213  1.00  0.00           H  
ATOM    319  HG3 LYS    18      20.593  -8.579  -6.238  1.00  0.00           H  
ATOM    320  CD  LYS    18      21.252  -7.925  -4.322  1.00  0.00           C  
ATOM    321  HD2 LYS    18      20.177  -7.763  -4.244  1.00  0.00           H  
ATOM    322  HD3 LYS    18      21.581  -8.542  -3.486  1.00  0.00           H  
ATOM    323  CE  LYS    18      21.946  -6.551  -4.293  1.00  0.00           C  
ATOM    324  HE2 LYS    18      21.882  -6.037  -5.252  1.00  0.00           H  
ATOM    325  HE3 LYS    18      21.452  -5.900  -3.571  1.00  0.00           H  
ATOM    326  NZ  LYS    18      23.384  -6.567  -3.936  1.00  0.00           N  
ATOM    327  HZ1 LYS    18      23.444  -7.205  -3.155  1.00  0.00           H  
ATOM    328  HZ2 LYS    18      24.015  -6.967  -4.616  1.00  0.00           H  
ATOM    329  HZ3 LYS    18      23.745  -5.744  -3.475  1.00  0.00           H  
ATOM    330  C   LYS    18      23.667 -10.429  -3.724  1.00  0.00           C  
ATOM    331  O   LYS    18      24.158  -9.328  -3.540  1.00  0.00           O  
ATOM    332  N   ILE    19      23.715 -11.406  -2.783  1.00  0.00           N  
ATOM    333  H   ILE    19      23.316 -12.324  -2.918  1.00  0.00           H  
ATOM    334  CA  ILE    19      24.672 -11.288  -1.711  1.00  0.00           C  
ATOM    335  HA  ILE    19      24.500 -10.268  -1.369  1.00  0.00           H  
ATOM    336  CB  ILE    19      24.429 -12.326  -0.448  1.00  0.00           C  
ATOM    337  HB  ILE    19      24.399 -13.344  -0.835  1.00  0.00           H  
ATOM    338  CG2 ILE    19      25.621 -12.303   0.497  1.00  0.00           C  
ATOM    339 HG21 ILE    19      25.368 -13.101   1.195  1.00  0.00           H  
ATOM    340 HG22 ILE    19      26.555 -12.678   0.077  1.00  0.00           H  
ATOM    341 HG23 ILE    19      25.819 -11.351   0.990  1.00  0.00           H  
ATOM    342  CG1 ILE    19      23.130 -12.121   0.277  1.00  0.00           C  
ATOM    343 HG12 ILE    19      23.267 -11.318   1.002  1.00  0.00           H  
ATOM    344 HG13 ILE    19      22.341 -11.739  -0.371  1.00  0.00           H  
ATOM    345  CD1 ILE    19      22.594 -13.397   0.966  1.00  0.00           C  
ATOM    346 HD11 ILE    19      22.393 -14.167   0.221  1.00  0.00           H  
ATOM    347 HD12 ILE    19      23.384 -13.760   1.625  1.00  0.00           H  
ATOM    348 HD13 ILE    19      21.775 -13.212   1.661  1.00  0.00           H  
ATOM    349  C   ILE    19      26.125 -11.338  -2.261  1.00  0.00           C  
ATOM    350  O   ILE    19      26.787 -10.301  -2.297  1.00  0.00           O  
ATOM    351  N   LEU    20      26.418 -12.495  -2.857  1.00  0.00           N  
ATOM    352  H   LEU    20      25.761 -13.254  -2.741  1.00  0.00           H  
ATOM    353  CA  LEU    20      27.819 -12.856  -3.208  1.00  0.00           C  
ATOM    354  HA  LEU    20      28.429 -12.790  -2.308  1.00  0.00           H  
ATOM    355  CB  LEU    20      27.819 -14.231  -3.886  1.00  0.00           C  
ATOM    356  HB2 LEU    20      27.281 -14.081  -4.822  1.00  0.00           H  
ATOM    357  HB3 LEU    20      28.749 -14.499  -4.388  1.00  0.00           H  
ATOM    358  CG  LEU    20      27.281 -15.408  -3.019  1.00  0.00           C  
ATOM    359  HG  LEU    20      26.364 -15.106  -2.511  1.00  0.00           H  
ATOM    360  CD1 LEU    20      27.043 -16.618  -3.989  1.00  0.00           C  
ATOM    361 HD11 LEU    20      26.395 -16.356  -4.825  1.00  0.00           H  
ATOM    362 HD12 LEU    20      27.998 -17.000  -4.350  1.00  0.00           H  
ATOM    363 HD13 LEU    20      26.605 -17.305  -3.265  1.00  0.00           H  
ATOM    364  CD2 LEU    20      28.231 -15.859  -1.915  1.00  0.00           C  
ATOM    365 HD21 LEU    20      28.963 -16.620  -2.186  1.00  0.00           H  
ATOM    366 HD22 LEU    20      28.746 -15.060  -1.383  1.00  0.00           H  
ATOM    367 HD23 LEU    20      27.545 -16.382  -1.249  1.00  0.00           H  
ATOM    368  C   LEU    20      28.564 -11.836  -4.145  1.00  0.00           C  
ATOM    369  O   LEU    20      29.738 -11.692  -3.962  1.00  0.00           O  
ATOM    370  N   LYS    21      27.953 -11.246  -5.208  1.00  0.00           N  
ATOM    371  H   LYS    21      26.971 -11.453  -5.318  1.00  0.00           H  
ATOM    372  CA  LYS    21      28.598 -10.229  -5.998  1.00  0.00           C  
ATOM    373  HA  LYS    21      29.619 -10.605  -6.056  1.00  0.00           H  
ATOM    374  CB  LYS    21      27.999 -10.178  -7.396  1.00  0.00           C  
ATOM    375  HB2 LYS    21      28.075 -11.159  -7.863  1.00  0.00           H  
ATOM    376  HB3 LYS    21      26.934 -10.001  -7.247  1.00  0.00           H  
ATOM    377  CG  LYS    21      28.389  -9.053  -8.398  1.00  0.00           C  
ATOM    378  HG2 LYS    21      27.719  -9.003  -9.256  1.00  0.00           H  
ATOM    379  HG3 LYS    21      28.328  -8.068  -7.937  1.00  0.00           H  
ATOM    380  CD  LYS    21      29.894  -9.149  -8.885  1.00  0.00           C  
ATOM    381  HD2 LYS    21      30.462  -9.731  -8.158  1.00  0.00           H  
ATOM    382  HD3 LYS    21      29.855  -9.739  -9.801  1.00  0.00           H  
ATOM    383  CE  LYS    21      30.573  -7.840  -9.244  1.00  0.00           C  
ATOM    384  HE2 LYS    21      31.484  -7.983  -9.824  1.00  0.00           H  
ATOM    385  HE3 LYS    21      29.886  -7.180  -9.772  1.00  0.00           H  
ATOM    386  NZ  LYS    21      31.025  -7.140  -8.007  1.00  0.00           N  
ATOM    387  HZ1 LYS    21      31.540  -7.765  -7.403  1.00  0.00           H  
ATOM    388  HZ2 LYS    21      31.600  -6.321  -8.140  1.00  0.00           H  
ATOM    389  HZ3 LYS    21      30.169  -6.850  -7.557  1.00  0.00           H  
ATOM    390  C   LYS    21      28.742  -8.899  -5.278  1.00  0.00           C  
ATOM    391  O   LYS    21      29.528  -7.986  -5.667  1.00  0.00           O  
ATOM    392  N   SER    22      28.059  -8.700  -4.139  1.00  0.00           N  
ATOM    393  H   SER    22      27.381  -9.401  -3.876  1.00  0.00           H  
ATOM    394  CA  SER    22      28.070  -7.547  -3.261  1.00  0.00           C  
ATOM    395  HA  SER    22      27.333  -7.747  -2.483  1.00  0.00           H  
ATOM    396  CB  SER    22      29.475  -7.257  -2.573  1.00  0.00           C  
ATOM    397  HB2 SER    22      29.382  -6.492  -1.802  1.00  0.00           H  
ATOM    398  HB3 SER    22      29.677  -8.262  -2.203  1.00  0.00           H  
ATOM    399  OG  SER    22      30.398  -6.732  -3.537  1.00  0.00           O  
ATOM    400  HG  SER    22      30.224  -7.139  -4.389  1.00  0.00           H  
ATOM    401  C   SER    22      27.442  -6.333  -4.079  1.00  0.00           C  
ATOM    402  O   SER    22      26.315  -6.412  -4.629  1.00  0.00           O  
ATOM    403  N   GLY    23      28.164  -5.180  -4.212  1.00  0.00           N  
ATOM    404  H   GLY    23      29.120  -5.136  -3.888  1.00  0.00           H  
ATOM    405  CA  GLY    23      27.825  -4.251  -5.275  1.00  0.00           C  
ATOM    406  HA2 GLY    23      26.757  -4.048  -5.347  1.00  0.00           H  
ATOM    407  HA3 GLY    23      28.374  -3.326  -5.100  1.00  0.00           H  
ATOM    408  C   GLY    23      28.214  -4.648  -6.671  1.00  0.00           C  
ATOM    409  O   GLY    23      29.116  -5.468  -6.881  1.00  0.00           O  
TER   
END   
