# Supplementary material for: Prediction of Anticancer Peptides with High Efficacy and Low Toxicity by Hybrid Model Based on 3D Structure of Peptides
Source: Int J Mol Sci. 2021 May 26;22(11):5630. doi: 10.3390/ijms22115630 (PMC8198792; doi:10.3390/ijms22115630)
Supplement: Supplementary file 1 [file ijms-22-05630-s001.zip › Supplement2(Datasets)/ACPs(PDB)/D1/PDB(Negative)/(168)NL_satpdb12175.pdb]

ATOM      1  N   ARG     1      12.160 -24.722  16.512  1.00  0.00           N  
ATOM      2  H   ARG     1      12.487 -25.615  16.854  1.00  0.00           H  
ATOM      3  CA  ARG     1      12.717 -23.571  17.222  1.00  0.00           C  
ATOM      4  HA  ARG     1      12.035 -23.420  18.060  1.00  0.00           H  
ATOM      5  CB  ARG     1      14.024 -23.981  17.904  1.00  0.00           C  
ATOM      6  HB2 ARG     1      13.928 -24.994  18.294  1.00  0.00           H  
ATOM      7  HB3 ARG     1      14.797 -23.941  17.137  1.00  0.00           H  
ATOM      8  CG  ARG     1      14.424 -22.991  18.938  1.00  0.00           C  
ATOM      9  HG2 ARG     1      14.391 -21.983  18.525  1.00  0.00           H  
ATOM     10  HG3 ARG     1      13.612 -23.056  19.662  1.00  0.00           H  
ATOM     11  CD  ARG     1      15.814 -23.497  19.452  1.00  0.00           C  
ATOM     12  HD2 ARG     1      15.867 -24.530  19.794  1.00  0.00           H  
ATOM     13  HD3 ARG     1      16.577 -23.506  18.673  1.00  0.00           H  
ATOM     14  NE  ARG     1      16.194 -22.555  20.514  1.00  0.00           N  
ATOM     15  HE  ARG     1      15.446 -22.043  20.959  1.00  0.00           H  
ATOM     16  CZ  ARG     1      17.425 -22.020  20.753  1.00  0.00           C  
ATOM     17  NH1 ARG     1      18.467 -22.399  20.107  1.00  0.00           N  
ATOM     18 HH11 ARG     1      18.321 -23.154  19.451  1.00  0.00           H  
ATOM     19 HH12 ARG     1      19.308 -21.847  20.021  1.00  0.00           H  
ATOM     20  NH2 ARG     1      17.459 -21.014  21.525  1.00  0.00           N  
ATOM     21 HH21 ARG     1      16.615 -20.503  21.738  1.00  0.00           H  
ATOM     22 HH22 ARG     1      18.349 -20.560  21.676  1.00  0.00           H  
ATOM     23  C   ARG     1      12.947 -22.283  16.342  1.00  0.00           C  
ATOM     24  O   ARG     1      13.679 -22.336  15.344  1.00  0.00           O  
ATOM     25  N   ASN     2      12.468 -21.131  16.741  1.00  0.00           N  
ATOM     26  H   ASN     2      12.052 -21.112  17.661  1.00  0.00           H  
ATOM     27  CA  ASN     2      12.372 -19.944  15.905  1.00  0.00           C  
ATOM     28  HA  ASN     2      13.223 -20.029  15.228  1.00  0.00           H  
ATOM     29  CB  ASN     2      11.043 -20.120  15.167  1.00  0.00           C  
ATOM     30  HB2 ASN     2      11.166 -21.084  14.673  1.00  0.00           H  
ATOM     31  HB3 ASN     2      10.240 -20.200  15.899  1.00  0.00           H  
ATOM     32  CG  ASN     2      10.733 -19.084  14.122  1.00  0.00           C  
ATOM     33  OD1 ASN     2      11.424 -19.034  13.110  1.00  0.00           O  
ATOM     34  ND2 ASN     2       9.768 -18.182  14.302  1.00  0.00           N  
ATOM     35 HD21 ASN     2       9.482 -17.445  13.674  1.00  0.00           H  
ATOM     36 HD22 ASN     2       9.247 -18.133  15.166  1.00  0.00           H  
ATOM     37  C   ASN     2      12.574 -18.583  16.681  1.00  0.00           C  
ATOM     38  O   ASN     2      13.225 -18.653  17.676  1.00  0.00           O  
ATOM     39  N   CYS     3      12.179 -17.426  16.167  1.00  0.00           N  
ATOM     40  H   CYS     3      11.742 -17.423  15.256  1.00  0.00           H  
ATOM     41  CA  CYS     3      12.755 -16.145  16.697  1.00  0.00           C  
ATOM     42  HA  CYS     3      13.840 -16.142  16.597  1.00  0.00           H  
ATOM     43  CB  CYS     3      12.191 -15.043  15.840  1.00  0.00           C  
ATOM     44  HB2 CYS     3      11.127 -15.266  15.755  1.00  0.00           H  
ATOM     45  HB3 CYS     3      12.365 -14.061  16.280  1.00  0.00           H  
ATOM     46  SG  CYS     3      12.700 -15.126  14.125  1.00  0.00           S  
ATOM     47  HG  CYS     3      12.744 -13.796  14.005  1.00  0.00           H  
ATOM     48  C   CYS     3      12.309 -15.928  18.201  1.00  0.00           C  
ATOM     49  O   CYS     3      13.263 -15.730  18.961  1.00  0.00           O  
ATOM     50  N   GLU     4      11.036 -15.906  18.487  1.00  0.00           N  
ATOM     51  H   GLU     4      10.357 -15.878  17.740  1.00  0.00           H  
ATOM     52  CA  GLU     4      10.549 -15.959  19.863  1.00  0.00           C  
ATOM     53  HA  GLU     4      10.572 -14.969  20.317  1.00  0.00           H  
ATOM     54  CB  GLU     4       9.021 -16.369  19.892  1.00  0.00           C  
ATOM     55  HB2 GLU     4       8.684 -16.222  20.918  1.00  0.00           H  
ATOM     56  HB3 GLU     4       8.343 -15.654  19.428  1.00  0.00           H  
ATOM     57  CG  GLU     4       8.685 -17.760  19.411  1.00  0.00           C  
ATOM     58  HG2 GLU     4       8.957 -18.601  20.049  1.00  0.00           H  
ATOM     59  HG3 GLU     4       7.602 -17.774  19.293  1.00  0.00           H  
ATOM     60  CD  GLU     4       9.312 -18.129  18.040  1.00  0.00           C  
ATOM     61  OE1 GLU     4      10.213 -19.020  18.087  1.00  0.00           O  
ATOM     62  OE2 GLU     4       9.014 -17.399  17.053  1.00  0.00           O  
ATOM     63  C   GLU     4      11.310 -16.951  20.714  1.00  0.00           C  
ATOM     64  O   GLU     4      11.504 -16.761  21.931  1.00  0.00           O  
ATOM     65  N   SER     5      11.702 -18.092  20.150  1.00  0.00           N  
ATOM     66  H   SER     5      11.603 -18.261  19.159  1.00  0.00           H  
ATOM     67  CA  SER     5      12.396 -19.178  20.940  1.00  0.00           C  
ATOM     68  HA  SER     5      12.263 -18.932  21.993  1.00  0.00           H  
ATOM     69  CB  SER     5      11.753 -20.574  20.765  1.00  0.00           C  
ATOM     70  HB2 SER     5      12.379 -21.377  21.153  1.00  0.00           H  
ATOM     71  HB3 SER     5      10.801 -20.653  21.289  1.00  0.00           H  
ATOM     72  OG  SER     5      11.458 -20.912  19.361  1.00  0.00           O  
ATOM     73  HG  SER     5      10.824 -20.269  19.034  1.00  0.00           H  
ATOM     74  C   SER     5      13.908 -19.281  20.812  1.00  0.00           C  
ATOM     75  O   SER     5      14.568 -20.148  21.344  1.00  0.00           O  
ATOM     76  N   LEU     6      14.441 -18.185  20.231  1.00  0.00           N  
ATOM     77  H   LEU     6      13.798 -17.572  19.751  1.00  0.00           H  
ATOM     78  CA  LEU     6      15.884 -17.734  20.235  1.00  0.00           C  
ATOM     79  HA  LEU     6      15.905 -16.697  19.900  1.00  0.00           H  
ATOM     80  CB  LEU     6      16.451 -17.681  21.657  1.00  0.00           C  
ATOM     81  HB2 LEU     6      16.524 -18.691  22.061  1.00  0.00           H  
ATOM     82  HB3 LEU     6      17.354 -17.074  21.591  1.00  0.00           H  
ATOM     83  CG  LEU     6      15.580 -16.959  22.801  1.00  0.00           C  
ATOM     84  HG  LEU     6      14.784 -17.660  23.053  1.00  0.00           H  
ATOM     85  CD1 LEU     6      16.425 -16.626  24.031  1.00  0.00           C  
ATOM     86 HD11 LEU     6      16.669 -17.541  24.572  1.00  0.00           H  
ATOM     87 HD12 LEU     6      17.342 -16.142  23.696  1.00  0.00           H  
ATOM     88 HD13 LEU     6      15.897 -15.995  24.747  1.00  0.00           H  
ATOM     89  CD2 LEU     6      14.907 -15.670  22.239  1.00  0.00           C  
ATOM     90 HD21 LEU     6      14.396 -15.202  23.080  1.00  0.00           H  
ATOM     91 HD22 LEU     6      15.674 -15.042  21.786  1.00  0.00           H  
ATOM     92 HD23 LEU     6      14.133 -15.875  21.499  1.00  0.00           H  
ATOM     93  C   LEU     6      16.804 -18.361  19.126  1.00  0.00           C  
ATOM     94  O   LEU     6      17.772 -19.054  19.388  1.00  0.00           O  
ATOM     95  N   SER     7      16.296 -18.318  17.882  1.00  0.00           N  
ATOM     96  H   SER     7      15.352 -17.974  17.773  1.00  0.00           H  
ATOM     97  CA  SER     7      16.907 -18.904  16.688  1.00  0.00           C  
ATOM     98  HA  SER     7      17.989 -18.862  16.809  1.00  0.00           H  
ATOM     99  CB  SER     7      16.504 -20.394  16.650  1.00  0.00           C  
ATOM    100  HB2 SER     7      15.422 -20.375  16.781  1.00  0.00           H  
ATOM    101  HB3 SER     7      16.741 -20.830  15.679  1.00  0.00           H  
ATOM    102  OG  SER     7      16.909 -21.175  17.746  1.00  0.00           O  
ATOM    103  HG  SER     7      17.290 -20.587  18.402  1.00  0.00           H  
ATOM    104  C   SER     7      16.435 -18.202  15.428  1.00  0.00           C  
ATOM    105  O   SER     7      15.420 -18.564  14.820  1.00  0.00           O  
ATOM    106  N   HIE     8      17.056 -17.023  15.150  1.00  0.00           N  
ATOM    107  H   HIE     8      17.969 -16.781  15.507  1.00  0.00           H  
ATOM    108  CA  HIE     8      16.339 -15.969  14.472  1.00  0.00           C  
ATOM    109  HA  HIE     8      15.318 -15.879  14.844  1.00  0.00           H  
ATOM    110  CB  HIE     8      17.089 -14.660  14.797  1.00  0.00           C  
ATOM    111  HB2 HIE     8      17.558 -14.662  15.781  1.00  0.00           H  
ATOM    112  HB3 HIE     8      17.908 -14.470  14.103  1.00  0.00           H  
ATOM    113  CG  HIE     8      16.108 -13.464  14.866  1.00  0.00           C  
ATOM    114  ND1 HIE     8      16.143 -12.314  14.061  1.00  0.00           N  
ATOM    115  CE1 HIE     8      15.077 -11.600  14.474  1.00  0.00           C  
ATOM    116  HE1 HIE     8      14.792 -10.719  13.918  1.00  0.00           H  
ATOM    117  NE2 HIE     8      14.430 -12.220  15.494  1.00  0.00           N  
ATOM    118  HE2 HIE     8      13.541 -11.918  15.865  1.00  0.00           H  
ATOM    119  CD2 HIE     8      15.135 -13.302  15.850  1.00  0.00           C  
ATOM    120  HD2 HIE     8      14.809 -14.021  16.588  1.00  0.00           H  
ATOM    121  C   HIE     8      16.162 -16.174  12.911  1.00  0.00           C  
ATOM    122  O   HIE     8      16.899 -16.908  12.273  1.00  0.00           O  
ATOM    123  N   ARG     9      15.205 -15.427  12.321  1.00  0.00           N  
ATOM    124  H   ARG     9      14.517 -14.990  12.918  1.00  0.00           H  
ATOM    125  CA  ARG     9      14.980 -15.229  10.876  1.00  0.00           C  
ATOM    126  HA  ARG     9      15.889 -15.533  10.357  1.00  0.00           H  
ATOM    127  CB  ARG     9      13.754 -16.028  10.402  1.00  0.00           C  
ATOM    128  HB2 ARG     9      12.950 -16.018  11.139  1.00  0.00           H  
ATOM    129  HB3 ARG     9      13.295 -15.576   9.523  1.00  0.00           H  
ATOM    130  CG  ARG     9      13.936 -17.528  10.105  1.00  0.00           C  
ATOM    131  HG2 ARG     9      13.040 -17.842   9.568  1.00  0.00           H  
ATOM    132  HG3 ARG     9      14.714 -17.664   9.353  1.00  0.00           H  
ATOM    133  CD  ARG     9      14.243 -18.435  11.309  1.00  0.00           C  
ATOM    134  HD2 ARG     9      15.316 -18.578  11.440  1.00  0.00           H  
ATOM    135  HD3 ARG     9      13.987 -17.902  12.224  1.00  0.00           H  
ATOM    136  NE  ARG     9      13.469 -19.698  11.171  1.00  0.00           N  
ATOM    137  HE  ARG     9      12.949 -19.796  10.311  1.00  0.00           H  
ATOM    138  CZ  ARG     9      13.556 -20.785  11.965  1.00  0.00           C  
ATOM    139  NH1 ARG     9      14.165 -20.750  13.160  1.00  0.00           N  
ATOM    140 HH11 ARG     9      14.538 -19.896  13.551  1.00  0.00           H  
ATOM    141 HH12 ARG     9      14.302 -21.631  13.634  1.00  0.00           H  
ATOM    142  NH2 ARG     9      13.072 -21.943  11.617  1.00  0.00           N  
ATOM    143 HH21 ARG     9      12.532 -21.996  10.765  1.00  0.00           H  
ATOM    144 HH22 ARG     9      13.103 -22.762  12.208  1.00  0.00           H  
ATOM    145  C   ARG     9      14.651 -13.694  10.726  1.00  0.00           C  
ATOM    146  O   ARG     9      13.930 -13.117  11.532  1.00  0.00           O  
ATOM    147  N   PHE    10      15.064 -13.067   9.620  1.00  0.00           N  
ATOM    148  H   PHE    10      15.617 -13.589   8.956  1.00  0.00           H  
ATOM    149  CA  PHE    10      14.895 -11.699   9.308  1.00  0.00           C  
ATOM    150  HA  PHE    10      15.215 -11.140  10.188  1.00  0.00           H  
ATOM    151  CB  PHE    10      15.761 -11.393   8.101  1.00  0.00           C  
ATOM    152  HB2 PHE    10      15.218 -11.819   7.257  1.00  0.00           H  
ATOM    153  HB3 PHE    10      15.863 -10.348   7.811  1.00  0.00           H  
ATOM    154  CG  PHE    10      17.194 -11.899   8.164  1.00  0.00           C  
ATOM    155  CD1 PHE    10      17.582 -12.975   7.375  1.00  0.00           C  
ATOM    156  HD1 PHE    10      16.876 -13.356   6.651  1.00  0.00           H  
ATOM    157  CE1 PHE    10      18.865 -13.522   7.557  1.00  0.00           C  
ATOM    158  HE1 PHE    10      19.116 -14.424   7.019  1.00  0.00           H  
ATOM    159  CZ  PHE    10      19.760 -12.897   8.505  1.00  0.00           C  
ATOM    160  HZ  PHE    10      20.668 -13.465   8.643  1.00  0.00           H  
ATOM    161  CE2 PHE    10      19.400 -11.688   9.151  1.00  0.00           C  
ATOM    162  HE2 PHE    10      20.099 -11.247   9.845  1.00  0.00           H  
ATOM    163  CD2 PHE    10      18.081 -11.214   9.014  1.00  0.00           C  
ATOM    164  HD2 PHE    10      17.746 -10.361   9.585  1.00  0.00           H  
ATOM    165  C   PHE    10      13.488 -11.252   9.139  1.00  0.00           C  
ATOM    166  O   PHE    10      13.227 -10.044   9.385  1.00  0.00           O  
ATOM    167  N   LYS    11      12.551 -12.116   8.626  1.00  0.00           N  
ATOM    168  H   LYS    11      12.874 -13.072   8.579  1.00  0.00           H  
ATOM    169  CA  LYS    11      11.096 -11.731   8.488  1.00  0.00           C  
ATOM    170  HA  LYS    11      10.876 -10.881   9.134  1.00  0.00           H  
ATOM    171  CB  LYS    11      10.903 -11.208   7.071  1.00  0.00           C  
ATOM    172  HB2 LYS    11      11.792 -10.710   6.683  1.00  0.00           H  
ATOM    173  HB3 LYS    11      10.733 -12.048   6.398  1.00  0.00           H  
ATOM    174  CG  LYS    11       9.756 -10.264   7.049  1.00  0.00           C  
ATOM    175  HG2 LYS    11       9.698  -9.629   7.933  1.00  0.00           H  
ATOM    176  HG3 LYS    11       9.882  -9.500   6.282  1.00  0.00           H  
ATOM    177  CD  LYS    11       8.331 -10.805   6.764  1.00  0.00           C  
ATOM    178  HD2 LYS    11       8.232 -11.147   5.733  1.00  0.00           H  
ATOM    179  HD3 LYS    11       8.060 -11.643   7.406  1.00  0.00           H  
ATOM    180  CE  LYS    11       7.326  -9.669   7.052  1.00  0.00           C  
ATOM    181  HE2 LYS    11       7.607  -8.796   6.463  1.00  0.00           H  
ATOM    182  HE3 LYS    11       6.354 -10.076   6.773  1.00  0.00           H  
ATOM    183  NZ  LYS    11       7.277  -9.198   8.476  1.00  0.00           N  
ATOM    184  HZ1 LYS    11       8.202  -9.233   8.879  1.00  0.00           H  
ATOM    185  HZ2 LYS    11       6.874  -8.285   8.635  1.00  0.00           H  
ATOM    186  HZ3 LYS    11       6.765  -9.830   9.074  1.00  0.00           H  
ATOM    187  C   LYS    11      10.093 -12.818   8.898  1.00  0.00           C  
ATOM    188  O   LYS    11      10.141 -13.908   8.340  1.00  0.00           O  
ATOM    189  N   GLY    12       9.246 -12.441   9.787  1.00  0.00           N  
ATOM    190  H   GLY    12       9.208 -11.473  10.073  1.00  0.00           H  
ATOM    191  CA  GLY    12       8.265 -13.268  10.507  1.00  0.00           C  
ATOM    192  HA2 GLY    12       8.192 -14.229   9.998  1.00  0.00           H  
ATOM    193  HA3 GLY    12       8.607 -13.522  11.511  1.00  0.00           H  
ATOM    194  C   GLY    12       6.906 -12.549  10.611  1.00  0.00           C  
ATOM    195  O   GLY    12       6.780 -11.581   9.867  1.00  0.00           O  
ATOM    196  N   PRO    13       5.899 -13.149  11.225  1.00  0.00           N  
ATOM    197  CD  PRO    13       6.079 -14.378  12.055  1.00  0.00           C  
ATOM    198  HD2 PRO    13       6.847 -14.221  12.813  1.00  0.00           H  
ATOM    199  HD3 PRO    13       6.298 -15.255  11.445  1.00  0.00           H  
ATOM    200  CG  PRO    13       4.686 -14.480  12.759  1.00  0.00           C  
ATOM    201  HG2 PRO    13       4.559 -15.504  13.109  1.00  0.00           H  
ATOM    202  HG3 PRO    13       4.673 -13.746  13.565  1.00  0.00           H  
ATOM    203  CB  PRO    13       3.752 -13.949  11.666  1.00  0.00           C  
ATOM    204  HB2 PRO    13       2.789 -13.601  12.041  1.00  0.00           H  
ATOM    205  HB3 PRO    13       3.579 -14.724  10.919  1.00  0.00           H  
ATOM    206  CA  PRO    13       4.481 -12.812  11.028  1.00  0.00           C  
ATOM    207  HA  PRO    13       4.309 -12.798   9.952  1.00  0.00           H  
ATOM    208  C   PRO    13       4.102 -11.390  11.530  1.00  0.00           C  
ATOM    209  O   PRO    13       2.949 -10.986  11.291  1.00  0.00           O  
ATOM    210  N   CYS    14       4.830 -10.816  12.476  1.00  0.00           N  
ATOM    211  H   CYS    14       5.440 -11.456  12.966  1.00  0.00           H  
ATOM    212  CA  CYS    14       4.678  -9.425  12.860  1.00  0.00           C  
ATOM    213  HA  CYS    14       3.643  -9.089  12.907  1.00  0.00           H  
ATOM    214  CB  CYS    14       5.032  -9.213  14.312  1.00  0.00           C  
ATOM    215  HB2 CYS    14       4.446  -9.923  14.896  1.00  0.00           H  
ATOM    216  HB3 CYS    14       6.092  -9.286  14.553  1.00  0.00           H  
ATOM    217  SG  CYS    14       4.355  -7.711  15.044  1.00  0.00           S  
ATOM    218  HG  CYS    14       4.651  -8.105  16.286  1.00  0.00           H  
ATOM    219  C   CYS    14       5.409  -8.521  11.909  1.00  0.00           C  
ATOM    220  O   CYS    14       5.868  -8.987  10.860  1.00  0.00           O  
ATOM    221  N   THR    15       5.621  -7.232  12.355  1.00  0.00           N  
ATOM    222  H   THR    15       5.300  -6.980  13.279  1.00  0.00           H  
ATOM    223  CA  THR    15       6.323  -6.183  11.632  1.00  0.00           C  
ATOM    224  HA  THR    15       5.754  -5.917  10.741  1.00  0.00           H  
ATOM    225  CB  THR    15       6.483  -4.915  12.431  1.00  0.00           C  
ATOM    226  HB  THR    15       7.059  -4.254  11.783  1.00  0.00           H  
ATOM    227  CG2 THR    15       5.093  -4.307  12.622  1.00  0.00           C  
ATOM    228 HG21 THR    15       4.499  -4.812  13.385  1.00  0.00           H  
ATOM    229 HG22 THR    15       5.063  -3.240  12.841  1.00  0.00           H  
ATOM    230 HG23 THR    15       4.621  -4.300  11.640  1.00  0.00           H  
ATOM    231  OG1 THR    15       7.116  -5.021  13.680  1.00  0.00           O  
ATOM    232  HG1 THR    15       7.384  -4.143  13.958  1.00  0.00           H  
ATOM    233  C   THR    15       7.747  -6.536  11.117  1.00  0.00           C  
ATOM    234  O   THR    15       7.961  -6.682   9.934  1.00  0.00           O  
ATOM    235  N   ARG    16       8.650  -6.890  12.020  1.00  0.00           N  
ATOM    236  H   ARG    16       8.261  -6.868  12.952  1.00  0.00           H  
ATOM    237  CA  ARG    16       9.924  -7.584  11.757  1.00  0.00           C  
ATOM    238  HA  ARG    16      10.229  -7.248  10.766  1.00  0.00           H  
ATOM    239  CB  ARG    16      10.915  -7.088  12.713  1.00  0.00           C  
ATOM    240  HB2 ARG    16      10.664  -6.038  12.858  1.00  0.00           H  
ATOM    241  HB3 ARG    16      10.680  -7.526  13.683  1.00  0.00           H  
ATOM    242  CG  ARG    16      12.361  -7.276  12.173  1.00  0.00           C  
ATOM    243  HG2 ARG    16      12.435  -8.256  11.701  1.00  0.00           H  
ATOM    244  HG3 ARG    16      12.564  -6.502  11.433  1.00  0.00           H  
ATOM    245  CD  ARG    16      13.591  -7.156  13.101  1.00  0.00           C  
ATOM    246  HD2 ARG    16      13.664  -8.145  13.554  1.00  0.00           H  
ATOM    247  HD3 ARG    16      14.535  -7.000  12.578  1.00  0.00           H  
ATOM    248  NE  ARG    16      13.420  -6.143  14.132  1.00  0.00           N  
ATOM    249  HE  ARG    16      13.542  -5.192  13.813  1.00  0.00           H  
ATOM    250  CZ  ARG    16      13.035  -6.284  15.416  1.00  0.00           C  
ATOM    251  NH1 ARG    16      12.598  -7.405  15.962  1.00  0.00           N  
ATOM    252 HH11 ARG    16      12.633  -8.238  15.392  1.00  0.00           H  
ATOM    253 HH12 ARG    16      12.288  -7.507  16.918  1.00  0.00           H  
ATOM    254  NH2 ARG    16      13.025  -5.254  16.161  1.00  0.00           N  
ATOM    255 HH21 ARG    16      13.344  -4.377  15.775  1.00  0.00           H  
ATOM    256 HH22 ARG    16      12.666  -5.301  17.104  1.00  0.00           H  
ATOM    257  C   ARG    16       9.771  -9.106  11.673  1.00  0.00           C  
ATOM    258  O   ARG    16       9.661  -9.641  10.560  1.00  0.00           O  
ATOM    259  N   ASP    17       9.739  -9.754  12.845  1.00  0.00           N  
ATOM    260  H   ASP    17       9.598  -9.225  13.694  1.00  0.00           H  
ATOM    261  CA  ASP    17       9.902 -11.216  12.889  1.00  0.00           C  
ATOM    262  HA  ASP    17       9.812 -11.589  11.868  1.00  0.00           H  
ATOM    263  CB  ASP    17      11.315 -11.642  13.448  1.00  0.00           C  
ATOM    264  HB2 ASP    17      11.363 -12.727  13.546  1.00  0.00           H  
ATOM    265  HB3 ASP    17      12.061 -11.309  12.728  1.00  0.00           H  
ATOM    266  CG  ASP    17      11.687 -11.061  14.812  1.00  0.00           C  
ATOM    267  OD1 ASP    17      11.495 -11.782  15.827  1.00  0.00           O  
ATOM    268  OD2 ASP    17      12.089  -9.840  14.807  1.00  0.00           O  
ATOM    269  C   ASP    17       8.678 -11.687  13.644  1.00  0.00           C  
ATOM    270  O   ASP    17       7.572 -11.368  13.260  1.00  0.00           O  
ATOM    271  N   SER    18       8.902 -12.474  14.700  1.00  0.00           N  
ATOM    272  H   SER    18       9.855 -12.700  14.946  1.00  0.00           H  
ATOM    273  CA  SER    18       7.889 -12.853  15.735  1.00  0.00           C  
ATOM    274  HA  SER    18       6.955 -13.038  15.205  1.00  0.00           H  
ATOM    275  CB  SER    18       8.198 -14.103  16.573  1.00  0.00           C  
ATOM    276  HB2 SER    18       9.062 -13.892  17.204  1.00  0.00           H  
ATOM    277  HB3 SER    18       7.397 -14.386  17.256  1.00  0.00           H  
ATOM    278  OG  SER    18       8.480 -15.151  15.736  1.00  0.00           O  
ATOM    279  HG  SER    18       8.327 -15.923  16.286  1.00  0.00           H  
ATOM    280  C   SER    18       7.598 -11.672  16.607  1.00  0.00           C  
ATOM    281  O   SER    18       6.480 -11.495  17.092  1.00  0.00           O  
ATOM    282  N   ASN    19       8.704 -10.987  16.953  1.00  0.00           N  
ATOM    283  H   ASN    19       9.557 -11.248  16.480  1.00  0.00           H  
ATOM    284  CA  ASN    19       8.780  -9.701  17.673  1.00  0.00           C  
ATOM    285  HA  ASN    19       8.122  -9.888  18.521  1.00  0.00           H  
ATOM    286  CB  ASN    19      10.214  -9.521  18.247  1.00  0.00           C  
ATOM    287  HB2 ASN    19      10.471 -10.303  18.962  1.00  0.00           H  
ATOM    288  HB3 ASN    19      10.920  -9.616  17.422  1.00  0.00           H  
ATOM    289  CG  ASN    19      10.275  -8.173  18.985  1.00  0.00           C  
ATOM    290  OD1 ASN    19      11.012  -7.300  18.520  1.00  0.00           O  
ATOM    291  ND2 ASN    19       9.641  -8.083  20.166  1.00  0.00           N  
ATOM    292 HD21 ASN    19       9.893  -7.212  20.612  1.00  0.00           H  
ATOM    293 HD22 ASN    19       9.011  -8.738  20.607  1.00  0.00           H  
ATOM    294  C   ASN    19       8.323  -8.564  16.709  1.00  0.00           C  
ATOM    295  O   ASN    19       9.123  -7.881  16.047  1.00  0.00           O  
TER   
END   
