# Supplementary material for: Prediction of Anticancer Peptides with High Efficacy and Low Toxicity by Hybrid Model Based on 3D Structure of Peptides
Source: Int J Mol Sci. 2021 May 26;22(11):5630. doi: 10.3390/ijms22115630 (PMC8198792; doi:10.3390/ijms22115630)
Supplement: Supplementary file 1 [file ijms-22-05630-s001.zip › Supplement2(Datasets)/ACPs(PDB)/D1/PDB(Negative)/(169)NL_satpdb12176.pdb]

ATOM      1  N   GLY     1       2.766 -18.814   2.143  1.00  0.00           N  
ATOM      2  H   GLY     1       2.700 -19.279   1.248  1.00  0.00           H  
ATOM      3  CA  GLY     1       3.010 -17.343   2.125  1.00  0.00           C  
ATOM      4  HA2 GLY     1       4.030 -17.263   1.748  1.00  0.00           H  
ATOM      5  HA3 GLY     1       2.329 -16.851   1.430  1.00  0.00           H  
ATOM      6  C   GLY     1       2.651 -16.692   3.509  1.00  0.00           C  
ATOM      7  O   GLY     1       2.675 -15.494   3.734  1.00  0.00           O  
ATOM      8  N   VAL     2       2.286 -17.463   4.530  1.00  0.00           N  
ATOM      9  H   VAL     2       2.369 -18.453   4.350  1.00  0.00           H  
ATOM     10  CA  VAL     2       1.797 -16.986   5.839  1.00  0.00           C  
ATOM     11  HA  VAL     2       2.556 -16.293   6.204  1.00  0.00           H  
ATOM     12  CB  VAL     2       0.417 -16.267   5.688  1.00  0.00           C  
ATOM     13  HB  VAL     2       0.603 -15.443   4.999  1.00  0.00           H  
ATOM     14  CG1 VAL     2      -0.649 -17.128   5.014  1.00  0.00           C  
ATOM     15 HG11 VAL     2      -0.412 -17.473   4.007  1.00  0.00           H  
ATOM     16 HG12 VAL     2      -0.609 -18.049   5.595  1.00  0.00           H  
ATOM     17 HG13 VAL     2      -1.602 -16.600   5.064  1.00  0.00           H  
ATOM     18  CG2 VAL     2      -0.097 -15.691   6.956  1.00  0.00           C  
ATOM     19 HG21 VAL     2      -1.037 -15.186   6.736  1.00  0.00           H  
ATOM     20 HG22 VAL     2      -0.104 -16.489   7.699  1.00  0.00           H  
ATOM     21 HG23 VAL     2       0.573 -14.897   7.288  1.00  0.00           H  
ATOM     22  C   VAL     2       1.789 -18.114   6.822  1.00  0.00           C  
ATOM     23  O   VAL     2       1.532 -19.269   6.392  1.00  0.00           O  
ATOM     24  N   PHE     3       2.113 -17.945   8.101  1.00  0.00           N  
ATOM     25  H   PHE     3       2.311 -17.012   8.432  1.00  0.00           H  
ATOM     26  CA  PHE     3       2.366 -19.094   9.043  1.00  0.00           C  
ATOM     27  HA  PHE     3       3.001 -19.825   8.541  1.00  0.00           H  
ATOM     28  CB  PHE     3       3.127 -18.510  10.186  1.00  0.00           C  
ATOM     29  HB2 PHE     3       3.987 -17.998   9.756  1.00  0.00           H  
ATOM     30  HB3 PHE     3       2.464 -17.807  10.691  1.00  0.00           H  
ATOM     31  CG  PHE     3       3.696 -19.306  11.274  1.00  0.00           C  
ATOM     32  CD1 PHE     3       4.718 -18.702  12.105  1.00  0.00           C  
ATOM     33  HD1 PHE     3       4.950 -17.668  11.899  1.00  0.00           H  
ATOM     34  CE1 PHE     3       5.531 -19.523  12.991  1.00  0.00           C  
ATOM     35  HE1 PHE     3       6.348 -19.096  13.554  1.00  0.00           H  
ATOM     36  CZ  PHE     3       5.210 -20.872  13.088  1.00  0.00           C  
ATOM     37  HZ  PHE     3       5.903 -21.484  13.645  1.00  0.00           H  
ATOM     38  CE2 PHE     3       4.262 -21.466  12.277  1.00  0.00           C  
ATOM     39  HE2 PHE     3       4.240 -22.544  12.329  1.00  0.00           H  
ATOM     40  CD2 PHE     3       3.434 -20.708  11.396  1.00  0.00           C  
ATOM     41  HD2 PHE     3       2.818 -21.245  10.690  1.00  0.00           H  
ATOM     42  C   PHE     3       1.001 -19.735   9.421  1.00  0.00           C  
ATOM     43  O   PHE     3       0.820 -20.909   9.381  1.00  0.00           O  
ATOM     44  N   GLY     4       0.005 -18.858   9.861  1.00  0.00           N  
ATOM     45  H   GLY     4       0.123 -17.857   9.796  1.00  0.00           H  
ATOM     46  CA  GLY     4      -1.228 -19.310  10.487  1.00  0.00           C  
ATOM     47  HA2 GLY     4      -1.101 -19.872  11.412  1.00  0.00           H  
ATOM     48  HA3 GLY     4      -1.903 -18.477  10.683  1.00  0.00           H  
ATOM     49  C   GLY     4      -2.030 -20.159   9.573  1.00  0.00           C  
ATOM     50  O   GLY     4      -2.367 -21.284  10.024  1.00  0.00           O  
ATOM     51  N   LEU     5      -2.391 -19.704   8.398  1.00  0.00           N  
ATOM     52  H   LEU     5      -1.874 -18.883   8.118  1.00  0.00           H  
ATOM     53  CA  LEU     5      -3.241 -20.463   7.471  1.00  0.00           C  
ATOM     54  HA  LEU     5      -4.143 -20.760   8.004  1.00  0.00           H  
ATOM     55  CB  LEU     5      -3.627 -19.567   6.287  1.00  0.00           C  
ATOM     56  HB2 LEU     5      -4.022 -18.661   6.745  1.00  0.00           H  
ATOM     57  HB3 LEU     5      -2.686 -19.445   5.750  1.00  0.00           H  
ATOM     58  CG  LEU     5      -4.587 -20.172   5.210  1.00  0.00           C  
ATOM     59  HG  LEU     5      -4.048 -20.951   4.671  1.00  0.00           H  
ATOM     60  CD1 LEU     5      -5.910 -20.699   5.734  1.00  0.00           C  
ATOM     61 HD11 LEU     5      -5.774 -21.653   6.242  1.00  0.00           H  
ATOM     62 HD12 LEU     5      -6.315 -20.006   6.471  1.00  0.00           H  
ATOM     63 HD13 LEU     5      -6.624 -20.946   4.948  1.00  0.00           H  
ATOM     64  CD2 LEU     5      -4.843 -19.072   4.115  1.00  0.00           C  
ATOM     65 HD21 LEU     5      -3.973 -18.439   3.940  1.00  0.00           H  
ATOM     66 HD22 LEU     5      -5.175 -19.578   3.209  1.00  0.00           H  
ATOM     67 HD23 LEU     5      -5.667 -18.432   4.427  1.00  0.00           H  
ATOM     68  C   LEU     5      -2.658 -21.807   7.097  1.00  0.00           C  
ATOM     69  O   LEU     5      -3.291 -22.876   7.299  1.00  0.00           O  
ATOM     70  N   LEU     6      -1.350 -21.796   6.783  1.00  0.00           N  
ATOM     71  H   LEU     6      -0.959 -20.873   6.907  1.00  0.00           H  
ATOM     72  CA  LEU     6      -0.496 -22.971   6.408  1.00  0.00           C  
ATOM     73  HA  LEU     6      -1.012 -23.534   5.630  1.00  0.00           H  
ATOM     74  CB  LEU     6       0.731 -22.402   5.869  1.00  0.00           C  
ATOM     75  HB2 LEU     6       0.451 -21.820   4.991  1.00  0.00           H  
ATOM     76  HB3 LEU     6       1.138 -21.675   6.571  1.00  0.00           H  
ATOM     77  CG  LEU     6       1.838 -23.391   5.576  1.00  0.00           C  
ATOM     78  HG  LEU     6       2.080 -23.926   6.494  1.00  0.00           H  
ATOM     79  CD1 LEU     6       1.469 -24.412   4.519  1.00  0.00           C  
ATOM     80 HD11 LEU     6       1.199 -23.781   3.672  1.00  0.00           H  
ATOM     81 HD12 LEU     6       2.262 -25.156   4.449  1.00  0.00           H  
ATOM     82 HD13 LEU     6       0.627 -25.034   4.823  1.00  0.00           H  
ATOM     83  CD2 LEU     6       3.160 -22.601   5.175  1.00  0.00           C  
ATOM     84 HD21 LEU     6       4.023 -23.248   5.335  1.00  0.00           H  
ATOM     85 HD22 LEU     6       3.210 -22.256   4.143  1.00  0.00           H  
ATOM     86 HD23 LEU     6       3.364 -21.707   5.764  1.00  0.00           H  
ATOM     87  C   LEU     6      -0.399 -24.046   7.541  1.00  0.00           C  
ATOM     88  O   LEU     6      -0.845 -25.178   7.335  1.00  0.00           O  
ATOM     89  N   ALA     7       0.098 -23.651   8.696  1.00  0.00           N  
ATOM     90  H   ALA     7       0.384 -22.690   8.821  1.00  0.00           H  
ATOM     91  CA  ALA     7       0.169 -24.616   9.798  1.00  0.00           C  
ATOM     92  HA  ALA     7       0.659 -25.502   9.394  1.00  0.00           H  
ATOM     93  CB  ALA     7       1.208 -23.922  10.778  1.00  0.00           C  
ATOM     94  HB1 ALA     7       1.443 -24.385  11.737  1.00  0.00           H  
ATOM     95  HB2 ALA     7       2.147 -23.683  10.278  1.00  0.00           H  
ATOM     96  HB3 ALA     7       0.806 -22.938  11.019  1.00  0.00           H  
ATOM     97  C   ALA     7      -1.219 -25.059  10.315  1.00  0.00           C  
ATOM     98  O   ALA     7      -1.179 -26.175  10.829  1.00  0.00           O  
ATOM     99  N   LYS     8      -2.298 -24.314  10.150  1.00  0.00           N  
ATOM    100  H   LYS     8      -2.181 -23.378   9.788  1.00  0.00           H  
ATOM    101  CA  LYS     8      -3.648 -24.777  10.364  1.00  0.00           C  
ATOM    102  HA  LYS     8      -3.547 -25.471  11.199  1.00  0.00           H  
ATOM    103  CB  LYS     8      -4.556 -23.571  10.728  1.00  0.00           C  
ATOM    104  HB2 LYS     8      -4.018 -23.074  11.535  1.00  0.00           H  
ATOM    105  HB3 LYS     8      -4.623 -22.988   9.810  1.00  0.00           H  
ATOM    106  CG  LYS     8      -5.972 -23.873  11.268  1.00  0.00           C  
ATOM    107  HG2 LYS     8      -6.526 -22.996  11.601  1.00  0.00           H  
ATOM    108  HG3 LYS     8      -6.517 -24.397  10.482  1.00  0.00           H  
ATOM    109  CD  LYS     8      -5.921 -24.810  12.441  1.00  0.00           C  
ATOM    110  HD2 LYS     8      -5.654 -25.819  12.126  1.00  0.00           H  
ATOM    111  HD3 LYS     8      -5.141 -24.549  13.157  1.00  0.00           H  
ATOM    112  CE  LYS     8      -7.244 -24.886  13.204  1.00  0.00           C  
ATOM    113  HE2 LYS     8      -7.653 -23.904  13.441  1.00  0.00           H  
ATOM    114  HE3 LYS     8      -7.919 -25.396  12.517  1.00  0.00           H  
ATOM    115  NZ  LYS     8      -7.109 -25.651  14.441  1.00  0.00           N  
ATOM    116  HZ1 LYS     8      -6.562 -26.454  14.166  1.00  0.00           H  
ATOM    117  HZ2 LYS     8      -6.521 -25.281  15.174  1.00  0.00           H  
ATOM    118  HZ3 LYS     8      -7.970 -25.952  14.873  1.00  0.00           H  
ATOM    119  C   LYS     8      -4.195 -25.701   9.232  1.00  0.00           C  
ATOM    120  O   LYS     8      -4.969 -26.589   9.565  1.00  0.00           O  
ATOM    121  N   ALA     9      -3.870 -25.482   7.972  1.00  0.00           N  
ATOM    122  H   ALA     9      -3.132 -24.811   7.811  1.00  0.00           H  
ATOM    123  CA  ALA     9      -4.136 -26.448   6.864  1.00  0.00           C  
ATOM    124  HA  ALA     9      -5.217 -26.584   6.824  1.00  0.00           H  
ATOM    125  CB  ALA     9      -3.764 -25.809   5.529  1.00  0.00           C  
ATOM    126  HB1 ALA     9      -4.170 -24.801   5.443  1.00  0.00           H  
ATOM    127  HB2 ALA     9      -2.721 -25.850   5.214  1.00  0.00           H  
ATOM    128  HB3 ALA     9      -4.125 -26.504   4.771  1.00  0.00           H  
ATOM    129  C   ALA     9      -3.355 -27.763   7.097  1.00  0.00           C  
ATOM    130  O   ALA     9      -3.821 -28.816   6.766  1.00  0.00           O  
ATOM    131  N   ALA    10      -2.159 -27.732   7.744  1.00  0.00           N  
ATOM    132  H   ALA    10      -1.753 -26.818   7.882  1.00  0.00           H  
ATOM    133  CA  ALA    10      -1.471 -28.971   8.237  1.00  0.00           C  
ATOM    134  HA  ALA    10      -1.437 -29.708   7.435  1.00  0.00           H  
ATOM    135  CB  ALA    10       0.021 -28.620   8.568  1.00  0.00           C  
ATOM    136  HB1 ALA    10       0.029 -27.960   9.435  1.00  0.00           H  
ATOM    137  HB2 ALA    10       0.617 -29.479   8.876  1.00  0.00           H  
ATOM    138  HB3 ALA    10       0.494 -28.091   7.740  1.00  0.00           H  
ATOM    139  C   ALA    10      -2.129 -29.565   9.484  1.00  0.00           C  
ATOM    140  O   ALA    10      -2.504 -30.721   9.304  1.00  0.00           O  
ATOM    141  N   LEU    11      -2.278 -28.878  10.634  1.00  0.00           N  
ATOM    142  H   LEU    11      -2.029 -27.902  10.559  1.00  0.00           H  
ATOM    143  CA  LEU    11      -2.777 -29.447  11.885  1.00  0.00           C  
ATOM    144  HA  LEU    11      -2.416 -30.468  12.012  1.00  0.00           H  
ATOM    145  CB  LEU    11      -2.342 -28.519  12.984  1.00  0.00           C  
ATOM    146  HB2 LEU    11      -2.883 -27.588  12.819  1.00  0.00           H  
ATOM    147  HB3 LEU    11      -2.630 -28.926  13.953  1.00  0.00           H  
ATOM    148  CG  LEU    11      -0.808 -28.330  13.073  1.00  0.00           C  
ATOM    149  HG  LEU    11      -0.372 -28.228  12.080  1.00  0.00           H  
ATOM    150  CD1 LEU    11      -0.564 -27.122  13.970  1.00  0.00           C  
ATOM    151 HD11 LEU    11      -1.129 -26.291  13.548  1.00  0.00           H  
ATOM    152 HD12 LEU    11      -0.894 -27.347  14.984  1.00  0.00           H  
ATOM    153 HD13 LEU    11       0.512 -26.953  14.006  1.00  0.00           H  
ATOM    154  CD2 LEU    11       0.001 -29.429  13.722  1.00  0.00           C  
ATOM    155 HD21 LEU    11       1.075 -29.289  13.605  1.00  0.00           H  
ATOM    156 HD22 LEU    11      -0.276 -29.564  14.767  1.00  0.00           H  
ATOM    157 HD23 LEU    11      -0.300 -30.325  13.178  1.00  0.00           H  
ATOM    158  C   LEU    11      -4.321 -29.692  11.831  1.00  0.00           C  
ATOM    159  O   LEU    11      -4.778 -30.564  12.558  1.00  0.00           O  
ATOM    160  N   LYS    12      -5.071 -28.939  11.003  1.00  0.00           N  
ATOM    161  H   LYS    12      -4.592 -28.227  10.470  1.00  0.00           H  
ATOM    162  CA  LYS    12      -6.493 -28.957  10.728  1.00  0.00           C  
ATOM    163  HA  LYS    12      -6.651 -28.161  10.001  1.00  0.00           H  
ATOM    164  CB  LYS    12      -6.801 -30.270   9.951  1.00  0.00           C  
ATOM    165  HB2 LYS    12      -6.555 -31.096  10.620  1.00  0.00           H  
ATOM    166  HB3 LYS    12      -7.880 -30.314   9.800  1.00  0.00           H  
ATOM    167  CG  LYS    12      -6.112 -30.554   8.573  1.00  0.00           C  
ATOM    168  HG2 LYS    12      -6.656 -30.111   7.739  1.00  0.00           H  
ATOM    169  HG3 LYS    12      -5.215 -29.936   8.521  1.00  0.00           H  
ATOM    170  CD  LYS    12      -5.610 -31.927   8.189  1.00  0.00           C  
ATOM    171  HD2 LYS    12      -4.962 -32.300   8.981  1.00  0.00           H  
ATOM    172  HD3 LYS    12      -6.447 -32.625   8.186  1.00  0.00           H  
ATOM    173  CE  LYS    12      -4.928 -32.219   6.845  1.00  0.00           C  
ATOM    174  HE2 LYS    12      -4.735 -33.292   6.842  1.00  0.00           H  
ATOM    175  HE3 LYS    12      -5.541 -31.928   5.992  1.00  0.00           H  
ATOM    176  NZ  LYS    12      -3.587 -31.564   6.901  1.00  0.00           N  
ATOM    177  HZ1 LYS    12      -3.646 -30.557   6.841  1.00  0.00           H  
ATOM    178  HZ2 LYS    12      -3.070 -31.714   7.756  1.00  0.00           H  
ATOM    179  HZ3 LYS    12      -3.014 -31.887   6.135  1.00  0.00           H  
ATOM    180  C   LYS    12      -7.329 -28.836  12.081  1.00  0.00           C  
ATOM    181  O   LYS    12      -7.644 -27.679  12.398  1.00  0.00           O  
ATOM    182  N   GLY    13      -7.481 -29.874  12.901  1.00  0.00           N  
ATOM    183  H   GLY    13      -6.959 -30.726  12.753  1.00  0.00           H  
ATOM    184  CA  GLY    13      -7.992 -29.793  14.333  1.00  0.00           C  
ATOM    185  HA2 GLY    13      -8.928 -29.237  14.280  1.00  0.00           H  
ATOM    186  HA3 GLY    13      -8.051 -30.790  14.770  1.00  0.00           H  
ATOM    187  C   GLY    13      -7.061 -29.016  15.309  1.00  0.00           C  
ATOM    188  O   GLY    13      -7.560 -28.090  15.913  1.00  0.00           O  
ATOM    189  N   ALA    14      -5.772 -29.391  15.341  1.00  0.00           N  
ATOM    190  H   ALA    14      -5.432 -29.837  14.501  1.00  0.00           H  
ATOM    191  CA  ALA    14      -4.819 -28.804  16.277  1.00  0.00           C  
ATOM    192  HA  ALA    14      -5.257 -28.619  17.257  1.00  0.00           H  
ATOM    193  CB  ALA    14      -3.801 -29.893  16.549  1.00  0.00           C  
ATOM    194  HB1 ALA    14      -3.132 -29.631  17.368  1.00  0.00           H  
ATOM    195  HB2 ALA    14      -4.317 -30.841  16.698  1.00  0.00           H  
ATOM    196  HB3 ALA    14      -3.204 -30.133  15.669  1.00  0.00           H  
ATOM    197  C   ALA    14      -4.249 -27.443  15.687  1.00  0.00           C  
ATOM    198  O   ALA    14      -4.711 -26.911  14.654  1.00  0.00           O  
ATOM    199  N   SER    15      -3.312 -26.858  16.459  1.00  0.00           N  
ATOM    200  H   SER    15      -2.964 -27.287  17.304  1.00  0.00           H  
ATOM    201  CA  SER    15      -3.124 -25.377  16.414  1.00  0.00           C  
ATOM    202  HA  SER    15      -3.307 -25.101  15.375  1.00  0.00           H  
ATOM    203  CB  SER    15      -4.168 -24.586  17.237  1.00  0.00           C  
ATOM    204  HB2 SER    15      -4.078 -24.878  18.283  1.00  0.00           H  
ATOM    205  HB3 SER    15      -3.877 -23.535  17.246  1.00  0.00           H  
ATOM    206  OG  SER    15      -5.477 -24.838  16.793  1.00  0.00           O  
ATOM    207  HG  SER    15      -6.044 -24.643  17.542  1.00  0.00           H  
ATOM    208  C   SER    15      -1.679 -24.985  16.875  1.00  0.00           C  
ATOM    209  O   SER    15      -1.153 -25.518  17.802  1.00  0.00           O  
ATOM    210  N   LYS    16      -1.262 -23.879  16.263  1.00  0.00           N  
ATOM    211  H   LYS    16      -1.801 -23.487  15.504  1.00  0.00           H  
ATOM    212  CA  LYS    16      -0.134 -23.019  16.600  1.00  0.00           C  
ATOM    213  HA  LYS    16       0.734 -23.675  16.663  1.00  0.00           H  
ATOM    214  CB  LYS    16       0.055 -22.110  15.380  1.00  0.00           C  
ATOM    215  HB2 LYS    16       0.267 -22.765  14.535  1.00  0.00           H  
ATOM    216  HB3 LYS    16      -0.925 -21.686  15.163  1.00  0.00           H  
ATOM    217  CG  LYS    16       1.204 -21.055  15.680  1.00  0.00           C  
ATOM    218  HG2 LYS    16       0.839 -20.311  16.388  1.00  0.00           H  
ATOM    219  HG3 LYS    16       2.093 -21.475  16.149  1.00  0.00           H  
ATOM    220  CD  LYS    16       1.714 -20.415  14.319  1.00  0.00           C  
ATOM    221  HD2 LYS    16       2.293 -21.270  13.971  1.00  0.00           H  
ATOM    222  HD3 LYS    16       0.814 -20.181  13.749  1.00  0.00           H  
ATOM    223  CE  LYS    16       2.503 -19.140  14.639  1.00  0.00           C  
ATOM    224  HE2 LYS    16       3.179 -19.180  15.494  1.00  0.00           H  
ATOM    225  HE3 LYS    16       3.115 -19.010  13.747  1.00  0.00           H  
ATOM    226  NZ  LYS    16       1.627 -18.012  14.860  1.00  0.00           N  
ATOM    227  HZ1 LYS    16       2.187 -17.227  14.560  1.00  0.00           H  
ATOM    228  HZ2 LYS    16       0.844 -18.005  14.221  1.00  0.00           H  
ATOM    229  HZ3 LYS    16       1.207 -17.942  15.776  1.00  0.00           H  
ATOM    230  C   LYS    16      -0.239 -22.290  17.916  1.00  0.00           C  
ATOM    231  O   LYS    16      -1.079 -21.397  18.036  1.00  0.00           O  
ATOM    232  N   LEU    17       0.628 -22.596  18.950  1.00  0.00           N  
ATOM    233  H   LEU    17       1.429 -23.172  18.737  1.00  0.00           H  
ATOM    234  CA  LEU    17       0.495 -22.169  20.369  1.00  0.00           C  
ATOM    235  HA  LEU    17      -0.573 -22.142  20.582  1.00  0.00           H  
ATOM    236  CB  LEU    17       1.317 -23.127  21.267  1.00  0.00           C  
ATOM    237  HB2 LEU    17       2.360 -23.009  20.970  1.00  0.00           H  
ATOM    238  HB3 LEU    17       1.183 -22.819  22.304  1.00  0.00           H  
ATOM    239  CG  LEU    17       1.103 -24.671  21.100  1.00  0.00           C  
ATOM    240  HG  LEU    17       1.006 -24.957  20.053  1.00  0.00           H  
ATOM    241  CD1 LEU    17       2.251 -25.557  21.556  1.00  0.00           C  
ATOM    242 HD11 LEU    17       1.898 -26.587  21.604  1.00  0.00           H  
ATOM    243 HD12 LEU    17       2.952 -25.458  20.727  1.00  0.00           H  
ATOM    244 HD13 LEU    17       2.634 -25.377  22.560  1.00  0.00           H  
ATOM    245  CD2 LEU    17      -0.196 -25.140  21.762  1.00  0.00           C  
ATOM    246 HD21 LEU    17      -0.239 -24.891  22.822  1.00  0.00           H  
ATOM    247 HD22 LEU    17      -0.972 -24.515  21.321  1.00  0.00           H  
ATOM    248 HD23 LEU    17      -0.468 -26.193  21.694  1.00  0.00           H  
ATOM    249  C   LEU    17       0.879 -20.728  20.672  1.00  0.00           C  
ATOM    250  O   LEU    17       0.531 -20.216  21.741  1.00  0.00           O  
ATOM    251  N   ILE    18       1.626 -19.989  19.834  1.00  0.00           N  
ATOM    252  H   ILE    18       1.893 -20.327  18.921  1.00  0.00           H  
ATOM    253  CA  ILE    18       1.673 -18.519  19.926  1.00  0.00           C  
ATOM    254  HA  ILE    18       1.032 -18.179  20.739  1.00  0.00           H  
ATOM    255  CB  ILE    18       3.110 -18.035  20.235  1.00  0.00           C  
ATOM    256  HB  ILE    18       3.474 -18.578  21.107  1.00  0.00           H  
ATOM    257  CG2 ILE    18       4.130 -18.450  19.104  1.00  0.00           C  
ATOM    258 HG21 ILE    18       5.096 -18.030  19.381  1.00  0.00           H  
ATOM    259 HG22 ILE    18       4.050 -19.474  18.738  1.00  0.00           H  
ATOM    260 HG23 ILE    18       3.739 -17.905  18.245  1.00  0.00           H  
ATOM    261  CG1 ILE    18       2.993 -16.572  20.618  1.00  0.00           C  
ATOM    262 HG12 ILE    18       2.716 -16.046  19.704  1.00  0.00           H  
ATOM    263 HG13 ILE    18       2.209 -16.486  21.370  1.00  0.00           H  
ATOM    264  CD1 ILE    18       4.162 -15.892  21.310  1.00  0.00           C  
ATOM    265 HD11 ILE    18       3.947 -14.830  21.428  1.00  0.00           H  
ATOM    266 HD12 ILE    18       4.241 -16.358  22.292  1.00  0.00           H  
ATOM    267 HD13 ILE    18       5.071 -16.037  20.726  1.00  0.00           H  
ATOM    268  C   ILE    18       0.877 -18.021  18.667  1.00  0.00           C  
ATOM    269  O   ILE    18       1.516 -17.668  17.635  1.00  0.00           O  
ATOM    270  N   PRO    19      -0.473 -17.828  18.738  1.00  0.00           N  
ATOM    271  CD  PRO    19      -1.350 -17.813  19.881  1.00  0.00           C  
ATOM    272  HD2 PRO    19      -1.113 -16.997  20.564  1.00  0.00           H  
ATOM    273  HD3 PRO    19      -1.344 -18.778  20.388  1.00  0.00           H  
ATOM    274  CG  PRO    19      -2.709 -17.409  19.235  1.00  0.00           C  
ATOM    275  HG2 PRO    19      -2.759 -16.321  19.279  1.00  0.00           H  
ATOM    276  HG3 PRO    19      -3.560 -17.808  19.787  1.00  0.00           H  
ATOM    277  CB  PRO    19      -2.661 -17.851  17.807  1.00  0.00           C  
ATOM    278  HB2 PRO    19      -3.249 -17.251  17.112  1.00  0.00           H  
ATOM    279  HB3 PRO    19      -2.917 -18.908  17.882  1.00  0.00           H  
ATOM    280  CA  PRO    19      -1.205 -17.636  17.494  1.00  0.00           C  
ATOM    281  HA  PRO    19      -0.898 -18.451  16.838  1.00  0.00           H  
ATOM    282  C   PRO    19      -0.972 -16.325  16.772  1.00  0.00           C  
ATOM    283  O   PRO    19      -1.301 -16.166  15.605  1.00  0.00           O  
ATOM    284  N   HIE    20      -0.494 -15.297  17.466  1.00  0.00           N  
ATOM    285  H   HIE    20      -0.352 -15.397  18.461  1.00  0.00           H  
ATOM    286  CA  HIE    20      -0.144 -13.950  16.982  1.00  0.00           C  
ATOM    287  HA  HIE    20       0.130 -13.307  17.818  1.00  0.00           H  
ATOM    288  CB  HIE    20       0.973 -13.938  15.968  1.00  0.00           C  
ATOM    289  HB2 HIE    20       1.914 -14.248  16.422  1.00  0.00           H  
ATOM    290  HB3 HIE    20       0.806 -14.666  15.174  1.00  0.00           H  
ATOM    291  CG  HIE    20       1.258 -12.523  15.404  1.00  0.00           C  
ATOM    292  ND1 HIE    20       0.693 -12.157  14.149  1.00  0.00           N  
ATOM    293  CE1 HIE    20       1.086 -10.863  13.929  1.00  0.00           C  
ATOM    294  HE1 HIE    20       0.758 -10.292  13.073  1.00  0.00           H  
ATOM    295  NE2 HIE    20       1.767 -10.377  14.961  1.00  0.00           N  
ATOM    296  HE2 HIE    20       1.887  -9.382  15.086  1.00  0.00           H  
ATOM    297  CD2 HIE    20       1.779 -11.408  15.943  1.00  0.00           C  
ATOM    298  HD2 HIE    20       2.240 -11.415  16.920  1.00  0.00           H  
ATOM    299  C   HIE    20      -1.376 -13.137  16.514  1.00  0.00           C  
ATOM    300  O   HIE    20      -1.701 -12.126  17.135  1.00  0.00           O  
ATOM    301  N   LEU    21      -2.062 -13.511  15.428  1.00  0.00           N  
ATOM    302  H   LEU    21      -1.842 -14.396  14.993  1.00  0.00           H  
ATOM    303  CA  LEU    21      -3.144 -12.759  14.779  1.00  0.00           C  
ATOM    304  HA  LEU    21      -3.735 -12.306  15.575  1.00  0.00           H  
ATOM    305  CB  LEU    21      -2.509 -11.599  14.075  1.00  0.00           C  
ATOM    306  HB2 LEU    21      -1.759 -11.142  14.720  1.00  0.00           H  
ATOM    307  HB3 LEU    21      -2.016 -12.080  13.231  1.00  0.00           H  
ATOM    308  CG  LEU    21      -3.475 -10.498  13.616  1.00  0.00           C  
ATOM    309  HG  LEU    21      -3.947 -10.807  12.683  1.00  0.00           H  
ATOM    310  CD1 LEU    21      -4.359  -9.842  14.629  1.00  0.00           C  
ATOM    311 HD11 LEU    21      -5.080 -10.525  15.078  1.00  0.00           H  
ATOM    312 HD12 LEU    21      -3.825  -9.510  15.519  1.00  0.00           H  
ATOM    313 HD13 LEU    21      -4.776  -8.951  14.160  1.00  0.00           H  
ATOM    314  CD2 LEU    21      -2.609  -9.324  13.098  1.00  0.00           C  
ATOM    315 HD21 LEU    21      -3.191  -8.575  12.562  1.00  0.00           H  
ATOM    316 HD22 LEU    21      -2.041  -8.905  13.928  1.00  0.00           H  
ATOM    317 HD23 LEU    21      -1.873  -9.683  12.378  1.00  0.00           H  
ATOM    318  C   LEU    21      -3.997 -13.780  13.975  1.00  0.00           C  
ATOM    319  O   LEU    21      -3.619 -14.969  13.901  1.00  0.00           O  
ATOM    320  N   LEU    22      -5.075 -13.264  13.339  1.00  0.00           N  
ATOM    321  H   LEU    22      -5.087 -12.255  13.341  1.00  0.00           H  
ATOM    322  CA  LEU    22      -5.935 -13.992  12.381  1.00  0.00           C  
ATOM    323  HA  LEU    22      -6.418 -14.778  12.961  1.00  0.00           H  
ATOM    324  CB  LEU    22      -7.003 -13.010  11.910  1.00  0.00           C  
ATOM    325  HB2 LEU    22      -6.626 -12.205  11.280  1.00  0.00           H  
ATOM    326  HB3 LEU    22      -7.611 -13.606  11.229  1.00  0.00           H  
ATOM    327  CG  LEU    22      -7.903 -12.365  13.000  1.00  0.00           C  
ATOM    328  HG  LEU    22      -7.344 -11.755  13.709  1.00  0.00           H  
ATOM    329  CD1 LEU    22      -8.758 -11.407  12.205  1.00  0.00           C  
ATOM    330 HD11 LEU    22      -9.498 -10.931  12.848  1.00  0.00           H  
ATOM    331 HD12 LEU    22      -8.175 -10.622  11.723  1.00  0.00           H  
ATOM    332 HD13 LEU    22      -9.255 -11.920  11.381  1.00  0.00           H  
ATOM    333  CD2 LEU    22      -8.629 -13.438  13.786  1.00  0.00           C  
ATOM    334 HD21 LEU    22      -9.380 -13.036  14.465  1.00  0.00           H  
ATOM    335 HD22 LEU    22      -9.209 -14.055  13.101  1.00  0.00           H  
ATOM    336 HD23 LEU    22      -7.936 -14.100  14.307  1.00  0.00           H  
ATOM    337  C   LEU    22      -5.154 -14.614  11.228  1.00  0.00           C  
ATOM    338  O   LEU    22      -4.100 -14.066  10.816  1.00  0.00           O  
ATOM    339  N   PRO    23      -5.597 -15.745  10.587  1.00  0.00           N  
ATOM    340  CD  PRO    23      -6.809 -16.497  10.859  1.00  0.00           C  
ATOM    341  HD2 PRO    23      -7.692 -15.879  10.697  1.00  0.00           H  
ATOM    342  HD3 PRO    23      -6.861 -16.692  11.930  1.00  0.00           H  
ATOM    343  CG  PRO    23      -6.688 -17.740   9.995  1.00  0.00           C  
ATOM    344  HG2 PRO    23      -7.129 -17.593   9.009  1.00  0.00           H  
ATOM    345  HG3 PRO    23      -7.250 -18.576  10.411  1.00  0.00           H  
ATOM    346  CB  PRO    23      -5.197 -18.085   9.954  1.00  0.00           C  
ATOM    347  HB2 PRO    23      -4.958 -18.640   9.047  1.00  0.00           H  
ATOM    348  HB3 PRO    23      -4.918 -18.612  10.866  1.00  0.00           H  
ATOM    349  CA  PRO    23      -4.575 -16.671   9.975  1.00  0.00           C  
ATOM    350  HA  PRO    23      -3.670 -16.730  10.579  1.00  0.00           H  
ATOM    351  C   PRO    23      -4.140 -16.245   8.615  1.00  0.00           C  
ATOM    352  O   PRO    23      -3.047 -16.694   8.168  1.00  0.00           O  
ATOM    353  N   SER    24      -4.965 -15.463   7.874  1.00  0.00           N  
ATOM    354  H   SER    24      -5.821 -15.181   8.330  1.00  0.00           H  
ATOM    355  CA  SER    24      -4.661 -14.767   6.591  1.00  0.00           C  
ATOM    356  HA  SER    24      -4.463 -15.528   5.837  1.00  0.00           H  
ATOM    357  CB  SER    24      -5.907 -14.026   6.133  1.00  0.00           C  
ATOM    358  HB2 SER    24      -5.594 -13.249   5.436  1.00  0.00           H  
ATOM    359  HB3 SER    24      -6.561 -14.741   5.634  1.00  0.00           H  
ATOM    360  OG  SER    24      -6.749 -13.433   7.144  1.00  0.00           O  
ATOM    361  HG  SER    24      -7.269 -12.710   6.784  1.00  0.00           H  
ATOM    362  C   SER    24      -3.456 -13.849   6.484  1.00  0.00           C  
ATOM    363  O   SER    24      -3.152 -13.418   5.366  1.00  0.00           O  
ATOM    364  N   ARG    25      -2.883 -13.396   7.614  1.00  0.00           N  
ATOM    365  H   ARG    25      -3.414 -13.653   8.433  1.00  0.00           H  
ATOM    366  CA  ARG    25      -1.719 -12.457   7.577  1.00  0.00           C  
ATOM    367  HA  ARG    25      -1.147 -12.826   6.725  1.00  0.00           H  
ATOM    368  CB  ARG    25      -2.175 -11.023   7.138  1.00  0.00           C  
ATOM    369  HB2 ARG    25      -2.813 -10.864   6.269  1.00  0.00           H  
ATOM    370  HB3 ARG    25      -2.776 -10.623   7.955  1.00  0.00           H  
ATOM    371  CG  ARG    25      -1.093  -9.945   6.793  1.00  0.00           C  
ATOM    372  HG2 ARG    25      -1.642  -9.064   6.459  1.00  0.00           H  
ATOM    373  HG3 ARG    25      -0.632  -9.674   7.743  1.00  0.00           H  
ATOM    374  CD  ARG    25      -0.084 -10.291   5.657  1.00  0.00           C  
ATOM    375  HD2 ARG    25      -0.580 -10.822   4.844  1.00  0.00           H  
ATOM    376  HD3 ARG    25       0.505  -9.452   5.286  1.00  0.00           H  
ATOM    377  NE  ARG    25       0.855 -11.415   6.089  1.00  0.00           N  
ATOM    378  HE  ARG    25       1.316 -11.361   6.987  1.00  0.00           H  
ATOM    379  CZ  ARG    25       1.351 -12.451   5.398  1.00  0.00           C  
ATOM    380  NH1 ARG    25       0.985 -12.786   4.194  1.00  0.00           N  
ATOM    381 HH11 ARG    25       0.192 -12.420   3.687  1.00  0.00           H  
ATOM    382 HH12 ARG    25       1.404 -13.650   3.881  1.00  0.00           H  
ATOM    383  NH2 ARG    25       2.244 -13.143   6.001  1.00  0.00           N  
ATOM    384 HH21 ARG    25       2.603 -12.749   6.859  1.00  0.00           H  
ATOM    385 HH22 ARG    25       2.837 -13.838   5.570  1.00  0.00           H  
ATOM    386  C   ARG    25      -0.832 -12.499   8.864  1.00  0.00           C  
ATOM    387  O   ARG    25      -0.063 -11.566   9.122  1.00  0.00           O  
ATOM    388  N   GLN    26      -0.960 -13.597   9.649  1.00  0.00           N  
ATOM    389  H   GLN    26      -1.634 -14.301   9.385  1.00  0.00           H  
ATOM    390  CA  GLN    26      -0.293 -13.888  10.870  1.00  0.00           C  
ATOM    391  HA  GLN    26      -0.506 -13.162  11.655  1.00  0.00           H  
ATOM    392  CB  GLN    26      -1.069 -15.070  11.357  1.00  0.00           C  
ATOM    393  HB2 GLN    26      -2.016 -14.643  11.687  1.00  0.00           H  
ATOM    394  HB3 GLN    26      -1.185 -15.771  10.530  1.00  0.00           H  
ATOM    395  CG  GLN    26      -0.442 -15.832  12.527  1.00  0.00           C  
ATOM    396  HG2 GLN    26       0.607 -15.967  12.265  1.00  0.00           H  
ATOM    397  HG3 GLN    26      -0.649 -15.255  13.429  1.00  0.00           H  
ATOM    398  CD  GLN    26      -1.088 -17.200  12.841  1.00  0.00           C  
ATOM    399  OE1 GLN    26      -0.394 -18.189  12.929  1.00  0.00           O  
ATOM    400  NE2 GLN    26      -2.398 -17.221  12.901  1.00  0.00           N  
ATOM    401 HE21 GLN    26      -2.798 -18.085  13.238  1.00  0.00           H  
ATOM    402 HE22 GLN    26      -2.917 -16.362  13.015  1.00  0.00           H  
ATOM    403  C   GLN    26       1.223 -14.091  10.676  1.00  0.00           C  
ATOM    404  O   GLN    26       1.612 -14.748   9.697  1.00  0.00           O  
ATOM    405  N   GLN    27       1.912 -13.662  11.676  1.00  0.00           N  
ATOM    406  H   GLN    27       1.431 -13.232  12.453  1.00  0.00           H  
ATOM    407  CA  GLN    27       3.320 -14.039  11.898  1.00  0.00           C  
ATOM    408  HA  GLN    27       3.649 -14.782  11.172  1.00  0.00           H  
ATOM    409  CB  GLN    27       4.409 -12.950  11.628  1.00  0.00           C  
ATOM    410  HB2 GLN    27       4.156 -12.094  12.253  1.00  0.00           H  
ATOM    411  HB3 GLN    27       5.410 -13.262  11.926  1.00  0.00           H  
ATOM    412  CG  GLN    27       4.536 -12.421  10.172  1.00  0.00           C  
ATOM    413  HG2 GLN    27       5.274 -11.630  10.039  1.00  0.00           H  
ATOM    414  HG3 GLN    27       4.876 -13.239   9.537  1.00  0.00           H  
ATOM    415  CD  GLN    27       3.199 -11.845   9.659  1.00  0.00           C  
ATOM    416  OE1 GLN    27       2.795 -12.095   8.562  1.00  0.00           O  
ATOM    417  NE2 GLN    27       2.529 -10.965  10.340  1.00  0.00           N  
ATOM    418 HE21 GLN    27       1.671 -10.712   9.872  1.00  0.00           H  
ATOM    419 HE22 GLN    27       2.929 -10.495  11.140  1.00  0.00           H  
ATOM    420  C   GLN    27       3.331 -14.641  13.308  1.00  0.00           C  
ATOM    421  O   GLN    27       3.714 -15.788  13.396  1.00  0.00           O  
TER   
END   
