# Supplementary material for: Prediction of Anticancer Peptides with High Efficacy and Low Toxicity by Hybrid Model Based on 3D Structure of Peptides
Source: Int J Mol Sci. 2021 May 26;22(11):5630. doi: 10.3390/ijms22115630 (PMC8198792; doi:10.3390/ijms22115630)
Supplement: Supplementary file 1 [file ijms-22-05630-s001.zip › Supplement2(Datasets)/ACPs(PDB)/D1/PDB(Negative)/(17)NL_satpdb10216.pdb]

EXPDTA    THEORETICAL MODEL, MODELLER 9.13 2015/09/20 22:40:49
REMARK   6 MODELLER OBJECTIVE FUNCTION:      1065.7355
REMARK   6 MODELLER BEST TEMPLATE % SEQ ID:  46.875
ATOM      1  N   GLY     1      72.712  39.289  19.583  1.00 22.65           N
ATOM      2  CA  GLY     1      71.727  38.488  20.346  1.00 22.65           C
ATOM      3  C   GLY     1      71.430  37.222  19.618  1.00 22.65           C
ATOM      4  O   GLY     1      70.981  37.239  18.474  1.00 22.65           O
ATOM      5  N   LEU     2      71.690  36.080  20.273  1.00 93.31           N
ATOM      6  CA  LEU     2      71.432  34.819  19.646  1.00 93.31           C
ATOM      7  CB  LEU     2      71.877  33.628  20.514  1.00 93.31           C
ATOM      8  CG  LEU     2      71.046  33.435  21.803  1.00 93.31           C
ATOM      9  CD1 LEU     2      71.582  32.256  22.628  1.00 93.31           C
ATOM     10  CD2 LEU     2      70.945  34.723  22.636  1.00 93.31           C
ATOM     11  C   LEU     2      69.959  34.701  19.435  1.00 93.31           C
ATOM     12  O   LEU     2      69.499  34.321  18.359  1.00 93.31           O
ATOM     13  N   MET     3      69.178  35.077  20.461  1.00143.77           N
ATOM     14  CA  MET     3      67.760  34.914  20.404  1.00143.77           C
ATOM     15  CB  MET     3      67.047  35.318  21.706  1.00143.77           C
ATOM     16  CG  MET     3      65.592  34.844  21.767  1.00143.77           C
ATOM     17  SD  MET     3      65.386  33.050  21.997  1.00143.77           S
ATOM     18  CE  MET     3      65.971  32.572  20.346  1.00143.77           C
ATOM     19  C   MET     3      67.229  35.774  19.314  1.00143.77           C
ATOM     20  O   MET     3      66.318  35.375  18.592  1.00143.77           O
ATOM     21  N   SER     4      67.797  36.982  19.166  1.00 49.04           N
ATOM     22  CA  SER     4      67.306  37.902  18.186  1.00 49.04           C
ATOM     23  CB  SER     4      68.008  39.271  18.231  1.00 49.04           C
ATOM     24  OG  SER     4      69.361  39.143  17.823  1.00 49.04           O
ATOM     25  C   SER     4      67.525  37.341  16.817  1.00 49.04           C
ATOM     26  O   SER     4      66.699  37.537  15.928  1.00 49.04           O
ATOM     27  N   VAL     5      68.638  36.612  16.610  1.00 61.53           N
ATOM     28  CA  VAL     5      68.956  36.123  15.298  1.00 61.53           C
ATOM     29  CB  VAL     5      70.227  35.322  15.266  1.00 61.53           C
ATOM     30  CG1 VAL     5      70.421  34.767  13.843  1.00 61.53           C
ATOM     31  CG2 VAL     5      71.386  36.202  15.768  1.00 61.53           C
ATOM     32  C   VAL     5      67.865  35.218  14.825  1.00 61.53           C
ATOM     33  O   VAL     5      67.378  35.355  13.703  1.00 61.53           O
ATOM     34  N   THR     6      67.419  34.291  15.690  1.00154.19           N
ATOM     35  CA  THR     6      66.442  33.324  15.282  1.00154.19           C
ATOM     36  CB  THR     6      66.038  32.419  16.407  1.00154.19           C
ATOM     37  OG1 THR     6      65.404  33.169  17.436  1.00154.19           O
ATOM     38  CG2 THR     6      67.298  31.722  16.952  1.00154.19           C
ATOM     39  C   THR     6      65.224  34.053  14.841  1.00154.19           C
ATOM     40  O   THR     6      64.640  33.747  13.804  1.00154.19           O
ATOM     41  N   LYS     7      64.824  35.065  15.620  1.00197.58           N
ATOM     42  CA  LYS     7      63.663  35.819  15.280  1.00197.58           C
ATOM     43  CB  LYS     7      63.145  36.666  16.452  1.00197.58           C
ATOM     44  CG  LYS     7      62.682  35.827  17.642  1.00197.58           C
ATOM     45  CD  LYS     7      62.554  36.638  18.930  1.00197.58           C
ATOM     46  CE  LYS     7      61.455  37.696  18.866  1.00197.58           C
ATOM     47  NZ  LYS     7      61.448  38.489  20.113  1.00197.58           N
ATOM     48  C   LYS     7      64.094  36.750  14.205  1.00197.58           C
ATOM     49  O   LYS     7      64.861  36.380  13.317  1.00197.58           O
ATOM     50  N   GLY     8      63.556  37.978  14.229  1.00175.29           N
ATOM     51  CA  GLY     8      63.988  38.955  13.282  1.00175.29           C
ATOM     52  C   GLY     8      63.712  38.468  11.902  1.00175.29           C
ATOM     53  O   GLY     8      62.563  38.400  11.470  1.00175.29           O
ATOM     54  N   VAL     9      64.792  38.124  11.179  1.00 75.50           N
ATOM     55  CA  VAL     9      64.723  37.766   9.796  1.00 75.50           C
ATOM     56  CB  VAL     9      66.070  37.459   9.216  1.00 75.50           C
ATOM     57  CG1 VAL     9      65.886  37.071   7.740  1.00 75.50           C
ATOM     58  CG2 VAL     9      66.982  38.678   9.432  1.00 75.50           C
ATOM     59  C   VAL     9      63.861  36.568   9.587  1.00 75.50           C
ATOM     60  O   VAL     9      63.052  36.554   8.665  1.00 75.50           O
ATOM     61  N   LEU    10      63.991  35.532  10.432  1.00 88.44           N
ATOM     62  CA  LEU    10      63.221  34.342  10.205  1.00 88.44           C
ATOM     63  CB  LEU    10      63.542  33.221  11.210  1.00 88.44           C
ATOM     64  CG  LEU    10      64.983  32.692  11.079  1.00 88.44           C
ATOM     65  CD1 LEU    10      66.005  33.792  11.405  1.00 88.44           C
ATOM     66  CD2 LEU    10      65.197  31.413  11.905  1.00 88.44           C
ATOM     67  C   LEU    10      61.766  34.670  10.311  1.00 88.44           C
ATOM     68  O   LEU    10      60.953  34.193   9.520  1.00 88.44           O
ATOM     69  N   LYS    11      61.392  35.520  11.282  1.00116.16           N
ATOM     70  CA  LYS    11      60.004  35.829  11.458  1.00116.16           C
ATOM     71  CB  LYS    11      59.750  36.805  12.620  1.00116.16           C
ATOM     72  CG  LYS    11      58.269  36.924  12.986  1.00116.16           C
ATOM     73  CD  LYS    11      57.695  35.653  13.619  1.00116.16           C
ATOM     74  CE  LYS    11      56.219  35.772  13.999  1.00116.16           C
ATOM     75  NZ  LYS    11      55.745  34.514  14.615  1.00116.16           N
ATOM     76  C   LYS    11      59.515  36.469  10.202  1.00116.16           C
ATOM     77  O   LYS    11      58.379  36.246   9.789  1.00116.16           O
ATOM     78  N   THR    12      60.355  37.319   9.583  1.00 47.13           N
ATOM     79  CA  THR    12      59.994  37.957   8.350  1.00 47.13           C
ATOM     80  CB  THR    12      60.963  39.022   7.931  1.00 47.13           C
ATOM     81  OG1 THR    12      61.039  40.040   8.919  1.00 47.13           O
ATOM     82  CG2 THR    12      60.481  39.612   6.595  1.00 47.13           C
ATOM     83  C   THR    12      59.957  36.945   7.249  1.00 47.13           C
ATOM     84  O   THR    12      59.059  36.968   6.409  1.00 47.13           O
ATOM     85  N   ALA    13      60.935  36.018   7.243  1.00 52.63           N
ATOM     86  CA  ALA    13      61.108  35.053   6.192  1.00 52.63           C
ATOM     87  CB  ALA    13      62.330  34.145   6.409  1.00 52.63           C
ATOM     88  C   ALA    13      59.902  34.181   6.105  1.00 52.63           C
ATOM     89  O   ALA    13      59.454  33.855   5.009  1.00 52.63           O
ATOM     90  N   GLY    14      59.347  33.766   7.255  1.00 69.09           N
ATOM     91  CA  GLY    14      58.166  32.957   7.227  1.00 69.09           C
ATOM     92  C   GLY    14      57.127  33.794   6.576  1.00 69.09           C
ATOM     93  O   GLY    14      56.331  33.319   5.769  1.00 69.09           O
ATOM     94  N   LYS    15      57.109  35.088   6.924  1.00301.54           N
ATOM     95  CA  LYS    15      56.183  35.968   6.296  1.00301.54           C
ATOM     96  CB  LYS    15      56.102  37.366   6.940  1.00301.54           C
ATOM     97  CG  LYS    15      55.593  37.350   8.385  1.00301.54           C
ATOM     98  CD  LYS    15      54.200  36.740   8.553  1.00301.54           C
ATOM     99  CE  LYS    15      53.755  36.653  10.014  1.00301.54           C
ATOM    100  NZ  LYS    15      52.402  36.058  10.104  1.00301.54           N
ATOM    101  C   LYS    15      56.685  36.108   4.901  1.00301.54           C
ATOM    102  O   LYS    15      57.812  35.740   4.579  1.00301.54           O
ATOM    103  N   HIS    16      55.833  36.607   4.007  1.00259.48           N
ATOM    104  CA  HIS    16      56.206  36.752   2.636  1.00259.48           C
ATOM    105  ND1 HIS    16      56.871  39.892   1.716  1.00259.48           N
ATOM    106  CG  HIS    16      57.360  39.019   2.661  1.00259.48           C
ATOM    107  CB  HIS    16      57.508  37.546   2.434  1.00259.48           C
ATOM    108  NE2 HIS    16      57.372  41.110   3.506  1.00259.48           N
ATOM    109  CD2 HIS    16      57.661  39.779   3.749  1.00259.48           C
ATOM    110  CE1 HIS    16      56.900  41.129   2.273  1.00259.48           C
ATOM    111  C   HIS    16      56.403  35.401   2.012  1.00259.48           C
ATOM    112  O   HIS    16      56.770  35.312   0.842  1.00259.48           O
ATOM    113  N   ILE    17      56.163  34.303   2.756  1.00196.67           N
ATOM    114  CA  ILE    17      56.161  33.018   2.118  1.00196.67           C
ATOM    115  CB  ILE    17      56.163  31.836   3.059  1.00196.67           C
ATOM    116  CG1 ILE    17      54.922  31.791   3.973  1.00196.67           C
ATOM    117  CG2 ILE    17      57.516  31.842   3.790  1.00196.67           C
ATOM    118  CD1 ILE    17      53.660  31.245   3.299  1.00196.67           C
ATOM    119  C   ILE    17      54.915  33.036   1.318  1.00196.67           C
ATOM    120  O   ILE    17      54.826  32.534   0.197  1.00196.67           O
ATOM    121  N   PHE    18      53.912  33.687   1.923  1.00116.52           N
ATOM    122  CA  PHE    18      52.625  33.816   1.337  1.00116.52           C
ATOM    123  CB  PHE    18      51.705  34.703   2.197  1.00116.52           C
ATOM    124  CG  PHE    18      50.293  34.456   1.799  1.00116.52           C
ATOM    125  CD1 PHE    18      49.621  33.375   2.320  1.00116.52           C
ATOM    126  CD2 PHE    18      49.636  35.293   0.927  1.00116.52           C
ATOM    127  CE1 PHE    18      48.316  33.124   1.977  1.00116.52           C
ATOM    128  CE2 PHE    18      48.329  35.046   0.580  1.00116.52           C
ATOM    129  CZ  PHE    18      47.667  33.958   1.099  1.00116.52           C
ATOM    130  C   PHE    18      52.900  34.520   0.051  1.00116.52           C
ATOM    131  O   PHE    18      52.318  34.207  -0.984  1.00116.52           O
ATOM    132  N   LYS    19      53.811  35.510   0.113  1.00130.35           N
ATOM    133  CA  LYS    19      54.234  36.292  -1.013  1.00130.35           C
ATOM    134  CB  LYS    19      55.145  37.466  -0.611  1.00130.35           C
ATOM    135  CG  LYS    19      54.404  38.593   0.115  1.00130.35           C
ATOM    136  CD  LYS    19      53.834  38.179   1.473  1.00130.35           C
ATOM    137  CE  LYS    19      53.090  39.296   2.203  1.00130.35           C
ATOM    138  NZ  LYS    19      54.053  40.308   2.682  1.00130.35           N
ATOM    139  C   LYS    19      54.986  35.450  -2.010  1.00130.35           C
ATOM    140  O   LYS    19      54.824  35.640  -3.213  1.00130.35           O
ATOM    141  N   ASN    20      55.826  34.494  -1.555  1.00125.21           N
ATOM    142  CA  ASN    20      56.639  33.756  -2.486  1.00125.21           C
ATOM    143  CB  ASN    20      57.681  32.792  -1.860  1.00125.21           C
ATOM    144  CG  ASN    20      57.059  31.596  -1.144  1.00125.21           C
ATOM    145  OD1 ASN    20      57.136  31.485   0.078  1.00125.21           O
ATOM    146  ND2 ASN    20      56.463  30.647  -1.916  1.00125.21           N
ATOM    147  C   ASN    20      55.767  32.982  -3.406  1.00125.21           C
ATOM    148  O   ASN    20      56.109  32.777  -4.568  1.00125.21           O
ATOM    149  N   VAL    21      54.611  32.516  -2.909  1.00 58.42           N
ATOM    150  CA  VAL    21      53.749  31.729  -3.741  1.00 58.42           C
ATOM    151  CB  VAL    21      52.469  31.324  -3.068  1.00 58.42           C
ATOM    152  CG1 VAL    21      51.597  30.589  -4.103  1.00 58.42           C
ATOM    153  CG2 VAL    21      52.810  30.478  -1.829  1.00 58.42           C
ATOM    154  C   VAL    21      53.402  32.565  -4.936  1.00 58.42           C
ATOM    155  O   VAL    21      53.363  32.078  -6.065  1.00 58.42           O
ATOM    156  N   GLY    22      53.172  33.869  -4.711  1.00 44.14           N
ATOM    157  CA  GLY    22      52.843  34.773  -5.775  1.00 44.14           C
ATOM    158  C   GLY    22      53.992  34.779  -6.727  1.00 44.14           C
ATOM    159  O   GLY    22      53.816  34.899  -7.939  1.00 44.14           O
ATOM    160  N   GLY    23      55.213  34.638  -6.189  1.00 47.79           N
ATOM    161  CA  GLY    23      56.382  34.663  -7.007  1.00 47.79           C
ATOM    162  C   GLY    23      56.254  33.574  -8.025  1.00 47.79           C
ATOM    163  O   GLY    23      56.662  33.742  -9.171  1.00 47.79           O
ATOM    164  N   SER    24      55.705  32.413  -7.626  1.00 97.14           N
ATOM    165  CA  SER    24      55.564  31.304  -8.527  1.00 97.14           C
ATOM    166  CB  SER    24      54.967  30.064  -7.837  1.00 97.14           C
ATOM    167  OG  SER    24      54.857  28.995  -8.765  1.00 97.14           O
ATOM    168  C   SER    24      54.663  31.632  -9.687  1.00 97.14           C
ATOM    169  O   SER    24      55.123  31.734 -10.823  1.00 97.14           O
ATOM    170  N   LEU    25      53.349  31.810  -9.437  1.00116.01           N
ATOM    171  CA  LEU    25      52.438  31.987 -10.540  1.00116.01           C
ATOM    172  CB  LEU    25      50.952  31.962 -10.112  1.00116.01           C
ATOM    173  CG  LEU    25      49.907  31.801 -11.250  1.00116.01           C
ATOM    174  CD1 LEU    25      48.481  31.791 -10.679  1.00116.01           C
ATOM    175  CD2 LEU    25      50.052  32.840 -12.376  1.00116.01           C
ATOM    176  C   LEU    25      52.718  33.287 -11.236  1.00116.01           C
ATOM    177  O   LEU    25      52.765  33.349 -12.462  1.00116.01           O
ATOM    178  N   LEU    26      52.904  34.354 -10.445  1.00113.22           N
ATOM    179  CA  LEU    26      53.144  35.720 -10.825  1.00113.22           C
ATOM    180  CB  LEU    26      52.844  36.741  -9.716  1.00113.22           C
ATOM    181  CG  LEU    26      51.342  36.797  -9.379  1.00113.22           C
ATOM    182  CD1 LEU    26      51.042  37.873  -8.324  1.00113.22           C
ATOM    183  CD2 LEU    26      50.495  36.955 -10.654  1.00113.22           C
ATOM    184  C   LEU    26      54.545  35.898 -11.311  1.00113.22           C
ATOM    185  O   LEU    26      54.995  37.021 -11.514  1.00113.22           O
ATOM    186  N   ASP    27      55.298  34.795 -11.434  1.00126.55           N
ATOM    187  CA  ASP    27      56.710  34.806 -11.695  1.00126.55           C
ATOM    188  CB  ASP    27      57.222  33.400 -12.066  1.00126.55           C
ATOM    189  CG  ASP    27      58.742  33.394 -12.179  1.00126.55           C
ATOM    190  OD1 ASP    27      59.281  34.118 -13.059  1.00126.55           O
ATOM    191  OD2 ASP    27      59.384  32.641 -11.401  1.00126.55           O
ATOM    192  C   ASP    27      57.086  35.743 -12.802  1.00126.55           C
ATOM    193  O   ASP    27      58.110  36.410 -12.683  1.00126.55           O
ATOM    194  N   GLN    28      56.341  35.837 -13.916  1.00104.45           N
ATOM    195  CA  GLN    28      56.846  36.739 -14.916  1.00104.45           C
ATOM    196  CB  GLN    28      55.945  36.798 -16.165  1.00104.45           C
ATOM    197  CG  GLN    28      55.849  35.505 -16.976  1.00104.45           C
ATOM    198  CD  GLN    28      54.919  35.788 -18.151  1.00104.45           C
ATOM    199  OE1 GLN    28      54.728  34.949 -19.029  1.00104.45           O
ATOM    200  NE2 GLN    28      54.321  37.011 -18.168  1.00104.45           N
ATOM    201  C   GLN    28      56.888  38.149 -14.381  1.00104.45           C
ATOM    202  O   GLN    28      57.951  38.770 -14.329  1.00104.45           O
ATOM    203  N   ALA    29      55.723  38.678 -13.957  1.00 65.07           N
ATOM    204  CA  ALA    29      55.623  40.038 -13.503  1.00 65.07           C
ATOM    205  CB  ALA    29      54.167  40.520 -13.443  1.00 65.07           C
ATOM    206  C   ALA    29      56.215  40.286 -12.153  1.00 65.07           C
ATOM    207  O   ALA    29      57.055  41.168 -11.982  1.00 65.07           O
ATOM    208  N   LYS    30      55.805  39.483 -11.156  1.00126.97           N
ATOM    209  CA  LYS    30      56.200  39.739  -9.801  1.00126.97           C
ATOM    210  CB  LYS    30      55.521  38.806  -8.782  1.00126.97           C
ATOM    211  CG  LYS    30      54.070  39.180  -8.468  1.00126.97           C
ATOM    212  CD  LYS    30      53.922  40.554  -7.806  1.00126.97           C
ATOM    213  CE  LYS    30      52.488  40.890  -7.397  1.00126.97           C
ATOM    214  NZ  LYS    30      51.631  41.006  -8.598  1.00126.97           N
ATOM    215  C   LYS    30      57.668  39.557  -9.653  1.00126.97           C
ATOM    216  O   LYS    30      58.347  40.382  -9.043  1.00126.97           O
ATOM    217  N   CYS    31      58.200  38.483 -10.257  1.00 79.37           N
ATOM    218  CA  CYS    31      59.573  38.161 -10.042  1.00 79.37           C
ATOM    219  CB  CYS    31      60.024  36.918 -10.814  1.00 79.37           C
ATOM    220  SG  CYS    31      61.397  36.101  -9.980  1.00 79.37           S
ATOM    221  C   CYS    31      60.364  39.303 -10.552  1.00 79.37           C
ATOM    222  O   CYS    31      61.397  39.646  -9.990  1.00 79.37           O
ATOM    223  N   LYS    32      59.925  39.901 -11.668  1.00134.45           N
ATOM    224  CA  LYS    32      60.636  41.030 -12.178  1.00134.45           C
ATOM    225  CB  LYS    32      60.180  41.452 -13.581  1.00134.45           C
ATOM    226  CG  LYS    32      60.222  40.288 -14.569  1.00134.45           C
ATOM    227  CD  LYS    32      61.538  39.507 -14.545  1.00134.45           C
ATOM    228  CE  LYS    32      62.728  40.226 -15.182  1.00134.45           C
ATOM    229  NZ  LYS    32      63.941  39.385 -15.048  1.00134.45           N
ATOM    230  C   LYS    32      60.444  42.198 -11.260  1.00134.45           C
ATOM    231  O   LYS    32      61.376  42.964 -11.021  1.00134.45           O
ATOM    232  N   ILE    33      59.224  42.366 -10.710  1.00 98.30           N
ATOM    233  CA  ILE    33      58.940  43.537  -9.928  1.00 98.30           C
ATOM    234  CB  ILE    33      57.526  43.537  -9.411  1.00 98.30           C
ATOM    235  CG1 ILE    33      56.508  43.506 -10.565  1.00 98.30           C
ATOM    236  CG2 ILE    33      57.368  44.740  -8.469  1.00 98.30           C
ATOM    237  CD1 ILE    33      56.602  44.701 -11.509  1.00 98.30           C
ATOM    238  C   ILE    33      59.825  43.554  -8.723  1.00 98.30           C
ATOM    239  O   ILE    33      60.572  44.507  -8.507  1.00 98.30           O
ATOM    240  N   SER    34      59.796  42.480  -7.912  1.00 73.03           N
ATOM    241  CA  SER    34      60.650  42.492  -6.763  1.00 73.03           C
ATOM    242  CB  SER    34      60.379  41.351  -5.769  1.00 73.03           C
ATOM    243  OG  SER    34      61.276  41.452  -4.672  1.00 73.03           O
ATOM    244  C   SER    34      62.041  42.320  -7.269  1.00 73.03           C
ATOM    245  O   SER    34      62.979  42.980  -6.827  1.00 73.03           O
ATOM    246  N   GLY    35      62.181  41.403  -8.240  1.00 40.01           N
ATOM    247  CA  GLY    35      63.430  41.076  -8.857  1.00 40.01           C
ATOM    248  C   GLY    35      64.049  40.060  -7.974  1.00 40.01           C
ATOM    249  O   GLY    35      65.076  39.466  -8.299  1.00 40.01           O
ATOM    250  N   GLN    36      63.401  39.831  -6.822  1.00125.71           N
ATOM    251  CA  GLN    36      63.987  38.979  -5.839  1.00125.71           C
ATOM    252  CB  GLN    36      63.184  38.930  -4.528  1.00125.71           C
ATOM    253  CG  GLN    36      63.819  38.021  -3.474  1.00125.71           C
ATOM    254  CD  GLN    36      62.934  38.046  -2.240  1.00125.71           C
ATOM    255  OE1 GLN    36      62.647  37.004  -1.651  1.00125.71           O
ATOM    256  NE2 GLN    36      62.494  39.263  -1.823  1.00125.71           N
ATOM    257  C   GLN    36      64.075  37.575  -6.317  1.00125.71           C
ATOM    258  O   GLN    36      65.145  36.975  -6.304  1.00125.71           O
ATOM    259  N   CYS    37      62.970  36.999  -6.808  1.00 66.69           N
ATOM    260  CA  CYS    37      63.113  35.609  -7.125  1.00 66.69           C
ATOM    261  CB  CYS    37      61.786  34.836  -7.227  1.00 66.69           C
ATOM    262  SG  CYS    37      60.516  35.680  -8.204  1.00 66.69           S
ATOM    263  C   CYS    37      63.895  35.462  -8.414  1.00 66.69           C
ATOM    264  O   CYS    37      64.188  36.524  -9.020  1.00 66.69           O
ATOM    265  OXT CYS    37      64.211  34.309  -8.812  1.00 66.69           O
TER     266      CYS    37
END
