# Supplementary material for: Prediction of Anticancer Peptides with High Efficacy and Low Toxicity by Hybrid Model Based on 3D Structure of Peptides
Source: Int J Mol Sci. 2021 May 26;22(11):5630. doi: 10.3390/ijms22115630 (PMC8198792; doi:10.3390/ijms22115630)
Supplement: Supplementary file 1 [file ijms-22-05630-s001.zip › Supplement2(Datasets)/ACPs(PDB)/D1/PDB(Negative)/(170)NL_satpdb12182.pdb]

ATOM      1  N   ALA     1      -2.218 -25.885   7.759  1.00  0.00           N  
ATOM      2  H   ALA     1      -2.834 -26.354   7.110  1.00  0.00           H  
ATOM      3  CA  ALA     1      -2.649 -26.036   9.168  1.00  0.00           C  
ATOM      4  HA  ALA     1      -2.632 -25.111   9.745  1.00  0.00           H  
ATOM      5  CB  ALA     1      -4.088 -26.549   9.126  1.00  0.00           C  
ATOM      6  HB1 ALA     1      -4.818 -25.803   8.810  1.00  0.00           H  
ATOM      7  HB2 ALA     1      -4.086 -27.470   8.543  1.00  0.00           H  
ATOM      8  HB3 ALA     1      -4.396 -26.747  10.153  1.00  0.00           H  
ATOM      9  C   ALA     1      -1.628 -26.889   9.988  1.00  0.00           C  
ATOM     10  O   ALA     1      -0.502 -27.075   9.519  1.00  0.00           O  
ATOM     11  N   THR     2      -2.096 -27.264  11.193  1.00  0.00           N  
ATOM     12  H   THR     2      -3.089 -27.116  11.300  1.00  0.00           H  
ATOM     13  CA  THR     2      -1.577 -28.168  12.265  1.00  0.00           C  
ATOM     14  HA  THR     2      -1.245 -29.123  11.859  1.00  0.00           H  
ATOM     15  CB  THR     2      -0.414 -27.597  13.128  1.00  0.00           C  
ATOM     16  HB  THR     2      -0.527 -27.953  14.152  1.00  0.00           H  
ATOM     17  CG2 THR     2       0.898 -28.004  12.492  1.00  0.00           C  
ATOM     18 HG21 THR     2       1.689 -27.571  13.103  1.00  0.00           H  
ATOM     19 HG22 THR     2       1.135 -29.057  12.647  1.00  0.00           H  
ATOM     20 HG23 THR     2       0.997 -27.805  11.424  1.00  0.00           H  
ATOM     21  OG1 THR     2      -0.485 -26.173  13.138  1.00  0.00           O  
ATOM     22  HG1 THR     2      -1.298 -25.946  13.596  1.00  0.00           H  
ATOM     23  C   THR     2      -2.774 -28.554  13.151  1.00  0.00           C  
ATOM     24  O   THR     2      -3.879 -28.145  12.909  1.00  0.00           O  
ATOM     25  N   ASN     3      -2.548 -29.387  14.164  1.00  0.00           N  
ATOM     26  H   ASN     3      -1.613 -29.765  14.222  1.00  0.00           H  
ATOM     27  CA  ASN     3      -3.567 -29.742  15.155  1.00  0.00           C  
ATOM     28  HA  ASN     3      -4.379 -30.222  14.609  1.00  0.00           H  
ATOM     29  CB  ASN     3      -3.074 -30.816  16.174  1.00  0.00           C  
ATOM     30  HB2 ASN     3      -3.859 -31.131  16.862  1.00  0.00           H  
ATOM     31  HB3 ASN     3      -2.788 -31.640  15.521  1.00  0.00           H  
ATOM     32  CG  ASN     3      -1.901 -30.310  17.054  1.00  0.00           C  
ATOM     33  OD1 ASN     3      -1.192 -29.361  16.722  1.00  0.00           O  
ATOM     34  ND2 ASN     3      -1.652 -30.871  18.214  1.00  0.00           N  
ATOM     35 HD21 ASN     3      -0.980 -30.393  18.796  1.00  0.00           H  
ATOM     36 HD22 ASN     3      -2.251 -31.599  18.577  1.00  0.00           H  
ATOM     37  C   ASN     3      -4.052 -28.557  15.939  1.00  0.00           C  
ATOM     38  O   ASN     3      -5.209 -28.422  16.355  1.00  0.00           O  
ATOM     39  N   ILE     4      -3.204 -27.548  16.059  1.00  0.00           N  
ATOM     40  H   ILE     4      -2.226 -27.741  15.900  1.00  0.00           H  
ATOM     41  CA  ILE     4      -3.484 -26.094  16.211  1.00  0.00           C  
ATOM     42  HA  ILE     4      -4.431 -26.081  16.750  1.00  0.00           H  
ATOM     43  CB  ILE     4      -2.454 -25.363  17.136  1.00  0.00           C  
ATOM     44  HB  ILE     4      -2.448 -25.876  18.098  1.00  0.00           H  
ATOM     45  CG2 ILE     4      -0.997 -25.402  16.534  1.00  0.00           C  
ATOM     46 HG21 ILE     4      -0.900 -24.637  15.764  1.00  0.00           H  
ATOM     47 HG22 ILE     4      -0.249 -25.261  17.315  1.00  0.00           H  
ATOM     48 HG23 ILE     4      -0.820 -26.367  16.060  1.00  0.00           H  
ATOM     49  CG1 ILE     4      -2.980 -23.977  17.489  1.00  0.00           C  
ATOM     50 HG12 ILE     4      -3.040 -23.353  16.597  1.00  0.00           H  
ATOM     51 HG13 ILE     4      -4.009 -24.186  17.781  1.00  0.00           H  
ATOM     52  CD1 ILE     4      -2.181 -23.297  18.616  1.00  0.00           C  
ATOM     53 HD11 ILE     4      -1.269 -23.853  18.836  1.00  0.00           H  
ATOM     54 HD12 ILE     4      -1.979 -22.247  18.404  1.00  0.00           H  
ATOM     55 HD13 ILE     4      -2.844 -23.268  19.481  1.00  0.00           H  
ATOM     56  C   ILE     4      -3.760 -25.356  14.879  1.00  0.00           C  
ATOM     57  O   ILE     4      -2.791 -25.162  14.125  1.00  0.00           O  
ATOM     58  N   PRO     5      -4.998 -25.184  14.436  1.00  0.00           N  
ATOM     59  CD  PRO     5      -6.258 -25.370  15.189  1.00  0.00           C  
ATOM     60  HD2 PRO     5      -6.304 -24.663  16.018  1.00  0.00           H  
ATOM     61  HD3 PRO     5      -6.366 -26.387  15.567  1.00  0.00           H  
ATOM     62  CG  PRO     5      -7.348 -25.005  14.182  1.00  0.00           C  
ATOM     63  HG2 PRO     5      -7.695 -23.973  14.237  1.00  0.00           H  
ATOM     64  HG3 PRO     5      -8.193 -25.667  14.369  1.00  0.00           H  
ATOM     65  CB  PRO     5      -6.649 -25.274  12.826  1.00  0.00           C  
ATOM     66  HB2 PRO     5      -6.981 -24.659  11.990  1.00  0.00           H  
ATOM     67  HB3 PRO     5      -6.702 -26.325  12.545  1.00  0.00           H  
ATOM     68  CA  PRO     5      -5.218 -24.952  13.021  1.00  0.00           C  
ATOM     69  HA  PRO     5      -4.597 -25.618  12.423  1.00  0.00           H  
ATOM     70  C   PRO     5      -4.881 -23.537  12.653  1.00  0.00           C  
ATOM     71  O   PRO     5      -4.473 -23.236  11.567  1.00  0.00           O  
ATOM     72  N   PHE     6      -5.082 -22.542  13.522  1.00  0.00           N  
ATOM     73  H   PHE     6      -5.423 -22.731  14.454  1.00  0.00           H  
ATOM     74  CA  PHE     6      -4.719 -21.101  13.216  1.00  0.00           C  
ATOM     75  HA  PHE     6      -5.402 -20.883  12.395  1.00  0.00           H  
ATOM     76  CB  PHE     6      -4.980 -20.338  14.476  1.00  0.00           C  
ATOM     77  HB2 PHE     6      -4.211 -20.622  15.194  1.00  0.00           H  
ATOM     78  HB3 PHE     6      -4.856 -19.279  14.251  1.00  0.00           H  
ATOM     79  CG  PHE     6      -6.302 -20.559  15.015  1.00  0.00           C  
ATOM     80  CD1 PHE     6      -6.521 -21.411  16.152  1.00  0.00           C  
ATOM     81  HD1 PHE     6      -5.657 -21.747  16.706  1.00  0.00           H  
ATOM     82  CE1 PHE     6      -7.776 -21.688  16.674  1.00  0.00           C  
ATOM     83  HE1 PHE     6      -7.936 -22.245  17.585  1.00  0.00           H  
ATOM     84  CZ  PHE     6      -8.838 -21.109  15.975  1.00  0.00           C  
ATOM     85  HZ  PHE     6      -9.795 -21.371  16.401  1.00  0.00           H  
ATOM     86  CE2 PHE     6      -8.658 -20.232  14.859  1.00  0.00           C  
ATOM     87  HE2 PHE     6      -9.549 -19.824  14.405  1.00  0.00           H  
ATOM     88  CD2 PHE     6      -7.355 -19.967  14.296  1.00  0.00           C  
ATOM     89  HD2 PHE     6      -7.225 -19.345  13.423  1.00  0.00           H  
ATOM     90  C   PHE     6      -3.284 -20.801  12.671  1.00  0.00           C  
ATOM     91  O   PHE     6      -3.070 -19.877  11.963  1.00  0.00           O  
ATOM     92  N   LYS     7      -2.284 -21.716  12.918  1.00  0.00           N  
ATOM     93  H   LYS     7      -2.563 -22.588  13.344  1.00  0.00           H  
ATOM     94  CA  LYS     7      -1.062 -21.853  12.109  1.00  0.00           C  
ATOM     95  HA  LYS     7      -0.520 -20.907  12.097  1.00  0.00           H  
ATOM     96  CB  LYS     7      -0.118 -22.835  12.720  1.00  0.00           C  
ATOM     97  HB2 LYS     7      -0.111 -22.814  13.810  1.00  0.00           H  
ATOM     98  HB3 LYS     7      -0.415 -23.839  12.416  1.00  0.00           H  
ATOM     99  CG  LYS     7       1.399 -22.551  12.262  1.00  0.00           C  
ATOM    100  HG2 LYS     7       1.330 -22.094  11.275  1.00  0.00           H  
ATOM    101  HG3 LYS     7       1.738 -21.815  12.992  1.00  0.00           H  
ATOM    102  CD  LYS     7       2.316 -23.770  12.379  1.00  0.00           C  
ATOM    103  HD2 LYS     7       3.349 -23.441  12.491  1.00  0.00           H  
ATOM    104  HD3 LYS     7       2.124 -24.354  13.279  1.00  0.00           H  
ATOM    105  CE  LYS     7       2.392 -24.603  11.076  1.00  0.00           C  
ATOM    106  HE2 LYS     7       2.597 -23.867  10.299  1.00  0.00           H  
ATOM    107  HE3 LYS     7       3.164 -25.370  11.143  1.00  0.00           H  
ATOM    108  NZ  LYS     7       1.062 -25.218  10.756  1.00  0.00           N  
ATOM    109  HZ1 LYS     7       0.493 -24.549  10.257  1.00  0.00           H  
ATOM    110  HZ2 LYS     7       1.097 -26.013  10.134  1.00  0.00           H  
ATOM    111  HZ3 LYS     7       0.586 -25.450  11.616  1.00  0.00           H  
ATOM    112  C   LYS     7      -1.229 -22.183  10.589  1.00  0.00           C  
ATOM    113  O   LYS     7      -0.653 -23.136  10.058  1.00  0.00           O  
ATOM    114  N   VAL     8      -2.098 -21.512   9.935  1.00  0.00           N  
ATOM    115  H   VAL     8      -2.540 -20.749  10.427  1.00  0.00           H  
ATOM    116  CA  VAL     8      -2.360 -21.786   8.554  1.00  0.00           C  
ATOM    117  HA  VAL     8      -2.653 -22.836   8.551  1.00  0.00           H  
ATOM    118  CB  VAL     8      -3.594 -20.959   8.068  1.00  0.00           C  
ATOM    119  HB  VAL     8      -3.413 -19.884   8.040  1.00  0.00           H  
ATOM    120  CG1 VAL     8      -4.073 -21.486   6.703  1.00  0.00           C  
ATOM    121 HG11 VAL     8      -4.181 -22.569   6.778  1.00  0.00           H  
ATOM    122 HG12 VAL     8      -4.990 -21.000   6.369  1.00  0.00           H  
ATOM    123 HG13 VAL     8      -3.303 -21.258   5.967  1.00  0.00           H  
ATOM    124  CG2 VAL     8      -4.828 -21.104   8.965  1.00  0.00           C  
ATOM    125 HG21 VAL     8      -4.943 -22.161   9.203  1.00  0.00           H  
ATOM    126 HG22 VAL     8      -4.619 -20.666   9.941  1.00  0.00           H  
ATOM    127 HG23 VAL     8      -5.762 -20.780   8.504  1.00  0.00           H  
ATOM    128  C   VAL     8      -1.195 -21.482   7.632  1.00  0.00           C  
ATOM    129  O   VAL     8      -0.704 -20.327   7.526  1.00  0.00           O  
ATOM    130  N   HIE     9      -0.717 -22.464   6.931  1.00  0.00           N  
ATOM    131  H   HIE     9      -1.322 -23.272   6.913  1.00  0.00           H  
ATOM    132  CA  HIE     9       0.624 -22.668   6.392  1.00  0.00           C  
ATOM    133  HA  HIE     9       1.147 -21.743   6.150  1.00  0.00           H  
ATOM    134  CB  HIE     9       1.324 -23.606   7.469  1.00  0.00           C  
ATOM    135  HB2 HIE     9       1.285 -23.170   8.467  1.00  0.00           H  
ATOM    136  HB3 HIE     9       0.719 -24.500   7.626  1.00  0.00           H  
ATOM    137  CG  HIE     9       2.808 -23.897   7.228  1.00  0.00           C  
ATOM    138  ND1 HIE     9       3.799 -23.268   7.875  1.00  0.00           N  
ATOM    139  CE1 HIE     9       4.930 -23.812   7.485  1.00  0.00           C  
ATOM    140  HE1 HIE     9       5.847 -23.645   8.031  1.00  0.00           H  
ATOM    141  NE2 HIE     9       4.657 -24.753   6.571  1.00  0.00           N  
ATOM    142  HE2 HIE     9       5.371 -25.316   6.131  1.00  0.00           H  
ATOM    143  CD2 HIE     9       3.306 -24.859   6.486  1.00  0.00           C  
ATOM    144  HD2 HIE     9       2.720 -25.435   5.785  1.00  0.00           H  
ATOM    145  C   HIE     9       0.480 -23.335   5.012  1.00  0.00           C  
ATOM    146  O   HIE     9       1.280 -23.096   4.132  1.00  0.00           O  
ATOM    147  N   PHE    10      -0.541 -24.146   4.837  1.00  0.00           N  
ATOM    148  H   PHE    10      -1.197 -24.247   5.599  1.00  0.00           H  
ATOM    149  CA  PHE    10      -0.896 -24.619   3.545  1.00  0.00           C  
ATOM    150  HA  PHE    10      -0.002 -24.712   2.929  1.00  0.00           H  
ATOM    151  CB  PHE    10      -1.731 -25.866   3.679  1.00  0.00           C  
ATOM    152  HB2 PHE    10      -1.042 -26.669   3.939  1.00  0.00           H  
ATOM    153  HB3 PHE    10      -2.342 -25.581   4.535  1.00  0.00           H  
ATOM    154  CG  PHE    10      -2.520 -26.213   2.424  1.00  0.00           C  
ATOM    155  CD1 PHE    10      -1.986 -26.999   1.408  1.00  0.00           C  
ATOM    156  HD1 PHE    10      -0.958 -27.331   1.389  1.00  0.00           H  
ATOM    157  CE1 PHE    10      -2.692 -27.292   0.227  1.00  0.00           C  
ATOM    158  HE1 PHE    10      -2.246 -27.859  -0.577  1.00  0.00           H  
ATOM    159  CZ  PHE    10      -4.063 -26.889   0.096  1.00  0.00           C  
ATOM    160  HZ  PHE    10      -4.618 -27.182  -0.783  1.00  0.00           H  
ATOM    161  CE2 PHE    10      -4.614 -26.082   1.091  1.00  0.00           C  
ATOM    162  HE2 PHE    10      -5.653 -25.827   0.942  1.00  0.00           H  
ATOM    163  CD2 PHE    10      -3.842 -25.775   2.281  1.00  0.00           C  
ATOM    164  HD2 PHE    10      -4.367 -25.203   3.032  1.00  0.00           H  
ATOM    165  C   PHE    10      -1.724 -23.417   2.962  1.00  0.00           C  
ATOM    166  O   PHE    10      -2.788 -23.062   3.503  1.00  0.00           O  
ATOM    167  N   ARG    11      -1.068 -22.649   2.031  1.00  0.00           N  
ATOM    168  H   ARG    11      -0.238 -22.966   1.552  1.00  0.00           H  
ATOM    169  CA  ARG    11      -1.287 -21.183   1.867  1.00  0.00           C  
ATOM    170  HA  ARG    11      -2.363 -21.032   1.781  1.00  0.00           H  
ATOM    171  CB  ARG    11      -0.864 -20.353   3.172  1.00  0.00           C  
ATOM    172  HB2 ARG    11      -1.177 -20.867   4.080  1.00  0.00           H  
ATOM    173  HB3 ARG    11       0.195 -20.098   3.159  1.00  0.00           H  
ATOM    174  CG  ARG    11      -1.714 -19.043   3.332  1.00  0.00           C  
ATOM    175  HG2 ARG    11      -1.661 -18.448   2.421  1.00  0.00           H  
ATOM    176  HG3 ARG    11      -2.726 -19.401   3.519  1.00  0.00           H  
ATOM    177  CD  ARG    11      -1.094 -18.249   4.506  1.00  0.00           C  
ATOM    178  HD2 ARG    11      -1.737 -17.370   4.546  1.00  0.00           H  
ATOM    179  HD3 ARG    11      -1.262 -18.811   5.424  1.00  0.00           H  
ATOM    180  NE  ARG    11       0.298 -17.904   4.287  1.00  0.00           N  
ATOM    181  HE  ARG    11       0.604 -17.659   3.356  1.00  0.00           H  
ATOM    182  CZ  ARG    11       1.236 -17.715   5.282  1.00  0.00           C  
ATOM    183  NH1 ARG    11       0.948 -17.925   6.521  1.00  0.00           N  
ATOM    184 HH11 ARG    11       0.077 -18.370   6.773  1.00  0.00           H  
ATOM    185 HH12 ARG    11       1.648 -17.976   7.247  1.00  0.00           H  
ATOM    186  NH2 ARG    11       2.407 -17.273   4.945  1.00  0.00           N  
ATOM    187 HH21 ARG    11       2.645 -17.073   3.984  1.00  0.00           H  
ATOM    188 HH22 ARG    11       3.046 -17.128   5.714  1.00  0.00           H  
ATOM    189  C   ARG    11      -0.448 -20.723   0.659  1.00  0.00           C  
ATOM    190  O   ARG    11       0.562 -21.306   0.306  1.00  0.00           O  
ATOM    191  N   CYS    12      -0.727 -19.610   0.003  1.00  0.00           N  
ATOM    192  H   CYS    12      -1.591 -19.140   0.232  1.00  0.00           H  
ATOM    193  CA  CYS    12       0.308 -18.868  -0.725  1.00  0.00           C  
ATOM    194  HA  CYS    12       0.790 -19.535  -1.441  1.00  0.00           H  
ATOM    195  CB  CYS    12      -0.295 -17.630  -1.466  1.00  0.00           C  
ATOM    196  HB2 CYS    12      -1.025 -18.012  -2.180  1.00  0.00           H  
ATOM    197  HB3 CYS    12      -0.824 -16.992  -0.758  1.00  0.00           H  
ATOM    198  SG  CYS    12       0.881 -16.717  -2.531  1.00  0.00           S  
ATOM    199  HG  CYS    12       0.052 -15.702  -2.791  1.00  0.00           H  
ATOM    200  C   CYS    12       1.313 -18.247   0.296  1.00  0.00           C  
ATOM    201  O   CYS    12       0.832 -17.784   1.317  1.00  0.00           O  
ATOM    202  N   LYS    13       2.570 -18.286  -0.059  1.00  0.00           N  
ATOM    203  H   LYS    13       2.672 -18.676  -0.985  1.00  0.00           H  
ATOM    204  CA  LYS    13       3.717 -18.133   0.830  1.00  0.00           C  
ATOM    205  HA  LYS    13       3.623 -18.827   1.665  1.00  0.00           H  
ATOM    206  CB  LYS    13       4.940 -18.485  -0.093  1.00  0.00           C  
ATOM    207  HB2 LYS    13       4.954 -19.547  -0.339  1.00  0.00           H  
ATOM    208  HB3 LYS    13       4.918 -17.883  -1.001  1.00  0.00           H  
ATOM    209  CG  LYS    13       6.346 -18.317   0.533  1.00  0.00           C  
ATOM    210  HG2 LYS    13       6.510 -17.486   1.219  1.00  0.00           H  
ATOM    211  HG3 LYS    13       6.507 -19.133   1.237  1.00  0.00           H  
ATOM    212  CD  LYS    13       7.543 -18.409  -0.430  1.00  0.00           C  
ATOM    213  HD2 LYS    13       7.584 -19.440  -0.781  1.00  0.00           H  
ATOM    214  HD3 LYS    13       7.412 -17.727  -1.271  1.00  0.00           H  
ATOM    215  CE  LYS    13       8.846 -17.982   0.312  1.00  0.00           C  
ATOM    216  HE2 LYS    13       8.787 -18.302   1.352  1.00  0.00           H  
ATOM    217  HE3 LYS    13       9.780 -18.287  -0.161  1.00  0.00           H  
ATOM    218  NZ  LYS    13       8.857 -16.515   0.449  1.00  0.00           N  
ATOM    219  HZ1 LYS    13       9.594 -16.290   1.101  1.00  0.00           H  
ATOM    220  HZ2 LYS    13       9.001 -16.019  -0.419  1.00  0.00           H  
ATOM    221  HZ3 LYS    13       8.018 -16.119   0.846  1.00  0.00           H  
ATOM    222  C   LYS    13       3.895 -16.714   1.493  1.00  0.00           C  
ATOM    223  O   LYS    13       4.023 -16.684   2.724  1.00  0.00           O  
ATOM    224  N   ALA    14       3.741 -15.619   0.785  1.00  0.00           N  
ATOM    225  H   ALA    14       3.467 -15.795  -0.171  1.00  0.00           H  
ATOM    226  CA  ALA    14       4.197 -14.327   1.285  1.00  0.00           C  
ATOM    227  HA  ALA    14       4.280 -13.642   0.441  1.00  0.00           H  
ATOM    228  CB  ALA    14       3.169 -13.657   2.323  1.00  0.00           C  
ATOM    229  HB1 ALA    14       2.194 -13.717   1.840  1.00  0.00           H  
ATOM    230  HB2 ALA    14       3.189 -14.309   3.197  1.00  0.00           H  
ATOM    231  HB3 ALA    14       3.341 -12.605   2.551  1.00  0.00           H  
ATOM    232  C   ALA    14       5.663 -14.514   1.844  1.00  0.00           C  
ATOM    233  O   ALA    14       6.558 -14.956   1.094  1.00  0.00           O  
ATOM    234  N   ALA    15       5.865 -14.070   3.061  1.00  0.00           N  
ATOM    235  H   ALA    15       5.233 -13.510   3.616  1.00  0.00           H  
ATOM    236  CA  ALA    15       7.244 -14.172   3.590  1.00  0.00           C  
ATOM    237  HA  ALA    15       7.829 -13.738   2.780  1.00  0.00           H  
ATOM    238  CB  ALA    15       7.498 -13.253   4.786  1.00  0.00           C  
ATOM    239  HB1 ALA    15       8.486 -12.826   4.963  1.00  0.00           H  
ATOM    240  HB2 ALA    15       6.894 -12.345   4.767  1.00  0.00           H  
ATOM    241  HB3 ALA    15       7.183 -13.811   5.667  1.00  0.00           H  
ATOM    242  C   ALA    15       7.701 -15.651   3.869  1.00  0.00           C  
ATOM    243  O   ALA    15       8.586 -16.162   3.167  1.00  0.00           O  
ATOM    244  N   PHE    16       7.039 -16.253   4.880  1.00  0.00           N  
ATOM    245  H   PHE    16       6.344 -15.722   5.385  1.00  0.00           H  
ATOM    246  CA  PHE    16       7.059 -17.670   5.166  1.00  0.00           C  
ATOM    247  HA  PHE    16       7.389 -18.240   4.297  1.00  0.00           H  
ATOM    248  CB  PHE    16       8.183 -17.995   6.129  1.00  0.00           C  
ATOM    249  HB2 PHE    16       9.103 -17.521   5.788  1.00  0.00           H  
ATOM    250  HB3 PHE    16       7.943 -17.697   7.150  1.00  0.00           H  
ATOM    251  CG  PHE    16       8.429 -19.497   6.194  1.00  0.00           C  
ATOM    252  CD1 PHE    16       8.314 -20.176   7.427  1.00  0.00           C  
ATOM    253  HD1 PHE    16       8.060 -19.789   8.403  1.00  0.00           H  
ATOM    254  CE1 PHE    16       8.573 -21.582   7.487  1.00  0.00           C  
ATOM    255  HE1 PHE    16       8.596 -22.007   8.480  1.00  0.00           H  
ATOM    256  CZ  PHE    16       9.001 -22.337   6.388  1.00  0.00           C  
ATOM    257  HZ  PHE    16       9.157 -23.400   6.496  1.00  0.00           H  
ATOM    258  CE2 PHE    16       9.132 -21.629   5.148  1.00  0.00           C  
ATOM    259  HE2 PHE    16       9.310 -22.197   4.247  1.00  0.00           H  
ATOM    260  CD2 PHE    16       8.918 -20.261   5.083  1.00  0.00           C  
ATOM    261  HD2 PHE    16       9.024 -19.880   4.078  1.00  0.00           H  
ATOM    262  C   PHE    16       5.742 -18.250   5.734  1.00  0.00           C  
ATOM    263  O   PHE    16       4.981 -17.545   6.390  1.00  0.00           O  
ATOM    264  N   CYS    17       5.501 -19.567   5.472  1.00  0.00           N  
ATOM    265  H   CYS    17       6.137 -19.996   4.816  1.00  0.00           H  
ATOM    266  CA  CYS    17       4.243 -20.302   5.796  1.00  0.00           C  
ATOM    267  HA  CYS    17       3.392 -19.705   5.467  1.00  0.00           H  
ATOM    268  CB  CYS    17       4.371 -21.643   5.041  1.00  0.00           C  
ATOM    269  HB2 CYS    17       5.325 -22.091   5.319  1.00  0.00           H  
ATOM    270  HB3 CYS    17       3.569 -22.339   5.291  1.00  0.00           H  
ATOM    271  SG  CYS    17       4.476 -21.313   3.258  1.00  0.00           S  
ATOM    272  HG  CYS    17       4.296 -22.619   3.044  1.00  0.00           H  
ATOM    273  C   CYS    17       4.068 -20.411   7.289  1.00  0.00           C  
ATOM    274  O   CYS    17       3.262 -19.601   7.734  1.00  0.00           O  
TER   
END   
