# Supplementary material for: Prediction of Anticancer Peptides with High Efficacy and Low Toxicity by Hybrid Model Based on 3D Structure of Peptides
Source: Int J Mol Sci. 2021 May 26;22(11):5630. doi: 10.3390/ijms22115630 (PMC8198792; doi:10.3390/ijms22115630)
Supplement: Supplementary file 1 [file ijms-22-05630-s001.zip › Supplement2(Datasets)/ACPs(PDB)/D1/PDB(Negative)/(171)NL_satpdb12195.pdb]

ATOM      1  N   PHE     1      -5.792  -1.438 -13.500  1.00  0.00           N  
ATOM      2  H   PHE     1      -6.512  -2.143 -13.438  1.00  0.00           H  
ATOM      3  CA  PHE     1      -4.504  -1.554 -12.895  1.00  0.00           C  
ATOM      4  HA  PHE     1      -4.405  -2.623 -12.704  1.00  0.00           H  
ATOM      5  CB  PHE     1      -3.398  -1.070 -13.906  1.00  0.00           C  
ATOM      6  HB2 PHE     1      -2.410  -1.355 -13.544  1.00  0.00           H  
ATOM      7  HB3 PHE     1      -3.648  -1.465 -14.890  1.00  0.00           H  
ATOM      8  CG  PHE     1      -3.316   0.396 -14.063  1.00  0.00           C  
ATOM      9  CD1 PHE     1      -4.108   1.119 -15.006  1.00  0.00           C  
ATOM     10  HD1 PHE     1      -4.820   0.668 -15.681  1.00  0.00           H  
ATOM     11  CE1 PHE     1      -3.835   2.508 -15.158  1.00  0.00           C  
ATOM     12  HE1 PHE     1      -4.354   3.039 -15.943  1.00  0.00           H  
ATOM     13  CZ  PHE     1      -2.747   3.077 -14.520  1.00  0.00           C  
ATOM     14  HZ  PHE     1      -2.509   4.101 -14.766  1.00  0.00           H  
ATOM     15  CE2 PHE     1      -2.097   2.398 -13.522  1.00  0.00           C  
ATOM     16  HE2 PHE     1      -1.398   2.948 -12.909  1.00  0.00           H  
ATOM     17  CD2 PHE     1      -2.398   1.075 -13.266  1.00  0.00           C  
ATOM     18  HD2 PHE     1      -1.893   0.580 -12.449  1.00  0.00           H  
ATOM     19  C   PHE     1      -4.321  -0.726 -11.558  1.00  0.00           C  
ATOM     20  O   PHE     1      -3.585  -1.004 -10.647  1.00  0.00           O  
ATOM     21  N   LEU     2      -5.174   0.315 -11.478  1.00  0.00           N  
ATOM     22  H   LEU     2      -5.726   0.460 -12.311  1.00  0.00           H  
ATOM     23  CA  LEU     2      -5.463   1.000 -10.217  1.00  0.00           C  
ATOM     24  HA  LEU     2      -4.530   1.484  -9.929  1.00  0.00           H  
ATOM     25  CB  LEU     2      -6.590   1.995 -10.597  1.00  0.00           C  
ATOM     26  HB2 LEU     2      -7.442   1.367 -10.859  1.00  0.00           H  
ATOM     27  HB3 LEU     2      -6.877   2.484  -9.665  1.00  0.00           H  
ATOM     28  CG  LEU     2      -6.251   2.993 -11.735  1.00  0.00           C  
ATOM     29  HG  LEU     2      -5.914   2.487 -12.640  1.00  0.00           H  
ATOM     30  CD1 LEU     2      -7.514   3.650 -12.159  1.00  0.00           C  
ATOM     31 HD11 LEU     2      -8.163   3.693 -11.285  1.00  0.00           H  
ATOM     32 HD12 LEU     2      -7.450   4.661 -12.560  1.00  0.00           H  
ATOM     33 HD13 LEU     2      -7.887   3.010 -12.959  1.00  0.00           H  
ATOM     34  CD2 LEU     2      -5.194   3.900 -11.242  1.00  0.00           C  
ATOM     35 HD21 LEU     2      -4.229   3.396 -11.301  1.00  0.00           H  
ATOM     36 HD22 LEU     2      -5.212   4.810 -11.842  1.00  0.00           H  
ATOM     37 HD23 LEU     2      -5.480   4.116 -10.212  1.00  0.00           H  
ATOM     38  C   LEU     2      -5.890  -0.031  -9.156  1.00  0.00           C  
ATOM     39  O   LEU     2      -6.474  -1.073  -9.498  1.00  0.00           O  
ATOM     40  N   PRO     3      -5.580   0.175  -7.838  1.00  0.00           N  
ATOM     41  CD  PRO     3      -4.817   1.251  -7.238  1.00  0.00           C  
ATOM     42  HD2 PRO     3      -5.257   2.243  -7.338  1.00  0.00           H  
ATOM     43  HD3 PRO     3      -3.845   1.297  -7.731  1.00  0.00           H  
ATOM     44  CG  PRO     3      -4.633   0.894  -5.738  1.00  0.00           C  
ATOM     45  HG2 PRO     3      -3.629   1.210  -5.453  1.00  0.00           H  
ATOM     46  HG3 PRO     3      -5.429   1.507  -5.314  1.00  0.00           H  
ATOM     47  CB  PRO     3      -4.786  -0.615  -5.595  1.00  0.00           C  
ATOM     48  HB2 PRO     3      -5.176  -0.995  -4.651  1.00  0.00           H  
ATOM     49  HB3 PRO     3      -3.839  -1.135  -5.736  1.00  0.00           H  
ATOM     50  CA  PRO     3      -5.750  -0.830  -6.811  1.00  0.00           C  
ATOM     51  HA  PRO     3      -5.472  -1.788  -7.252  1.00  0.00           H  
ATOM     52  C   PRO     3      -7.264  -0.867  -6.400  1.00  0.00           C  
ATOM     53  O   PRO     3      -7.534  -0.854  -5.231  1.00  0.00           O  
ATOM     54  N   VAL     4      -8.193  -1.026  -7.342  1.00  0.00           N  
ATOM     55  H   VAL     4      -7.844  -1.058  -8.289  1.00  0.00           H  
ATOM     56  CA  VAL     4      -9.645  -0.848  -7.149  1.00  0.00           C  
ATOM     57  HA  VAL     4      -9.701   0.132  -6.674  1.00  0.00           H  
ATOM     58  CB  VAL     4     -10.339  -0.849  -8.575  1.00  0.00           C  
ATOM     59  HB  VAL     4     -11.371  -0.584  -8.342  1.00  0.00           H  
ATOM     60  CG1 VAL     4      -9.770   0.212  -9.545  1.00  0.00           C  
ATOM     61 HG11 VAL     4      -9.795   1.176  -9.039  1.00  0.00           H  
ATOM     62 HG12 VAL     4      -8.864  -0.136 -10.042  1.00  0.00           H  
ATOM     63 HG13 VAL     4     -10.564   0.227 -10.291  1.00  0.00           H  
ATOM     64  CG2 VAL     4     -10.368  -2.199  -9.252  1.00  0.00           C  
ATOM     65 HG21 VAL     4     -11.121  -2.841  -8.795  1.00  0.00           H  
ATOM     66 HG22 VAL     4     -10.623  -2.162 -10.311  1.00  0.00           H  
ATOM     67 HG23 VAL     4      -9.364  -2.622  -9.225  1.00  0.00           H  
ATOM     68  C   VAL     4     -10.324  -1.841  -6.164  1.00  0.00           C  
ATOM     69  O   VAL     4     -11.355  -1.494  -5.585  1.00  0.00           O  
ATOM     70  N   ILE     5      -9.635  -2.948  -5.903  1.00  0.00           N  
ATOM     71  H   ILE     5      -8.756  -3.135  -6.363  1.00  0.00           H  
ATOM     72  CA  ILE     5     -10.011  -3.846  -4.830  1.00  0.00           C  
ATOM     73  HA  ILE     5     -11.012  -4.218  -5.050  1.00  0.00           H  
ATOM     74  CB  ILE     5      -9.049  -5.083  -4.857  1.00  0.00           C  
ATOM     75  HB  ILE     5      -8.954  -5.509  -5.856  1.00  0.00           H  
ATOM     76  CG2 ILE     5      -7.623  -4.705  -4.395  1.00  0.00           C  
ATOM     77 HG21 ILE     5      -7.132  -4.083  -5.144  1.00  0.00           H  
ATOM     78 HG22 ILE     5      -7.686  -4.194  -3.434  1.00  0.00           H  
ATOM     79 HG23 ILE     5      -6.996  -5.596  -4.358  1.00  0.00           H  
ATOM     80  CG1 ILE     5      -9.545  -6.321  -3.949  1.00  0.00           C  
ATOM     81 HG12 ILE     5      -8.866  -7.169  -4.034  1.00  0.00           H  
ATOM     82 HG13 ILE     5      -9.390  -6.002  -2.918  1.00  0.00           H  
ATOM     83  CD1 ILE     5     -10.895  -6.927  -4.334  1.00  0.00           C  
ATOM     84 HD11 ILE     5     -11.036  -7.051  -5.407  1.00  0.00           H  
ATOM     85 HD12 ILE     5     -11.128  -7.841  -3.789  1.00  0.00           H  
ATOM     86 HD13 ILE     5     -11.643  -6.175  -4.078  1.00  0.00           H  
ATOM     87  C   ILE     5     -10.115  -3.231  -3.415  1.00  0.00           C  
ATOM     88  O   ILE     5     -10.935  -3.579  -2.570  1.00  0.00           O  
ATOM     89  N   ALA     6      -9.422  -2.064  -3.245  1.00  0.00           N  
ATOM     90  H   ALA     6      -8.811  -1.629  -3.922  1.00  0.00           H  
ATOM     91  CA  ALA     6      -9.385  -1.277  -1.957  1.00  0.00           C  
ATOM     92  HA  ALA     6      -9.315  -1.930  -1.087  1.00  0.00           H  
ATOM     93  CB  ALA     6      -8.239  -0.279  -1.915  1.00  0.00           C  
ATOM     94  HB1 ALA     6      -8.041   0.082  -0.905  1.00  0.00           H  
ATOM     95  HB2 ALA     6      -7.414  -0.884  -2.291  1.00  0.00           H  
ATOM     96  HB3 ALA     6      -8.414   0.576  -2.567  1.00  0.00           H  
ATOM     97  C   ALA     6     -10.740  -0.638  -1.762  1.00  0.00           C  
ATOM     98  O   ALA     6     -11.319  -0.666  -0.668  1.00  0.00           O  
ATOM     99  N   GLY     7     -11.287   0.049  -2.799  1.00  0.00           N  
ATOM    100  H   GLY     7     -10.797   0.157  -3.676  1.00  0.00           H  
ATOM    101  CA  GLY     7     -12.626   0.746  -2.678  1.00  0.00           C  
ATOM    102  HA2 GLY     7     -12.643   1.413  -1.817  1.00  0.00           H  
ATOM    103  HA3 GLY     7     -12.682   1.349  -3.584  1.00  0.00           H  
ATOM    104  C   GLY     7     -13.841  -0.159  -2.698  1.00  0.00           C  
ATOM    105  O   GLY     7     -14.891   0.296  -2.344  1.00  0.00           O  
ATOM    106  N   LEU     8     -13.659  -1.372  -3.151  1.00  0.00           N  
ATOM    107  H   LEU     8     -12.714  -1.502  -3.480  1.00  0.00           H  
ATOM    108  CA  LEU     8     -14.537  -2.459  -2.838  1.00  0.00           C  
ATOM    109  HA  LEU     8     -15.556  -2.137  -3.052  1.00  0.00           H  
ATOM    110  CB  LEU     8     -14.311  -3.683  -3.812  1.00  0.00           C  
ATOM    111  HB2 LEU     8     -13.281  -4.037  -3.760  1.00  0.00           H  
ATOM    112  HB3 LEU     8     -14.955  -4.515  -3.527  1.00  0.00           H  
ATOM    113  CG  LEU     8     -14.488  -3.336  -5.340  1.00  0.00           C  
ATOM    114  HG  LEU     8     -13.742  -2.581  -5.592  1.00  0.00           H  
ATOM    115  CD1 LEU     8     -14.219  -4.553  -6.273  1.00  0.00           C  
ATOM    116 HD11 LEU     8     -13.155  -4.732  -6.118  1.00  0.00           H  
ATOM    117 HD12 LEU     8     -14.744  -5.435  -5.906  1.00  0.00           H  
ATOM    118 HD13 LEU     8     -14.391  -4.168  -7.278  1.00  0.00           H  
ATOM    119  CD2 LEU     8     -15.905  -2.713  -5.616  1.00  0.00           C  
ATOM    120 HD21 LEU     8     -16.046  -1.749  -5.126  1.00  0.00           H  
ATOM    121 HD22 LEU     8     -16.160  -2.740  -6.675  1.00  0.00           H  
ATOM    122 HD23 LEU     8     -16.612  -3.397  -5.146  1.00  0.00           H  
ATOM    123  C   LEU     8     -14.439  -2.893  -1.421  1.00  0.00           C  
ATOM    124  O   LEU     8     -15.376  -2.655  -0.751  1.00  0.00           O  
ATOM    125  N   ALA     9     -13.221  -3.372  -1.004  1.00  0.00           N  
ATOM    126  H   ALA     9     -12.476  -3.371  -1.685  1.00  0.00           H  
ATOM    127  CA  ALA     9     -12.990  -3.990   0.331  1.00  0.00           C  
ATOM    128  HA  ALA     9     -13.669  -4.843   0.348  1.00  0.00           H  
ATOM    129  CB  ALA     9     -11.439  -4.375   0.426  1.00  0.00           C  
ATOM    130  HB1 ALA     9     -11.333  -5.216  -0.260  1.00  0.00           H  
ATOM    131  HB2 ALA     9     -10.818  -3.506   0.208  1.00  0.00           H  
ATOM    132  HB3 ALA     9     -11.185  -4.827   1.384  1.00  0.00           H  
ATOM    133  C   ALA     9     -13.366  -3.154   1.577  1.00  0.00           C  
ATOM    134  O   ALA     9     -13.876  -3.666   2.545  1.00  0.00           O  
ATOM    135  N   ALA    10     -13.006  -1.882   1.501  1.00  0.00           N  
ATOM    136  H   ALA    10     -12.655  -1.593   0.599  1.00  0.00           H  
ATOM    137  CA  ALA    10     -13.478  -0.933   2.483  1.00  0.00           C  
ATOM    138  HA  ALA    10     -13.554  -1.427   3.452  1.00  0.00           H  
ATOM    139  CB  ALA    10     -12.537   0.277   2.589  1.00  0.00           C  
ATOM    140  HB1 ALA    10     -11.497  -0.043   2.531  1.00  0.00           H  
ATOM    141  HB2 ALA    10     -12.761   1.058   1.862  1.00  0.00           H  
ATOM    142  HB3 ALA    10     -12.735   0.620   3.604  1.00  0.00           H  
ATOM    143  C   ALA    10     -14.963  -0.449   2.310  1.00  0.00           C  
ATOM    144  O   ALA    10     -15.884  -0.839   3.015  1.00  0.00           O  
ATOM    145  N   LYS    11     -15.167   0.429   1.297  1.00  0.00           N  
ATOM    146  H   LYS    11     -14.307   0.669   0.825  1.00  0.00           H  
ATOM    147  CA  LYS    11     -16.395   1.069   0.902  1.00  0.00           C  
ATOM    148  HA  LYS    11     -16.751   1.568   1.803  1.00  0.00           H  
ATOM    149  CB  LYS    11     -16.111   2.230  -0.024  1.00  0.00           C  
ATOM    150  HB2 LYS    11     -15.146   2.690   0.190  1.00  0.00           H  
ATOM    151  HB3 LYS    11     -16.123   1.805  -1.028  1.00  0.00           H  
ATOM    152  CG  LYS    11     -17.174   3.304   0.045  1.00  0.00           C  
ATOM    153  HG2 LYS    11     -18.151   3.054   0.459  1.00  0.00           H  
ATOM    154  HG3 LYS    11     -16.719   4.040   0.707  1.00  0.00           H  
ATOM    155  CD  LYS    11     -17.425   3.906  -1.349  1.00  0.00           C  
ATOM    156  HD2 LYS    11     -18.029   4.808  -1.450  1.00  0.00           H  
ATOM    157  HD3 LYS    11     -16.491   4.187  -1.835  1.00  0.00           H  
ATOM    158  CE  LYS    11     -17.997   2.846  -2.304  1.00  0.00           C  
ATOM    159  HE2 LYS    11     -17.827   3.196  -3.322  1.00  0.00           H  
ATOM    160  HE3 LYS    11     -17.363   1.960  -2.329  1.00  0.00           H  
ATOM    161  NZ  LYS    11     -19.344   2.444  -1.815  1.00  0.00           N  
ATOM    162  HZ1 LYS    11     -19.209   1.667  -1.184  1.00  0.00           H  
ATOM    163  HZ2 LYS    11     -19.827   3.226  -1.396  1.00  0.00           H  
ATOM    164  HZ3 LYS    11     -19.910   2.099  -2.577  1.00  0.00           H  
ATOM    165  C   LYS    11     -17.577   0.198   0.364  1.00  0.00           C  
ATOM    166  O   LYS    11     -18.691   0.694   0.295  1.00  0.00           O  
ATOM    167  N   VAL    12     -17.356  -1.075  -0.006  1.00  0.00           N  
ATOM    168  H   VAL    12     -16.466  -1.399   0.344  1.00  0.00           H  
ATOM    169  CA  VAL    12     -18.386  -2.025  -0.446  1.00  0.00           C  
ATOM    170  HA  VAL    12     -19.369  -1.564  -0.347  1.00  0.00           H  
ATOM    171  CB  VAL    12     -18.226  -2.279  -1.985  1.00  0.00           C  
ATOM    172  HB  VAL    12     -17.283  -2.793  -2.172  1.00  0.00           H  
ATOM    173  CG1 VAL    12     -19.257  -3.312  -2.537  1.00  0.00           C  
ATOM    174 HG11 VAL    12     -20.266  -2.908  -2.612  1.00  0.00           H  
ATOM    175 HG12 VAL    12     -18.901  -3.887  -3.392  1.00  0.00           H  
ATOM    176 HG13 VAL    12     -19.335  -4.108  -1.797  1.00  0.00           H  
ATOM    177  CG2 VAL    12     -18.298  -0.974  -2.810  1.00  0.00           C  
ATOM    178 HG21 VAL    12     -19.220  -0.466  -2.529  1.00  0.00           H  
ATOM    179 HG22 VAL    12     -17.492  -0.283  -2.565  1.00  0.00           H  
ATOM    180 HG23 VAL    12     -18.411  -1.110  -3.886  1.00  0.00           H  
ATOM    181  C   VAL    12     -18.459  -3.235   0.500  1.00  0.00           C  
ATOM    182  O   VAL    12     -19.406  -3.279   1.296  1.00  0.00           O  
ATOM    183  N   LEU    13     -17.553  -4.182   0.366  1.00  0.00           N  
ATOM    184  H   LEU    13     -16.764  -3.958  -0.223  1.00  0.00           H  
ATOM    185  CA  LEU    13     -17.634  -5.546   0.954  1.00  0.00           C  
ATOM    186  HA  LEU    13     -18.306  -6.118   0.313  1.00  0.00           H  
ATOM    187  CB  LEU    13     -16.271  -6.269   0.914  1.00  0.00           C  
ATOM    188  HB2 LEU    13     -15.929  -6.167  -0.116  1.00  0.00           H  
ATOM    189  HB3 LEU    13     -15.583  -5.709   1.547  1.00  0.00           H  
ATOM    190  CG  LEU    13     -16.136  -7.725   1.393  1.00  0.00           C  
ATOM    191  HG  LEU    13     -16.324  -7.843   2.460  1.00  0.00           H  
ATOM    192  CD1 LEU    13     -17.078  -8.743   0.674  1.00  0.00           C  
ATOM    193 HD11 LEU    13     -16.962  -8.695  -0.409  1.00  0.00           H  
ATOM    194 HD12 LEU    13     -16.853  -9.734   1.070  1.00  0.00           H  
ATOM    195 HD13 LEU    13     -18.108  -8.603   0.999  1.00  0.00           H  
ATOM    196  CD2 LEU    13     -14.721  -8.223   1.103  1.00  0.00           C  
ATOM    197 HD21 LEU    13     -13.944  -7.634   1.591  1.00  0.00           H  
ATOM    198 HD22 LEU    13     -14.704  -9.299   1.275  1.00  0.00           H  
ATOM    199 HD23 LEU    13     -14.485  -8.259   0.040  1.00  0.00           H  
ATOM    200  C   LEU    13     -18.154  -5.534   2.425  1.00  0.00           C  
ATOM    201  O   LEU    13     -17.549  -4.994   3.378  1.00  0.00           O  
ATOM    202  N   PRO    14     -19.343  -6.090   2.765  1.00  0.00           N  
ATOM    203  CD  PRO    14     -20.371  -6.427   1.752  1.00  0.00           C  
ATOM    204  HD2 PRO    14     -20.193  -7.423   1.346  1.00  0.00           H  
ATOM    205  HD3 PRO    14     -20.391  -5.732   0.912  1.00  0.00           H  
ATOM    206  CG  PRO    14     -21.708  -6.424   2.485  1.00  0.00           C  
ATOM    207  HG2 PRO    14     -22.133  -5.424   2.559  1.00  0.00           H  
ATOM    208  HG3 PRO    14     -22.402  -7.164   2.087  1.00  0.00           H  
ATOM    209  CB  PRO    14     -21.295  -6.821   3.878  1.00  0.00           C  
ATOM    210  HB2 PRO    14     -21.442  -7.900   3.930  1.00  0.00           H  
ATOM    211  HB3 PRO    14     -21.934  -6.216   4.521  1.00  0.00           H  
ATOM    212  CA  PRO    14     -19.890  -6.280   4.088  1.00  0.00           C  
ATOM    213  HA  PRO    14     -19.975  -5.388   4.709  1.00  0.00           H  
ATOM    214  C   PRO    14     -19.032  -7.332   4.869  1.00  0.00           C  
ATOM    215  O   PRO    14     -18.623  -8.381   4.400  1.00  0.00           O  
ATOM    216  N   LYS    15     -18.641  -6.963   6.118  1.00  0.00           N  
ATOM    217  H   LYS    15     -19.025  -6.087   6.441  1.00  0.00           H  
ATOM    218  CA  LYS    15     -17.569  -7.544   7.052  1.00  0.00           C  
ATOM    219  HA  LYS    15     -16.763  -7.943   6.436  1.00  0.00           H  
ATOM    220  CB  LYS    15     -16.959  -6.266   7.815  1.00  0.00           C  
ATOM    221  HB2 LYS    15     -17.647  -5.937   8.594  1.00  0.00           H  
ATOM    222  HB3 LYS    15     -16.099  -6.689   8.334  1.00  0.00           H  
ATOM    223  CG  LYS    15     -16.504  -5.008   6.994  1.00  0.00           C  
ATOM    224  HG2 LYS    15     -17.319  -4.651   6.366  1.00  0.00           H  
ATOM    225  HG3 LYS    15     -16.247  -4.187   7.663  1.00  0.00           H  
ATOM    226  CD  LYS    15     -15.202  -5.212   6.224  1.00  0.00           C  
ATOM    227  HD2 LYS    15     -14.373  -5.532   6.855  1.00  0.00           H  
ATOM    228  HD3 LYS    15     -15.417  -5.961   5.461  1.00  0.00           H  
ATOM    229  CE  LYS    15     -14.866  -3.859   5.600  1.00  0.00           C  
ATOM    230  HE2 LYS    15     -14.966  -3.068   6.344  1.00  0.00           H  
ATOM    231  HE3 LYS    15     -13.828  -3.838   5.268  1.00  0.00           H  
ATOM    232  NZ  LYS    15     -15.693  -3.484   4.457  1.00  0.00           N  
ATOM    233  HZ1 LYS    15     -15.387  -3.946   3.612  1.00  0.00           H  
ATOM    234  HZ2 LYS    15     -16.654  -3.703   4.679  1.00  0.00           H  
ATOM    235  HZ3 LYS    15     -15.659  -2.503   4.218  1.00  0.00           H  
ATOM    236  C   LYS    15     -18.065  -8.731   7.978  1.00  0.00           C  
ATOM    237  O   LYS    15     -17.443  -9.006   8.995  1.00  0.00           O  
ATOM    238  N   LEU    16     -19.129  -9.443   7.529  1.00  0.00           N  
ATOM    239  H   LEU    16     -19.538  -9.073   6.683  1.00  0.00           H  
ATOM    240  CA  LEU    16     -19.505 -10.792   7.988  1.00  0.00           C  
ATOM    241  HA  LEU    16     -19.934 -10.646   8.979  1.00  0.00           H  
ATOM    242  CB  LEU    16     -20.640 -11.234   7.074  1.00  0.00           C  
ATOM    243  HB2 LEU    16     -21.434 -10.490   7.130  1.00  0.00           H  
ATOM    244  HB3 LEU    16     -20.352 -11.357   6.030  1.00  0.00           H  
ATOM    245  CG  LEU    16     -21.326 -12.546   7.466  1.00  0.00           C  
ATOM    246  HG  LEU    16     -20.573 -13.332   7.413  1.00  0.00           H  
ATOM    247  CD1 LEU    16     -22.081 -12.393   8.829  1.00  0.00           C  
ATOM    248 HD11 LEU    16     -22.537 -13.336   9.130  1.00  0.00           H  
ATOM    249 HD12 LEU    16     -21.440 -12.074   9.651  1.00  0.00           H  
ATOM    250 HD13 LEU    16     -22.900 -11.679   8.748  1.00  0.00           H  
ATOM    251  CD2 LEU    16     -22.380 -12.981   6.383  1.00  0.00           C  
ATOM    252 HD21 LEU    16     -23.253 -12.330   6.423  1.00  0.00           H  
ATOM    253 HD22 LEU    16     -21.992 -13.172   5.382  1.00  0.00           H  
ATOM    254 HD23 LEU    16     -22.909 -13.892   6.663  1.00  0.00           H  
ATOM    255  C   LEU    16     -18.382 -11.801   8.181  1.00  0.00           C  
ATOM    256  O   LEU    16     -18.344 -12.492   9.202  1.00  0.00           O  
ATOM    257  N   PHE    17     -17.517 -11.912   7.148  1.00  0.00           N  
ATOM    258  H   PHE    17     -17.752 -11.514   6.249  1.00  0.00           H  
ATOM    259  CA  PHE    17     -16.308 -12.788   7.201  1.00  0.00           C  
ATOM    260  HA  PHE    17     -16.619 -13.832   7.153  1.00  0.00           H  
ATOM    261  CB  PHE    17     -15.403 -12.491   5.984  1.00  0.00           C  
ATOM    262  HB2 PHE    17     -14.633 -13.261   6.025  1.00  0.00           H  
ATOM    263  HB3 PHE    17     -15.898 -12.763   5.052  1.00  0.00           H  
ATOM    264  CG  PHE    17     -14.870 -11.129   5.788  1.00  0.00           C  
ATOM    265  CD1 PHE    17     -15.637 -10.048   5.244  1.00  0.00           C  
ATOM    266  HD1 PHE    17     -16.673 -10.232   5.002  1.00  0.00           H  
ATOM    267  CE1 PHE    17     -14.975  -8.887   4.905  1.00  0.00           C  
ATOM    268  HE1 PHE    17     -15.442  -8.052   4.405  1.00  0.00           H  
ATOM    269  CZ  PHE    17     -13.596  -8.685   5.249  1.00  0.00           C  
ATOM    270  HZ  PHE    17     -13.136  -7.732   5.033  1.00  0.00           H  
ATOM    271  CE2 PHE    17     -12.857  -9.813   5.624  1.00  0.00           C  
ATOM    272  HE2 PHE    17     -11.794  -9.789   5.814  1.00  0.00           H  
ATOM    273  CD2 PHE    17     -13.473 -11.016   5.932  1.00  0.00           C  
ATOM    274  HD2 PHE    17     -12.936 -11.885   6.282  1.00  0.00           H  
ATOM    275  C   PHE    17     -15.473 -12.654   8.461  1.00  0.00           C  
ATOM    276  O   PHE    17     -14.809 -13.599   8.811  1.00  0.00           O  
ATOM    277  N   CYS    18     -15.339 -11.466   9.086  1.00  0.00           N  
ATOM    278  H   CYS    18     -15.750 -10.658   8.642  1.00  0.00           H  
ATOM    279  CA  CYS    18     -14.703 -11.255  10.397  1.00  0.00           C  
ATOM    280  HA  CYS    18     -13.657 -11.557  10.350  1.00  0.00           H  
ATOM    281  CB  CYS    18     -14.745  -9.736  10.524  1.00  0.00           C  
ATOM    282  HB2 CYS    18     -15.741  -9.349  10.740  1.00  0.00           H  
ATOM    283  HB3 CYS    18     -14.256  -9.546  11.480  1.00  0.00           H  
ATOM    284  SG  CYS    18     -13.831  -8.995   9.173  1.00  0.00           S  
ATOM    285  HG  CYS    18     -12.626  -9.505   9.445  1.00  0.00           H  
ATOM    286  C   CYS    18     -15.358 -11.996  11.514  1.00  0.00           C  
ATOM    287  O   CYS    18     -14.647 -12.435  12.442  1.00  0.00           O  
ATOM    288  N   ALA    19     -16.671 -12.069  11.461  1.00  0.00           N  
ATOM    289  H   ALA    19     -17.180 -11.748  10.650  1.00  0.00           H  
ATOM    290  CA  ALA    19     -17.522 -12.593  12.531  1.00  0.00           C  
ATOM    291  HA  ALA    19     -17.063 -12.409  13.502  1.00  0.00           H  
ATOM    292  CB  ALA    19     -18.985 -12.061  12.480  1.00  0.00           C  
ATOM    293  HB1 ALA    19     -19.606 -12.398  11.650  1.00  0.00           H  
ATOM    294  HB2 ALA    19     -19.536 -12.392  13.360  1.00  0.00           H  
ATOM    295  HB3 ALA    19     -19.019 -10.986  12.660  1.00  0.00           H  
ATOM    296  C   ALA    19     -17.465 -14.176  12.494  1.00  0.00           C  
ATOM    297  O   ALA    19     -17.319 -14.832  13.550  1.00  0.00           O  
ATOM    298  N   ILE    20     -17.614 -14.712  11.279  1.00  0.00           N  
ATOM    299  H   ILE    20     -17.731 -14.104  10.481  1.00  0.00           H  
ATOM    300  CA  ILE    20     -17.872 -16.122  11.049  1.00  0.00           C  
ATOM    301  HA  ILE    20     -18.674 -16.530  11.665  1.00  0.00           H  
ATOM    302  CB  ILE    20     -18.315 -16.355   9.589  1.00  0.00           C  
ATOM    303  HB  ILE    20     -19.153 -15.688   9.391  1.00  0.00           H  
ATOM    304  CG2 ILE    20     -17.231 -16.069   8.575  1.00  0.00           C  
ATOM    305 HG21 ILE    20     -17.716 -15.789   7.640  1.00  0.00           H  
ATOM    306 HG22 ILE    20     -16.569 -15.255   8.871  1.00  0.00           H  
ATOM    307 HG23 ILE    20     -16.561 -16.913   8.408  1.00  0.00           H  
ATOM    308  CG1 ILE    20     -18.879 -17.728   9.379  1.00  0.00           C  
ATOM    309 HG12 ILE    20     -19.095 -17.823   8.314  1.00  0.00           H  
ATOM    310 HG13 ILE    20     -18.174 -18.463   9.769  1.00  0.00           H  
ATOM    311  CD1 ILE    20     -20.216 -17.939  10.129  1.00  0.00           C  
ATOM    312 HD11 ILE    20     -20.082 -17.925  11.211  1.00  0.00           H  
ATOM    313 HD12 ILE    20     -20.965 -17.202   9.840  1.00  0.00           H  
ATOM    314 HD13 ILE    20     -20.621 -18.919   9.875  1.00  0.00           H  
ATOM    315  C   ILE    20     -16.561 -16.880  11.446  1.00  0.00           C  
ATOM    316  O   ILE    20     -16.670 -18.053  11.856  1.00  0.00           O  
ATOM    317  N   THR    21     -15.346 -16.273  11.479  1.00  0.00           N  
ATOM    318  H   THR    21     -15.397 -15.281  11.294  1.00  0.00           H  
ATOM    319  CA  THR    21     -13.990 -16.855  11.800  1.00  0.00           C  
ATOM    320  HA  THR    21     -13.998 -17.942  11.725  1.00  0.00           H  
ATOM    321  CB  THR    21     -12.971 -16.097  10.932  1.00  0.00           C  
ATOM    322  HB  THR    21     -11.986 -16.335  11.334  1.00  0.00           H  
ATOM    323  CG2 THR    21     -12.948 -16.685   9.492  1.00  0.00           C  
ATOM    324 HG21 THR    21     -12.067 -16.228   9.041  1.00  0.00           H  
ATOM    325 HG22 THR    21     -12.870 -17.772   9.464  1.00  0.00           H  
ATOM    326 HG23 THR    21     -13.844 -16.418   8.932  1.00  0.00           H  
ATOM    327  OG1 THR    21     -13.267 -14.766  10.895  1.00  0.00           O  
ATOM    328  HG1 THR    21     -13.614 -14.657  10.007  1.00  0.00           H  
ATOM    329  C   THR    21     -13.749 -16.464  13.322  1.00  0.00           C  
ATOM    330  O   THR    21     -12.608 -16.377  13.676  1.00  0.00           O  
ATOM    331  N   LYS    22     -14.765 -16.205  14.124  1.00  0.00           N  
ATOM    332  H   LYS    22     -15.631 -16.042  13.630  1.00  0.00           H  
ATOM    333  CA  LYS    22     -14.609 -15.681  15.507  1.00  0.00           C  
ATOM    334  HA  LYS    22     -13.628 -15.991  15.866  1.00  0.00           H  
ATOM    335  CB  LYS    22     -14.594 -14.144  15.418  1.00  0.00           C  
ATOM    336  HB2 LYS    22     -14.464 -13.845  14.378  1.00  0.00           H  
ATOM    337  HB3 LYS    22     -15.602 -13.818  15.676  1.00  0.00           H  
ATOM    338  CG  LYS    22     -13.533 -13.368  16.264  1.00  0.00           C  
ATOM    339  HG2 LYS    22     -14.147 -12.792  16.956  1.00  0.00           H  
ATOM    340  HG3 LYS    22     -12.804 -14.034  16.725  1.00  0.00           H  
ATOM    341  CD  LYS    22     -12.643 -12.343  15.452  1.00  0.00           C  
ATOM    342  HD2 LYS    22     -13.265 -11.738  14.793  1.00  0.00           H  
ATOM    343  HD3 LYS    22     -12.279 -11.657  16.218  1.00  0.00           H  
ATOM    344  CE  LYS    22     -11.473 -12.936  14.660  1.00  0.00           C  
ATOM    345  HE2 LYS    22     -10.783 -12.135  14.396  1.00  0.00           H  
ATOM    346  HE3 LYS    22     -11.089 -13.700  15.336  1.00  0.00           H  
ATOM    347  NZ  LYS    22     -12.037 -13.554  13.420  1.00  0.00           N  
ATOM    348  HZ1 LYS    22     -12.794 -13.031  13.003  1.00  0.00           H  
ATOM    349  HZ2 LYS    22     -11.335 -13.783  12.731  1.00  0.00           H  
ATOM    350  HZ3 LYS    22     -12.433 -14.436  13.712  1.00  0.00           H  
ATOM    351  C   LYS    22     -15.615 -16.102  16.527  1.00  0.00           C  
ATOM    352  O   LYS    22     -15.171 -16.634  17.553  1.00  0.00           O  
ATOM    353  N   LYS    23     -16.878 -15.942  16.216  1.00  0.00           N  
ATOM    354  H   LYS    23     -17.090 -15.593  15.292  1.00  0.00           H  
ATOM    355  CA  LYS    23     -17.949 -16.631  16.998  1.00  0.00           C  
ATOM    356  HA  LYS    23     -17.836 -16.206  17.995  1.00  0.00           H  
ATOM    357  CB  LYS    23     -19.355 -16.156  16.519  1.00  0.00           C  
ATOM    358  HB2 LYS    23     -20.017 -16.229  17.381  1.00  0.00           H  
ATOM    359  HB3 LYS    23     -19.301 -15.145  16.115  1.00  0.00           H  
ATOM    360  CG  LYS    23     -20.028 -17.130  15.526  1.00  0.00           C  
ATOM    361  HG2 LYS    23     -20.289 -17.928  16.221  1.00  0.00           H  
ATOM    362  HG3 LYS    23     -20.980 -16.665  15.271  1.00  0.00           H  
ATOM    363  CD  LYS    23     -19.403 -17.572  14.180  1.00  0.00           C  
ATOM    364  HD2 LYS    23     -20.133 -17.326  13.409  1.00  0.00           H  
ATOM    365  HD3 LYS    23     -18.447 -17.073  14.020  1.00  0.00           H  
ATOM    366  CE  LYS    23     -19.239 -19.114  13.938  1.00  0.00           C  
ATOM    367  HE2 LYS    23     -19.819 -19.607  14.718  1.00  0.00           H  
ATOM    368  HE3 LYS    23     -19.717 -19.366  12.991  1.00  0.00           H  
ATOM    369  NZ  LYS    23     -17.871 -19.698  13.933  1.00  0.00           N  
ATOM    370  HZ1 LYS    23     -17.558 -19.862  14.879  1.00  0.00           H  
ATOM    371  HZ2 LYS    23     -17.833 -20.482  13.297  1.00  0.00           H  
ATOM    372  HZ3 LYS    23     -17.181 -19.021  13.642  1.00  0.00           H  
ATOM    373  C   LYS    23     -17.756 -18.153  17.255  1.00  0.00           C  
ATOM    374  O   LYS    23     -17.174 -18.891  16.378  1.00  0.00           O  
ATOM    375  N   CYS    24     -18.291 -18.670  18.390  1.00  0.00           N  
ATOM    376  H   CYS    24     -18.644 -18.095  19.142  1.00  0.00           H  
ATOM    377  CA  CYS    24     -18.312 -20.095  18.678  1.00  0.00           C  
ATOM    378  HA  CYS    24     -17.340 -20.559  18.514  1.00  0.00           H  
ATOM    379  CB  CYS    24     -18.483 -20.303  20.212  1.00  0.00           C  
ATOM    380  HB2 CYS    24     -18.683 -21.351  20.438  1.00  0.00           H  
ATOM    381  HB3 CYS    24     -17.561 -19.953  20.677  1.00  0.00           H  
ATOM    382  SG  CYS    24     -19.978 -19.423  20.848  1.00  0.00           S  
ATOM    383  HG  CYS    24     -19.643 -19.564  22.133  1.00  0.00           H  
ATOM    384  C   CYS    24     -19.351 -20.813  17.892  1.00  0.00           C  
ATOM    385  O   CYS    24     -19.392 -20.578  16.655  1.00  0.00           O  
TER   
END   
