# Supplementary material for: Prediction of Anticancer Peptides with High Efficacy and Low Toxicity by Hybrid Model Based on 3D Structure of Peptides
Source: Int J Mol Sci. 2021 May 26;22(11):5630. doi: 10.3390/ijms22115630 (PMC8198792; doi:10.3390/ijms22115630)
Supplement: Supplementary file 1 [file ijms-22-05630-s001.zip › Supplement2(Datasets)/ACPs(PDB)/D1/PDB(Negative)/(172)NL_satpdb12213.pdb]

ATOM      1  N   LEU     1      -9.703 -11.780  -7.273  1.00  0.00           N  
ATOM      2  H   LEU     1     -10.523 -11.936  -7.843  1.00  0.00           H  
ATOM      3  CA  LEU     1      -9.662 -12.296  -5.842  1.00  0.00           C  
ATOM      4  HA  LEU     1     -10.584 -12.029  -5.324  1.00  0.00           H  
ATOM      5  CB  LEU     1      -9.586 -13.840  -5.808  1.00  0.00           C  
ATOM      6  HB2 LEU     1      -9.902 -14.056  -4.787  1.00  0.00           H  
ATOM      7  HB3 LEU     1     -10.409 -14.331  -6.329  1.00  0.00           H  
ATOM      8  CG  LEU     1      -8.208 -14.546  -5.954  1.00  0.00           C  
ATOM      9  HG  LEU     1      -7.458 -14.042  -5.345  1.00  0.00           H  
ATOM     10  CD1 LEU     1      -8.441 -16.016  -5.520  1.00  0.00           C  
ATOM     11 HD11 LEU     1      -9.247 -16.413  -6.137  1.00  0.00           H  
ATOM     12 HD12 LEU     1      -7.533 -16.618  -5.570  1.00  0.00           H  
ATOM     13 HD13 LEU     1      -8.654 -16.057  -4.452  1.00  0.00           H  
ATOM     14  CD2 LEU     1      -7.630 -14.538  -7.362  1.00  0.00           C  
ATOM     15 HD21 LEU     1      -6.604 -14.906  -7.356  1.00  0.00           H  
ATOM     16 HD22 LEU     1      -8.201 -15.076  -8.119  1.00  0.00           H  
ATOM     17 HD23 LEU     1      -7.609 -13.518  -7.748  1.00  0.00           H  
ATOM     18  C   LEU     1      -8.548 -11.729  -4.958  1.00  0.00           C  
ATOM     19  O   LEU     1      -8.390 -12.181  -3.840  1.00  0.00           O  
ATOM     20  N   LEU     2      -7.491 -11.091  -5.500  1.00  0.00           N  
ATOM     21  H   LEU     2      -7.550 -10.712  -6.434  1.00  0.00           H  
ATOM     22  CA  LEU     2      -6.183 -11.013  -4.827  1.00  0.00           C  
ATOM     23  HA  LEU     2      -5.884 -12.045  -4.644  1.00  0.00           H  
ATOM     24  CB  LEU     2      -4.966 -10.410  -5.704  1.00  0.00           C  
ATOM     25  HB2 LEU     2      -5.259  -9.446  -6.122  1.00  0.00           H  
ATOM     26  HB3 LEU     2      -4.181 -10.175  -4.985  1.00  0.00           H  
ATOM     27  CG  LEU     2      -4.264 -11.047  -6.907  1.00  0.00           C  
ATOM     28  HG  LEU     2      -5.033 -11.474  -7.551  1.00  0.00           H  
ATOM     29  CD1 LEU     2      -3.312 -10.021  -7.577  1.00  0.00           C  
ATOM     30 HD11 LEU     2      -3.867  -9.091  -7.707  1.00  0.00           H  
ATOM     31 HD12 LEU     2      -2.345  -9.881  -7.094  1.00  0.00           H  
ATOM     32 HD13 LEU     2      -3.105 -10.342  -8.598  1.00  0.00           H  
ATOM     33  CD2 LEU     2      -3.479 -12.295  -6.407  1.00  0.00           C  
ATOM     34 HD21 LEU     2      -2.686 -11.974  -5.731  1.00  0.00           H  
ATOM     35 HD22 LEU     2      -4.156 -12.974  -5.886  1.00  0.00           H  
ATOM     36 HD23 LEU     2      -3.053 -12.777  -7.286  1.00  0.00           H  
ATOM     37  C   LEU     2      -6.333 -10.320  -3.391  1.00  0.00           C  
ATOM     38  O   LEU     2      -5.937 -10.932  -2.385  1.00  0.00           O  
ATOM     39  N   LEU     3      -7.097  -9.226  -3.331  1.00  0.00           N  
ATOM     40  H   LEU     3      -7.166  -8.646  -4.155  1.00  0.00           H  
ATOM     41  CA  LEU     3      -7.565  -8.632  -2.030  1.00  0.00           C  
ATOM     42  HA  LEU     3      -6.622  -8.359  -1.555  1.00  0.00           H  
ATOM     43  CB  LEU     3      -8.374  -7.330  -2.297  1.00  0.00           C  
ATOM     44  HB2 LEU     3      -9.115  -7.774  -2.960  1.00  0.00           H  
ATOM     45  HB3 LEU     3      -8.875  -6.998  -1.387  1.00  0.00           H  
ATOM     46  CG  LEU     3      -7.535  -6.185  -3.049  1.00  0.00           C  
ATOM     47  HG  LEU     3      -7.105  -6.662  -3.930  1.00  0.00           H  
ATOM     48  CD1 LEU     3      -8.379  -4.940  -3.444  1.00  0.00           C  
ATOM     49 HD11 LEU     3      -9.339  -5.116  -3.929  1.00  0.00           H  
ATOM     50 HD12 LEU     3      -8.548  -4.362  -2.535  1.00  0.00           H  
ATOM     51 HD13 LEU     3      -7.890  -4.288  -4.167  1.00  0.00           H  
ATOM     52  CD2 LEU     3      -6.449  -5.727  -2.128  1.00  0.00           C  
ATOM     53 HD21 LEU     3      -5.745  -6.519  -1.873  1.00  0.00           H  
ATOM     54 HD22 LEU     3      -6.001  -4.819  -2.530  1.00  0.00           H  
ATOM     55 HD23 LEU     3      -6.833  -5.394  -1.164  1.00  0.00           H  
ATOM     56  C   LEU     3      -8.344  -9.454  -1.021  1.00  0.00           C  
ATOM     57  O   LEU     3      -8.342  -9.196   0.212  1.00  0.00           O  
ATOM     58  N   PHE     4      -8.993 -10.470  -1.501  1.00  0.00           N  
ATOM     59  H   PHE     4      -8.936 -10.732  -2.474  1.00  0.00           H  
ATOM     60  CA  PHE     4      -9.610 -11.496  -0.611  1.00  0.00           C  
ATOM     61  HA  PHE     4      -9.855 -10.979   0.317  1.00  0.00           H  
ATOM     62  CB  PHE     4     -10.978 -11.879  -1.193  1.00  0.00           C  
ATOM     63  HB2 PHE     4     -10.840 -12.162  -2.236  1.00  0.00           H  
ATOM     64  HB3 PHE     4     -11.378 -12.678  -0.569  1.00  0.00           H  
ATOM     65  CG  PHE     4     -11.956 -10.686  -1.239  1.00  0.00           C  
ATOM     66  CD1 PHE     4     -11.941  -9.866  -2.351  1.00  0.00           C  
ATOM     67  HD1 PHE     4     -11.324 -10.095  -3.206  1.00  0.00           H  
ATOM     68  CE1 PHE     4     -12.734  -8.754  -2.425  1.00  0.00           C  
ATOM     69  HE1 PHE     4     -12.869  -8.164  -3.319  1.00  0.00           H  
ATOM     70  CZ  PHE     4     -13.521  -8.324  -1.316  1.00  0.00           C  
ATOM     71  HZ  PHE     4     -14.163  -7.463  -1.428  1.00  0.00           H  
ATOM     72  CE2 PHE     4     -13.547  -9.153  -0.183  1.00  0.00           C  
ATOM     73  HE2 PHE     4     -14.237  -8.852   0.591  1.00  0.00           H  
ATOM     74  CD2 PHE     4     -12.781 -10.377  -0.140  1.00  0.00           C  
ATOM     75  HD2 PHE     4     -12.918 -11.033   0.707  1.00  0.00           H  
ATOM     76  C   PHE     4      -8.716 -12.723  -0.300  1.00  0.00           C  
ATOM     77  O   PHE     4      -8.874 -13.318   0.735  1.00  0.00           O  
ATOM     78  N   LEU     5      -7.807 -13.143  -1.187  1.00  0.00           N  
ATOM     79  H   LEU     5      -7.906 -12.700  -2.089  1.00  0.00           H  
ATOM     80  CA  LEU     5      -6.776 -14.185  -1.016  1.00  0.00           C  
ATOM     81  HA  LEU     5      -7.172 -15.182  -0.825  1.00  0.00           H  
ATOM     82  CB  LEU     5      -5.992 -14.313  -2.322  1.00  0.00           C  
ATOM     83  HB2 LEU     5      -6.558 -14.791  -3.121  1.00  0.00           H  
ATOM     84  HB3 LEU     5      -5.771 -13.293  -2.637  1.00  0.00           H  
ATOM     85  CG  LEU     5      -4.763 -15.271  -2.416  1.00  0.00           C  
ATOM     86  HG  LEU     5      -4.214 -15.077  -1.495  1.00  0.00           H  
ATOM     87  CD1 LEU     5      -5.242 -16.755  -2.551  1.00  0.00           C  
ATOM     88 HD11 LEU     5      -4.385 -17.429  -2.560  1.00  0.00           H  
ATOM     89 HD12 LEU     5      -5.889 -17.042  -1.723  1.00  0.00           H  
ATOM     90 HD13 LEU     5      -5.835 -16.867  -3.458  1.00  0.00           H  
ATOM     91  CD2 LEU     5      -3.990 -14.922  -3.581  1.00  0.00           C  
ATOM     92 HD21 LEU     5      -3.744 -13.860  -3.596  1.00  0.00           H  
ATOM     93 HD22 LEU     5      -3.063 -15.495  -3.606  1.00  0.00           H  
ATOM     94 HD23 LEU     5      -4.555 -15.185  -4.476  1.00  0.00           H  
ATOM     95  C   LEU     5      -5.809 -13.899   0.228  1.00  0.00           C  
ATOM     96  O   LEU     5      -5.678 -14.779   1.083  1.00  0.00           O  
ATOM     97  N   LEU     6      -5.333 -12.614   0.358  1.00  0.00           N  
ATOM     98  H   LEU     6      -5.665 -11.944  -0.321  1.00  0.00           H  
ATOM     99  CA  LEU     6      -4.465 -12.129   1.451  1.00  0.00           C  
ATOM    100  HA  LEU     6      -3.489 -12.577   1.262  1.00  0.00           H  
ATOM    101  CB  LEU     6      -4.375 -10.615   1.302  1.00  0.00           C  
ATOM    102  HB2 LEU     6      -3.984 -10.354   0.319  1.00  0.00           H  
ATOM    103  HB3 LEU     6      -5.362 -10.152   1.277  1.00  0.00           H  
ATOM    104  CG  LEU     6      -3.640  -9.879   2.591  1.00  0.00           C  
ATOM    105  HG  LEU     6      -4.097 -10.124   3.550  1.00  0.00           H  
ATOM    106  CD1 LEU     6      -2.161 -10.200   2.765  1.00  0.00           C  
ATOM    107 HD11 LEU     6      -1.880  -9.817   3.746  1.00  0.00           H  
ATOM    108 HD12 LEU     6      -2.088 -11.287   2.794  1.00  0.00           H  
ATOM    109 HD13 LEU     6      -1.569  -9.778   1.953  1.00  0.00           H  
ATOM    110  CD2 LEU     6      -3.804  -8.405   2.422  1.00  0.00           C  
ATOM    111 HD21 LEU     6      -3.385  -7.799   3.226  1.00  0.00           H  
ATOM    112 HD22 LEU     6      -3.126  -8.154   1.607  1.00  0.00           H  
ATOM    113 HD23 LEU     6      -4.852  -8.130   2.302  1.00  0.00           H  
ATOM    114  C   LEU     6      -4.956 -12.444   2.835  1.00  0.00           C  
ATOM    115  O   LEU     6      -4.225 -12.959   3.661  1.00  0.00           O  
ATOM    116  N   LYS     7      -6.284 -12.198   3.114  1.00  0.00           N  
ATOM    117  H   LYS     7      -6.817 -11.890   2.313  1.00  0.00           H  
ATOM    118  CA  LYS     7      -6.831 -12.418   4.414  1.00  0.00           C  
ATOM    119  HA  LYS     7      -6.201 -11.893   5.132  1.00  0.00           H  
ATOM    120  CB  LYS     7      -8.217 -11.755   4.460  1.00  0.00           C  
ATOM    121  HB2 LYS     7      -8.972 -12.441   4.075  1.00  0.00           H  
ATOM    122  HB3 LYS     7      -8.421 -11.556   5.512  1.00  0.00           H  
ATOM    123  CG  LYS     7      -8.554 -10.456   3.779  1.00  0.00           C  
ATOM    124  HG2 LYS     7      -8.672 -10.542   2.699  1.00  0.00           H  
ATOM    125  HG3 LYS     7      -9.585 -10.276   4.085  1.00  0.00           H  
ATOM    126  CD  LYS     7      -7.755  -9.274   4.216  1.00  0.00           C  
ATOM    127  HD2 LYS     7      -7.661  -9.259   5.302  1.00  0.00           H  
ATOM    128  HD3 LYS     7      -6.758  -9.369   3.785  1.00  0.00           H  
ATOM    129  CE  LYS     7      -8.392  -7.947   3.783  1.00  0.00           C  
ATOM    130  HE2 LYS     7      -9.459  -8.172   3.761  1.00  0.00           H  
ATOM    131  HE3 LYS     7      -8.183  -7.174   4.522  1.00  0.00           H  
ATOM    132  NZ  LYS     7      -8.011  -7.494   2.431  1.00  0.00           N  
ATOM    133  HZ1 LYS     7      -8.571  -6.721   2.103  1.00  0.00           H  
ATOM    134  HZ2 LYS     7      -7.092  -7.086   2.333  1.00  0.00           H  
ATOM    135  HZ3 LYS     7      -8.165  -8.166   1.694  1.00  0.00           H  
ATOM    136  C   LYS     7      -6.810 -13.936   4.743  1.00  0.00           C  
ATOM    137  O   LYS     7      -6.272 -14.282   5.778  1.00  0.00           O  
ATOM    138  N   LYS     8      -7.164 -14.787   3.731  1.00  0.00           N  
ATOM    139  H   LYS     8      -7.536 -14.377   2.886  1.00  0.00           H  
ATOM    140  CA  LYS     8      -7.174 -16.283   3.822  1.00  0.00           C  
ATOM    141  HA  LYS     8      -7.764 -16.552   4.698  1.00  0.00           H  
ATOM    142  CB  LYS     8      -7.926 -16.826   2.588  1.00  0.00           C  
ATOM    143  HB2 LYS     8      -7.559 -16.371   1.668  1.00  0.00           H  
ATOM    144  HB3 LYS     8      -7.742 -17.900   2.604  1.00  0.00           H  
ATOM    145  CG  LYS     8      -9.463 -16.534   2.573  1.00  0.00           C  
ATOM    146  HG2 LYS     8     -10.081 -17.192   3.183  1.00  0.00           H  
ATOM    147  HG3 LYS     8      -9.698 -15.508   2.855  1.00  0.00           H  
ATOM    148  CD  LYS     8      -9.914 -16.793   1.054  1.00  0.00           C  
ATOM    149  HD2 LYS     8      -9.250 -16.234   0.395  1.00  0.00           H  
ATOM    150  HD3 LYS     8      -9.874 -17.863   0.853  1.00  0.00           H  
ATOM    151  CE  LYS     8     -11.361 -16.316   0.898  1.00  0.00           C  
ATOM    152  HE2 LYS     8     -12.094 -16.779   1.558  1.00  0.00           H  
ATOM    153  HE3 LYS     8     -11.372 -15.349   1.400  1.00  0.00           H  
ATOM    154  NZ  LYS     8     -11.790 -16.077  -0.496  1.00  0.00           N  
ATOM    155  HZ1 LYS     8     -12.762 -15.814  -0.562  1.00  0.00           H  
ATOM    156  HZ2 LYS     8     -11.107 -15.380  -0.756  1.00  0.00           H  
ATOM    157  HZ3 LYS     8     -11.557 -16.894  -1.042  1.00  0.00           H  
ATOM    158  C   LYS     8      -5.785 -16.810   4.094  1.00  0.00           C  
ATOM    159  O   LYS     8      -5.643 -17.927   4.644  1.00  0.00           O  
ATOM    160  N   ARG     9      -4.728 -16.146   3.695  1.00  0.00           N  
ATOM    161  H   ARG     9      -4.834 -15.315   3.132  1.00  0.00           H  
ATOM    162  CA  ARG     9      -3.310 -16.574   3.826  1.00  0.00           C  
ATOM    163  HA  ARG     9      -3.238 -17.661   3.820  1.00  0.00           H  
ATOM    164  CB  ARG     9      -2.358 -16.056   2.747  1.00  0.00           C  
ATOM    165  HB2 ARG     9      -2.706 -15.097   2.364  1.00  0.00           H  
ATOM    166  HB3 ARG     9      -1.335 -16.098   3.121  1.00  0.00           H  
ATOM    167  CG  ARG     9      -2.633 -16.918   1.448  1.00  0.00           C  
ATOM    168  HG2 ARG     9      -2.547 -17.982   1.668  1.00  0.00           H  
ATOM    169  HG3 ARG     9      -3.655 -16.736   1.117  1.00  0.00           H  
ATOM    170  CD  ARG     9      -1.628 -16.467   0.307  1.00  0.00           C  
ATOM    171  HD2 ARG     9      -1.786 -15.463  -0.089  1.00  0.00           H  
ATOM    172  HD3 ARG     9      -0.637 -16.439   0.760  1.00  0.00           H  
ATOM    173  NE  ARG     9      -1.559 -17.487  -0.788  1.00  0.00           N  
ATOM    174  HE  ARG     9      -2.097 -18.339  -0.721  1.00  0.00           H  
ATOM    175  CZ  ARG     9      -0.744 -17.476  -1.804  1.00  0.00           C  
ATOM    176  NH1 ARG     9       0.141 -16.585  -2.002  1.00  0.00           N  
ATOM    177 HH11 ARG     9       0.369 -15.920  -1.277  1.00  0.00           H  
ATOM    178 HH12 ARG     9       0.747 -16.774  -2.788  1.00  0.00           H  
ATOM    179  NH2 ARG     9      -0.948 -18.414  -2.740  1.00  0.00           N  
ATOM    180 HH21 ARG     9      -1.741 -19.040  -2.752  1.00  0.00           H  
ATOM    181 HH22 ARG     9      -0.343 -18.429  -3.549  1.00  0.00           H  
ATOM    182  C   ARG     9      -2.883 -16.105   5.216  1.00  0.00           C  
ATOM    183  O   ARG     9      -2.712 -16.926   6.099  1.00  0.00           O  
ATOM    184  N   LYS    10      -2.773 -14.772   5.478  1.00  0.00           N  
ATOM    185  H   LYS    10      -3.077 -14.236   4.678  1.00  0.00           H  
ATOM    186  CA  LYS    10      -2.140 -14.083   6.592  1.00  0.00           C  
ATOM    187  HA  LYS    10      -1.135 -14.489   6.710  1.00  0.00           H  
ATOM    188  CB  LYS    10      -1.959 -12.623   6.243  1.00  0.00           C  
ATOM    189  HB2 LYS    10      -1.269 -12.601   5.400  1.00  0.00           H  
ATOM    190  HB3 LYS    10      -2.940 -12.254   5.944  1.00  0.00           H  
ATOM    191  CG  LYS    10      -1.382 -11.777   7.355  1.00  0.00           C  
ATOM    192  HG2 LYS    10      -1.532 -10.738   7.061  1.00  0.00           H  
ATOM    193  HG3 LYS    10      -2.048 -11.850   8.214  1.00  0.00           H  
ATOM    194  CD  LYS    10       0.151 -11.937   7.688  1.00  0.00           C  
ATOM    195  HD2 LYS    10       0.332 -12.866   8.228  1.00  0.00           H  
ATOM    196  HD3 LYS    10       0.796 -11.878   6.811  1.00  0.00           H  
ATOM    197  CE  LYS    10       0.571 -10.790   8.678  1.00  0.00           C  
ATOM    198  HE2 LYS    10       1.600 -10.904   9.022  1.00  0.00           H  
ATOM    199  HE3 LYS    10       0.590  -9.853   8.122  1.00  0.00           H  
ATOM    200  NZ  LYS    10      -0.207 -10.586   9.950  1.00  0.00           N  
ATOM    201  HZ1 LYS    10      -1.116 -10.252   9.663  1.00  0.00           H  
ATOM    202  HZ2 LYS    10      -0.189 -11.348  10.612  1.00  0.00           H  
ATOM    203  HZ3 LYS    10       0.179  -9.807  10.464  1.00  0.00           H  
ATOM    204  C   LYS    10      -2.998 -14.383   7.840  1.00  0.00           C  
ATOM    205  O   LYS    10      -2.371 -14.673   8.843  1.00  0.00           O  
ATOM    206  N   LYS    11      -4.333 -14.286   7.803  1.00  0.00           N  
ATOM    207  H   LYS    11      -4.721 -14.131   6.884  1.00  0.00           H  
ATOM    208  CA  LYS    11      -5.386 -14.472   8.769  1.00  0.00           C  
ATOM    209  HA  LYS    11      -6.285 -14.348   8.166  1.00  0.00           H  
ATOM    210  CB  LYS    11      -5.258 -15.999   9.140  1.00  0.00           C  
ATOM    211  HB2 LYS    11      -4.267 -16.253   9.517  1.00  0.00           H  
ATOM    212  HB3 LYS    11      -5.919 -16.172   9.989  1.00  0.00           H  
ATOM    213  CG  LYS    11      -5.649 -16.907   7.943  1.00  0.00           C  
ATOM    214  HG2 LYS    11      -6.656 -16.717   7.573  1.00  0.00           H  
ATOM    215  HG3 LYS    11      -4.978 -16.742   7.101  1.00  0.00           H  
ATOM    216  CD  LYS    11      -5.590 -18.358   8.411  1.00  0.00           C  
ATOM    217  HD2 LYS    11      -4.881 -18.461   9.232  1.00  0.00           H  
ATOM    218  HD3 LYS    11      -6.552 -18.542   8.889  1.00  0.00           H  
ATOM    219  CE  LYS    11      -5.361 -19.328   7.233  1.00  0.00           C  
ATOM    220  HE2 LYS    11      -5.508 -20.380   7.480  1.00  0.00           H  
ATOM    221  HE3 LYS    11      -6.090 -19.109   6.453  1.00  0.00           H  
ATOM    222  NZ  LYS    11      -3.996 -19.250   6.684  1.00  0.00           N  
ATOM    223  HZ1 LYS    11      -3.238 -19.200   7.349  1.00  0.00           H  
ATOM    224  HZ2 LYS    11      -3.763 -20.013   6.066  1.00  0.00           H  
ATOM    225  HZ3 LYS    11      -4.150 -18.374   6.206  1.00  0.00           H  
ATOM    226  C   LYS    11      -5.454 -13.515  10.000  1.00  0.00           C  
ATOM    227  O   LYS    11      -6.418 -13.708  10.790  1.00  0.00           O  
ATOM    228  N   ARG    12      -4.389 -12.715  10.350  1.00  0.00           N  
ATOM    229  H   ARG    12      -3.619 -12.607   9.706  1.00  0.00           H  
ATOM    230  CA  ARG    12      -4.318 -11.796  11.537  1.00  0.00           C  
ATOM    231  HA  ARG    12      -5.306 -11.475  11.869  1.00  0.00           H  
ATOM    232  CB  ARG    12      -3.671 -12.504  12.714  1.00  0.00           C  
ATOM    233  HB2 ARG    12      -2.712 -12.894  12.375  1.00  0.00           H  
ATOM    234  HB3 ARG    12      -3.400 -11.705  13.404  1.00  0.00           H  
ATOM    235  CG  ARG    12      -4.399 -13.672  13.503  1.00  0.00           C  
ATOM    236  HG2 ARG    12      -4.825 -14.456  12.876  1.00  0.00           H  
ATOM    237  HG3 ARG    12      -3.678 -14.208  14.121  1.00  0.00           H  
ATOM    238  CD  ARG    12      -5.534 -13.262  14.444  1.00  0.00           C  
ATOM    239  HD2 ARG    12      -5.553 -13.940  15.297  1.00  0.00           H  
ATOM    240  HD3 ARG    12      -5.348 -12.256  14.819  1.00  0.00           H  
ATOM    241  NE  ARG    12      -6.735 -13.296  13.676  1.00  0.00           N  
ATOM    242  HE  ARG    12      -6.667 -13.431  12.677  1.00  0.00           H  
ATOM    243  CZ  ARG    12      -7.974 -13.351  14.171  1.00  0.00           C  
ATOM    244  NH1 ARG    12      -8.244 -13.155  15.395  1.00  0.00           N  
ATOM    245 HH11 ARG    12      -7.618 -12.669  16.021  1.00  0.00           H  
ATOM    246 HH12 ARG    12      -9.247 -13.162  15.511  1.00  0.00           H  
ATOM    247  NH2 ARG    12      -8.927 -13.728  13.359  1.00  0.00           N  
ATOM    248 HH21 ARG    12      -8.648 -13.883  12.401  1.00  0.00           H  
ATOM    249 HH22 ARG    12      -9.797 -14.104  13.708  1.00  0.00           H  
ATOM    250  C   ARG    12      -3.638 -10.379  11.182  1.00  0.00           C  
ATOM    251  O   ARG    12      -2.890 -10.241  10.186  1.00  0.00           O  
ATOM    252  N   LYS    13      -3.978  -9.412  12.035  1.00  0.00           N  
ATOM    253  H   LYS    13      -4.542  -9.711  12.818  1.00  0.00           H  
ATOM    254  CA  LYS    13      -3.427  -8.009  11.968  1.00  0.00           C  
ATOM    255  HA  LYS    13      -3.740  -7.622  10.998  1.00  0.00           H  
ATOM    256  CB  LYS    13      -4.132  -7.125  12.982  1.00  0.00           C  
ATOM    257  HB2 LYS    13      -4.272  -6.090  12.670  1.00  0.00           H  
ATOM    258  HB3 LYS    13      -5.148  -7.513  12.903  1.00  0.00           H  
ATOM    259  CG  LYS    13      -3.779  -7.066  14.508  1.00  0.00           C  
ATOM    260  HG2 LYS    13      -4.113  -8.009  14.941  1.00  0.00           H  
ATOM    261  HG3 LYS    13      -2.703  -6.991  14.668  1.00  0.00           H  
ATOM    262  CD  LYS    13      -4.547  -6.012  15.349  1.00  0.00           C  
ATOM    263  HD2 LYS    13      -5.541  -5.998  14.902  1.00  0.00           H  
ATOM    264  HD3 LYS    13      -4.475  -6.218  16.417  1.00  0.00           H  
ATOM    265  CE  LYS    13      -4.017  -4.586  15.201  1.00  0.00           C  
ATOM    266  HE2 LYS    13      -3.793  -4.264  14.184  1.00  0.00           H  
ATOM    267  HE3 LYS    13      -4.937  -4.056  15.447  1.00  0.00           H  
ATOM    268  NZ  LYS    13      -2.893  -4.313  16.176  1.00  0.00           N  
ATOM    269  HZ1 LYS    13      -2.375  -3.493  15.893  1.00  0.00           H  
ATOM    270  HZ2 LYS    13      -3.192  -4.094  17.115  1.00  0.00           H  
ATOM    271  HZ3 LYS    13      -2.140  -4.985  16.135  1.00  0.00           H  
ATOM    272  C   LYS    13      -1.926  -7.896  11.875  1.00  0.00           C  
ATOM    273  O   LYS    13      -1.166  -8.784  11.678  1.00  0.00           O  
ATOM    274  N   TYR    14      -1.445  -6.684  12.175  1.00  0.00           N  
ATOM    275  H   TYR    14      -2.116  -5.940  12.303  1.00  0.00           H  
ATOM    276  CA  TYR    14      -0.055  -6.431  12.587  1.00  0.00           C  
ATOM    277  HA  TYR    14       0.419  -7.391  12.790  1.00  0.00           H  
ATOM    278  CB  TYR    14       0.741  -5.723  11.582  1.00  0.00           C  
ATOM    279  HB2 TYR    14       0.235  -4.825  11.230  1.00  0.00           H  
ATOM    280  HB3 TYR    14       1.643  -5.383  12.092  1.00  0.00           H  
ATOM    281  CG  TYR    14       1.180  -6.629  10.420  1.00  0.00           C  
ATOM    282  CD1 TYR    14       2.262  -7.574  10.587  1.00  0.00           C  
ATOM    283  HD1 TYR    14       2.848  -7.654  11.491  1.00  0.00           H  
ATOM    284  CE1 TYR    14       2.737  -8.206   9.418  1.00  0.00           C  
ATOM    285  HE1 TYR    14       3.544  -8.909   9.568  1.00  0.00           H  
ATOM    286  CZ  TYR    14       2.240  -7.970   8.163  1.00  0.00           C  
ATOM    287  OH  TYR    14       2.626  -8.612   7.063  1.00  0.00           O  
ATOM    288  HH  TYR    14       3.313  -9.267   7.206  1.00  0.00           H  
ATOM    289  CE2 TYR    14       1.224  -7.063   8.015  1.00  0.00           C  
ATOM    290  HE2 TYR    14       0.939  -6.769   7.015  1.00  0.00           H  
ATOM    291  CD2 TYR    14       0.691  -6.358   9.135  1.00  0.00           C  
ATOM    292  HD2 TYR    14      -0.100  -5.637   8.987  1.00  0.00           H  
ATOM    293  C   TYR    14       0.073  -5.735  13.910  1.00  0.00           C  
ATOM    294  O   TYR    14      -0.925  -5.430  14.558  1.00  0.00           O  
TER   
END   
