# Supplementary material for: Prediction of Anticancer Peptides with High Efficacy and Low Toxicity by Hybrid Model Based on 3D Structure of Peptides
Source: Int J Mol Sci. 2021 May 26;22(11):5630. doi: 10.3390/ijms22115630 (PMC8198792; doi:10.3390/ijms22115630)
Supplement: Supplementary file 1 [file ijms-22-05630-s001.zip › Supplement2(Datasets)/ACPs(PDB)/D1/PDB(Negative)/(173)NL_satpdb12250.pdb]

EXPDTA    THEORETICAL MODEL, MODELLER 9.13 2015/09/21 01:28:14
REMARK   6 MODELLER OBJECTIVE FUNCTION:      1950.3195
REMARK   6 MODELLER BEST TEMPLATE % SEQ ID:  42.105
ATOM      1  N   ALA     1     -14.718 -13.993  13.186  1.00 16.60           N
ATOM      2  CA  ALA     1     -13.340 -13.747  13.659  1.00 16.60           C
ATOM      3  CB  ALA     1     -12.641 -12.717  12.756  1.00 16.60           C
ATOM      4  C   ALA     1     -13.376 -13.217  15.051  1.00 16.60           C
ATOM      5  O   ALA     1     -14.002 -13.802  15.934  1.00 16.60           O
ATOM      6  N   THR     2     -12.699 -12.081  15.284  1.00176.07           N
ATOM      7  CA  THR     2     -12.697 -11.521  16.603  1.00176.07           C
ATOM      8  CB  THR     2     -11.325 -11.180  17.104  1.00176.07           C
ATOM      9  OG1 THR     2     -11.382 -10.780  18.465  1.00176.07           O
ATOM     10  CG2 THR     2     -10.747 -10.048  16.237  1.00176.07           C
ATOM     11  C   THR     2     -13.439 -10.240  16.510  1.00176.07           C
ATOM     12  O   THR     2     -13.508  -9.647  15.439  1.00176.07           O
ATOM     13  N   TYR     3     -14.072  -9.777  17.601  1.00301.95           N
ATOM     14  CA  TYR     3     -14.701  -8.516  17.378  1.00301.95           C
ATOM     15  CB  TYR     3     -16.229  -8.572  17.204  1.00301.95           C
ATOM     16  CG  TYR     3     -16.861  -8.585  18.544  1.00301.95           C
ATOM     17  CD1 TYR     3     -17.030  -9.752  19.244  1.00301.95           C
ATOM     18  CD2 TYR     3     -17.265  -7.392  19.097  1.00301.95           C
ATOM     19  CE1 TYR     3     -17.625  -9.728  20.482  1.00301.95           C
ATOM     20  CE2 TYR     3     -17.860  -7.363  20.333  1.00301.95           C
ATOM     21  CZ  TYR     3     -18.028  -8.533  21.030  1.00301.95           C
ATOM     22  OH  TYR     3     -18.635  -8.511  22.302  1.00301.95           O
ATOM     23  C   TYR     3     -14.377  -7.589  18.503  1.00301.95           C
ATOM     24  O   TYR     3     -14.451  -7.931  19.684  1.00301.95           O
ATOM     25  N   TYR     4     -13.970  -6.376  18.110  1.00426.19           N
ATOM     26  CA  TYR     4     -13.718  -5.251  18.950  1.00426.19           C
ATOM     27  CB  TYR     4     -12.262  -4.747  18.932  1.00426.19           C
ATOM     28  CG  TYR     4     -11.337  -5.796  19.453  1.00426.19           C
ATOM     29  CD1 TYR     4     -10.826  -6.760  18.614  1.00426.19           C
ATOM     30  CD2 TYR     4     -10.973  -5.813  20.781  1.00426.19           C
ATOM     31  CE1 TYR     4      -9.966  -7.720  19.096  1.00426.19           C
ATOM     32  CE2 TYR     4     -10.114  -6.770  21.269  1.00426.19           C
ATOM     33  CZ  TYR     4      -9.610  -7.728  20.423  1.00426.19           C
ATOM     34  OH  TYR     4      -8.728  -8.711  20.918  1.00426.19           O
ATOM     35  C   TYR     4     -14.510  -4.232  18.212  1.00426.19           C
ATOM     36  O   TYR     4     -15.012  -4.532  17.131  1.00426.19           O
ATOM     37  N   GLY     5     -14.727  -3.034  18.765  1.00228.51           N
ATOM     38  CA  GLY     5     -15.501  -2.155  17.942  1.00228.51           C
ATOM     39  C   GLY     5     -14.724  -1.841  16.707  1.00228.51           C
ATOM     40  O   GLY     5     -15.202  -2.019  15.590  1.00228.51           O
ATOM     41  N   ASN     6     -13.488  -1.351  16.868  1.00212.19           N
ATOM     42  CA  ASN     6     -12.720  -1.078  15.698  1.00212.19           C
ATOM     43  CB  ASN     6     -11.520  -0.149  15.950  1.00212.19           C
ATOM     44  CG  ASN     6     -11.120   0.424  14.598  1.00212.19           C
ATOM     45  OD1 ASN     6     -11.007  -0.304  13.612  1.00212.19           O
ATOM     46  ND2 ASN     6     -10.932   1.768  14.541  1.00212.19           N
ATOM     47  C   ASN     6     -12.208  -2.383  15.205  1.00212.19           C
ATOM     48  O   ASN     6     -12.073  -2.591  14.000  1.00212.19           O
ATOM     49  N   GLY     7     -11.932  -3.265  16.189  1.00428.55           N
ATOM     50  CA  GLY     7     -11.346  -4.577  16.136  1.00428.55           C
ATOM     51  C   GLY     7     -11.194  -5.055  14.750  1.00428.55           C
ATOM     52  O   GLY     7     -12.168  -5.313  14.033  1.00428.55           O
ATOM     53  N   LEU     8      -9.919  -5.261  14.392  1.00292.35           N
ATOM     54  CA  LEU     8      -9.621  -5.579  13.045  1.00292.35           C
ATOM     55  CB  LEU     8      -8.198  -5.157  12.637  1.00292.35           C
ATOM     56  CG  LEU     8      -7.984  -3.626  12.605  1.00292.35           C
ATOM     57  CD1 LEU     8      -8.797  -2.972  11.476  1.00292.35           C
ATOM     58  CD2 LEU     8      -8.255  -2.986  13.978  1.00292.35           C
ATOM     59  C   LEU     8      -9.799  -7.035  12.790  1.00292.35           C
ATOM     60  O   LEU     8      -8.842  -7.795  12.645  1.00292.35           O
ATOM     61  N   TYR     9     -11.074  -7.448  12.739  1.00366.84           N
ATOM     62  CA  TYR     9     -11.461  -8.733  12.258  1.00366.84           C
ATOM     63  CB  TYR     9     -12.907  -9.139  12.645  1.00366.84           C
ATOM     64  CG  TYR     9     -13.804  -7.952  12.560  1.00366.84           C
ATOM     65  CD1 TYR     9     -14.372  -7.557  11.374  1.00366.84           C
ATOM     66  CD2 TYR     9     -14.091  -7.230  13.697  1.00366.84           C
ATOM     67  CE1 TYR     9     -15.194  -6.453  11.320  1.00366.84           C
ATOM     68  CE2 TYR     9     -14.910  -6.125  13.651  1.00366.84           C
ATOM     69  CZ  TYR     9     -15.467  -5.733  12.458  1.00366.84           C
ATOM     70  OH  TYR     9     -16.310  -4.602  12.399  1.00366.84           O
ATOM     71  C   TYR     9     -11.215  -8.673  10.785  1.00366.84           C
ATOM     72  O   TYR     9     -10.997  -9.686  10.123  1.00366.84           O
ATOM     73  N   CYS    10     -11.320  -7.444  10.250  1.00245.34           N
ATOM     74  CA  CYS    10     -11.066  -7.046   8.900  1.00245.34           C
ATOM     75  CB  CYS    10     -10.762  -8.161   7.866  1.00245.34           C
ATOM     76  SG  CYS    10      -9.165  -9.012   8.080  1.00245.34           S
ATOM     77  C   CYS    10     -12.308  -6.379   8.454  1.00245.34           C
ATOM     78  O   CYS    10     -13.391  -6.598   9.003  1.00245.34           O
ATOM     79  N   ASN    11     -12.169  -5.518   7.446  1.00343.40           N
ATOM     80  CA  ASN    11     -13.303  -4.901   6.849  1.00343.40           C
ATOM     81  CB  ASN    11     -12.888  -3.801   5.851  1.00343.40           C
ATOM     82  CG  ASN    11     -14.115  -3.052   5.351  1.00343.40           C
ATOM     83  OD1 ASN    11     -14.915  -2.539   6.132  1.00343.40           O
ATOM     84  ND2 ASN    11     -14.260  -2.973   3.999  1.00343.40           N
ATOM     85  C   ASN    11     -13.895  -6.042   6.110  1.00343.40           C
ATOM     86  O   ASN    11     -13.272  -7.097   6.000  1.00343.40           O
ATOM     87  N   LYS    12     -15.142  -5.935   5.651  1.00261.21           N
ATOM     88  CA  LYS    12     -15.570  -7.113   4.972  1.00261.21           C
ATOM     89  CB  LYS    12     -17.049  -7.117   4.575  1.00261.21           C
ATOM     90  CG  LYS    12     -17.485  -8.502   4.096  1.00261.21           C
ATOM     91  CD  LYS    12     -18.999  -8.697   4.018  1.00261.21           C
ATOM     92  CE  LYS    12     -19.599  -8.274   2.677  1.00261.21           C
ATOM     93  NZ  LYS    12     -19.032  -9.098   1.586  1.00261.21           N
ATOM     94  C   LYS    12     -14.769  -7.262   3.720  1.00261.21           C
ATOM     95  O   LYS    12     -14.258  -8.343   3.431  1.00261.21           O
ATOM     96  N   GLN    13     -14.623  -6.155   2.962  1.00238.23           N
ATOM     97  CA  GLN    13     -13.983  -6.203   1.681  1.00238.23           C
ATOM     98  CB  GLN    13     -14.134  -4.886   0.896  1.00238.23           C
ATOM     99  CG  GLN    13     -13.756  -4.997  -0.584  1.00238.23           C
ATOM    100  CD  GLN    13     -14.978  -5.492  -1.351  1.00238.23           C
ATOM    101  OE1 GLN    13     -16.009  -4.822  -1.401  1.00238.23           O
ATOM    102  NE2 GLN    13     -14.863  -6.699  -1.971  1.00238.23           N
ATOM    103  C   GLN    13     -12.517  -6.484   1.793  1.00238.23           C
ATOM    104  O   GLN    13     -12.005  -7.400   1.153  1.00238.23           O
ATOM    105  N   LYS    14     -11.790  -5.733   2.635  1.00426.77           N
ATOM    106  CA  LYS    14     -10.373  -5.958   2.652  1.00426.77           C
ATOM    107  CB  LYS    14      -9.540  -4.813   2.057  1.00426.77           C
ATOM    108  CG  LYS    14     -10.018  -4.322   0.691  1.00426.77           C
ATOM    109  CD  LYS    14     -11.289  -3.475   0.800  1.00426.77           C
ATOM    110  CE  LYS    14     -11.243  -2.494   1.978  1.00426.77           C
ATOM    111  NZ  LYS    14     -12.500  -1.722   2.073  1.00426.77           N
ATOM    112  C   LYS    14      -9.964  -6.033   4.075  1.00426.77           C
ATOM    113  O   LYS    14     -10.764  -5.770   4.969  1.00426.77           O
ATOM    114  N   CYS    15      -8.698  -6.414   4.323  1.00321.08           N
ATOM    115  CA  CYS    15      -8.243  -6.481   5.675  1.00321.08           C
ATOM    116  CB  CYS    15      -7.421  -7.740   5.983  1.00321.08           C
ATOM    117  SG  CYS    15      -8.453  -9.221   6.187  1.00321.08           S
ATOM    118  C   CYS    15      -7.391  -5.281   5.931  1.00321.08           C
ATOM    119  O   CYS    15      -6.365  -5.067   5.287  1.00321.08           O
ATOM    120  N   TRP    16      -7.831  -4.462   6.900  1.00265.20           N
ATOM    121  CA  TRP    16      -7.157  -3.259   7.263  1.00265.20           C
ATOM    122  CB  TRP    16      -8.100  -2.163   7.785  1.00265.20           C
ATOM    123  CG  TRP    16      -8.910  -1.492   6.702  1.00265.20           C
ATOM    124  CD2 TRP    16     -10.206  -0.907   6.903  1.00265.20           C
ATOM    125  CD1 TRP    16      -8.604  -1.310   5.386  1.00265.20           C
ATOM    126  NE1 TRP    16      -9.628  -0.643   4.754  1.00265.20           N
ATOM    127  CE2 TRP    16     -10.620  -0.389   5.676  1.00265.20           C
ATOM    128  CE3 TRP    16     -10.986  -0.809   8.020  1.00265.20           C
ATOM    129  CZ2 TRP    16     -11.827   0.238   5.547  1.00265.20           C
ATOM    130  CZ3 TRP    16     -12.201  -0.177   7.886  1.00265.20           C
ATOM    131  CH2 TRP    16     -12.613   0.337   6.674  1.00265.20           C
ATOM    132  C   TRP    16      -6.156  -3.564   8.321  1.00265.20           C
ATOM    133  O   TRP    16      -6.318  -4.482   9.127  1.00265.20           O
ATOM    134  N   VAL    17      -5.086  -2.752   8.313  1.00328.48           N
ATOM    135  CA  VAL    17      -3.934  -2.845   9.157  1.00328.48           C
ATOM    136  CB  VAL    17      -2.780  -2.081   8.591  1.00328.48           C
ATOM    137  CG1 VAL    17      -2.368  -2.742   7.268  1.00328.48           C
ATOM    138  CG2 VAL    17      -3.217  -0.617   8.411  1.00328.48           C
ATOM    139  C   VAL    17      -4.232  -2.272  10.502  1.00328.48           C
ATOM    140  O   VAL    17      -5.308  -1.734  10.751  1.00328.48           O
ATOM    141  N   ASP    18      -3.280  -2.442  11.438  1.00288.22           N
ATOM    142  CA  ASP    18      -3.447  -1.908  12.753  1.00288.22           C
ATOM    143  CB  ASP    18      -2.261  -2.268  13.663  1.00288.22           C
ATOM    144  CG  ASP    18      -2.719  -2.213  15.107  1.00288.22           C
ATOM    145  OD1 ASP    18      -3.903  -1.852  15.338  1.00288.22           O
ATOM    146  OD2 ASP    18      -1.893  -2.544  15.997  1.00288.22           O
ATOM    147  C   ASP    18      -3.507  -0.418  12.580  1.00288.22           C
ATOM    148  O   ASP    18      -2.524   0.205  12.187  1.00288.22           O
ATOM    149  N   TRP    19      -4.688   0.181  12.834  1.00276.35           N
ATOM    150  CA  TRP    19      -4.909   1.588  12.652  1.00276.35           C
ATOM    151  CB  TRP    19      -6.384   2.000  12.770  1.00276.35           C
ATOM    152  CG  TRP    19      -7.209   1.607  11.575  1.00276.35           C
ATOM    153  CD2 TRP    19      -7.300   2.388  10.374  1.00276.35           C
ATOM    154  CD1 TRP    19      -7.984   0.500  11.376  1.00276.35           C
ATOM    155  NE1 TRP    19      -8.549   0.544  10.125  1.00276.35           N
ATOM    156  CE2 TRP    19      -8.138   1.702   9.497  1.00276.35           C
ATOM    157  CE3 TRP    19      -6.732   3.583  10.029  1.00276.35           C
ATOM    158  CZ2 TRP    19      -8.421   2.198   8.258  1.00276.35           C
ATOM    159  CZ3 TRP    19      -7.022   4.081   8.777  1.00276.35           C
ATOM    160  CH2 TRP    19      -7.851   3.403   7.908  1.00276.35           C
ATOM    161  C   TRP    19      -4.141   2.403  13.640  1.00276.35           C
ATOM    162  O   TRP    19      -3.513   3.392  13.273  1.00276.35           O
ATOM    163  N   ASN    20      -4.158   2.003  14.924  1.00107.48           N
ATOM    164  CA  ASN    20      -3.536   2.792  15.945  1.00107.48           C
ATOM    165  CB  ASN    20      -3.692   2.177  17.351  1.00107.48           C
ATOM    166  CG  ASN    20      -3.298   3.224  18.384  1.00107.48           C
ATOM    167  OD1 ASN    20      -2.456   4.082  18.122  1.00107.48           O
ATOM    168  ND2 ASN    20      -3.924   3.155  19.591  1.00107.48           N
ATOM    169  C   ASN    20      -2.082   2.908  15.634  1.00107.48           C
ATOM    170  O   ASN    20      -1.495   3.979  15.771  1.00107.48           O
ATOM    171  N   LYS    21      -1.466   1.803  15.184  1.00192.00           N
ATOM    172  CA  LYS    21      -0.067   1.800  14.885  1.00192.00           C
ATOM    173  CB  LYS    21       0.425   0.425  14.408  1.00192.00           C
ATOM    174  CG  LYS    21       0.269  -0.680  15.456  1.00192.00           C
ATOM    175  CD  LYS    21       1.049  -0.434  16.748  1.00192.00           C
ATOM    176  CE  LYS    21       2.549  -0.704  16.611  1.00192.00           C
ATOM    177  NZ  LYS    21       2.790  -2.151  16.419  1.00192.00           N
ATOM    178  C   LYS    21       0.173   2.777  13.777  1.00192.00           C
ATOM    179  O   LYS    21       1.177   3.486  13.774  1.00192.00           O
ATOM    180  N   ALA    22      -0.737   2.826  12.790  1.00122.14           N
ATOM    181  CA  ALA    22      -0.568   3.710  11.675  1.00122.14           C
ATOM    182  CB  ALA    22      -1.686   3.552  10.633  1.00122.14           C
ATOM    183  C   ALA    22      -0.597   5.130  12.153  1.00122.14           C
ATOM    184  O   ALA    22       0.277   5.924  11.812  1.00122.14           O
ATOM    185  N   SER    23      -1.588   5.484  12.994  1.00158.92           N
ATOM    186  CA  SER    23      -1.691   6.856  13.406  1.00158.92           C
ATOM    187  CB  SER    23      -2.936   7.166  14.252  1.00158.92           C
ATOM    188  OG  SER    23      -2.933   8.545  14.605  1.00158.92           O
ATOM    189  C   SER    23      -0.505   7.199  14.232  1.00158.92           C
ATOM    190  O   SER    23       0.052   8.294  14.130  1.00158.92           O
ATOM    191  N   ARG    24      -0.076   6.259  15.083  1.00301.81           N
ATOM    192  CA  ARG    24       1.054   6.515  15.912  1.00301.81           C
ATOM    193  CB  ARG    24       1.293   5.425  16.977  1.00301.81           C
ATOM    194  CG  ARG    24       1.557   4.021  16.435  1.00301.81           C
ATOM    195  CD  ARG    24       1.393   2.919  17.486  1.00301.81           C
ATOM    196  NE  ARG    24       2.194   3.310  18.678  1.00301.81           N
ATOM    197  CZ  ARG    24       1.564   3.684  19.834  1.00301.81           C
ATOM    198  NH1 ARG    24       0.207   3.598  19.935  1.00301.81           N
ATOM    199  NH2 ARG    24       2.301   4.136  20.888  1.00301.81           N
ATOM    200  C   ARG    24       2.241   6.647  15.016  1.00301.81           C
ATOM    201  O   ARG    24       3.175   7.385  15.318  1.00301.81           O
ATOM    202  N   GLU    25       2.223   5.924  13.880  1.00133.37           N
ATOM    203  CA  GLU    25       3.307   5.907  12.940  1.00133.37           C
ATOM    204  CB  GLU    25       3.037   4.903  11.806  1.00133.37           C
ATOM    205  CG  GLU    25       4.264   4.493  10.991  1.00133.37           C
ATOM    206  CD  GLU    25       3.895   3.206  10.262  1.00133.37           C
ATOM    207  OE1 GLU    25       2.749   2.725  10.468  1.00133.37           O
ATOM    208  OE2 GLU    25       4.752   2.684   9.499  1.00133.37           O
ATOM    209  C   GLU    25       3.512   7.281  12.360  1.00133.37           C
ATOM    210  O   GLU    25       4.648   7.741  12.252  1.00133.37           O
ATOM    211  N   ILE    26       2.424   7.984  11.984  1.00108.57           N
ATOM    212  CA  ILE    26       2.545   9.297  11.409  1.00108.57           C
ATOM    213  CB  ILE    26       1.244   9.896  10.937  1.00108.57           C
ATOM    214  CG1 ILE    26       1.527  11.156  10.100  1.00108.57           C
ATOM    215  CG2 ILE    26       0.331  10.160  12.144  1.00108.57           C
ATOM    216  CD1 ILE    26       0.298  11.705   9.377  1.00108.57           C
ATOM    217  C   ILE    26       3.122  10.203  12.440  1.00108.57           C
ATOM    218  O   ILE    26       3.945  11.064  12.134  1.00108.57           O
ATOM    219  N   GLY    27       2.693  10.027  13.699  1.00 63.70           N
ATOM    220  CA  GLY    27       3.163  10.849  14.772  1.00 63.70           C
ATOM    221  C   GLY    27       4.642  10.666  14.889  1.00 63.70           C
ATOM    222  O   GLY    27       5.367  11.596  15.237  1.00 63.70           O
ATOM    223  N   LYS    28       5.129   9.441  14.640  1.00246.80           N
ATOM    224  CA  LYS    28       6.535   9.197  14.761  1.00246.80           C
ATOM    225  CB  LYS    28       6.895   7.715  14.556  1.00246.80           C
ATOM    226  CG  LYS    28       8.299   7.337  15.033  1.00246.80           C
ATOM    227  CD  LYS    28       9.427   8.036  14.277  1.00246.80           C
ATOM    228  CE  LYS    28      10.814   7.609  14.751  1.00246.80           C
ATOM    229  NZ  LYS    28      11.844   8.245  13.906  1.00246.80           N
ATOM    230  C   LYS    28       7.241  10.012  13.726  1.00246.80           C
ATOM    231  O   LYS    28       8.327  10.532  13.971  1.00246.80           O
ATOM    232  N   ILE    29       6.640  10.155  12.530  1.00185.70           N
ATOM    233  CA  ILE    29       7.297  10.887  11.489  1.00185.70           C
ATOM    234  CB  ILE    29       6.525  10.909  10.200  1.00185.70           C
ATOM    235  CG1 ILE    29       6.314   9.479   9.676  1.00185.70           C
ATOM    236  CG2 ILE    29       7.287  11.805   9.209  1.00185.70           C
ATOM    237  CD1 ILE    29       5.333   9.408   8.508  1.00185.70           C
ATOM    238  C   ILE    29       7.486  12.305  11.934  1.00185.70           C
ATOM    239  O   ILE    29       8.572  12.863  11.792  1.00185.70           O
ATOM    240  N   ILE    30       6.439  12.926  12.506  1.00216.56           N
ATOM    241  CA  ILE    30       6.560  14.300  12.904  1.00216.56           C
ATOM    242  CB  ILE    30       5.258  14.899  13.381  1.00216.56           C
ATOM    243  CG1 ILE    30       5.389  16.427  13.495  1.00216.56           C
ATOM    244  CG2 ILE    30       4.847  14.231  14.699  1.00216.56           C
ATOM    245  CD1 ILE    30       4.068  17.144  13.766  1.00216.56           C
ATOM    246  C   ILE    30       7.581  14.417  13.992  1.00216.56           C
ATOM    247  O   ILE    30       8.422  15.314  13.968  1.00216.56           O
ATOM    248  N   VAL    31       7.555  13.497  14.974  1.00121.28           N
ATOM    249  CA  VAL    31       8.462  13.594  16.080  1.00121.28           C
ATOM    250  CB  VAL    31       8.236  12.565  17.152  1.00121.28           C
ATOM    251  CG1 VAL    31       8.630  11.179  16.617  1.00121.28           C
ATOM    252  CG2 VAL    31       9.018  12.991  18.407  1.00121.28           C
ATOM    253  C   VAL    31       9.856  13.439  15.578  1.00121.28           C
ATOM    254  O   VAL    31      10.767  14.096  16.078  1.00121.28           O
ATOM    255  N   ASN    32      10.071  12.571  14.567  1.00 96.80           N
ATOM    256  CA  ASN    32      11.414  12.357  14.117  1.00 96.80           C
ATOM    257  CB  ASN    32      11.614  11.247  13.055  1.00 96.80           C
ATOM    258  CG  ASN    32      11.008  11.607  11.701  1.00 96.80           C
ATOM    259  OD1 ASN    32      11.318  12.639  11.109  1.00 96.80           O
ATOM    260  ND2 ASN    32      10.137  10.705  11.178  1.00 96.80           N
ATOM    261  C   ASN    32      11.932  13.647  13.581  1.00 96.80           C
ATOM    262  O   ASN    32      13.119  13.934  13.704  1.00 96.80           O
ATOM    263  N   GLY    33      11.054  14.465  12.973  1.00102.03           N
ATOM    264  CA  GLY    33      11.500  15.716  12.437  1.00102.03           C
ATOM    265  C   GLY    33      12.057  16.519  13.563  1.00102.03           C
ATOM    266  O   GLY    33      13.077  17.189  13.413  1.00102.03           O
ATOM    267  N   TRP    34      11.406  16.465  14.739  1.00143.27           N
ATOM    268  CA  TRP    34      11.883  17.242  15.845  1.00143.27           C
ATOM    269  CB  TRP    34      11.061  17.055  17.130  1.00143.27           C
ATOM    270  CG  TRP    34       9.720  17.743  17.136  1.00143.27           C
ATOM    271  CD2 TRP    34       8.718  17.512  18.137  1.00143.27           C
ATOM    272  CD1 TRP    34       9.198  18.665  16.275  1.00143.27           C
ATOM    273  NE1 TRP    34       7.934  19.020  16.677  1.00143.27           N
ATOM    274  CE2 TRP    34       7.625  18.319  17.824  1.00143.27           C
ATOM    275  CE3 TRP    34       8.714  16.693  19.230  1.00143.27           C
ATOM    276  CZ2 TRP    34       6.505  18.317  18.603  1.00143.27           C
ATOM    277  CZ3 TRP    34       7.583  16.694  20.014  1.00143.27           C
ATOM    278  CH2 TRP    34       6.499  17.491  19.704  1.00143.27           C
ATOM    279  C   TRP    34      13.278  16.814  16.159  1.00143.27           C
ATOM    280  O   TRP    34      14.160  17.644  16.371  1.00143.27           O
ATOM    281  N   VAL    35      13.512  15.493  16.184  1.00 47.50           N
ATOM    282  CA  VAL    35      14.799  14.952  16.509  1.00 47.50           C
ATOM    283  CB  VAL    35      14.819  13.453  16.495  1.00 47.50           C
ATOM    284  CG1 VAL    35      16.258  12.978  16.755  1.00 47.50           C
ATOM    285  CG2 VAL    35      13.801  12.942  17.526  1.00 47.50           C
ATOM    286  C   VAL    35      15.788  15.413  15.490  1.00 47.50           C
ATOM    287  O   VAL    35      16.928  15.723  15.829  1.00 47.50           O
ATOM    288  N   GLN    36      15.371  15.492  14.212  1.00137.23           N
ATOM    289  CA  GLN    36      16.272  15.852  13.152  1.00137.23           C
ATOM    290  CB  GLN    36      15.537  16.034  11.812  1.00137.23           C
ATOM    291  CG  GLN    36      16.434  16.422  10.634  1.00137.23           C
ATOM    292  CD  GLN    36      16.956  15.145   9.996  1.00137.23           C
ATOM    293  OE1 GLN    36      16.224  14.171   9.833  1.00137.23           O
ATOM    294  NE2 GLN    36      18.266  15.147   9.627  1.00137.23           N
ATOM    295  C   GLN    36      16.858  17.179  13.487  1.00137.23           C
ATOM    296  O   GLN    36      18.069  17.377  13.391  1.00137.23           O
ATOM    297  N   HIS    37      16.005  18.123  13.919  1.00125.18           N
ATOM    298  CA  HIS    37      16.464  19.436  14.253  1.00125.18           C
ATOM    299  ND1 HIS    37      13.861  20.437  12.519  1.00125.18           N
ATOM    300  CG  HIS    37      14.710  21.066  13.402  1.00125.18           C
ATOM    301  CB  HIS    37      15.333  20.419  14.603  1.00125.18           C
ATOM    302  NE2 HIS    37      14.089  22.531  11.802  1.00125.18           N
ATOM    303  CD2 HIS    37      14.839  22.343  12.950  1.00125.18           C
ATOM    304  CE1 HIS    37      13.521  21.360  11.581  1.00125.18           C
ATOM    305  C   HIS    37      17.374  19.354  15.431  1.00125.18           C
ATOM    306  O   HIS    37      18.359  20.085  15.518  1.00125.18           O
ATOM    307  N   GLY    38      17.084  18.430  16.359  1.00119.88           N
ATOM    308  CA  GLY    38      17.823  18.364  17.580  1.00119.88           C
ATOM    309  C   GLY    38      19.024  17.497  17.405  1.00119.88           C
ATOM    310  O   GLY    38      19.953  17.789  16.653  1.00119.88           O
ATOM    311  N   PRO    39      19.005  16.439  18.153  1.00238.51           N
ATOM    312  CA  PRO    39      20.121  15.542  18.226  1.00238.51           C
ATOM    313  CD  PRO    39      18.163  16.379  19.334  1.00238.51           C
ATOM    314  CB  PRO    39      19.792  14.583  19.368  1.00238.51           C
ATOM    315  CG  PRO    39      18.868  15.402  20.287  1.00238.51           C
ATOM    316  C   PRO    39      20.435  14.854  16.944  1.00238.51           C
ATOM    317  O   PRO    39      21.527  14.298  16.828  1.00238.51           O
ATOM    318  N   TRP    40      19.514  14.863  15.971  1.00167.53           N
ATOM    319  CA  TRP    40      19.766  14.139  14.764  1.00167.53           C
ATOM    320  CB  TRP    40      18.517  14.000  13.877  1.00167.53           C
ATOM    321  CG  TRP    40      18.632  12.948  12.804  1.00167.53           C
ATOM    322  CD2 TRP    40      18.442  11.551  13.069  1.00167.53           C
ATOM    323  CD1 TRP    40      18.918  13.052  11.472  1.00167.53           C
ATOM    324  NE1 TRP    40      18.911  11.806  10.893  1.00167.53           N
ATOM    325  CE2 TRP    40      18.621  10.871  11.866  1.00167.53           C
ATOM    326  CE3 TRP    40      18.143  10.890  14.228  1.00167.53           C
ATOM    327  CZ2 TRP    40      18.500   9.514  11.805  1.00167.53           C
ATOM    328  CZ3 TRP    40      18.022   9.520  14.162  1.00167.53           C
ATOM    329  CH2 TRP    40      18.197   8.845  12.971  1.00167.53           C
ATOM    330  C   TRP    40      20.835  14.855  14.004  1.00167.53           C
ATOM    331  O   TRP    40      21.075  16.045  14.206  1.00167.53           O
ATOM    332  N   ALA    41      21.520  14.113  13.113  1.00113.78           N
ATOM    333  CA  ALA    41      22.593  14.630  12.314  1.00113.78           C
ATOM    334  CB  ALA    41      22.110  15.532  11.164  1.00113.78           C
ATOM    335  C   ALA    41      23.573  15.412  13.138  1.00113.78           C
ATOM    336  O   ALA    41      23.686  16.624  12.946  1.00113.78           O
ATOM    337  N   PRO    42      24.283  14.812  14.063  1.00146.69           N
ATOM    338  CA  PRO    42      25.208  15.612  14.815  1.00146.69           C
ATOM    339  CD  PRO    42      23.773  13.699  14.857  1.00146.69           C
ATOM    340  CB  PRO    42      25.513  14.833  16.093  1.00146.69           C
ATOM    341  CG  PRO    42      24.280  13.934  16.285  1.00146.69           C
ATOM    342  C   PRO    42      26.407  15.793  13.944  1.00146.69           C
ATOM    343  O   PRO    42      26.593  14.999  13.024  1.00146.69           O
ATOM    344  N   ARG    43      27.224  16.835  14.184  1.00 96.39           N
ATOM    345  CA  ARG    43      28.411  16.957  13.394  1.00 96.39           C
ATOM    346  CB  ARG    43      28.600  18.328  12.717  1.00 96.39           C
ATOM    347  CG  ARG    43      27.647  18.552  11.540  1.00 96.39           C
ATOM    348  CD  ARG    43      28.011  19.741  10.645  1.00 96.39           C
ATOM    349  NE  ARG    43      27.862  20.986  11.450  1.00 96.39           N
ATOM    350  CZ  ARG    43      28.966  21.612  11.955  1.00 96.39           C
ATOM    351  NH1 ARG    43      30.211  21.133  11.670  1.00 96.39           N
ATOM    352  NH2 ARG    43      28.823  22.721  12.738  1.00 96.39           N
ATOM    353  C   ARG    43      29.584  16.744  14.336  1.00 96.39           C
ATOM    354  O   ARG    43      29.353  16.226  15.462  1.00 96.39           O
ATOM    355  OXT ARG    43      30.727  17.094  13.941  1.00 96.39           O
TER     356      ARG    43
END
