# Supplementary material for: Prediction of Anticancer Peptides with High Efficacy and Low Toxicity by Hybrid Model Based on 3D Structure of Peptides
Source: Int J Mol Sci. 2021 May 26;22(11):5630. doi: 10.3390/ijms22115630 (PMC8198792; doi:10.3390/ijms22115630)
Supplement: Supplementary file 1 [file ijms-22-05630-s001.zip › Supplement2(Datasets)/ACPs(PDB)/D1/PDB(Negative)/(174)NL_satpdb12257.pdb]

ATOM      1  N   PHE     1      -7.992   7.121  15.032  1.00  0.00           N  
ATOM      2  H   PHE     1      -7.892   7.717  15.842  1.00  0.00           H  
ATOM      3  CA  PHE     1      -9.379   6.542  14.772  1.00  0.00           C  
ATOM      4  HA  PHE     1      -9.918   6.389  15.707  1.00  0.00           H  
ATOM      5  CB  PHE     1     -10.296   7.538  14.084  1.00  0.00           C  
ATOM      6  HB2 PHE     1     -10.315   8.441  14.694  1.00  0.00           H  
ATOM      7  HB3 PHE     1      -9.838   7.702  13.108  1.00  0.00           H  
ATOM      8  CG  PHE     1     -11.705   7.047  13.921  1.00  0.00           C  
ATOM      9  CD1 PHE     1     -12.303   6.926  12.661  1.00  0.00           C  
ATOM     10  HD1 PHE     1     -11.715   7.043  11.762  1.00  0.00           H  
ATOM     11  CE1 PHE     1     -13.647   6.601  12.595  1.00  0.00           C  
ATOM     12  HE1 PHE     1     -14.181   6.652  11.658  1.00  0.00           H  
ATOM     13  CZ  PHE     1     -14.446   6.417  13.780  1.00  0.00           C  
ATOM     14  HZ  PHE     1     -15.520   6.313  13.732  1.00  0.00           H  
ATOM     15  CE2 PHE     1     -13.811   6.423  15.002  1.00  0.00           C  
ATOM     16  HE2 PHE     1     -14.357   6.337  15.929  1.00  0.00           H  
ATOM     17  CD2 PHE     1     -12.463   6.748  15.123  1.00  0.00           C  
ATOM     18  HD2 PHE     1     -12.019   6.846  16.102  1.00  0.00           H  
ATOM     19  C   PHE     1      -9.270   5.228  13.970  1.00  0.00           C  
ATOM     20  O   PHE     1      -8.450   4.996  13.091  1.00  0.00           O  
ATOM     21  N   LEU     2     -10.152   4.244  14.330  1.00  0.00           N  
ATOM     22  H   LEU     2     -10.758   4.403  15.122  1.00  0.00           H  
ATOM     23  CA  LEU     2      -9.988   2.875  13.803  1.00  0.00           C  
ATOM     24  HA  LEU     2      -9.171   2.778  13.088  1.00  0.00           H  
ATOM     25  CB  LEU     2      -9.674   2.060  15.013  1.00  0.00           C  
ATOM     26  HB2 LEU     2      -8.885   2.452  15.655  1.00  0.00           H  
ATOM     27  HB3 LEU     2     -10.494   2.131  15.727  1.00  0.00           H  
ATOM     28  CG  LEU     2      -9.327   0.505  14.779  1.00  0.00           C  
ATOM     29  HG  LEU     2     -10.204   0.043  14.325  1.00  0.00           H  
ATOM     30  CD1 LEU     2      -8.102   0.359  13.940  1.00  0.00           C  
ATOM     31 HD11 LEU     2      -8.149   0.852  12.968  1.00  0.00           H  
ATOM     32 HD12 LEU     2      -7.225   0.719  14.477  1.00  0.00           H  
ATOM     33 HD13 LEU     2      -7.887  -0.704  13.835  1.00  0.00           H  
ATOM     34  CD2 LEU     2      -9.238  -0.093  16.151  1.00  0.00           C  
ATOM     35 HD21 LEU     2     -10.193   0.004  16.667  1.00  0.00           H  
ATOM     36 HD22 LEU     2      -9.076  -1.167  16.060  1.00  0.00           H  
ATOM     37 HD23 LEU     2      -8.439   0.395  16.709  1.00  0.00           H  
ATOM     38  C   LEU     2     -11.203   2.365  13.003  1.00  0.00           C  
ATOM     39  O   LEU     2     -11.921   1.522  13.555  1.00  0.00           O  
ATOM     40  N   PRO     3     -11.485   3.028  11.818  1.00  0.00           N  
ATOM     41  CD  PRO     3     -10.578   4.007  11.127  1.00  0.00           C  
ATOM     42  HD2 PRO     3      -9.572   3.588  11.140  1.00  0.00           H  
ATOM     43  HD3 PRO     3     -10.658   5.000  11.571  1.00  0.00           H  
ATOM     44  CG  PRO     3     -11.114   4.066   9.686  1.00  0.00           C  
ATOM     45  HG2 PRO     3     -11.185   5.079   9.289  1.00  0.00           H  
ATOM     46  HG3 PRO     3     -10.480   3.472   9.028  1.00  0.00           H  
ATOM     47  CB  PRO     3     -12.638   3.549   9.667  1.00  0.00           C  
ATOM     48  HB2 PRO     3     -12.997   3.015   8.787  1.00  0.00           H  
ATOM     49  HB3 PRO     3     -13.368   4.321   9.909  1.00  0.00           H  
ATOM     50  CA  PRO     3     -12.482   2.515  10.861  1.00  0.00           C  
ATOM     51  HA  PRO     3     -13.487   2.396  11.267  1.00  0.00           H  
ATOM     52  C   PRO     3     -12.099   1.155  10.312  1.00  0.00           C  
ATOM     53  O   PRO     3     -10.920   0.837  10.365  1.00  0.00           O  
ATOM     54  N   LEU     4     -13.079   0.489   9.679  1.00  0.00           N  
ATOM     55  H   LEU     4     -14.001   0.893   9.767  1.00  0.00           H  
ATOM     56  CA  LEU     4     -13.042  -0.851   9.053  1.00  0.00           C  
ATOM     57  HA  LEU     4     -12.845  -1.597   9.824  1.00  0.00           H  
ATOM     58  CB  LEU     4     -14.424  -1.005   8.362  1.00  0.00           C  
ATOM     59  HB2 LEU     4     -15.143  -0.652   9.100  1.00  0.00           H  
ATOM     60  HB3 LEU     4     -14.710  -0.361   7.531  1.00  0.00           H  
ATOM     61  CG  LEU     4     -14.785  -2.414   7.932  1.00  0.00           C  
ATOM     62  HG  LEU     4     -14.412  -3.094   8.698  1.00  0.00           H  
ATOM     63  CD1 LEU     4     -16.310  -2.658   7.795  1.00  0.00           C  
ATOM     64 HD11 LEU     4     -16.834  -1.881   8.353  1.00  0.00           H  
ATOM     65 HD12 LEU     4     -16.689  -2.426   6.800  1.00  0.00           H  
ATOM     66 HD13 LEU     4     -16.592  -3.677   8.060  1.00  0.00           H  
ATOM     67  CD2 LEU     4     -14.078  -2.915   6.588  1.00  0.00           C  
ATOM     68 HD21 LEU     4     -14.094  -2.199   5.767  1.00  0.00           H  
ATOM     69 HD22 LEU     4     -13.030  -3.178   6.733  1.00  0.00           H  
ATOM     70 HD23 LEU     4     -14.578  -3.817   6.233  1.00  0.00           H  
ATOM     71  C   LEU     4     -11.833  -1.064   8.068  1.00  0.00           C  
ATOM     72  O   LEU     4     -11.034  -1.935   8.217  1.00  0.00           O  
ATOM     73  N   VAL     5     -11.678  -0.165   7.136  1.00  0.00           N  
ATOM     74  H   VAL     5     -12.465   0.466   7.086  1.00  0.00           H  
ATOM     75  CA  VAL     5     -10.563   0.012   6.173  1.00  0.00           C  
ATOM     76  HA  VAL     5     -10.562  -0.734   5.379  1.00  0.00           H  
ATOM     77  CB  VAL     5     -10.725   1.378   5.440  1.00  0.00           C  
ATOM     78  HB  VAL     5     -11.711   1.275   4.986  1.00  0.00           H  
ATOM     79  CG1 VAL     5     -10.611   2.537   6.399  1.00  0.00           C  
ATOM     80 HG11 VAL     5     -10.823   3.506   5.948  1.00  0.00           H  
ATOM     81 HG12 VAL     5     -11.242   2.414   7.279  1.00  0.00           H  
ATOM     82 HG13 VAL     5      -9.612   2.648   6.820  1.00  0.00           H  
ATOM     83  CG2 VAL     5      -9.762   1.576   4.254  1.00  0.00           C  
ATOM     84 HG21 VAL     5      -9.978   2.488   3.698  1.00  0.00           H  
ATOM     85 HG22 VAL     5      -8.723   1.561   4.582  1.00  0.00           H  
ATOM     86 HG23 VAL     5      -9.878   0.739   3.564  1.00  0.00           H  
ATOM     87  C   VAL     5      -9.208  -0.133   6.880  1.00  0.00           C  
ATOM     88  O   VAL     5      -8.233  -0.546   6.223  1.00  0.00           O  
ATOM     89  N   ARG     6      -9.107   0.323   8.176  1.00  0.00           N  
ATOM     90  H   ARG     6      -9.941   0.730   8.575  1.00  0.00           H  
ATOM     91  CA  ARG     6      -7.826   0.391   8.898  1.00  0.00           C  
ATOM     92  HA  ARG     6      -7.047   0.571   8.157  1.00  0.00           H  
ATOM     93  CB  ARG     6      -7.715   1.710   9.696  1.00  0.00           C  
ATOM     94  HB2 ARG     6      -8.180   2.539   9.161  1.00  0.00           H  
ATOM     95  HB3 ARG     6      -8.253   1.587  10.636  1.00  0.00           H  
ATOM     96  CG  ARG     6      -6.285   2.084  10.084  1.00  0.00           C  
ATOM     97  HG2 ARG     6      -5.794   1.282  10.634  1.00  0.00           H  
ATOM     98  HG3 ARG     6      -5.777   2.325   9.150  1.00  0.00           H  
ATOM     99  CD  ARG     6      -6.279   3.263  11.022  1.00  0.00           C  
ATOM    100  HD2 ARG     6      -7.136   3.900  10.806  1.00  0.00           H  
ATOM    101  HD3 ARG     6      -6.339   2.953  12.066  1.00  0.00           H  
ATOM    102  NE  ARG     6      -5.107   4.138  10.793  1.00  0.00           N  
ATOM    103  HE  ARG     6      -4.457   4.001  10.032  1.00  0.00           H  
ATOM    104  CZ  ARG     6      -4.914   5.285  11.416  1.00  0.00           C  
ATOM    105  NH1 ARG     6      -5.884   5.799  12.194  1.00  0.00           N  
ATOM    106 HH11 ARG     6      -6.791   5.406  12.403  1.00  0.00           H  
ATOM    107 HH12 ARG     6      -5.645   6.715  12.547  1.00  0.00           H  
ATOM    108  NH2 ARG     6      -3.680   5.816  11.331  1.00  0.00           N  
ATOM    109 HH21 ARG     6      -2.945   5.431  10.754  1.00  0.00           H  
ATOM    110 HH22 ARG     6      -3.504   6.561  11.990  1.00  0.00           H  
ATOM    111  C   ARG     6      -7.620  -0.934   9.676  1.00  0.00           C  
ATOM    112  O   ARG     6      -6.479  -1.247   9.953  1.00  0.00           O  
ATOM    113  N   VAL     7      -8.601  -1.849   9.743  1.00  0.00           N  
ATOM    114  H   VAL     7      -9.508  -1.610   9.368  1.00  0.00           H  
ATOM    115  CA  VAL     7      -8.441  -3.165  10.418  1.00  0.00           C  
ATOM    116  HA  VAL     7      -7.798  -3.055  11.292  1.00  0.00           H  
ATOM    117  CB  VAL     7      -9.765  -3.667  10.959  1.00  0.00           C  
ATOM    118  HB  VAL     7     -10.555  -3.572  10.214  1.00  0.00           H  
ATOM    119  CG1 VAL     7      -9.867  -5.157  11.526  1.00  0.00           C  
ATOM    120 HG11 VAL     7     -10.882  -5.554  11.493  1.00  0.00           H  
ATOM    121 HG12 VAL     7      -9.334  -5.869  10.895  1.00  0.00           H  
ATOM    122 HG13 VAL     7      -9.407  -5.314  12.502  1.00  0.00           H  
ATOM    123  CG2 VAL     7     -10.103  -2.745  12.112  1.00  0.00           C  
ATOM    124 HG21 VAL     7     -10.497  -1.759  11.869  1.00  0.00           H  
ATOM    125 HG22 VAL     7     -10.858  -3.241  12.722  1.00  0.00           H  
ATOM    126 HG23 VAL     7      -9.271  -2.537  12.785  1.00  0.00           H  
ATOM    127  C   VAL     7      -7.805  -4.122   9.465  1.00  0.00           C  
ATOM    128  O   VAL     7      -7.155  -5.111   9.836  1.00  0.00           O  
ATOM    129  N   ALA     8      -7.818  -3.865   8.124  1.00  0.00           N  
ATOM    130  H   ALA     8      -8.159  -2.985   7.766  1.00  0.00           H  
ATOM    131  CA  ALA     8      -7.062  -4.617   7.158  1.00  0.00           C  
ATOM    132  HA  ALA     8      -7.378  -5.650   7.304  1.00  0.00           H  
ATOM    133  CB  ALA     8      -7.625  -4.346   5.753  1.00  0.00           C  
ATOM    134  HB1 ALA     8      -8.708  -4.325   5.877  1.00  0.00           H  
ATOM    135  HB2 ALA     8      -7.425  -3.351   5.356  1.00  0.00           H  
ATOM    136  HB3 ALA     8      -7.340  -5.123   5.044  1.00  0.00           H  
ATOM    137  C   ALA     8      -5.562  -4.513   7.368  1.00  0.00           C  
ATOM    138  O   ALA     8      -4.806  -5.336   6.811  1.00  0.00           O  
ATOM    139  N   ALA     9      -5.076  -3.581   8.248  1.00  0.00           N  
ATOM    140  H   ALA     9      -5.697  -2.836   8.533  1.00  0.00           H  
ATOM    141  CA  ALA     9      -3.658  -3.516   8.690  1.00  0.00           C  
ATOM    142  HA  ALA     9      -2.874  -3.469   7.935  1.00  0.00           H  
ATOM    143  CB  ALA     9      -3.440  -2.121   9.519  1.00  0.00           C  
ATOM    144  HB1 ALA     9      -4.083  -2.215  10.394  1.00  0.00           H  
ATOM    145  HB2 ALA     9      -2.435  -2.054   9.936  1.00  0.00           H  
ATOM    146  HB3 ALA     9      -3.697  -1.247   8.920  1.00  0.00           H  
ATOM    147  C   ALA     9      -3.214  -4.706   9.549  1.00  0.00           C  
ATOM    148  O   ALA     9      -2.064  -5.103   9.476  1.00  0.00           O  
ATOM    149  N   LYS    10      -4.054  -5.140  10.496  1.00  0.00           N  
ATOM    150  H   LYS    10      -4.943  -4.674  10.605  1.00  0.00           H  
ATOM    151  CA  LYS    10      -3.851  -6.348  11.399  1.00  0.00           C  
ATOM    152  HA  LYS    10      -2.817  -6.366  11.741  1.00  0.00           H  
ATOM    153  CB  LYS    10      -4.902  -6.182  12.554  1.00  0.00           C  
ATOM    154  HB2 LYS    10      -4.628  -5.278  13.098  1.00  0.00           H  
ATOM    155  HB3 LYS    10      -5.883  -6.017  12.107  1.00  0.00           H  
ATOM    156  CG  LYS    10      -4.754  -7.397  13.535  1.00  0.00           C  
ATOM    157  HG2 LYS    10      -3.723  -7.750  13.552  1.00  0.00           H  
ATOM    158  HG3 LYS    10      -4.927  -7.122  14.575  1.00  0.00           H  
ATOM    159  CD  LYS    10      -5.776  -8.581  13.149  1.00  0.00           C  
ATOM    160  HD2 LYS    10      -6.735  -8.477  13.656  1.00  0.00           H  
ATOM    161  HD3 LYS    10      -5.819  -8.589  12.060  1.00  0.00           H  
ATOM    162  CE  LYS    10      -5.219  -9.940  13.562  1.00  0.00           C  
ATOM    163  HE2 LYS    10      -5.159 -10.064  14.644  1.00  0.00           H  
ATOM    164  HE3 LYS    10      -6.038 -10.591  13.259  1.00  0.00           H  
ATOM    165  NZ  LYS    10      -3.946 -10.297  12.902  1.00  0.00           N  
ATOM    166  HZ1 LYS    10      -3.936 -11.248  12.561  1.00  0.00           H  
ATOM    167  HZ2 LYS    10      -3.631  -9.704  12.149  1.00  0.00           H  
ATOM    168  HZ3 LYS    10      -3.205 -10.358  13.586  1.00  0.00           H  
ATOM    169  C   LYS    10      -3.972  -7.664  10.580  1.00  0.00           C  
ATOM    170  O   LYS    10      -3.278  -8.594  10.917  1.00  0.00           O  
ATOM    171  N   LEU    11      -4.733  -7.576   9.454  1.00  0.00           N  
ATOM    172  H   LEU    11      -5.091  -6.691   9.124  1.00  0.00           H  
ATOM    173  CA  LEU    11      -4.741  -8.570   8.430  1.00  0.00           C  
ATOM    174  HA  LEU    11      -4.828  -9.570   8.855  1.00  0.00           H  
ATOM    175  CB  LEU    11      -5.974  -8.468   7.587  1.00  0.00           C  
ATOM    176  HB2 LEU    11      -6.897  -8.480   8.166  1.00  0.00           H  
ATOM    177  HB3 LEU    11      -5.912  -7.472   7.148  1.00  0.00           H  
ATOM    178  CG  LEU    11      -6.174  -9.452   6.425  1.00  0.00           C  
ATOM    179  HG  LEU    11      -5.295  -9.511   5.783  1.00  0.00           H  
ATOM    180  CD1 LEU    11      -6.296 -10.919   6.854  1.00  0.00           C  
ATOM    181 HD11 LEU    11      -7.234 -11.098   7.380  1.00  0.00           H  
ATOM    182 HD12 LEU    11      -6.398 -11.535   5.961  1.00  0.00           H  
ATOM    183 HD13 LEU    11      -5.442 -11.324   7.397  1.00  0.00           H  
ATOM    184  CD2 LEU    11      -7.374  -9.176   5.557  1.00  0.00           C  
ATOM    185 HD21 LEU    11      -7.313  -9.813   4.674  1.00  0.00           H  
ATOM    186 HD22 LEU    11      -8.329  -9.275   6.072  1.00  0.00           H  
ATOM    187 HD23 LEU    11      -7.284  -8.159   5.176  1.00  0.00           H  
ATOM    188  C   LEU    11      -3.453  -8.651   7.598  1.00  0.00           C  
ATOM    189  O   LEU    11      -3.000  -9.729   7.258  1.00  0.00           O  
ATOM    190  N   ILE    12      -2.898  -7.554   7.214  1.00  0.00           N  
ATOM    191  H   ILE    12      -3.397  -6.685   7.339  1.00  0.00           H  
ATOM    192  CA  ILE    12      -1.617  -7.523   6.458  1.00  0.00           C  
ATOM    193  HA  ILE    12      -0.941  -8.320   6.769  1.00  0.00           H  
ATOM    194  CB  ILE    12      -1.896  -7.833   4.984  1.00  0.00           C  
ATOM    195  HB  ILE    12      -2.269  -8.856   4.935  1.00  0.00           H  
ATOM    196  CG2 ILE    12      -2.890  -6.996   4.176  1.00  0.00           C  
ATOM    197 HG21 ILE    12      -3.746  -6.854   4.836  1.00  0.00           H  
ATOM    198 HG22 ILE    12      -2.391  -6.062   3.919  1.00  0.00           H  
ATOM    199 HG23 ILE    12      -3.223  -7.586   3.322  1.00  0.00           H  
ATOM    200  CG1 ILE    12      -0.597  -7.874   4.145  1.00  0.00           C  
ATOM    201 HG12 ILE    12      -0.280  -6.898   3.777  1.00  0.00           H  
ATOM    202 HG13 ILE    12       0.241  -8.182   4.771  1.00  0.00           H  
ATOM    203  CD1 ILE    12      -0.702  -8.904   2.980  1.00  0.00           C  
ATOM    204 HD11 ILE    12      -0.775  -9.916   3.379  1.00  0.00           H  
ATOM    205 HD12 ILE    12      -1.493  -8.689   2.262  1.00  0.00           H  
ATOM    206 HD13 ILE    12       0.241  -8.886   2.435  1.00  0.00           H  
ATOM    207  C   ILE    12      -1.004  -6.116   6.659  1.00  0.00           C  
ATOM    208  O   ILE    12      -1.686  -5.181   6.290  1.00  0.00           O  
ATOM    209  N   PRO    13       0.218  -5.873   7.141  1.00  0.00           N  
ATOM    210  CD  PRO    13       1.240  -6.786   7.536  1.00  0.00           C  
ATOM    211  HD2 PRO    13       1.513  -7.618   6.887  1.00  0.00           H  
ATOM    212  HD3 PRO    13       0.937  -7.270   8.465  1.00  0.00           H  
ATOM    213  CG  PRO    13       2.536  -5.964   7.533  1.00  0.00           C  
ATOM    214  HG2 PRO    13       2.905  -6.035   6.510  1.00  0.00           H  
ATOM    215  HG3 PRO    13       3.235  -6.392   8.252  1.00  0.00           H  
ATOM    216  CB  PRO    13       2.191  -4.565   7.770  1.00  0.00           C  
ATOM    217  HB2 PRO    13       2.965  -3.894   7.396  1.00  0.00           H  
ATOM    218  HB3 PRO    13       2.228  -4.411   8.848  1.00  0.00           H  
ATOM    219  CA  PRO    13       0.742  -4.495   7.238  1.00  0.00           C  
ATOM    220  HA  PRO    13       0.163  -3.833   7.882  1.00  0.00           H  
ATOM    221  C   PRO    13       0.880  -3.713   5.883  1.00  0.00           C  
ATOM    222  O   PRO    13       0.729  -2.533   5.958  1.00  0.00           O  
ATOM    223  N   SER    14       1.316  -4.367   4.768  1.00  0.00           N  
ATOM    224  H   SER    14       1.497  -5.361   4.765  1.00  0.00           H  
ATOM    225  CA  SER    14       1.733  -3.601   3.620  1.00  0.00           C  
ATOM    226  HA  SER    14       2.490  -2.905   3.982  1.00  0.00           H  
ATOM    227  CB  SER    14       2.381  -4.464   2.526  1.00  0.00           C  
ATOM    228  HB2 SER    14       1.663  -5.261   2.335  1.00  0.00           H  
ATOM    229  HB3 SER    14       2.620  -3.820   1.680  1.00  0.00           H  
ATOM    230  OG  SER    14       3.597  -5.010   2.915  1.00  0.00           O  
ATOM    231  HG  SER    14       3.775  -5.796   2.393  1.00  0.00           H  
ATOM    232  C   SER    14       0.566  -2.752   3.006  1.00  0.00           C  
ATOM    233  O   SER    14      -0.572  -3.250   2.804  1.00  0.00           O  
ATOM    234  N   VAL    15       0.776  -1.454   2.735  1.00  0.00           N  
ATOM    235  H   VAL    15       1.660  -1.071   3.039  1.00  0.00           H  
ATOM    236  CA  VAL    15      -0.021  -0.508   2.032  1.00  0.00           C  
ATOM    237  HA  VAL    15      -0.327  -1.012   1.115  1.00  0.00           H  
ATOM    238  CB  VAL    15      -1.317  -0.133   2.745  1.00  0.00           C  
ATOM    239  HB  VAL    15      -1.766  -1.039   3.151  1.00  0.00           H  
ATOM    240  CG1 VAL    15      -1.029   0.801   3.881  1.00  0.00           C  
ATOM    241 HG11 VAL    15      -0.625   1.773   3.601  1.00  0.00           H  
ATOM    242 HG12 VAL    15      -1.895   0.862   4.540  1.00  0.00           H  
ATOM    243 HG13 VAL    15      -0.248   0.372   4.510  1.00  0.00           H  
ATOM    244  CG2 VAL    15      -2.322   0.460   1.825  1.00  0.00           C  
ATOM    245 HG21 VAL    15      -2.067   1.500   1.619  1.00  0.00           H  
ATOM    246 HG22 VAL    15      -2.414  -0.072   0.878  1.00  0.00           H  
ATOM    247 HG23 VAL    15      -3.273   0.347   2.345  1.00  0.00           H  
ATOM    248  C   VAL    15       0.822   0.732   1.626  1.00  0.00           C  
ATOM    249  O   VAL    15       1.618   1.244   2.412  1.00  0.00           O  
ATOM    250  N   VAL    16       0.562   1.253   0.403  1.00  0.00           N  
ATOM    251  H   VAL    16      -0.141   0.783  -0.149  1.00  0.00           H  
ATOM    252  CA  VAL    16       1.130   2.498  -0.106  1.00  0.00           C  
ATOM    253  HA  VAL    16       2.197   2.412   0.098  1.00  0.00           H  
ATOM    254  CB  VAL    16       0.999   2.684  -1.636  1.00  0.00           C  
ATOM    255  HB  VAL    16       1.413   1.867  -2.228  1.00  0.00           H  
ATOM    256  CG1 VAL    16      -0.469   2.828  -2.078  1.00  0.00           C  
ATOM    257 HG11 VAL    16      -0.842   3.621  -1.429  1.00  0.00           H  
ATOM    258 HG12 VAL    16      -0.484   3.214  -3.097  1.00  0.00           H  
ATOM    259 HG13 VAL    16      -1.004   1.890  -1.933  1.00  0.00           H  
ATOM    260  CG2 VAL    16       1.743   3.935  -2.095  1.00  0.00           C  
ATOM    261 HG21 VAL    16       1.875   3.894  -3.176  1.00  0.00           H  
ATOM    262 HG22 VAL    16       1.227   4.869  -1.873  1.00  0.00           H  
ATOM    263 HG23 VAL    16       2.738   3.916  -1.649  1.00  0.00           H  
ATOM    264  C   VAL    16       0.701   3.713   0.729  1.00  0.00           C  
ATOM    265  O   VAL    16      -0.508   3.824   1.094  1.00  0.00           O  
ATOM    266  N   CYS    17       1.584   4.620   1.000  1.00  0.00           N  
ATOM    267  H   CYS    17       2.501   4.442   0.617  1.00  0.00           H  
ATOM    268  CA  CYS    17       1.438   5.663   2.037  1.00  0.00           C  
ATOM    269  HA  CYS    17       1.233   5.206   3.006  1.00  0.00           H  
ATOM    270  CB  CYS    17       2.756   6.437   2.224  1.00  0.00           C  
ATOM    271  HB2 CYS    17       3.165   6.919   1.336  1.00  0.00           H  
ATOM    272  HB3 CYS    17       2.741   7.160   3.040  1.00  0.00           H  
ATOM    273  SG  CYS    17       4.018   5.210   2.679  1.00  0.00           S  
ATOM    274  HG  CYS    17       4.856   6.229   2.892  1.00  0.00           H  
ATOM    275  C   CYS    17       0.269   6.664   1.927  1.00  0.00           C  
ATOM    276  O   CYS    17      -0.015   7.384   2.853  1.00  0.00           O  
ATOM    277  N   ALA    18      -0.225   6.747   0.722  1.00  0.00           N  
ATOM    278  H   ALA    18      -0.007   5.907   0.205  1.00  0.00           H  
ATOM    279  CA  ALA    18      -1.386   7.546   0.396  1.00  0.00           C  
ATOM    280  HA  ALA    18      -1.207   8.499   0.893  1.00  0.00           H  
ATOM    281  CB  ALA    18      -1.531   7.841  -1.128  1.00  0.00           C  
ATOM    282  HB1 ALA    18      -0.663   8.310  -1.591  1.00  0.00           H  
ATOM    283  HB2 ALA    18      -1.839   6.880  -1.541  1.00  0.00           H  
ATOM    284  HB3 ALA    18      -2.347   8.533  -1.335  1.00  0.00           H  
ATOM    285  C   ALA    18      -2.729   7.026   0.904  1.00  0.00           C  
ATOM    286  O   ALA    18      -3.659   7.845   1.013  1.00  0.00           O  
ATOM    287  N   ILE    19      -2.888   5.741   1.336  1.00  0.00           N  
ATOM    288  H   ILE    19      -2.055   5.188   1.195  1.00  0.00           H  
ATOM    289  CA  ILE    19      -4.141   5.035   1.616  1.00  0.00           C  
ATOM    290  HA  ILE    19      -4.899   5.564   1.038  1.00  0.00           H  
ATOM    291  CB  ILE    19      -4.205   3.547   1.061  1.00  0.00           C  
ATOM    292  HB  ILE    19      -3.502   2.891   1.575  1.00  0.00           H  
ATOM    293  CG2 ILE    19      -5.552   2.846   1.331  1.00  0.00           C  
ATOM    294 HG21 ILE    19      -6.414   3.493   1.167  1.00  0.00           H  
ATOM    295 HG22 ILE    19      -5.654   2.018   0.630  1.00  0.00           H  
ATOM    296 HG23 ILE    19      -5.540   2.438   2.341  1.00  0.00           H  
ATOM    297  CG1 ILE    19      -3.816   3.490  -0.433  1.00  0.00           C  
ATOM    298 HG12 ILE    19      -2.790   3.845  -0.532  1.00  0.00           H  
ATOM    299 HG13 ILE    19      -3.862   2.439  -0.715  1.00  0.00           H  
ATOM    300  CD1 ILE    19      -4.613   4.245  -1.454  1.00  0.00           C  
ATOM    301 HD11 ILE    19      -4.301   4.182  -2.497  1.00  0.00           H  
ATOM    302 HD12 ILE    19      -5.637   3.874  -1.419  1.00  0.00           H  
ATOM    303 HD13 ILE    19      -4.509   5.305  -1.221  1.00  0.00           H  
ATOM    304  C   ILE    19      -4.407   4.878   3.061  1.00  0.00           C  
ATOM    305  O   ILE    19      -3.552   4.459   3.815  1.00  0.00           O  
ATOM    306  N   SER    20      -5.579   5.329   3.510  1.00  0.00           N  
ATOM    307  H   SER    20      -6.250   5.818   2.936  1.00  0.00           H  
ATOM    308  CA  SER    20      -6.008   5.236   4.905  1.00  0.00           C  
ATOM    309  HA  SER    20      -5.397   5.893   5.525  1.00  0.00           H  
ATOM    310  CB  SER    20      -7.438   5.719   5.031  1.00  0.00           C  
ATOM    311  HB2 SER    20      -8.148   4.979   4.663  1.00  0.00           H  
ATOM    312  HB3 SER    20      -7.747   5.819   6.072  1.00  0.00           H  
ATOM    313  OG  SER    20      -7.584   6.954   4.378  1.00  0.00           O  
ATOM    314  HG  SER    20      -8.486   7.280   4.407  1.00  0.00           H  
ATOM    315  C   SER    20      -5.945   3.861   5.700  1.00  0.00           C  
ATOM    316  O   SER    20      -6.062   3.931   6.907  1.00  0.00           O  
ATOM    317  N   LYS    21      -5.770   2.699   5.042  1.00  0.00           N  
ATOM    318  H   LYS    21      -5.929   2.813   4.051  1.00  0.00           H  
ATOM    319  CA  LYS    21      -5.445   1.364   5.591  1.00  0.00           C  
ATOM    320  HA  LYS    21      -6.168   1.052   6.344  1.00  0.00           H  
ATOM    321  CB  LYS    21      -5.462   0.335   4.449  1.00  0.00           C  
ATOM    322  HB2 LYS    21      -6.502   0.264   4.131  1.00  0.00           H  
ATOM    323  HB3 LYS    21      -4.842   0.718   3.638  1.00  0.00           H  
ATOM    324  CG  LYS    21      -4.950  -1.070   4.780  1.00  0.00           C  
ATOM    325  HG2 LYS    21      -3.968  -0.989   5.245  1.00  0.00           H  
ATOM    326  HG3 LYS    21      -5.431  -1.442   5.685  1.00  0.00           H  
ATOM    327  CD  LYS    21      -4.843  -2.161   3.678  1.00  0.00           C  
ATOM    328  HD2 LYS    21      -5.851  -2.378   3.325  1.00  0.00           H  
ATOM    329  HD3 LYS    21      -4.367  -1.855   2.747  1.00  0.00           H  
ATOM    330  CE  LYS    21      -4.144  -3.413   4.183  1.00  0.00           C  
ATOM    331  HE2 LYS    21      -4.605  -3.697   5.129  1.00  0.00           H  
ATOM    332  HE3 LYS    21      -4.168  -4.277   3.518  1.00  0.00           H  
ATOM    333  NZ  LYS    21      -2.727  -3.284   4.524  1.00  0.00           N  
ATOM    334  HZ1 LYS    21      -2.108  -3.372   3.731  1.00  0.00           H  
ATOM    335  HZ2 LYS    21      -2.591  -2.448   5.074  1.00  0.00           H  
ATOM    336  HZ3 LYS    21      -2.448  -3.973   5.208  1.00  0.00           H  
ATOM    337  C   LYS    21      -4.012   1.441   6.353  1.00  0.00           C  
ATOM    338  O   LYS    21      -3.630   0.451   7.076  1.00  0.00           O  
ATOM    339  N   ARG    22      -3.269   2.551   6.191  1.00  0.00           N  
ATOM    340  H   ARG    22      -3.611   3.213   5.509  1.00  0.00           H  
ATOM    341  CA  ARG    22      -1.998   2.920   6.896  1.00  0.00           C  
ATOM    342  HA  ARG    22      -1.229   2.228   6.552  1.00  0.00           H  
ATOM    343  CB  ARG    22      -1.560   4.322   6.471  1.00  0.00           C  
ATOM    344  HB2 ARG    22      -0.563   4.457   6.889  1.00  0.00           H  
ATOM    345  HB3 ARG    22      -1.393   4.293   5.394  1.00  0.00           H  
ATOM    346  CG  ARG    22      -2.520   5.485   6.790  1.00  0.00           C  
ATOM    347  HG2 ARG    22      -3.498   5.192   6.407  1.00  0.00           H  
ATOM    348  HG3 ARG    22      -2.608   5.747   7.844  1.00  0.00           H  
ATOM    349  CD  ARG    22      -2.180   6.766   6.046  1.00  0.00           C  
ATOM    350  HD2 ARG    22      -1.477   7.361   6.630  1.00  0.00           H  
ATOM    351  HD3 ARG    22      -1.796   6.479   5.067  1.00  0.00           H  
ATOM    352  NE  ARG    22      -3.359   7.706   5.787  1.00  0.00           N  
ATOM    353  HE  ARG    22      -4.021   7.701   6.550  1.00  0.00           H  
ATOM    354  CZ  ARG    22      -3.667   8.314   4.627  1.00  0.00           C  
ATOM    355  NH1 ARG    22      -2.789   8.402   3.680  1.00  0.00           N  
ATOM    356 HH11 ARG    22      -1.893   7.959   3.821  1.00  0.00           H  
ATOM    357 HH12 ARG    22      -3.046   8.904   2.842  1.00  0.00           H  
ATOM    358  NH2 ARG    22      -4.846   8.810   4.463  1.00  0.00           N  
ATOM    359 HH21 ARG    22      -5.656   8.525   4.995  1.00  0.00           H  
ATOM    360 HH22 ARG    22      -5.109   9.089   3.528  1.00  0.00           H  
ATOM    361  C   ARG    22      -2.141   2.853   8.400  1.00  0.00           C  
ATOM    362  O   ARG    22      -2.991   3.419   9.042  1.00  0.00           O  
ATOM    363  N   CYS    23      -1.031   2.351   8.939  1.00  0.00           N  
ATOM    364  H   CYS    23      -0.283   2.097   8.310  1.00  0.00           H  
ATOM    365  CA  CYS    23      -0.729   2.150  10.394  1.00  0.00           C  
ATOM    366  HA  CYS    23      -1.594   1.744  10.918  1.00  0.00           H  
ATOM    367  CB  CYS    23       0.450   1.110  10.527  1.00  0.00           C  
ATOM    368  HB2 CYS    23       0.188   0.149  10.085  1.00  0.00           H  
ATOM    369  HB3 CYS    23       1.218   1.760  10.107  1.00  0.00           H  
ATOM    370  SG  CYS    23       0.750   0.760  12.326  1.00  0.00           S  
ATOM    371  HG  CYS    23       2.069   0.970  12.334  1.00  0.00           H  
ATOM    372  C   CYS    23      -0.459   3.510  11.114  1.00  0.00           C  
ATOM    373  O   CYS    23      -1.120   4.502  10.819  1.00  0.00           O  
TER   
END   
