# Supplementary material for: Prediction of Anticancer Peptides with High Efficacy and Low Toxicity by Hybrid Model Based on 3D Structure of Peptides
Source: Int J Mol Sci. 2021 May 26;22(11):5630. doi: 10.3390/ijms22115630 (PMC8198792; doi:10.3390/ijms22115630)
Supplement: Supplementary file 1 [file ijms-22-05630-s001.zip › Supplement2(Datasets)/ACPs(PDB)/D1/PDB(Negative)/(175)NL_satpdb12275.pdb]

ATOM      1  N   ARG     1      -9.890 -22.233 -13.075  1.00  0.00           N  
ATOM      2  H   ARG     1     -10.775 -22.422 -12.627  1.00  0.00           H  
ATOM      3  CA  ARG     1      -9.829 -21.482 -14.310  1.00  0.00           C  
ATOM      4  HA  ARG     1     -10.763 -20.979 -14.558  1.00  0.00           H  
ATOM      5  CB  ARG     1      -8.813 -20.295 -14.176  1.00  0.00           C  
ATOM      6  HB2 ARG     1      -8.673 -19.906 -15.185  1.00  0.00           H  
ATOM      7  HB3 ARG     1      -9.229 -19.538 -13.511  1.00  0.00           H  
ATOM      8  CG  ARG     1      -7.356 -20.645 -13.752  1.00  0.00           C  
ATOM      9  HG2 ARG     1      -7.299 -21.050 -12.742  1.00  0.00           H  
ATOM     10  HG3 ARG     1      -7.019 -21.539 -14.278  1.00  0.00           H  
ATOM     11  CD  ARG     1      -6.263 -19.548 -13.851  1.00  0.00           C  
ATOM     12  HD2 ARG     1      -6.458 -18.561 -13.430  1.00  0.00           H  
ATOM     13  HD3 ARG     1      -5.398 -19.947 -13.321  1.00  0.00           H  
ATOM     14  NE  ARG     1      -5.919 -19.308 -15.275  1.00  0.00           N  
ATOM     15  HE  ARG     1      -6.380 -19.996 -15.854  1.00  0.00           H  
ATOM     16  CZ  ARG     1      -5.004 -18.453 -15.758  1.00  0.00           C  
ATOM     17  NH1 ARG     1      -4.355 -17.612 -14.931  1.00  0.00           N  
ATOM     18 HH11 ARG     1      -4.696 -17.615 -13.980  1.00  0.00           H  
ATOM     19 HH12 ARG     1      -3.697 -16.937 -15.292  1.00  0.00           H  
ATOM     20  NH2 ARG     1      -4.657 -18.429 -17.020  1.00  0.00           N  
ATOM     21 HH21 ARG     1      -5.137 -19.009 -17.692  1.00  0.00           H  
ATOM     22 HH22 ARG     1      -3.945 -17.808 -17.379  1.00  0.00           H  
ATOM     23  C   ARG     1      -9.510 -22.394 -15.569  1.00  0.00           C  
ATOM     24  O   ARG     1      -9.214 -23.586 -15.413  1.00  0.00           O  
ATOM     25  N   LYS     2      -9.831 -21.803 -16.724  1.00  0.00           N  
ATOM     26  H   LYS     2     -10.094 -20.837 -16.586  1.00  0.00           H  
ATOM     27  CA  LYS     2      -9.752 -22.399 -17.998  1.00  0.00           C  
ATOM     28  HA  LYS     2      -8.753 -22.825 -18.093  1.00  0.00           H  
ATOM     29  CB  LYS     2     -10.951 -23.426 -18.163  1.00  0.00           C  
ATOM     30  HB2 LYS     2     -11.148 -23.904 -17.204  1.00  0.00           H  
ATOM     31  HB3 LYS     2     -11.842 -22.854 -18.421  1.00  0.00           H  
ATOM     32  CG  LYS     2     -10.728 -24.547 -19.224  1.00  0.00           C  
ATOM     33  HG2 LYS     2      -9.819 -25.087 -18.959  1.00  0.00           H  
ATOM     34  HG3 LYS     2     -11.608 -25.189 -19.201  1.00  0.00           H  
ATOM     35  CD  LYS     2     -10.493 -24.016 -20.676  1.00  0.00           C  
ATOM     36  HD2 LYS     2      -9.698 -23.281 -20.805  1.00  0.00           H  
ATOM     37  HD3 LYS     2     -10.061 -24.834 -21.253  1.00  0.00           H  
ATOM     38  CE  LYS     2     -11.659 -23.544 -21.473  1.00  0.00           C  
ATOM     39  HE2 LYS     2     -11.799 -24.304 -22.242  1.00  0.00           H  
ATOM     40  HE3 LYS     2     -12.516 -23.678 -20.813  1.00  0.00           H  
ATOM     41  NZ  LYS     2     -11.628 -22.221 -22.026  1.00  0.00           N  
ATOM     42  HZ1 LYS     2     -11.427 -21.534 -21.314  1.00  0.00           H  
ATOM     43  HZ2 LYS     2     -10.777 -22.251 -22.570  1.00  0.00           H  
ATOM     44  HZ3 LYS     2     -12.525 -22.014 -22.440  1.00  0.00           H  
ATOM     45  C   LYS     2      -9.834 -21.261 -18.953  1.00  0.00           C  
ATOM     46  O   LYS     2     -10.854 -21.158 -19.665  1.00  0.00           O  
ATOM     47  N   PHE     3      -8.818 -20.371 -18.961  1.00  0.00           N  
ATOM     48  H   PHE     3      -8.035 -20.626 -18.377  1.00  0.00           H  
ATOM     49  CA  PHE     3      -8.860 -18.982 -19.496  1.00  0.00           C  
ATOM     50  HA  PHE     3      -9.851 -18.675 -19.831  1.00  0.00           H  
ATOM     51  CB  PHE     3      -8.429 -18.050 -18.378  1.00  0.00           C  
ATOM     52  HB2 PHE     3      -7.413 -18.262 -18.047  1.00  0.00           H  
ATOM     53  HB3 PHE     3      -8.313 -17.058 -18.816  1.00  0.00           H  
ATOM     54  CG  PHE     3      -9.400 -17.954 -17.243  1.00  0.00           C  
ATOM     55  CD1 PHE     3     -10.795 -18.190 -17.435  1.00  0.00           C  
ATOM     56  HD1 PHE     3     -11.258 -18.576 -18.331  1.00  0.00           H  
ATOM     57  CE1 PHE     3     -11.611 -18.078 -16.297  1.00  0.00           C  
ATOM     58  HE1 PHE     3     -12.671 -18.283 -16.298  1.00  0.00           H  
ATOM     59  CZ  PHE     3     -11.150 -17.511 -15.079  1.00  0.00           C  
ATOM     60  HZ  PHE     3     -11.896 -17.358 -14.313  1.00  0.00           H  
ATOM     61  CE2 PHE     3      -9.816 -17.121 -14.953  1.00  0.00           C  
ATOM     62  HE2 PHE     3      -9.428 -16.736 -14.022  1.00  0.00           H  
ATOM     63  CD2 PHE     3      -8.909 -17.447 -15.985  1.00  0.00           C  
ATOM     64  HD2 PHE     3      -7.851 -17.295 -15.836  1.00  0.00           H  
ATOM     65  C   PHE     3      -7.951 -18.743 -20.749  1.00  0.00           C  
ATOM     66  O   PHE     3      -8.438 -18.288 -21.748  1.00  0.00           O  
ATOM     67  N   HIE     4      -6.819 -19.406 -20.664  1.00  0.00           N  
ATOM     68  H   HIE     4      -6.700 -19.890 -19.786  1.00  0.00           H  
ATOM     69  CA  HIE     4      -5.687 -19.502 -21.673  1.00  0.00           C  
ATOM     70  HA  HIE     4      -6.222 -19.280 -22.596  1.00  0.00           H  
ATOM     71  CB  HIE     4      -4.570 -18.483 -21.374  1.00  0.00           C  
ATOM     72  HB2 HIE     4      -5.062 -17.532 -21.173  1.00  0.00           H  
ATOM     73  HB3 HIE     4      -4.178 -18.885 -20.440  1.00  0.00           H  
ATOM     74  CG  HIE     4      -3.508 -18.324 -22.383  1.00  0.00           C  
ATOM     75  ND1 HIE     4      -3.114 -19.314 -23.289  1.00  0.00           N  
ATOM     76  CE1 HIE     4      -2.096 -18.779 -23.999  1.00  0.00           C  
ATOM     77  HE1 HIE     4      -1.427 -19.366 -24.610  1.00  0.00           H  
ATOM     78  NE2 HIE     4      -1.791 -17.597 -23.510  1.00  0.00           N  
ATOM     79  HE2 HIE     4      -1.051 -16.952 -23.747  1.00  0.00           H  
ATOM     80  CD2 HIE     4      -2.712 -17.194 -22.566  1.00  0.00           C  
ATOM     81  HD2 HIE     4      -2.554 -16.321 -21.950  1.00  0.00           H  
ATOM     82  C   HIE     4      -5.168 -20.990 -21.654  1.00  0.00           C  
ATOM     83  O   HIE     4      -5.311 -21.723 -22.612  1.00  0.00           O  
ATOM     84  N   GLU     5      -4.765 -21.392 -20.427  1.00  0.00           N  
ATOM     85  H   GLU     5      -4.703 -20.715 -19.680  1.00  0.00           H  
ATOM     86  CA  GLU     5      -4.569 -22.796 -20.122  1.00  0.00           C  
ATOM     87  HA  GLU     5      -3.709 -23.072 -20.733  1.00  0.00           H  
ATOM     88  CB  GLU     5      -3.981 -22.898 -18.625  1.00  0.00           C  
ATOM     89  HB2 GLU     5      -4.112 -23.871 -18.151  1.00  0.00           H  
ATOM     90  HB3 GLU     5      -2.906 -22.851 -18.799  1.00  0.00           H  
ATOM     91  CG  GLU     5      -4.285 -21.807 -17.609  1.00  0.00           C  
ATOM     92  HG2 GLU     5      -4.092 -22.188 -16.607  1.00  0.00           H  
ATOM     93  HG3 GLU     5      -3.664 -20.924 -17.758  1.00  0.00           H  
ATOM     94  CD  GLU     5      -5.767 -21.514 -17.449  1.00  0.00           C  
ATOM     95  OE1 GLU     5      -6.083 -20.480 -18.014  1.00  0.00           O  
ATOM     96  OE2 GLU     5      -6.582 -22.283 -16.788  1.00  0.00           O  
ATOM     97  C   GLU     5      -5.762 -23.671 -20.414  1.00  0.00           C  
ATOM     98  O   GLU     5      -6.816 -23.474 -19.814  1.00  0.00           O  
ATOM     99  N   LYS     6      -5.474 -24.812 -21.205  1.00  0.00           N  
ATOM    100  H   LYS     6      -4.589 -24.697 -21.679  1.00  0.00           H  
ATOM    101  CA  LYS     6      -6.247 -26.026 -21.384  1.00  0.00           C  
ATOM    102  HA  LYS     6      -5.583 -26.834 -21.690  1.00  0.00           H  
ATOM    103  CB  LYS     6      -6.856 -26.457 -20.081  1.00  0.00           C  
ATOM    104  HB2 LYS     6      -7.579 -25.690 -19.802  1.00  0.00           H  
ATOM    105  HB3 LYS     6      -7.372 -27.415 -20.148  1.00  0.00           H  
ATOM    106  CG  LYS     6      -5.802 -26.548 -18.903  1.00  0.00           C  
ATOM    107  HG2 LYS     6      -4.950 -27.152 -19.215  1.00  0.00           H  
ATOM    108  HG3 LYS     6      -5.354 -25.637 -18.508  1.00  0.00           H  
ATOM    109  CD  LYS     6      -6.610 -27.043 -17.638  1.00  0.00           C  
ATOM    110  HD2 LYS     6      -7.134 -27.964 -17.893  1.00  0.00           H  
ATOM    111  HD3 LYS     6      -5.891 -27.324 -16.868  1.00  0.00           H  
ATOM    112  CE  LYS     6      -7.572 -26.134 -16.987  1.00  0.00           C  
ATOM    113  HE2 LYS     6      -8.296 -25.802 -17.731  1.00  0.00           H  
ATOM    114  HE3 LYS     6      -8.044 -26.701 -16.184  1.00  0.00           H  
ATOM    115  NZ  LYS     6      -6.971 -24.979 -16.316  1.00  0.00           N  
ATOM    116  HZ1 LYS     6      -6.411 -25.385 -15.580  1.00  0.00           H  
ATOM    117  HZ2 LYS     6      -6.449 -24.371 -16.930  1.00  0.00           H  
ATOM    118  HZ3 LYS     6      -7.688 -24.415 -15.884  1.00  0.00           H  
ATOM    119  C   LYS     6      -7.253 -25.836 -22.540  1.00  0.00           C  
ATOM    120  O   LYS     6      -7.683 -26.801 -23.066  1.00  0.00           O  
ATOM    121  N   HIE     7      -7.594 -24.539 -22.801  1.00  0.00           N  
ATOM    122  H   HIE     7      -7.131 -23.906 -22.165  1.00  0.00           H  
ATOM    123  CA  HIE     7      -8.244 -24.024 -24.047  1.00  0.00           C  
ATOM    124  HA  HIE     7      -7.520 -24.153 -24.851  1.00  0.00           H  
ATOM    125  CB  HIE     7      -9.507 -24.830 -24.460  1.00  0.00           C  
ATOM    126  HB2 HIE     7      -9.084 -25.724 -24.918  1.00  0.00           H  
ATOM    127  HB3 HIE     7     -10.063 -25.138 -23.574  1.00  0.00           H  
ATOM    128  CG  HIE     7     -10.363 -24.115 -25.506  1.00  0.00           C  
ATOM    129  ND1 HIE     7     -11.533 -23.364 -25.118  1.00  0.00           N  
ATOM    130  CE1 HIE     7     -11.880 -22.685 -26.247  1.00  0.00           C  
ATOM    131  HE1 HIE     7     -12.704 -22.034 -26.497  1.00  0.00           H  
ATOM    132  NE2 HIE     7     -11.113 -23.095 -27.238  1.00  0.00           N  
ATOM    133  HE2 HIE     7     -11.279 -22.775 -28.181  1.00  0.00           H  
ATOM    134  CD2 HIE     7     -10.080 -23.808 -26.784  1.00  0.00           C  
ATOM    135  HD2 HIE     7      -9.237 -24.162 -27.359  1.00  0.00           H  
ATOM    136  C   HIE     7      -8.547 -22.545 -23.973  1.00  0.00           C  
ATOM    137  O   HIE     7      -8.933 -22.133 -22.844  1.00  0.00           O  
ATOM    138  N   HIE     8      -8.244 -21.767 -25.037  1.00  0.00           N  
ATOM    139  H   HIE     8      -7.995 -22.168 -25.930  1.00  0.00           H  
ATOM    140  CA  HIE     8      -8.365 -20.347 -24.944  1.00  0.00           C  
ATOM    141  HA  HIE     8      -7.978 -20.126 -23.950  1.00  0.00           H  
ATOM    142  CB  HIE     8      -7.482 -19.704 -26.118  1.00  0.00           C  
ATOM    143  HB2 HIE     8      -6.683 -20.394 -26.390  1.00  0.00           H  
ATOM    144  HB3 HIE     8      -8.135 -19.437 -26.949  1.00  0.00           H  
ATOM    145  CG  HIE     8      -6.896 -18.394 -25.563  1.00  0.00           C  
ATOM    146  ND1 HIE     8      -7.468 -17.166 -25.478  1.00  0.00           N  
ATOM    147  CE1 HIE     8      -6.596 -16.308 -24.849  1.00  0.00           C  
ATOM    148  HE1 HIE     8      -6.786 -15.283 -24.571  1.00  0.00           H  
ATOM    149  NE2 HIE     8      -5.378 -16.917 -24.857  1.00  0.00           N  
ATOM    150  HE2 HIE     8      -4.464 -16.493 -24.799  1.00  0.00           H  
ATOM    151  CD2 HIE     8      -5.575 -18.208 -25.323  1.00  0.00           C  
ATOM    152  HD2 HIE     8      -4.757 -18.903 -25.437  1.00  0.00           H  
ATOM    153  C   HIE     8      -9.750 -19.801 -24.980  1.00  0.00           C  
ATOM    154  O   HIE     8     -10.739 -20.243 -25.509  1.00  0.00           O  
ATOM    155  N   SER     9      -9.923 -18.699 -24.287  1.00  0.00           N  
ATOM    156  H   SER     9      -9.139 -18.451 -23.700  1.00  0.00           H  
ATOM    157  CA  SER     9     -11.171 -17.878 -24.283  1.00  0.00           C  
ATOM    158  HA  SER     9     -11.648 -17.986 -25.257  1.00  0.00           H  
ATOM    159  CB  SER     9     -12.251 -18.516 -23.271  1.00  0.00           C  
ATOM    160  HB2 SER     9     -12.169 -18.316 -22.202  1.00  0.00           H  
ATOM    161  HB3 SER     9     -13.200 -18.063 -23.560  1.00  0.00           H  
ATOM    162  OG  SER     9     -12.542 -19.873 -23.395  1.00  0.00           O  
ATOM    163  HG  SER     9     -12.002 -20.184 -24.125  1.00  0.00           H  
ATOM    164  C   SER     9     -11.050 -16.362 -23.822  1.00  0.00           C  
ATOM    165  O   SER     9     -11.798 -15.508 -24.313  1.00  0.00           O  
ATOM    166  N   HIE    10     -10.037 -16.079 -23.038  1.00  0.00           N  
ATOM    167  H   HIE    10      -9.439 -16.854 -22.792  1.00  0.00           H  
ATOM    168  CA  HIE    10      -9.624 -14.762 -22.559  1.00  0.00           C  
ATOM    169  HA  HIE    10     -10.429 -14.379 -21.932  1.00  0.00           H  
ATOM    170  CB  HIE    10      -8.552 -15.034 -21.539  1.00  0.00           C  
ATOM    171  HB2 HIE    10      -9.092 -15.610 -20.787  1.00  0.00           H  
ATOM    172  HB3 HIE    10      -7.775 -15.699 -21.915  1.00  0.00           H  
ATOM    173  CG  HIE    10      -7.882 -13.834 -20.949  1.00  0.00           C  
ATOM    174  ND1 HIE    10      -8.458 -12.610 -20.693  1.00  0.00           N  
ATOM    175  CE1 HIE    10      -7.461 -11.877 -20.250  1.00  0.00           C  
ATOM    176  HE1 HIE    10      -7.682 -10.906 -19.832  1.00  0.00           H  
ATOM    177  NE2 HIE    10      -6.271 -12.514 -20.350  1.00  0.00           N  
ATOM    178  HE2 HIE    10      -5.336 -12.212 -20.117  1.00  0.00           H  
ATOM    179  CD2 HIE    10      -6.486 -13.750 -20.855  1.00  0.00           C  
ATOM    180  HD2 HIE    10      -5.698 -14.437 -21.125  1.00  0.00           H  
ATOM    181  C   HIE    10      -9.347 -13.582 -23.571  1.00  0.00           C  
ATOM    182  O   HIE    10      -8.320 -13.550 -24.251  1.00  0.00           O  
ATOM    183  N   ARG    11     -10.323 -12.635 -23.686  1.00  0.00           N  
ATOM    184  H   ARG    11     -11.231 -12.875 -23.314  1.00  0.00           H  
ATOM    185  CA  ARG    11     -10.194 -11.470 -24.697  1.00  0.00           C  
ATOM    186  HA  ARG    11      -9.876 -11.808 -25.683  1.00  0.00           H  
ATOM    187  CB  ARG    11     -11.578 -10.885 -25.032  1.00  0.00           C  
ATOM    188  HB2 ARG    11     -12.049 -10.487 -24.133  1.00  0.00           H  
ATOM    189  HB3 ARG    11     -11.421 -10.058 -25.723  1.00  0.00           H  
ATOM    190  CG  ARG    11     -12.646 -11.876 -25.652  1.00  0.00           C  
ATOM    191  HG2 ARG    11     -12.950 -12.619 -24.914  1.00  0.00           H  
ATOM    192  HG3 ARG    11     -13.456 -11.207 -25.942  1.00  0.00           H  
ATOM    193  CD  ARG    11     -12.223 -12.572 -26.926  1.00  0.00           C  
ATOM    194  HD2 ARG    11     -13.129 -12.790 -27.492  1.00  0.00           H  
ATOM    195  HD3 ARG    11     -11.727 -11.860 -27.585  1.00  0.00           H  
ATOM    196  NE  ARG    11     -11.448 -13.757 -26.691  1.00  0.00           N  
ATOM    197  HE  ARG    11     -11.917 -14.520 -26.224  1.00  0.00           H  
ATOM    198  CZ  ARG    11     -10.223 -14.168 -27.083  1.00  0.00           C  
ATOM    199  NH1 ARG    11      -9.447 -13.361 -27.855  1.00  0.00           N  
ATOM    200 HH11 ARG    11      -9.821 -12.490 -28.202  1.00  0.00           H  
ATOM    201 HH12 ARG    11      -8.483 -13.642 -27.958  1.00  0.00           H  
ATOM    202  NH2 ARG    11      -9.632 -15.327 -26.848  1.00  0.00           N  
ATOM    203 HH21 ARG    11      -9.869 -15.994 -26.127  1.00  0.00           H  
ATOM    204 HH22 ARG    11      -8.690 -15.475 -27.180  1.00  0.00           H  
ATOM    205  C   ARG    11      -9.189 -10.461 -24.200  1.00  0.00           C  
ATOM    206  O   ARG    11      -8.787  -9.528 -24.950  1.00  0.00           O  
ATOM    207  N   GLY    12      -8.783 -10.455 -22.934  1.00  0.00           N  
ATOM    208  H   GLY    12      -8.979 -11.298 -22.414  1.00  0.00           H  
ATOM    209  CA  GLY    12      -7.730  -9.619 -22.436  1.00  0.00           C  
ATOM    210  HA2 GLY    12      -7.843  -8.673 -22.966  1.00  0.00           H  
ATOM    211  HA3 GLY    12      -7.797  -9.390 -21.373  1.00  0.00           H  
ATOM    212  C   GLY    12      -6.288 -10.018 -22.878  1.00  0.00           C  
ATOM    213  O   GLY    12      -5.382  -9.334 -22.463  1.00  0.00           O  
ATOM    214  N   TYR    13      -6.143 -11.176 -23.591  1.00  0.00           N  
ATOM    215  H   TYR    13      -6.950 -11.740 -23.818  1.00  0.00           H  
ATOM    216  CA  TYR    13      -4.903 -11.674 -24.117  1.00  0.00           C  
ATOM    217  HA  TYR    13      -4.251 -11.700 -23.244  1.00  0.00           H  
ATOM    218  CB  TYR    13      -5.101 -13.171 -24.435  1.00  0.00           C  
ATOM    219  HB2 TYR    13      -5.576 -13.715 -23.618  1.00  0.00           H  
ATOM    220  HB3 TYR    13      -5.834 -13.202 -25.241  1.00  0.00           H  
ATOM    221  CG  TYR    13      -3.881 -13.878 -24.767  1.00  0.00           C  
ATOM    222  CD1 TYR    13      -3.540 -14.233 -26.097  1.00  0.00           C  
ATOM    223  HD1 TYR    13      -4.273 -14.037 -26.865  1.00  0.00           H  
ATOM    224  CE1 TYR    13      -2.224 -14.722 -26.310  1.00  0.00           C  
ATOM    225  HE1 TYR    13      -1.866 -15.153 -27.233  1.00  0.00           H  
ATOM    226  CZ  TYR    13      -1.333 -14.948 -25.245  1.00  0.00           C  
ATOM    227  OH  TYR    13      -0.154 -15.548 -25.456  1.00  0.00           O  
ATOM    228  HH  TYR    13       0.441 -15.539 -24.703  1.00  0.00           H  
ATOM    229  CE2 TYR    13      -1.618 -14.511 -23.936  1.00  0.00           C  
ATOM    230  HE2 TYR    13      -0.876 -14.549 -23.152  1.00  0.00           H  
ATOM    231  CD2 TYR    13      -2.905 -14.068 -23.711  1.00  0.00           C  
ATOM    232  HD2 TYR    13      -3.256 -13.727 -22.749  1.00  0.00           H  
ATOM    233  C   TYR    13      -4.226 -10.881 -25.250  1.00  0.00           C  
ATOM    234  O   TYR    13      -4.890 -10.516 -26.196  1.00  0.00           O  
ATOM    235  N   ARG    14      -2.944 -10.684 -25.019  1.00  0.00           N  
ATOM    236  H   ARG    14      -2.629 -11.086 -24.147  1.00  0.00           H  
ATOM    237  CA  ARG    14      -1.917 -10.341 -25.935  1.00  0.00           C  
ATOM    238  HA  ARG    14      -2.096 -10.851 -26.881  1.00  0.00           H  
ATOM    239  CB  ARG    14      -2.003  -8.805 -26.108  1.00  0.00           C  
ATOM    240  HB2 ARG    14      -1.564  -8.529 -27.066  1.00  0.00           H  
ATOM    241  HB3 ARG    14      -3.031  -8.528 -26.342  1.00  0.00           H  
ATOM    242  CG  ARG    14      -1.625  -7.738 -25.005  1.00  0.00           C  
ATOM    243  HG2 ARG    14      -0.564  -7.488 -25.010  1.00  0.00           H  
ATOM    244  HG3 ARG    14      -2.120  -6.832 -25.352  1.00  0.00           H  
ATOM    245  CD  ARG    14      -2.110  -8.082 -23.521  1.00  0.00           C  
ATOM    246  HD2 ARG    14      -2.136  -7.117 -23.015  1.00  0.00           H  
ATOM    247  HD3 ARG    14      -3.134  -8.455 -23.560  1.00  0.00           H  
ATOM    248  NE  ARG    14      -1.171  -8.938 -22.692  1.00  0.00           N  
ATOM    249  HE  ARG    14      -0.231  -9.059 -23.043  1.00  0.00           H  
ATOM    250  CZ  ARG    14      -1.492  -9.683 -21.658  1.00  0.00           C  
ATOM    251  NH1 ARG    14      -2.767  -9.905 -21.218  1.00  0.00           N  
ATOM    252 HH11 ARG    14      -3.535  -9.413 -21.653  1.00  0.00           H  
ATOM    253 HH12 ARG    14      -2.927 -10.609 -20.512  1.00  0.00           H  
ATOM    254  NH2 ARG    14      -0.596 -10.499 -21.194  1.00  0.00           N  
ATOM    255 HH21 ARG    14       0.325 -10.526 -21.607  1.00  0.00           H  
ATOM    256 HH22 ARG    14      -0.878 -11.137 -20.463  1.00  0.00           H  
ATOM    257  C   ARG    14      -0.511 -10.827 -25.329  1.00  0.00           C  
ATOM    258  O   ARG    14      -0.484 -11.598 -24.338  1.00  0.00           O  
ATOM    259  N   SER    15       0.621 -10.422 -25.957  1.00  0.00           N  
ATOM    260  H   SER    15       0.563  -9.783 -26.737  1.00  0.00           H  
ATOM    261  CA  SER    15       2.006 -10.888 -25.501  1.00  0.00           C  
ATOM    262  HA  SER    15       2.215 -11.855 -25.958  1.00  0.00           H  
ATOM    263  CB  SER    15       3.060  -9.887 -25.983  1.00  0.00           C  
ATOM    264  HB2 SER    15       2.883  -8.844 -25.717  1.00  0.00           H  
ATOM    265  HB3 SER    15       4.026 -10.200 -25.588  1.00  0.00           H  
ATOM    266  OG  SER    15       3.026  -9.904 -27.414  1.00  0.00           O  
ATOM    267  HG  SER    15       3.696  -9.339 -27.807  1.00  0.00           H  
ATOM    268  C   SER    15       2.209 -11.226 -24.020  1.00  0.00           C  
ATOM    269  O   SER    15       1.933 -10.362 -23.183  1.00  0.00           O  
ATOM    270  N   ASN    16       2.520 -12.449 -23.774  1.00  0.00           N  
ATOM    271  H   ASN    16       2.740 -12.984 -24.602  1.00  0.00           H  
ATOM    272  CA  ASN    16       2.700 -13.219 -22.497  1.00  0.00           C  
ATOM    273  HA  ASN    16       3.725 -12.967 -22.225  1.00  0.00           H  
ATOM    274  CB  ASN    16       1.870 -12.736 -21.303  1.00  0.00           C  
ATOM    275  HB2 ASN    16       1.967 -11.652 -21.245  1.00  0.00           H  
ATOM    276  HB3 ASN    16       0.828 -13.050 -21.362  1.00  0.00           H  
ATOM    277  CG  ASN    16       2.395 -13.118 -19.945  1.00  0.00           C  
ATOM    278  OD1 ASN    16       3.562 -13.435 -19.729  1.00  0.00           O  
ATOM    279  ND2 ASN    16       1.558 -12.876 -18.911  1.00  0.00           N  
ATOM    280 HD21 ASN    16       2.025 -12.974 -18.021  1.00  0.00           H  
ATOM    281 HD22 ASN    16       0.590 -12.609 -19.021  1.00  0.00           H  
ATOM    282  C   ASN    16       2.612 -14.746 -22.660  1.00  0.00           C  
ATOM    283  O   ASN    16       1.983 -15.271 -23.606  1.00  0.00           O  
ATOM    284  N   TYR    17       3.177 -15.453 -21.654  1.00  0.00           N  
ATOM    285  H   TYR    17       3.723 -14.927 -20.987  1.00  0.00           H  
ATOM    286  CA  TYR    17       3.172 -16.869 -21.590  1.00  0.00           C  
ATOM    287  HA  TYR    17       3.580 -17.322 -22.493  1.00  0.00           H  
ATOM    288  CB  TYR    17       4.058 -17.228 -20.378  1.00  0.00           C  
ATOM    289  HB2 TYR    17       5.039 -16.853 -20.671  1.00  0.00           H  
ATOM    290  HB3 TYR    17       3.709 -16.670 -19.509  1.00  0.00           H  
ATOM    291  CG  TYR    17       4.071 -18.716 -20.038  1.00  0.00           C  
ATOM    292  CD1 TYR    17       3.764 -19.101 -18.700  1.00  0.00           C  
ATOM    293  HD1 TYR    17       3.670 -18.424 -17.863  1.00  0.00           H  
ATOM    294  CE1 TYR    17       3.740 -20.504 -18.480  1.00  0.00           C  
ATOM    295  HE1 TYR    17       3.490 -20.836 -17.483  1.00  0.00           H  
ATOM    296  CZ  TYR    17       4.073 -21.471 -19.476  1.00  0.00           C  
ATOM    297  OH  TYR    17       4.109 -22.824 -19.182  1.00  0.00           O  
ATOM    298  HH  TYR    17       3.814 -23.053 -18.297  1.00  0.00           H  
ATOM    299  CE2 TYR    17       4.357 -21.067 -20.774  1.00  0.00           C  
ATOM    300  HE2 TYR    17       4.696 -21.749 -21.540  1.00  0.00           H  
ATOM    301  CD2 TYR    17       4.404 -19.684 -21.066  1.00  0.00           C  
ATOM    302  HD2 TYR    17       4.543 -19.373 -22.091  1.00  0.00           H  
ATOM    303  C   TYR    17       1.785 -17.488 -21.463  1.00  0.00           C  
ATOM    304  O   TYR    17       0.780 -16.792 -21.203  1.00  0.00           O  
ATOM    305  N   LEU    18       1.610 -18.838 -21.618  1.00  0.00           N  
ATOM    306  H   LEU    18       2.434 -19.335 -21.927  1.00  0.00           H  
ATOM    307  CA  LEU    18       0.414 -19.658 -21.430  1.00  0.00           C  
ATOM    308  HA  LEU    18      -0.243 -19.533 -22.291  1.00  0.00           H  
ATOM    309  CB  LEU    18       0.870 -21.120 -21.493  1.00  0.00           C  
ATOM    310  HB2 LEU    18       1.758 -21.241 -22.113  1.00  0.00           H  
ATOM    311  HB3 LEU    18       1.170 -21.441 -20.495  1.00  0.00           H  
ATOM    312  CG  LEU    18      -0.164 -22.177 -21.964  1.00  0.00           C  
ATOM    313  HG  LEU    18      -1.167 -21.981 -21.583  1.00  0.00           H  
ATOM    314  CD1 LEU    18      -0.355 -22.231 -23.465  1.00  0.00           C  
ATOM    315 HD11 LEU    18      -0.980 -23.096 -23.689  1.00  0.00           H  
ATOM    316 HD12 LEU    18      -0.862 -21.299 -23.715  1.00  0.00           H  
ATOM    317 HD13 LEU    18       0.650 -22.201 -23.886  1.00  0.00           H  
ATOM    318  CD2 LEU    18       0.454 -23.533 -21.590  1.00  0.00           C  
ATOM    319 HD21 LEU    18       0.831 -23.503 -20.568  1.00  0.00           H  
ATOM    320 HD22 LEU    18      -0.320 -24.288 -21.725  1.00  0.00           H  
ATOM    321 HD23 LEU    18       1.335 -23.651 -22.222  1.00  0.00           H  
ATOM    322  C   LEU    18      -0.430 -19.389 -20.161  1.00  0.00           C  
ATOM    323  O   LEU    18      -1.663 -19.676 -20.013  1.00  0.00           O  
ATOM    324  N   TYR    19       0.194 -18.721 -19.122  1.00  0.00           N  
ATOM    325  H   TYR    19       1.187 -18.539 -19.168  1.00  0.00           H  
ATOM    326  CA  TYR    19      -0.370 -18.471 -17.813  1.00  0.00           C  
ATOM    327  HA  TYR    19      -0.938 -19.364 -17.553  1.00  0.00           H  
ATOM    328  CB  TYR    19       0.820 -18.410 -16.824  1.00  0.00           C  
ATOM    329  HB2 TYR    19       1.386 -19.342 -16.854  1.00  0.00           H  
ATOM    330  HB3 TYR    19       1.421 -17.614 -17.265  1.00  0.00           H  
ATOM    331  CG  TYR    19       0.543 -18.094 -15.399  1.00  0.00           C  
ATOM    332  CD1 TYR    19       0.308 -19.166 -14.489  1.00  0.00           C  
ATOM    333  HD1 TYR    19       0.350 -20.179 -14.859  1.00  0.00           H  
ATOM    334  CE1 TYR    19      -0.054 -18.893 -13.112  1.00  0.00           C  
ATOM    335  HE1 TYR    19      -0.262 -19.744 -12.479  1.00  0.00           H  
ATOM    336  CZ  TYR    19      -0.059 -17.595 -12.596  1.00  0.00           C  
ATOM    337  OH  TYR    19      -0.422 -17.330 -11.286  1.00  0.00           O  
ATOM    338  HH  TYR    19      -0.559 -18.145 -10.798  1.00  0.00           H  
ATOM    339  CE2 TYR    19       0.141 -16.548 -13.503  1.00  0.00           C  
ATOM    340  HE2 TYR    19       0.140 -15.534 -13.133  1.00  0.00           H  
ATOM    341  CD2 TYR    19       0.427 -16.792 -14.880  1.00  0.00           C  
ATOM    342  HD2 TYR    19       0.512 -15.956 -15.558  1.00  0.00           H  
ATOM    343  C   TYR    19      -1.371 -17.259 -17.712  1.00  0.00           C  
ATOM    344  O   TYR    19      -2.021 -17.093 -16.655  1.00  0.00           O  
ATOM    345  N   ASP    20      -1.509 -16.423 -18.683  1.00  0.00           N  
ATOM    346  H   ASP    20      -0.992 -16.525 -19.545  1.00  0.00           H  
ATOM    347  CA  ASP    20      -2.241 -15.122 -18.651  1.00  0.00           C  
ATOM    348  HA  ASP    20      -1.804 -14.588 -17.806  1.00  0.00           H  
ATOM    349  CB  ASP    20      -2.009 -14.347 -19.928  1.00  0.00           C  
ATOM    350  HB2 ASP    20      -0.975 -14.289 -20.267  1.00  0.00           H  
ATOM    351  HB3 ASP    20      -2.584 -14.720 -20.776  1.00  0.00           H  
ATOM    352  CG  ASP    20      -2.394 -12.918 -19.692  1.00  0.00           C  
ATOM    353  OD1 ASP    20      -3.527 -12.530 -20.056  1.00  0.00           O  
ATOM    354  OD2 ASP    20      -1.557 -12.133 -19.250  1.00  0.00           O  
ATOM    355  C   ASP    20      -3.748 -15.259 -18.346  1.00  0.00           C  
ATOM    356  O   ASP    20      -4.370 -16.183 -18.894  1.00  0.00           O  
ATOM    357  N   ASN    21      -4.304 -14.359 -17.494  1.00  0.00           N  
ATOM    358  H   ASN    21      -3.831 -13.535 -17.152  1.00  0.00           H  
ATOM    359  CA  ASN    21      -5.594 -14.680 -16.726  1.00  0.00           C  
ATOM    360  HA  ASN    21      -5.709 -15.750 -16.548  1.00  0.00           H  
ATOM    361  CB  ASN    21      -5.588 -13.929 -15.328  1.00  0.00           C  
ATOM    362  HB2 ASN    21      -4.581 -13.952 -14.910  1.00  0.00           H  
ATOM    363  HB3 ASN    21      -5.784 -12.894 -15.607  1.00  0.00           H  
ATOM    364  CG  ASN    21      -6.674 -14.473 -14.309  1.00  0.00           C  
ATOM    365  OD1 ASN    21      -6.557 -15.612 -13.838  1.00  0.00           O  
ATOM    366  ND2 ASN    21      -7.623 -13.614 -14.006  1.00  0.00           N  
ATOM    367 HD21 ASN    21      -8.350 -14.053 -13.459  1.00  0.00           H  
ATOM    368 HD22 ASN    21      -7.778 -12.732 -14.474  1.00  0.00           H  
ATOM    369  C   ASN    21      -6.845 -14.281 -17.520  1.00  0.00           C  
ATOM    370  O   ASN    21      -7.567 -13.392 -17.143  1.00  0.00           O  
TER   
END   
