# Supplementary material for: Prediction of Anticancer Peptides with High Efficacy and Low Toxicity by Hybrid Model Based on 3D Structure of Peptides
Source: Int J Mol Sci. 2021 May 26;22(11):5630. doi: 10.3390/ijms22115630 (PMC8198792; doi:10.3390/ijms22115630)
Supplement: Supplementary file 1 [file ijms-22-05630-s001.zip › Supplement2(Datasets)/ACPs(PDB)/D1/PDB(Negative)/(176)NL_satpdb12283.pdb]

EXPDTA    THEORETICAL MODEL, MODELLER 9.13 2015/09/20 22:51:51
REMARK   6 MODELLER OBJECTIVE FUNCTION:      1199.0236
REMARK   6 MODELLER BEST TEMPLATE % SEQ ID:  50.000
ATOM      1  N   GLY     1      60.743  55.413  14.369  1.00 87.30           N
ATOM      2  CA  GLY     1      61.941  56.149  13.906  1.00 87.30           C
ATOM      3  C   GLY     1      62.955  56.231  14.995  1.00 87.30           C
ATOM      4  O   GLY     1      63.855  55.399  15.098  1.00 87.30           O
ATOM      5  N   LEU     2      62.827  57.265  15.836  1.00146.14           N
ATOM      6  CA  LEU     2      63.749  57.458  16.908  1.00146.14           C
ATOM      7  CB  LEU     2      63.464  58.734  17.719  1.00146.14           C
ATOM      8  CG  LEU     2      62.158  58.678  18.540  1.00146.14           C
ATOM      9  CD1 LEU     2      61.933  59.984  19.317  1.00146.14           C
ATOM     10  CD2 LEU     2      60.947  58.292  17.674  1.00146.14           C
ATOM     11  C   LEU     2      63.629  56.313  17.856  1.00146.14           C
ATOM     12  O   LEU     2      64.636  55.764  18.299  1.00146.14           O
ATOM     13  N   PHE     3      62.382  55.887  18.141  1.00136.22           N
ATOM     14  CA  PHE     3      62.160  54.908  19.162  1.00136.22           C
ATOM     15  CB  PHE     3      60.685  54.483  19.267  1.00136.22           C
ATOM     16  CG  PHE     3      60.605  53.470  20.354  1.00136.22           C
ATOM     17  CD1 PHE     3      60.608  53.861  21.671  1.00136.22           C
ATOM     18  CD2 PHE     3      60.523  52.130  20.053  1.00136.22           C
ATOM     19  CE1 PHE     3      60.537  52.927  22.678  1.00136.22           C
ATOM     20  CE2 PHE     3      60.450  51.191  21.056  1.00136.22           C
ATOM     21  CZ  PHE     3      60.457  51.590  22.370  1.00136.22           C
ATOM     22  C   PHE     3      62.960  53.680  18.874  1.00136.22           C
ATOM     23  O   PHE     3      63.772  53.268  19.701  1.00136.22           O
ATOM     24  N   SER     4      62.786  53.070  17.692  1.00232.03           N
ATOM     25  CA  SER     4      63.602  51.916  17.458  1.00232.03           C
ATOM     26  CB  SER     4      62.934  50.600  17.884  1.00232.03           C
ATOM     27  OG  SER     4      62.729  50.594  19.289  1.00232.03           O
ATOM     28  C   SER     4      63.866  51.828  15.996  1.00232.03           C
ATOM     29  O   SER     4      62.942  51.783  15.185  1.00232.03           O
ATOM     30  N   ILE     5      65.158  51.818  15.624  1.00110.82           N
ATOM     31  CA  ILE     5      65.532  51.715  14.245  1.00110.82           C
ATOM     32  CB  ILE     5      67.005  51.910  14.046  1.00110.82           C
ATOM     33  CG1 ILE     5      67.426  53.305  14.538  1.00110.82           C
ATOM     34  CG2 ILE     5      67.326  51.654  12.565  1.00110.82           C
ATOM     35  CD1 ILE     5      68.938  53.466  14.695  1.00110.82           C
ATOM     36  C   ILE     5      65.195  50.342  13.747  1.00110.82           C
ATOM     37  O   ILE     5      64.572  50.180  12.697  1.00110.82           O
ATOM     38  N   LEU     6      65.582  49.310  14.525  1.00122.44           N
ATOM     39  CA  LEU     6      65.394  47.946  14.120  1.00122.44           C
ATOM     40  CB  LEU     6      65.992  46.936  15.114  1.00122.44           C
ATOM     41  CG  LEU     6      67.534  46.961  15.159  1.00122.44           C
ATOM     42  CD1 LEU     6      68.137  46.499  13.822  1.00122.44           C
ATOM     43  CD2 LEU     6      68.070  48.328  15.615  1.00122.44           C
ATOM     44  C   LEU     6      63.939  47.680  13.994  1.00122.44           C
ATOM     45  O   LEU     6      63.507  47.023  13.051  1.00122.44           O
ATOM     46  N   LYS     7      63.139  48.187  14.944  1.00229.04           N
ATOM     47  CA  LYS     7      61.725  48.018  14.835  1.00229.04           C
ATOM     48  CB  LYS     7      60.979  48.184  16.164  1.00229.04           C
ATOM     49  CG  LYS     7      61.227  47.000  17.096  1.00229.04           C
ATOM     50  CD  LYS     7      60.837  47.253  18.549  1.00229.04           C
ATOM     51  CE  LYS     7      61.097  46.044  19.448  1.00229.04           C
ATOM     52  NZ  LYS     7      62.537  45.706  19.426  1.00229.04           N
ATOM     53  C   LYS     7      61.304  49.089  13.899  1.00229.04           C
ATOM     54  O   LYS     7      62.128  49.563  13.122  1.00229.04           O
ATOM     55  N   GLY     8      60.019  49.484  13.920  1.00198.30           N
ATOM     56  CA  GLY     8      59.597  50.515  13.017  1.00198.30           C
ATOM     57  C   GLY     8      59.629  49.977  11.621  1.00198.30           C
ATOM     58  O   GLY     8      58.625  49.482  11.117  1.00198.30           O
ATOM     59  N   VAL     9      60.794  50.091  10.957  1.00158.45           N
ATOM     60  CA  VAL     9      60.983  49.653   9.611  1.00158.45           C
ATOM     61  CB  VAL     9      62.381  49.883   9.122  1.00158.45           C
ATOM     62  CG1 VAL     9      62.648  51.397   9.126  1.00158.45           C
ATOM     63  CG2 VAL     9      63.353  49.077   9.999  1.00158.45           C
ATOM     64  C   VAL     9      60.700  48.188   9.530  1.00158.45           C
ATOM     65  O   VAL     9      60.082  47.737   8.571  1.00158.45           O
ATOM     66  N   GLY    10      61.137  47.399  10.528  1.00 50.09           N
ATOM     67  CA  GLY    10      60.903  45.984  10.472  1.00 50.09           C
ATOM     68  C   GLY    10      59.425  45.752  10.467  1.00 50.09           C
ATOM     69  O   GLY    10      58.922  44.904   9.733  1.00 50.09           O
ATOM     70  N   LYS    11      58.687  46.520  11.288  1.00 62.25           N
ATOM     71  CA  LYS    11      57.268  46.356  11.371  1.00 62.25           C
ATOM     72  CB  LYS    11      56.595  47.361  12.322  1.00 62.25           C
ATOM     73  CG  LYS    11      55.077  47.188  12.413  1.00 62.25           C
ATOM     74  CD  LYS    11      54.420  47.995  13.534  1.00 62.25           C
ATOM     75  CE  LYS    11      52.897  47.843  13.579  1.00 62.25           C
ATOM     76  NZ  LYS    11      52.339  48.651  14.686  1.00 62.25           N
ATOM     77  C   LYS    11      56.724  46.606  10.006  1.00 62.25           C
ATOM     78  O   LYS    11      55.755  45.973   9.595  1.00 62.25           O
ATOM     79  N   ILE    12      57.322  47.578   9.297  1.00105.10           N
ATOM     80  CA  ILE    12      56.947  47.942   7.962  1.00105.10           C
ATOM     81  CB  ILE    12      57.663  49.169   7.477  1.00105.10           C
ATOM     82  CG1 ILE    12      57.325  50.387   8.354  1.00105.10           C
ATOM     83  CG2 ILE    12      57.303  49.358   5.995  1.00105.10           C
ATOM     84  CD1 ILE    12      55.842  50.755   8.341  1.00105.10           C
ATOM     85  C   ILE    12      57.291  46.833   7.014  1.00105.10           C
ATOM     86  O   ILE    12      56.517  46.526   6.111  1.00105.10           O
ATOM     87  N   ALA    13      58.472  46.207   7.194  1.00 79.32           N
ATOM     88  CA  ALA    13      58.967  45.221   6.271  1.00 79.32           C
ATOM     89  CB  ALA    13      60.349  44.677   6.668  1.00 79.32           C
ATOM     90  C   ALA    13      58.031  44.053   6.195  1.00 79.32           C
ATOM     91  O   ALA    13      57.733  43.563   5.108  1.00 79.32           O
ATOM     92  N   LEU    14      57.532  43.586   7.352  1.00 94.36           N
ATOM     93  CA  LEU    14      56.648  42.455   7.429  1.00 94.36           C
ATOM     94  CB  LEU    14      56.319  42.107   8.903  1.00 94.36           C
ATOM     95  CG  LEU    14      55.455  40.851   9.180  1.00 94.36           C
ATOM     96  CD1 LEU    14      55.269  40.670  10.695  1.00 94.36           C
ATOM     97  CD2 LEU    14      54.097  40.864   8.457  1.00 94.36           C
ATOM     98  C   LEU    14      55.392  42.831   6.712  1.00 94.36           C
ATOM     99  O   LEU    14      54.768  42.015   6.034  1.00 94.36           O
ATOM    100  N   LYS    15      55.013  44.110   6.828  1.00173.33           N
ATOM    101  CA  LYS    15      53.772  44.597   6.312  1.00173.33           C
ATOM    102  CB  LYS    15      53.628  46.111   6.588  1.00173.33           C
ATOM    103  CG  LYS    15      52.516  46.867   5.852  1.00173.33           C
ATOM    104  CD  LYS    15      52.821  47.102   4.370  1.00173.33           C
ATOM    105  CE  LYS    15      52.008  48.234   3.740  1.00173.33           C
ATOM    106  NZ  LYS    15      52.592  48.596   2.427  1.00173.33           N
ATOM    107  C   LYS    15      53.652  44.315   4.840  1.00173.33           C
ATOM    108  O   LYS    15      52.602  43.860   4.401  1.00173.33           O
ATOM    109  N   GLY    16      54.704  44.573   4.039  1.00 78.13           N
ATOM    110  CA  GLY    16      54.681  44.410   2.607  1.00 78.13           C
ATOM    111  C   GLY    16      54.607  42.979   2.149  1.00 78.13           C
ATOM    112  O   GLY    16      53.940  42.676   1.161  1.00 78.13           O
ATOM    113  N   LEU    17      55.299  42.063   2.846  1.00192.17           N
ATOM    114  CA  LEU    17      55.488  40.712   2.393  1.00192.17           C
ATOM    115  CB  LEU    17      56.313  39.899   3.403  1.00192.17           C
ATOM    116  CG  LEU    17      57.640  40.583   3.782  1.00192.17           C
ATOM    117  CD1 LEU    17      58.516  39.670   4.654  1.00192.17           C
ATOM    118  CD2 LEU    17      58.361  41.135   2.545  1.00192.17           C
ATOM    119  C   LEU    17      54.187  39.998   2.239  1.00192.17           C
ATOM    120  O   LEU    17      53.953  39.345   1.223  1.00192.17           O
ATOM    121  N   ALA    18      53.290  40.122   3.231  1.00 43.59           N
ATOM    122  CA  ALA    18      52.085  39.352   3.181  1.00 43.59           C
ATOM    123  CB  ALA    18      51.160  39.622   4.380  1.00 43.59           C
ATOM    124  C   ALA    18      51.336  39.724   1.947  1.00 43.59           C
ATOM    125  O   ALA    18      50.846  38.858   1.224  1.00 43.59           O
ATOM    126  N   LYS    19      51.239  41.033   1.672  1.00175.59           N
ATOM    127  CA  LYS    19      50.513  41.484   0.524  1.00175.59           C
ATOM    128  CB  LYS    19      50.344  43.008   0.520  1.00175.59           C
ATOM    129  CG  LYS    19      49.395  43.495   1.616  1.00175.59           C
ATOM    130  CD  LYS    19      49.530  44.982   1.943  1.00175.59           C
ATOM    131  CE  LYS    19      50.113  45.812   0.798  1.00175.59           C
ATOM    132  NZ  LYS    19      51.583  45.628   0.741  1.00175.59           N
ATOM    133  C   LYS    19      51.205  41.083  -0.745  1.00175.59           C
ATOM    134  O   LYS    19      50.576  40.545  -1.651  1.00175.59           O
ATOM    135  N   ASN    20      52.533  41.294  -0.826  1.00123.38           N
ATOM    136  CA  ASN    20      53.254  41.066  -2.049  1.00123.38           C
ATOM    137  CB  ASN    20      54.745  41.431  -1.922  1.00123.38           C
ATOM    138  CG  ASN    20      55.376  41.438  -3.310  1.00123.38           C
ATOM    139  OD1 ASN    20      54.767  41.008  -4.287  1.00123.38           O
ATOM    140  ND2 ASN    20      56.639  41.933  -3.397  1.00123.38           N
ATOM    141  C   ASN    20      53.175  39.629  -2.442  1.00123.38           C
ATOM    142  O   ASN    20      52.963  39.324  -3.612  1.00123.38           O
ATOM    143  N   MET    21      53.330  38.697  -1.484  1.00118.73           N
ATOM    144  CA  MET    21      53.368  37.318  -1.882  1.00118.73           C
ATOM    145  CB  MET    21      53.571  36.374  -0.685  1.00118.73           C
ATOM    146  CG  MET    21      53.617  34.891  -1.065  1.00118.73           C
ATOM    147  SD  MET    21      53.805  33.753   0.342  1.00118.73           S
ATOM    148  CE  MET    21      55.539  34.176   0.678  1.00118.73           C
ATOM    149  C   MET    21      52.080  36.910  -2.535  1.00118.73           C
ATOM    150  O   MET    21      52.081  36.379  -3.644  1.00118.73           O
ATOM    151  N   GLY    22      50.943  37.189  -1.874  1.00140.59           N
ATOM    152  CA  GLY    22      49.652  36.774  -2.343  1.00140.59           C
ATOM    153  C   GLY    22      49.337  37.474  -3.607  1.00140.59           C
ATOM    154  O   GLY    22      48.661  36.932  -4.480  1.00140.59           O
ATOM    155  N   LYS    23      49.804  38.725  -3.704  1.00230.38           N
ATOM    156  CA  LYS    23      49.551  39.540  -4.842  1.00230.38           C
ATOM    157  CB  LYS    23      50.261  40.896  -4.748  1.00230.38           C
ATOM    158  CG  LYS    23      50.007  41.791  -5.957  1.00230.38           C
ATOM    159  CD  LYS    23      50.543  43.209  -5.775  1.00230.38           C
ATOM    160  CE  LYS    23      50.130  44.164  -6.894  1.00230.38           C
ATOM    161  NZ  LYS    23      48.732  44.602  -6.684  1.00230.38           N
ATOM    162  C   LYS    23      50.134  38.834  -6.003  1.00230.38           C
ATOM    163  O   LYS    23      49.512  38.768  -7.056  1.00230.38           O
ATOM    164  N   MET    24      51.289  38.188  -5.776  1.00145.41           N
ATOM    165  CA  MET    24      52.130  37.604  -6.775  1.00145.41           C
ATOM    166  CB  MET    24      53.299  36.800  -6.177  1.00145.41           C
ATOM    167  CG  MET    24      54.294  37.613  -5.350  1.00145.41           C
ATOM    168  SD  MET    24      55.617  36.609  -4.606  1.00145.41           S
ATOM    169  CE  MET    24      56.317  37.961  -3.617  1.00145.41           C
ATOM    170  C   MET    24      51.369  36.628  -7.577  1.00145.41           C
ATOM    171  O   MET    24      51.650  36.492  -8.763  1.00145.41           O
ATOM    172  N   GLY    25      50.435  35.874  -6.975  1.00 69.55           N
ATOM    173  CA  GLY    25      49.831  34.906  -7.836  1.00 69.55           C
ATOM    174  C   GLY    25      49.112  35.574  -8.978  1.00 69.55           C
ATOM    175  O   GLY    25      49.471  35.390 -10.141  1.00 69.55           O
ATOM    176  N   LEU    26      48.130  36.439  -8.680  1.00114.25           N
ATOM    177  CA  LEU    26      47.398  37.025  -9.766  1.00114.25           C
ATOM    178  CB  LEU    26      46.151  37.797  -9.294  1.00114.25           C
ATOM    179  CG  LEU    26      45.102  36.918  -8.583  1.00114.25           C
ATOM    180  CD1 LEU    26      44.535  35.849  -9.531  1.00114.25           C
ATOM    181  CD2 LEU    26      45.645  36.333  -7.268  1.00114.25           C
ATOM    182  C   LEU    26      48.262  37.987 -10.506  1.00114.25           C
ATOM    183  O   LEU    26      48.362  37.970 -11.735  1.00114.25           O
ATOM    184  N   ASP    27      48.942  38.841  -9.732  1.00 70.72           N
ATOM    185  CA  ASP    27      49.693  39.927 -10.267  1.00 70.72           C
ATOM    186  CB  ASP    27      50.292  40.808  -9.159  1.00 70.72           C
ATOM    187  CG  ASP    27      50.868  42.055  -9.807  1.00 70.72           C
ATOM    188  OD1 ASP    27      50.733  42.192 -11.052  1.00 70.72           O
ATOM    189  OD2 ASP    27      51.447  42.893  -9.066  1.00 70.72           O
ATOM    190  C   ASP    27      50.823  39.424 -11.095  1.00 70.72           C
ATOM    191  O   ASP    27      51.070  39.947 -12.177  1.00 70.72           O
ATOM    192  N   LEU    28      51.540  38.388 -10.630  1.00142.91           N
ATOM    193  CA  LEU    28      52.710  38.014 -11.366  1.00142.91           C
ATOM    194  CB  LEU    28      53.540  36.902 -10.704  1.00142.91           C
ATOM    195  CG  LEU    28      54.192  37.326  -9.376  1.00142.91           C
ATOM    196  CD1 LEU    28      55.046  36.189  -8.792  1.00142.91           C
ATOM    197  CD2 LEU    28      54.967  38.645  -9.527  1.00142.91           C
ATOM    198  C   LEU    28      52.350  37.526 -12.730  1.00142.91           C
ATOM    199  O   LEU    28      52.932  37.967 -13.722  1.00142.91           O
ATOM    200  N   VAL    29      51.368  36.609 -12.820  1.00 87.49           N
ATOM    201  CA  VAL    29      51.034  36.053 -14.093  1.00 87.49           C
ATOM    202  CB  VAL    29      50.007  34.964 -14.009  1.00 87.49           C
ATOM    203  CG1 VAL    29      49.624  34.540 -15.437  1.00 87.49           C
ATOM    204  CG2 VAL    29      50.589  33.817 -13.163  1.00 87.49           C
ATOM    205  C   VAL    29      50.496  37.134 -14.969  1.00 87.49           C
ATOM    206  O   VAL    29      50.902  37.271 -16.121  1.00 87.49           O
ATOM    207  N   SER    30      49.582  37.955 -14.424  1.00142.78           N
ATOM    208  CA  SER    30      48.969  38.983 -15.208  1.00142.78           C
ATOM    209  CB  SER    30      47.925  39.785 -14.411  1.00142.78           C
ATOM    210  OG  SER    30      47.341  40.789 -15.228  1.00142.78           O
ATOM    211  C   SER    30      50.031  39.937 -15.666  1.00142.78           C
ATOM    212  O   SER    30      50.079  40.298 -16.838  1.00142.78           O
ATOM    213  N   CYS    31      50.930  40.349 -14.754  1.00223.84           N
ATOM    214  CA  CYS    31      51.937  41.311 -15.098  1.00223.84           C
ATOM    215  CB  CYS    31      52.387  42.159 -13.900  1.00223.84           C
ATOM    216  SG  CYS    31      53.509  41.221 -12.829  1.00223.84           S
ATOM    217  C   CYS    31      53.152  40.570 -15.546  1.00223.84           C
ATOM    218  O   CYS    31      54.260  41.109 -15.555  1.00223.84           O
ATOM    219  N   LYS    32      52.956  39.314 -15.972  1.00178.57           N
ATOM    220  CA  LYS    32      54.037  38.450 -16.334  1.00178.57           C
ATOM    221  CB  LYS    32      53.590  37.008 -16.620  1.00178.57           C
ATOM    222  CG  LYS    32      54.752  36.015 -16.669  1.00178.57           C
ATOM    223  CD  LYS    32      55.327  35.689 -15.288  1.00178.57           C
ATOM    224  CE  LYS    32      55.845  36.916 -14.538  1.00178.57           C
ATOM    225  NZ  LYS    32      56.085  36.579 -13.117  1.00178.57           N
ATOM    226  C   LYS    32      54.736  38.924 -17.571  1.00178.57           C
ATOM    227  O   LYS    32      55.951  38.762 -17.678  1.00178.57           O
ATOM    228  N   ILE    33      54.004  39.512 -18.542  1.00152.78           N
ATOM    229  CA  ILE    33      54.632  39.802 -19.802  1.00152.78           C
ATOM    230  CB  ILE    33      53.706  40.469 -20.778  1.00152.78           C
ATOM    231  CG1 ILE    33      52.498  39.563 -21.077  1.00152.78           C
ATOM    232  CG2 ILE    33      54.525  40.835 -22.027  1.00152.78           C
ATOM    233  CD1 ILE    33      52.877  38.206 -21.669  1.00152.78           C
ATOM    234  C   ILE    33      55.783  40.722 -19.577  1.00152.78           C
ATOM    235  O   ILE    33      56.915  40.407 -19.943  1.00152.78           O
ATOM    236  N   SER    34      55.535  41.876 -18.941  1.00233.63           N
ATOM    237  CA  SER    34      56.632  42.689 -18.529  1.00233.63           C
ATOM    238  CB  SER    34      56.494  44.169 -18.919  1.00233.63           C
ATOM    239  OG  SER    34      56.526  44.308 -20.331  1.00233.63           O
ATOM    240  C   SER    34      56.502  42.605 -17.063  1.00233.63           C
ATOM    241  O   SER    34      55.768  43.385 -16.459  1.00233.63           O
ATOM    242  N   LYS    35      57.231  41.660 -16.447  1.00261.27           N
ATOM    243  CA  LYS    35      56.965  41.453 -15.064  1.00261.27           C
ATOM    244  CB  LYS    35      57.392  40.069 -14.542  1.00261.27           C
ATOM    245  CG  LYS    35      58.888  39.776 -14.626  1.00261.27           C
ATOM    246  CD  LYS    35      59.278  38.512 -13.860  1.00261.27           C
ATOM    247  CE  LYS    35      58.921  38.571 -12.373  1.00261.27           C
ATOM    248  NZ  LYS    35      59.289  37.300 -11.711  1.00261.27           N
ATOM    249  C   LYS    35      57.623  42.518 -14.282  1.00261.27           C
ATOM    250  O   LYS    35      58.772  42.406 -13.856  1.00261.27           O
ATOM    251  N   GLU    36      56.872  43.611 -14.096  1.00102.08           N
ATOM    252  CA  GLU    36      57.345  44.657 -13.263  1.00102.08           C
ATOM    253  CB  GLU    36      56.402  45.870 -13.214  1.00102.08           C
ATOM    254  CG  GLU    36      56.423  46.717 -14.486  1.00102.08           C
ATOM    255  CD  GLU    36      57.721  47.510 -14.479  1.00102.08           C
ATOM    256  OE1 GLU    36      58.803  46.868 -14.392  1.00102.08           O
ATOM    257  OE2 GLU    36      57.646  48.764 -14.549  1.00102.08           O
ATOM    258  C   GLU    36      57.342  44.039 -11.918  1.00102.08           C
ATOM    259  O   GLU    36      58.212  44.282 -11.089  1.00102.08           O
ATOM    260  N   CYS    37      56.340  43.181 -11.684  1.00 75.43           N
ATOM    261  CA  CYS    37      56.219  42.579 -10.398  1.00 75.43           C
ATOM    262  CB  CYS    37      55.054  41.590 -10.320  1.00 75.43           C
ATOM    263  SG  CYS    37      53.587  42.293 -11.113  1.00 75.43           S
ATOM    264  C   CYS    37      57.498  41.807 -10.109  1.00 75.43           C
ATOM    265  O   CYS    37      57.705  40.750 -10.765  1.00 75.43           O
ATOM    266  OXT CYS    37      58.278  42.252  -9.227  1.00 75.43           O
TER     267      CYS    37
END
