# Supplementary material for: Prediction of Anticancer Peptides with High Efficacy and Low Toxicity by Hybrid Model Based on 3D Structure of Peptides
Source: Int J Mol Sci. 2021 May 26;22(11):5630. doi: 10.3390/ijms22115630 (PMC8198792; doi:10.3390/ijms22115630)
Supplement: Supplementary file 1 [file ijms-22-05630-s001.zip › Supplement2(Datasets)/ACPs(PDB)/D1/PDB(Negative)/(177)NL_satpdb12295.pdb]

ATOM      1  N   ILE     1      -6.127 -13.502  -4.424  1.00  0.00           N  
ATOM      2  H   ILE     1      -6.327 -13.174  -3.490  1.00  0.00           H  
ATOM      3  CA  ILE     1      -5.866 -12.532  -5.466  1.00  0.00           C  
ATOM      4  HA  ILE     1      -5.070 -12.979  -6.061  1.00  0.00           H  
ATOM      5  CB  ILE     1      -7.051 -12.447  -6.463  1.00  0.00           C  
ATOM      6  HB  ILE     1      -7.274 -13.486  -6.702  1.00  0.00           H  
ATOM      7  CG2 ILE     1      -8.276 -11.909  -5.699  1.00  0.00           C  
ATOM      8 HG21 ILE     1      -9.223 -12.094  -6.206  1.00  0.00           H  
ATOM      9 HG22 ILE     1      -8.469 -12.368  -4.730  1.00  0.00           H  
ATOM     10 HG23 ILE     1      -8.048 -10.845  -5.621  1.00  0.00           H  
ATOM     11  CG1 ILE     1      -6.883 -11.666  -7.788  1.00  0.00           C  
ATOM     12 HG12 ILE     1      -7.869 -11.756  -8.246  1.00  0.00           H  
ATOM     13 HG13 ILE     1      -6.649 -10.616  -7.614  1.00  0.00           H  
ATOM     14  CD1 ILE     1      -5.836 -12.241  -8.751  1.00  0.00           C  
ATOM     15 HD11 ILE     1      -5.956 -13.314  -8.900  1.00  0.00           H  
ATOM     16 HD12 ILE     1      -6.066 -11.809  -9.724  1.00  0.00           H  
ATOM     17 HD13 ILE     1      -4.822 -11.993  -8.437  1.00  0.00           H  
ATOM     18  C   ILE     1      -5.066 -11.270  -5.017  1.00  0.00           C  
ATOM     19  O   ILE     1      -5.345 -10.736  -3.989  1.00  0.00           O  
ATOM     20  N   LEU     2      -4.203 -10.713  -5.873  1.00  0.00           N  
ATOM     21  H   LEU     2      -4.203 -11.091  -6.810  1.00  0.00           H  
ATOM     22  CA  LEU     2      -3.422  -9.494  -5.738  1.00  0.00           C  
ATOM     23  HA  LEU     2      -4.016  -8.587  -5.625  1.00  0.00           H  
ATOM     24  CB  LEU     2      -2.497  -9.674  -4.491  1.00  0.00           C  
ATOM     25  HB2 LEU     2      -3.164  -9.909  -3.660  1.00  0.00           H  
ATOM     26  HB3 LEU     2      -1.788 -10.497  -4.581  1.00  0.00           H  
ATOM     27  CG  LEU     2      -1.693  -8.483  -4.047  1.00  0.00           C  
ATOM     28  HG  LEU     2      -1.048  -8.384  -4.921  1.00  0.00           H  
ATOM     29  CD1 LEU     2      -2.478  -7.183  -3.828  1.00  0.00           C  
ATOM     30 HD11 LEU     2      -2.942  -6.879  -4.767  1.00  0.00           H  
ATOM     31 HD12 LEU     2      -3.254  -7.406  -3.095  1.00  0.00           H  
ATOM     32 HD13 LEU     2      -1.741  -6.477  -3.446  1.00  0.00           H  
ATOM     33  CD2 LEU     2      -0.788  -8.794  -2.819  1.00  0.00           C  
ATOM     34 HD21 LEU     2      -0.213  -9.720  -2.793  1.00  0.00           H  
ATOM     35 HD22 LEU     2       0.019  -8.062  -2.781  1.00  0.00           H  
ATOM     36 HD23 LEU     2      -1.362  -8.731  -1.895  1.00  0.00           H  
ATOM     37  C   LEU     2      -2.711  -9.208  -7.073  1.00  0.00           C  
ATOM     38  O   LEU     2      -2.805  -8.162  -7.671  1.00  0.00           O  
ATOM     39  N   GLY     3      -1.885 -10.161  -7.470  1.00  0.00           N  
ATOM     40  H   GLY     3      -1.703 -10.888  -6.793  1.00  0.00           H  
ATOM     41  CA  GLY     3      -0.850 -10.062  -8.501  1.00  0.00           C  
ATOM     42  HA2 GLY     3      -1.310  -9.991  -9.487  1.00  0.00           H  
ATOM     43  HA3 GLY     3      -0.312  -9.135  -8.305  1.00  0.00           H  
ATOM     44  C   GLY     3       0.160 -11.221  -8.614  1.00  0.00           C  
ATOM     45  O   GLY     3       0.200 -12.057  -7.664  1.00  0.00           O  
ATOM     46  N   PRO     4       0.879 -11.424  -9.768  1.00  0.00           N  
ATOM     47  CD  PRO     4       0.742 -10.536 -10.915  1.00  0.00           C  
ATOM     48  HD2 PRO     4       0.872  -9.509 -10.573  1.00  0.00           H  
ATOM     49  HD3 PRO     4      -0.240 -10.470 -11.382  1.00  0.00           H  
ATOM     50  CG  PRO     4       1.940 -10.853 -11.801  1.00  0.00           C  
ATOM     51  HG2 PRO     4       1.688 -10.718 -12.852  1.00  0.00           H  
ATOM     52  HG3 PRO     4       2.790 -10.185 -11.668  1.00  0.00           H  
ATOM     53  CB  PRO     4       2.195 -12.356 -11.444  1.00  0.00           C  
ATOM     54  HB2 PRO     4       3.206 -12.687 -11.679  1.00  0.00           H  
ATOM     55  HB3 PRO     4       1.486 -13.043 -11.906  1.00  0.00           H  
ATOM     56  CA  PRO     4       1.929 -12.373  -9.940  1.00  0.00           C  
ATOM     57  HA  PRO     4       1.508 -13.341  -9.666  1.00  0.00           H  
ATOM     58  C   PRO     4       3.204 -12.216  -9.021  1.00  0.00           C  
ATOM     59  O   PRO     4       4.165 -11.588  -9.517  1.00  0.00           O  
ATOM     60  N   VAL     5       3.071 -12.779  -7.783  1.00  0.00           N  
ATOM     61  H   VAL     5       2.148 -13.125  -7.561  1.00  0.00           H  
ATOM     62  CA  VAL     5       4.092 -12.808  -6.766  1.00  0.00           C  
ATOM     63  HA  VAL     5       4.986 -13.160  -7.281  1.00  0.00           H  
ATOM     64  CB  VAL     5       4.613 -11.384  -6.176  1.00  0.00           C  
ATOM     65  HB  VAL     5       4.912 -10.685  -6.957  1.00  0.00           H  
ATOM     66  CG1 VAL     5       3.638 -10.618  -5.236  1.00  0.00           C  
ATOM     67 HG11 VAL     5       4.134  -9.711  -4.889  1.00  0.00           H  
ATOM     68 HG12 VAL     5       2.740 -10.273  -5.749  1.00  0.00           H  
ATOM     69 HG13 VAL     5       3.522 -11.083  -4.257  1.00  0.00           H  
ATOM     70  CG2 VAL     5       5.912 -11.586  -5.416  1.00  0.00           C  
ATOM     71 HG21 VAL     5       6.506 -10.677  -5.321  1.00  0.00           H  
ATOM     72 HG22 VAL     5       5.687 -12.040  -4.451  1.00  0.00           H  
ATOM     73 HG23 VAL     5       6.527 -12.329  -5.924  1.00  0.00           H  
ATOM     74  C   VAL     5       3.685 -13.826  -5.711  1.00  0.00           C  
ATOM     75  O   VAL     5       2.513 -14.017  -5.368  1.00  0.00           O  
ATOM     76  N   LEU     6       4.634 -14.430  -5.048  1.00  0.00           N  
ATOM     77  H   LEU     6       5.609 -14.334  -5.293  1.00  0.00           H  
ATOM     78  CA  LEU     6       4.289 -15.421  -4.008  1.00  0.00           C  
ATOM     79  HA  LEU     6       3.536 -16.101  -4.408  1.00  0.00           H  
ATOM     80  CB  LEU     6       5.489 -16.222  -3.560  1.00  0.00           C  
ATOM     81  HB2 LEU     6       5.936 -16.644  -4.460  1.00  0.00           H  
ATOM     82  HB3 LEU     6       6.281 -15.590  -3.157  1.00  0.00           H  
ATOM     83  CG  LEU     6       5.230 -17.283  -2.519  1.00  0.00           C  
ATOM     84  HG  LEU     6       4.891 -16.800  -1.602  1.00  0.00           H  
ATOM     85  CD1 LEU     6       4.239 -18.342  -3.009  1.00  0.00           C  
ATOM     86 HD11 LEU     6       4.229 -19.171  -2.302  1.00  0.00           H  
ATOM     87 HD12 LEU     6       3.249 -17.885  -3.013  1.00  0.00           H  
ATOM     88 HD13 LEU     6       4.456 -18.701  -4.015  1.00  0.00           H  
ATOM     89  CD2 LEU     6       6.529 -17.938  -2.219  1.00  0.00           C  
ATOM     90 HD21 LEU     6       7.316 -17.187  -2.156  1.00  0.00           H  
ATOM     91 HD22 LEU     6       6.337 -18.522  -1.319  1.00  0.00           H  
ATOM     92 HD23 LEU     6       6.828 -18.606  -3.027  1.00  0.00           H  
ATOM     93  C   LEU     6       3.549 -14.843  -2.768  1.00  0.00           C  
ATOM     94  O   LEU     6       2.547 -15.432  -2.293  1.00  0.00           O  
ATOM     95  N   SER     7       3.933 -13.674  -2.289  1.00  0.00           N  
ATOM     96  H   SER     7       4.719 -13.190  -2.699  1.00  0.00           H  
ATOM     97  CA  SER     7       3.141 -12.865  -1.284  1.00  0.00           C  
ATOM     98  HA  SER     7       3.118 -13.343  -0.305  1.00  0.00           H  
ATOM     99  CB  SER     7       3.828 -11.511  -1.148  1.00  0.00           C  
ATOM    100  HB2 SER     7       3.421 -10.722  -1.782  1.00  0.00           H  
ATOM    101  HB3 SER     7       3.624 -11.152  -0.139  1.00  0.00           H  
ATOM    102  OG  SER     7       5.253 -11.554  -1.296  1.00  0.00           O  
ATOM    103  HG  SER     7       5.654 -10.803  -0.852  1.00  0.00           H  
ATOM    104  C   SER     7       1.630 -12.708  -1.520  1.00  0.00           C  
ATOM    105  O   SER     7       0.921 -12.238  -0.621  1.00  0.00           O  
ATOM    106  N   MET     8       1.124 -12.987  -2.731  1.00  0.00           N  
ATOM    107  H   MET     8       1.804 -13.212  -3.443  1.00  0.00           H  
ATOM    108  CA  MET     8      -0.321 -13.149  -3.029  1.00  0.00           C  
ATOM    109  HA  MET     8      -0.646 -12.121  -2.875  1.00  0.00           H  
ATOM    110  CB  MET     8      -0.557 -13.468  -4.527  1.00  0.00           C  
ATOM    111  HB2 MET     8      -0.106 -12.793  -5.254  1.00  0.00           H  
ATOM    112  HB3 MET     8      -0.107 -14.450  -4.671  1.00  0.00           H  
ATOM    113  CG  MET     8      -2.058 -13.500  -4.718  1.00  0.00           C  
ATOM    114  HG2 MET     8      -2.478 -14.362  -4.201  1.00  0.00           H  
ATOM    115  HG3 MET     8      -2.532 -12.625  -4.272  1.00  0.00           H  
ATOM    116  SD  MET     8      -2.494 -13.580  -6.432  1.00  0.00           S  
ATOM    117  CE  MET     8      -1.893 -15.235  -6.673  1.00  0.00           C  
ATOM    118  HE1 MET     8      -0.834 -15.113  -6.900  1.00  0.00           H  
ATOM    119  HE2 MET     8      -2.204 -15.843  -5.824  1.00  0.00           H  
ATOM    120  HE3 MET     8      -2.368 -15.561  -7.598  1.00  0.00           H  
ATOM    121  C   MET     8      -0.955 -14.146  -2.080  1.00  0.00           C  
ATOM    122  O   MET     8      -2.155 -14.094  -1.803  1.00  0.00           O  
ATOM    123  N   VAL     9      -0.176 -15.055  -1.442  1.00  0.00           N  
ATOM    124  H   VAL     9       0.812 -15.094  -1.651  1.00  0.00           H  
ATOM    125  CA  VAL     9      -0.745 -16.052  -0.475  1.00  0.00           C  
ATOM    126  HA  VAL     9      -1.454 -16.665  -1.032  1.00  0.00           H  
ATOM    127  CB  VAL     9       0.357 -17.102   0.008  1.00  0.00           C  
ATOM    128  HB  VAL     9       0.908 -17.401  -0.883  1.00  0.00           H  
ATOM    129  CG1 VAL     9       1.472 -16.418   0.873  1.00  0.00           C  
ATOM    130 HG11 VAL     9       1.003 -16.148   1.819  1.00  0.00           H  
ATOM    131 HG12 VAL     9       2.316 -17.106   0.907  1.00  0.00           H  
ATOM    132 HG13 VAL     9       1.784 -15.538   0.311  1.00  0.00           H  
ATOM    133  CG2 VAL     9      -0.307 -18.245   0.724  1.00  0.00           C  
ATOM    134 HG21 VAL     9      -1.158 -18.542   0.111  1.00  0.00           H  
ATOM    135 HG22 VAL     9       0.368 -19.099   0.778  1.00  0.00           H  
ATOM    136 HG23 VAL     9      -0.509 -17.960   1.756  1.00  0.00           H  
ATOM    137  C   VAL     9      -1.329 -15.281   0.749  1.00  0.00           C  
ATOM    138  O   VAL     9      -2.237 -15.836   1.366  1.00  0.00           O  
ATOM    139  N   GLY    10      -0.917 -14.076   1.044  1.00  0.00           N  
ATOM    140  H   GLY    10      -0.160 -13.760   0.456  1.00  0.00           H  
ATOM    141  CA  GLY    10      -1.479 -13.184   2.117  1.00  0.00           C  
ATOM    142  HA2 GLY    10      -1.444 -13.658   3.098  1.00  0.00           H  
ATOM    143  HA3 GLY    10      -0.838 -12.303   2.131  1.00  0.00           H  
ATOM    144  C   GLY    10      -2.969 -12.995   1.922  1.00  0.00           C  
ATOM    145  O   GLY    10      -3.726 -13.272   2.829  1.00  0.00           O  
ATOM    146  N   SER    11      -3.412 -12.692   0.684  1.00  0.00           N  
ATOM    147  H   SER    11      -2.811 -12.368  -0.060  1.00  0.00           H  
ATOM    148  CA  SER    11      -4.878 -12.647   0.365  1.00  0.00           C  
ATOM    149  HA  SER    11      -5.396 -12.502   1.313  1.00  0.00           H  
ATOM    150  CB  SER    11      -5.185 -11.482  -0.598  1.00  0.00           C  
ATOM    151  HB2 SER    11      -6.178 -11.576  -1.039  1.00  0.00           H  
ATOM    152  HB3 SER    11      -5.124 -10.513  -0.101  1.00  0.00           H  
ATOM    153  OG  SER    11      -4.339 -11.418  -1.639  1.00  0.00           O  
ATOM    154  HG  SER    11      -4.690 -10.891  -2.361  1.00  0.00           H  
ATOM    155  C   SER    11      -5.632 -13.825  -0.172  1.00  0.00           C  
ATOM    156  O   SER    11      -6.818 -13.916   0.001  1.00  0.00           O  
ATOM    157  N   ALA    12      -4.965 -14.817  -0.824  1.00  0.00           N  
ATOM    158  H   ALA    12      -4.033 -14.643  -1.172  1.00  0.00           H  
ATOM    159  CA  ALA    12      -5.668 -15.889  -1.551  1.00  0.00           C  
ATOM    160  HA  ALA    12      -6.528 -15.520  -2.110  1.00  0.00           H  
ATOM    161  CB  ALA    12      -4.679 -16.519  -2.536  1.00  0.00           C  
ATOM    162  HB1 ALA    12      -4.249 -15.743  -3.169  1.00  0.00           H  
ATOM    163  HB2 ALA    12      -3.847 -16.970  -1.996  1.00  0.00           H  
ATOM    164  HB3 ALA    12      -5.225 -17.206  -3.183  1.00  0.00           H  
ATOM    165  C   ALA    12      -6.142 -16.984  -0.563  1.00  0.00           C  
ATOM    166  O   ALA    12      -7.268 -17.529  -0.703  1.00  0.00           O  
ATOM    167  N   LEU    13      -5.252 -17.361   0.360  1.00  0.00           N  
ATOM    168  H   LEU    13      -4.352 -16.903   0.399  1.00  0.00           H  
ATOM    169  CA  LEU    13      -5.560 -18.315   1.407  1.00  0.00           C  
ATOM    170  HA  LEU    13      -6.399 -18.993   1.254  1.00  0.00           H  
ATOM    171  CB  LEU    13      -4.324 -19.116   1.744  1.00  0.00           C  
ATOM    172  HB2 LEU    13      -3.890 -19.500   0.822  1.00  0.00           H  
ATOM    173  HB3 LEU    13      -3.647 -18.416   2.234  1.00  0.00           H  
ATOM    174  CG  LEU    13      -4.613 -20.256   2.796  1.00  0.00           C  
ATOM    175  HG  LEU    13      -5.601 -20.299   3.255  1.00  0.00           H  
ATOM    176  CD1 LEU    13      -4.505 -21.596   2.143  1.00  0.00           C  
ATOM    177 HD11 LEU    13      -5.048 -21.827   1.227  1.00  0.00           H  
ATOM    178 HD12 LEU    13      -3.526 -21.853   1.739  1.00  0.00           H  
ATOM    179 HD13 LEU    13      -4.667 -22.419   2.839  1.00  0.00           H  
ATOM    180  CD2 LEU    13      -3.577 -20.303   3.935  1.00  0.00           C  
ATOM    181 HD21 LEU    13      -2.596 -20.057   3.530  1.00  0.00           H  
ATOM    182 HD22 LEU    13      -3.927 -19.621   4.710  1.00  0.00           H  
ATOM    183 HD23 LEU    13      -3.543 -21.284   4.409  1.00  0.00           H  
ATOM    184  C   LEU    13      -6.069 -17.424   2.581  1.00  0.00           C  
ATOM    185  O   LEU    13      -7.179 -17.686   3.051  1.00  0.00           O  
ATOM    186  N   GLY    14      -5.301 -16.473   3.021  1.00  0.00           N  
ATOM    187  H   GLY    14      -4.587 -16.193   2.363  1.00  0.00           H  
ATOM    188  CA  GLY    14      -5.649 -15.482   4.135  1.00  0.00           C  
ATOM    189  HA2 GLY    14      -6.095 -16.047   4.953  1.00  0.00           H  
ATOM    190  HA3 GLY    14      -4.702 -14.980   4.335  1.00  0.00           H  
ATOM    191  C   GLY    14      -6.681 -14.395   3.946  1.00  0.00           C  
ATOM    192  O   GLY    14      -7.566 -14.631   3.167  1.00  0.00           O  
ATOM    193  N   GLY    15      -6.547 -13.248   4.581  1.00  0.00           N  
ATOM    194  H   GLY    15      -5.719 -13.090   5.137  1.00  0.00           H  
ATOM    195  CA  GLY    15      -7.223 -12.034   4.051  1.00  0.00           C  
ATOM    196  HA2 GLY    15      -6.704 -11.141   4.398  1.00  0.00           H  
ATOM    197  HA3 GLY    15      -7.099 -12.092   2.970  1.00  0.00           H  
ATOM    198  C   GLY    15      -8.728 -11.996   4.414  1.00  0.00           C  
ATOM    199  O   GLY    15      -9.277 -10.875   4.431  1.00  0.00           O  
ATOM    200  N   LEU    16      -9.419 -13.129   4.673  1.00  0.00           N  
ATOM    201  H   LEU    16      -8.927 -14.007   4.595  1.00  0.00           H  
ATOM    202  CA  LEU    16     -10.796 -13.224   5.202  1.00  0.00           C  
ATOM    203  HA  LEU    16     -11.126 -12.339   5.746  1.00  0.00           H  
ATOM    204  CB  LEU    16     -11.823 -13.343   3.983  1.00  0.00           C  
ATOM    205  HB2 LEU    16     -11.522 -14.144   3.308  1.00  0.00           H  
ATOM    206  HB3 LEU    16     -12.788 -13.743   4.296  1.00  0.00           H  
ATOM    207  CG  LEU    16     -12.150 -12.127   3.149  1.00  0.00           C  
ATOM    208  HG  LEU    16     -11.176 -11.716   2.886  1.00  0.00           H  
ATOM    209  CD1 LEU    16     -12.881 -12.672   1.861  1.00  0.00           C  
ATOM    210 HD11 LEU    16     -12.073 -13.105   1.270  1.00  0.00           H  
ATOM    211 HD12 LEU    16     -13.642 -13.432   2.034  1.00  0.00           H  
ATOM    212 HD13 LEU    16     -13.319 -11.833   1.320  1.00  0.00           H  
ATOM    213  CD2 LEU    16     -13.034 -11.142   3.967  1.00  0.00           C  
ATOM    214 HD21 LEU    16     -13.227 -10.314   3.285  1.00  0.00           H  
ATOM    215 HD22 LEU    16     -13.966 -11.692   4.100  1.00  0.00           H  
ATOM    216 HD23 LEU    16     -12.628 -10.880   4.944  1.00  0.00           H  
ATOM    217  C   LEU    16     -10.868 -14.440   6.175  1.00  0.00           C  
ATOM    218  O   LEU    16      -9.802 -15.075   6.432  1.00  0.00           O  
ATOM    219  N   ILE    17     -12.081 -14.823   6.640  1.00  0.00           N  
ATOM    220  H   ILE    17     -12.853 -14.178   6.548  1.00  0.00           H  
ATOM    221  CA  ILE    17     -12.338 -16.153   7.364  1.00  0.00           C  
ATOM    222  HA  ILE    17     -11.800 -15.913   8.281  1.00  0.00           H  
ATOM    223  CB  ILE    17     -13.831 -16.210   7.775  1.00  0.00           C  
ATOM    224  HB  ILE    17     -14.161 -15.357   8.367  1.00  0.00           H  
ATOM    225  CG2 ILE    17     -14.705 -16.326   6.569  1.00  0.00           C  
ATOM    226 HG21 ILE    17     -14.751 -15.497   5.863  1.00  0.00           H  
ATOM    227 HG22 ILE    17     -14.558 -17.315   6.133  1.00  0.00           H  
ATOM    228 HG23 ILE    17     -15.718 -16.325   6.970  1.00  0.00           H  
ATOM    229  CG1 ILE    17     -14.165 -17.501   8.576  1.00  0.00           C  
ATOM    230 HG12 ILE    17     -15.244 -17.492   8.732  1.00  0.00           H  
ATOM    231 HG13 ILE    17     -13.849 -18.325   7.936  1.00  0.00           H  
ATOM    232  CD1 ILE    17     -13.385 -17.521   9.908  1.00  0.00           C  
ATOM    233 HD11 ILE    17     -13.682 -18.316  10.592  1.00  0.00           H  
ATOM    234 HD12 ILE    17     -12.313 -17.709   9.841  1.00  0.00           H  
ATOM    235 HD13 ILE    17     -13.560 -16.500  10.247  1.00  0.00           H  
ATOM    236  C   ILE    17     -11.722 -17.385   6.632  1.00  0.00           C  
ATOM    237  O   ILE    17     -11.374 -18.369   7.322  1.00  0.00           O  
ATOM    238  N   LYS    18     -11.580 -17.335   5.302  1.00  0.00           N  
ATOM    239  H   LYS    18     -11.948 -16.507   4.856  1.00  0.00           H  
ATOM    240  CA  LYS    18     -10.878 -18.274   4.346  1.00  0.00           C  
ATOM    241  HA  LYS    18     -11.524 -19.093   4.031  1.00  0.00           H  
ATOM    242  CB  LYS    18     -10.484 -17.453   3.092  1.00  0.00           C  
ATOM    243  HB2 LYS    18      -9.912 -16.578   3.402  1.00  0.00           H  
ATOM    244  HB3 LYS    18      -9.957 -18.165   2.457  1.00  0.00           H  
ATOM    245  CG  LYS    18     -11.686 -16.935   2.228  1.00  0.00           C  
ATOM    246  HG2 LYS    18     -12.326 -17.760   1.915  1.00  0.00           H  
ATOM    247  HG3 LYS    18     -12.273 -16.215   2.798  1.00  0.00           H  
ATOM    248  CD  LYS    18     -11.195 -16.448   0.847  1.00  0.00           C  
ATOM    249  HD2 LYS    18     -11.083 -17.314   0.193  1.00  0.00           H  
ATOM    250  HD3 LYS    18     -12.015 -15.833   0.476  1.00  0.00           H  
ATOM    251  CE  LYS    18     -10.062 -15.384   0.832  1.00  0.00           C  
ATOM    252  HE2 LYS    18     -10.078 -14.856  -0.122  1.00  0.00           H  
ATOM    253  HE3 LYS    18     -10.180 -14.671   1.648  1.00  0.00           H  
ATOM    254  NZ  LYS    18      -8.648 -15.898   0.850  1.00  0.00           N  
ATOM    255  HZ1 LYS    18      -7.993 -15.132   0.784  1.00  0.00           H  
ATOM    256  HZ2 LYS    18      -8.482 -16.394   1.714  1.00  0.00           H  
ATOM    257  HZ3 LYS    18      -8.442 -16.543   0.100  1.00  0.00           H  
ATOM    258  C   LYS    18      -9.626 -18.919   4.955  1.00  0.00           C  
ATOM    259  O   LYS    18      -9.233 -19.933   4.440  1.00  0.00           O  
ATOM    260  N   LYS    19      -8.944 -18.417   5.984  1.00  0.00           N  
ATOM    261  H   LYS    19      -9.252 -17.520   6.330  1.00  0.00           H  
ATOM    262  CA  LYS    19      -7.717 -18.889   6.649  1.00  0.00           C  
ATOM    263  HA  LYS    19      -6.934 -19.027   5.904  1.00  0.00           H  
ATOM    264  CB  LYS    19      -7.096 -17.868   7.665  1.00  0.00           C  
ATOM    265  HB2 LYS    19      -6.819 -16.968   7.115  1.00  0.00           H  
ATOM    266  HB3 LYS    19      -7.769 -17.577   8.472  1.00  0.00           H  
ATOM    267  CG  LYS    19      -5.761 -18.334   8.236  1.00  0.00           C  
ATOM    268  HG2 LYS    19      -5.510 -19.372   8.018  1.00  0.00           H  
ATOM    269  HG3 LYS    19      -5.010 -17.664   7.820  1.00  0.00           H  
ATOM    270  CD  LYS    19      -5.546 -18.191   9.729  1.00  0.00           C  
ATOM    271  HD2 LYS    19      -4.528 -18.496   9.969  1.00  0.00           H  
ATOM    272  HD3 LYS    19      -5.770 -17.142   9.924  1.00  0.00           H  
ATOM    273  CE  LYS    19      -6.517 -19.053  10.529  1.00  0.00           C  
ATOM    274  HE2 LYS    19      -6.423 -18.718  11.561  1.00  0.00           H  
ATOM    275  HE3 LYS    19      -7.536 -18.764  10.273  1.00  0.00           H  
ATOM    276  NZ  LYS    19      -6.171 -20.467  10.336  1.00  0.00           N  
ATOM    277  HZ1 LYS    19      -6.826 -21.060  10.826  1.00  0.00           H  
ATOM    278  HZ2 LYS    19      -6.336 -20.701   9.367  1.00  0.00           H  
ATOM    279  HZ3 LYS    19      -5.211 -20.687  10.556  1.00  0.00           H  
ATOM    280  C   LYS    19      -8.001 -20.198   7.348  1.00  0.00           C  
ATOM    281  O   LYS    19      -8.447 -20.321   8.485  1.00  0.00           O  
ATOM    282  N   ILE    20      -7.897 -21.315   6.678  1.00  0.00           N  
ATOM    283  H   ILE    20      -7.629 -21.270   5.706  1.00  0.00           H  
ATOM    284  CA  ILE    20      -8.197 -22.710   7.135  1.00  0.00           C  
ATOM    285  HA  ILE    20      -8.947 -22.605   7.919  1.00  0.00           H  
ATOM    286  CB  ILE    20      -8.670 -23.603   5.965  1.00  0.00           C  
ATOM    287  HB  ILE    20      -9.641 -23.232   5.637  1.00  0.00           H  
ATOM    288  CG2 ILE    20      -7.771 -23.370   4.740  1.00  0.00           C  
ATOM    289 HG21 ILE    20      -8.133 -24.029   3.951  1.00  0.00           H  
ATOM    290 HG22 ILE    20      -7.916 -22.342   4.406  1.00  0.00           H  
ATOM    291 HG23 ILE    20      -6.709 -23.530   4.924  1.00  0.00           H  
ATOM    292  CG1 ILE    20      -8.783 -25.144   6.127  1.00  0.00           C  
ATOM    293 HG12 ILE    20      -9.486 -25.614   5.439  1.00  0.00           H  
ATOM    294 HG13 ILE    20      -7.795 -25.604   6.084  1.00  0.00           H  
ATOM    295  CD1 ILE    20      -9.357 -25.446   7.531  1.00  0.00           C  
ATOM    296 HD11 ILE    20      -9.549 -26.508   7.685  1.00  0.00           H  
ATOM    297 HD12 ILE    20      -8.622 -25.125   8.269  1.00  0.00           H  
ATOM    298 HD13 ILE    20     -10.286 -24.913   7.735  1.00  0.00           H  
ATOM    299  C   ILE    20      -7.050 -23.308   7.988  1.00  0.00           C  
ATOM    300  O   ILE    20      -6.237 -22.605   8.593  1.00  0.00           O  
TER   
END   
