# Supplementary material for: Prediction of Anticancer Peptides with High Efficacy and Low Toxicity by Hybrid Model Based on 3D Structure of Peptides
Source: Int J Mol Sci. 2021 May 26;22(11):5630. doi: 10.3390/ijms22115630 (PMC8198792; doi:10.3390/ijms22115630)
Supplement: Supplementary file 1 [file ijms-22-05630-s001.zip › Supplement2(Datasets)/ACPs(PDB)/D1/PDB(Negative)/(178)NL_satpdb12298.pdb]

ATOM      1  N   ASN A   1      12.844  -5.008 -17.071  1.00  0.00           N  
ATOM      2  CA  ASN A   1      12.377  -4.399 -15.793  1.00  0.00           C  
ATOM      3  C   ASN A   1      12.631  -2.888 -15.803  1.00  0.00           C  
ATOM      4  O   ASN A   1      13.748  -2.438 -15.961  1.00  0.00           O  
ATOM      5  CB  ASN A   1      13.208  -5.079 -14.705  1.00  0.00           C  
ATOM      6  CG  ASN A   1      12.835  -6.561 -14.635  1.00  0.00           C  
ATOM      7  OD1 ASN A   1      11.670  -6.905 -14.608  1.00  0.00           O  
ATOM      8  ND2 ASN A   1      13.780  -7.461 -14.605  1.00  0.00           N  
ATOM      9  H1  ASN A   1      13.704  -4.520 -17.394  1.00  0.00           H  
ATOM     10  H2  ASN A   1      13.054  -6.015 -16.917  1.00  0.00           H  
ATOM     11  H3  ASN A   1      12.101  -4.915 -17.792  1.00  0.00           H  
ATOM     12  HA  ASN A   1      11.329  -4.604 -15.639  1.00  0.00           H  
ATOM     13  HB2 ASN A   1      14.257  -4.981 -14.940  1.00  0.00           H  
ATOM     14  HB3 ASN A   1      13.007  -4.611 -13.753  1.00  0.00           H  
ATOM     15 HD21 ASN A   1      14.721  -7.185 -14.627  1.00  0.00           H  
ATOM     16 HD22 ASN A   1      13.550  -8.412 -14.559  1.00  0.00           H  
ATOM     17  N   GLU A   2      11.601  -2.103 -15.638  1.00  0.00           N  
ATOM     18  CA  GLU A   2      11.776  -0.621 -15.640  1.00  0.00           C  
ATOM     19  C   GLU A   2      12.730  -0.168 -14.523  1.00  0.00           C  
ATOM     20  O   GLU A   2      13.553   0.699 -14.738  1.00  0.00           O  
ATOM     21  CB  GLU A   2      10.375  -0.053 -15.410  1.00  0.00           C  
ATOM     22  CG  GLU A   2       9.517  -0.294 -16.652  1.00  0.00           C  
ATOM     23  CD  GLU A   2       8.644  -1.531 -16.432  1.00  0.00           C  
ATOM     24  OE1 GLU A   2       8.876  -2.230 -15.459  1.00  0.00           O  
ATOM     25  OE2 GLU A   2       7.758  -1.758 -17.239  1.00  0.00           O  
ATOM     26  H   GLU A   2      10.709  -2.489 -15.514  1.00  0.00           H  
ATOM     27  HA  GLU A   2      12.146  -0.293 -16.598  1.00  0.00           H  
ATOM     28  HB2 GLU A   2       9.922  -0.542 -14.561  1.00  0.00           H  
ATOM     29  HB3 GLU A   2      10.444   1.008 -15.220  1.00  0.00           H  
ATOM     30  HG2 GLU A   2       8.886   0.565 -16.827  1.00  0.00           H  
ATOM     31  HG3 GLU A   2      10.156  -0.452 -17.508  1.00  0.00           H  
ATOM     32  N   PRO A   3      12.590  -0.757 -13.360  1.00  0.00           N  
ATOM     33  CA  PRO A   3      13.457  -0.376 -12.221  1.00  0.00           C  
ATOM     34  C   PRO A   3      14.848  -0.998 -12.371  1.00  0.00           C  
ATOM     35  O   PRO A   3      15.751  -0.714 -11.609  1.00  0.00           O  
ATOM     36  CB  PRO A   3      12.733  -0.948 -11.008  1.00  0.00           C  
ATOM     37  CG  PRO A   3      11.913  -2.084 -11.537  1.00  0.00           C  
ATOM     38  CD  PRO A   3      11.632  -1.811 -12.995  1.00  0.00           C  
ATOM     39  HA  PRO A   3      13.527   0.697 -12.137  1.00  0.00           H  
ATOM     40  HB2 PRO A   3      13.447  -1.308 -10.282  1.00  0.00           H  
ATOM     41  HB3 PRO A   3      12.094  -0.199 -10.566  1.00  0.00           H  
ATOM     42  HG2 PRO A   3      12.462  -3.009 -11.437  1.00  0.00           H  
ATOM     43  HG3 PRO A   3      10.983  -2.150 -10.991  1.00  0.00           H  
ATOM     44  HD2 PRO A   3      11.808  -2.701 -13.579  1.00  0.00           H  
ATOM     45  HD3 PRO A   3      10.619  -1.465 -13.126  1.00  0.00           H  
ATOM     46  N   VAL A   4      15.031  -1.842 -13.348  1.00  0.00           N  
ATOM     47  CA  VAL A   4      16.367  -2.475 -13.543  1.00  0.00           C  
ATOM     48  C   VAL A   4      16.805  -3.193 -12.264  1.00  0.00           C  
ATOM     49  O   VAL A   4      16.158  -3.106 -11.239  1.00  0.00           O  
ATOM     50  CB  VAL A   4      17.308  -1.312 -13.857  1.00  0.00           C  
ATOM     51  CG1 VAL A   4      18.717  -1.849 -14.120  1.00  0.00           C  
ATOM     52  CG2 VAL A   4      16.804  -0.572 -15.098  1.00  0.00           C  
ATOM     53  H   VAL A   4      14.292  -2.058 -13.956  1.00  0.00           H  
ATOM     54  HA  VAL A   4      16.342  -3.163 -14.373  1.00  0.00           H  
ATOM     55  HB  VAL A   4      17.333  -0.633 -13.018  1.00  0.00           H  
ATOM     56 HG11 VAL A   4      18.652  -2.785 -14.656  1.00  0.00           H  
ATOM     57 HG12 VAL A   4      19.270  -1.134 -14.711  1.00  0.00           H  
ATOM     58 HG13 VAL A   4      19.223  -2.007 -13.179  1.00  0.00           H  
ATOM     59 HG21 VAL A   4      16.346  -1.276 -15.776  1.00  0.00           H  
ATOM     60 HG22 VAL A   4      16.076   0.170 -14.803  1.00  0.00           H  
ATOM     61 HG23 VAL A   4      17.634  -0.086 -15.589  1.00  0.00           H  
ATOM     62  N   SER A   5      17.898  -3.904 -12.316  1.00  0.00           N  
ATOM     63  CA  SER A   5      18.377  -4.630 -11.104  1.00  0.00           C  
ATOM     64  C   SER A   5      18.832  -3.634 -10.031  1.00  0.00           C  
ATOM     65  O   SER A   5      18.823  -2.437 -10.237  1.00  0.00           O  
ATOM     66  CB  SER A   5      19.555  -5.474 -11.589  1.00  0.00           C  
ATOM     67  OG  SER A   5      20.653  -4.627 -11.893  1.00  0.00           O  
ATOM     68  H   SER A   5      18.404  -3.962 -13.153  1.00  0.00           H  
ATOM     69  HA  SER A   5      17.599  -5.270 -10.718  1.00  0.00           H  
ATOM     70  HB2 SER A   5      19.841  -6.170 -10.814  1.00  0.00           H  
ATOM     71  HB3 SER A   5      19.267  -6.021 -12.474  1.00  0.00           H  
ATOM     72  HG  SER A   5      21.461  -5.119 -11.731  1.00  0.00           H  
ATOM     73  N   CYS A   6      19.226  -4.123  -8.886  1.00  0.00           N  
ATOM     74  CA  CYS A   6      19.678  -3.209  -7.796  1.00  0.00           C  
ATOM     75  C   CYS A   6      20.906  -2.409  -8.242  1.00  0.00           C  
ATOM     76  O   CYS A   6      21.226  -1.380  -7.681  1.00  0.00           O  
ATOM     77  CB  CYS A   6      20.035  -4.132  -6.628  1.00  0.00           C  
ATOM     78  SG  CYS A   6      20.315  -3.139  -5.141  1.00  0.00           S  
ATOM     79  H   CYS A   6      19.222  -5.092  -8.741  1.00  0.00           H  
ATOM     80  HA  CYS A   6      18.880  -2.544  -7.508  1.00  0.00           H  
ATOM     81  HB2 CYS A   6      19.223  -4.822  -6.451  1.00  0.00           H  
ATOM     82  HB3 CYS A   6      20.931  -4.685  -6.866  1.00  0.00           H  
ATOM     83  N   ILE A   7      21.600  -2.876  -9.244  1.00  0.00           N  
ATOM     84  CA  ILE A   7      22.810  -2.144  -9.720  1.00  0.00           C  
ATOM     85  C   ILE A   7      22.451  -0.710 -10.120  1.00  0.00           C  
ATOM     86  O   ILE A   7      23.245   0.199  -9.982  1.00  0.00           O  
ATOM     87  CB  ILE A   7      23.295  -2.932 -10.937  1.00  0.00           C  
ATOM     88  CG1 ILE A   7      24.702  -2.468 -11.320  1.00  0.00           C  
ATOM     89  CG2 ILE A   7      22.343  -2.695 -12.111  1.00  0.00           C  
ATOM     90  CD1 ILE A   7      25.175  -3.238 -12.554  1.00  0.00           C  
ATOM     91  H   ILE A   7      21.329  -3.710  -9.681  1.00  0.00           H  
ATOM     92  HA  ILE A   7      23.573  -2.142  -8.957  1.00  0.00           H  
ATOM     93  HB  ILE A   7      23.316  -3.985 -10.698  1.00  0.00           H  
ATOM     94 HG12 ILE A   7      24.685  -1.410 -11.540  1.00  0.00           H  
ATOM     95 HG13 ILE A   7      25.378  -2.653 -10.499  1.00  0.00           H  
ATOM     96 HG21 ILE A   7      21.328  -2.641 -11.746  1.00  0.00           H  
ATOM     97 HG22 ILE A   7      22.600  -1.767 -12.601  1.00  0.00           H  
ATOM     98 HG23 ILE A   7      22.429  -3.510 -12.814  1.00  0.00           H  
ATOM     99 HD11 ILE A   7      24.824  -4.258 -12.499  1.00  0.00           H  
ATOM    100 HD12 ILE A   7      24.781  -2.769 -13.445  1.00  0.00           H  
ATOM    101 HD13 ILE A   7      26.255  -3.230 -12.591  1.00  0.00           H  
ATOM    102  N   ARG A   8      21.264  -0.498 -10.620  1.00  0.00           N  
ATOM    103  CA  ARG A   8      20.867   0.879 -11.031  1.00  0.00           C  
ATOM    104  C   ARG A   8      21.017   1.852  -9.859  1.00  0.00           C  
ATOM    105  O   ARG A   8      21.311   3.016 -10.041  1.00  0.00           O  
ATOM    106  CB  ARG A   8      19.401   0.764 -11.446  1.00  0.00           C  
ATOM    107  CG  ARG A   8      18.949   2.082 -12.076  1.00  0.00           C  
ATOM    108  CD  ARG A   8      17.473   1.983 -12.461  1.00  0.00           C  
ATOM    109  NE  ARG A   8      17.115   3.341 -12.958  1.00  0.00           N  
ATOM    110  CZ  ARG A   8      16.083   3.496 -13.739  1.00  0.00           C  
ATOM    111  NH1 ARG A   8      15.164   2.572 -13.791  1.00  0.00           N  
ATOM    112  NH2 ARG A   8      15.970   4.573 -14.466  1.00  0.00           N  
ATOM    113  H   ARG A   8      20.637  -1.243 -10.728  1.00  0.00           H  
ATOM    114  HA  ARG A   8      21.460   1.206 -11.868  1.00  0.00           H  
ATOM    115  HB2 ARG A   8      19.292  -0.035 -12.164  1.00  0.00           H  
ATOM    116  HB3 ARG A   8      18.797   0.553 -10.576  1.00  0.00           H  
ATOM    117  HG2 ARG A   8      19.081   2.885 -11.365  1.00  0.00           H  
ATOM    118  HG3 ARG A   8      19.539   2.281 -12.958  1.00  0.00           H  
ATOM    119  HD2 ARG A   8      17.337   1.250 -13.243  1.00  0.00           H  
ATOM    120  HD3 ARG A   8      16.875   1.729 -11.599  1.00  0.00           H  
ATOM    121  HE  ARG A   8      17.655   4.117 -12.698  1.00  0.00           H  
ATOM    122 HH11 ARG A   8      15.253   1.746 -13.233  1.00  0.00           H  
ATOM    123 HH12 ARG A   8      14.371   2.688 -14.389  1.00  0.00           H  
ATOM    124 HH21 ARG A   8      16.676   5.280 -14.426  1.00  0.00           H  
ATOM    125 HH22 ARG A   8      15.178   4.691 -15.065  1.00  0.00           H  
ATOM    126  N   ASN A   9      20.817   1.385  -8.660  1.00  0.00           N  
ATOM    127  CA  ASN A   9      20.949   2.287  -7.478  1.00  0.00           C  
ATOM    128  C   ASN A   9      22.402   2.744  -7.320  1.00  0.00           C  
ATOM    129  O   ASN A   9      22.674   3.827  -6.841  1.00  0.00           O  
ATOM    130  CB  ASN A   9      20.519   1.441  -6.280  1.00  0.00           C  
ATOM    131  CG  ASN A   9      19.093   0.935  -6.503  1.00  0.00           C  
ATOM    132  OD1 ASN A   9      18.756  -0.162  -6.104  1.00  0.00           O  
ATOM    133  ND2 ASN A   9      18.235   1.695  -7.127  1.00  0.00           N  
ATOM    134  H   ASN A   9      20.580   0.443  -8.535  1.00  0.00           H  
ATOM    135  HA  ASN A   9      20.296   3.138  -7.581  1.00  0.00           H  
ATOM    136  HB2 ASN A   9      21.188   0.599  -6.174  1.00  0.00           H  
ATOM    137  HB3 ASN A   9      20.553   2.042  -5.384  1.00  0.00           H  
ATOM    138 HD21 ASN A   9      18.507   2.580  -7.448  1.00  0.00           H  
ATOM    139 HD22 ASN A   9      17.320   1.380  -7.277  1.00  0.00           H  
ATOM    140  N   GLY A  10      23.335   1.928  -7.721  1.00  0.00           N  
ATOM    141  CA  GLY A  10      24.768   2.316  -7.594  1.00  0.00           C  
ATOM    142  C   GLY A  10      25.461   1.394  -6.589  1.00  0.00           C  
ATOM    143  O   GLY A  10      26.611   1.586  -6.247  1.00  0.00           O  
ATOM    144  H   GLY A  10      23.095   1.060  -8.105  1.00  0.00           H  
ATOM    145  HA2 GLY A  10      24.834   3.337  -7.249  1.00  0.00           H  
ATOM    146  HA3 GLY A  10      25.251   2.229  -8.556  1.00  0.00           H  
ATOM    147  N   GLY A  11      24.775   0.391  -6.114  1.00  0.00           N  
ATOM    148  CA  GLY A  11      25.401  -0.541  -5.134  1.00  0.00           C  
ATOM    149  C   GLY A  11      26.229  -1.581  -5.887  1.00  0.00           C  
ATOM    150  O   GLY A  11      26.325  -1.551  -7.098  1.00  0.00           O  
ATOM    151  H   GLY A  11      23.849   0.249  -6.403  1.00  0.00           H  
ATOM    152  HA2 GLY A  11      24.629  -1.038  -4.564  1.00  0.00           H  
ATOM    153  HA3 GLY A  11      26.041   0.016  -4.465  1.00  0.00           H  
ATOM    154  N   ILE A  12      26.829  -2.503  -5.185  1.00  0.00           N  
ATOM    155  CA  ILE A  12      27.647  -3.543  -5.873  1.00  0.00           C  
ATOM    156  C   ILE A  12      26.981  -4.912  -5.743  1.00  0.00           C  
ATOM    157  O   ILE A  12      26.074  -5.098  -4.956  1.00  0.00           O  
ATOM    158  CB  ILE A  12      28.996  -3.536  -5.155  1.00  0.00           C  
ATOM    159  CG1 ILE A  12      29.491  -2.097  -5.007  1.00  0.00           C  
ATOM    160  CG2 ILE A  12      30.008  -4.342  -5.972  1.00  0.00           C  
ATOM    161  CD1 ILE A  12      29.525  -1.427  -6.382  1.00  0.00           C  
ATOM    162  H   ILE A  12      26.740  -2.514  -4.209  1.00  0.00           H  
ATOM    163  HA  ILE A  12      27.781  -3.288  -6.911  1.00  0.00           H  
ATOM    164  HB  ILE A  12      28.885  -3.982  -4.177  1.00  0.00           H  
ATOM    165 HG12 ILE A  12      28.823  -1.551  -4.357  1.00  0.00           H  
ATOM    166 HG13 ILE A  12      30.484  -2.099  -4.583  1.00  0.00           H  
ATOM    167 HG21 ILE A  12      30.113  -3.900  -6.952  1.00  0.00           H  
ATOM    168 HG22 ILE A  12      30.964  -4.335  -5.469  1.00  0.00           H  
ATOM    169 HG23 ILE A  12      29.661  -5.360  -6.071  1.00  0.00           H  
ATOM    170 HD11 ILE A  12      29.696  -2.175  -7.142  1.00  0.00           H  
ATOM    171 HD12 ILE A  12      28.581  -0.935  -6.567  1.00  0.00           H  
ATOM    172 HD13 ILE A  12      30.322  -0.698  -6.408  1.00  0.00           H  
ATOM    173  N   CYS A  13      27.421  -5.874  -6.506  1.00  0.00           N  
ATOM    174  CA  CYS A  13      26.804  -7.228  -6.414  1.00  0.00           C  
ATOM    175  C   CYS A  13      27.863  -8.260  -6.020  1.00  0.00           C  
ATOM    176  O   CYS A  13      29.038  -8.092  -6.279  1.00  0.00           O  
ATOM    177  CB  CYS A  13      26.245  -7.549  -7.809  1.00  0.00           C  
ATOM    178  SG  CYS A  13      25.641  -6.044  -8.623  1.00  0.00           S  
ATOM    179  H   CYS A  13      28.154  -5.707  -7.135  1.00  0.00           H  
ATOM    180  HA  CYS A  13      26.005  -7.220  -5.693  1.00  0.00           H  
ATOM    181  HB2 CYS A  13      27.022  -7.997  -8.409  1.00  0.00           H  
ATOM    182  HB3 CYS A  13      25.428  -8.249  -7.709  1.00  0.00           H  
ATOM    183  N   GLN A  14      27.450  -9.329  -5.402  1.00  0.00           N  
ATOM    184  CA  GLN A  14      28.420 -10.385  -4.991  1.00  0.00           C  
ATOM    185  C   GLN A  14      27.708 -11.735  -4.908  1.00  0.00           C  
ATOM    186  O   GLN A  14      26.512 -11.802  -4.709  1.00  0.00           O  
ATOM    187  CB  GLN A  14      28.923  -9.958  -3.611  1.00  0.00           C  
ATOM    188  CG  GLN A  14      30.031 -10.912  -3.154  1.00  0.00           C  
ATOM    189  CD  GLN A  14      31.291 -10.670  -3.988  1.00  0.00           C  
ATOM    190  OE1 GLN A  14      31.274  -9.900  -4.928  1.00  0.00           O  
ATOM    191  NE2 GLN A  14      32.393 -11.300  -3.682  1.00  0.00           N  
ATOM    192  H   GLN A  14      26.497  -9.440  -5.212  1.00  0.00           H  
ATOM    193  HA  GLN A  14      29.243 -10.433  -5.687  1.00  0.00           H  
ATOM    194  HB2 GLN A  14      29.313  -8.952  -3.664  1.00  0.00           H  
ATOM    195  HB3 GLN A  14      28.107  -9.991  -2.905  1.00  0.00           H  
ATOM    196  HG2 GLN A  14      30.251 -10.736  -2.112  1.00  0.00           H  
ATOM    197  HG3 GLN A  14      29.704 -11.933  -3.285  1.00  0.00           H  
ATOM    198 HE21 GLN A  14      32.408 -11.922  -2.925  1.00  0.00           H  
ATOM    199 HE22 GLN A  14      33.205 -11.153  -4.211  1.00  0.00           H  
ATOM    200  N   TYR A  15      28.428 -12.811  -5.059  1.00  0.00           N  
ATOM    201  CA  TYR A  15      27.782 -14.152  -4.989  1.00  0.00           C  
ATOM    202  C   TYR A  15      27.119 -14.350  -3.624  1.00  0.00           C  
ATOM    203  O   TYR A  15      26.068 -14.949  -3.513  1.00  0.00           O  
ATOM    204  CB  TYR A  15      28.920 -15.153  -5.187  1.00  0.00           C  
ATOM    205  CG  TYR A  15      28.359 -16.554  -5.207  1.00  0.00           C  
ATOM    206  CD1 TYR A  15      27.560 -16.973  -6.277  1.00  0.00           C  
ATOM    207  CD2 TYR A  15      28.639 -17.433  -4.155  1.00  0.00           C  
ATOM    208  CE1 TYR A  15      27.040 -18.272  -6.295  1.00  0.00           C  
ATOM    209  CE2 TYR A  15      28.119 -18.733  -4.173  1.00  0.00           C  
ATOM    210  CZ  TYR A  15      27.320 -19.152  -5.243  1.00  0.00           C  
ATOM    211  OH  TYR A  15      26.808 -20.434  -5.260  1.00  0.00           O  
ATOM    212  H   TYR A  15      29.393 -12.738  -5.219  1.00  0.00           H  
ATOM    213  HA  TYR A  15      27.056 -14.260  -5.777  1.00  0.00           H  
ATOM    214  HB2 TYR A  15      29.418 -14.951  -6.124  1.00  0.00           H  
ATOM    215  HB3 TYR A  15      29.626 -15.059  -4.376  1.00  0.00           H  
ATOM    216  HD1 TYR A  15      27.344 -16.295  -7.088  1.00  0.00           H  
ATOM    217  HD2 TYR A  15      29.255 -17.109  -3.330  1.00  0.00           H  
ATOM    218  HE1 TYR A  15      26.423 -18.596  -7.120  1.00  0.00           H  
ATOM    219  HE2 TYR A  15      28.335 -19.413  -3.362  1.00  0.00           H  
ATOM    220  HH  TYR A  15      26.946 -20.797  -6.138  1.00  0.00           H  
ATOM    221  N   ARG A  16      27.725 -13.846  -2.586  1.00  0.00           N  
ATOM    222  CA  ARG A  16      27.130 -13.998  -1.226  1.00  0.00           C  
ATOM    223  C   ARG A  16      27.486 -12.785  -0.361  1.00  0.00           C  
ATOM    224  O   ARG A  16      28.499 -12.145  -0.561  1.00  0.00           O  
ATOM    225  CB  ARG A  16      27.759 -15.268  -0.650  1.00  0.00           C  
ATOM    226  CG  ARG A  16      27.231 -16.493  -1.402  1.00  0.00           C  
ATOM    227  CD  ARG A  16      25.738 -16.668  -1.115  1.00  0.00           C  
ATOM    228  NE  ARG A  16      25.393 -17.997  -1.697  1.00  0.00           N  
ATOM    229  CZ  ARG A  16      24.145 -18.366  -1.791  1.00  0.00           C  
ATOM    230  NH1 ARG A  16      23.566 -18.414  -2.960  1.00  0.00           N  
ATOM    231  NH2 ARG A  16      23.476 -18.691  -0.719  1.00  0.00           N  
ATOM    232  H   ARG A  16      28.570 -13.365  -2.701  1.00  0.00           H  
ATOM    233  HA  ARG A  16      26.060 -14.113  -1.293  1.00  0.00           H  
ATOM    234  HB2 ARG A  16      28.833 -15.217  -0.755  1.00  0.00           H  
ATOM    235  HB3 ARG A  16      27.505 -15.352   0.397  1.00  0.00           H  
ATOM    236  HG2 ARG A  16      27.380 -16.357  -2.462  1.00  0.00           H  
ATOM    237  HG3 ARG A  16      27.765 -17.373  -1.075  1.00  0.00           H  
ATOM    238  HD2 ARG A  16      25.556 -16.666  -0.050  1.00  0.00           H  
ATOM    239  HD3 ARG A  16      25.169 -15.887  -1.597  1.00  0.00           H  
ATOM    240  HE  ARG A  16      26.105 -18.594  -2.009  1.00  0.00           H  
ATOM    241 HH11 ARG A  16      24.078 -18.168  -3.782  1.00  0.00           H  
ATOM    242 HH12 ARG A  16      22.609 -18.698  -3.033  1.00  0.00           H  
ATOM    243 HH21 ARG A  16      23.921 -18.658   0.177  1.00  0.00           H  
ATOM    244 HH22 ARG A  16      22.520 -18.975  -0.792  1.00  0.00           H  
ATOM    245  N   CYS A  17      26.662 -12.462   0.599  1.00  0.00           N  
ATOM    246  CA  CYS A  17      26.959 -11.289   1.472  1.00  0.00           C  
ATOM    247  C   CYS A  17      27.007 -11.719   2.941  1.00  0.00           C  
ATOM    248  O   CYS A  17      26.365 -12.669   3.341  1.00  0.00           O  
ATOM    249  CB  CYS A  17      25.802 -10.317   1.241  1.00  0.00           C  
ATOM    250  SG  CYS A  17      25.945  -9.585  -0.408  1.00  0.00           S  
ATOM    251  H   CYS A  17      25.849 -12.990   0.746  1.00  0.00           H  
ATOM    252  HA  CYS A  17      27.890 -10.829   1.182  1.00  0.00           H  
ATOM    253  HB2 CYS A  17      24.865 -10.848   1.319  1.00  0.00           H  
ATOM    254  HB3 CYS A  17      25.835  -9.535   1.985  1.00  0.00           H  
ATOM    255  N   ILE A  18      27.760 -11.021   3.747  1.00  0.00           N  
ATOM    256  CA  ILE A  18      27.845 -11.384   5.191  1.00  0.00           C  
ATOM    257  C   ILE A  18      27.013 -10.404   6.025  1.00  0.00           C  
ATOM    258  O   ILE A  18      26.612  -9.359   5.552  1.00  0.00           O  
ATOM    259  CB  ILE A  18      29.329 -11.274   5.544  1.00  0.00           C  
ATOM    260  CG1 ILE A  18      29.775  -9.815   5.439  1.00  0.00           C  
ATOM    261  CG2 ILE A  18      30.149 -12.127   4.573  1.00  0.00           C  
ATOM    262  CD1 ILE A  18      31.269  -9.714   5.750  1.00  0.00           C  
ATOM    263  H   ILE A  18      28.266 -10.256   3.403  1.00  0.00           H  
ATOM    264  HA  ILE A  18      27.503 -12.396   5.346  1.00  0.00           H  
ATOM    265  HB  ILE A  18      29.486 -11.626   6.553  1.00  0.00           H  
ATOM    266 HG12 ILE A  18      29.592  -9.454   4.438  1.00  0.00           H  
ATOM    267 HG13 ILE A  18      29.218  -9.217   6.145  1.00  0.00           H  
ATOM    268 HG21 ILE A  18      29.503 -12.845   4.091  1.00  0.00           H  
ATOM    269 HG22 ILE A  18      30.599 -11.489   3.827  1.00  0.00           H  
ATOM    270 HG23 ILE A  18      30.924 -12.647   5.117  1.00  0.00           H  
ATOM    271 HD11 ILE A  18      31.624 -10.663   6.125  1.00  0.00           H  
ATOM    272 HD12 ILE A  18      31.808  -9.459   4.850  1.00  0.00           H  
ATOM    273 HD13 ILE A  18      31.431  -8.950   6.496  1.00  0.00           H  
ATOM    274  N   GLY A  19      26.748 -10.734   7.260  1.00  0.00           N  
ATOM    275  CA  GLY A  19      25.939  -9.822   8.119  1.00  0.00           C  
ATOM    276  C   GLY A  19      26.505  -8.402   8.042  1.00  0.00           C  
ATOM    277  O   GLY A  19      25.774  -7.436   7.946  1.00  0.00           O  
ATOM    278  H   GLY A  19      27.078 -11.582   7.622  1.00  0.00           H  
ATOM    279  HA2 GLY A  19      25.973 -10.167   9.141  1.00  0.00           H  
ATOM    280  HA3 GLY A  19      24.915  -9.819   7.775  1.00  0.00           H  
ATOM    281  N   LEU A  20      27.802  -8.266   8.085  1.00  0.00           N  
ATOM    282  CA  LEU A  20      28.415  -6.907   8.018  1.00  0.00           C  
ATOM    283  C   LEU A  20      27.856  -6.127   6.823  1.00  0.00           C  
ATOM    284  O   LEU A  20      27.677  -4.927   6.882  1.00  0.00           O  
ATOM    285  CB  LEU A  20      29.912  -7.159   7.841  1.00  0.00           C  
ATOM    286  CG  LEU A  20      30.676  -5.839   7.979  1.00  0.00           C  
ATOM    287  CD1 LEU A  20      30.433  -4.978   6.738  1.00  0.00           C  
ATOM    288  CD2 LEU A  20      30.190  -5.093   9.224  1.00  0.00           C  
ATOM    289  H   LEU A  20      28.375  -9.057   8.165  1.00  0.00           H  
ATOM    290  HA  LEU A  20      28.238  -6.368   8.935  1.00  0.00           H  
ATOM    291  HB2 LEU A  20      30.252  -7.852   8.596  1.00  0.00           H  
ATOM    292  HB3 LEU A  20      30.093  -7.577   6.861  1.00  0.00           H  
ATOM    293  HG  LEU A  20      31.732  -6.045   8.073  1.00  0.00           H  
ATOM    294 HD11 LEU A  20      30.043  -5.595   5.942  1.00  0.00           H  
ATOM    295 HD12 LEU A  20      29.721  -4.200   6.972  1.00  0.00           H  
ATOM    296 HD13 LEU A  20      31.364  -4.530   6.423  1.00  0.00           H  
ATOM    297 HD21 LEU A  20      30.202  -5.763  10.072  1.00  0.00           H  
ATOM    298 HD22 LEU A  20      30.843  -4.255   9.419  1.00  0.00           H  
ATOM    299 HD23 LEU A  20      29.184  -4.736   9.061  1.00  0.00           H  
ATOM    300  N   ARG A  21      27.581  -6.799   5.738  1.00  0.00           N  
ATOM    301  CA  ARG A  21      27.038  -6.094   4.541  1.00  0.00           C  
ATOM    302  C   ARG A  21      25.508  -6.059   4.588  1.00  0.00           C  
ATOM    303  O   ARG A  21      24.874  -6.943   5.128  1.00  0.00           O  
ATOM    304  CB  ARG A  21      27.512  -6.923   3.346  1.00  0.00           C  
ATOM    305  CG  ARG A  21      29.038  -6.871   3.257  1.00  0.00           C  
ATOM    306  CD  ARG A  21      29.493  -7.536   1.956  1.00  0.00           C  
ATOM    307  NE  ARG A  21      29.556  -6.429   0.962  1.00  0.00           N  
ATOM    308  CZ  ARG A  21      30.149  -6.616  -0.185  1.00  0.00           C  
ATOM    309  NH1 ARG A  21      29.998  -7.746  -0.820  1.00  0.00           N  
ATOM    310  NH2 ARG A  21      30.895  -5.675  -0.696  1.00  0.00           N  
ATOM    311  H   ARG A  21      27.735  -7.766   5.709  1.00  0.00           H  
ATOM    312  HA  ARG A  21      27.437  -5.094   4.477  1.00  0.00           H  
ATOM    313  HB2 ARG A  21      27.193  -7.947   3.471  1.00  0.00           H  
ATOM    314  HB3 ARG A  21      27.085  -6.522   2.439  1.00  0.00           H  
ATOM    315  HG2 ARG A  21      29.365  -5.842   3.270  1.00  0.00           H  
ATOM    316  HG3 ARG A  21      29.465  -7.396   4.099  1.00  0.00           H  
ATOM    317  HD2 ARG A  21      30.468  -7.982   2.084  1.00  0.00           H  
ATOM    318  HD3 ARG A  21      28.775  -8.281   1.645  1.00  0.00           H  
ATOM    319  HE  ARG A  21      29.151  -5.560   1.168  1.00  0.00           H  
ATOM    320 HH11 ARG A  21      29.428  -8.468  -0.428  1.00  0.00           H  
ATOM    321 HH12 ARG A  21      30.453  -7.891  -1.698  1.00  0.00           H  
ATOM    322 HH21 ARG A  21      31.011  -4.809  -0.209  1.00  0.00           H  
ATOM    323 HH22 ARG A  21      31.350  -5.819  -1.575  1.00  0.00           H  
ATOM    324  N   HIS A  22      24.912  -5.047   4.020  1.00  0.00           N  
ATOM    325  CA  HIS A  22      23.423  -4.958   4.024  1.00  0.00           C  
ATOM    326  C   HIS A  22      22.883  -5.226   2.616  1.00  0.00           C  
ATOM    327  O   HIS A  22      23.460  -4.808   1.632  1.00  0.00           O  
ATOM    328  CB  HIS A  22      23.110  -3.526   4.457  1.00  0.00           C  
ATOM    329  CG  HIS A  22      23.727  -3.265   5.804  1.00  0.00           C  
ATOM    330  ND1 HIS A  22      23.118  -3.661   6.985  1.00  0.00           N  
ATOM    331  CD2 HIS A  22      24.896  -2.648   6.174  1.00  0.00           C  
ATOM    332  CE1 HIS A  22      23.916  -3.282   7.999  1.00  0.00           C  
ATOM    333  NE2 HIS A  22      25.014  -2.660   7.560  1.00  0.00           N  
ATOM    334  H   HIS A  22      25.443  -4.347   3.585  1.00  0.00           H  
ATOM    335  HA  HIS A  22      23.005  -5.658   4.730  1.00  0.00           H  
ATOM    336  HB2 HIS A  22      23.517  -2.834   3.735  1.00  0.00           H  
ATOM    337  HB3 HIS A  22      22.040  -3.395   4.519  1.00  0.00           H  
ATOM    338  HD1 HIS A  22      22.263  -4.133   7.066  1.00  0.00           H  
ATOM    339  HD2 HIS A  22      25.615  -2.219   5.492  1.00  0.00           H  
ATOM    340  HE1 HIS A  22      23.696  -3.459   9.042  1.00  0.00           H  
ATOM    341  N   LYS A  23      21.786  -5.925   2.510  1.00  0.00           N  
ATOM    342  CA  LYS A  23      21.224  -6.220   1.160  1.00  0.00           C  
ATOM    343  C   LYS A  23      19.795  -5.685   1.039  1.00  0.00           C  
ATOM    344  O   LYS A  23      18.918  -6.050   1.797  1.00  0.00           O  
ATOM    345  CB  LYS A  23      21.233  -7.745   1.052  1.00  0.00           C  
ATOM    346  CG  LYS A  23      20.753  -8.162  -0.340  1.00  0.00           C  
ATOM    347  CD  LYS A  23      20.352  -9.639  -0.321  1.00  0.00           C  
ATOM    348  CE  LYS A  23      19.793 -10.036  -1.689  1.00  0.00           C  
ATOM    349  NZ  LYS A  23      19.432 -11.475  -1.551  1.00  0.00           N  
ATOM    350  H   LYS A  23      21.336  -6.260   3.313  1.00  0.00           H  
ATOM    351  HA  LYS A  23      21.850  -5.795   0.391  1.00  0.00           H  
ATOM    352  HB2 LYS A  23      22.236  -8.112   1.211  1.00  0.00           H  
ATOM    353  HB3 LYS A  23      20.574  -8.162   1.799  1.00  0.00           H  
ATOM    354  HG2 LYS A  23      19.901  -7.561  -0.623  1.00  0.00           H  
ATOM    355  HG3 LYS A  23      21.550  -8.015  -1.055  1.00  0.00           H  
ATOM    356  HD2 LYS A  23      21.218 -10.245  -0.097  1.00  0.00           H  
ATOM    357  HD3 LYS A  23      19.597  -9.797   0.436  1.00  0.00           H  
ATOM    358  HE2 LYS A  23      18.916  -9.449  -1.921  1.00  0.00           H  
ATOM    359  HE3 LYS A  23      20.545  -9.908  -2.453  1.00  0.00           H  
ATOM    360  HZ1 LYS A  23      20.086 -11.933  -0.885  1.00  0.00           H  
ATOM    361  HZ2 LYS A  23      18.459 -11.556  -1.194  1.00  0.00           H  
ATOM    362  HZ3 LYS A  23      19.501 -11.940  -2.479  1.00  0.00           H  
ATOM    363  N   ILE A  24      19.555  -4.829   0.084  1.00  0.00           N  
ATOM    364  CA  ILE A  24      18.182  -4.277  -0.099  1.00  0.00           C  
ATOM    365  C   ILE A  24      17.485  -4.994  -1.260  1.00  0.00           C  
ATOM    366  O   ILE A  24      16.317  -4.786  -1.521  1.00  0.00           O  
ATOM    367  CB  ILE A  24      18.388  -2.798  -0.430  1.00  0.00           C  
ATOM    368  CG1 ILE A  24      19.097  -2.671  -1.780  1.00  0.00           C  
ATOM    369  CG2 ILE A  24      19.242  -2.146   0.657  1.00  0.00           C  
ATOM    370  CD1 ILE A  24      18.957  -1.238  -2.298  1.00  0.00           C  
ATOM    371  H   ILE A  24      20.276  -4.555  -0.520  1.00  0.00           H  
ATOM    372  HA  ILE A  24      17.609  -4.378   0.809  1.00  0.00           H  
ATOM    373  HB  ILE A  24      17.429  -2.305  -0.480  1.00  0.00           H  
ATOM    374 HG12 ILE A  24      20.143  -2.910  -1.661  1.00  0.00           H  
ATOM    375 HG13 ILE A  24      18.650  -3.354  -2.488  1.00  0.00           H  
ATOM    376 HG21 ILE A  24      20.104  -2.765   0.857  1.00  0.00           H  
ATOM    377 HG22 ILE A  24      19.567  -1.172   0.323  1.00  0.00           H  
ATOM    378 HG23 ILE A  24      18.657  -2.041   1.559  1.00  0.00           H  
ATOM    379 HD11 ILE A  24      18.009  -0.831  -1.980  1.00  0.00           H  
ATOM    380 HD12 ILE A  24      19.759  -0.632  -1.902  1.00  0.00           H  
ATOM    381 HD13 ILE A  24      19.006  -1.238  -3.377  1.00  0.00           H  
ATOM    382  N   GLY A  25      18.199  -5.835  -1.958  1.00  0.00           N  
ATOM    383  CA  GLY A  25      17.589  -6.568  -3.103  1.00  0.00           C  
ATOM    384  C   GLY A  25      18.629  -7.512  -3.708  1.00  0.00           C  
ATOM    385  O   GLY A  25      19.720  -7.660  -3.193  1.00  0.00           O  
ATOM    386  H   GLY A  25      19.140  -5.986  -1.730  1.00  0.00           H  
ATOM    387  HA2 GLY A  25      17.265  -5.861  -3.853  1.00  0.00           H  
ATOM    388  HA3 GLY A  25      16.741  -7.140  -2.756  1.00  0.00           H  
ATOM    389  N   THR A  26      18.304  -8.152  -4.796  1.00  0.00           N  
ATOM    390  CA  THR A  26      19.280  -9.086  -5.429  1.00  0.00           C  
ATOM    391  C   THR A  26      19.767  -8.520  -6.766  1.00  0.00           C  
ATOM    392  O   THR A  26      19.026  -8.441  -7.726  1.00  0.00           O  
ATOM    393  CB  THR A  26      18.502 -10.385  -5.645  1.00  0.00           C  
ATOM    394  OG1 THR A  26      18.002 -10.848  -4.398  1.00  0.00           O  
ATOM    395  CG2 THR A  26      19.430 -11.440  -6.249  1.00  0.00           C  
ATOM    396  H   THR A  26      17.420  -8.021  -5.198  1.00  0.00           H  
ATOM    397  HA  THR A  26      20.113  -9.262  -4.768  1.00  0.00           H  
ATOM    398  HB  THR A  26      17.680 -10.206  -6.320  1.00  0.00           H  
ATOM    399  HG1 THR A  26      17.752 -10.083  -3.876  1.00  0.00           H  
ATOM    400 HG21 THR A  26      20.420 -11.026  -6.364  1.00  0.00           H  
ATOM    401 HG22 THR A  26      19.473 -12.299  -5.595  1.00  0.00           H  
ATOM    402 HG23 THR A  26      19.052 -11.742  -7.215  1.00  0.00           H  
ATOM    403  N   CYS A  27      21.011  -8.129  -6.837  1.00  0.00           N  
ATOM    404  CA  CYS A  27      21.546  -7.572  -8.114  1.00  0.00           C  
ATOM    405  C   CYS A  27      21.289  -8.552  -9.259  1.00  0.00           C  
ATOM    406  O   CYS A  27      20.803  -8.186 -10.311  1.00  0.00           O  
ATOM    407  CB  CYS A  27      23.048  -7.410  -7.875  1.00  0.00           C  
ATOM    408  SG  CYS A  27      23.792  -6.532  -9.272  1.00  0.00           S  
ATOM    409  H   CYS A  27      21.594  -8.204  -6.053  1.00  0.00           H  
ATOM    410  HA  CYS A  27      21.100  -6.617  -8.326  1.00  0.00           H  
ATOM    411  HB2 CYS A  27      23.210  -6.846  -6.969  1.00  0.00           H  
ATOM    412  HB3 CYS A  27      23.505  -8.384  -7.779  1.00  0.00           H  
ATOM    413  N   GLY A  28      21.609  -9.795  -9.053  1.00  0.00           N  
ATOM    414  CA  GLY A  28      21.387 -10.817 -10.113  1.00  0.00           C  
ATOM    415  C   GLY A  28      21.115 -12.165  -9.447  1.00  0.00           C  
ATOM    416  O   GLY A  28      20.810 -12.232  -8.272  1.00  0.00           O  
ATOM    417  H   GLY A  28      21.995 -10.060  -8.194  1.00  0.00           H  
ATOM    418  HA2 GLY A  28      22.267 -10.891 -10.735  1.00  0.00           H  
ATOM    419  HA3 GLY A  28      20.538 -10.533 -10.718  1.00  0.00           H  
ATOM    420  N   SER A  29      21.223 -13.241 -10.175  1.00  0.00           N  
ATOM    421  CA  SER A  29      20.969 -14.570  -9.555  1.00  0.00           C  
ATOM    422  C   SER A  29      22.265 -15.140  -8.977  1.00  0.00           C  
ATOM    423  O   SER A  29      22.266 -15.662  -7.880  1.00  0.00           O  
ATOM    424  CB  SER A  29      20.423 -15.455 -10.679  1.00  0.00           C  
ATOM    425  OG  SER A  29      19.054 -15.149 -10.896  1.00  0.00           O  
ATOM    426  H   SER A  29      21.470 -13.178 -11.119  1.00  0.00           H  
ATOM    427  HA  SER A  29      20.234 -14.474  -8.775  1.00  0.00           H  
ATOM    428  HB2 SER A  29      20.978 -15.274 -11.585  1.00  0.00           H  
ATOM    429  HB3 SER A  29      20.520 -16.493 -10.397  1.00  0.00           H  
ATOM    430  HG  SER A  29      19.008 -14.427 -11.527  1.00  0.00           H  
ATOM    431  N   PRO A  30      23.336 -15.013  -9.717  1.00  0.00           N  
ATOM    432  CA  PRO A  30      24.631 -15.515  -9.232  1.00  0.00           C  
ATOM    433  C   PRO A  30      25.263 -14.482  -8.297  1.00  0.00           C  
ATOM    434  O   PRO A  30      26.392 -14.620  -7.875  1.00  0.00           O  
ATOM    435  CB  PRO A  30      25.457 -15.673 -10.502  1.00  0.00           C  
ATOM    436  CG  PRO A  30      24.861 -14.712 -11.487  1.00  0.00           C  
ATOM    437  CD  PRO A  30      23.447 -14.407 -11.048  1.00  0.00           C  
ATOM    438  HA  PRO A  30      24.513 -16.464  -8.740  1.00  0.00           H  
ATOM    439  HB2 PRO A  30      26.489 -15.420 -10.311  1.00  0.00           H  
ATOM    440  HB3 PRO A  30      25.381 -16.684 -10.874  1.00  0.00           H  
ATOM    441  HG2 PRO A  30      25.443 -13.802 -11.505  1.00  0.00           H  
ATOM    442  HG3 PRO A  30      24.850 -15.158 -12.470  1.00  0.00           H  
ATOM    443  HD2 PRO A  30      23.296 -13.339 -10.989  1.00  0.00           H  
ATOM    444  HD3 PRO A  30      22.740 -14.852 -11.729  1.00  0.00           H  
ATOM    445  N   PHE A  31      24.536 -13.444  -7.969  1.00  0.00           N  
ATOM    446  CA  PHE A  31      25.093 -12.400  -7.061  1.00  0.00           C  
ATOM    447  C   PHE A  31      23.965 -11.718  -6.281  1.00  0.00           C  
ATOM    448  O   PHE A  31      22.799 -11.887  -6.578  1.00  0.00           O  
ATOM    449  CB  PHE A  31      25.778 -11.380  -7.977  1.00  0.00           C  
ATOM    450  CG  PHE A  31      26.801 -12.066  -8.852  1.00  0.00           C  
ATOM    451  CD1 PHE A  31      27.945 -12.633  -8.279  1.00  0.00           C  
ATOM    452  CD2 PHE A  31      26.609 -12.128 -10.238  1.00  0.00           C  
ATOM    453  CE1 PHE A  31      28.897 -13.261  -9.090  1.00  0.00           C  
ATOM    454  CE2 PHE A  31      27.561 -12.757 -11.049  1.00  0.00           C  
ATOM    455  CZ  PHE A  31      28.705 -13.324 -10.475  1.00  0.00           C  
ATOM    456  H   PHE A  31      23.622 -13.353  -8.320  1.00  0.00           H  
ATOM    457  HA  PHE A  31      25.813 -12.832  -6.386  1.00  0.00           H  
ATOM    458  HB2 PHE A  31      25.037 -10.902  -8.598  1.00  0.00           H  
ATOM    459  HB3 PHE A  31      26.271 -10.633  -7.372  1.00  0.00           H  
ATOM    460  HD1 PHE A  31      28.093 -12.585  -7.211  1.00  0.00           H  
ATOM    461  HD2 PHE A  31      25.727 -11.691 -10.681  1.00  0.00           H  
ATOM    462  HE1 PHE A  31      29.779 -13.698  -8.647  1.00  0.00           H  
ATOM    463  HE2 PHE A  31      27.413 -12.805 -12.119  1.00  0.00           H  
ATOM    464  HZ  PHE A  31      29.439 -13.809 -11.101  1.00  0.00           H  
ATOM    465  N   LYS A  32      24.307 -10.938  -5.295  1.00  0.00           N  
ATOM    466  CA  LYS A  32      23.264 -10.228  -4.501  1.00  0.00           C  
ATOM    467  C   LYS A  32      23.633  -8.748  -4.373  1.00  0.00           C  
ATOM    468  O   LYS A  32      24.781  -8.379  -4.496  1.00  0.00           O  
ATOM    469  CB  LYS A  32      23.273 -10.899  -3.130  1.00  0.00           C  
ATOM    470  CG  LYS A  32      22.911 -12.377  -3.279  1.00  0.00           C  
ATOM    471  CD  LYS A  32      22.905 -13.040  -1.900  1.00  0.00           C  
ATOM    472  CE  LYS A  32      22.585 -14.528  -2.050  1.00  0.00           C  
ATOM    473  NZ  LYS A  32      22.870 -15.115  -0.710  1.00  0.00           N  
ATOM    474  H   LYS A  32      25.254 -10.810  -5.082  1.00  0.00           H  
ATOM    475  HA  LYS A  32      22.295 -10.339  -4.963  1.00  0.00           H  
ATOM    476  HB2 LYS A  32      24.258 -10.812  -2.694  1.00  0.00           H  
ATOM    477  HB3 LYS A  32      22.552 -10.413  -2.490  1.00  0.00           H  
ATOM    478  HG2 LYS A  32      21.931 -12.465  -3.725  1.00  0.00           H  
ATOM    479  HG3 LYS A  32      23.639 -12.865  -3.910  1.00  0.00           H  
ATOM    480  HD2 LYS A  32      23.875 -12.924  -1.441  1.00  0.00           H  
ATOM    481  HD3 LYS A  32      22.155 -12.571  -1.279  1.00  0.00           H  
ATOM    482  HE2 LYS A  32      21.545 -14.665  -2.307  1.00  0.00           H  
ATOM    483  HE3 LYS A  32      23.221 -14.975  -2.799  1.00  0.00           H  
ATOM    484  HZ1 LYS A  32      23.755 -14.715  -0.338  1.00  0.00           H  
ATOM    485  HZ2 LYS A  32      22.089 -14.893  -0.061  1.00  0.00           H  
ATOM    486  HZ3 LYS A  32      22.966 -16.147  -0.798  1.00  0.00           H  
ATOM    487  N   CYS A  33      22.675  -7.898  -4.126  1.00  0.00           N  
ATOM    488  CA  CYS A  33      22.993  -6.445  -3.994  1.00  0.00           C  
ATOM    489  C   CYS A  33      23.441  -6.128  -2.564  1.00  0.00           C  
ATOM    490  O   CYS A  33      22.704  -6.317  -1.616  1.00  0.00           O  
ATOM    491  CB  CYS A  33      21.690  -5.716  -4.330  1.00  0.00           C  
ATOM    492  SG  CYS A  33      21.984  -3.930  -4.319  1.00  0.00           S  
ATOM    493  H   CYS A  33      21.752  -8.212  -4.026  1.00  0.00           H  
ATOM    494  HA  CYS A  33      23.762  -6.165  -4.697  1.00  0.00           H  
ATOM    495  HB2 CYS A  33      21.352  -6.018  -5.310  1.00  0.00           H  
ATOM    496  HB3 CYS A  33      20.937  -5.962  -3.597  1.00  0.00           H  
ATOM    497  N   CYS A  34      24.646  -5.650  -2.402  1.00  0.00           N  
ATOM    498  CA  CYS A  34      25.141  -5.327  -1.033  1.00  0.00           C  
ATOM    499  C   CYS A  34      26.060  -4.102  -1.075  1.00  0.00           C  
ATOM    500  O   CYS A  34      26.630  -3.777  -2.096  1.00  0.00           O  
ATOM    501  CB  CYS A  34      25.923  -6.565  -0.594  1.00  0.00           C  
ATOM    502  SG  CYS A  34      24.777  -7.939  -0.322  1.00  0.00           S  
ATOM    503  H   CYS A  34      25.227  -5.507  -3.180  1.00  0.00           H  
ATOM    504  HA  CYS A  34      24.314  -5.157  -0.362  1.00  0.00           H  
ATOM    505  HB2 CYS A  34      26.631  -6.835  -1.365  1.00  0.00           H  
ATOM    506  HB3 CYS A  34      26.453  -6.351   0.322  1.00  0.00           H  
ATOM    507  N   LYS A  35      26.208  -3.423   0.030  1.00  0.00           N  
ATOM    508  CA  LYS A  35      27.092  -2.222   0.053  1.00  0.00           C  
ATOM    509  C   LYS A  35      28.019  -2.271   1.270  1.00  0.00           C  
ATOM    510  O   LYS A  35      27.510  -2.254   2.379  1.00  0.00           O  
ATOM    511  CB  LYS A  35      26.139  -1.032   0.152  1.00  0.00           C  
ATOM    512  CG  LYS A  35      26.942   0.269   0.105  1.00  0.00           C  
ATOM    513  CD  LYS A  35      25.983   1.457  -0.003  1.00  0.00           C  
ATOM    514  CE  LYS A  35      25.271   1.417  -1.356  1.00  0.00           C  
ATOM    515  NZ  LYS A  35      24.336   2.577  -1.328  1.00  0.00           N  
ATOM    516  OXT LYS A  35      29.222  -2.324   1.073  1.00  0.00           O  
ATOM    517  H   LYS A  35      25.741  -3.702   0.845  1.00  0.00           H  
ATOM    518  HA  LYS A  35      27.666  -2.159  -0.858  1.00  0.00           H  
ATOM    519  HB2 LYS A  35      25.445  -1.056  -0.675  1.00  0.00           H  
ATOM    520  HB3 LYS A  35      25.592  -1.085   1.082  1.00  0.00           H  
ATOM    521  HG2 LYS A  35      27.530   0.362   1.006  1.00  0.00           H  
ATOM    522  HG3 LYS A  35      27.598   0.257  -0.753  1.00  0.00           H  
ATOM    523  HD2 LYS A  35      25.252   1.403   0.791  1.00  0.00           H  
ATOM    524  HD3 LYS A  35      26.540   2.378   0.084  1.00  0.00           H  
ATOM    525  HE2 LYS A  35      25.983   1.528  -2.159  1.00  0.00           H  
ATOM    526  HE3 LYS A  35      24.721   0.494  -1.464  1.00  0.00           H  
ATOM    527  HZ1 LYS A  35      23.769   2.544  -0.457  1.00  0.00           H  
ATOM    528  HZ2 LYS A  35      24.881   3.462  -1.354  1.00  0.00           H  
ATOM    529  HZ3 LYS A  35      23.705   2.533  -2.154  1.00  0.00           H  
END
