# Supplementary material for: Prediction of Anticancer Peptides with High Efficacy and Low Toxicity by Hybrid Model Based on 3D Structure of Peptides
Source: Int J Mol Sci. 2021 May 26;22(11):5630. doi: 10.3390/ijms22115630 (PMC8198792; doi:10.3390/ijms22115630)
Supplement: Supplementary file 1 [file ijms-22-05630-s001.zip › Supplement2(Datasets)/ACPs(PDB)/D1/PDB(Negative)/(179)NL_satpdb12338.pdb]

EXPDTA    THEORETICAL MODEL, MODELLER 9.13 2015/09/21 01:31:16
REMARK   6 MODELLER OBJECTIVE FUNCTION:      2481.4607
REMARK   6 MODELLER BEST TEMPLATE % SEQ ID:  68.889
ATOM      1  N   PHE     1     -13.072 -12.289  -1.927  1.00273.26           N
ATOM      2  CA  PHE     1     -13.310 -11.030  -1.186  1.00273.26           C
ATOM      3  CB  PHE     1     -12.563 -11.038   0.158  1.00273.26           C
ATOM      4  CG  PHE     1     -13.151 -12.116   1.000  1.00273.26           C
ATOM      5  CD1 PHE     1     -14.250 -11.863   1.788  1.00273.26           C
ATOM      6  CD2 PHE     1     -12.610 -13.382   0.998  1.00273.26           C
ATOM      7  CE1 PHE     1     -14.795 -12.858   2.564  1.00273.26           C
ATOM      8  CE2 PHE     1     -13.151 -14.381   1.774  1.00273.26           C
ATOM      9  CZ  PHE     1     -14.246 -14.118   2.560  1.00273.26           C
ATOM     10  C   PHE     1     -12.815  -9.864  -1.976  1.00273.26           C
ATOM     11  O   PHE     1     -13.317  -9.585  -3.063  1.00273.26           O
ATOM     12  N   LEU     2     -11.811  -9.143  -1.435  1.00775.54           N
ATOM     13  CA  LEU     2     -11.300  -7.993  -2.126  1.00775.54           C
ATOM     14  CB  LEU     2     -11.357  -6.711  -1.283  1.00775.54           C
ATOM     15  CG  LEU     2     -12.802  -6.357  -0.877  1.00775.54           C
ATOM     16  CD1 LEU     2     -12.868  -5.008  -0.146  1.00775.54           C
ATOM     17  CD2 LEU     2     -13.762  -6.442  -2.074  1.00775.54           C
ATOM     18  C   LEU     2      -9.883  -8.258  -2.534  1.00775.54           C
ATOM     19  O   LEU     2      -9.079  -8.813  -1.783  1.00775.54           O
ATOM     20  N   PRO     3      -9.596  -7.862  -3.745  1.00368.85           N
ATOM     21  CA  PRO     3      -8.294  -8.069  -4.333  1.00368.85           C
ATOM     22  CD  PRO     3     -10.651  -7.922  -4.749  1.00368.85           C
ATOM     23  CB  PRO     3      -8.492  -7.952  -5.844  1.00368.85           C
ATOM     24  CG  PRO     3      -9.964  -8.338  -6.057  1.00368.85           C
ATOM     25  C   PRO     3      -7.243  -7.140  -3.828  1.00368.85           C
ATOM     26  O   PRO     3      -7.580  -6.181  -3.136  1.00368.85           O
ATOM     27  N   LYS     4      -5.965  -7.438  -4.156  1.00403.38           N
ATOM     28  CA  LYS     4      -4.834  -6.649  -3.766  1.00403.38           C
ATOM     29  CB  LYS     4      -3.722  -7.523  -3.167  1.00403.38           C
ATOM     30  CG  LYS     4      -4.149  -8.294  -1.916  1.00403.38           C
ATOM     31  CD  LYS     4      -3.228  -9.474  -1.588  1.00403.38           C
ATOM     32  CE  LYS     4      -3.665 -10.797  -2.227  1.00403.38           C
ATOM     33  NZ  LYS     4      -4.714 -11.438  -1.399  1.00403.38           N
ATOM     34  C   LYS     4      -4.257  -6.061  -5.013  1.00403.38           C
ATOM     35  O   LYS     4      -3.339  -6.620  -5.608  1.00403.38           O
ATOM     36  N   THR     5      -4.773  -4.910  -5.462  1.00557.89           N
ATOM     37  CA  THR     5      -4.183  -4.320  -6.624  1.00557.89           C
ATOM     38  CB  THR     5      -4.983  -4.515  -7.879  1.00557.89           C
ATOM     39  OG1 THR     5      -5.141  -5.898  -8.143  1.00557.89           O
ATOM     40  CG2 THR     5      -4.249  -3.847  -9.052  1.00557.89           C
ATOM     41  C   THR     5      -4.119  -2.856  -6.367  1.00557.89           C
ATOM     42  O   THR     5      -4.997  -2.299  -5.712  1.00557.89           O
ATOM     43  N   LEU     6      -3.046  -2.184  -6.827  1.00617.47           N
ATOM     44  CA  LEU     6      -3.068  -0.774  -6.603  1.00617.47           C
ATOM     45  CB  LEU     6      -2.635  -0.440  -5.165  1.00617.47           C
ATOM     46  CG  LEU     6      -1.524  -1.374  -4.640  1.00617.47           C
ATOM     47  CD1 LEU     6      -2.053  -2.753  -4.253  1.00617.47           C
ATOM     48  CD2 LEU     6      -0.360  -1.458  -5.632  1.00617.47           C
ATOM     49  C   LEU     6      -2.131  -0.061  -7.540  1.00617.47           C
ATOM     50  O   LEU     6      -1.275   0.677  -7.073  1.00617.47           O
ATOM     51  N   ARG     7      -2.290  -0.162  -8.877  1.00259.71           N
ATOM     52  CA  ARG     7      -1.299   0.460  -9.719  1.00259.71           C
ATOM     53  CB  ARG     7      -1.631   0.277 -11.212  1.00259.71           C
ATOM     54  CG  ARG     7      -1.774  -1.181 -11.661  1.00259.71           C
ATOM     55  CD  ARG     7      -0.443  -1.887 -11.916  1.00259.71           C
ATOM     56  NE  ARG     7       0.243  -2.024 -10.602  1.00259.71           N
ATOM     57  CZ  ARG     7       1.570  -2.335 -10.555  1.00259.71           C
ATOM     58  NH1 ARG     7       2.274  -2.501 -11.713  1.00259.71           N
ATOM     59  NH2 ARG     7       2.198  -2.469  -9.351  1.00259.71           N
ATOM     60  C   ARG     7      -1.220   1.939  -9.483  1.00259.71           C
ATOM     61  O   ARG     7      -0.158   2.434  -9.150  1.00259.71           O
ATOM     62  N   LYS     8      -2.323   2.679  -9.677  1.00231.31           N
ATOM     63  CA  LYS     8      -2.446   4.108  -9.515  1.00231.31           C
ATOM     64  CB  LYS     8      -3.597   4.657 -10.360  1.00231.31           C
ATOM     65  CG  LYS     8      -3.388   4.354 -11.841  1.00231.31           C
ATOM     66  CD  LYS     8      -4.665   4.462 -12.664  1.00231.31           C
ATOM     67  CE  LYS     8      -5.653   3.334 -12.380  1.00231.31           C
ATOM     68  NZ  LYS     8      -6.206   3.487 -11.018  1.00231.31           N
ATOM     69  C   LYS     8      -2.707   4.487  -8.102  1.00231.31           C
ATOM     70  O   LYS     8      -2.468   5.616  -7.689  1.00231.31           O
ATOM     71  N   PHE     9      -3.324   3.592  -7.332  1.00314.98           N
ATOM     72  CA  PHE     9      -3.604   3.967  -5.984  1.00314.98           C
ATOM     73  CB  PHE     9      -4.318   2.832  -5.264  1.00314.98           C
ATOM     74  CG  PHE     9      -5.394   2.385  -6.182  1.00314.98           C
ATOM     75  CD1 PHE     9      -6.552   3.108  -6.334  1.00314.98           C
ATOM     76  CD2 PHE     9      -5.207   1.243  -6.922  1.00314.98           C
ATOM     77  CE1 PHE     9      -7.527   2.672  -7.199  1.00314.98           C
ATOM     78  CE2 PHE     9      -6.177   0.801  -7.786  1.00314.98           C
ATOM     79  CZ  PHE     9      -7.340   1.519  -7.925  1.00314.98           C
ATOM     80  C   PHE     9      -2.243   4.076  -5.389  1.00314.98           C
ATOM     81  O   PHE     9      -1.875   4.978  -4.625  1.00314.98           O
ATOM     82  N   PHE    10      -1.448   3.124  -5.878  1.00756.31           N
ATOM     83  CA  PHE    10      -0.148   2.756  -5.455  1.00756.31           C
ATOM     84  CB  PHE    10       0.950   3.808  -5.509  1.00756.31           C
ATOM     85  CG  PHE    10       0.943   4.437  -6.853  1.00756.31           C
ATOM     86  CD1 PHE    10       1.664   3.946  -7.906  1.00756.31           C
ATOM     87  CD2 PHE    10       0.191   5.561  -7.051  1.00756.31           C
ATOM     88  CE1 PHE    10       1.633   4.537  -9.145  1.00756.31           C
ATOM     89  CE2 PHE    10       0.147   6.168  -8.282  1.00756.31           C
ATOM     90  CZ  PHE    10       0.863   5.655  -9.335  1.00756.31           C
ATOM     91  C   PHE    10      -0.306   2.417  -4.037  1.00756.31           C
ATOM     92  O   PHE    10      -0.160   3.226  -3.122  1.00756.31           O
ATOM     93  N   CYS    11      -0.631   1.149  -3.849  1.00516.05           N
ATOM     94  CA  CYS    11      -0.742   0.639  -2.540  1.00516.05           C
ATOM     95  CB  CYS    11       0.574   0.818  -1.781  1.00516.05           C
ATOM     96  SG  CYS    11       1.876  -0.230  -2.480  1.00516.05           S
ATOM     97  C   CYS    11      -1.811   1.361  -1.795  1.00516.05           C
ATOM     98  O   CYS    11      -1.745   1.384  -0.569  1.00516.05           O
ATOM     99  N   ARG    12      -2.816   1.978  -2.461  1.00272.31           N
ATOM    100  CA  ARG    12      -3.717   2.676  -1.580  1.00272.31           C
ATOM    101  CB  ARG    12      -4.744   3.657  -2.183  1.00272.31           C
ATOM    102  CG  ARG    12      -5.964   3.028  -2.854  1.00272.31           C
ATOM    103  CD  ARG    12      -7.133   4.008  -2.963  1.00272.31           C
ATOM    104  NE  ARG    12      -8.301   3.254  -3.490  1.00272.31           N
ATOM    105  CZ  ARG    12      -9.495   3.300  -2.831  1.00272.31           C
ATOM    106  NH1 ARG    12      -9.624   4.022  -1.679  1.00272.31           N
ATOM    107  NH2 ARG    12     -10.564   2.605  -3.322  1.00272.31           N
ATOM    108  C   ARG    12      -4.563   1.710  -0.822  1.00272.31           C
ATOM    109  O   ARG    12      -4.758   1.844   0.384  1.00272.31           O
ATOM    110  N   ILE    13      -5.095   0.694  -1.515  1.00306.69           N
ATOM    111  CA  ILE    13      -6.019  -0.159  -0.846  1.00306.69           C
ATOM    112  CB  ILE    13      -6.584  -1.207  -1.746  1.00306.69           C
ATOM    113  CG1 ILE    13      -7.366  -0.552  -2.896  1.00306.69           C
ATOM    114  CG2 ILE    13      -7.424  -2.150  -0.871  1.00306.69           C
ATOM    115  CD1 ILE    13      -8.573   0.257  -2.429  1.00306.69           C
ATOM    116  C   ILE    13      -5.304  -0.857   0.261  1.00306.69           C
ATOM    117  O   ILE    13      -5.790  -0.932   1.389  1.00306.69           O
ATOM    118  N   ARG    14      -4.111  -1.378  -0.050  1.00417.78           N
ATOM    119  CA  ARG    14      -3.357  -2.096   0.920  1.00417.78           C
ATOM    120  CB  ARG    14      -3.501  -3.613   0.769  0.90417.78           C
ATOM    121  CG  ARG    14      -2.680  -4.357   1.813  1.00417.78           C
ATOM    122  CD  ARG    14      -2.763  -5.874   1.686  1.00417.78           C
ATOM    123  NE  ARG    14      -1.671  -6.433   2.524  1.00417.78           N
ATOM    124  CZ  ARG    14      -1.211  -7.692   2.266  1.00417.78           C
ATOM    125  NH1 ARG    14      -1.834  -8.458   1.324  1.00417.78           N
ATOM    126  NH2 ARG    14      -0.124  -8.177   2.931  1.00417.78           N
ATOM    127  C   ARG    14      -1.932  -1.735   0.691  1.00417.78           C
ATOM    128  O   ARG    14      -1.304  -1.119   1.553  1.00417.78           O
ATOM    129  N   GLY    15      -1.399  -2.122  -0.490  1.00262.31           N
ATOM    130  CA  GLY    15      -0.023  -1.884  -0.796  1.00262.31           C
ATOM    131  C   GLY    15       0.716  -2.484   0.328  1.00262.31           C
ATOM    132  O   GLY    15       0.482  -3.632   0.701  1.00262.31           O
ATOM    133  N   GLY    16       1.589  -1.670   0.932  1.00316.32           N
ATOM    134  CA  GLY    16       2.356  -2.134   2.037  1.00316.32           C
ATOM    135  C   GLY    16       2.813  -0.919   2.748  1.00316.32           C
ATOM    136  O   GLY    16       2.041  -0.235   3.422  1.00316.32           O
ATOM    137  N   ARG    17       4.111  -0.633   2.612  1.00385.89           N
ATOM    138  CA  ARG    17       4.675   0.493   3.269  1.00385.89           C
ATOM    139  CB  ARG    17       6.107   0.259   3.763  0.90385.89           C
ATOM    140  CG  ARG    17       6.327  -1.048   4.510  1.00385.89           C
ATOM    141  CD  ARG    17       7.807  -1.421   4.599  1.00385.89           C
ATOM    142  NE  ARG    17       8.245  -1.265   6.011  1.00385.89           N
ATOM    143  CZ  ARG    17       8.169  -2.332   6.859  1.00385.89           C
ATOM    144  NH1 ARG    17       7.737  -3.541   6.396  1.00385.89           N
ATOM    145  NH2 ARG    17       8.522  -2.190   8.169  1.00385.89           N
ATOM    146  C   ARG    17       4.884   1.537   2.232  1.00385.89           C
ATOM    147  O   ARG    17       4.750   1.300   1.032  1.00385.89           O
ATOM    148  N   CYS    18       5.201   2.750   2.705  1.00219.26           N
ATOM    149  CA  CYS    18       5.542   3.821   1.822  1.00219.26           C
ATOM    150  CB  CYS    18       4.460   4.907   1.794  1.00219.26           C
ATOM    151  SG  CYS    18       2.870   4.208   1.246  1.00219.26           S
ATOM    152  C   CYS    18       6.843   4.387   2.333  1.00219.26           C
ATOM    153  O   CYS    18       7.068   4.438   3.541  1.00219.26           O
ATOM    154  N   ALA    19       7.741   4.824   1.421  1.00157.20           N
ATOM    155  CA  ALA    19       9.053   5.291   1.793  1.00157.20           C
ATOM    156  CB  ALA    19      10.181   4.621   0.989  0.90157.20           C
ATOM    157  C   ALA    19       9.169   6.777   1.562  1.00157.20           C
ATOM    158  O   ALA    19       8.505   7.349   0.700  1.00157.20           O
ATOM    159  N   VAL    20       9.993   7.454   2.396  1.00 89.77           N
ATOM    160  CA  VAL    20      10.192   8.878   2.308  1.00 89.77           C
ATOM    161  CB  VAL    20      10.938   9.431   3.491  1.00 89.77           C
ATOM    162  CG1 VAL    20      11.154  10.941   3.284  1.00 89.77           C
ATOM    163  CG2 VAL    20      10.157   9.082   4.767  1.00 89.77           C
ATOM    164  C   VAL    20      10.973   9.256   1.082  1.00 89.77           C
ATOM    165  O   VAL    20      10.625  10.208   0.381  1.00 89.77           O
ATOM    166  N   LEU    21      12.070   8.524   0.799  1.00158.79           N
ATOM    167  CA  LEU    21      12.919   8.868  -0.305  1.00158.79           C
ATOM    168  CB  LEU    21      14.377   9.141   0.104  1.00158.79           C
ATOM    169  CG  LEU    21      14.566  10.407   0.961  1.00158.79           C
ATOM    170  CD1 LEU    21      13.959  10.244   2.361  1.00158.79           C
ATOM    171  CD2 LEU    21      16.039  10.838   1.002  1.00158.79           C
ATOM    172  C   LEU    21      12.948   7.722  -1.260  1.00158.79           C
ATOM    173  O   LEU    21      12.307   7.758  -2.307  1.00158.79           O
ATOM    174  N   ASN    22      13.741   6.683  -0.933  1.00 61.15           N
ATOM    175  CA  ASN    22      13.840   5.541  -1.792  1.00 61.15           C
ATOM    176  CB  ASN    22      15.282   5.256  -2.243  1.00 61.15           C
ATOM    177  CG  ASN    22      15.670   6.405  -3.168  1.00 61.15           C
ATOM    178  OD1 ASN    22      15.193   6.496  -4.299  1.00 61.15           O
ATOM    179  ND2 ASN    22      16.540   7.324  -2.671  1.00 61.15           N
ATOM    180  C   ASN    22      13.298   4.358  -1.047  1.00 61.15           C
ATOM    181  O   ASN    22      13.196   4.381   0.179  1.00 61.15           O
ATOM    182  N   CYS    23      12.920   3.292  -1.787  1.00 79.75           N
ATOM    183  CA  CYS    23      12.340   2.115  -1.193  1.00 79.75           C
ATOM    184  CB  CYS    23      11.795   1.059  -2.179  1.00 79.75           C
ATOM    185  SG  CYS    23      10.008   1.214  -2.438  1.00 79.75           S
ATOM    186  C   CYS    23      13.325   1.413  -0.323  1.00 79.75           C
ATOM    187  O   CYS    23      14.513   1.731  -0.300  1.00 79.75           O
ATOM    188  N   LEU    24      12.791   0.453   0.463  1.00102.67           N
ATOM    189  CA  LEU    24      13.538  -0.324   1.406  1.00102.67           C
ATOM    190  CB  LEU    24      12.673  -0.827   2.576  1.00102.67           C
ATOM    191  CG  LEU    24      12.055   0.313   3.413  1.00102.67           C
ATOM    192  CD1 LEU    24      13.143   1.160   4.090  1.00102.67           C
ATOM    193  CD2 LEU    24      11.064   1.154   2.590  1.00102.67           C
ATOM    194  C   LEU    24      14.137  -1.508   0.710  1.00102.67           C
ATOM    195  O   LEU    24      13.591  -2.035  -0.258  1.00102.67           O
ATOM    196  N   GLY    25      15.298  -1.961   1.217  1.00 39.26           N
ATOM    197  CA  GLY    25      16.047  -3.047   0.650  1.00 39.26           C
ATOM    198  C   GLY    25      15.242  -4.304   0.703  1.00 39.26           C
ATOM    199  O   GLY    25      15.364  -5.165  -0.167  1.00 39.26           O
ATOM    200  N   LYS    26      14.436  -4.471   1.765  1.00120.03           N
ATOM    201  CA  LYS    26      13.653  -5.661   1.916  1.00120.03           C
ATOM    202  CB  LYS    26      12.848  -5.746   3.228  1.00120.03           C
ATOM    203  CG  LYS    26      13.668  -5.815   4.516  1.00120.03           C
ATOM    204  CD  LYS    26      12.776  -5.885   5.757  1.00120.03           C
ATOM    205  CE  LYS    26      11.545  -4.981   5.668  1.00120.03           C
ATOM    206  NZ  LYS    26      10.507  -5.432   6.622  1.00120.03           N
ATOM    207  C   LYS    26      12.606  -5.728   0.846  1.00120.03           C
ATOM    208  O   LYS    26      12.208  -6.811   0.426  1.00120.03           O
ATOM    209  N   GLU    27      12.106  -4.569   0.385  1.00133.60           N
ATOM    210  CA  GLU    27      10.945  -4.632  -0.458  1.00133.60           C
ATOM    211  CB  GLU    27       9.731  -4.001   0.231  1.00133.60           C
ATOM    212  CG  GLU    27      10.075  -2.824   1.144  1.00133.60           C
ATOM    213  CD  GLU    27      10.064  -3.368   2.571  1.00133.60           C
ATOM    214  OE1 GLU    27       9.001  -3.888   2.990  1.00133.60           O
ATOM    215  OE2 GLU    27      11.121  -3.274   3.257  1.00133.60           O
ATOM    216  C   GLU    27      11.126  -4.016  -1.814  1.00133.60           C
ATOM    217  O   GLU    27      12.089  -3.300  -2.076  1.00133.60           O
ATOM    218  N   GLU    28      10.160  -4.336  -2.712  1.00151.94           N
ATOM    219  CA  GLU    28      10.077  -3.934  -4.095  1.00151.94           C
ATOM    220  CB  GLU    28       9.476  -5.037  -4.980  1.00151.94           C
ATOM    221  CG  GLU    28       8.087  -5.450  -4.475  1.00151.94           C
ATOM    222  CD  GLU    28       7.323  -6.186  -5.569  1.00151.94           C
ATOM    223  OE1 GLU    28       7.172  -5.605  -6.678  1.00151.94           O
ATOM    224  OE2 GLU    28       6.871  -7.331  -5.308  1.00151.94           O
ATOM    225  C   GLU    28       9.115  -2.780  -4.211  1.00151.94           C
ATOM    226  O   GLU    28       8.234  -2.622  -3.369  1.00151.94           O
ATOM    227  N   GLN    29       9.257  -1.951  -5.277  1.00191.37           N
ATOM    228  CA  GLN    29       8.402  -0.803  -5.452  1.00191.37           C
ATOM    229  CB  GLN    29       9.084   0.372  -6.170  1.00191.37           C
ATOM    230  CG  GLN    29       8.199   1.615  -6.275  1.00191.37           C
ATOM    231  CD  GLN    29       8.933   2.599  -7.164  1.00191.37           C
ATOM    232  OE1 GLN    29       8.555   3.763  -7.287  1.00191.37           O
ATOM    233  NE2 GLN    29      10.024   2.109  -7.805  1.00191.37           N
ATOM    234  C   GLN    29       7.193  -1.175  -6.265  1.00191.37           C
ATOM    235  O   GLN    29       7.294  -1.663  -7.391  1.00191.37           O
ATOM    236  N   ILE    30       6.006  -1.040  -5.646  1.00382.76           N
ATOM    237  CA  ILE    30       4.731  -1.312  -6.245  1.00382.76           C
ATOM    238  CB  ILE    30       3.698  -1.631  -5.221  1.00382.76           C
ATOM    239  CG1 ILE    30       4.212  -2.723  -4.275  1.00382.76           C
ATOM    240  CG2 ILE    30       2.477  -2.126  -5.993  1.00382.76           C
ATOM    241  CD1 ILE    30       4.513  -4.037  -4.992  1.00382.76           C
ATOM    242  C   ILE    30       4.235  -0.163  -7.077  1.00382.76           C
ATOM    243  O   ILE    30       3.597  -0.345  -8.116  1.00382.76           O
ATOM    244  N   GLY    31       4.464   1.069  -6.584  1.00246.84           N
ATOM    245  CA  GLY    31       3.949   2.244  -7.231  1.00246.84           C
ATOM    246  C   GLY    31       4.224   3.379  -6.288  1.00246.84           C
ATOM    247  O   GLY    31       4.562   3.144  -5.136  1.00246.84           O
ATOM    248  N   ARG    32       4.080   4.646  -6.719  1.00399.72           N
ATOM    249  CA  ARG    32       4.399   5.741  -5.843  1.00399.72           C
ATOM    250  CB  ARG    32       4.771   7.039  -6.584  1.00399.72           C
ATOM    251  CG  ARG    32       3.696   7.577  -7.527  1.00399.72           C
ATOM    252  CD  ARG    32       3.550   6.750  -8.803  1.00399.72           C
ATOM    253  NE  ARG    32       4.902   6.628  -9.417  1.00399.72           N
ATOM    254  CZ  ARG    32       5.025   6.406 -10.756  1.00399.72           C
ATOM    255  NH1 ARG    32       3.908   6.353 -11.540  1.00399.72           N
ATOM    256  NH2 ARG    32       6.265   6.238 -11.306  1.00399.72           N
ATOM    257  C   ARG    32       3.336   6.039  -4.822  1.00399.72           C
ATOM    258  O   ARG    32       2.160   6.187  -5.135  1.00399.72           O
ATOM    259  N   CYS    33       3.757   6.195  -3.548  1.00349.33           N
ATOM    260  CA  CYS    33       2.860   6.427  -2.450  1.00349.33           C
ATOM    261  CB  CYS    33       3.369   5.896  -1.107  1.00349.33           C
ATOM    262  SG  CYS    33       3.043   4.153  -0.773  1.00349.33           S
ATOM    263  C   CYS    33       2.739   7.881  -2.168  1.00349.33           C
ATOM    264  O   CYS    33       2.439   8.262  -1.036  1.00349.33           O
ATOM    265  N   SER    34       2.922   8.747  -3.171  1.00323.93           N
ATOM    266  CA  SER    34       2.866  10.113  -2.768  1.00323.93           C
ATOM    267  CB  SER    34       4.120  10.537  -1.974  1.00323.93           C
ATOM    268  OG  SER    34       3.957  11.827  -1.402  1.00323.93           O
ATOM    269  C   SER    34       2.757  10.961  -3.980  1.00323.93           C
ATOM    270  O   SER    34       2.527  10.522  -5.105  1.00323.93           O
ATOM    271  N   ASN    35       2.832  12.265  -3.767  1.00229.18           N
ATOM    272  CA  ASN    35       2.740  13.079  -4.921  1.00229.18           C
ATOM    273  CB  ASN    35       2.520  14.561  -4.567  0.88229.18           C
ATOM    274  CG  ASN    35       3.686  15.044  -3.716  0.83229.18           C
ATOM    275  OD1 ASN    35       3.882  14.584  -2.590  1.00229.18           O
ATOM    276  ND2 ASN    35       4.499  15.977  -4.278  1.00229.18           N
ATOM    277  C   ASN    35       3.972  12.963  -5.769  1.00229.18           C
ATOM    278  O   ASN    35       3.872  12.695  -6.968  1.00229.18           O
ATOM    279  N   SER    36       5.170  13.143  -5.168  1.00119.60           N
ATOM    280  CA  SER    36       6.384  13.080  -5.931  1.00119.60           C
ATOM    281  CB  SER    36       6.646  14.348  -6.765  1.00119.60           C
ATOM    282  OG  SER    36       7.865  14.221  -7.482  1.00119.60           O
ATOM    283  C   SER    36       7.525  12.954  -4.970  1.00119.60           C
ATOM    284  O   SER    36       7.594  13.674  -3.974  1.00119.60           O
ATOM    285  N   GLY    37       8.481  12.055  -5.287  1.00 79.54           N
ATOM    286  CA  GLY    37       9.632  11.865  -4.452  1.00 79.54           C
ATOM    287  C   GLY    37       9.441  10.697  -3.523  1.00 79.54           C
ATOM    288  O   GLY    37      10.327  10.400  -2.723  1.00 79.54           O
ATOM    289  N   ARG    38       8.290   9.998  -3.588  1.00225.84           N
ATOM    290  CA  ARG    38       8.114   8.878  -2.701  1.00225.84           C
ATOM    291  CB  ARG    38       7.174   9.179  -1.522  1.00225.84           C
ATOM    292  CG  ARG    38       7.821  10.086  -0.473  1.00225.84           C
ATOM    293  CD  ARG    38       6.818  10.796   0.438  1.00225.84           C
ATOM    294  NE  ARG    38       5.882   9.767   0.972  1.00225.84           N
ATOM    295  CZ  ARG    38       4.777  10.151   1.676  1.00225.84           C
ATOM    296  NH1 ARG    38       4.544  11.474   1.919  1.00225.84           N
ATOM    297  NH2 ARG    38       3.900   9.210   2.133  1.00225.84           N
ATOM    298  C   ARG    38       7.538   7.733  -3.476  1.00225.84           C
ATOM    299  O   ARG    38       6.991   7.927  -4.560  1.00225.84           O
ATOM    300  N   LYS    39       7.694   6.492  -2.951  1.00301.70           N
ATOM    301  CA  LYS    39       7.141   5.335  -3.603  1.00301.70           C
ATOM    302  CB  LYS    39       8.076   4.661  -4.631  1.00301.70           C
ATOM    303  CG  LYS    39       9.565   4.611  -4.280  1.00301.70           C
ATOM    304  CD  LYS    39      10.219   5.986  -4.170  1.00301.70           C
ATOM    305  CE  LYS    39      11.727   5.978  -4.432  1.00301.70           C
ATOM    306  NZ  LYS    39      11.993   6.444  -5.813  1.00301.70           N
ATOM    307  C   LYS    39       6.674   4.337  -2.581  1.00301.70           C
ATOM    308  O   LYS    39       6.752   4.582  -1.378  1.00301.70           O
ATOM    309  N   CYS    40       6.131   3.188  -3.051  1.00187.74           N
ATOM    310  CA  CYS    40       5.567   2.179  -2.194  1.00187.74           C
ATOM    311  CB  CYS    40       4.141   1.763  -2.582  1.00187.74           C
ATOM    312  SG  CYS    40       3.554   0.401  -1.539  1.00187.74           S
ATOM    313  C   CYS    40       6.412   0.942  -2.267  1.00187.74           C
ATOM    314  O   CYS    40       6.860   0.546  -3.342  1.00187.74           O
ATOM    315  N   CYS    41       6.638   0.285  -1.106  1.00140.45           N
ATOM    316  CA  CYS    41       7.487  -0.869  -1.082  1.00140.45           C
ATOM    317  CB  CYS    41       8.757  -0.588  -0.266  1.00140.45           C
ATOM    318  SG  CYS    41       9.321   1.127  -0.527  1.00140.45           S
ATOM    319  C   CYS    41       6.735  -2.006  -0.435  1.00140.45           C
ATOM    320  O   CYS    41       6.007  -1.819   0.540  1.00140.45           O
ATOM    321  N   ARG    42       6.900  -3.231  -0.981  1.00227.01           N
ATOM    322  CA  ARG    42       6.198  -4.397  -0.513  1.00227.01           C
ATOM    323  CB  ARG    42       5.294  -4.926  -1.636  1.00227.01           C
ATOM    324  CG  ARG    42       4.507  -6.198  -1.354  1.00227.01           C
ATOM    325  CD  ARG    42       3.803  -6.705  -2.616  1.00227.01           C
ATOM    326  NE  ARG    42       3.068  -7.949  -2.266  1.00227.01           N
ATOM    327  CZ  ARG    42       1.822  -7.876  -1.715  1.00227.01           C
ATOM    328  NH1 ARG    42       1.265  -6.663  -1.434  1.00227.01           N
ATOM    329  NH2 ARG    42       1.137  -9.023  -1.437  1.00227.01           N
ATOM    330  C   ARG    42       7.224  -5.454  -0.216  1.00227.01           C
ATOM    331  O   ARG    42       7.987  -5.839  -1.100  1.00227.01           O
ATOM    332  N   LYS    43       7.281  -5.969   1.035  1.00175.34           N
ATOM    333  CA  LYS    43       8.291  -6.952   1.321  1.00175.34           C
ATOM    334  CB  LYS    43       8.568  -7.231   2.814  1.00175.34           C
ATOM    335  CG  LYS    43       7.444  -7.928   3.576  1.00175.34           C
ATOM    336  CD  LYS    43       6.191  -7.078   3.779  1.00175.34           C
ATOM    337  CE  LYS    43       6.225  -6.258   5.070  1.00175.34           C
ATOM    338  NZ  LYS    43       4.890  -5.680   5.336  1.00175.34           N
ATOM    339  C   LYS    43       7.917  -8.231   0.654  1.00175.34           C
ATOM    340  O   LYS    43       6.753  -8.624   0.626  1.00175.34           O
ATOM    341  N   LYS    44       8.921  -8.909   0.072  1.00110.85           N
ATOM    342  CA  LYS    44       8.665 -10.108  -0.672  1.00110.85           C
ATOM    343  CB  LYS    44       9.865 -10.563  -1.513  1.00110.85           C
ATOM    344  CG  LYS    44      10.072  -9.645  -2.720  1.00110.85           C
ATOM    345  CD  LYS    44      11.377  -9.866  -3.483  1.00110.85           C
ATOM    346  CE  LYS    44      11.541  -8.931  -4.685  1.00110.85           C
ATOM    347  NZ  LYS    44      10.386  -9.073  -5.600  1.00110.85           N
ATOM    348  C   LYS    44       8.191 -11.252   0.184  1.00110.85           C
ATOM    349  O   LYS    44       7.314 -12.013  -0.226  1.00110.85           O
ATOM    350  N   LYS    45       8.755 -11.443   1.388  1.00147.51           N
ATOM    351  CA  LYS    45       8.308 -12.565   2.159  1.00147.51           C
ATOM    352  CB  LYS    45       9.456 -13.500   2.586  1.00147.51           C
ATOM    353  CG  LYS    45      10.547 -12.809   3.406  1.00147.51           C
ATOM    354  CD  LYS    45      11.272 -11.697   2.645  1.00147.51           C
ATOM    355  CE  LYS    45      12.126 -10.803   3.544  1.00147.51           C
ATOM    356  NZ  LYS    45      11.244 -10.003   4.423  1.00147.51           N
ATOM    357  C   LYS    45       7.630 -12.045   3.420  1.00147.51           C
ATOM    358  O   LYS    45       6.390 -12.248   3.536  1.00147.51           O
ATOM    359  OXT LYS    45       8.329 -11.449   4.279  1.00147.51           O
TER     360      LYS    45
END
