# Supplementary material for: Prediction of Anticancer Peptides with High Efficacy and Low Toxicity by Hybrid Model Based on 3D Structure of Peptides
Source: Int J Mol Sci. 2021 May 26;22(11):5630. doi: 10.3390/ijms22115630 (PMC8198792; doi:10.3390/ijms22115630)
Supplement: Supplementary file 1 [file ijms-22-05630-s001.zip › Supplement2(Datasets)/ACPs(PDB)/D1/PDB(Negative)/(18)NL_satpdb10217.pdb]

ATOM      1  N   ALA A   1       5.465  -3.247  -4.943  1.00  1.00           N  
ATOM      2  CA  ALA A   1       4.379  -2.242  -5.015  1.00  1.00           C  
ATOM      3  C   ALA A   1       4.916  -0.856  -4.651  1.00  1.00           C  
ATOM      4  O   ALA A   1       6.011  -0.730  -4.139  1.00  1.00           O  
ATOM      5  CB  ALA A   1       3.266  -2.611  -4.024  1.00  1.00           C  
ATOM      6  H1  ALA A   1       6.333  -2.795  -4.594  1.00  0.00           H  
ATOM      7  H2  ALA A   1       5.638  -3.640  -5.890  1.00  0.00           H  
ATOM      8  H3  ALA A   1       5.189  -4.012  -4.296  1.00  0.00           H  
ATOM      9  HA  ALA A   1       3.998  -2.211  -6.032  1.00  0.00           H  
ATOM     10  HB1 ALA A   1       2.418  -1.957  -4.168  1.00  0.00           H  
ATOM     11  HB2 ALA A   1       3.631  -2.505  -3.014  1.00  0.00           H  
ATOM     12  HB3 ALA A   1       2.957  -3.632  -4.187  1.00  0.00           H  
ATOM     13  N   THR A   2       4.134   0.154  -4.921  1.00  1.00           N  
ATOM     14  CA  THR A   2       4.583   1.534  -4.602  1.00  1.00           C  
ATOM     15  C   THR A   2       3.458   2.534  -4.844  1.00  1.00           C  
ATOM     16  O   THR A   2       2.688   2.398  -5.774  1.00  1.00           O  
ATOM     17  CB  THR A   2       5.762   1.887  -5.515  1.00  1.00           C  
ATOM     18  OG1 THR A   2       5.770   3.299  -5.588  1.00  1.00           O  
ATOM     19  CG2 THR A   2       5.498   1.428  -6.954  1.00  1.00           C  
ATOM     20  H   THR A   2       3.257   0.001  -5.333  1.00  0.00           H  
ATOM     21  HA  THR A   2       4.877   1.583  -3.556  1.00  0.00           H  
ATOM     22  HB  THR A   2       6.701   1.515  -5.118  1.00  0.00           H  
ATOM     23  HG1 THR A   2       4.912   3.585  -5.910  1.00  0.00           H  
ATOM     24 HG21 THR A   2       5.405   0.353  -6.982  1.00  0.00           H  
ATOM     25 HG22 THR A   2       4.584   1.873  -7.318  1.00  0.00           H  
ATOM     26 HG23 THR A   2       6.318   1.731  -7.589  1.00  0.00           H  
ATOM     27  N   CYS A   3       3.384   3.523  -3.998  1.00  1.00           N  
ATOM     28  CA  CYS A   3       2.319   4.544  -4.155  1.00  1.00           C  
ATOM     29  C   CYS A   3       2.689   5.562  -5.230  1.00  1.00           C  
ATOM     30  O   CYS A   3       3.763   5.507  -5.798  1.00  1.00           O  
ATOM     31  CB  CYS A   3       2.166   5.276  -2.817  1.00  1.00           C  
ATOM     32  SG  CYS A   3       3.332   4.846  -1.505  1.00  1.00           S  
ATOM     33  H   CYS A   3       4.028   3.594  -3.264  1.00  0.00           H  
ATOM     34  HA  CYS A   3       1.393   4.051  -4.435  1.00  0.00           H  
ATOM     35  HB2 CYS A   3       2.254   6.337  -3.002  1.00  0.00           H  
ATOM     36  HB3 CYS A   3       1.170   5.091  -2.443  1.00  0.00           H  
ATOM     37  N   ASP A   4       1.793   6.473  -5.487  1.00  1.00           N  
ATOM     38  CA  ASP A   4       2.075   7.500  -6.519  1.00  1.00           C  
ATOM     39  C   ASP A   4       2.357   6.849  -7.872  1.00  1.00           C  
ATOM     40  O   ASP A   4       3.439   6.972  -8.414  1.00  1.00           O  
ATOM     41  CB  ASP A   4       3.308   8.299  -6.071  1.00  1.00           C  
ATOM     42  CG  ASP A   4       3.277   9.686  -6.713  1.00  1.00           C  
ATOM     43  OD1 ASP A   4       2.264  10.344  -6.536  1.00  1.00           O  
ATOM     44  OD2 ASP A   4       4.269  10.013  -7.345  1.00  1.00           O  
ATOM     45  H   ASP A   4       0.938   6.475  -5.006  1.00  0.00           H  
ATOM     46  HA  ASP A   4       1.207   8.151  -6.614  1.00  0.00           H  
ATOM     47  HB2 ASP A   4       3.301   8.405  -4.997  1.00  0.00           H  
ATOM     48  HB3 ASP A   4       4.211   7.786  -6.371  1.00  0.00           H  
ATOM     49  HD2 ASP A   4       4.188  10.893  -7.722  1.00  0.00           H  
ATOM     50  N   LEU A   5       1.370   6.171  -8.396  1.00  1.00           N  
ATOM     51  CA  LEU A   5       1.554   5.501  -9.712  1.00  1.00           C  
ATOM     52  C   LEU A   5       0.278   5.577 -10.545  1.00  1.00           C  
ATOM     53  O   LEU A   5       0.303   6.006 -11.682  1.00  1.00           O  
ATOM     54  CB  LEU A   5       1.892   4.023  -9.452  1.00  1.00           C  
ATOM     55  CG  LEU A   5       2.624   3.438 -10.666  1.00  1.00           C  
ATOM     56  CD1 LEU A   5       4.137   3.571 -10.457  1.00  1.00           C  
ATOM     57  CD2 LEU A   5       2.266   1.956 -10.796  1.00  1.00           C  
ATOM     58  H   LEU A   5       0.515   6.104  -7.925  1.00  0.00           H  
ATOM     59  HA  LEU A   5       2.355   5.991 -10.249  1.00  0.00           H  
ATOM     60  HB2 LEU A   5       2.522   3.947  -8.579  1.00  0.00           H  
ATOM     61  HB3 LEU A   5       0.982   3.471  -9.277  1.00  0.00           H  
ATOM     62  HG  LEU A   5       2.330   3.966 -11.560  1.00  0.00           H  
ATOM     63 HD11 LEU A   5       4.656   3.259 -11.352  1.00  0.00           H  
ATOM     64 HD12 LEU A   5       4.445   2.950  -9.632  1.00  0.00           H  
ATOM     65 HD13 LEU A   5       4.387   4.599 -10.241  1.00  0.00           H  
ATOM     66 HD21 LEU A   5       1.270   1.857 -11.206  1.00  0.00           H  
ATOM     67 HD22 LEU A   5       2.298   1.487  -9.825  1.00  0.00           H  
ATOM     68 HD23 LEU A   5       2.971   1.467 -11.453  1.00  0.00           H  
ATOM     69  N   LEU A   6      -0.813   5.162  -9.962  1.00  1.00           N  
ATOM     70  CA  LEU A   6      -2.101   5.206 -10.709  1.00  1.00           C  
ATOM     71  C   LEU A   6      -2.508   6.647 -10.989  1.00  1.00           C  
ATOM     72  O   LEU A   6      -3.009   6.963 -12.050  1.00  1.00           O  
ATOM     73  CB  LEU A   6      -3.192   4.550  -9.841  1.00  1.00           C  
ATOM     74  CG  LEU A   6      -3.840   3.381 -10.599  1.00  1.00           C  
ATOM     75  CD1 LEU A   6      -2.890   2.180 -10.596  1.00  1.00           C  
ATOM     76  CD2 LEU A   6      -5.139   2.988  -9.895  1.00  1.00           C  
ATOM     77  H   LEU A   6      -0.783   4.823  -9.045  1.00  0.00           H  
ATOM     78  HA  LEU A   6      -1.981   4.685 -11.651  1.00  0.00           H  
ATOM     79  HB2 LEU A   6      -2.753   4.188  -8.922  1.00  0.00           H  
ATOM     80  HB3 LEU A   6      -3.949   5.283  -9.602  1.00  0.00           H  
ATOM     81  HG  LEU A   6      -4.054   3.676 -11.618  1.00  0.00           H  
ATOM     82 HD11 LEU A   6      -2.013   2.405 -11.183  1.00  0.00           H  
ATOM     83 HD12 LEU A   6      -3.389   1.322 -11.019  1.00  0.00           H  
ATOM     84 HD13 LEU A   6      -2.591   1.953  -9.585  1.00  0.00           H  
ATOM     85 HD21 LEU A   6      -5.554   2.107 -10.364  1.00  0.00           H  
ATOM     86 HD22 LEU A   6      -5.853   3.798  -9.965  1.00  0.00           H  
ATOM     87 HD23 LEU A   6      -4.943   2.777  -8.856  1.00  0.00           H  
ATOM     88  N   SER A   7      -2.287   7.499 -10.026  1.00  1.00           N  
ATOM     89  CA  SER A   7      -2.654   8.925 -10.214  1.00  1.00           C  
ATOM     90  C   SER A   7      -2.038   9.790  -9.120  1.00  1.00           C  
ATOM     91  O   SER A   7      -2.061   9.440  -7.956  1.00  1.00           O  
ATOM     92  CB  SER A   7      -4.181   9.043 -10.134  1.00  1.00           C  
ATOM     93  OG  SER A   7      -4.453  10.343 -10.634  1.00  1.00           O  
ATOM     94  H   SER A   7      -1.880   7.197  -9.187  1.00  0.00           H  
ATOM     95  HA  SER A   7      -2.288   9.260 -11.179  1.00  0.00           H  
ATOM     96  HB2 SER A   7      -4.656   8.297 -10.754  1.00  0.00           H  
ATOM     97  HB3 SER A   7      -4.519   8.957  -9.111  1.00  0.00           H  
ATOM     98  HG  SER A   7      -4.521  10.284 -11.589  1.00  0.00           H  
ATOM     99  N   GLY A   8      -1.495  10.910  -9.513  1.00  1.00           N  
ATOM    100  CA  GLY A   8      -0.870  11.814  -8.508  1.00  1.00           C  
ATOM    101  C   GLY A   8      -1.943  12.588  -7.745  1.00  1.00           C  
ATOM    102  O   GLY A   8      -1.842  12.777  -6.549  1.00  1.00           O  
ATOM    103  H   GLY A   8      -1.501  11.156 -10.463  1.00  0.00           H  
ATOM    104  HA2 GLY A   8      -0.292  11.224  -7.813  1.00  0.00           H  
ATOM    105  HA3 GLY A   8      -0.218  12.511  -9.012  1.00  0.00           H  
ATOM    106  N   THR A   9      -2.951  13.026  -8.451  1.00  1.00           N  
ATOM    107  CA  THR A   9      -4.028  13.785  -7.781  1.00  1.00           C  
ATOM    108  C   THR A   9      -4.845  12.893  -6.853  1.00  1.00           C  
ATOM    109  O   THR A   9      -5.898  13.284  -6.385  1.00  1.00           O  
ATOM    110  CB  THR A   9      -4.961  14.351  -8.855  1.00  1.00           C  
ATOM    111  OG1 THR A   9      -5.097  13.321  -9.818  1.00  1.00           O  
ATOM    112  CG2 THR A   9      -4.292  15.501  -9.614  1.00  1.00           C  
ATOM    113  H   THR A   9      -2.987  12.866  -9.406  1.00  0.00           H  
ATOM    114  HA  THR A   9      -3.581  14.580  -7.207  1.00  0.00           H  
ATOM    115  HB  THR A   9      -5.926  14.626  -8.445  1.00  0.00           H  
ATOM    116  HG1 THR A   9      -4.325  13.344 -10.386  1.00  0.00           H  
ATOM    117 HG21 THR A   9      -4.539  15.439 -10.664  1.00  0.00           H  
ATOM    118 HG22 THR A   9      -3.220  15.443  -9.495  1.00  0.00           H  
ATOM    119 HG23 THR A   9      -4.639  16.448  -9.224  1.00  0.00           H  
ATOM    120  N   GLY A  10      -4.350  11.712  -6.595  1.00  1.00           N  
ATOM    121  CA  GLY A  10      -5.102  10.794  -5.695  1.00  1.00           C  
ATOM    122  C   GLY A  10      -4.149   9.848  -4.958  1.00  1.00           C  
ATOM    123  O   GLY A  10      -3.974   8.710  -5.350  1.00  1.00           O  
ATOM    124  H   GLY A  10      -3.495  11.437  -6.986  1.00  0.00           H  
ATOM    125  HA2 GLY A  10      -5.654  11.377  -4.973  1.00  0.00           H  
ATOM    126  HA3 GLY A  10      -5.796  10.210  -6.284  1.00  0.00           H  
ATOM    127  N   ILE A  11      -3.554  10.334  -3.901  1.00  1.00           N  
ATOM    128  CA  ILE A  11      -2.621   9.476  -3.135  1.00  1.00           C  
ATOM    129  C   ILE A  11      -3.242   8.104  -2.871  1.00  1.00           C  
ATOM    130  O   ILE A  11      -4.430   7.995  -2.633  1.00  1.00           O  
ATOM    131  CB  ILE A  11      -2.316  10.162  -1.797  1.00  1.00           C  
ATOM    132  CG1 ILE A  11      -1.504   9.220  -0.902  1.00  1.00           C  
ATOM    133  CG2 ILE A  11      -3.648  10.484  -1.092  1.00  1.00           C  
ATOM    134  CD1 ILE A  11      -0.965   9.987   0.317  1.00  1.00           C  
ATOM    135  H   ILE A  11      -3.716  11.257  -3.623  1.00  0.00           H  
ATOM    136  HA  ILE A  11      -1.713   9.348  -3.716  1.00  0.00           H  
ATOM    137  HB  ILE A  11      -1.747  11.068  -1.987  1.00  0.00           H  
ATOM    138 HG12 ILE A  11      -2.134   8.413  -0.560  1.00  0.00           H  
ATOM    139 HG13 ILE A  11      -0.680   8.810  -1.464  1.00  0.00           H  
ATOM    140 HG21 ILE A  11      -3.451  11.017  -0.171  1.00  0.00           H  
ATOM    141 HG22 ILE A  11      -4.173   9.568  -0.864  1.00  0.00           H  
ATOM    142 HG23 ILE A  11      -4.262  11.098  -1.732  1.00  0.00           H  
ATOM    143 HD11 ILE A  11      -0.097   9.478   0.708  1.00  0.00           H  
ATOM    144 HD12 ILE A  11      -1.726  10.032   1.083  1.00  0.00           H  
ATOM    145 HD13 ILE A  11      -0.689  10.989   0.031  1.00  0.00           H  
ATOM    146  N   ASN A  12      -2.427   7.083  -2.917  1.00  1.00           N  
ATOM    147  CA  ASN A  12      -2.957   5.714  -2.671  1.00  1.00           C  
ATOM    148  C   ASN A  12      -2.819   5.326  -1.201  1.00  1.00           C  
ATOM    149  O   ASN A  12      -1.733   5.052  -0.732  1.00  1.00           O  
ATOM    150  CB  ASN A  12      -2.141   4.723  -3.513  1.00  1.00           C  
ATOM    151  CG  ASN A  12      -2.316   5.050  -4.997  1.00  1.00           C  
ATOM    152  OD1 ASN A  12      -1.368   5.060  -5.758  1.00  1.00           O  
ATOM    153  ND2 ASN A  12      -3.509   5.323  -5.449  1.00  1.00           N  
ATOM    154  H   ASN A  12      -1.477   7.219  -3.110  1.00  0.00           H  
ATOM    155  HA  ASN A  12      -4.006   5.688  -2.949  1.00  0.00           H  
ATOM    156  HB2 ASN A  12      -1.095   4.797  -3.253  1.00  0.00           H  
ATOM    157  HB3 ASN A  12      -2.486   3.717  -3.327  1.00  0.00           H  
ATOM    158 HD21 ASN A  12      -4.278   5.316  -4.842  1.00  0.00           H  
ATOM    159 HD22 ASN A  12      -3.639   5.531  -6.398  1.00  0.00           H  
ATOM    160  N   HIS A  13      -3.931   5.307  -0.502  1.00  1.00           N  
ATOM    161  CA  HIS A  13      -3.894   4.936   0.942  1.00  1.00           C  
ATOM    162  C   HIS A  13      -4.504   3.554   1.166  1.00  1.00           C  
ATOM    163  O   HIS A  13      -3.829   2.634   1.587  1.00  1.00           O  
ATOM    164  CB  HIS A  13      -4.714   5.974   1.727  1.00  1.00           C  
ATOM    165  CG  HIS A  13      -4.005   6.283   3.050  1.00  1.00           C  
ATOM    166  ND1 HIS A  13      -3.471   5.425   3.803  1.00  1.00           N  
ATOM    167  CD2 HIS A  13      -3.800   7.496   3.684  1.00  1.00           C  
ATOM    168  CE1 HIS A  13      -2.962   5.974   4.834  1.00  1.00           C  
ATOM    169  NE2 HIS A  13      -3.126   7.293   4.836  1.00  1.00           N  
ATOM    170  H   HIS A  13      -4.784   5.532  -0.930  1.00  0.00           H  
ATOM    171  HA  HIS A  13      -2.866   4.924   1.282  1.00  0.00           H  
ATOM    172  HB2 HIS A  13      -4.804   6.882   1.148  1.00  0.00           H  
ATOM    173  HB3 HIS A  13      -5.700   5.583   1.935  1.00  0.00           H  
ATOM    174  HD1 HIS A  13      -3.449   4.464   3.619  1.00  0.00           H  
ATOM    175  HD2 HIS A  13      -4.133   8.457   3.316  1.00  0.00           H  
ATOM    176  HE1 HIS A  13      -2.457   5.431   5.619  1.00  0.00           H  
ATOM    177  HE2 HIS A  13      -2.826   7.969   5.523  1.00  0.00           H  
ATOM    178  N   SER A  14      -5.769   3.435   0.878  1.00  1.00           N  
ATOM    179  CA  SER A  14      -6.449   2.134   1.063  1.00  1.00           C  
ATOM    180  C   SER A  14      -5.946   1.093   0.063  1.00  1.00           C  
ATOM    181  O   SER A  14      -5.761  -0.055   0.410  1.00  1.00           O  
ATOM    182  CB  SER A  14      -7.953   2.341   0.838  1.00  1.00           C  
ATOM    183  OG  SER A  14      -8.019   3.149  -0.324  1.00  1.00           O  
ATOM    184  H   SER A  14      -6.267   4.201   0.555  1.00  0.00           H  
ATOM    185  HA  SER A  14      -6.253   1.785   2.064  1.00  0.00           H  
ATOM    186  HB2 SER A  14      -8.446   1.396   0.665  1.00  0.00           H  
ATOM    187  HB3 SER A  14      -8.397   2.855   1.678  1.00  0.00           H  
ATOM    188  HG  SER A  14      -7.622   2.660  -1.047  1.00  0.00           H  
ATOM    189  N   ALA A  15      -5.747   1.513  -1.161  1.00  1.00           N  
ATOM    190  CA  ALA A  15      -5.256   0.557  -2.195  1.00  1.00           C  
ATOM    191  C   ALA A  15      -4.171  -0.342  -1.627  1.00  1.00           C  
ATOM    192  O   ALA A  15      -4.100  -1.513  -1.936  1.00  1.00           O  
ATOM    193  CB  ALA A  15      -4.656   1.355  -3.353  1.00  1.00           C  
ATOM    194  H   ALA A  15      -5.913   2.450  -1.394  1.00  0.00           H  
ATOM    195  HA  ALA A  15      -6.088  -0.058  -2.533  1.00  0.00           H  
ATOM    196  HB1 ALA A  15      -4.691   2.410  -3.125  1.00  0.00           H  
ATOM    197  HB2 ALA A  15      -5.217   1.167  -4.257  1.00  0.00           H  
ATOM    198  HB3 ALA A  15      -3.628   1.058  -3.504  1.00  0.00           H  
ATOM    199  N   CYS A  16      -3.340   0.228  -0.811  1.00  1.00           N  
ATOM    200  CA  CYS A  16      -2.253  -0.574  -0.215  1.00  1.00           C  
ATOM    201  C   CYS A  16      -2.824  -1.715   0.613  1.00  1.00           C  
ATOM    202  O   CYS A  16      -2.724  -2.864   0.237  1.00  1.00           O  
ATOM    203  CB  CYS A  16      -1.427   0.341   0.695  1.00  1.00           C  
ATOM    204  SG  CYS A  16       0.054   1.097  -0.014  1.00  1.00           S  
ATOM    205  H   CYS A  16      -3.429   1.181  -0.600  1.00  0.00           H  
ATOM    206  HA  CYS A  16      -1.638  -0.984  -1.012  1.00  0.00           H  
ATOM    207  HB2 CYS A  16      -2.069   1.140   1.037  1.00  0.00           H  
ATOM    208  HB3 CYS A  16      -1.124  -0.228   1.561  1.00  0.00           H  
ATOM    209  N   ALA A  17      -3.433  -1.379   1.718  1.00  1.00           N  
ATOM    210  CA  ALA A  17      -4.014  -2.438   2.584  1.00  1.00           C  
ATOM    211  C   ALA A  17      -5.000  -3.313   1.814  1.00  1.00           C  
ATOM    212  O   ALA A  17      -5.333  -4.397   2.250  1.00  1.00           O  
ATOM    213  CB  ALA A  17      -4.756  -1.762   3.746  1.00  1.00           C  
ATOM    214  H   ALA A  17      -3.505  -0.434   1.974  1.00  0.00           H  
ATOM    215  HA  ALA A  17      -3.209  -3.064   2.955  1.00  0.00           H  
ATOM    216  HB1 ALA A  17      -4.637  -2.348   4.644  1.00  0.00           H  
ATOM    217  HB2 ALA A  17      -5.807  -1.680   3.512  1.00  0.00           H  
ATOM    218  HB3 ALA A  17      -4.351  -0.772   3.911  1.00  0.00           H  
ATOM    219  N   ALA A  18      -5.450  -2.837   0.683  1.00  1.00           N  
ATOM    220  CA  ALA A  18      -6.409  -3.651  -0.102  1.00  1.00           C  
ATOM    221  C   ALA A  18      -5.686  -4.787  -0.792  1.00  1.00           C  
ATOM    222  O   ALA A  18      -5.948  -5.945  -0.529  1.00  1.00           O  
ATOM    223  CB  ALA A  18      -7.056  -2.757  -1.170  1.00  1.00           C  
ATOM    224  H   ALA A  18      -5.154  -1.964   0.356  1.00  0.00           H  
ATOM    225  HA  ALA A  18      -7.155  -4.066   0.566  1.00  0.00           H  
ATOM    226  HB1 ALA A  18      -7.640  -1.982  -0.696  1.00  0.00           H  
ATOM    227  HB2 ALA A  18      -7.701  -3.352  -1.801  1.00  0.00           H  
ATOM    228  HB3 ALA A  18      -6.291  -2.303  -1.778  1.00  0.00           H  
ATOM    229  N   HIS A  19      -4.788  -4.442  -1.666  1.00  1.00           N  
ATOM    230  CA  HIS A  19      -4.042  -5.498  -2.371  1.00  1.00           C  
ATOM    231  C   HIS A  19      -3.307  -6.350  -1.356  1.00  1.00           C  
ATOM    232  O   HIS A  19      -3.089  -7.519  -1.573  1.00  1.00           O  
ATOM    233  CB  HIS A  19      -3.022  -4.848  -3.312  1.00  1.00           C  
ATOM    234  CG  HIS A  19      -1.621  -5.026  -2.733  1.00  1.00           C  
ATOM    235  ND1 HIS A  19      -0.898  -6.051  -2.865  1.00  1.00           N  
ATOM    236  CD2 HIS A  19      -0.868  -4.152  -1.983  1.00  1.00           C  
ATOM    237  CE1 HIS A  19       0.222  -5.899  -2.275  1.00  1.00           C  
ATOM    238  NE2 HIS A  19       0.323  -4.715  -1.687  1.00  1.00           N  
ATOM    239  H   HIS A  19      -4.613  -3.504  -1.848  1.00  0.00           H  
ATOM    240  HA  HIS A  19      -4.742  -6.113  -2.917  1.00  0.00           H  
ATOM    241  HB2 HIS A  19      -3.067  -5.317  -4.283  1.00  0.00           H  
ATOM    242  HB3 HIS A  19      -3.232  -3.794  -3.412  1.00  0.00           H  
ATOM    243  HD1 HIS A  19      -1.166  -6.858  -3.354  1.00  0.00           H  
ATOM    244  HD2 HIS A  19      -1.189  -3.173  -1.680  1.00  0.00           H  
ATOM    245  HE1 HIS A  19       1.004  -6.646  -2.260  1.00  0.00           H  
ATOM    246  HE2 HIS A  19       1.091  -4.332  -1.155  1.00  0.00           H  
ATOM    247  N   CYS A  20      -2.950  -5.734  -0.257  1.00  1.00           N  
ATOM    248  CA  CYS A  20      -2.231  -6.475   0.810  1.00  1.00           C  
ATOM    249  C   CYS A  20      -3.144  -7.537   1.407  1.00  1.00           C  
ATOM    250  O   CYS A  20      -2.856  -8.719   1.364  1.00  1.00           O  
ATOM    251  CB  CYS A  20      -1.845  -5.476   1.911  1.00  1.00           C  
ATOM    252  SG  CYS A  20      -0.429  -5.881   2.958  1.00  1.00           S  
ATOM    253  H   CYS A  20      -3.166  -4.787  -0.132  1.00  0.00           H  
ATOM    254  HA  CYS A  20      -1.348  -6.946   0.394  1.00  0.00           H  
ATOM    255  HB2 CYS A  20      -1.634  -4.530   1.442  1.00  0.00           H  
ATOM    256  HB3 CYS A  20      -2.699  -5.341   2.555  1.00  0.00           H  
ATOM    257  N   LEU A  21      -4.262  -7.104   1.904  1.00  1.00           N  
ATOM    258  CA  LEU A  21      -5.197  -8.075   2.513  1.00  1.00           C  
ATOM    259  C   LEU A  21      -5.381  -9.259   1.584  1.00  1.00           C  
ATOM    260  O   LEU A  21      -5.172 -10.396   1.968  1.00  1.00           O  
ATOM    261  CB  LEU A  21      -6.555  -7.382   2.715  1.00  1.00           C  
ATOM    262  CG  LEU A  21      -6.706  -6.959   4.182  1.00  1.00           C  
ATOM    263  CD1 LEU A  21      -7.719  -5.815   4.272  1.00  1.00           C  
ATOM    264  CD2 LEU A  21      -7.215  -8.148   4.999  1.00  1.00           C  
ATOM    265  H   LEU A  21      -4.508  -6.158   1.829  1.00  0.00           H  
ATOM    266  HA  LEU A  21      -4.786  -8.422   3.455  1.00  0.00           H  
ATOM    267  HB2 LEU A  21      -6.614  -6.509   2.080  1.00  0.00           H  
ATOM    268  HB3 LEU A  21      -7.351  -8.063   2.452  1.00  0.00           H  
ATOM    269  HG  LEU A  21      -5.753  -6.630   4.569  1.00  0.00           H  
ATOM    270 HD11 LEU A  21      -7.338  -4.948   3.754  1.00  0.00           H  
ATOM    271 HD12 LEU A  21      -7.891  -5.562   5.308  1.00  0.00           H  
ATOM    272 HD13 LEU A  21      -8.652  -6.118   3.821  1.00  0.00           H  
ATOM    273 HD21 LEU A  21      -8.198  -8.433   4.653  1.00  0.00           H  
ATOM    274 HD22 LEU A  21      -7.268  -7.875   6.042  1.00  0.00           H  
ATOM    275 HD23 LEU A  21      -6.543  -8.986   4.884  1.00  0.00           H  
ATOM    276  N   LEU A  22      -5.725  -8.955   0.362  1.00  1.00           N  
ATOM    277  CA  LEU A  22      -5.941 -10.032  -0.644  1.00  1.00           C  
ATOM    278  C   LEU A  22      -4.677 -10.861  -0.858  1.00  1.00           C  
ATOM    279  O   LEU A  22      -4.749 -12.047  -1.111  1.00  1.00           O  
ATOM    280  CB  LEU A  22      -6.333  -9.378  -1.973  1.00  1.00           C  
ATOM    281  CG  LEU A  22      -7.838  -9.555  -2.191  1.00  1.00           C  
ATOM    282  CD1 LEU A  22      -8.287  -8.660  -3.348  1.00  1.00           C  
ATOM    283  CD2 LEU A  22      -8.133 -11.017  -2.540  1.00  1.00           C  
ATOM    284  H   LEU A  22      -5.827  -8.009   0.107  1.00  0.00           H  
ATOM    285  HA  LEU A  22      -6.732 -10.687  -0.290  1.00  0.00           H  
ATOM    286  HB2 LEU A  22      -6.091  -8.325  -1.946  1.00  0.00           H  
ATOM    287  HB3 LEU A  22      -5.790  -9.845  -2.783  1.00  0.00           H  
ATOM    288  HG  LEU A  22      -8.371  -9.282  -1.292  1.00  0.00           H  
ATOM    289 HD11 LEU A  22      -8.214  -7.625  -3.056  1.00  0.00           H  
ATOM    290 HD12 LEU A  22      -9.311  -8.886  -3.606  1.00  0.00           H  
ATOM    291 HD13 LEU A  22      -7.658  -8.833  -4.207  1.00  0.00           H  
ATOM    292 HD21 LEU A  22      -7.251 -11.619  -2.375  1.00  0.00           H  
ATOM    293 HD22 LEU A  22      -8.424 -11.093  -3.577  1.00  0.00           H  
ATOM    294 HD23 LEU A  22      -8.934 -11.387  -1.918  1.00  0.00           H  
ATOM    295  N   ARG A  23      -3.544 -10.228  -0.754  1.00  1.00           N  
ATOM    296  CA  ARG A  23      -2.290 -10.948  -0.941  1.00  1.00           C  
ATOM    297  C   ARG A  23      -2.121 -11.940   0.199  1.00  1.00           C  
ATOM    298  O   ARG A  23      -1.304 -12.838   0.144  1.00  1.00           O  
ATOM    299  CB  ARG A  23      -1.199  -9.893  -0.857  1.00  1.00           C  
ATOM    300  CG  ARG A  23      -0.509  -9.698  -2.215  1.00  1.00           C  
ATOM    301  CD  ARG A  23       0.493 -10.831  -2.472  1.00  1.00           C  
ATOM    302  NE  ARG A  23       1.423 -10.411  -3.559  1.00  1.00           N  
ATOM    303  CZ  ARG A  23       1.008 -10.404  -4.797  1.00  1.00           C  
ATOM    304  NH1 ARG A  23       0.182  -9.468  -5.181  1.00  1.00           N  
ATOM    305  NH2 ARG A  23       1.433 -11.330  -5.608  1.00  1.00           N  
ATOM    306  H   ARG A  23      -3.512  -9.283  -0.526  1.00  0.00           H  
ATOM    307  HA  ARG A  23      -2.288 -11.464  -1.896  1.00  0.00           H  
ATOM    308  HB2 ARG A  23      -1.638  -8.970  -0.568  1.00  0.00           H  
ATOM    309  HB3 ARG A  23      -0.501 -10.170  -0.115  1.00  0.00           H  
ATOM    310  HG2 ARG A  23      -1.252  -9.686  -2.999  1.00  0.00           H  
ATOM    311  HG3 ARG A  23       0.012  -8.751  -2.218  1.00  0.00           H  
ATOM    312  HD2 ARG A  23       1.063 -11.034  -1.578  1.00  0.00           H  
ATOM    313  HD3 ARG A  23      -0.032 -11.725  -2.775  1.00  0.00           H  
ATOM    314  HE  ARG A  23       2.339 -10.138  -3.347  1.00  0.00           H  
ATOM    315 HH11 ARG A  23      -0.121  -8.770  -4.533  1.00  0.00           H  
ATOM    316 HH12 ARG A  23      -0.144  -9.448  -6.126  1.00  0.00           H  
ATOM    317 HH21 ARG A  23       2.066 -12.028  -5.279  1.00  0.00           H  
ATOM    318 HH22 ARG A  23       1.125 -11.340  -6.560  1.00  0.00           H  
ATOM    319  N   GLY A  24      -2.914 -11.741   1.220  1.00  1.00           N  
ATOM    320  CA  GLY A  24      -2.849 -12.639   2.404  1.00  1.00           C  
ATOM    321  C   GLY A  24      -2.060 -11.941   3.500  1.00  1.00           C  
ATOM    322  O   GLY A  24      -1.253 -12.548   4.178  1.00  1.00           O  
ATOM    323  H   GLY A  24      -3.542 -10.984   1.212  1.00  0.00           H  
ATOM    324  HA2 GLY A  24      -3.850 -12.850   2.753  1.00  0.00           H  
ATOM    325  HA3 GLY A  24      -2.357 -13.562   2.132  1.00  0.00           H  
ATOM    326  N   ASN A  25      -2.323 -10.669   3.653  1.00  1.00           N  
ATOM    327  CA  ASN A  25      -1.612  -9.884   4.677  1.00  1.00           C  
ATOM    328  C   ASN A  25      -2.534  -9.468   5.808  1.00  1.00           C  
ATOM    329  O   ASN A  25      -3.636  -9.961   5.940  1.00  1.00           O  
ATOM    330  CB  ASN A  25      -1.163  -8.617   3.992  1.00  1.00           C  
ATOM    331  CG  ASN A  25       0.303  -8.406   4.224  1.00  1.00           C  
ATOM    332  OD1 ASN A  25       0.710  -7.607   5.030  1.00  1.00           O  
ATOM    333  ND2 ASN A  25       1.126  -9.095   3.514  1.00  1.00           N  
ATOM    334  H   ASN A  25      -2.993 -10.222   3.085  1.00  0.00           H  
ATOM    335  HA  ASN A  25      -0.761 -10.438   5.057  1.00  0.00           H  
ATOM    336  HB2 ASN A  25      -1.310  -8.707   2.960  1.00  0.00           H  
ATOM    337  HB3 ASN A  25      -1.729  -7.789   4.354  1.00  0.00           H  
ATOM    338 HD21 ASN A  25       0.789  -9.734   2.852  1.00  0.00           H  
ATOM    339 HD22 ASN A  25       2.063  -8.971   3.626  1.00  0.00           H  
ATOM    340  N   ARG A  26      -2.039  -8.560   6.596  1.00  1.00           N  
ATOM    341  CA  ARG A  26      -2.827  -8.037   7.731  1.00  1.00           C  
ATOM    342  C   ARG A  26      -3.019  -6.546   7.503  1.00  1.00           C  
ATOM    343  O   ARG A  26      -3.815  -5.901   8.157  1.00  1.00           O  
ATOM    344  CB  ARG A  26      -2.042  -8.265   9.033  1.00  1.00           C  
ATOM    345  CG  ARG A  26      -2.945  -7.999  10.237  1.00  1.00           C  
ATOM    346  CD  ARG A  26      -3.512  -9.321  10.748  1.00  1.00           C  
ATOM    347  NE  ARG A  26      -4.396  -9.041  11.910  1.00  1.00           N  
ATOM    348  CZ  ARG A  26      -4.082  -9.511  13.082  1.00  1.00           C  
ATOM    349  NH1 ARG A  26      -2.824  -9.576  13.421  1.00  1.00           N  
ATOM    350  NH2 ARG A  26      -5.038  -9.896  13.881  1.00  1.00           N  
ATOM    351  H   ARG A  26      -1.131  -8.227   6.443  1.00  0.00           H  
ATOM    352  HA  ARG A  26      -3.799  -8.525   7.759  1.00  0.00           H  
ATOM    353  HB2 ARG A  26      -1.695  -9.286   9.067  1.00  0.00           H  
ATOM    354  HB3 ARG A  26      -1.193  -7.601   9.064  1.00  0.00           H  
ATOM    355  HG2 ARG A  26      -2.373  -7.524  11.022  1.00  0.00           H  
ATOM    356  HG3 ARG A  26      -3.755  -7.349   9.952  1.00  0.00           H  
ATOM    357  HD2 ARG A  26      -4.084  -9.802   9.967  1.00  0.00           H  
ATOM    358  HD3 ARG A  26      -2.707  -9.972  11.056  1.00  0.00           H  
ATOM    359  HE  ARG A  26      -5.212  -8.507  11.791  1.00  0.00           H  
ATOM    360 HH11 ARG A  26      -2.117  -9.268  12.781  1.00  0.00           H  
ATOM    361 HH12 ARG A  26      -2.565  -9.934  14.317  1.00  0.00           H  
ATOM    362 HH21 ARG A  26      -5.991  -9.828  13.588  1.00  0.00           H  
ATOM    363 HH22 ARG A  26      -4.818 -10.259  14.784  1.00  0.00           H  
ATOM    364  N   GLY A  27      -2.279  -6.022   6.550  1.00  1.00           N  
ATOM    365  CA  GLY A  27      -2.406  -4.564   6.254  1.00  1.00           C  
ATOM    366  C   GLY A  27      -1.153  -4.027   5.551  1.00  1.00           C  
ATOM    367  O   GLY A  27      -0.175  -4.728   5.391  1.00  1.00           O  
ATOM    368  H   GLY A  27      -1.646  -6.591   6.032  1.00  0.00           H  
ATOM    369  HA2 GLY A  27      -3.262  -4.407   5.617  1.00  0.00           H  
ATOM    370  HA3 GLY A  27      -2.551  -4.028   7.179  1.00  0.00           H  
ATOM    371  N   GLY A  28      -1.226  -2.787   5.144  1.00  1.00           N  
ATOM    372  CA  GLY A  28      -0.063  -2.157   4.449  1.00  1.00           C  
ATOM    373  C   GLY A  28      -0.352  -0.672   4.200  1.00  1.00           C  
ATOM    374  O   GLY A  28      -1.493  -0.257   4.222  1.00  1.00           O  
ATOM    375  H   GLY A  28      -2.047  -2.272   5.290  1.00  0.00           H  
ATOM    376  HA2 GLY A  28       0.818  -2.254   5.064  1.00  0.00           H  
ATOM    377  HA3 GLY A  28       0.101  -2.655   3.505  1.00  0.00           H  
ATOM    378  N   TYR A  29       0.678   0.102   3.966  1.00  1.00           N  
ATOM    379  CA  TYR A  29       0.438   1.549   3.722  1.00  1.00           C  
ATOM    380  C   TYR A  29       1.645   2.225   3.076  1.00  1.00           C  
ATOM    381  O   TYR A  29       2.734   1.684   3.055  1.00  1.00           O  
ATOM    382  CB  TYR A  29       0.153   2.230   5.071  1.00  1.00           C  
ATOM    383  CG  TYR A  29       1.428   2.256   5.920  1.00  1.00           C  
ATOM    384  CD1 TYR A  29       1.946   1.088   6.443  1.00  1.00           C  
ATOM    385  CD2 TYR A  29       2.068   3.450   6.189  1.00  1.00           C  
ATOM    386  CE1 TYR A  29       3.086   1.113   7.220  1.00  1.00           C  
ATOM    387  CE2 TYR A  29       3.208   3.474   6.968  1.00  1.00           C  
ATOM    388  CZ  TYR A  29       3.725   2.305   7.491  1.00  1.00           C  
ATOM    389  OH  TYR A  29       4.862   2.328   8.271  1.00  1.00           O  
ATOM    390  H   TYR A  29       1.590  -0.266   3.948  1.00  0.00           H  
ATOM    391  HA  TYR A  29      -0.414   1.654   3.056  1.00  0.00           H  
ATOM    392  HB2 TYR A  29      -0.181   3.246   4.902  1.00  0.00           H  
ATOM    393  HB3 TYR A  29      -0.615   1.686   5.598  1.00  0.00           H  
ATOM    394  HD1 TYR A  29       1.454   0.147   6.243  1.00  0.00           H  
ATOM    395  HD2 TYR A  29       1.676   4.372   5.786  1.00  0.00           H  
ATOM    396  HE1 TYR A  29       3.481   0.191   7.621  1.00  0.00           H  
ATOM    397  HE2 TYR A  29       3.699   4.414   7.172  1.00  0.00           H  
ATOM    398  HH  TYR A  29       5.080   3.246   8.452  1.00  0.00           H  
ATOM    399  N   CYS A  30       1.416   3.404   2.559  1.00  1.00           N  
ATOM    400  CA  CYS A  30       2.515   4.155   1.905  1.00  1.00           C  
ATOM    401  C   CYS A  30       3.467   4.743   2.940  1.00  1.00           C  
ATOM    402  O   CYS A  30       3.336   5.888   3.322  1.00  1.00           O  
ATOM    403  CB  CYS A  30       1.888   5.305   1.106  1.00  1.00           C  
ATOM    404  SG  CYS A  30       2.956   6.195  -0.049  1.00  1.00           S  
ATOM    405  H   CYS A  30       0.517   3.792   2.606  1.00  0.00           H  
ATOM    406  HA  CYS A  30       3.066   3.485   1.253  1.00  0.00           H  
ATOM    407  HB2 CYS A  30       1.054   4.910   0.545  1.00  0.00           H  
ATOM    408  HB3 CYS A  30       1.497   6.025   1.809  1.00  0.00           H  
ATOM    409  N   ASN A  31       4.409   3.951   3.372  1.00  1.00           N  
ATOM    410  CA  ASN A  31       5.368   4.453   4.379  1.00  1.00           C  
ATOM    411  C   ASN A  31       6.624   5.005   3.720  1.00  1.00           C  
ATOM    412  O   ASN A  31       6.697   5.137   2.513  1.00  1.00           O  
ATOM    413  CB  ASN A  31       5.770   3.282   5.276  1.00  1.00           C  
ATOM    414  CG  ASN A  31       7.100   2.691   4.798  1.00  1.00           C  
ATOM    415  OD1 ASN A  31       8.003   2.462   5.577  1.00  1.00           O  
ATOM    416  ND2 ASN A  31       7.263   2.432   3.528  1.00  1.00           N  
ATOM    417  H   ASN A  31       4.475   3.033   3.045  1.00  0.00           H  
ATOM    418  HA  ASN A  31       4.897   5.238   4.959  1.00  0.00           H  
ATOM    419  HB2 ASN A  31       5.878   3.626   6.291  1.00  0.00           H  
ATOM    420  HB3 ASN A  31       5.013   2.526   5.241  1.00  0.00           H  
ATOM    421 HD21 ASN A  31       6.540   2.618   2.894  1.00  0.00           H  
ATOM    422 HD22 ASN A  31       8.111   2.057   3.209  1.00  0.00           H  
ATOM    423  N   GLY A  32       7.589   5.301   4.547  1.00  1.00           N  
ATOM    424  CA  GLY A  32       8.878   5.851   4.053  1.00  1.00           C  
ATOM    425  C   GLY A  32       8.650   7.209   3.403  1.00  1.00           C  
ATOM    426  O   GLY A  32       9.022   8.237   3.932  1.00  1.00           O  
ATOM    427  H   GLY A  32       7.459   5.161   5.489  1.00  0.00           H  
ATOM    428  HA2 GLY A  32       9.563   5.962   4.880  1.00  0.00           H  
ATOM    429  HA3 GLY A  32       9.302   5.174   3.326  1.00  0.00           H  
ATOM    430  N   LYS A  33       8.041   7.165   2.267  1.00  1.00           N  
ATOM    431  CA  LYS A  33       7.756   8.410   1.527  1.00  1.00           C  
ATOM    432  C   LYS A  33       6.868   8.114   0.322  1.00  1.00           C  
ATOM    433  O   LYS A  33       6.001   8.891  -0.028  1.00  1.00           O  
ATOM    434  CB  LYS A  33       9.094   8.935   1.025  1.00  1.00           C  
ATOM    435  CG  LYS A  33       8.851  10.095   0.040  1.00  1.00           C  
ATOM    436  CD  LYS A  33      10.155  10.880  -0.194  1.00  1.00           C  
ATOM    437  CE  LYS A  33      11.005  10.150  -1.238  1.00  1.00           C  
ATOM    438  NZ  LYS A  33      12.349  10.789  -1.355  1.00  1.00           N  
ATOM    439  H   LYS A  33       7.792   6.310   1.892  1.00  0.00           H  
ATOM    440  HA  LYS A  33       7.266   9.124   2.180  1.00  0.00           H  
ATOM    441  HB2 LYS A  33       9.681   9.274   1.863  1.00  0.00           H  
ATOM    442  HB3 LYS A  33       9.614   8.129   0.528  1.00  0.00           H  
ATOM    443  HG2 LYS A  33       8.500   9.702  -0.902  1.00  0.00           H  
ATOM    444  HG3 LYS A  33       8.101  10.758   0.444  1.00  0.00           H  
ATOM    445  HD2 LYS A  33       9.918  11.870  -0.553  1.00  0.00           H  
ATOM    446  HD3 LYS A  33      10.708  10.966   0.730  1.00  0.00           H  
ATOM    447  HE2 LYS A  33      11.131   9.118  -0.949  1.00  0.00           H  
ATOM    448  HE3 LYS A  33      10.514  10.191  -2.196  1.00  0.00           H  
ATOM    449  HZ1 LYS A  33      12.905  10.588  -0.499  1.00  0.00           H  
ATOM    450  HZ2 LYS A  33      12.237  11.818  -1.463  1.00  0.00           H  
ATOM    451  HZ3 LYS A  33      12.844  10.407  -2.187  1.00  0.00           H  
ATOM    452  N   ALA A  34       7.108   6.983  -0.280  1.00  1.00           N  
ATOM    453  CA  ALA A  34       6.315   6.590  -1.458  1.00  1.00           C  
ATOM    454  C   ALA A  34       6.480   5.099  -1.731  1.00  1.00           C  
ATOM    455  O   ALA A  34       6.660   4.688  -2.860  1.00  1.00           O  
ATOM    456  CB  ALA A  34       6.818   7.386  -2.670  1.00  1.00           C  
ATOM    457  H   ALA A  34       7.799   6.390   0.054  1.00  0.00           H  
ATOM    458  HA  ALA A  34       5.276   6.801  -1.258  1.00  0.00           H  
ATOM    459  HB1 ALA A  34       7.878   7.217  -2.803  1.00  0.00           H  
ATOM    460  HB2 ALA A  34       6.643   8.440  -2.514  1.00  0.00           H  
ATOM    461  HB3 ALA A  34       6.295   7.067  -3.560  1.00  0.00           H  
ATOM    462  N   VAL A  35       6.423   4.322  -0.676  1.00  1.00           N  
ATOM    463  CA  VAL A  35       6.570   2.853  -0.821  1.00  1.00           C  
ATOM    464  C   VAL A  35       5.408   2.144  -0.140  1.00  1.00           C  
ATOM    465  O   VAL A  35       5.171   2.326   1.036  1.00  1.00           O  
ATOM    466  CB  VAL A  35       7.874   2.432  -0.134  1.00  1.00           C  
ATOM    467  CG1 VAL A  35       8.197   0.978  -0.493  1.00  1.00           C  
ATOM    468  CG2 VAL A  35       9.009   3.336  -0.617  1.00  1.00           C  
ATOM    469  H   VAL A  35       6.282   4.710   0.212  1.00  0.00           H  
ATOM    470  HA  VAL A  35       6.579   2.590  -1.875  1.00  0.00           H  
ATOM    471  HB  VAL A  35       7.766   2.528   0.936  1.00  0.00           H  
ATOM    472 HG11 VAL A  35       8.896   0.952  -1.316  1.00  0.00           H  
ATOM    473 HG12 VAL A  35       7.293   0.461  -0.778  1.00  0.00           H  
ATOM    474 HG13 VAL A  35       8.636   0.481   0.361  1.00  0.00           H  
ATOM    475 HG21 VAL A  35       8.833   4.349  -0.289  1.00  0.00           H  
ATOM    476 HG22 VAL A  35       9.058   3.314  -1.695  1.00  0.00           H  
ATOM    477 HG23 VAL A  35       9.948   2.988  -0.212  1.00  0.00           H  
ATOM    478  N   CYS A  36       4.704   1.352  -0.892  1.00  1.00           N  
ATOM    479  CA  CYS A  36       3.555   0.629  -0.305  1.00  1.00           C  
ATOM    480  C   CYS A  36       4.019  -0.650   0.375  1.00  1.00           C  
ATOM    481  O   CYS A  36       4.031  -1.705  -0.227  1.00  1.00           O  
ATOM    482  CB  CYS A  36       2.584   0.266  -1.432  1.00  1.00           C  
ATOM    483  SG  CYS A  36       0.984  -0.428  -0.957  1.00  1.00           S  
ATOM    484  H   CYS A  36       4.933   1.229  -1.833  1.00  0.00           H  
ATOM    485  HA  CYS A  36       3.072   1.266   0.434  1.00  0.00           H  
ATOM    486  HB2 CYS A  36       2.395   1.157  -2.011  1.00  0.00           H  
ATOM    487  HB3 CYS A  36       3.073  -0.446  -2.077  1.00  0.00           H  
ATOM    488  N   VAL A  37       4.393  -0.538   1.618  1.00  1.00           N  
ATOM    489  CA  VAL A  37       4.856  -1.747   2.337  1.00  1.00           C  
ATOM    490  C   VAL A  37       3.669  -2.530   2.876  1.00  1.00           C  
ATOM    491  O   VAL A  37       2.555  -2.044   2.873  1.00  1.00           O  
ATOM    492  CB  VAL A  37       5.750  -1.310   3.513  1.00  1.00           C  
ATOM    493  CG1 VAL A  37       4.934  -0.491   4.520  1.00  1.00           C  
ATOM    494  CG2 VAL A  37       6.317  -2.556   4.208  1.00  1.00           C  
ATOM    495  H   VAL A  37       4.360   0.332   2.071  1.00  0.00           H  
ATOM    496  HA  VAL A  37       5.408  -2.377   1.646  1.00  0.00           H  
ATOM    497  HB  VAL A  37       6.563  -0.707   3.139  1.00  0.00           H  
ATOM    498 HG11 VAL A  37       5.585  -0.113   5.293  1.00  0.00           H  
ATOM    499 HG12 VAL A  37       4.172  -1.108   4.973  1.00  0.00           H  
ATOM    500 HG13 VAL A  37       4.462   0.340   4.017  1.00  0.00           H  
ATOM    501 HG21 VAL A  37       6.525  -3.319   3.473  1.00  0.00           H  
ATOM    502 HG22 VAL A  37       5.601  -2.936   4.921  1.00  0.00           H  
ATOM    503 HG23 VAL A  37       7.232  -2.302   4.720  1.00  0.00           H  
ATOM    504  N   CYS A  38       3.932  -3.728   3.322  1.00  1.00           N  
ATOM    505  CA  CYS A  38       2.847  -4.563   3.863  1.00  1.00           C  
ATOM    506  C   CYS A  38       3.224  -5.122   5.220  1.00  1.00           C  
ATOM    507  O   CYS A  38       4.298  -4.870   5.729  1.00  1.00           O  
ATOM    508  CB  CYS A  38       2.593  -5.719   2.905  1.00  1.00           C  
ATOM    509  SG  CYS A  38       1.180  -5.576   1.777  1.00  1.00           S  
ATOM    510  H   CYS A  38       4.836  -4.070   3.300  1.00  0.00           H  
ATOM    511  HA  CYS A  38       1.979  -3.968   3.965  1.00  0.00           H  
ATOM    512  HB2 CYS A  38       3.469  -5.843   2.315  1.00  0.00           H  
ATOM    513  HB3 CYS A  38       2.461  -6.620   3.487  1.00  0.00           H  
ATOM    514  N   ARG A  39       2.331  -5.872   5.777  1.00  1.00           N  
ATOM    515  CA  ARG A  39       2.599  -6.463   7.095  1.00  1.00           C  
ATOM    516  C   ARG A  39       1.537  -7.498   7.454  1.00  1.00           C  
ATOM    517  O   ARG A  39       0.346  -7.247   7.336  1.00  1.00           O  
ATOM    518  CB  ARG A  39       2.593  -5.336   8.135  1.00  1.00           C  
ATOM    519  CG  ARG A  39       1.381  -4.427   7.912  1.00  1.00           C  
ATOM    520  CD  ARG A  39       1.378  -3.330   8.975  1.00  1.00           C  
ATOM    521  NE  ARG A  39       0.165  -3.482   9.826  1.00  1.00           N  
ATOM    522  CZ  ARG A  39       0.219  -3.133  11.081  1.00  1.00           C  
ATOM    523  NH1 ARG A  39       1.007  -3.795  11.884  1.00  1.00           N  
ATOM    524  NH2 ARG A  39      -0.512  -2.133  11.490  1.00  1.00           N  
ATOM    525  H   ARG A  39       1.499  -6.047   5.326  1.00  0.00           H  
ATOM    526  HA  ARG A  39       3.561  -6.949   7.059  1.00  0.00           H  
ATOM    527  HB2 ARG A  39       2.556  -5.759   9.129  1.00  0.00           H  
ATOM    528  HB3 ARG A  39       3.494  -4.758   8.031  1.00  0.00           H  
ATOM    529  HG2 ARG A  39       1.438  -3.979   6.932  1.00  0.00           H  
ATOM    530  HG3 ARG A  39       0.472  -5.003   7.986  1.00  0.00           H  
ATOM    531  HD2 ARG A  39       2.261  -3.412   9.591  1.00  0.00           H  
ATOM    532  HD3 ARG A  39       1.363  -2.359   8.502  1.00  0.00           H  
ATOM    533  HE  ARG A  39      -0.661  -3.844   9.447  1.00  0.00           H  
ATOM    534 HH11 ARG A  39       1.555  -4.552  11.534  1.00  0.00           H  
ATOM    535 HH12 ARG A  39       1.059  -3.542  12.850  1.00  0.00           H  
ATOM    536 HH21 ARG A  39      -1.100  -1.648  10.844  1.00  0.00           H  
ATOM    537 HH22 ARG A  39      -0.483  -1.853  12.448  1.00  0.00           H  
ATOM    538  N   ASN A  40       1.993  -8.656   7.852  1.00  1.00           N  
ATOM    539  CA  ASN A  40       1.057  -9.725   8.223  1.00  1.00           C  
ATOM    540  C   ASN A  40       0.780  -9.710   9.724  1.00  1.00           C  
ATOM    541  O   ASN A  40       0.786 -10.792  10.286  1.00  1.00           O  
ATOM    542  CB  ASN A  40       1.692 -11.066   7.842  1.00  1.00           C  
ATOM    543  CG  ASN A  40       3.013 -11.235   8.574  1.00  1.00           C  
ATOM    544  OD1 ASN A  40       3.077 -11.220   9.788  1.00  1.00           O  
ATOM    545  ND2 ASN A  40       4.093 -11.397   7.868  1.00  1.00           N  
ATOM    546  OXT ASN A  40       0.579  -8.617  10.228  1.00  1.00           O  
ATOM    547  H   ASN A  40       2.947  -8.820   7.887  1.00  0.00           H  
ATOM    548  HA  ASN A  40       0.139  -9.569   7.687  1.00  0.00           H  
ATOM    549  HB2 ASN A  40       1.026 -11.877   8.104  1.00  0.00           H  
ATOM    550  HB3 ASN A  40       1.885 -11.090   6.783  1.00  0.00           H  
ATOM    551 HD21 ASN A  40       4.041 -11.409   6.891  1.00  0.00           H  
ATOM    552 HD22 ASN A  40       4.948 -11.507   8.311  1.00  0.00           H  
END
