# Supplementary material for: Prediction of Anticancer Peptides with High Efficacy and Low Toxicity by Hybrid Model Based on 3D Structure of Peptides
Source: Int J Mol Sci. 2021 May 26;22(11):5630. doi: 10.3390/ijms22115630 (PMC8198792; doi:10.3390/ijms22115630)
Supplement: Supplementary file 1 [file ijms-22-05630-s001.zip › Supplement2(Datasets)/ACPs(PDB)/D1/PDB(Negative)/(180)NL_satpdb12339.pdb]

ATOM      1  N   GLY     1      18.621 -15.081   8.387  1.00  0.00           N  
ATOM      2  H   GLY     1      19.213 -15.898   8.443  1.00  0.00           H  
ATOM      3  CA  GLY     1      18.291 -14.325   9.586  1.00  0.00           C  
ATOM      4  HA2 GLY     1      19.182 -14.298  10.213  1.00  0.00           H  
ATOM      5  HA3 GLY     1      18.046 -13.298   9.315  1.00  0.00           H  
ATOM      6  C   GLY     1      17.085 -14.980  10.285  1.00  0.00           C  
ATOM      7  O   GLY     1      16.511 -15.941   9.788  1.00  0.00           O  
ATOM      8  N   LEU     2      16.703 -14.452  11.485  1.00  0.00           N  
ATOM      9  H   LEU     2      17.299 -13.828  12.010  1.00  0.00           H  
ATOM     10  CA  LEU     2      15.475 -14.956  12.206  1.00  0.00           C  
ATOM     11  HA  LEU     2      15.634 -16.032  12.276  1.00  0.00           H  
ATOM     12  CB  LEU     2      15.486 -14.304  13.628  1.00  0.00           C  
ATOM     13  HB2 LEU     2      16.403 -14.569  14.154  1.00  0.00           H  
ATOM     14  HB3 LEU     2      15.389 -13.232  13.453  1.00  0.00           H  
ATOM     15  CG  LEU     2      14.394 -14.855  14.628  1.00  0.00           C  
ATOM     16  HG  LEU     2      13.448 -14.809  14.089  1.00  0.00           H  
ATOM     17  CD1 LEU     2      14.655 -16.225  15.092  1.00  0.00           C  
ATOM     18 HD11 LEU     2      14.903 -16.912  14.283  1.00  0.00           H  
ATOM     19 HD12 LEU     2      15.468 -16.096  15.806  1.00  0.00           H  
ATOM     20 HD13 LEU     2      13.777 -16.542  15.655  1.00  0.00           H  
ATOM     21  CD2 LEU     2      14.322 -13.965  15.884  1.00  0.00           C  
ATOM     22 HD21 LEU     2      15.275 -13.910  16.410  1.00  0.00           H  
ATOM     23 HD22 LEU     2      13.917 -13.051  15.451  1.00  0.00           H  
ATOM     24 HD23 LEU     2      13.637 -14.428  16.595  1.00  0.00           H  
ATOM     25  C   LEU     2      14.076 -14.715  11.506  1.00  0.00           C  
ATOM     26  O   LEU     2      13.399 -15.700  11.293  1.00  0.00           O  
ATOM     27  N   LEU     3      13.775 -13.457  11.131  1.00  0.00           N  
ATOM     28  H   LEU     3      14.502 -12.757  11.130  1.00  0.00           H  
ATOM     29  CA  LEU     3      12.490 -12.895  10.661  1.00  0.00           C  
ATOM     30  HA  LEU     3      12.162 -13.422   9.765  1.00  0.00           H  
ATOM     31  CB  LEU     3      11.389 -12.970  11.696  1.00  0.00           C  
ATOM     32  HB2 LEU     3      11.732 -13.393  12.640  1.00  0.00           H  
ATOM     33  HB3 LEU     3      11.235 -11.943  12.029  1.00  0.00           H  
ATOM     34  CG  LEU     3       9.887 -13.423  11.492  1.00  0.00           C  
ATOM     35  HG  LEU     3       9.211 -13.118  12.291  1.00  0.00           H  
ATOM     36  CD1 LEU     3       9.246 -12.860  10.252  1.00  0.00           C  
ATOM     37 HD11 LEU     3       9.252 -11.770  10.234  1.00  0.00           H  
ATOM     38 HD12 LEU     3       9.741 -13.280   9.376  1.00  0.00           H  
ATOM     39 HD13 LEU     3       8.202 -13.171  10.292  1.00  0.00           H  
ATOM     40  CD2 LEU     3       9.838 -14.963  11.419  1.00  0.00           C  
ATOM     41 HD21 LEU     3      10.359 -15.308  12.311  1.00  0.00           H  
ATOM     42 HD22 LEU     3       8.798 -15.286  11.458  1.00  0.00           H  
ATOM     43 HD23 LEU     3      10.370 -15.179  10.492  1.00  0.00           H  
ATOM     44  C   LEU     3      12.745 -11.405  10.296  1.00  0.00           C  
ATOM     45  O   LEU     3      13.427 -10.734  11.031  1.00  0.00           O  
ATOM     46  N   SER     4      12.251 -10.974   9.147  1.00  0.00           N  
ATOM     47  H   SER     4      11.743 -11.596   8.534  1.00  0.00           H  
ATOM     48  CA  SER     4      12.453  -9.573   8.727  1.00  0.00           C  
ATOM     49  HA  SER     4      12.535  -8.851   9.539  1.00  0.00           H  
ATOM     50  CB  SER     4      13.854  -9.487   8.053  1.00  0.00           C  
ATOM     51  HB2 SER     4      13.896 -10.230   7.257  1.00  0.00           H  
ATOM     52  HB3 SER     4      14.011  -8.498   7.623  1.00  0.00           H  
ATOM     53  OG  SER     4      14.828  -9.639   9.032  1.00  0.00           O  
ATOM     54  HG  SER     4      14.474 -10.198   9.728  1.00  0.00           H  
ATOM     55  C   SER     4      11.334  -9.208   7.794  1.00  0.00           C  
ATOM     56  O   SER     4      11.509  -8.872   6.643  1.00  0.00           O  
ATOM     57  N   GLY     5      10.078  -9.189   8.272  1.00  0.00           N  
ATOM     58  H   GLY     5       9.977  -9.145   9.276  1.00  0.00           H  
ATOM     59  CA  GLY     5       8.823  -9.177   7.426  1.00  0.00           C  
ATOM     60  HA2 GLY     5       7.920  -9.034   8.019  1.00  0.00           H  
ATOM     61  HA3 GLY     5       8.988  -8.333   6.757  1.00  0.00           H  
ATOM     62  C   GLY     5       8.724 -10.508   6.642  1.00  0.00           C  
ATOM     63  O   GLY     5       7.736 -11.189   6.813  1.00  0.00           O  
ATOM     64  N   ILE     6       9.750 -10.814   5.866  1.00  0.00           N  
ATOM     65  H   ILE     6      10.511 -10.151   5.830  1.00  0.00           H  
ATOM     66  CA  ILE     6       9.922 -12.118   5.249  1.00  0.00           C  
ATOM     67  HA  ILE     6       8.952 -12.599   5.124  1.00  0.00           H  
ATOM     68  CB  ILE     6      10.749 -11.939   3.991  1.00  0.00           C  
ATOM     69  HB  ILE     6      10.318 -11.160   3.362  1.00  0.00           H  
ATOM     70  CG2 ILE     6      12.241 -11.485   4.131  1.00  0.00           C  
ATOM     71 HG21 ILE     6      12.416 -10.628   4.781  1.00  0.00           H  
ATOM     72 HG22 ILE     6      12.820 -12.244   4.657  1.00  0.00           H  
ATOM     73 HG23 ILE     6      12.634 -11.341   3.125  1.00  0.00           H  
ATOM     74  CG1 ILE     6      10.833 -13.182   3.099  1.00  0.00           C  
ATOM     75 HG12 ILE     6      11.433 -13.029   2.202  1.00  0.00           H  
ATOM     76 HG13 ILE     6      11.213 -14.037   3.659  1.00  0.00           H  
ATOM     77  CD1 ILE     6       9.370 -13.625   2.677  1.00  0.00           C  
ATOM     78 HD11 ILE     6       8.835 -13.941   3.572  1.00  0.00           H  
ATOM     79 HD12 ILE     6       8.810 -12.785   2.266  1.00  0.00           H  
ATOM     80 HD13 ILE     6       9.455 -14.374   1.890  1.00  0.00           H  
ATOM     81  C   ILE     6      10.580 -13.108   6.296  1.00  0.00           C  
ATOM     82  O   ILE     6      11.284 -12.630   7.143  1.00  0.00           O  
ATOM     83  N   LEU     7      10.272 -14.429   6.187  1.00  0.00           N  
ATOM     84  H   LEU     7       9.505 -14.637   5.563  1.00  0.00           H  
ATOM     85  CA  LEU     7      10.533 -15.590   7.067  1.00  0.00           C  
ATOM     86  HA  LEU     7       9.888 -15.572   7.945  1.00  0.00           H  
ATOM     87  CB  LEU     7      10.094 -16.829   6.272  1.00  0.00           C  
ATOM     88  HB2 LEU     7       9.062 -16.743   5.932  1.00  0.00           H  
ATOM     89  HB3 LEU     7      10.830 -16.986   5.483  1.00  0.00           H  
ATOM     90  CG  LEU     7      10.109 -18.214   7.027  1.00  0.00           C  
ATOM     91  HG  LEU     7      11.104 -18.596   7.257  1.00  0.00           H  
ATOM     92  CD1 LEU     7       9.224 -18.155   8.250  1.00  0.00           C  
ATOM     93 HD11 LEU     7       8.257 -17.733   7.977  1.00  0.00           H  
ATOM     94 HD12 LEU     7       9.170 -19.148   8.697  1.00  0.00           H  
ATOM     95 HD13 LEU     7       9.726 -17.504   8.966  1.00  0.00           H  
ATOM     96  CD2 LEU     7       9.590 -19.235   5.973  1.00  0.00           C  
ATOM     97 HD21 LEU     7      10.366 -19.337   5.214  1.00  0.00           H  
ATOM     98 HD22 LEU     7       9.337 -20.220   6.366  1.00  0.00           H  
ATOM     99 HD23 LEU     7       8.651 -18.892   5.537  1.00  0.00           H  
ATOM    100  C   LEU     7      11.987 -15.706   7.593  1.00  0.00           C  
ATOM    101  O   LEU     7      12.200 -16.446   8.566  1.00  0.00           O  
ATOM    102  N   GLY     8      13.031 -15.025   7.025  1.00  0.00           N  
ATOM    103  H   GLY     8      12.758 -14.175   6.554  1.00  0.00           H  
ATOM    104  CA  GLY     8      14.414 -15.157   7.363  1.00  0.00           C  
ATOM    105  HA2 GLY     8      14.981 -14.376   6.857  1.00  0.00           H  
ATOM    106  HA3 GLY     8      14.559 -15.008   8.433  1.00  0.00           H  
ATOM    107  C   GLY     8      15.050 -16.533   7.015  1.00  0.00           C  
ATOM    108  O   GLY     8      14.302 -17.481   6.814  1.00  0.00           O  
ATOM    109  N   ALA     9      16.376 -16.649   6.977  1.00  0.00           N  
ATOM    110  H   ALA     9      16.850 -15.787   7.202  1.00  0.00           H  
ATOM    111  CA  ALA     9      17.125 -17.778   6.508  1.00  0.00           C  
ATOM    112  HA  ALA     9      16.467 -18.617   6.284  1.00  0.00           H  
ATOM    113  CB  ALA     9      17.972 -17.482   5.278  1.00  0.00           C  
ATOM    114  HB1 ALA     9      18.822 -16.839   5.504  1.00  0.00           H  
ATOM    115  HB2 ALA     9      18.282 -18.428   4.834  1.00  0.00           H  
ATOM    116  HB3 ALA     9      17.432 -16.979   4.477  1.00  0.00           H  
ATOM    117  C   ALA     9      17.793 -18.306   7.757  1.00  0.00           C  
ATOM    118  O   ALA     9      17.051 -18.822   8.576  1.00  0.00           O  
ATOM    119  N   GLY    10      19.112 -18.340   7.965  1.00  0.00           N  
ATOM    120  H   GLY    10      19.672 -17.910   7.243  1.00  0.00           H  
ATOM    121  CA  GLY    10      19.775 -18.914   9.170  1.00  0.00           C  
ATOM    122  HA2 GLY    10      19.597 -19.978   9.325  1.00  0.00           H  
ATOM    123  HA3 GLY    10      20.856 -18.848   9.047  1.00  0.00           H  
ATOM    124  C   GLY    10      19.387 -18.157  10.452  1.00  0.00           C  
ATOM    125  O   GLY    10      19.726 -17.041  10.716  1.00  0.00           O  
ATOM    126  N   LYS    11      18.652 -18.803  11.328  1.00  0.00           N  
ATOM    127  H   LYS    11      18.221 -19.644  10.973  1.00  0.00           H  
ATOM    128  CA  LYS    11      17.914 -18.327  12.475  1.00  0.00           C  
ATOM    129  HA  LYS    11      17.341 -17.530  12.001  1.00  0.00           H  
ATOM    130  CB  LYS    11      17.068 -19.449  12.868  1.00  0.00           C  
ATOM    131  HB2 LYS    11      17.705 -20.296  13.121  1.00  0.00           H  
ATOM    132  HB3 LYS    11      16.577 -19.109  13.780  1.00  0.00           H  
ATOM    133  CG  LYS    11      15.943 -19.838  11.837  1.00  0.00           C  
ATOM    134  HG2 LYS    11      16.361 -20.005  10.844  1.00  0.00           H  
ATOM    135  HG3 LYS    11      15.601 -20.851  12.051  1.00  0.00           H  
ATOM    136  CD  LYS    11      14.678 -18.969  11.908  1.00  0.00           C  
ATOM    137  HD2 LYS    11      14.005 -19.481  12.596  1.00  0.00           H  
ATOM    138  HD3 LYS    11      14.956 -17.964  12.224  1.00  0.00           H  
ATOM    139  CE  LYS    11      13.843 -19.052  10.588  1.00  0.00           C  
ATOM    140  HE2 LYS    11      13.981 -20.072  10.227  1.00  0.00           H  
ATOM    141  HE3 LYS    11      12.799 -18.806  10.781  1.00  0.00           H  
ATOM    142  NZ  LYS    11      14.339 -18.074   9.584  1.00  0.00           N  
ATOM    143  HZ1 LYS    11      13.664 -18.095   8.833  1.00  0.00           H  
ATOM    144  HZ2 LYS    11      14.085 -17.184   9.988  1.00  0.00           H  
ATOM    145  HZ3 LYS    11      15.277 -18.145   9.216  1.00  0.00           H  
ATOM    146  C   LYS    11      18.873 -17.723  13.595  1.00  0.00           C  
ATOM    147  O   LYS    11      19.059 -18.346  14.690  1.00  0.00           O  
ATOM    148  N   GLN    12      19.370 -16.528  13.457  1.00  0.00           N  
ATOM    149  H   GLN    12      19.390 -16.250  12.486  1.00  0.00           H  
ATOM    150  CA  GLN    12      19.873 -15.581  14.447  1.00  0.00           C  
ATOM    151  HA  GLN    12      19.314 -15.749  15.367  1.00  0.00           H  
ATOM    152  CB  GLN    12      21.415 -15.550  14.659  1.00  0.00           C  
ATOM    153  HB2 GLN    12      21.804 -16.565  14.578  1.00  0.00           H  
ATOM    154  HB3 GLN    12      21.755 -14.890  13.861  1.00  0.00           H  
ATOM    155  CG  GLN    12      21.740 -15.023  16.092  1.00  0.00           C  
ATOM    156  HG2 GLN    12      20.915 -14.937  16.798  1.00  0.00           H  
ATOM    157  HG3 GLN    12      22.407 -15.716  16.605  1.00  0.00           H  
ATOM    158  CD  GLN    12      22.538 -13.761  16.000  1.00  0.00           C  
ATOM    159  OE1 GLN    12      21.976 -12.730  15.692  1.00  0.00           O  
ATOM    160  NE2 GLN    12      23.854 -13.790  16.060  1.00  0.00           N  
ATOM    161 HE21 GLN    12      24.287 -12.881  16.134  1.00  0.00           H  
ATOM    162 HE22 GLN    12      24.353 -14.584  16.435  1.00  0.00           H  
ATOM    163  C   GLN    12      19.260 -14.199  14.148  1.00  0.00           C  
ATOM    164  O   GLN    12      18.956 -13.822  13.018  1.00  0.00           O  
ATOM    165  N   LYS    13      18.924 -13.473  15.189  1.00  0.00           N  
ATOM    166  H   LYS    13      19.105 -13.798  16.128  1.00  0.00           H  
ATOM    167  CA  LYS    13      18.263 -12.169  15.061  1.00  0.00           C  
ATOM    168  HA  LYS    13      17.417 -12.270  14.381  1.00  0.00           H  
ATOM    169  CB  LYS    13      17.817 -11.740  16.488  1.00  0.00           C  
ATOM    170  HB2 LYS    13      17.341 -12.567  17.014  1.00  0.00           H  
ATOM    171  HB3 LYS    13      18.672 -11.624  17.153  1.00  0.00           H  
ATOM    172  CG  LYS    13      16.818 -10.563  16.487  1.00  0.00           C  
ATOM    173  HG2 LYS    13      16.311 -10.399  15.536  1.00  0.00           H  
ATOM    174  HG3 LYS    13      15.999 -10.786  17.170  1.00  0.00           H  
ATOM    175  CD  LYS    13      17.458  -9.268  16.964  1.00  0.00           C  
ATOM    176  HD2 LYS    13      17.551  -9.389  18.043  1.00  0.00           H  
ATOM    177  HD3 LYS    13      18.425  -8.993  16.543  1.00  0.00           H  
ATOM    178  CE  LYS    13      16.619  -8.013  16.687  1.00  0.00           C  
ATOM    179  HE2 LYS    13      15.632  -8.250  17.085  1.00  0.00           H  
ATOM    180  HE3 LYS    13      16.907  -7.159  17.301  1.00  0.00           H  
ATOM    181  NZ  LYS    13      16.693  -7.680  15.249  1.00  0.00           N  
ATOM    182  HZ1 LYS    13      17.567  -7.403  14.825  1.00  0.00           H  
ATOM    183  HZ2 LYS    13      16.493  -8.476  14.661  1.00  0.00           H  
ATOM    184  HZ3 LYS    13      16.008  -6.962  15.066  1.00  0.00           H  
ATOM    185  C   LYS    13      19.016 -11.008  14.377  1.00  0.00           C  
ATOM    186  O   LYS    13      18.387  -9.964  14.050  1.00  0.00           O  
ATOM    187  N   VAL    14      20.325 -11.103  14.108  1.00  0.00           N  
ATOM    188  H   VAL    14      20.851 -11.940  14.313  1.00  0.00           H  
ATOM    189  CA  VAL    14      20.991 -10.022  13.389  1.00  0.00           C  
ATOM    190  HA  VAL    14      20.703  -9.133  13.951  1.00  0.00           H  
ATOM    191  CB  VAL    14      22.532 -10.273  13.380  1.00  0.00           C  
ATOM    192  HB  VAL    14      22.853 -10.315  14.420  1.00  0.00           H  
ATOM    193  CG1 VAL    14      22.994 -11.674  12.743  1.00  0.00           C  
ATOM    194 HG11 VAL    14      23.027 -11.685  11.653  1.00  0.00           H  
ATOM    195 HG12 VAL    14      24.002 -11.913  13.081  1.00  0.00           H  
ATOM    196 HG13 VAL    14      22.337 -12.525  12.922  1.00  0.00           H  
ATOM    197  CG2 VAL    14      23.416  -9.212  12.808  1.00  0.00           C  
ATOM    198 HG21 VAL    14      24.428  -9.380  13.175  1.00  0.00           H  
ATOM    199 HG22 VAL    14      23.208  -9.154  11.740  1.00  0.00           H  
ATOM    200 HG23 VAL    14      23.174  -8.256  13.272  1.00  0.00           H  
ATOM    201  C   VAL    14      20.453  -9.970  11.980  1.00  0.00           C  
ATOM    202  O   VAL    14      20.697 -10.864  11.156  1.00  0.00           O  
ATOM    203  N   CYS    15      19.712  -8.869  11.779  1.00  0.00           N  
ATOM    204  H   CYS    15      19.764  -8.212  12.544  1.00  0.00           H  
ATOM    205  CA  CYS    15      18.720  -8.621  10.740  1.00  0.00           C  
ATOM    206  HA  CYS    15      19.098  -7.884  10.032  1.00  0.00           H  
ATOM    207  CB  CYS    15      18.368  -9.832   9.852  1.00  0.00           C  
ATOM    208  HB2 CYS    15      17.704  -9.487   9.060  1.00  0.00           H  
ATOM    209  HB3 CYS    15      19.320 -10.216   9.487  1.00  0.00           H  
ATOM    210  SG  CYS    15      17.330 -11.002  10.842  1.00  0.00           S  
ATOM    211  HG  CYS    15      18.335 -11.589  11.498  1.00  0.00           H  
ATOM    212  C   CYS    15      17.457  -7.925  11.436  1.00  0.00           C  
ATOM    213  O   CYS    15      17.651  -7.312  12.520  1.00  0.00           O  
ATOM    214  N   GLY    16      16.249  -7.948  10.850  1.00  0.00           N  
ATOM    215  H   GLY    16      16.156  -8.473   9.992  1.00  0.00           H  
ATOM    216  CA  GLY    16      15.069  -7.298  11.469  1.00  0.00           C  
ATOM    217  HA2 GLY    16      15.343  -6.310  11.839  1.00  0.00           H  
ATOM    218  HA3 GLY    16      14.413  -7.117  10.617  1.00  0.00           H  
ATOM    219  C   GLY    16      14.329  -8.138  12.497  1.00  0.00           C  
ATOM    220  O   GLY    16      15.045  -8.847  13.201  1.00  0.00           O  
ATOM    221  N   LEU    17      12.978  -8.053  12.463  1.00  0.00           N  
ATOM    222  H   LEU    17      12.523  -7.542  11.720  1.00  0.00           H  
ATOM    223  CA  LEU    17      12.053  -8.691  13.362  1.00  0.00           C  
ATOM    224  HA  LEU    17      12.364  -9.731  13.471  1.00  0.00           H  
ATOM    225  CB  LEU    17      12.199  -8.151  14.837  1.00  0.00           C  
ATOM    226  HB2 LEU    17      13.277  -8.024  14.938  1.00  0.00           H  
ATOM    227  HB3 LEU    17      11.779  -7.146  14.802  1.00  0.00           H  
ATOM    228  CG  LEU    17      11.620  -8.908  16.056  1.00  0.00           C  
ATOM    229  HG  LEU    17      10.550  -8.700  16.032  1.00  0.00           H  
ATOM    230  CD1 LEU    17      11.954 -10.344  16.378  1.00  0.00           C  
ATOM    231 HD11 LEU    17      11.249 -10.711  17.123  1.00  0.00           H  
ATOM    232 HD12 LEU    17      11.742 -10.969  15.511  1.00  0.00           H  
ATOM    233 HD13 LEU    17      12.969 -10.554  16.713  1.00  0.00           H  
ATOM    234  CD2 LEU    17      12.356  -8.241  17.283  1.00  0.00           C  
ATOM    235 HD21 LEU    17      12.090  -7.191  17.158  1.00  0.00           H  
ATOM    236 HD22 LEU    17      12.069  -8.604  18.270  1.00  0.00           H  
ATOM    237 HD23 LEU    17      13.425  -8.375  17.121  1.00  0.00           H  
ATOM    238  C   LEU    17      10.620  -8.815  12.792  1.00  0.00           C  
ATOM    239  O   LEU    17      10.389  -8.483  11.645  1.00  0.00           O  
ATOM    240  N   SER    18       9.638  -9.159  13.630  1.00  0.00           N  
ATOM    241  H   SER    18       9.788  -9.359  14.608  1.00  0.00           H  
ATOM    242  CA  SER    18       8.231  -9.045  13.252  1.00  0.00           C  
ATOM    243  HA  SER    18       8.008  -9.647  12.371  1.00  0.00           H  
ATOM    244  CB  SER    18       7.362  -9.674  14.357  1.00  0.00           C  
ATOM    245  HB2 SER    18       6.303  -9.452  14.228  1.00  0.00           H  
ATOM    246  HB3 SER    18       7.518 -10.750  14.425  1.00  0.00           H  
ATOM    247  OG  SER    18       7.753  -9.260  15.638  1.00  0.00           O  
ATOM    248  HG  SER    18       6.937  -9.065  16.104  1.00  0.00           H  
ATOM    249  C   SER    18       7.713  -7.648  12.999  1.00  0.00           C  
ATOM    250  O   SER    18       7.203  -7.359  11.877  1.00  0.00           O  
ATOM    251  N   GLY    19       8.000  -6.718  13.907  1.00  0.00           N  
ATOM    252  H   GLY    19       8.385  -7.021  14.790  1.00  0.00           H  
ATOM    253  CA  GLY    19       7.881  -5.210  13.683  1.00  0.00           C  
ATOM    254  HA2 GLY    19       6.919  -4.969  13.230  1.00  0.00           H  
ATOM    255  HA3 GLY    19       7.915  -4.757  14.673  1.00  0.00           H  
ATOM    256  C   GLY    19       8.973  -4.570  12.812  1.00  0.00           C  
ATOM    257  O   GLY    19       9.517  -3.529  13.129  1.00  0.00           O  
ATOM    258  N   LEU    20       9.392  -5.311  11.794  1.00  0.00           N  
ATOM    259  H   LEU    20       8.785  -6.088  11.579  1.00  0.00           H  
ATOM    260  CA  LEU    20      10.339  -4.984  10.803  1.00  0.00           C  
ATOM    261  HA  LEU    20      10.259  -5.682   9.970  1.00  0.00           H  
ATOM    262  CB  LEU    20      10.025  -3.603  10.184  1.00  0.00           C  
ATOM    263  HB2 LEU    20       9.894  -2.824  10.936  1.00  0.00           H  
ATOM    264  HB3 LEU    20      10.897  -3.349   9.580  1.00  0.00           H  
ATOM    265  CG  LEU    20       8.849  -3.568   9.189  1.00  0.00           C  
ATOM    266  HG  LEU    20       9.108  -4.140   8.298  1.00  0.00           H  
ATOM    267  CD1 LEU    20       7.572  -4.194   9.749  1.00  0.00           C  
ATOM    268 HD11 LEU    20       6.664  -4.076   9.159  1.00  0.00           H  
ATOM    269 HD12 LEU    20       7.700  -5.276   9.779  1.00  0.00           H  
ATOM    270 HD13 LEU    20       7.334  -3.787  10.732  1.00  0.00           H  
ATOM    271  CD2 LEU    20       8.594  -2.070   8.788  1.00  0.00           C  
ATOM    272 HD21 LEU    20       9.471  -1.452   8.595  1.00  0.00           H  
ATOM    273 HD22 LEU    20       7.823  -1.934   8.030  1.00  0.00           H  
ATOM    274 HD23 LEU    20       8.107  -1.575   9.628  1.00  0.00           H  
ATOM    275  C   LEU    20      11.782  -5.110  11.217  1.00  0.00           C  
ATOM    276  O   LEU    20      12.554  -5.847  10.554  1.00  0.00           O  
ATOM    277  N   CYS    21      12.052  -4.535  12.431  1.00  0.00           N  
ATOM    278  H   CYS    21      11.273  -4.145  12.942  1.00  0.00           H  
ATOM    279  CA  CYS    21      13.369  -4.321  13.034  1.00  0.00           C  
ATOM    280  HA  CYS    21      14.079  -4.735  12.317  1.00  0.00           H  
ATOM    281  CB  CYS    21      13.586  -2.824  13.081  1.00  0.00           C  
ATOM    282  HB2 CYS    21      13.986  -2.481  12.127  1.00  0.00           H  
ATOM    283  HB3 CYS    21      12.644  -2.280  13.143  1.00  0.00           H  
ATOM    284  SG  CYS    21      14.681  -2.266  14.332  1.00  0.00           S  
ATOM    285  HG  CYS    21      14.632  -0.931  14.326  1.00  0.00           H  
ATOM    286  C   CYS    21      13.542  -4.976  14.416  1.00  0.00           C  
ATOM    287  O   CYS    21      14.571  -5.560  14.706  1.00  0.00           O  
TER   
END   
