# Supplementary material for: Prediction of Anticancer Peptides with High Efficacy and Low Toxicity by Hybrid Model Based on 3D Structure of Peptides
Source: Int J Mol Sci. 2021 May 26;22(11):5630. doi: 10.3390/ijms22115630 (PMC8198792; doi:10.3390/ijms22115630)
Supplement: Supplementary file 1 [file ijms-22-05630-s001.zip › Supplement2(Datasets)/ACPs(PDB)/D1/PDB(Negative)/(181)NL_satpdb12344.pdb]

ATOM      1  H   LYS     1      18.665  15.397   4.566  1.00  0.00
ATOM      2  N   LYS     1      18.728  14.423   4.714  1.00  0.00
ATOM      3  CA  LYS     1      18.187  13.923   5.974  1.00  0.00
ATOM      4  C   LYS     1      16.702  14.246   6.098  1.00  0.00
ATOM      5  O   LYS     1      16.324  15.416   6.099  1.00  0.00
ATOM      6  CB  LYS     1      18.957  14.518   7.157  1.00  0.00
ATOM      7  CG  LYS     1      20.389  13.986   7.220  1.00  0.00
ATOM      8  CD  LYS     1      20.394  12.472   7.441  1.00  0.00
ATOM      9  CE  LYS     1      21.826  11.940   7.492  1.00  0.00
ATOM     10  NZ  LYS     1      21.812  10.467   7.694  1.00  0.00
ATOM     11  H   ILE     2      16.193  12.499   5.615  1.00  0.00
ATOM     12  N   ILE     2      15.886  13.227   6.206  1.00  0.00
ATOM     13  CA  ILE     2      14.730  13.039   6.986  1.00  0.00
ATOM     14  C   ILE     2      14.864  12.692   8.391  1.00  0.00
ATOM     15  O   ILE     2      15.803  11.993   8.766  1.00  0.00
ATOM     16  CB  ILE     2      13.889  11.970   6.252  1.00  0.00
ATOM     17  CG1 ILE     2      14.644  10.637   6.204  1.00  0.00
ATOM     18  CG2 ILE     2      13.597  12.417   4.818  1.00  0.00
ATOM     19  CD1 ILE     2      13.742   9.497   5.743  1.00  0.00
ATOM     20  H   CYS     3      13.330  14.045   8.929  1.00  0.00
ATOM     21  N   CYS     3      13.849  13.229   9.129  1.00  0.00
ATOM     22  CA  CYS     3      13.539  12.463  10.336  1.00  0.00
ATOM     23  C   CYS     3      12.166  12.236  10.644  1.00  0.00
ATOM     24  O   CYS     3      11.292  12.892  10.081  1.00  0.00
ATOM     25  CB  CYS     3      14.221  13.184  11.499  1.00  0.00
ATOM     26  SG  CYS     3      13.637  14.888  11.676  1.00  0.00
ATOM     27  H   CYS     4      12.539  11.212  12.229  1.00  0.00
ATOM     28  N   CYS     4      11.824  11.309  11.556  1.00  0.00
ATOM     29  CA  CYS     4      10.595  10.475  11.674  1.00  0.00
ATOM     30  C   CYS     4      10.187  10.136  13.134  1.00  0.00
ATOM     31  O   CYS     4      10.991   9.594  13.889  1.00  0.00
ATOM     32  CB  CYS     4      10.808   9.185  10.879  1.00  0.00
ATOM     33  SG  CYS     4      10.935   9.498   9.101  1.00  0.00
ATOM     34  N   PRO     5       8.910  10.460  13.520  1.00  0.00
ATOM     35  CA  PRO     5       8.584  10.123  14.980  1.00  0.00
ATOM     36  C   PRO     5       8.626   8.692  15.479  1.00  0.00
ATOM     37  O   PRO     5       8.854   8.459  16.664  1.00  0.00
ATOM     38  CB  PRO     5       7.166  10.692  15.050  1.00  0.00
ATOM     39  CG  PRO     5       6.621  10.588  13.642  1.00  0.00
ATOM     40  CD  PRO     5       7.822  10.396  12.732  1.00  0.00
ATOM     41  H   ARG     6       8.211   7.918  13.689  1.00  0.00
ATOM     42  N   ARG     6       8.413   7.608  14.604  1.00  0.00
ATOM     43  CA  ARG     6       8.462   6.099  14.891  1.00  0.00
ATOM     44  C   ARG     6       8.810   5.310  13.677  1.00  0.00
ATOM     45  O   ARG     6       8.838   5.854  12.575  1.00  0.00
ATOM     46  CB  ARG     6       7.114   5.635  15.449  1.00  0.00
ATOM     47  CG  ARG     6       5.989   5.818  14.431  1.00  0.00
ATOM     48  CD  ARG     6       4.648   5.384  15.022  1.00  0.00
ATOM     49  NE  ARG     6       3.575   5.581  14.025  1.00  0.00
ATOM     50  CZ  ARG     6       2.929   6.726  13.902  1.00  0.00
ATOM     51  NH1 ARG     6       1.977   6.861  13.000  1.00  0.00
ATOM     52  NH2 ARG     6       3.237   7.739  14.683  1.00  0.00
ATOM     53  H   THR     7       8.987   3.747  14.817  1.00  0.00
ATOM     54  N   THR     7       9.053   4.090  13.893  1.00  0.00
ATOM     55  CA  THR     7       9.434   3.147  12.785  1.00  0.00
ATOM     56  C   THR     7       8.398   3.013  11.755  1.00  0.00
ATOM     57  O   THR     7       8.712   2.960  10.568  1.00  0.00
ATOM     58  CB  THR     7       9.761   1.761  13.375  1.00  0.00
ATOM     59  OG1 THR     7      10.851   1.885  14.278  1.00  0.00
ATOM     60  CG2 THR     7      10.142   0.767  12.280  1.00  0.00
ATOM     61  H   ILE     8       6.959   2.946  13.095  1.00  0.00
ATOM     62  N   ILE     8       7.152   2.960  12.127  1.00  0.00
ATOM     63  CA  ILE     8       6.093   2.925  11.220  1.00  0.00
ATOM     64  C   ILE     8       6.027   4.163  10.294  1.00  0.00
ATOM     65  O   ILE     8       5.763   4.028   9.101  1.00  0.00
ATOM     66  CB  ILE     8       4.765   2.767  11.993  1.00  0.00
ATOM     67  CG1 ILE     8       4.726   1.416  12.717  1.00  0.00
ATOM     68  CG2 ILE     8       3.578   2.838  11.031  1.00  0.00
ATOM     69  CD1 ILE     8       3.540   1.324  13.672  1.00  0.00
ATOM     70  H   ASP     9       6.426   5.373  11.934  1.00  0.00
ATOM     71  N   ASP     9       6.295   5.346  10.956  1.00  0.00
ATOM     72  CA  ASP     9       6.387   6.543  10.214  1.00  0.00
ATOM     73  C   ASP     9       7.516   6.422   9.168  1.00  0.00
ATOM     74  O   ASP     9       7.342   6.833   8.023  1.00  0.00
ATOM     75  CB  ASP     9       6.646   7.741  11.132  1.00  0.00
ATOM     76  CG  ASP     9       5.410   8.088  11.957  1.00  0.00
ATOM     77  OD1 ASP     9       5.556   8.294  13.166  1.00  0.00
ATOM     78  OD2 ASP     9       4.237   8.086  10.992  1.00  0.00
ATOM     79  H   ARG    10       8.751   5.549  10.463  1.00  0.00
ATOM     80  N   ARG    10       8.610   5.881   9.544  1.00  0.00
ATOM     81  CA  ARG    10       9.648   5.755   8.600  1.00  0.00
ATOM     82  C   ARG    10       9.421   4.827   7.402  1.00  0.00
ATOM     83  O   ARG    10       9.804   5.161   6.282  1.00  0.00
ATOM     84  CB  ARG    10      10.891   5.315   9.377  1.00  0.00
ATOM     85  CG  ARG    10      12.117   5.216   8.470  1.00  0.00
ATOM     86  CD  ARG    10      13.375   4.933   9.290  1.00  0.00
ATOM     87  NE  ARG    10      14.548   4.854   8.394  1.00  0.00
ATOM     88  CZ  ARG    10      15.165   5.931   7.942  1.00  0.00
ATOM     89  NH1 ARG    10      16.209   5.817   7.145  1.00  0.00
ATOM     90  NH2 ARG    10      14.735   7.125   8.290  1.00  0.00
ATOM     91  H   ASN    11       8.520   3.576   8.714  1.00  0.00
ATOM     92  N   ASN    11       8.789   3.709   7.774  1.00  0.00
ATOM     93  CA  ASN    11       8.481   2.663   6.782  1.00  0.00
ATOM     94  C   ASN    11       7.542   3.314   5.761  1.00  0.00
ATOM     95  O   ASN    11       7.685   3.091   4.561  1.00  0.00
ATOM     96  CB  ASN    11       7.819   1.424   7.393  1.00  0.00
ATOM     97  CG  ASN    11       8.778   0.687   8.323  1.00  0.00
ATOM     98  ND2 ASN    11       8.267  -0.200   9.151  1.00  0.00
ATOM     99  OD1 ASN    11       9.979   0.915   8.298  1.00  0.00
ATOM    100  H   ILE    12       6.445   4.280   7.265  1.00  0.00
ATOM    101  N   ILE    12       6.562   4.147   6.294  1.00  0.00
ATOM    102  CA  ILE    12       5.674   4.856   5.357  1.00  0.00
ATOM    103  C   ILE    12       6.427   5.816   4.488  1.00  0.00
ATOM    104  O   ILE    12       6.142   5.923   3.297  1.00  0.00
ATOM    105  CB  ILE    12       4.564   5.600   6.134  1.00  0.00
ATOM    106  CG1 ILE    12       3.642   4.598   6.839  1.00  0.00
ATOM    107  CG2 ILE    12       3.722   6.447   5.177  1.00  0.00
ATOM    108  CD1 ILE    12       2.683   5.296   7.797  1.00  0.00
ATOM    109  H   TYR    13       7.627   6.436   6.044  1.00  0.00
ATOM    110  N   TYR    13       7.434   6.547   5.083  1.00  0.00
ATOM    111  CA  TYR    13       8.245   7.507   4.283  1.00  0.00
ATOM    112  C   TYR    13       8.999   6.650   3.151  1.00  0.00
ATOM    113  O   TYR    13       9.041   7.060   1.993  1.00  0.00
ATOM    114  CB  TYR    13       9.270   8.262   5.136  1.00  0.00
ATOM    115  CG  TYR    13      10.099   9.228   4.314  1.00  0.00
ATOM    116  CD1 TYR    13       9.739  10.574   4.228  1.00  0.00
ATOM    117  CD2 TYR    13      11.232   8.780   3.634  1.00  0.00
ATOM    118  CE1 TYR    13      10.504  11.463   3.471  1.00  0.00
ATOM    119  CE2 TYR    13      11.999   9.667   2.876  1.00  0.00
ATOM    120  CZ  TYR    13      11.632  11.006   2.797  1.00  0.00
ATOM    121  OH  TYR    13      12.385  11.880   2.051  1.00  0.00
ATOM    122  H   ASN    14       9.493   5.063   4.502  1.00  0.00
ATOM    123  N   ASN    14       9.566   5.447   3.596  1.00  0.00
ATOM    124  CA  ASN    14      10.343   4.716   2.556  1.00  0.00
ATOM    125  C   ASN    14       9.361   4.341   1.391  1.00  0.00
ATOM    126  O   ASN    14       9.717   4.466   0.221  1.00  0.00
ATOM    127  CB  ASN    14      11.007   3.453   3.113  1.00  0.00
ATOM    128  CG  ASN    14      12.038   3.797   4.183  1.00  0.00
ATOM    129  ND2 ASN    14      12.164   2.969   5.199  1.00  0.00
ATOM    130  OD1 ASN    14      12.722   4.807   4.098  1.00  0.00
ATOM    131  H   ALA    15       7.939   3.832   2.726  1.00  0.00
ATOM    132  N   ALA    15       8.150   3.899   1.764  1.00  0.00
ATOM    133  CA  ALA    15       7.105   3.506   0.750  1.00  0.00
ATOM    134  C   ALA    15       6.615   4.597  -0.163  1.00  0.00
ATOM    135  O   ALA    15       6.504   4.389  -1.369  1.00  0.00
ATOM    136  CB  ALA    15       5.939   2.896   1.518  1.00  0.00
ATOM    137  H   CYS    16       6.493   5.786   1.465  1.00  0.00
ATOM    138  N   CYS    16       6.348   5.739   0.490  1.00  0.00
ATOM    139  CA  CYS    16       5.870   6.871  -0.189  1.00  0.00
ATOM    140  C   CYS    16       6.931   7.332  -1.195  1.00  0.00
ATOM    141  O   CYS    16       6.593   7.738  -2.304  1.00  0.00
ATOM    142  CB  CYS    16       5.543   8.007   0.783  1.00  0.00
ATOM    143  SG  CYS    16       4.091   7.635   1.796  1.00  0.00
ATOM    144  H   ARG    17       8.457   6.956   0.085  1.00  0.00
ATOM    145  N   ARG    17       8.248   7.271  -0.826  1.00  0.00
ATOM    146  CA  ARG    17       9.340   7.646  -1.719  1.00  0.00
ATOM    147  C   ARG    17       9.410   6.872  -2.915  1.00  0.00
ATOM    148  O   ARG    17       9.638   7.421  -3.991  1.00  0.00
ATOM    149  CB  ARG    17      10.659   7.541  -0.948  1.00  0.00
ATOM    150  CG  ARG    17      10.818   8.682   0.057  1.00  0.00
ATOM    151  CD  ARG    17      11.061  10.007  -0.663  1.00  0.00
ATOM    152  NE  ARG    17      12.283   9.910  -1.489  1.00  0.00
ATOM    153  CZ  ARG    17      13.492  10.079  -0.984  1.00  0.00
ATOM    154  NH1 ARG    17      14.556   9.984  -1.756  1.00  0.00
ATOM    155  NH2 ARG    17      13.634  10.344   0.297  1.00  0.00
ATOM    156  H   LEU    18       9.043   5.190  -1.823  1.00  0.00
ATOM    157  N   LEU    18       9.195   5.493  -2.750  1.00  0.00
ATOM    158  CA  LEU    18       9.181   4.550  -3.793  1.00  0.00
ATOM    159  C   LEU    18       8.057   4.796  -4.931  1.00  0.00
ATOM    160  O   LEU    18       8.338   4.641  -6.118  1.00  0.00
ATOM    161  CB  LEU    18       9.002   3.162  -3.171  1.00  0.00
ATOM    162  CG  LEU    18      10.193   2.742  -2.301  1.00  0.00
ATOM    163  CD1 LEU    18       9.905   1.404  -1.624  1.00  0.00
ATOM    164  CD2 LEU    18      11.449   2.597  -3.160  1.00  0.00
ATOM    165  H   THR    19       6.745   5.246  -3.455  1.00  0.00
ATOM    166  N   THR    19       6.931   5.156  -4.420  1.00  0.00
ATOM    167  CA  THR    19       5.832   5.458  -5.417  1.00  0.00
ATOM    168  C   THR    19       6.180   6.596  -6.388  1.00  0.00
ATOM    169  O   THR    19       5.683   6.621  -7.512  1.00  0.00
ATOM    170  CB  THR    19       4.534   5.801  -4.661  1.00  0.00
ATOM    171  OG1 THR    19       4.736   6.985  -3.901  1.00  0.00
ATOM    172  CG2 THR    19       4.130   4.674  -3.713  1.00  0.00
ATOM    173  H   GLY    20       7.153   7.469  -4.979  1.00  0.00
ATOM    174  N   GLY    20       6.992   7.464  -5.952  1.00  0.00
ATOM    175  CA  GLY    20       7.713   8.467  -6.825  1.00  0.00
ATOM    176  C   GLY    20       7.428   9.941  -6.505  1.00  0.00
ATOM    177  O   GLY    20       7.445  10.781  -7.402  1.00  0.00
ATOM    178  H   ALA    21       7.678   9.410  -4.742  1.00  0.00
ATOM    179  N   ALA    21       7.201  10.105  -5.255  1.00  0.00
ATOM    180  CA  ALA    21       6.363  11.148  -4.505  1.00  0.00
ATOM    181  C   ALA    21       7.177  11.981  -3.681  1.00  0.00
ATOM    182  O   ALA    21       8.059  11.486  -2.984  1.00  0.00
ATOM    183  CB  ALA    21       5.301  10.450  -3.664  1.00  0.00
ATOM    184  H   SER    22       6.113  13.694  -3.822  1.00  0.00
ATOM    185  N   SER    22       7.007  13.319  -3.633  1.00  0.00
ATOM    186  CA  SER    22       8.088  14.209  -3.312  1.00  0.00
ATOM    187  C   SER    22       8.332  13.912  -1.873  1.00  0.00
ATOM    188  O   SER    22       7.430  13.449  -1.178  1.00  0.00
ATOM    189  CB  SER    22       7.769  15.695  -3.490  1.00  0.00
ATOM    190  OG  SER    22       6.829  16.111  -2.510  1.00  0.00
ATOM    191  H   MET    23      10.196  14.570  -2.141  1.00  0.00
ATOM    192  N   MET    23       9.569  14.204  -1.473  1.00  0.00
ATOM    193  CA  MET    23      10.004  14.018  -0.158  1.00  0.00
ATOM    194  C   MET    23       9.110  14.837   0.789  1.00  0.00
ATOM    195  O   MET    23       8.733  14.351   1.854  1.00  0.00
ATOM    196  CB  MET    23      11.466  14.440   0.008  1.00  0.00
ATOM    197  CG  MET    23      12.407  13.511  -0.758  1.00  0.00
ATOM    198  SD  MET    23      14.126  14.050  -0.622  1.00  0.00
ATOM    199  CE  MET    23      14.397  13.676   1.120  1.00  0.00
ATOM    200  H   THR    24       9.065  16.441  -0.456  1.00  0.00
ATOM    201  N   THR    24       8.746  16.101   0.414  1.00  0.00
ATOM    202  CA  THR    24       7.910  16.950   1.246  1.00  0.00
ATOM    203  C   THR    24       6.541  16.309   1.494  1.00  0.00
ATOM    204  O   THR    24       6.047  16.329   2.619  1.00  0.00
ATOM    205  CB  THR    24       7.725  18.335   0.596  1.00  0.00
ATOM    206  OG1 THR    24       7.116  18.174  -0.678  1.00  0.00
ATOM    207  CG2 THR    24       9.063  19.046   0.413  1.00  0.00
ATOM    208  H   ASN    25       6.349  15.747  -0.469  1.00  0.00
ATOM    209  N   ASN    25       5.906  15.713   0.412  1.00  0.00
ATOM    210  CA  ASN    25       4.618  15.042   0.537  1.00  0.00
ATOM    211  C   ASN    25       4.707  13.890   1.466  1.00  0.00
ATOM    212  O   ASN    25       3.810  13.685   2.281  1.00  0.00
ATOM    213  CB  ASN    25       4.119  14.576  -0.834  1.00  0.00
ATOM    214  CG  ASN    25       3.724  15.760  -1.710  1.00  0.00
ATOM    215  ND2 ASN    25       3.713  15.580  -3.014  1.00  0.00
ATOM    216  OD1 ASN    25       3.428  16.839  -1.215  1.00  0.00
ATOM    217  H   CYS    26       6.561  13.332   0.654  1.00  0.00
ATOM    218  N   CYS    26       5.874  13.103   1.325  1.00  0.00
ATOM    219  CA  CYS    26       6.071  11.953   2.171  1.00  0.00
ATOM    220  C   CYS    26       6.198  12.379   3.603  1.00  0.00
ATOM    221  O   CYS    26       5.677  11.711   4.494  1.00  0.00
ATOM    222  CB  CYS    26       7.318  11.176   1.745  1.00  0.00
ATOM    223  SG  CYS    26       7.091  10.353   0.149  1.00  0.00
ATOM    224  H   ALA    27       7.364  14.058   3.069  1.00  0.00
ATOM    225  N   ALA    27       6.928  13.561   3.802  1.00  0.00
ATOM    226  CA  ALA    27       7.030  14.051   5.123  1.00  0.00
ATOM    227  C   ALA    27       5.733  14.401   5.782  1.00  0.00
ATOM    228  O   ALA    27       5.513  14.045   6.938  1.00  0.00
ATOM    229  CB  ALA    27       7.953  15.263   5.098  1.00  0.00
ATOM    230  H   ASN    28       5.194  15.307   4.096  1.00  0.00
ATOM    231  N   ASN    28       4.924  15.080   5.017  1.00  0.00
ATOM    232  CA  ASN    28       3.627  15.505   5.500  1.00  0.00
ATOM    233  C   ASN    28       2.734  14.312   5.795  1.00  0.00
ATOM    234  O   ASN    28       2.008  14.317   6.786  1.00  0.00
ATOM    235  CB  ASN    28       2.952  16.429   4.482  1.00  0.00
ATOM    236  CG  ASN    28       3.680  17.765   4.381  1.00  0.00
ATOM    237  ND2 ASN    28       3.523  18.466   3.277  1.00  0.00
ATOM    238  OD1 ASN    28       4.385  18.169   5.295  1.00  0.00
ATOM    239  H   LEU    29       3.369  13.261   4.143  1.00  0.00
ATOM    240  N   LEU    29       2.770  13.231   4.927  1.00  0.00
ATOM    241  CA  LEU    29       1.944  12.046   5.150  1.00  0.00
ATOM    242  C   LEU    29       2.238  11.399   6.395  1.00  0.00
ATOM    243  O   LEU    29       1.324  10.999   7.112  1.00  0.00
ATOM    244  CB  LEU    29       2.137  11.065   3.991  1.00  0.00
ATOM    245  CG  LEU    29       1.597  11.603   2.660  1.00  0.00
ATOM    246  CD1 LEU    29       1.941  10.642   1.525  1.00  0.00
ATOM    247  CD2 LEU    29       0.079  11.757   2.730  1.00  0.00
ATOM    248  H   SER    30       4.195  11.625   6.010  1.00  0.00
ATOM    249  N   SER    30       3.574  11.283   6.697  1.00  0.00
ATOM    250  CA  SER    30       4.093  10.732   7.878  1.00  0.00
ATOM    251  C   SER    30       3.959  11.449   9.165  1.00  0.00
ATOM    252  O   SER    30       3.590  10.846  10.171  1.00  0.00
ATOM    253  CB  SER    30       5.571  10.469   7.581  1.00  0.00
ATOM    254  OG  SER    30       6.231  11.690   7.282  1.00  0.00
ATOM    255  H   GLY    31       4.213  13.333   8.289  1.00  0.00
ATOM    256  N   GLY    31       4.267  12.761   9.091  1.00  0.00
ATOM    257  CA  GLY    31       4.714  13.342  10.353  1.00  0.00
ATOM    258  C   GLY    31       6.222  13.303  10.562  1.00  0.00
ATOM    259  O   GLY    31       6.691  12.773  11.567  1.00  0.00
ATOM    260  H   CYS    32       6.490  14.355   8.743  1.00  0.00
ATOM    261  N   CYS    32       6.874  13.910   9.536  1.00  0.00
ATOM    262  CA  CYS    32       8.281  13.866   9.692  1.00  0.00
ATOM    263  C   CYS    32       8.828  14.953   8.769  1.00  0.00
ATOM    264  O   CYS    32       8.119  15.423   7.882  1.00  0.00
ATOM    265  CB  CYS    32       8.884  12.512   9.317  1.00  0.00
ATOM    266  SG  CYS    32       9.034  12.310   7.524  1.00  0.00
ATOM    267  H   LYS    33      10.594  14.597   9.387  1.00  0.00
ATOM    268  N   LYS    33      10.036  15.308   8.990  1.00  0.00
ATOM    269  CA  LYS    33      10.602  16.548   8.728  1.00  0.00
ATOM    270  C   LYS    33      11.810  16.515   7.907  1.00  0.00
ATOM    271  O   LYS    33      12.681  15.676   8.125  1.00  0.00
ATOM    272  CB  LYS    33      10.893  17.232  10.067  1.00  0.00
ATOM    273  CG  LYS    33       9.613  17.460  10.871  1.00  0.00
ATOM    274  CD  LYS    33       9.927  18.132  12.208  1.00  0.00
ATOM    275  CE  LYS    33       8.645  18.371  13.006  1.00  0.00
ATOM    276  NZ  LYS    33       8.967  19.035  14.296  1.00  0.00
ATOM    277  H   ILE    34      11.289  18.074   6.717  1.00  0.00
ATOM    278  N   ILE    34      11.982  17.400   6.915  1.00  0.00
ATOM    279  CA  ILE    34      13.234  17.377   6.098  1.00  0.00
ATOM    280  C   ILE    34      14.096  18.466   6.624  1.00  0.00
ATOM    281  O   ILE    34      13.680  19.622   6.652  1.00  0.00
ATOM    282  CB  ILE    34      12.979  17.584   4.588  1.00  0.00
ATOM    283  CG1 ILE    34      12.077  16.471   4.041  1.00  0.00
ATOM    284  CG2 ILE    34      14.301  17.561   3.817  1.00  0.00
ATOM    285  CD1 ILE    34      11.617  16.769   2.618  1.00  0.00
ATOM    286  H   VAL    35      15.584  17.045   6.916  1.00  0.00
ATOM    287  N   VAL    35      15.341  17.994   7.034  1.00  0.00
ATOM    288  CA  VAL    35      16.311  18.914   7.645  1.00  0.00
ATOM    289  C   VAL    35      17.532  18.930   6.867  1.00  0.00
ATOM    290  O   VAL    35      18.035  17.874   6.488  1.00  0.00
ATOM    291  CB  VAL    35      16.619  18.519   9.107  1.00  0.00
ATOM    292  CG1 VAL    35      17.692  19.434   9.695  1.00  0.00
ATOM    293  CG2 VAL    35      15.361  18.634   9.966  1.00  0.00
ATOM    294  H   SER    36      17.491  20.795   7.005  1.00  0.00
ATOM    295  N   SER    36      18.045  20.080   6.611  1.00  0.00
ATOM    296  CA  SER    36      19.300  20.452   5.841  1.00  0.00
ATOM    297  C   SER    36      20.405  19.791   6.692  1.00  0.00
ATOM    298  O   SER    36      21.353  19.233   6.144  1.00  0.00
ATOM    299  CB  SER    36      19.563  21.954   5.722  1.00  0.00
ATOM    300  OG  SER    36      19.851  22.501   7.001  1.00  0.00
ATOM    301  H   GLY    37      19.378  20.086   8.502  1.00  0.00
ATOM    302  N   GLY    37      20.237  19.874   8.064  1.00  0.00
ATOM    303  CA  GLY    37      21.366  19.636   8.853  1.00  0.00
ATOM    304  C   GLY    37      21.672  18.212   8.826  1.00  0.00
ATOM    305  O   GLY    37      20.805  17.402   8.506  1.00  0.00
ATOM    306  H   THR    38      23.634  18.659   9.450  1.00  0.00
ATOM    307  N   THR    38      22.977  17.969   9.195  1.00  0.00
ATOM    308  CA  THR    38      23.380  16.561   9.200  1.00  0.00
ATOM    309  C   THR    38      22.659  15.529  10.204  1.00  0.00
ATOM    310  O   THR    38      22.356  14.403   9.818  1.00  0.00
ATOM    311  CB  THR    38      24.900  16.553   9.452  1.00  0.00
ATOM    312  OG1 THR    38      25.550  17.262   8.405  1.00  0.00
ATOM    313  CG2 THR    38      25.449  15.129   9.493  1.00  0.00
ATOM    314  H   THR    39      22.762  17.025  11.678  1.00  0.00
ATOM    315  N   THR    39      22.461  16.111  11.462  1.00  0.00
ATOM    316  CA  THR    39      21.773  15.319  12.491  1.00  0.00
ATOM    317  C   THR    39      20.442  15.693  12.886  1.00  0.00
ATOM    318  O   THR    39      20.210  16.839  13.265  1.00  0.00
ATOM    319  CB  THR    39      22.697  15.311  13.724  1.00  0.00
ATOM    320  OG1 THR    39      23.935  14.707  13.375  1.00  0.00
ATOM    321  CG2 THR    39      22.077  14.527  14.878  1.00  0.00
ATOM    322  H   CYS    40      19.870  13.868  12.465  1.00  0.00
ATOM    323  N   CYS    40      19.492  14.708  12.817  1.00  0.00
ATOM    324  CA  CYS    40      18.143  14.755  13.166  1.00  0.00
ATOM    325  C   CYS    40      17.775  14.947  14.538  1.00  0.00
ATOM    326  O   CYS    40      18.403  14.380  15.429  1.00  0.00
ATOM    327  CB  CYS    40      17.537  13.452  12.641  1.00  0.00
ATOM    328  SG  CYS    40      17.465  13.419  10.833  1.00  0.00
ATOM    329  N   PRO    41      16.727  15.754  14.815  1.00  0.00
ATOM    330  CA  PRO    41      16.468  16.018  16.246  1.00  0.00
ATOM    331  C   PRO    41      16.138  14.629  16.953  1.00  0.00
ATOM    332  O   PRO    41      15.503  13.766  16.350  1.00  0.00
ATOM    333  CB  PRO    41      15.261  16.957  16.281  1.00  0.00
ATOM    334  CG  PRO    41      15.334  17.754  14.997  1.00  0.00
ATOM    335  CD  PRO    41      15.679  16.764  13.898  1.00  0.00
ATOM    336  N   PRO    42      16.629  14.579  18.216  1.00  0.00
ATOM    337  CA  PRO    42      16.411  13.432  19.186  1.00  0.00
ATOM    338  C   PRO    42      15.045  13.046  19.552  1.00  0.00
ATOM    339  O   PRO    42      14.820  11.922  19.997  1.00  0.00
ATOM    340  CB  PRO    42      17.179  13.963  20.398  1.00  0.00
ATOM    341  CG  PRO    42      18.260  14.856  19.829  1.00  0.00
ATOM    342  CD  PRO    42      17.601  15.685  18.740  1.00  0.00
ATOM    343  H   GLY    43      14.591  14.961  19.239  1.00  0.00
ATOM    344  N   GLY    43      14.198  14.059  19.318  1.00  0.00
ATOM    345  CA  GLY    43      12.794  13.899  19.177  1.00  0.00
ATOM    346  C   GLY    43      12.201  13.033  18.096  1.00  0.00
ATOM    347  O   GLY    43      11.222  12.331  18.337  1.00  0.00
ATOM    348  H   TYR    44      13.673  13.725  17.039  1.00  0.00
ATOM    349  N   TYR    44      12.868  13.157  16.970  1.00  0.00
ATOM    350  CA  TYR    44      12.537  12.554  15.699  1.00  0.00
ATOM    351  C   TYR    44      13.401  11.539  15.088  1.00  0.00
ATOM    352  O   TYR    44      13.384  11.366  13.871  1.00  0.00
ATOM    353  CB  TYR    44      12.365  13.738  14.742  1.00  0.00
ATOM    354  CG  TYR    44      10.952  14.285  14.753  1.00  0.00
ATOM    355  CD1 TYR    44      10.549  15.184  15.742  1.00  0.00
ATOM    356  CD2 TYR    44      10.039  13.894  13.774  1.00  0.00
ATOM    357  CE1 TYR    44       9.247  15.687  15.751  1.00  0.00
ATOM    358  CE2 TYR    44       8.736  14.395  13.781  1.00  0.00
ATOM    359  CZ  TYR    44       8.344  15.290  14.770  1.00  0.00
ATOM    360  OH  TYR    44       7.062  15.785  14.779  1.00  0.00
ATOM    361  H   THR    45      14.179  10.683  16.781  1.00  0.00
ATOM    362  N   THR    45      14.204  10.787  15.800  1.00  0.00
ATOM    363  CA  THR    45      15.178  10.072  15.051  1.00  0.00
ATOM    364  C   THR    45      14.873   8.740  14.647  1.00  0.00
ATOM    365  O   THR    45      15.724   8.056  14.083  1.00  0.00
ATOM    366  CB  THR    45      16.475  10.078  15.882  1.00  0.00
ATOM    367  OG1 THR    45      16.227   9.459  17.137  1.00  0.00
ATOM    368  CG2 THR    45      16.970  11.501  16.128  1.00  0.00
ATOM    369  H   HIS    46      12.807   8.734  14.715  1.00  0.00
ATOM    370  N   HIS    46      13.629   8.213  14.878  1.00  0.00
ATOM    371  CA  HIS    46      13.515   6.781  15.397  1.00  0.00
ATOM    372  C   HIS    46      12.143   6.562  15.785  1.00  0.00
ATOM    373  O   HIS    46      11.316   7.481  15.656  1.00  0.00
ATOM    374  CB  HIS    46      14.445   6.522  16.587  1.00  0.00
ATOM    375  CG  HIS    46      15.773   5.946  16.187  1.00  0.00
ATOM    376  ND1 HIS    46      16.884   6.718  15.930  1.00  0.00
ATOM    377  CD2 HIS    46      16.157   4.656  16.003  1.00  0.00
ATOM    378  CE1 HIS    46      17.895   5.923  15.604  1.00  0.00
ATOM    379  NE2 HIS    46      17.479   4.664  15.641  1.00  0.00
TER
