# Supplementary material for: Prediction of Anticancer Peptides with High Efficacy and Low Toxicity by Hybrid Model Based on 3D Structure of Peptides
Source: Int J Mol Sci. 2021 May 26;22(11):5630. doi: 10.3390/ijms22115630 (PMC8198792; doi:10.3390/ijms22115630)
Supplement: Supplementary file 1 [file ijms-22-05630-s001.zip › Supplement2(Datasets)/ACPs(PDB)/D1/PDB(Negative)/(182)NL_satpdb12360.pdb]

EXPDTA    THEORETICAL MODEL, MODELLER 9.13 2015/09/21 00:26:39
REMARK   6 MODELLER OBJECTIVE FUNCTION:      1098.9651
REMARK   6 MODELLER BEST TEMPLATE % SEQ ID:  58.824
ATOM      1  N   GLY     1       7.510  14.003  16.532  1.00 12.31           N
ATOM      2  CA  GLY     1       7.055  13.602  15.181  1.00 12.31           C
ATOM      3  C   GLY     1       5.926  12.636  15.289  1.00 12.31           C
ATOM      4  O   GLY     1       6.040  11.476  14.897  1.00 12.31           O
ATOM      5  N   ILE     2       4.792  13.109  15.836  1.00 86.69           N
ATOM      6  CA  ILE     2       3.646  12.267  15.980  1.00 86.69           C
ATOM      7  CB  ILE     2       2.478  12.966  16.612  1.00 86.69           C
ATOM      8  CG1 ILE     2       2.788  13.305  18.079  1.00 86.69           C
ATOM      9  CG2 ILE     2       1.246  12.064  16.437  1.00 86.69           C
ATOM     10  CD1 ILE     2       3.046  12.063  18.931  1.00 86.69           C
ATOM     11  C   ILE     2       3.232  11.869  14.609  1.00 86.69           C
ATOM     12  O   ILE     2       2.915  10.706  14.364  1.00 86.69           O
ATOM     13  N   LEU     3       3.262  12.834  13.673  1.00117.47           N
ATOM     14  CA  LEU     3       2.821  12.568  12.341  1.00117.47           C
ATOM     15  CB  LEU     3       3.013  13.773  11.396  1.00117.47           C
ATOM     16  CG  LEU     3       4.452  14.346  11.320  1.00117.47           C
ATOM     17  CD1 LEU     3       4.549  15.439  10.241  1.00117.47           C
ATOM     18  CD2 LEU     3       4.946  14.869  12.681  1.00117.47           C
ATOM     19  C   LEU     3       3.642  11.448  11.810  1.00117.47           C
ATOM     20  O   LEU     3       3.102  10.450  11.334  1.00117.47           O
ATOM     21  N   LEU     4       4.979  11.555  11.904  1.00224.05           N
ATOM     22  CA  LEU     4       5.731  10.446  11.414  1.00224.05           C
ATOM     23  CB  LEU     4       6.936  10.864  10.546  1.00224.05           C
ATOM     24  CG  LEU     4       7.659   9.711   9.811  1.00224.05           C
ATOM     25  CD1 LEU     4       8.564   8.882  10.735  1.00224.05           C
ATOM     26  CD2 LEU     4       6.657   8.844   9.031  1.00224.05           C
ATOM     27  C   LEU     4       6.222   9.752  12.636  1.00224.05           C
ATOM     28  O   LEU     4       7.390   9.849  13.004  1.00224.05           O
ATOM     29  N   ASP     5       5.307   9.061  13.336  1.00215.47           N
ATOM     30  CA  ASP     5       5.725   8.311  14.477  1.00215.47           C
ATOM     31  CB  ASP     5       4.597   7.918  15.459  1.00215.47           C
ATOM     32  CG  ASP     5       4.300   9.045  16.440  1.00215.47           C
ATOM     33  OD1 ASP     5       5.264   9.537  17.087  1.00215.47           O
ATOM     34  OD2 ASP     5       3.105   9.426  16.558  1.00215.47           O
ATOM     35  C   ASP     5       6.244   7.027  13.957  1.00215.47           C
ATOM     36  O   ASP     5       5.931   6.618  12.840  1.00215.47           O
ATOM     37  N   LYS     6       7.083   6.365  14.763  1.00189.87           N
ATOM     38  CA  LYS     6       7.445   5.054  14.351  1.00189.87           C
ATOM     39  CB  LYS     6       8.414   4.337  15.311  1.00189.87           C
ATOM     40  CG  LYS     6       9.859   4.816  15.180  1.00189.87           C
ATOM     41  CD  LYS     6      10.407   4.643  13.762  1.00189.87           C
ATOM     42  CE  LYS     6       9.928   3.358  13.091  1.00189.87           C
ATOM     43  NZ  LYS     6      10.351   2.189  13.889  1.00189.87           N
ATOM     44  C   LYS     6       6.142   4.346  14.395  1.00189.87           C
ATOM     45  O   LYS     6       5.850   3.474  13.577  1.00189.87           O
ATOM     46  N   LEU     7       5.322   4.749  15.383  1.00150.27           N
ATOM     47  CA  LEU     7       4.017   4.216  15.612  1.00150.27           C
ATOM     48  CB  LEU     7       3.350   4.874  16.833  1.00150.27           C
ATOM     49  CG  LEU     7       1.943   4.342  17.149  1.00150.27           C
ATOM     50  CD1 LEU     7       1.998   2.848  17.497  1.00150.27           C
ATOM     51  CD2 LEU     7       1.249   5.180  18.238  1.00150.27           C
ATOM     52  C   LEU     7       3.180   4.512  14.409  1.00150.27           C
ATOM     53  O   LEU     7       2.440   3.655  13.934  1.00150.27           O
ATOM     54  N   LYS     8       3.277   5.733  13.860  1.00119.18           N
ATOM     55  CA  LYS     8       2.453   6.009  12.722  1.00119.18           C
ATOM     56  CB  LYS     8       2.625   7.434  12.183  1.00119.18           C
ATOM     57  CG  LYS     8       1.954   8.497  13.053  1.00119.18           C
ATOM     58  CD  LYS     8       0.430   8.350  13.155  1.00119.18           C
ATOM     59  CE  LYS     8      -0.036   7.483  14.329  1.00119.18           C
ATOM     60  NZ  LYS     8      -1.471   7.726  14.602  1.00119.18           N
ATOM     61  C   LYS     8       2.837   5.081  11.621  1.00119.18           C
ATOM     62  O   LYS     8       1.980   4.494  10.968  1.00119.18           O
ATOM     63  N   ASN     9       4.152   4.911  11.405  1.00 99.65           N
ATOM     64  CA  ASN     9       4.639   4.091  10.334  1.00 99.65           C
ATOM     65  CB  ASN     9       6.175   4.055  10.286  1.00 99.65           C
ATOM     66  CG  ASN     9       6.599   3.094   9.184  1.00 99.65           C
ATOM     67  OD1 ASN     9       6.276   3.283   8.013  1.00 99.65           O
ATOM     68  ND2 ASN     9       7.339   2.021   9.576  1.00 99.65           N
ATOM     69  C   ASN     9       4.213   2.678  10.529  1.00 99.65           C
ATOM     70  O   ASN     9       3.664   2.044   9.629  1.00 99.65           O
ATOM     71  N   PHE    10       4.466   2.149  11.731  1.00201.61           N
ATOM     72  CA  PHE    10       4.193   0.773  11.992  1.00201.61           C
ATOM     73  CB  PHE    10       4.687   0.389  13.391  1.00201.61           C
ATOM     74  CG  PHE    10       4.786  -1.086  13.512  1.00201.61           C
ATOM     75  CD1 PHE    10       3.686  -1.847  13.823  1.00201.61           C
ATOM     76  CD2 PHE    10       6.008  -1.694  13.328  1.00201.61           C
ATOM     77  CE1 PHE    10       3.810  -3.211  13.943  1.00201.61           C
ATOM     78  CE2 PHE    10       6.134  -3.057  13.448  1.00201.61           C
ATOM     79  CZ  PHE    10       5.029  -3.817  13.750  1.00201.61           C
ATOM     80  C   PHE    10       2.713   0.572  11.930  1.00201.61           C
ATOM     81  O   PHE    10       2.215  -0.301  11.221  1.00201.61           O
ATOM     82  N   ALA    11       1.978   1.430  12.658  1.00149.48           N
ATOM     83  CA  ALA    11       0.554   1.365  12.818  1.00149.48           C
ATOM     84  CB  ALA    11      -0.002   2.409  13.810  1.00149.48           C
ATOM     85  C   ALA    11      -0.170   1.597  11.531  1.00149.48           C
ATOM     86  O   ALA    11      -1.140   0.898  11.241  1.00149.48           O
ATOM     87  N   LYS    12       0.273   2.548  10.692  1.00309.02           N
ATOM     88  CA  LYS    12      -0.606   2.877   9.614  1.00309.02           C
ATOM     89  CB  LYS    12      -0.333   4.219   8.886  1.00309.02           C
ATOM     90  CG  LYS    12       0.432   4.122   7.566  1.00309.02           C
ATOM     91  CD  LYS    12       1.881   3.657   7.655  1.00309.02           C
ATOM     92  CE  LYS    12       2.397   3.189   6.297  1.00309.02           C
ATOM     93  NZ  LYS    12       3.051   1.872   6.443  1.00309.02           N
ATOM     94  C   LYS    12      -0.612   1.782   8.600  1.00309.02           C
ATOM     95  O   LYS    12       0.406   1.401   8.026  1.00309.02           O
ATOM     96  N   THR    13      -1.790   1.160   8.455  1.00165.92           N
ATOM     97  CA  THR    13      -2.071   0.192   7.437  1.00165.92           C
ATOM     98  CB  THR    13      -3.300  -0.612   7.714  1.00165.92           C
ATOM     99  OG1 THR    13      -3.495  -1.557   6.672  1.00165.92           O
ATOM    100  CG2 THR    13      -4.507   0.338   7.787  1.00165.92           C
ATOM    101  C   THR    13      -2.354   0.906   6.151  1.00165.92           C
ATOM    102  O   THR    13      -2.085   0.395   5.064  1.00165.92           O
ATOM    103  N   ALA    14      -2.888   2.135   6.286  1.00103.78           N
ATOM    104  CA  ALA    14      -3.515   2.922   5.259  1.00103.78           C
ATOM    105  CB  ALA    14      -3.990   4.293   5.774  1.00103.78           C
ATOM    106  C   ALA    14      -2.651   3.209   4.081  1.00103.78           C
ATOM    107  O   ALA    14      -3.174   3.200   2.968  1.00103.78           O
ATOM    108  N   GLY    15      -1.341   3.476   4.258  1.00 72.68           N
ATOM    109  CA  GLY    15      -0.590   3.905   3.108  1.00 72.68           C
ATOM    110  C   GLY    15      -0.660   2.877   2.012  1.00 72.68           C
ATOM    111  O   GLY    15      -0.960   3.213   0.867  1.00 72.68           O
ATOM    112  N   LYS    16      -0.384   1.600   2.330  1.00165.88           N
ATOM    113  CA  LYS    16      -0.443   0.552   1.348  1.00165.88           C
ATOM    114  CB  LYS    16       0.293  -0.709   1.817  1.00165.88           C
ATOM    115  CG  LYS    16       1.776  -0.444   2.070  1.00165.88           C
ATOM    116  CD  LYS    16       2.477  -1.562   2.838  1.00165.88           C
ATOM    117  CE  LYS    16       3.854  -1.157   3.362  1.00165.88           C
ATOM    118  NZ  LYS    16       3.704  -0.264   4.536  1.00165.88           N
ATOM    119  C   LYS    16      -1.859   0.167   1.016  1.00165.88           C
ATOM    120  O   LYS    16      -2.218  -0.004  -0.149  1.00165.88           O
ATOM    121  N   GLY    17      -2.711   0.036   2.046  1.00144.75           N
ATOM    122  CA  GLY    17      -4.041  -0.488   1.911  1.00144.75           C
ATOM    123  C   GLY    17      -4.910   0.367   1.051  1.00144.75           C
ATOM    124  O   GLY    17      -5.764  -0.153   0.332  1.00144.75           O
ATOM    125  N   VAL    18      -4.747   1.699   1.119  1.00105.63           N
ATOM    126  CA  VAL    18      -5.622   2.558   0.372  1.00105.63           C
ATOM    127  CB  VAL    18      -5.248   4.008   0.481  1.00105.63           C
ATOM    128  CG1 VAL    18      -6.090   4.809  -0.524  1.00105.63           C
ATOM    129  CG2 VAL    18      -5.421   4.455   1.943  1.00105.63           C
ATOM    130  C   VAL    18      -5.487   2.215  -1.066  1.00105.63           C
ATOM    131  O   VAL    18      -6.470   2.148  -1.801  1.00105.63           O
ATOM    132  N   LEU    19      -4.233   1.972  -1.466  1.00330.25           N
ATOM    133  CA  LEU    19      -3.815   1.740  -2.805  1.00330.25           C
ATOM    134  CB  LEU    19      -2.270   1.689  -2.891  1.00330.25           C
ATOM    135  CG  LEU    19      -1.607   1.886  -4.274  1.00330.25           C
ATOM    136  CD1 LEU    19      -0.078   1.849  -4.131  1.00330.25           C
ATOM    137  CD2 LEU    19      -2.092   0.895  -5.339  1.00330.25           C
ATOM    138  C   LEU    19      -4.442   0.470  -3.261  1.00330.25           C
ATOM    139  O   LEU    19      -4.605   0.287  -4.465  1.00330.25           O
ATOM    140  N   GLN    20      -4.795  -0.449  -2.329  1.00360.31           N
ATOM    141  CA  GLN    20      -5.400  -1.678  -2.756  1.00360.31           C
ATOM    142  CB  GLN    20      -5.868  -2.562  -1.590  1.00360.31           C
ATOM    143  CG  GLN    20      -6.397  -3.916  -2.060  1.00360.31           C
ATOM    144  CD  GLN    20      -6.857  -4.669  -0.822  1.00360.31           C
ATOM    145  OE1 GLN    20      -7.331  -4.078   0.147  1.00360.31           O
ATOM    146  NE2 GLN    20      -6.698  -6.016  -0.835  1.00360.31           N
ATOM    147  C   GLN    20      -6.609  -1.297  -3.537  1.00360.31           C
ATOM    148  O   GLN    20      -6.754  -1.680  -4.694  1.00360.31           O
ATOM    149  N   SER    21      -7.488  -0.487  -2.936  1.00221.79           N
ATOM    150  CA  SER    21      -8.557   0.082  -3.691  1.00221.79           C
ATOM    151  CB  SER    21      -9.429  -0.929  -4.465  1.00221.79           C
ATOM    152  OG  SER    21     -10.080  -1.835  -3.588  1.00221.79           O
ATOM    153  C   SER    21      -9.343   0.807  -2.698  1.00221.79           C
ATOM    154  O   SER    21     -10.112   0.184  -1.982  1.00221.79           O
ATOM    155  N   LEU    22      -9.202   2.142  -2.670  1.00152.57           N
ATOM    156  CA  LEU    22      -9.785   2.842  -1.576  1.00152.57           C
ATOM    157  CB  LEU    22      -9.522   4.355  -1.680  1.00152.57           C
ATOM    158  CG  LEU    22      -9.827   5.188  -0.413  1.00152.57           C
ATOM    159  CD1 LEU    22      -9.524   6.669  -0.681  1.00152.57           C
ATOM    160  CD2 LEU    22     -11.238   4.965   0.162  1.00152.57           C
ATOM    161  C   LEU    22     -11.256   2.612  -1.599  1.00152.57           C
ATOM    162  O   LEU    22     -11.841   2.071  -0.661  1.00152.57           O
ATOM    163  N   LEU    23     -11.878   2.939  -2.731  1.00176.17           N
ATOM    164  CA  LEU    23     -13.293   2.828  -2.795  1.00176.17           C
ATOM    165  CB  LEU    23     -13.843   3.553  -4.027  1.00176.17           C
ATOM    166  CG  LEU    23     -13.467   5.047  -3.982  1.00176.17           C
ATOM    167  CD1 LEU    23     -14.082   5.833  -5.150  1.00176.17           C
ATOM    168  CD2 LEU    23     -13.784   5.653  -2.605  1.00176.17           C
ATOM    169  C   LEU    23     -13.717   1.400  -2.798  1.00176.17           C
ATOM    170  O   LEU    23     -14.719   1.049  -2.179  1.00176.17           O
ATOM    171  N   ASN    24     -13.001   0.530  -3.528  1.00122.85           N
ATOM    172  CA  ASN    24     -13.457  -0.826  -3.594  1.00122.85           C
ATOM    173  CB  ASN    24     -12.719  -1.670  -4.648  1.00122.85           C
ATOM    174  CG  ASN    24     -13.149  -1.195  -6.022  1.00122.85           C
ATOM    175  OD1 ASN    24     -13.543  -0.043  -6.197  1.00122.85           O
ATOM    176  ND2 ASN    24     -13.066  -2.115  -7.021  1.00122.85           N
ATOM    177  C   ASN    24     -13.288  -1.506  -2.280  1.00122.85           C
ATOM    178  O   ASN    24     -14.268  -1.978  -1.715  1.00122.85           O
ATOM    179  N   THR    25     -12.052  -1.538  -1.737  1.00209.90           N
ATOM    180  CA  THR    25     -11.778  -2.238  -0.511  1.00209.90           C
ATOM    181  CB  THR    25     -10.328  -2.430  -0.117  1.00209.90           C
ATOM    182  OG1 THR    25      -9.677  -1.198   0.134  1.00209.90           O
ATOM    183  CG2 THR    25      -9.593  -3.219  -1.205  1.00209.90           C
ATOM    184  C   THR    25     -12.459  -1.564   0.615  1.00209.90           C
ATOM    185  O   THR    25     -13.050  -2.228   1.465  1.00209.90           O
ATOM    186  N   ALA    26     -12.413  -0.218   0.664  1.00291.13           N
ATOM    187  CA  ALA    26     -13.192   0.429   1.673  1.00291.13           C
ATOM    188  CB  ALA    26     -12.929   1.936   1.851  1.00291.13           C
ATOM    189  C   ALA    26     -14.564   0.245   1.146  1.00291.13           C
ATOM    190  O   ALA    26     -14.712  -0.178   0.006  1.00291.13           O
ATOM    191  N   SER    27     -15.612   0.497   1.927  1.00355.87           N
ATOM    192  CA  SER    27     -16.928   0.222   1.431  1.00355.87           C
ATOM    193  CB  SER    27     -17.281   0.710   0.004  1.00355.87           C
ATOM    194  OG  SER    27     -17.443   2.122  -0.022  1.00355.87           O
ATOM    195  C   SER    27     -17.110  -1.262   1.551  1.00355.87           C
ATOM    196  O   SER    27     -17.908  -1.726   2.358  1.00355.87           O
ATOM    197  N   CYS    28     -16.339  -2.040   0.763  1.00223.18           N
ATOM    198  CA  CYS    28     -16.307  -3.477   0.717  1.00223.18           C
ATOM    199  CB  CYS    28     -15.290  -4.034  -0.291  1.00223.18           C
ATOM    200  SG  CYS    28     -15.030  -5.829  -0.322  1.00223.18           S
ATOM    201  C   CYS    28     -15.859  -3.988   2.045  1.00223.18           C
ATOM    202  O   CYS    28     -16.167  -5.118   2.410  1.00223.18           O
ATOM    203  N   LYS    29     -15.120  -3.165   2.804  1.00217.24           N
ATOM    204  CA  LYS    29     -14.484  -3.583   4.023  1.00217.24           C
ATOM    205  CB  LYS    29     -13.559  -2.541   4.673  1.00217.24           C
ATOM    206  CG  LYS    29     -12.624  -3.207   5.688  1.00217.24           C
ATOM    207  CD  LYS    29     -11.731  -4.260   5.024  1.00217.24           C
ATOM    208  CE  LYS    29     -10.631  -4.834   5.922  1.00217.24           C
ATOM    209  NZ  LYS    29     -11.143  -6.012   6.658  1.00217.24           N
ATOM    210  C   LYS    29     -15.469  -4.039   5.052  1.00217.24           C
ATOM    211  O   LYS    29     -15.064  -4.573   6.082  1.00217.24           O
ATOM    212  N   LEU    30     -16.773  -3.786   4.845  1.00121.51           N
ATOM    213  CA  LEU    30     -17.761  -4.167   5.821  1.00121.51           C
ATOM    214  CB  LEU    30     -19.160  -4.079   5.206  1.00121.51           C
ATOM    215  CG  LEU    30     -19.563  -2.662   4.795  1.00121.51           C
ATOM    216  CD1 LEU    30     -20.811  -2.701   3.904  1.00121.51           C
ATOM    217  CD2 LEU    30     -19.761  -1.770   6.031  1.00121.51           C
ATOM    218  C   LEU    30     -17.589  -5.622   6.131  1.00121.51           C
ATOM    219  O   LEU    30     -17.395  -6.003   7.284  1.00121.51           O
ATOM    220  N   SER    31     -17.665  -6.480   5.099  1.00167.40           N
ATOM    221  CA  SER    31     -17.435  -7.877   5.301  1.00167.40           C
ATOM    222  CB  SER    31     -17.912  -8.740   4.128  1.00167.40           C
ATOM    223  OG  SER    31     -17.648 -10.109   4.393  1.00167.40           O
ATOM    224  C   SER    31     -15.964  -8.083   5.436  1.00167.40           C
ATOM    225  O   SER    31     -15.516  -9.005   6.117  1.00167.40           O
ATOM    226  N   GLY    32     -15.169  -7.211   4.783  1.00 69.93           N
ATOM    227  CA  GLY    32     -13.746  -7.362   4.826  1.00 69.93           C
ATOM    228  C   GLY    32     -13.364  -8.355   3.782  1.00 69.93           C
ATOM    229  O   GLY    32     -12.341  -9.027   3.901  1.00 69.93           O
ATOM    230  N   GLN    33     -14.199  -8.491   2.733  1.00109.03           N
ATOM    231  CA  GLN    33     -13.851  -9.398   1.685  1.00109.03           C
ATOM    232  CB  GLN    33     -14.913  -9.470   0.568  1.00109.03           C
ATOM    233  CG  GLN    33     -14.720 -10.624  -0.425  1.00109.03           C
ATOM    234  CD  GLN    33     -13.732 -10.202  -1.504  1.00109.03           C
ATOM    235  OE1 GLN    33     -13.866  -9.142  -2.114  1.00109.03           O
ATOM    236  NE2 GLN    33     -12.705 -11.062  -1.743  1.00109.03           N
ATOM    237  C   GLN    33     -12.612  -8.820   1.104  1.00109.03           C
ATOM    238  O   GLN    33     -11.667  -9.519   0.750  1.00109.03           O
ATOM    239  N   CYS    34     -12.592  -7.485   1.028  1.00 75.77           N
ATOM    240  CA  CYS    34     -11.492  -6.795   0.443  1.00 75.77           C
ATOM    241  CB  CYS    34     -11.986  -5.538  -0.291  1.00 75.77           C
ATOM    242  SG  CYS    34     -13.330  -5.976  -1.441  1.00 75.77           S
ATOM    243  C   CYS    34     -10.556  -6.378   1.571  1.00 75.77           C
ATOM    244  O   CYS    34      -9.415  -6.915   1.629  1.00 75.77           O
ATOM    245  OXT CYS    34     -10.977  -5.519   2.390  1.00 75.77           O
TER     246      CYS    34
END
