# Supplementary material for: Prediction of Anticancer Peptides with High Efficacy and Low Toxicity by Hybrid Model Based on 3D Structure of Peptides
Source: Int J Mol Sci. 2021 May 26;22(11):5630. doi: 10.3390/ijms22115630 (PMC8198792; doi:10.3390/ijms22115630)
Supplement: Supplementary file 1 [file ijms-22-05630-s001.zip › Supplement2(Datasets)/ACPs(PDB)/D1/PDB(Negative)/(183)NL_satpdb12361.pdb]

ATOM      1  N   GLY     1       3.236   3.506 -10.563  1.00  0.00           N  
ATOM      2  H   GLY     1       2.475   3.212 -11.158  1.00  0.00           H  
ATOM      3  CA  GLY     1       4.682   3.270 -10.822  1.00  0.00           C  
ATOM      4  HA2 GLY     1       4.813   2.821 -11.807  1.00  0.00           H  
ATOM      5  HA3 GLY     1       4.975   4.320 -10.838  1.00  0.00           H  
ATOM      6  C   GLY     1       5.476   2.451  -9.769  1.00  0.00           C  
ATOM      7  O   GLY     1       6.535   1.966 -10.035  1.00  0.00           O  
ATOM      8  N   LEU     2       4.838   2.223  -8.613  1.00  0.00           N  
ATOM      9  H   LEU     2       3.888   2.560  -8.546  1.00  0.00           H  
ATOM     10  CA  LEU     2       5.281   1.547  -7.387  1.00  0.00           C  
ATOM     11  HA  LEU     2       5.751   2.284  -6.737  1.00  0.00           H  
ATOM     12  CB  LEU     2       4.040   1.013  -6.568  1.00  0.00           C  
ATOM     13  HB2 LEU     2       3.319   0.574  -7.257  1.00  0.00           H  
ATOM     14  HB3 LEU     2       4.377   0.281  -5.834  1.00  0.00           H  
ATOM     15  CG  LEU     2       3.356   2.078  -5.686  1.00  0.00           C  
ATOM     16  HG  LEU     2       4.108   2.601  -5.096  1.00  0.00           H  
ATOM     17  CD1 LEU     2       2.593   3.024  -6.567  1.00  0.00           C  
ATOM     18 HD11 LEU     2       3.246   3.622  -7.203  1.00  0.00           H  
ATOM     19 HD12 LEU     2       1.928   2.510  -7.262  1.00  0.00           H  
ATOM     20 HD13 LEU     2       2.000   3.675  -5.926  1.00  0.00           H  
ATOM     21  CD2 LEU     2       2.243   1.394  -4.800  1.00  0.00           C  
ATOM     22 HD21 LEU     2       1.438   0.987  -5.410  1.00  0.00           H  
ATOM     23 HD22 LEU     2       2.839   0.651  -4.268  1.00  0.00           H  
ATOM     24 HD23 LEU     2       1.907   2.188  -4.133  1.00  0.00           H  
ATOM     25  C   LEU     2       6.303   0.455  -7.597  1.00  0.00           C  
ATOM     26  O   LEU     2       7.462   0.640  -7.257  1.00  0.00           O  
ATOM     27  N   LYS     3       5.939  -0.609  -8.287  1.00  0.00           N  
ATOM     28  H   LYS     3       4.993  -0.514  -8.628  1.00  0.00           H  
ATOM     29  CA  LYS     3       6.606  -1.896  -8.559  1.00  0.00           C  
ATOM     30  HA  LYS     3       6.941  -2.246  -7.583  1.00  0.00           H  
ATOM     31  CB  LYS     3       5.572  -2.853  -9.166  1.00  0.00           C  
ATOM     32  HB2 LYS     3       5.073  -2.359 -10.000  1.00  0.00           H  
ATOM     33  HB3 LYS     3       6.063  -3.793  -9.415  1.00  0.00           H  
ATOM     34  CG  LYS     3       4.363  -3.135  -8.215  1.00  0.00           C  
ATOM     35  HG2 LYS     3       4.547  -2.470  -7.372  1.00  0.00           H  
ATOM     36  HG3 LYS     3       3.415  -2.886  -8.692  1.00  0.00           H  
ATOM     37  CD  LYS     3       4.342  -4.563  -7.596  1.00  0.00           C  
ATOM     38  HD2 LYS     3       3.391  -4.710  -7.083  1.00  0.00           H  
ATOM     39  HD3 LYS     3       4.572  -5.343  -8.322  1.00  0.00           H  
ATOM     40  CE  LYS     3       5.464  -4.671  -6.549  1.00  0.00           C  
ATOM     41  HE2 LYS     3       6.356  -4.365  -7.096  1.00  0.00           H  
ATOM     42  HE3 LYS     3       5.181  -4.187  -5.614  1.00  0.00           H  
ATOM     43  NZ  LYS     3       5.700  -6.077  -6.161  1.00  0.00           N  
ATOM     44  HZ1 LYS     3       4.865  -6.542  -5.835  1.00  0.00           H  
ATOM     45  HZ2 LYS     3       5.943  -6.644  -6.961  1.00  0.00           H  
ATOM     46  HZ3 LYS     3       6.346  -6.065  -5.384  1.00  0.00           H  
ATOM     47  C   LYS     3       7.911  -1.768  -9.504  1.00  0.00           C  
ATOM     48  O   LYS     3       8.178  -2.797 -10.247  1.00  0.00           O  
ATOM     49  N   LYS     4       8.569  -0.582  -9.652  1.00  0.00           N  
ATOM     50  H   LYS     4       8.240   0.151  -9.040  1.00  0.00           H  
ATOM     51  CA  LYS     4       9.751  -0.236 -10.481  1.00  0.00           C  
ATOM     52  HA  LYS     4       9.234  -0.109 -11.432  1.00  0.00           H  
ATOM     53  CB  LYS     4      10.813  -1.361 -10.460  1.00  0.00           C  
ATOM     54  HB2 LYS     4      11.799  -0.942 -10.261  1.00  0.00           H  
ATOM     55  HB3 LYS     4      10.599  -2.070  -9.660  1.00  0.00           H  
ATOM     56  CG  LYS     4      10.773  -2.135 -11.773  1.00  0.00           C  
ATOM     57  HG2 LYS     4       9.781  -2.511 -12.023  1.00  0.00           H  
ATOM     58  HG3 LYS     4      11.098  -1.589 -12.659  1.00  0.00           H  
ATOM     59  CD  LYS     4      11.695  -3.340 -11.899  1.00  0.00           C  
ATOM     60  HD2 LYS     4      11.530  -3.694 -12.916  1.00  0.00           H  
ATOM     61  HD3 LYS     4      12.733  -3.066 -11.708  1.00  0.00           H  
ATOM     62  CE  LYS     4      11.370  -4.439 -10.791  1.00  0.00           C  
ATOM     63  HE2 LYS     4      12.136  -5.215 -10.770  1.00  0.00           H  
ATOM     64  HE3 LYS     4      11.270  -3.994  -9.801  1.00  0.00           H  
ATOM     65  NZ  LYS     4      10.138  -5.095 -11.100  1.00  0.00           N  
ATOM     66  HZ1 LYS     4       9.318  -4.699 -10.664  1.00  0.00           H  
ATOM     67  HZ2 LYS     4       9.873  -4.977 -12.068  1.00  0.00           H  
ATOM     68  HZ3 LYS     4      10.272  -6.092 -11.015  1.00  0.00           H  
ATOM     69  C   LYS     4      10.251   1.200 -10.203  1.00  0.00           C  
ATOM     70  O   LYS     4      11.455   1.447 -10.452  1.00  0.00           O  
ATOM     71  N   ILE     5       9.406   2.228  -9.940  1.00  0.00           N  
ATOM     72  H   ILE     5       8.419   2.053  -9.817  1.00  0.00           H  
ATOM     73  CA  ILE     5       9.907   3.573  -9.979  1.00  0.00           C  
ATOM     74  HA  ILE     5      10.441   3.726 -10.917  1.00  0.00           H  
ATOM     75  CB  ILE     5       8.759   4.649  -9.961  1.00  0.00           C  
ATOM     76  HB  ILE     5       7.940   4.288 -10.582  1.00  0.00           H  
ATOM     77  CG2 ILE     5       8.346   4.884  -8.527  1.00  0.00           C  
ATOM     78 HG21 ILE     5       7.943   3.951  -8.133  1.00  0.00           H  
ATOM     79 HG22 ILE     5       9.117   5.272  -7.862  1.00  0.00           H  
ATOM     80 HG23 ILE     5       7.573   5.652  -8.565  1.00  0.00           H  
ATOM     81  CG1 ILE     5       9.291   5.881 -10.681  1.00  0.00           C  
ATOM     82 HG12 ILE     5      10.089   6.371 -10.123  1.00  0.00           H  
ATOM     83 HG13 ILE     5       9.665   5.507 -11.635  1.00  0.00           H  
ATOM     84  CD1 ILE     5       8.271   7.051 -10.947  1.00  0.00           C  
ATOM     85 HD11 ILE     5       8.771   7.947 -11.314  1.00  0.00           H  
ATOM     86 HD12 ILE     5       7.511   6.749 -11.667  1.00  0.00           H  
ATOM     87 HD13 ILE     5       7.803   7.439 -10.042  1.00  0.00           H  
ATOM     88  C   ILE     5      10.995   3.817  -8.936  1.00  0.00           C  
ATOM     89  O   ILE     5      11.953   4.593  -9.146  1.00  0.00           O  
ATOM     90  N   PHE     6      10.942   3.146  -7.799  1.00  0.00           N  
ATOM     91  H   PHE     6      10.217   2.444  -7.776  1.00  0.00           H  
ATOM     92  CA  PHE     6      11.941   3.160  -6.702  1.00  0.00           C  
ATOM     93  HA  PHE     6      12.021   4.182  -6.331  1.00  0.00           H  
ATOM     94  CB  PHE     6      11.499   2.075  -5.813  1.00  0.00           C  
ATOM     95  HB2 PHE     6      11.253   1.110  -6.258  1.00  0.00           H  
ATOM     96  HB3 PHE     6      12.353   1.944  -5.148  1.00  0.00           H  
ATOM     97  CG  PHE     6      10.263   2.488  -4.982  1.00  0.00           C  
ATOM     98  CD1 PHE     6       9.223   1.545  -4.898  1.00  0.00           C  
ATOM     99  HD1 PHE     6       9.339   0.595  -5.397  1.00  0.00           H  
ATOM    100  CE1 PHE     6       8.096   1.864  -4.099  1.00  0.00           C  
ATOM    101  HE1 PHE     6       7.230   1.221  -4.044  1.00  0.00           H  
ATOM    102  CZ  PHE     6       7.984   3.172  -3.643  1.00  0.00           C  
ATOM    103  HZ  PHE     6       7.160   3.327  -2.963  1.00  0.00           H  
ATOM    104  CE2 PHE     6       8.985   4.139  -3.791  1.00  0.00           C  
ATOM    105  HE2 PHE     6       8.836   5.160  -3.474  1.00  0.00           H  
ATOM    106  CD2 PHE     6      10.154   3.746  -4.413  1.00  0.00           C  
ATOM    107  HD2 PHE     6      10.954   4.420  -4.679  1.00  0.00           H  
ATOM    108  C   PHE     6      13.353   2.709  -7.196  1.00  0.00           C  
ATOM    109  O   PHE     6      14.377   2.959  -6.535  1.00  0.00           O  
ATOM    110  N   LYS     7      13.540   2.039  -8.384  1.00  0.00           N  
ATOM    111  H   LYS     7      12.683   1.895  -8.899  1.00  0.00           H  
ATOM    112  CA  LYS     7      14.840   1.752  -9.062  1.00  0.00           C  
ATOM    113  HA  LYS     7      15.446   1.173  -8.365  1.00  0.00           H  
ATOM    114  CB  LYS     7      14.563   0.857 -10.289  1.00  0.00           C  
ATOM    115  HB2 LYS     7      13.940   0.012  -9.997  1.00  0.00           H  
ATOM    116  HB3 LYS     7      14.021   1.396 -11.066  1.00  0.00           H  
ATOM    117  CG  LYS     7      15.811   0.373 -11.051  1.00  0.00           C  
ATOM    118  HG2 LYS     7      16.553   0.447 -10.256  1.00  0.00           H  
ATOM    119  HG3 LYS     7      15.804  -0.656 -11.410  1.00  0.00           H  
ATOM    120  CD  LYS     7      16.311   1.267 -12.164  1.00  0.00           C  
ATOM    121  HD2 LYS     7      15.843   0.992 -13.109  1.00  0.00           H  
ATOM    122  HD3 LYS     7      15.964   2.292 -12.036  1.00  0.00           H  
ATOM    123  CE  LYS     7      17.781   1.214 -12.444  1.00  0.00           C  
ATOM    124  HE2 LYS     7      18.183   0.234 -12.189  1.00  0.00           H  
ATOM    125  HE3 LYS     7      18.034   1.420 -13.485  1.00  0.00           H  
ATOM    126  NZ  LYS     7      18.580   2.121 -11.621  1.00  0.00           N  
ATOM    127  HZ1 LYS     7      19.557   2.161 -11.875  1.00  0.00           H  
ATOM    128  HZ2 LYS     7      18.270   3.082 -11.622  1.00  0.00           H  
ATOM    129  HZ3 LYS     7      18.473   1.829 -10.660  1.00  0.00           H  
ATOM    130  C   LYS     7      15.627   3.093  -9.365  1.00  0.00           C  
ATOM    131  O   LYS     7      16.815   2.992  -9.696  1.00  0.00           O  
ATOM    132  N   LYS     8      15.109   4.297  -9.139  1.00  0.00           N  
ATOM    133  H   LYS     8      14.128   4.299  -8.899  1.00  0.00           H  
ATOM    134  CA  LYS     8      15.848   5.558  -9.105  1.00  0.00           C  
ATOM    135  HA  LYS     8      16.471   5.591  -9.999  1.00  0.00           H  
ATOM    136  CB  LYS     8      14.974   6.844  -9.137  1.00  0.00           C  
ATOM    137  HB2 LYS     8      14.524   6.840 -10.130  1.00  0.00           H  
ATOM    138  HB3 LYS     8      14.148   6.777  -8.429  1.00  0.00           H  
ATOM    139  CG  LYS     8      15.785   8.200  -9.082  1.00  0.00           C  
ATOM    140  HG2 LYS     8      16.794   8.200  -9.494  1.00  0.00           H  
ATOM    141  HG3 LYS     8      15.328   9.010  -9.649  1.00  0.00           H  
ATOM    142  CD  LYS     8      15.859   8.603  -7.629  1.00  0.00           C  
ATOM    143  HD2 LYS     8      14.963   9.224  -7.616  1.00  0.00           H  
ATOM    144  HD3 LYS     8      15.869   7.750  -6.950  1.00  0.00           H  
ATOM    145  CE  LYS     8      17.081   9.468  -7.260  1.00  0.00           C  
ATOM    146  HE2 LYS     8      17.975   8.860  -7.407  1.00  0.00           H  
ATOM    147  HE3 LYS     8      17.167  10.265  -7.998  1.00  0.00           H  
ATOM    148  NZ  LYS     8      17.078   9.996  -5.892  1.00  0.00           N  
ATOM    149  HZ1 LYS     8      17.863  10.616  -5.749  1.00  0.00           H  
ATOM    150  HZ2 LYS     8      16.184  10.455  -5.796  1.00  0.00           H  
ATOM    151  HZ3 LYS     8      17.127   9.159  -5.328  1.00  0.00           H  
ATOM    152  C   LYS     8      16.837   5.593  -7.955  1.00  0.00           C  
ATOM    153  O   LYS     8      17.931   6.182  -8.176  1.00  0.00           O  
ATOM    154  N   GLY     9      16.513   4.945  -6.846  1.00  0.00           N  
ATOM    155  H   GLY     9      15.582   4.604  -6.653  1.00  0.00           H  
ATOM    156  CA  GLY     9      17.402   4.785  -5.749  1.00  0.00           C  
ATOM    157  HA2 GLY     9      16.783   4.229  -5.045  1.00  0.00           H  
ATOM    158  HA3 GLY     9      18.318   4.295  -6.081  1.00  0.00           H  
ATOM    159  C   GLY     9      17.868   6.062  -5.056  1.00  0.00           C  
ATOM    160  O   GLY     9      17.170   7.057  -4.963  1.00  0.00           O  
ATOM    161  N   LEU    10      18.960   5.867  -4.294  1.00  0.00           N  
ATOM    162  H   LEU    10      19.459   4.994  -4.392  1.00  0.00           H  
ATOM    163  CA  LEU    10      19.598   6.924  -3.405  1.00  0.00           C  
ATOM    164  HA  LEU    10      20.326   6.428  -2.763  1.00  0.00           H  
ATOM    165  CB  LEU    10      20.461   7.786  -4.389  1.00  0.00           C  
ATOM    166  HB2 LEU    10      21.035   7.085  -4.994  1.00  0.00           H  
ATOM    167  HB3 LEU    10      19.776   8.382  -4.992  1.00  0.00           H  
ATOM    168  CG  LEU    10      21.469   8.756  -3.824  1.00  0.00           C  
ATOM    169  HG  LEU    10      20.782   9.382  -3.255  1.00  0.00           H  
ATOM    170  CD1 LEU    10      22.555   8.121  -2.862  1.00  0.00           C  
ATOM    171 HD11 LEU    10      23.497   7.942  -3.381  1.00  0.00           H  
ATOM    172 HD12 LEU    10      22.736   8.833  -2.058  1.00  0.00           H  
ATOM    173 HD13 LEU    10      22.353   7.156  -2.397  1.00  0.00           H  
ATOM    174  CD2 LEU    10      22.269   9.498  -4.889  1.00  0.00           C  
ATOM    175 HD21 LEU    10      22.973  10.166  -4.393  1.00  0.00           H  
ATOM    176 HD22 LEU    10      22.728   8.807  -5.597  1.00  0.00           H  
ATOM    177 HD23 LEU    10      21.443  10.045  -5.343  1.00  0.00           H  
ATOM    178  C   LEU    10      18.667   7.795  -2.563  1.00  0.00           C  
ATOM    179  O   LEU    10      18.022   8.766  -2.950  1.00  0.00           O  
ATOM    180  N   GLY    11      18.591   7.391  -1.318  1.00  0.00           N  
ATOM    181  H   GLY    11      19.122   6.571  -1.062  1.00  0.00           H  
ATOM    182  CA  GLY    11      17.842   7.988  -0.227  1.00  0.00           C  
ATOM    183  HA2 GLY    11      18.539   8.275   0.561  1.00  0.00           H  
ATOM    184  HA3 GLY    11      17.369   8.936  -0.483  1.00  0.00           H  
ATOM    185  C   GLY    11      16.845   6.922   0.169  1.00  0.00           C  
ATOM    186  O   GLY    11      16.994   5.736  -0.223  1.00  0.00           O  
ATOM    187  N   SER    12      15.805   7.250   0.940  1.00  0.00           N  
ATOM    188  H   SER    12      15.675   8.247   1.038  1.00  0.00           H  
ATOM    189  CA  SER    12      14.680   6.305   1.396  1.00  0.00           C  
ATOM    190  HA  SER    12      15.045   5.650   2.187  1.00  0.00           H  
ATOM    191  CB  SER    12      13.592   7.238   1.970  1.00  0.00           C  
ATOM    192  HB2 SER    12      12.745   6.600   2.221  1.00  0.00           H  
ATOM    193  HB3 SER    12      14.024   7.561   2.917  1.00  0.00           H  
ATOM    194  OG  SER    12      13.259   8.386   1.211  1.00  0.00           O  
ATOM    195  HG  SER    12      12.421   8.692   1.567  1.00  0.00           H  
ATOM    196  C   SER    12      13.990   5.484   0.340  1.00  0.00           C  
ATOM    197  O   SER    12      13.327   4.435   0.527  1.00  0.00           O  
ATOM    198  N   LEU    13      14.261   5.865  -0.878  1.00  0.00           N  
ATOM    199  H   LEU    13      14.813   6.703  -0.992  1.00  0.00           H  
ATOM    200  CA  LEU    13      13.820   5.086  -2.041  1.00  0.00           C  
ATOM    201  HA  LEU    13      12.734   5.013  -1.987  1.00  0.00           H  
ATOM    202  CB  LEU    13      14.084   5.747  -3.409  1.00  0.00           C  
ATOM    203  HB2 LEU    13      15.139   5.945  -3.600  1.00  0.00           H  
ATOM    204  HB3 LEU    13      13.705   5.041  -4.149  1.00  0.00           H  
ATOM    205  CG  LEU    13      13.205   7.001  -3.588  1.00  0.00           C  
ATOM    206  HG  LEU    13      12.218   6.749  -3.203  1.00  0.00           H  
ATOM    207  CD1 LEU    13      13.809   8.236  -2.891  1.00  0.00           C  
ATOM    208 HD11 LEU    13      13.665   8.146  -1.815  1.00  0.00           H  
ATOM    209 HD12 LEU    13      14.825   8.270  -3.286  1.00  0.00           H  
ATOM    210 HD13 LEU    13      13.255   9.115  -3.223  1.00  0.00           H  
ATOM    211  CD2 LEU    13      13.100   7.391  -5.076  1.00  0.00           C  
ATOM    212 HD21 LEU    13      12.605   6.593  -5.629  1.00  0.00           H  
ATOM    213 HD22 LEU    13      12.366   8.196  -5.032  1.00  0.00           H  
ATOM    214 HD23 LEU    13      14.039   7.728  -5.515  1.00  0.00           H  
ATOM    215  C   LEU    13      14.426   3.705  -2.098  1.00  0.00           C  
ATOM    216  O   LEU    13      13.832   2.713  -2.579  1.00  0.00           O  
ATOM    217  N   VAL    14      15.665   3.501  -1.582  1.00  0.00           N  
ATOM    218  H   VAL    14      16.048   4.319  -1.130  1.00  0.00           H  
ATOM    219  CA  VAL    14      16.384   2.204  -1.554  1.00  0.00           C  
ATOM    220  HA  VAL    14      16.485   1.825  -2.571  1.00  0.00           H  
ATOM    221  CB  VAL    14      17.793   2.470  -0.938  1.00  0.00           C  
ATOM    222  HB  VAL    14      18.215   3.383  -1.357  1.00  0.00           H  
ATOM    223  CG1 VAL    14      17.756   2.655   0.602  1.00  0.00           C  
ATOM    224 HG11 VAL    14      18.782   2.893   0.881  1.00  0.00           H  
ATOM    225 HG12 VAL    14      17.033   3.381   0.975  1.00  0.00           H  
ATOM    226 HG13 VAL    14      17.674   1.713   1.144  1.00  0.00           H  
ATOM    227  CG2 VAL    14      18.730   1.318  -1.415  1.00  0.00           C  
ATOM    228 HG21 VAL    14      18.176   0.398  -1.604  1.00  0.00           H  
ATOM    229 HG22 VAL    14      19.057   1.661  -2.396  1.00  0.00           H  
ATOM    230 HG23 VAL    14      19.510   1.214  -0.661  1.00  0.00           H  
ATOM    231  C   VAL    14      15.573   1.157  -0.725  1.00  0.00           C  
ATOM    232  O   VAL    14      15.522   0.005  -1.182  1.00  0.00           O  
ATOM    233  N   LYS    15      14.688   1.524   0.269  1.00  0.00           N  
ATOM    234  H   LYS    15      14.541   2.492   0.517  1.00  0.00           H  
ATOM    235  CA  LYS    15      13.765   0.614   0.954  1.00  0.00           C  
ATOM    236  HA  LYS    15      14.221  -0.358   0.763  1.00  0.00           H  
ATOM    237  CB  LYS    15      13.843   0.846   2.526  1.00  0.00           C  
ATOM    238  HB2 LYS    15      14.925   0.848   2.657  1.00  0.00           H  
ATOM    239  HB3 LYS    15      13.396   1.805   2.787  1.00  0.00           H  
ATOM    240  CG  LYS    15      13.173  -0.217   3.380  1.00  0.00           C  
ATOM    241  HG2 LYS    15      13.155   0.071   4.431  1.00  0.00           H  
ATOM    242  HG3 LYS    15      12.127  -0.190   3.076  1.00  0.00           H  
ATOM    243  CD  LYS    15      13.667  -1.645   3.165  1.00  0.00           C  
ATOM    244  HD2 LYS    15      13.966  -1.874   2.142  1.00  0.00           H  
ATOM    245  HD3 LYS    15      14.484  -1.866   3.852  1.00  0.00           H  
ATOM    246  CE  LYS    15      12.533  -2.539   3.608  1.00  0.00           C  
ATOM    247  HE2 LYS    15      12.916  -3.550   3.750  1.00  0.00           H  
ATOM    248  HE3 LYS    15      12.242  -2.132   4.577  1.00  0.00           H  
ATOM    249  NZ  LYS    15      11.461  -2.697   2.548  1.00  0.00           N  
ATOM    250  HZ1 LYS    15      11.777  -3.393   1.888  1.00  0.00           H  
ATOM    251  HZ2 LYS    15      10.626  -3.144   2.901  1.00  0.00           H  
ATOM    252  HZ3 LYS    15      11.196  -1.857   2.054  1.00  0.00           H  
ATOM    253  C   LYS    15      12.341   0.533   0.404  1.00  0.00           C  
ATOM    254  O   LYS    15      11.616  -0.397   0.702  1.00  0.00           O  
ATOM    255  N   GLY    16      12.150   1.319  -0.686  1.00  0.00           N  
ATOM    256  H   GLY    16      12.884   1.979  -0.900  1.00  0.00           H  
ATOM    257  CA  GLY    16      11.085   1.039  -1.648  1.00  0.00           C  
ATOM    258  HA2 GLY    16      10.181   0.830  -1.076  1.00  0.00           H  
ATOM    259  HA3 GLY    16      10.865   1.826  -2.369  1.00  0.00           H  
ATOM    260  C   GLY    16      11.377  -0.182  -2.489  1.00  0.00           C  
ATOM    261  O   GLY    16      10.695  -1.206  -2.457  1.00  0.00           O  
ATOM    262  N   ILE    17      12.376  -0.107  -3.421  1.00  0.00           N  
ATOM    263  H   ILE    17      13.056   0.640  -3.429  1.00  0.00           H  
ATOM    264  CA  ILE    17      12.662  -1.220  -4.356  1.00  0.00           C  
ATOM    265  HA  ILE    17      11.693  -1.307  -4.847  1.00  0.00           H  
ATOM    266  CB  ILE    17      13.776  -0.918  -5.368  1.00  0.00           C  
ATOM    267  HB  ILE    17      13.617   0.148  -5.531  1.00  0.00           H  
ATOM    268  CG2 ILE    17      15.187  -1.010  -4.779  1.00  0.00           C  
ATOM    269 HG21 ILE    17      15.795  -0.612  -5.592  1.00  0.00           H  
ATOM    270 HG22 ILE    17      15.244  -0.445  -3.848  1.00  0.00           H  
ATOM    271 HG23 ILE    17      15.441  -2.050  -4.576  1.00  0.00           H  
ATOM    272  CG1 ILE    17      13.878  -1.658  -6.775  1.00  0.00           C  
ATOM    273 HG12 ILE    17      14.662  -1.149  -7.335  1.00  0.00           H  
ATOM    274 HG13 ILE    17      14.166  -2.704  -6.677  1.00  0.00           H  
ATOM    275  CD1 ILE    17      12.637  -1.631  -7.689  1.00  0.00           C  
ATOM    276 HD11 ILE    17      12.391  -0.599  -7.939  1.00  0.00           H  
ATOM    277 HD12 ILE    17      12.971  -2.193  -8.561  1.00  0.00           H  
ATOM    278 HD13 ILE    17      11.891  -2.246  -7.186  1.00  0.00           H  
ATOM    279  C   ILE    17      12.918  -2.589  -3.602  1.00  0.00           C  
ATOM    280  O   ILE    17      12.624  -3.649  -4.140  1.00  0.00           O  
ATOM    281  N   ALA    18      13.453  -2.620  -2.356  1.00  0.00           N  
ATOM    282  H   ALA    18      13.749  -1.716  -2.016  1.00  0.00           H  
ATOM    283  CA  ALA    18      13.722  -3.697  -1.435  1.00  0.00           C  
ATOM    284  HA  ALA    18      14.133  -4.558  -1.963  1.00  0.00           H  
ATOM    285  CB  ALA    18      14.708  -3.146  -0.430  1.00  0.00           C  
ATOM    286  HB1 ALA    18      14.083  -2.412   0.078  1.00  0.00           H  
ATOM    287  HB2 ALA    18      15.122  -3.906   0.233  1.00  0.00           H  
ATOM    288  HB3 ALA    18      15.534  -2.717  -0.998  1.00  0.00           H  
ATOM    289  C   ALA    18      12.393  -4.257  -0.830  1.00  0.00           C  
ATOM    290  O   ALA    18      12.167  -4.341   0.400  1.00  0.00           O  
ATOM    291  N   ALA    19      11.518  -4.523  -1.793  1.00  0.00           N  
ATOM    292  H   ALA    19      11.847  -4.361  -2.734  1.00  0.00           H  
ATOM    293  CA  ALA    19      10.176  -5.107  -1.626  1.00  0.00           C  
ATOM    294  HA  ALA    19      10.209  -6.161  -1.353  1.00  0.00           H  
ATOM    295  CB  ALA    19       9.332  -4.490  -0.450  1.00  0.00           C  
ATOM    296  HB1 ALA    19       9.623  -3.440  -0.462  1.00  0.00           H  
ATOM    297  HB2 ALA    19       8.253  -4.507  -0.604  1.00  0.00           H  
ATOM    298  HB3 ALA    19       9.596  -5.000   0.477  1.00  0.00           H  
ATOM    299  C   ALA    19       9.473  -4.995  -2.998  1.00  0.00           C  
ATOM    300  O   ALA    19       9.036  -6.034  -3.486  1.00  0.00           O  
ATOM    301  N   HIE    20       9.456  -3.872  -3.630  1.00  0.00           N  
ATOM    302  H   HIE    20       9.884  -3.063  -3.203  1.00  0.00           H  
ATOM    303  CA  HIE    20       8.883  -3.654  -5.032  1.00  0.00           C  
ATOM    304  HA  HIE    20       7.951  -4.218  -5.048  1.00  0.00           H  
ATOM    305  CB  HIE    20       8.638  -2.151  -5.181  1.00  0.00           C  
ATOM    306  HB2 HIE    20       9.497  -1.587  -4.817  1.00  0.00           H  
ATOM    307  HB3 HIE    20       8.486  -1.963  -6.243  1.00  0.00           H  
ATOM    308  CG  HIE    20       7.376  -1.704  -4.525  1.00  0.00           C  
ATOM    309  ND1 HIE    20       6.136  -1.671  -5.168  1.00  0.00           N  
ATOM    310  CE1 HIE    20       5.269  -1.569  -4.183  1.00  0.00           C  
ATOM    311  HE1 HIE    20       4.200  -1.551  -4.335  1.00  0.00           H  
ATOM    312  NE2 HIE    20       5.865  -1.447  -2.983  1.00  0.00           N  
ATOM    313  HE2 HIE    20       5.366  -1.336  -2.112  1.00  0.00           H  
ATOM    314  CD2 HIE    20       7.221  -1.497  -3.209  1.00  0.00           C  
ATOM    315  HD2 HIE    20       7.932  -1.685  -2.418  1.00  0.00           H  
ATOM    316  C   HIE    20       9.577  -4.265  -6.257  1.00  0.00           C  
ATOM    317  O   HIE    20       9.325  -4.134  -7.420  1.00  0.00           O  
ATOM    318  N   VAL    21      10.635  -4.997  -6.008  1.00  0.00           N  
ATOM    319  H   VAL    21      10.969  -4.940  -5.056  1.00  0.00           H  
ATOM    320  CA  VAL    21      11.540  -5.528  -6.943  1.00  0.00           C  
ATOM    321  HA  VAL    21      11.730  -4.681  -7.602  1.00  0.00           H  
ATOM    322  CB  VAL    21      12.941  -5.960  -6.185  1.00  0.00           C  
ATOM    323  HB  VAL    21      13.423  -5.046  -5.839  1.00  0.00           H  
ATOM    324  CG1 VAL    21      12.715  -6.897  -4.988  1.00  0.00           C  
ATOM    325 HG11 VAL    21      13.703  -7.288  -4.747  1.00  0.00           H  
ATOM    326 HG12 VAL    21      12.350  -6.535  -4.027  1.00  0.00           H  
ATOM    327 HG13 VAL    21      12.110  -7.759  -5.267  1.00  0.00           H  
ATOM    328  CG2 VAL    21      13.883  -6.611  -7.188  1.00  0.00           C  
ATOM    329 HG21 VAL    21      13.446  -7.519  -7.603  1.00  0.00           H  
ATOM    330 HG22 VAL    21      14.041  -5.868  -7.969  1.00  0.00           H  
ATOM    331 HG23 VAL    21      14.854  -6.827  -6.743  1.00  0.00           H  
ATOM    332  C   VAL    21      10.760  -6.648  -7.711  1.00  0.00           C  
ATOM    333  O   VAL    21      10.780  -6.668  -8.951  1.00  0.00           O  
ATOM    334  N   ALA    22       9.894  -7.495  -7.080  1.00  0.00           N  
ATOM    335  H   ALA    22       9.840  -7.303  -6.090  1.00  0.00           H  
ATOM    336  CA  ALA    22       9.353  -8.755  -7.687  1.00  0.00           C  
ATOM    337  HA  ALA    22       9.761  -8.968  -8.675  1.00  0.00           H  
ATOM    338  CB  ALA    22       9.950  -9.950  -6.862  1.00  0.00           C  
ATOM    339  HB1 ALA    22      11.017  -9.902  -7.081  1.00  0.00           H  
ATOM    340  HB2 ALA    22       9.937  -9.911  -5.772  1.00  0.00           H  
ATOM    341  HB3 ALA    22       9.512 -10.892  -7.189  1.00  0.00           H  
ATOM    342  C   ALA    22       7.810  -8.709  -7.802  1.00  0.00           C  
ATOM    343  O   ALA    22       7.259  -7.616  -7.845  1.00  0.00           O  
ATOM    344  N   SER    23       7.198  -9.887  -7.761  1.00  0.00           N  
ATOM    345  H   SER    23       7.760 -10.681  -7.490  1.00  0.00           H  
ATOM    346  CA  SER    23       5.777 -10.185  -7.806  1.00  0.00           C  
ATOM    347  HA  SER    23       5.300  -9.575  -8.573  1.00  0.00           H  
ATOM    348  CB  SER    23       5.394 -11.660  -7.926  1.00  0.00           C  
ATOM    349  HB2 SER    23       4.309 -11.729  -7.857  1.00  0.00           H  
ATOM    350  HB3 SER    23       5.605 -11.959  -8.953  1.00  0.00           H  
ATOM    351  OG  SER    23       6.006 -12.600  -6.970  1.00  0.00           O  
ATOM    352  HG  SER    23       6.054 -13.472  -7.369  1.00  0.00           H  
ATOM    353  C   SER    23       5.171  -9.765  -6.469  1.00  0.00           C  
ATOM    354  O   SER    23       4.892  -8.584  -6.217  1.00  0.00           O  
TER   
END   
