# Supplementary material for: Prediction of Anticancer Peptides with High Efficacy and Low Toxicity by Hybrid Model Based on 3D Structure of Peptides
Source: Int J Mol Sci. 2021 May 26;22(11):5630. doi: 10.3390/ijms22115630 (PMC8198792; doi:10.3390/ijms22115630)
Supplement: Supplementary file 1 [file ijms-22-05630-s001.zip › Supplement2(Datasets)/ACPs(PDB)/D1/PDB(Negative)/(184)NL_satpdb12382.pdb]

ATOM      1  H   THR     1       8.842   4.983  -8.586  1.00  0.00
ATOM      2  N   THR     1       8.588   5.544  -7.814  1.00  0.00
ATOM      3  CA  THR     1       8.119   4.837  -6.626  1.00  0.00
ATOM      4  C   THR     1       9.191   3.893  -6.093  1.00  0.00
ATOM      5  O   THR     1      10.008   3.391  -6.862  1.00  0.00
ATOM      6  CB  THR     1       6.835   4.042  -6.933  1.00  0.00
ATOM      7  OG1 THR     1       7.104   3.103  -7.965  1.00  0.00
ATOM      8  CG2 THR     1       5.707   4.964  -7.391  1.00  0.00
ATOM      9  H   ASN     2       8.713   4.429  -4.146  1.00  0.00
ATOM     10  N   ASN     2       9.071   3.729  -4.743  1.00  0.00
ATOM     11  CA  ASN     2       9.471   2.520  -4.203  1.00  0.00
ATOM     12  C   ASN     2       8.746   1.415  -4.744  1.00  0.00
ATOM     13  O   ASN     2       9.321   0.353  -4.973  1.00  0.00
ATOM     14  CB  ASN     2       9.318   2.555  -2.679  1.00  0.00
ATOM     15  CG  ASN     2      10.352   3.478  -2.042  1.00  0.00
ATOM     16  ND2 ASN     2      10.153   3.851  -0.795  1.00  0.00
ATOM     17  OD1 ASN     2      11.331   3.856  -2.669  1.00  0.00
ATOM     18  H   TRP     3       7.104   2.648  -5.040  1.00  0.00
ATOM     19  N   TRP     3       7.398   1.710  -4.959  1.00  0.00
ATOM     20  CA  TRP     3       6.403   0.632  -5.073  1.00  0.00
ATOM     21  C   TRP     3       6.698  -0.158  -6.279  1.00  0.00
ATOM     22  O   TRP     3       6.773  -1.383  -6.210  1.00  0.00
ATOM     23  CB  TRP     3       4.976   1.185  -5.146  1.00  0.00
ATOM     24  CG  TRP     3       3.955   0.090  -5.274  1.00  0.00
ATOM     25  CD1 TRP     3       3.301  -0.514  -4.251  1.00  0.00
ATOM     26  CD2 TRP     3       3.475  -0.526  -6.481  1.00  0.00
ATOM     27  NE1 TRP     3       2.445  -1.467  -4.755  1.00  0.00
ATOM     28  CE2 TRP     3       2.526  -1.503  -6.128  1.00  0.00
ATOM     29  CE3 TRP     3       3.771  -0.331  -7.836  1.00  0.00
ATOM     30  CZ2 TRP     3       1.876  -2.276  -7.087  1.00  0.00
ATOM     31  CZ3 TRP     3       3.121  -1.105  -8.795  1.00  0.00
ATOM     32  CH2 TRP     3       2.181  -2.070  -8.425  1.00  0.00
ATOM     33  H   LYS     4       6.830   1.522  -7.515  1.00  0.00
ATOM     34  N   LYS     4       6.891   0.538  -7.466  1.00  0.00
ATOM     35  CA  LYS     4       7.190  -0.202  -8.649  1.00  0.00
ATOM     36  C   LYS     4       8.443  -0.891  -8.608  1.00  0.00
ATOM     37  O   LYS     4       8.534  -2.031  -9.056  1.00  0.00
ATOM     38  CB  LYS     4       7.151   0.753  -9.845  1.00  0.00
ATOM     39  CG  LYS     4       5.743   1.299 -10.084  1.00  0.00
ATOM     40  CD  LYS     4       5.729   2.259 -11.274  1.00  0.00
ATOM     41  CE  LYS     4       4.318   2.793 -11.520  1.00  0.00
ATOM     42  NZ  LYS     4       4.321   3.715 -12.687  1.00  0.00
ATOM     43  H   LYS     5       9.389   0.699  -7.697  1.00  0.00
ATOM     44  N   LYS     5       9.505  -0.218  -8.045  1.00  0.00
ATOM     45  CA  LYS     5      10.823  -0.859  -7.952  1.00  0.00
ATOM     46  C   LYS     5      10.793  -2.005  -7.107  1.00  0.00
ATOM     47  O   LYS     5      11.418  -3.016  -7.418  1.00  0.00
ATOM     48  CB  LYS     5      11.859   0.147  -7.441  1.00  0.00
ATOM     49  CG  LYS     5      12.079   1.284  -8.438  1.00  0.00
ATOM     50  CD  LYS     5      13.106   2.282  -7.903  1.00  0.00
ATOM     51  CE  LYS     5      13.334   3.412  -8.907  1.00  0.00
ATOM     52  NZ  LYS     5      14.343   4.366  -8.376  1.00  0.00
ATOM     53  H   ILE     6       9.573  -0.962  -5.849  1.00  0.00
ATOM     54  N   ILE     6      10.032  -1.820  -6.018  1.00  0.00
ATOM     55  CA  ILE     6       9.872  -2.940  -5.039  1.00  0.00
ATOM     56  C   ILE     6       9.048  -3.837  -5.779  1.00  0.00
ATOM     57  O   ILE     6       9.227  -5.050  -5.694  1.00  0.00
ATOM     58  CB  ILE     6       9.191  -2.573  -3.701  1.00  0.00
ATOM     59  CG1 ILE     6       9.935  -1.417  -3.022  1.00  0.00
ATOM     60  CG2 ILE     6       9.193  -3.776  -2.756  1.00  0.00
ATOM     61  CD1 ILE     6       9.198  -0.926  -1.781  1.00  0.00
ATOM     62  H   GLY     7       7.842  -2.488  -6.658  1.00  0.00
ATOM     63  N   GLY     7       8.094  -3.438  -6.567  1.00  0.00
ATOM     64  CA  GLY     7       7.387  -4.432  -7.338  1.00  0.00
ATOM     65  C   GLY     7       8.050  -5.050  -8.474  1.00  0.00
ATOM     66  O   GLY     7       7.551  -6.031  -9.021  1.00  0.00
ATOM     67  H   LYS     8       9.244  -3.613  -8.789  1.00  0.00
ATOM     68  N   LYS     8       9.143  -4.588  -8.902  1.00  0.00
ATOM     69  CA  LYS     8      10.169  -5.310  -9.488  1.00  0.00
ATOM     70  C   LYS     8      10.785  -6.321  -8.674  1.00  0.00
ATOM     71  O   LYS     8      11.009  -7.436  -9.140  1.00  0.00
ATOM     72  CB  LYS     8      11.221  -4.305  -9.966  1.00  0.00
ATOM     73  CG  LYS     8      10.678  -3.412 -11.083  1.00  0.00
ATOM     74  CD  LYS     8      10.381  -4.235 -12.337  1.00  0.00
ATOM     75  CE  LYS     8       9.827  -3.344 -13.448  1.00  0.00
ATOM     76  NZ  LYS     8       9.533  -4.162 -14.654  1.00  0.00
ATOM     77  H   CYS     9      11.249  -5.158  -7.075  1.00  0.00
ATOM     78  N   CYS     9      11.098  -6.059  -7.450  1.00  0.00
ATOM     79  CA  CYS     9      11.230  -7.259  -6.554  1.00  0.00
ATOM     80  C   CYS     9      10.084  -8.040  -6.214  1.00  0.00
ATOM     81  O   CYS     9      10.103  -9.260  -6.365  1.00  0.00
ATOM     82  CB  CYS     9      11.898  -6.734  -5.282  1.00  0.00
ATOM     83  SG  CYS     9      12.162  -8.046  -4.064  1.00  0.00
ATOM     84  H   TYR    10       8.840  -6.564  -5.345  1.00  0.00
ATOM     85  N   TYR    10       8.938  -7.470  -5.723  1.00  0.00
ATOM     86  CA  TYR    10       7.721  -8.379  -5.801  1.00  0.00
ATOM     87  C   TYR    10       6.996  -8.022  -7.190  1.00  0.00
ATOM     88  O   TYR    10       5.815  -7.683  -7.200  1.00  0.00
ATOM     89  CB  TYR    10       6.746  -8.177  -4.636  1.00  0.00
ATOM     90  CG  TYR    10       6.313  -6.732  -4.495  1.00  0.00
ATOM     91  CD1 TYR    10       5.467  -6.151  -5.441  1.00  0.00
ATOM     92  CD2 TYR    10       6.756  -5.967  -3.416  1.00  0.00
ATOM     93  CE1 TYR    10       5.069  -4.819  -5.310  1.00  0.00
ATOM     94  CE2 TYR    10       6.360  -4.635  -3.282  1.00  0.00
ATOM     95  CZ  TYR    10       5.517  -4.066  -4.230  1.00  0.00
ATOM     96  OH  TYR    10       5.126  -2.755  -4.099  1.00  0.00
ATOM     97  H   ALA    11       8.321  -7.358  -8.505  1.00  0.00
ATOM     98  N   ALA    11       7.648  -8.079  -8.449  1.00  0.00
ATOM     99  CA  ALA    11       7.487  -8.936  -9.521  1.00  0.00
ATOM    100  C   ALA    11       8.452 -10.020  -9.430  1.00  0.00
ATOM    101  O   ALA    11       8.066 -11.182  -9.321  1.00  0.00
ATOM    102  CB  ALA    11       7.651  -8.193 -10.840  1.00  0.00
ATOM    103  H   GLY    12      10.049  -8.729  -9.140  1.00  0.00
ATOM    104  N   GLY    12       9.711  -9.594  -9.473  1.00  0.00
ATOM    105  CA  GLY    12      10.604 -10.500 -10.051  1.00  0.00
ATOM    106  C   GLY    12      10.681 -11.764  -9.225  1.00  0.00
ATOM    107  O   GLY    12      10.719 -12.860  -9.779  1.00  0.00
ATOM    108  H   THR    13      10.606 -10.558  -7.652  1.00  0.00
ATOM    109  N   THR    13      10.690 -11.497  -7.944  1.00  0.00
ATOM    110  CA  THR    13      10.812 -12.515  -6.969  1.00  0.00
ATOM    111  C   THR    13       9.694 -13.502  -6.713  1.00  0.00
ATOM    112  O   THR    13       9.942 -14.701  -6.604  1.00  0.00
ATOM    113  CB  THR    13      11.163 -11.778  -5.662  1.00  0.00
ATOM    114  OG1 THR    13      12.363 -11.041  -5.851  1.00  0.00
ATOM    115  CG2 THR    13      11.366 -12.759  -4.509  1.00  0.00
ATOM    116  H   LEU    14       8.426 -11.953  -6.908  1.00  0.00
ATOM    117  N   LEU    14       8.523 -12.900  -6.644  1.00  0.00
ATOM    118  CA  LEU    14       7.410 -13.595  -6.201  1.00  0.00
ATOM    119  C   LEU    14       6.104 -13.496  -6.917  1.00  0.00
ATOM    120  O   LEU    14       5.055 -13.432  -6.280  1.00  0.00
ATOM    121  CB  LEU    14       7.242 -13.166  -4.741  1.00  0.00
ATOM    122  CG  LEU    14       8.263 -13.823  -3.806  1.00  0.00
ATOM    123  CD1 LEU    14       8.147 -13.235  -2.401  1.00  0.00
ATOM    124  CD2 LEU    14       8.018 -15.329  -3.729  1.00  0.00
ATOM    125  H   GLY    15       6.905 -13.220  -8.845  1.00  0.00
ATOM    126  N   GLY    15       6.137 -13.487  -8.285  1.00  0.00
ATOM    127  CA  GLY    15       4.934 -13.913  -8.912  1.00  0.00
ATOM    128  C   GLY    15       4.431 -15.180  -8.403  1.00  0.00
ATOM    129  O   GLY    15       3.315 -15.239  -7.893  1.00  0.00
ATOM    130  H   SER    16       6.116 -16.353  -8.871  1.00  0.00
ATOM    131  N   SER    16       5.208 -16.272  -8.493  1.00  0.00
ATOM    132  CA  SER    16       4.582 -17.411  -7.957  1.00  0.00
ATOM    133  C   SER    16       4.206 -17.335  -6.584  1.00  0.00
ATOM    134  O   SER    16       3.100 -17.732  -6.225  1.00  0.00
ATOM    135  CB  SER    16       5.520 -18.600  -8.173  1.00  0.00
ATOM    136  OG  SER    16       6.718 -18.415  -7.433  1.00  0.00
ATOM    137  H   ALA    17       5.860 -16.443  -5.977  1.00  0.00
ATOM    138  N   ALA    17       4.996 -16.859  -5.742  1.00  0.00
ATOM    139  CA  ALA    17       4.616 -16.926  -4.405  1.00  0.00
ATOM    140  C   ALA    17       4.407 -15.669  -3.732  1.00  0.00
ATOM    141  O   ALA    17       4.318 -15.633  -2.507  1.00  0.00
ATOM    142  CB  ALA    17       5.675 -17.745  -3.678  1.00  0.00
ATOM    143  H   VAL    18       4.903 -14.404  -5.369  1.00  0.00
ATOM    144  N   VAL    18       4.314 -14.551  -4.590  1.00  0.00
ATOM    145  CA  VAL    18       3.247 -13.544  -4.278  1.00  0.00
ATOM    146  C   VAL    18       1.923 -14.060  -4.386  1.00  0.00
ATOM    147  O   VAL    18       1.105 -13.850  -3.493  1.00  0.00
ATOM    148  CB  VAL    18       3.415 -12.318  -5.203  1.00  0.00
ATOM    149  CG1 VAL    18       2.171 -11.433  -5.151  1.00  0.00
ATOM    150  CG2 VAL    18       4.621 -11.485  -4.768  1.00  0.00
ATOM    151  H   LEU    19       2.360 -14.957  -6.185  1.00  0.00
ATOM    152  N   LEU    19       1.674 -14.769  -5.500  1.00  0.00
ATOM    153  CA  LEU    19       0.383 -15.257  -5.678  1.00  0.00
ATOM    154  C   LEU    19       0.171 -16.274  -4.485  1.00  0.00
ATOM    155  O   LEU    19      -0.874 -16.257  -3.839  1.00  0.00
ATOM    156  CB  LEU    19       0.179 -15.970  -7.018  1.00  0.00
ATOM    157  CG  LEU    19       0.336 -15.033  -8.220  1.00  0.00
ATOM    158  CD1 LEU    19       0.257 -15.828  -9.522  1.00  0.00
ATOM    159  CD2 LEU    19      -0.772 -13.981  -8.220  1.00  0.00
ATOM    160  H   GLY    20       1.999 -17.027  -4.920  1.00  0.00
ATOM    161  N   GLY    20       1.255 -17.122  -4.278  1.00  0.00
ATOM    162  CA  GLY    20       1.354 -18.065  -3.251  1.00  0.00
ATOM    163  C   GLY    20       1.993 -17.775  -1.967  1.00  0.00
ATOM    164  O   GLY    20       2.360 -18.695  -1.240  1.00  0.00
ATOM    165  H   PHE    21       2.240 -15.757  -2.344  1.00  0.00
ATOM    166  N   PHE    21       2.123 -16.479  -1.680  1.00  0.00
ATOM    167  CA  PHE    21       2.078 -16.133  -0.220  1.00  0.00
ATOM    168  C   PHE    21       0.619 -16.552   0.284  1.00  0.00
ATOM    169  O   PHE    21       0.377 -16.615   1.488  1.00  0.00
ATOM    170  CB  PHE    21       2.316 -14.643   0.050  1.00  0.00
ATOM    171  CG  PHE    21       2.592 -14.367   1.511  1.00  0.00
ATOM    172  CD1 PHE    21       3.888 -14.463   2.013  1.00  0.00
ATOM    173  CD2 PHE    21       1.550 -14.014   2.366  1.00  0.00
ATOM    174  CE1 PHE    21       4.140 -14.209   3.360  1.00  0.00
ATOM    175  CE2 PHE    21       1.802 -13.759   3.713  1.00  0.00
ATOM    176  CZ  PHE    21       3.097 -13.857   4.208  1.00  0.00
ATOM    177  H   GLY    22       0.275 -16.549  -1.567  1.00  0.00
ATOM    178  N   GLY    22      -0.167 -16.794  -0.719  1.00  0.00
ATOM    179  CA  GLY    22      -1.472 -17.326  -0.752  1.00  0.00
ATOM    180  C   GLY    22      -2.372 -16.329  -0.015  1.00  0.00
ATOM    181  O   GLY    22      -3.287 -16.734   0.698  1.00  0.00
ATOM    182  H   ALA    23      -1.469 -15.116  -1.072  1.00  0.00
ATOM    183  N   ALA    23      -2.033 -15.148  -0.263  1.00  0.00
ATOM    184  CA  ALA    23      -2.352 -13.879   0.455  1.00  0.00
ATOM    185  C   ALA    23      -3.370 -13.070  -0.425  1.00  0.00
ATOM    186  O   ALA    23      -3.720 -11.942  -0.083  1.00  0.00
ATOM    187  CB  ALA    23      -1.102 -13.047   0.716  1.00  0.00
ATOM    188  H   MET    24      -4.362 -14.581  -1.388  1.00  0.00
ATOM    189  N   MET    24      -3.776 -13.806  -1.562  1.00  0.00
ATOM    190  CA  MET    24      -3.411 -13.510  -2.875  1.00  0.00
ATOM    191  C   MET    24      -4.390 -12.371  -3.190  1.00  0.00
ATOM    192  O   MET    24      -5.248 -12.518  -4.059  1.00  0.00
ATOM    193  CB  MET    24      -3.591 -14.648  -3.883  1.00  0.00
ATOM    194  CG  MET    24      -3.107 -14.243  -5.274  1.00  0.00
ATOM    195  SD  MET    24      -4.060 -15.064  -6.572  1.00  0.00
ATOM    196  CE  MET    24      -3.420 -16.737  -6.370  1.00  0.00
ATOM    197  H   GLY    25      -4.244 -11.381  -1.532  1.00  0.00
ATOM    198  N   GLY    25      -4.269 -11.257  -2.511  1.00  0.00
ATOM    199  CA  GLY    25      -4.173  -9.965  -3.037  1.00  0.00
ATOM    200  C   GLY    25      -2.948 -10.012  -3.819  1.00  0.00
ATOM    201  O   GLY    25      -1.972 -10.630  -3.399  1.00  0.00
ATOM    202  N   PRO    26      -2.747  -9.418  -5.013  1.00  0.00
ATOM    203  CA  PRO    26      -1.361  -8.895  -5.198  1.00  0.00
ATOM    204  C   PRO    26      -1.252  -7.797  -4.104  1.00  0.00
ATOM    205  O   PRO    26      -0.240  -7.714  -3.412  1.00  0.00
ATOM    206  CB  PRO    26      -1.265  -8.291  -6.600  1.00  0.00
ATOM    207  CG  PRO    26      -2.266  -9.056  -7.437  1.00  0.00
ATOM    208  CD  PRO    26      -3.521  -9.186  -6.592  1.00  0.00
ATOM    209  H   VAL    27      -3.094  -7.285  -4.583  1.00  0.00
ATOM    210  N   VAL    27      -2.292  -7.073  -4.048  1.00  0.00
ATOM    211  CA  VAL    27      -2.307  -5.957  -3.212  1.00  0.00
ATOM    212  C   VAL    27      -2.260  -6.181  -1.805  1.00  0.00
ATOM    213  O   VAL    27      -1.552  -5.474  -1.092  1.00  0.00
ATOM    214  CB  VAL    27      -3.563  -5.135  -3.576  1.00  0.00
ATOM    215  CG1 VAL    27      -3.692  -3.918  -2.660  1.00  0.00
ATOM    216  CG2 VAL    27      -3.478  -4.646  -5.021  1.00  0.00
ATOM    217  H   GLY    28      -3.685  -7.646  -2.091  1.00  0.00
ATOM    218  N   GLY    28      -3.071  -7.239  -1.435  1.00  0.00
ATOM    219  CA  GLY    28      -3.028  -7.749  -0.125  1.00  0.00
ATOM    220  C   GLY    28      -2.150  -8.911  -0.006  1.00  0.00
ATOM    221  O   GLY    28      -2.170  -9.597   1.014  1.00  0.00
ATOM    222  H   TYR    29      -1.669  -8.933  -2.072  1.00  0.00
ATOM    223  N   TYR    29      -1.373  -9.064  -1.140  1.00  0.00
ATOM    224  CA  TYR    29       0.042  -9.463  -0.872  1.00  0.00
ATOM    225  C   TYR    29       0.963  -8.258  -0.525  1.00  0.00
ATOM    226  O   TYR    29       0.494  -7.124  -0.454  1.00  0.00
ATOM    227  CB  TYR    29       0.595 -10.208  -2.092  1.00  0.00
ATOM    228  CG  TYR    29       2.057 -10.571  -1.928  1.00  0.00
ATOM    229  CD1 TYR    29       2.439 -11.587  -1.049  1.00  0.00
ATOM    230  CD2 TYR    29       3.036  -9.893  -2.654  1.00  0.00
ATOM    231  CE1 TYR    29       3.787 -11.920  -0.899  1.00  0.00
ATOM    232  CE2 TYR    29       4.384 -10.225  -2.506  1.00  0.00
ATOM    233  CZ  TYR    29       4.755 -11.238  -1.628  1.00  0.00
ATOM    234  OH  TYR    29       6.081 -11.565  -1.481  1.00  0.00
ATOM    235  H   TRP    30       2.341  -9.520  -0.714  1.00  0.00
ATOM    236  N   TRP    30       2.204  -8.615  -0.345  1.00  0.00
ATOM    237  CA  TRP    30       3.301  -7.936   0.256  1.00  0.00
ATOM    238  C   TRP    30       2.894  -7.838   1.622  1.00  0.00
ATOM    239  O   TRP    30       3.387  -6.980   2.351  1.00  0.00
ATOM    240  CB  TRP    30       3.580  -6.540  -0.309  1.00  0.00
ATOM    241  CG  TRP    30       5.003  -6.115  -0.081  1.00  0.00
ATOM    242  CD1 TRP    30       5.406  -4.964   0.513  1.00  0.00
ATOM    243  CD2 TRP    30       6.200  -6.828  -0.436  1.00  0.00
ATOM    244  NE1 TRP    30       6.781  -4.923   0.545  1.00  0.00
ATOM    245  CE2 TRP    30       7.306  -6.057  -0.033  1.00  0.00
ATOM    246  CE3 TRP    30       6.428  -8.058  -1.065  1.00  0.00
ATOM    247  CZ2 TRP    30       8.615  -6.484  -0.241  1.00  0.00
ATOM    248  CZ3 TRP    30       7.737  -8.486  -1.274  1.00  0.00
ATOM    249  CH2 TRP    30       8.823  -7.705  -0.866  1.00  0.00
ATOM    250  H   ALA    31       2.068  -9.607   1.494  1.00  0.00
ATOM    251  N   ALA    31       1.937  -8.775   2.008  1.00  0.00
ATOM    252  CA  ALA    31       0.814  -8.702   3.032  1.00  0.00
ATOM    253  C   ALA    31      -0.426  -7.779   2.812  1.00  0.00
ATOM    254  O   ALA    31      -1.210  -7.570   3.736  1.00  0.00
ATOM    255  CB  ALA    31       1.514  -8.344   4.337  1.00  0.00
ATOM    256  H   GLY    32      -0.225  -7.832   0.726  1.00  0.00
ATOM    257  N   GLY    32      -0.459  -7.317   1.535  1.00  0.00
ATOM    258  CA  GLY    32      -0.872  -5.983   1.402  1.00  0.00
ATOM    259  C   GLY    32       0.085  -5.193   2.159  1.00  0.00
ATOM    260  O   GLY    32      -0.302  -4.254   2.851  1.00  0.00
ATOM    261  H   ALA    33       1.936  -6.067   1.532  1.00  0.00
ATOM    262  N   ALA    33       1.444  -5.453   2.128  1.00  0.00
ATOM    263  CA  ALA    33       2.152  -4.713   3.087  1.00  0.00
ATOM    264  C   ALA    33       2.117  -3.221   2.510  1.00  0.00
ATOM    265  O   ALA    33       2.671  -2.311   3.122  1.00  0.00
ATOM    266  CB  ALA    33       3.593  -5.170   3.283  1.00  0.00
ATOM    267  H   GLY    34       0.523  -3.030   1.579  1.00  0.00
ATOM    268  N   GLY    34       1.498  -3.041   1.421  1.00  0.00
ATOM    269  CA  GLY    34       1.982  -2.864   0.119  1.00  0.00
ATOM    270  C   GLY    34       0.760  -2.872  -0.714  1.00  0.00
ATOM    271  O   GLY    34      -0.348  -2.856  -0.182  1.00  0.00
ATOM    272  H   VAL    35       1.623  -2.146  -2.360  1.00  0.00
ATOM    273  N   VAL    35       1.072  -2.906  -2.053  1.00  0.00
ATOM    274  CA  VAL    35       0.691  -3.888  -2.972  1.00  0.00
ATOM    275  C   VAL    35       1.806  -4.703  -3.320  1.00  0.00
ATOM    276  O   VAL    35       2.816  -4.194  -3.799  1.00  0.00
ATOM    277  CB  VAL    35       0.081  -3.255  -4.243  1.00  0.00
ATOM    278  CG1 VAL    35      -0.299  -4.337  -5.252  1.00  0.00
ATOM    279  CG2 VAL    35      -1.174  -2.459  -3.889  1.00  0.00
ATOM    280  H   GLY    36       0.803  -6.428  -2.598  1.00  0.00
ATOM    281  N   GLY    36       1.584  -6.041  -3.061  1.00  0.00
ATOM    282  CA  GLY    36       2.666  -6.953  -3.559  1.00  0.00
ATOM    283  C   GLY    36       2.276  -7.587  -4.877  1.00  0.00
ATOM    284  O   GLY    36       1.473  -8.517  -4.900  1.00  0.00
ATOM    285  H   TYR    37       3.657  -6.713  -5.932  1.00  0.00
ATOM    286  N   TYR    37       2.779  -7.164  -5.953  1.00  0.00
ATOM    287  CA  TYR    37       2.131  -7.320  -7.163  1.00  0.00
ATOM    288  C   TYR    37       2.575  -8.757  -7.634  1.00  0.00
ATOM    289  O   TYR    37       2.013  -9.294  -8.587  1.00  0.00
ATOM    290  CB  TYR    37       2.515  -6.281  -8.222  1.00  0.00
ATOM    291  CG  TYR    37       1.461  -6.146  -9.301  1.00  0.00
ATOM    292  CD1 TYR    37       0.450  -5.190  -9.188  1.00  0.00
ATOM    293  CD2 TYR    37       1.491  -6.977 -10.422  1.00  0.00
ATOM    294  CE1 TYR    37      -0.520  -5.066 -10.184  1.00  0.00
ATOM    295  CE2 TYR    37       0.521  -6.856 -11.419  1.00  0.00
ATOM    296  CZ  TYR    37      -0.481  -5.900 -11.297  1.00  0.00
ATOM    297  OH  TYR    37      -1.436  -5.780 -12.277  1.00  0.00
ATOM    298  H   ALA    38       3.518  -9.618  -5.966  1.00  0.00
ATOM    299  N   ALA    38       3.626  -9.397  -6.922  1.00  0.00
ATOM    300  CA  ALA    38       4.897  -9.744  -7.608  1.00  0.00
ATOM    301  C   ALA    38       4.359 -10.569  -8.809  1.00  0.00
ATOM    302  O   ALA    38       3.533 -11.461  -8.623  1.00  0.00
ATOM    303  CB  ALA    38       5.875 -10.579  -6.790  1.00  0.00
ATOM    304  H   SER    39       5.752  -9.745  -9.818  1.00  0.00
ATOM    305  N   SER    39       4.876 -10.196  -9.882  1.00  0.00
ATOM    306  CA  SER    39       4.289 -10.384 -11.150  1.00  0.00
ATOM    307  C   SER    39       5.153 -10.944 -12.143  1.00  0.00
ATOM    308  O   SER    39       5.181 -10.468 -13.275  1.00  0.00
ATOM    309  CB  SER    39       3.750  -9.035 -11.631  1.00  0.00
ATOM    310  OG  SER    39       4.827  -8.161 -11.935  1.00  0.00
ATOM    311  H   PHE    40       5.451 -12.889 -11.725  1.00  0.00
ATOM    312  N   PHE    40       5.971 -12.055 -11.816  1.00  0.00
ATOM    313  CA  PHE    40       7.484 -12.091 -11.607  1.00  0.00
ATOM    314  C   PHE    40       8.166 -11.705 -13.016  1.00  0.00
ATOM    315  O   PHE    40       9.225 -12.231 -13.353  1.00  0.00
ATOM    316  CB  PHE    40       7.976 -13.467 -11.147  1.00  0.00
ATOM    317  CG  PHE    40       7.620 -14.557 -12.133  1.00  0.00
ATOM    318  CD1 PHE    40       8.490 -14.877 -13.172  1.00  0.00
ATOM    319  CD2 PHE    40       6.418 -15.249 -12.008  1.00  0.00
ATOM    320  CE1 PHE    40       8.161 -15.882 -14.080  1.00  0.00
ATOM    321  CE2 PHE    40       6.088 -16.254 -12.916  1.00  0.00
ATOM    322  CZ  PHE    40       6.960 -16.570 -13.951  1.00  0.00
ATOM    323  H   CYS    41       6.692 -11.205 -14.049  1.00  0.00
ATOM    324  N   CYS    41       7.554 -10.832 -13.745  1.00  0.00
ATOM    325  CA  CYS    41       7.936  -9.443 -14.157  1.00  0.00
ATOM    326  C   CYS    41       7.620  -9.384 -15.571  1.00  0.00
ATOM    327  O   CYS    41       7.141 -10.384 -16.134  1.00  0.00
ATOM    328  CB  CYS    41       9.416  -9.125 -13.938  1.00  0.00
ATOM    329  SG  CYS    41       9.825  -7.434 -14.437  1.00  0.00
TER
