# Supplementary material for: Prediction of Anticancer Peptides with High Efficacy and Low Toxicity by Hybrid Model Based on 3D Structure of Peptides
Source: Int J Mol Sci. 2021 May 26;22(11):5630. doi: 10.3390/ijms22115630 (PMC8198792; doi:10.3390/ijms22115630)
Supplement: Supplementary file 1 [file ijms-22-05630-s001.zip › Supplement2(Datasets)/ACPs(PDB)/D1/PDB(Negative)/(185)NL_satpdb12393.pdb]

ATOM      1  N   CYS     1      -8.237  -0.974  12.570  1.00  0.00           N  
ATOM      2  H   CYS     1      -7.343  -1.088  12.113  1.00  0.00           H  
ATOM      3  CA  CYS     1      -8.770  -2.187  13.170  1.00  0.00           C  
ATOM      4  HA  CYS     1      -8.877  -2.072  14.249  1.00  0.00           H  
ATOM      5  CB  CYS     1     -10.205  -2.386  12.610  1.00  0.00           C  
ATOM      6  HB2 CYS     1     -10.694  -1.434  12.817  1.00  0.00           H  
ATOM      7  HB3 CYS     1     -10.112  -2.470  11.528  1.00  0.00           H  
ATOM      8  SG  CYS     1     -11.267  -3.700  13.187  1.00  0.00           S  
ATOM      9  HG  CYS     1     -12.302  -3.566  12.353  1.00  0.00           H  
ATOM     10  C   CYS     1      -7.970  -3.429  12.930  1.00  0.00           C  
ATOM     11  O   CYS     1      -7.340  -3.627  11.905  1.00  0.00           O  
ATOM     12  N   LEU     2      -8.080  -4.508  13.817  1.00  0.00           N  
ATOM     13  H   LEU     2      -8.463  -4.317  14.731  1.00  0.00           H  
ATOM     14  CA  LEU     2      -7.498  -5.854  13.628  1.00  0.00           C  
ATOM     15  HA  LEU     2      -6.445  -5.858  13.348  1.00  0.00           H  
ATOM     16  CB  LEU     2      -7.525  -6.561  14.964  1.00  0.00           C  
ATOM     17  HB2 LEU     2      -6.907  -5.929  15.601  1.00  0.00           H  
ATOM     18  HB3 LEU     2      -8.526  -6.663  15.382  1.00  0.00           H  
ATOM     19  CG  LEU     2      -6.830  -7.964  15.017  1.00  0.00           C  
ATOM     20  HG  LEU     2      -7.405  -8.721  14.484  1.00  0.00           H  
ATOM     21  CD1 LEU     2      -5.401  -8.054  14.394  1.00  0.00           C  
ATOM     22 HD11 LEU     2      -4.831  -7.186  14.724  1.00  0.00           H  
ATOM     23 HD12 LEU     2      -4.859  -8.961  14.663  1.00  0.00           H  
ATOM     24 HD13 LEU     2      -5.516  -7.935  13.317  1.00  0.00           H  
ATOM     25  CD2 LEU     2      -6.919  -8.421  16.479  1.00  0.00           C  
ATOM     26 HD21 LEU     2      -6.576  -9.455  16.504  1.00  0.00           H  
ATOM     27 HD22 LEU     2      -6.196  -7.854  17.065  1.00  0.00           H  
ATOM     28 HD23 LEU     2      -7.892  -8.275  16.948  1.00  0.00           H  
ATOM     29  C   LEU     2      -8.285  -6.679  12.542  1.00  0.00           C  
ATOM     30  O   LEU     2      -7.775  -7.616  11.990  1.00  0.00           O  
ATOM     31  N   ARG     3      -9.550  -6.320  12.308  1.00  0.00           N  
ATOM     32  H   ARG     3      -9.802  -5.525  12.877  1.00  0.00           H  
ATOM     33  CA  ARG     3     -10.523  -7.029  11.463  1.00  0.00           C  
ATOM     34  HA  ARG     3     -10.023  -7.945  11.149  1.00  0.00           H  
ATOM     35  CB  ARG     3     -11.757  -7.334  12.280  1.00  0.00           C  
ATOM     36  HB2 ARG     3     -11.579  -7.307  13.355  1.00  0.00           H  
ATOM     37  HB3 ARG     3     -12.516  -6.569  12.116  1.00  0.00           H  
ATOM     38  CG  ARG     3     -12.476  -8.612  11.822  1.00  0.00           C  
ATOM     39  HG2 ARG     3     -11.879  -9.494  12.052  1.00  0.00           H  
ATOM     40  HG3 ARG     3     -13.411  -8.623  12.382  1.00  0.00           H  
ATOM     41  CD  ARG     3     -12.953  -8.683  10.320  1.00  0.00           C  
ATOM     42  HD2 ARG     3     -13.711  -9.465  10.297  1.00  0.00           H  
ATOM     43  HD3 ARG     3     -13.355  -7.712  10.029  1.00  0.00           H  
ATOM     44  NE  ARG     3     -11.826  -8.944   9.327  1.00  0.00           N  
ATOM     45  HE  ARG     3     -11.560  -8.195   8.704  1.00  0.00           H  
ATOM     46  CZ  ARG     3     -11.032 -10.014   9.345  1.00  0.00           C  
ATOM     47  NH1 ARG     3     -11.167 -11.099  10.124  1.00  0.00           N  
ATOM     48 HH11 ARG     3     -11.970 -11.185  10.731  1.00  0.00           H  
ATOM     49 HH12 ARG     3     -10.419 -11.778  10.112  1.00  0.00           H  
ATOM     50  NH2 ARG     3      -9.932 -10.010   8.515  1.00  0.00           N  
ATOM     51 HH21 ARG     3      -9.885  -9.228   7.878  1.00  0.00           H  
ATOM     52 HH22 ARG     3      -9.259 -10.759   8.440  1.00  0.00           H  
ATOM     53  C   ARG     3     -10.764  -6.141  10.160  1.00  0.00           C  
ATOM     54  O   ARG     3     -11.849  -5.631   9.879  1.00  0.00           O  
ATOM     55  N   ILE     4      -9.711  -5.974   9.334  1.00  0.00           N  
ATOM     56  H   ILE     4      -8.804  -6.242   9.687  1.00  0.00           H  
ATOM     57  CA  ILE     4      -9.831  -5.359   8.009  1.00  0.00           C  
ATOM     58  HA  ILE     4     -10.475  -4.498   8.188  1.00  0.00           H  
ATOM     59  CB  ILE     4      -8.345  -5.018   7.579  1.00  0.00           C  
ATOM     60  HB  ILE     4      -7.785  -4.487   8.350  1.00  0.00           H  
ATOM     61  CG2 ILE     4      -7.437  -6.261   7.292  1.00  0.00           C  
ATOM     62 HG21 ILE     4      -6.411  -5.900   7.369  1.00  0.00           H  
ATOM     63 HG22 ILE     4      -7.715  -7.023   8.019  1.00  0.00           H  
ATOM     64 HG23 ILE     4      -7.562  -6.673   6.290  1.00  0.00           H  
ATOM     65  CG1 ILE     4      -8.363  -4.077   6.318  1.00  0.00           C  
ATOM     66 HG12 ILE     4      -7.304  -3.917   6.121  1.00  0.00           H  
ATOM     67 HG13 ILE     4      -8.626  -4.640   5.422  1.00  0.00           H  
ATOM     68  CD1 ILE     4      -9.145  -2.773   6.432  1.00  0.00           C  
ATOM     69 HD11 ILE     4      -8.940  -2.312   7.398  1.00  0.00           H  
ATOM     70 HD12 ILE     4      -8.932  -2.196   5.532  1.00  0.00           H  
ATOM     71 HD13 ILE     4     -10.220  -2.933   6.353  1.00  0.00           H  
ATOM     72  C   ILE     4     -10.528  -6.249   6.939  1.00  0.00           C  
ATOM     73  O   ILE     4     -10.513  -7.471   7.094  1.00  0.00           O  
ATOM     74  N   GLY     5     -11.091  -5.685   5.890  1.00  0.00           N  
ATOM     75  H   GLY     5     -11.325  -4.704   5.940  1.00  0.00           H  
ATOM     76  CA  GLY     5     -11.611  -6.509   4.773  1.00  0.00           C  
ATOM     77  HA2 GLY     5     -12.246  -7.248   5.262  1.00  0.00           H  
ATOM     78  HA3 GLY     5     -12.098  -5.840   4.063  1.00  0.00           H  
ATOM     79  C   GLY     5     -10.457  -7.223   4.030  1.00  0.00           C  
ATOM     80  O   GLY     5      -9.403  -6.581   3.787  1.00  0.00           O  
ATOM     81  N   MET     6     -10.663  -8.496   3.729  1.00  0.00           N  
ATOM     82  H   MET     6     -11.501  -8.885   4.138  1.00  0.00           H  
ATOM     83  CA  MET     6      -9.693  -9.436   3.177  1.00  0.00           C  
ATOM     84  HA  MET     6      -8.892  -9.600   3.898  1.00  0.00           H  
ATOM     85  CB  MET     6     -10.353 -10.728   2.711  1.00  0.00           C  
ATOM     86  HB2 MET     6     -11.160 -10.465   2.026  1.00  0.00           H  
ATOM     87  HB3 MET     6      -9.630 -11.200   2.046  1.00  0.00           H  
ATOM     88  CG  MET     6     -10.797 -11.736   3.823  1.00  0.00           C  
ATOM     89  HG2 MET     6     -11.461 -11.184   4.488  1.00  0.00           H  
ATOM     90  HG3 MET     6     -11.349 -12.584   3.418  1.00  0.00           H  
ATOM     91  SD  MET     6      -9.419 -12.417   4.852  1.00  0.00           S  
ATOM     92  CE  MET     6      -8.456 -13.404   3.657  1.00  0.00           C  
ATOM     93  HE1 MET     6      -8.964 -14.367   3.598  1.00  0.00           H  
ATOM     94  HE2 MET     6      -8.408 -12.987   2.651  1.00  0.00           H  
ATOM     95  HE3 MET     6      -7.450 -13.568   4.041  1.00  0.00           H  
ATOM     96  C   MET     6      -8.868  -8.882   1.906  1.00  0.00           C  
ATOM     97  O   MET     6      -9.379  -8.289   1.015  1.00  0.00           O  
ATOM     98  N   ARG     7      -7.579  -9.270   1.879  1.00  0.00           N  
ATOM     99  H   ARG     7      -7.204  -9.676   2.724  1.00  0.00           H  
ATOM    100  CA  ARG     7      -6.562  -9.275   0.820  1.00  0.00           C  
ATOM    101  HA  ARG     7      -7.104  -9.180  -0.120  1.00  0.00           H  
ATOM    102  CB  ARG     7      -5.656  -8.053   1.016  1.00  0.00           C  
ATOM    103  HB2 ARG     7      -5.223  -7.950   2.011  1.00  0.00           H  
ATOM    104  HB3 ARG     7      -4.736  -8.188   0.448  1.00  0.00           H  
ATOM    105  CG  ARG     7      -6.153  -6.694   0.624  1.00  0.00           C  
ATOM    106  HG2 ARG     7      -5.247  -6.088   0.626  1.00  0.00           H  
ATOM    107  HG3 ARG     7      -6.630  -6.811  -0.349  1.00  0.00           H  
ATOM    108  CD  ARG     7      -7.025  -5.977   1.570  1.00  0.00           C  
ATOM    109  HD2 ARG     7      -7.840  -6.580   1.969  1.00  0.00           H  
ATOM    110  HD3 ARG     7      -6.392  -5.730   2.422  1.00  0.00           H  
ATOM    111  NE  ARG     7      -7.531  -4.693   1.077  1.00  0.00           N  
ATOM    112  HE  ARG     7      -6.839  -3.961   1.009  1.00  0.00           H  
ATOM    113  CZ  ARG     7      -8.780  -4.430   0.744  1.00  0.00           C  
ATOM    114  NH1 ARG     7      -9.688  -5.428   0.547  1.00  0.00           N  
ATOM    115 HH11 ARG     7      -9.474  -6.343   0.919  1.00  0.00           H  
ATOM    116 HH12 ARG     7     -10.676  -5.400   0.338  1.00  0.00           H  
ATOM    117  NH2 ARG     7      -9.220  -3.166   0.563  1.00  0.00           N  
ATOM    118 HH21 ARG     7      -8.638  -2.347   0.665  1.00  0.00           H  
ATOM    119 HH22 ARG     7     -10.100  -3.113   0.071  1.00  0.00           H  
ATOM    120  C   ARG     7      -5.835 -10.628   0.825  1.00  0.00           C  
ATOM    121  O   ARG     7      -5.902 -11.315   1.845  1.00  0.00           O  
ATOM    122  N   GLY     8      -5.101 -10.982  -0.231  1.00  0.00           N  
ATOM    123  H   GLY     8      -5.060 -10.274  -0.950  1.00  0.00           H  
ATOM    124  CA  GLY     8      -4.096 -12.045  -0.241  1.00  0.00           C  
ATOM    125  HA2 GLY     8      -4.374 -12.957   0.287  1.00  0.00           H  
ATOM    126  HA3 GLY     8      -3.877 -12.332  -1.270  1.00  0.00           H  
ATOM    127  C   GLY     8      -2.687 -11.492   0.214  1.00  0.00           C  
ATOM    128  O   GLY     8      -2.548 -10.235   0.189  1.00  0.00           O  
ATOM    129  N   ARG     9      -1.814 -12.412   0.691  1.00  0.00           N  
ATOM    130  H   ARG     9      -2.213 -13.338   0.741  1.00  0.00           H  
ATOM    131  CA  ARG     9      -0.475 -12.256   1.286  1.00  0.00           C  
ATOM    132  HA  ARG     9       0.257 -12.185   0.482  1.00  0.00           H  
ATOM    133  CB  ARG     9      -0.267 -11.037   2.161  1.00  0.00           C  
ATOM    134  HB2 ARG     9      -1.202 -10.923   2.710  1.00  0.00           H  
ATOM    135  HB3 ARG     9       0.522 -11.090   2.912  1.00  0.00           H  
ATOM    136  CG  ARG     9       0.044  -9.700   1.436  1.00  0.00           C  
ATOM    137  HG2 ARG     9      -0.067  -9.798   0.356  1.00  0.00           H  
ATOM    138  HG3 ARG     9      -0.602  -8.920   1.838  1.00  0.00           H  
ATOM    139  CD  ARG     9       1.463  -9.238   1.735  1.00  0.00           C  
ATOM    140  HD2 ARG     9       1.603  -8.245   1.309  1.00  0.00           H  
ATOM    141  HD3 ARG     9       1.470  -9.187   2.823  1.00  0.00           H  
ATOM    142  NE  ARG     9       2.486 -10.180   1.165  1.00  0.00           N  
ATOM    143  HE  ARG     9       2.858 -10.925   1.737  1.00  0.00           H  
ATOM    144  CZ  ARG     9       2.910 -10.179  -0.095  1.00  0.00           C  
ATOM    145  NH1 ARG     9       2.317  -9.470  -1.016  1.00  0.00           N  
ATOM    146 HH11 ARG     9       1.398  -9.094  -0.832  1.00  0.00           H  
ATOM    147 HH12 ARG     9       2.634  -9.539  -1.972  1.00  0.00           H  
ATOM    148  NH2 ARG     9       3.882 -10.954  -0.392  1.00  0.00           N  
ATOM    149 HH21 ARG     9       4.055 -11.644   0.324  1.00  0.00           H  
ATOM    150 HH22 ARG     9       4.124 -11.059  -1.367  1.00  0.00           H  
ATOM    151  C   ARG     9      -0.098 -13.557   2.014  1.00  0.00           C  
ATOM    152  O   ARG     9      -1.011 -14.372   2.253  1.00  0.00           O  
ATOM    153  N   GLU    10       1.171 -13.880   2.260  1.00  0.00           N  
ATOM    154  H   GLU    10       1.910 -13.198   2.169  1.00  0.00           H  
ATOM    155  CA  GLU    10       1.626 -14.973   3.177  1.00  0.00           C  
ATOM    156  HA  GLU    10       1.043 -15.854   2.908  1.00  0.00           H  
ATOM    157  CB  GLU    10       3.195 -15.240   3.010  1.00  0.00           C  
ATOM    158  HB2 GLU    10       3.263 -16.158   3.594  1.00  0.00           H  
ATOM    159  HB3 GLU    10       3.435 -15.326   1.950  1.00  0.00           H  
ATOM    160  CG  GLU    10       4.170 -14.190   3.545  1.00  0.00           C  
ATOM    161  HG2 GLU    10       4.169 -14.111   4.632  1.00  0.00           H  
ATOM    162  HG3 GLU    10       5.151 -14.536   3.220  1.00  0.00           H  
ATOM    163  CD  GLU    10       3.747 -12.822   3.012  1.00  0.00           C  
ATOM    164  OE1 GLU    10       3.804 -12.612   1.792  1.00  0.00           O  
ATOM    165  OE2 GLU    10       3.163 -12.048   3.741  1.00  0.00           O  
ATOM    166  C   GLU    10       1.252 -14.883   4.690  1.00  0.00           C  
ATOM    167  O   GLU    10       1.091 -15.888   5.318  1.00  0.00           O  
ATOM    168  N   LEU    11       1.259 -13.654   5.308  1.00  0.00           N  
ATOM    169  H   LEU    11       1.447 -12.837   4.745  1.00  0.00           H  
ATOM    170  CA  LEU    11       0.991 -13.410   6.740  1.00  0.00           C  
ATOM    171  HA  LEU    11       0.049 -13.898   6.988  1.00  0.00           H  
ATOM    172  CB  LEU    11       2.193 -13.961   7.568  1.00  0.00           C  
ATOM    173  HB2 LEU    11       2.302 -15.018   7.326  1.00  0.00           H  
ATOM    174  HB3 LEU    11       3.059 -13.405   7.207  1.00  0.00           H  
ATOM    175  CG  LEU    11       2.108 -13.851   9.107  1.00  0.00           C  
ATOM    176  HG  LEU    11       2.096 -12.771   9.253  1.00  0.00           H  
ATOM    177  CD1 LEU    11       0.867 -14.450   9.777  1.00  0.00           C  
ATOM    178 HD11 LEU    11      -0.065 -14.186   9.278  1.00  0.00           H  
ATOM    179 HD12 LEU    11       0.951 -15.534   9.703  1.00  0.00           H  
ATOM    180 HD13 LEU    11       0.803 -14.091  10.804  1.00  0.00           H  
ATOM    181  CD2 LEU    11       3.470 -14.225   9.744  1.00  0.00           C  
ATOM    182 HD21 LEU    11       3.504 -13.871  10.774  1.00  0.00           H  
ATOM    183 HD22 LEU    11       3.756 -15.277   9.758  1.00  0.00           H  
ATOM    184 HD23 LEU    11       4.317 -13.643   9.378  1.00  0.00           H  
ATOM    185  C   LEU    11       0.845 -11.973   7.073  1.00  0.00           C  
ATOM    186  O   LEU    11       0.112 -11.549   7.976  1.00  0.00           O  
ATOM    187  N   MET    12       1.394 -11.107   6.201  1.00  0.00           N  
ATOM    188  H   MET    12       1.919 -11.532   5.450  1.00  0.00           H  
ATOM    189  CA  MET    12       1.326  -9.677   6.251  1.00  0.00           C  
ATOM    190  HA  MET    12       1.246  -9.340   7.285  1.00  0.00           H  
ATOM    191  CB  MET    12       2.559  -9.058   5.616  1.00  0.00           C  
ATOM    192  HB2 MET    12       2.743  -9.448   4.615  1.00  0.00           H  
ATOM    193  HB3 MET    12       2.402  -7.982   5.532  1.00  0.00           H  
ATOM    194  CG  MET    12       3.759  -9.337   6.472  1.00  0.00           C  
ATOM    195  HG2 MET    12       3.816 -10.424   6.528  1.00  0.00           H  
ATOM    196  HG3 MET    12       4.579  -8.977   5.851  1.00  0.00           H  
ATOM    197  SD  MET    12       3.910  -8.536   8.074  1.00  0.00           S  
ATOM    198  CE  MET    12       5.376  -9.527   8.691  1.00  0.00           C  
ATOM    199  HE1 MET    12       6.301  -8.978   8.514  1.00  0.00           H  
ATOM    200  HE2 MET    12       5.318  -9.606   9.776  1.00  0.00           H  
ATOM    201  HE3 MET    12       5.428 -10.512   8.225  1.00  0.00           H  
ATOM    202  C   MET    12       0.093  -9.134   5.586  1.00  0.00           C  
ATOM    203  O   MET    12      -0.720  -9.804   4.944  1.00  0.00           O  
ATOM    204  N   GLY    13      -0.132  -7.884   5.824  1.00  0.00           N  
ATOM    205  H   GLY    13       0.400  -7.477   6.580  1.00  0.00           H  
ATOM    206  CA  GLY    13      -1.118  -7.000   5.243  1.00  0.00           C  
ATOM    207  HA2 GLY    13      -0.891  -5.991   5.585  1.00  0.00           H  
ATOM    208  HA3 GLY    13      -0.995  -7.136   4.168  1.00  0.00           H  
ATOM    209  C   GLY    13      -2.451  -7.333   5.847  1.00  0.00           C  
ATOM    210  O   GLY    13      -2.725  -7.025   7.006  1.00  0.00           O  
ATOM    211  N   GLY    14      -3.341  -7.942   5.067  1.00  0.00           N  
ATOM    212  H   GLY    14      -3.109  -8.216   4.123  1.00  0.00           H  
ATOM    213  CA  GLY    14      -4.793  -8.129   5.338  1.00  0.00           C  
ATOM    214  HA2 GLY    14      -4.944  -7.838   6.377  1.00  0.00           H  
ATOM    215  HA3 GLY    14      -5.462  -7.542   4.709  1.00  0.00           H  
ATOM    216  C   GLY    14      -5.255  -9.611   5.135  1.00  0.00           C  
ATOM    217  O   GLY    14      -6.404  -9.859   4.819  1.00  0.00           O  
ATOM    218  N   ILE    15      -4.274 -10.590   5.226  1.00  0.00           N  
ATOM    219  H   ILE    15      -3.419 -10.491   5.754  1.00  0.00           H  
ATOM    220  CA  ILE    15      -4.749 -11.991   5.101  1.00  0.00           C  
ATOM    221  HA  ILE    15      -5.506 -12.148   4.332  1.00  0.00           H  
ATOM    222  CB  ILE    15      -3.581 -12.990   4.730  1.00  0.00           C  
ATOM    223  HB  ILE    15      -3.424 -12.963   3.652  1.00  0.00           H  
ATOM    224  CG2 ILE    15      -2.171 -12.750   5.249  1.00  0.00           C  
ATOM    225 HG21 ILE    15      -2.062 -11.690   5.479  1.00  0.00           H  
ATOM    226 HG22 ILE    15      -1.951 -13.283   6.174  1.00  0.00           H  
ATOM    227 HG23 ILE    15      -1.417 -12.988   4.500  1.00  0.00           H  
ATOM    228  CG1 ILE    15      -4.067 -14.415   4.858  1.00  0.00           C  
ATOM    229 HG12 ILE    15      -3.873 -14.755   5.876  1.00  0.00           H  
ATOM    230 HG13 ILE    15      -5.128 -14.460   4.612  1.00  0.00           H  
ATOM    231  CD1 ILE    15      -3.422 -15.478   3.985  1.00  0.00           C  
ATOM    232 HD11 ILE    15      -4.037 -16.376   4.047  1.00  0.00           H  
ATOM    233 HD12 ILE    15      -3.326 -15.132   2.956  1.00  0.00           H  
ATOM    234 HD13 ILE    15      -2.447 -15.827   4.325  1.00  0.00           H  
ATOM    235  C   ILE    15      -5.252 -12.242   6.512  1.00  0.00           C  
ATOM    236  O   ILE    15      -4.467 -12.429   7.403  1.00  0.00           O  
ATOM    237  N   GLY    16      -6.589 -12.376   6.637  1.00  0.00           N  
ATOM    238  H   GLY    16      -7.154 -12.097   5.847  1.00  0.00           H  
ATOM    239  CA  GLY    16      -7.290 -13.009   7.826  1.00  0.00           C  
ATOM    240  HA2 GLY    16      -8.298 -13.315   7.548  1.00  0.00           H  
ATOM    241  HA3 GLY    16      -6.799 -13.884   8.251  1.00  0.00           H  
ATOM    242  C   GLY    16      -7.503 -12.056   8.988  1.00  0.00           C  
ATOM    243  O   GLY    16      -8.549 -12.076   9.658  1.00  0.00           O  
ATOM    244  N   LYS    17      -6.499 -11.168   9.189  1.00  0.00           N  
ATOM    245  H   LYS    17      -5.651 -11.294   8.655  1.00  0.00           H  
ATOM    246  CA  LYS    17      -6.325 -10.050  10.135  1.00  0.00           C  
ATOM    247  HA  LYS    17      -7.324  -9.626  10.232  1.00  0.00           H  
ATOM    248  CB  LYS    17      -5.830 -10.623  11.505  1.00  0.00           C  
ATOM    249  HB2 LYS    17      -5.824  -9.874  12.297  1.00  0.00           H  
ATOM    250  HB3 LYS    17      -6.503 -11.383  11.903  1.00  0.00           H  
ATOM    251  CG  LYS    17      -4.360 -11.229  11.446  1.00  0.00           C  
ATOM    252  HG2 LYS    17      -3.733 -10.533  10.889  1.00  0.00           H  
ATOM    253  HG3 LYS    17      -4.005 -11.225  12.477  1.00  0.00           H  
ATOM    254  CD  LYS    17      -4.240 -12.647  10.872  1.00  0.00           C  
ATOM    255  HD2 LYS    17      -4.637 -13.247  11.691  1.00  0.00           H  
ATOM    256  HD3 LYS    17      -4.951 -12.871  10.078  1.00  0.00           H  
ATOM    257  CE  LYS    17      -2.854 -13.087  10.389  1.00  0.00           C  
ATOM    258  HE2 LYS    17      -2.188 -13.177  11.246  1.00  0.00           H  
ATOM    259  HE3 LYS    17      -2.818 -14.081   9.942  1.00  0.00           H  
ATOM    260  NZ  LYS    17      -2.325 -12.112   9.424  1.00  0.00           N  
ATOM    261  HZ1 LYS    17      -2.268 -11.208   9.871  1.00  0.00           H  
ATOM    262  HZ2 LYS    17      -1.373 -12.341   9.178  1.00  0.00           H  
ATOM    263  HZ3 LYS    17      -2.954 -12.070   8.635  1.00  0.00           H  
ATOM    264  C   LYS    17      -5.495  -8.980   9.587  1.00  0.00           C  
ATOM    265  O   LYS    17      -4.768  -9.280   8.602  1.00  0.00           O  
ATOM    266  N   THR    18      -5.473  -7.787  10.164  1.00  0.00           N  
ATOM    267  H   THR    18      -6.204  -7.549  10.819  1.00  0.00           H  
ATOM    268  CA  THR    18      -4.524  -6.712   9.832  1.00  0.00           C  
ATOM    269  HA  THR    18      -4.426  -6.669   8.747  1.00  0.00           H  
ATOM    270  CB  THR    18      -5.119  -5.437  10.260  1.00  0.00           C  
ATOM    271  HB  THR    18      -4.972  -5.196  11.313  1.00  0.00           H  
ATOM    272  CG2 THR    18      -4.585  -4.148   9.540  1.00  0.00           C  
ATOM    273 HG21 THR    18      -5.021  -3.297  10.063  1.00  0.00           H  
ATOM    274 HG22 THR    18      -3.509  -3.990   9.612  1.00  0.00           H  
ATOM    275 HG23 THR    18      -4.952  -4.255   8.519  1.00  0.00           H  
ATOM    276  OG1 THR    18      -6.470  -5.385  10.008  1.00  0.00           O  
ATOM    277  HG1 THR    18      -6.721  -4.601  10.501  1.00  0.00           H  
ATOM    278  C   THR    18      -3.182  -6.919  10.432  1.00  0.00           C  
ATOM    279  O   THR    18      -3.190  -7.346  11.569  1.00  0.00           O  
ATOM    280  N   MET    19      -2.086  -6.735   9.699  1.00  0.00           N  
ATOM    281  H   MET    19      -2.103  -6.632   8.695  1.00  0.00           H  
ATOM    282  CA  MET    19      -0.673  -6.977  10.131  1.00  0.00           C  
ATOM    283  HA  MET    19      -0.717  -6.796  11.205  1.00  0.00           H  
ATOM    284  CB  MET    19      -0.323  -8.424   9.977  1.00  0.00           C  
ATOM    285  HB2 MET    19      -1.182  -8.962   9.576  1.00  0.00           H  
ATOM    286  HB3 MET    19       0.408  -8.609   9.190  1.00  0.00           H  
ATOM    287  CG  MET    19       0.211  -9.081  11.235  1.00  0.00           C  
ATOM    288  HG2 MET    19       1.250  -8.776  11.355  1.00  0.00           H  
ATOM    289  HG3 MET    19      -0.297  -8.746  12.140  1.00  0.00           H  
ATOM    290  SD  MET    19       0.278 -10.879  10.938  1.00  0.00           S  
ATOM    291  CE  MET    19       1.730 -11.259  11.917  1.00  0.00           C  
ATOM    292  HE1 MET    19       1.523 -11.292  12.987  1.00  0.00           H  
ATOM    293  HE2 MET    19       2.116 -12.246  11.664  1.00  0.00           H  
ATOM    294  HE3 MET    19       2.512 -10.566  11.604  1.00  0.00           H  
ATOM    295  C   MET    19       0.358  -6.052   9.424  1.00  0.00           C  
ATOM    296  O   MET    19       0.616  -6.356   8.272  1.00  0.00           O  
TER   
END   
