# Supplementary material for: Prediction of Anticancer Peptides with High Efficacy and Low Toxicity by Hybrid Model Based on 3D Structure of Peptides
Source: Int J Mol Sci. 2021 May 26;22(11):5630. doi: 10.3390/ijms22115630 (PMC8198792; doi:10.3390/ijms22115630)
Supplement: Supplementary file 1 [file ijms-22-05630-s001.zip › Supplement2(Datasets)/ACPs(PDB)/D1/PDB(Negative)/(186)NL_satpdb12400.pdb]

ATOM      1  N   ILE     1      18.970  -2.344   1.149  1.00  0.00           N  
ATOM      2  H   ILE     1      19.389  -2.888   1.890  1.00  0.00           H  
ATOM      3  CA  ILE     1      17.576  -2.073   1.449  1.00  0.00           C  
ATOM      4  HA  ILE     1      17.317  -2.362   2.467  1.00  0.00           H  
ATOM      5  CB  ILE     1      17.219  -0.601   1.355  1.00  0.00           C  
ATOM      6  HB  ILE     1      16.153  -0.481   1.550  1.00  0.00           H  
ATOM      7  CG2 ILE     1      17.930   0.101   2.522  1.00  0.00           C  
ATOM      8 HG21 ILE     1      17.724   1.169   2.460  1.00  0.00           H  
ATOM      9 HG22 ILE     1      17.777  -0.271   3.535  1.00  0.00           H  
ATOM     10 HG23 ILE     1      19.014   0.034   2.431  1.00  0.00           H  
ATOM     11  CG1 ILE     1      17.468  -0.014  -0.052  1.00  0.00           C  
ATOM     12 HG12 ILE     1      18.538   0.042  -0.251  1.00  0.00           H  
ATOM     13 HG13 ILE     1      16.932  -0.710  -0.697  1.00  0.00           H  
ATOM     14  CD1 ILE     1      16.943   1.361  -0.296  1.00  0.00           C  
ATOM     15 HD11 ILE     1      15.890   1.352  -0.014  1.00  0.00           H  
ATOM     16 HD12 ILE     1      17.495   2.108   0.275  1.00  0.00           H  
ATOM     17 HD13 ILE     1      17.130   1.641  -1.333  1.00  0.00           H  
ATOM     18  C   ILE     1      16.671  -2.989   0.652  1.00  0.00           C  
ATOM     19  O   ILE     1      15.454  -2.983   0.724  1.00  0.00           O  
ATOM     20  N   ALA     2      17.262  -3.861  -0.244  1.00  0.00           N  
ATOM     21  H   ALA     2      18.272  -3.858  -0.218  1.00  0.00           H  
ATOM     22  CA  ALA     2      16.640  -4.758  -1.204  1.00  0.00           C  
ATOM     23  HA  ALA     2      15.896  -4.226  -1.796  1.00  0.00           H  
ATOM     24  CB  ALA     2      17.685  -5.318  -2.164  1.00  0.00           C  
ATOM     25  HB1 ALA     2      18.337  -6.045  -1.680  1.00  0.00           H  
ATOM     26  HB2 ALA     2      17.181  -5.672  -3.063  1.00  0.00           H  
ATOM     27  HB3 ALA     2      18.375  -4.624  -2.645  1.00  0.00           H  
ATOM     28  C   ALA     2      15.711  -5.881  -0.594  1.00  0.00           C  
ATOM     29  O   ALA     2      14.695  -6.247  -1.225  1.00  0.00           O  
ATOM     30  N   SER     3      15.939  -6.359   0.664  1.00  0.00           N  
ATOM     31  H   SER     3      16.593  -5.950   1.316  1.00  0.00           H  
ATOM     32  CA  SER     3      15.270  -7.609   1.150  1.00  0.00           C  
ATOM     33  HA  SER     3      15.410  -8.375   0.387  1.00  0.00           H  
ATOM     34  CB  SER     3      15.881  -8.128   2.435  1.00  0.00           C  
ATOM     35  HB2 SER     3      16.957  -8.139   2.266  1.00  0.00           H  
ATOM     36  HB3 SER     3      15.719  -7.424   3.251  1.00  0.00           H  
ATOM     37  OG  SER     3      15.461  -9.421   2.647  1.00  0.00           O  
ATOM     38  HG  SER     3      14.984  -9.425   3.480  1.00  0.00           H  
ATOM     39  C   SER     3      13.774  -7.461   1.372  1.00  0.00           C  
ATOM     40  O   SER     3      13.252  -6.411   1.773  1.00  0.00           O  
ATOM     41  N   LYS     4      13.001  -8.578   1.151  1.00  0.00           N  
ATOM     42  H   LYS     4      13.531  -9.432   1.049  1.00  0.00           H  
ATOM     43  CA  LYS     4      11.593  -8.760   1.347  1.00  0.00           C  
ATOM     44  HA  LYS     4      11.121  -7.778   1.354  1.00  0.00           H  
ATOM     45  CB  LYS     4      10.992  -9.320   0.030  1.00  0.00           C  
ATOM     46  HB2 LYS     4       9.952  -8.994   0.028  1.00  0.00           H  
ATOM     47  HB3 LYS     4      11.393  -8.852  -0.869  1.00  0.00           H  
ATOM     48  CG  LYS     4      11.097 -10.865  -0.259  1.00  0.00           C  
ATOM     49  HG2 LYS     4      10.392 -11.432   0.347  1.00  0.00           H  
ATOM     50  HG3 LYS     4      10.636 -11.049  -1.229  1.00  0.00           H  
ATOM     51  CD  LYS     4      12.549 -11.539  -0.186  1.00  0.00           C  
ATOM     52  HD2 LYS     4      13.137 -11.258  -1.060  1.00  0.00           H  
ATOM     53  HD3 LYS     4      13.084 -11.226   0.711  1.00  0.00           H  
ATOM     54  CE  LYS     4      12.469 -13.064   0.022  1.00  0.00           C  
ATOM     55  HE2 LYS     4      11.767 -13.374  -0.753  1.00  0.00           H  
ATOM     56  HE3 LYS     4      13.427 -13.484  -0.285  1.00  0.00           H  
ATOM     57  NZ  LYS     4      12.199 -13.572   1.423  1.00  0.00           N  
ATOM     58  HZ1 LYS     4      11.965 -14.552   1.350  1.00  0.00           H  
ATOM     59  HZ2 LYS     4      13.020 -13.569   2.012  1.00  0.00           H  
ATOM     60  HZ3 LYS     4      11.396 -13.155   1.871  1.00  0.00           H  
ATOM     61  C   LYS     4      11.355  -9.662   2.619  1.00  0.00           C  
ATOM     62  O   LYS     4      12.270 -10.412   3.065  1.00  0.00           O  
ATOM     63  N   PHE     5      10.031  -9.764   2.997  1.00  0.00           N  
ATOM     64  H   PHE     5       9.365  -9.076   2.674  1.00  0.00           H  
ATOM     65  CA  PHE     5       9.572 -10.605   4.031  1.00  0.00           C  
ATOM     66  HA  PHE     5      10.183 -10.418   4.914  1.00  0.00           H  
ATOM     67  CB  PHE     5       8.173 -10.176   4.492  1.00  0.00           C  
ATOM     68  HB2 PHE     5       8.077  -9.101   4.648  1.00  0.00           H  
ATOM     69  HB3 PHE     5       7.470 -10.427   3.698  1.00  0.00           H  
ATOM     70  CG  PHE     5       7.600 -10.933   5.635  1.00  0.00           C  
ATOM     71  CD1 PHE     5       6.204 -11.197   5.624  1.00  0.00           C  
ATOM     72  HD1 PHE     5       5.709 -11.103   4.669  1.00  0.00           H  
ATOM     73  CE1 PHE     5       5.432 -11.521   6.714  1.00  0.00           C  
ATOM     74  HE1 PHE     5       4.377 -11.751   6.692  1.00  0.00           H  
ATOM     75  CZ  PHE     5       6.078 -11.594   7.946  1.00  0.00           C  
ATOM     76  HZ  PHE     5       5.440 -11.827   8.786  1.00  0.00           H  
ATOM     77  CE2 PHE     5       7.519 -11.396   8.015  1.00  0.00           C  
ATOM     78  HE2 PHE     5       8.064 -11.455   8.946  1.00  0.00           H  
ATOM     79  CD2 PHE     5       8.258 -10.993   6.885  1.00  0.00           C  
ATOM     80  HD2 PHE     5       9.305 -10.761   7.010  1.00  0.00           H  
ATOM     81  C   PHE     5       9.481 -12.076   3.626  1.00  0.00           C  
ATOM     82  O   PHE     5       9.550 -12.441   2.466  1.00  0.00           O  
ATOM     83  N   ILE     6       9.403 -12.922   4.672  1.00  0.00           N  
ATOM     84  H   ILE     6       9.413 -12.426   5.553  1.00  0.00           H  
ATOM     85  CA  ILE     6       9.179 -14.395   4.637  1.00  0.00           C  
ATOM     86  HA  ILE     6       8.791 -14.727   5.600  1.00  0.00           H  
ATOM     87  CB  ILE     6       8.264 -14.992   3.502  1.00  0.00           C  
ATOM     88  HB  ILE     6       8.706 -14.844   2.516  1.00  0.00           H  
ATOM     89  CG2 ILE     6       8.022 -16.524   3.656  1.00  0.00           C  
ATOM     90 HG21 ILE     6       7.121 -16.601   3.049  1.00  0.00           H  
ATOM     91 HG22 ILE     6       8.809 -17.184   3.291  1.00  0.00           H  
ATOM     92 HG23 ILE     6       7.812 -16.810   4.687  1.00  0.00           H  
ATOM     93  CG1 ILE     6       6.835 -14.340   3.465  1.00  0.00           C  
ATOM     94 HG12 ILE     6       7.034 -13.271   3.395  1.00  0.00           H  
ATOM     95 HG13 ILE     6       6.331 -14.651   2.549  1.00  0.00           H  
ATOM     96  CD1 ILE     6       5.876 -14.641   4.596  1.00  0.00           C  
ATOM     97 HD11 ILE     6       5.477 -15.647   4.461  1.00  0.00           H  
ATOM     98 HD12 ILE     6       6.385 -14.615   5.560  1.00  0.00           H  
ATOM     99 HD13 ILE     6       5.053 -13.928   4.645  1.00  0.00           H  
ATOM    100  C   ILE     6      10.453 -15.139   4.540  1.00  0.00           C  
ATOM    101  O   ILE     6      11.228 -14.880   3.557  1.00  0.00           O  
ATOM    102  N   CYS     7      10.787 -16.072   5.446  1.00  0.00           N  
ATOM    103  H   CYS     7      10.090 -16.485   6.049  1.00  0.00           H  
ATOM    104  CA  CYS     7      12.140 -16.751   5.654  1.00  0.00           C  
ATOM    105  HA  CYS     7      12.131 -17.420   6.515  1.00  0.00           H  
ATOM    106  CB  CYS     7      12.454 -17.650   4.439  1.00  0.00           C  
ATOM    107  HB2 CYS     7      12.390 -17.136   3.480  1.00  0.00           H  
ATOM    108  HB3 CYS     7      13.447 -18.088   4.539  1.00  0.00           H  
ATOM    109  SG  CYS     7      11.164 -18.913   4.388  1.00  0.00           S  
ATOM    110  HG  CYS     7      11.735 -19.650   5.345  1.00  0.00           H  
ATOM    111  C   CYS     7      13.356 -15.804   6.054  1.00  0.00           C  
ATOM    112  O   CYS     7      14.240 -16.212   6.866  1.00  0.00           O  
ATOM    113  N   THR     8      13.344 -14.654   5.422  1.00  0.00           N  
ATOM    114  H   THR     8      12.679 -14.501   4.677  1.00  0.00           H  
ATOM    115  CA  THR     8      14.336 -13.557   5.588  1.00  0.00           C  
ATOM    116  HA  THR     8      15.047 -13.851   6.360  1.00  0.00           H  
ATOM    117  CB  THR     8      15.033 -13.190   4.275  1.00  0.00           C  
ATOM    118  HB  THR     8      15.742 -12.376   4.427  1.00  0.00           H  
ATOM    119  CG2 THR     8      15.845 -14.356   3.757  1.00  0.00           C  
ATOM    120 HG21 THR     8      15.230 -15.253   3.683  1.00  0.00           H  
ATOM    121 HG22 THR     8      16.170 -14.191   2.730  1.00  0.00           H  
ATOM    122 HG23 THR     8      16.785 -14.439   4.303  1.00  0.00           H  
ATOM    123  OG1 THR     8      14.038 -12.817   3.407  1.00  0.00           O  
ATOM    124  HG1 THR     8      13.671 -12.005   3.763  1.00  0.00           H  
ATOM    125  C   THR     8      13.485 -12.301   6.075  1.00  0.00           C  
ATOM    126  O   THR     8      12.287 -12.227   5.763  1.00  0.00           O  
ATOM    127  N   PRO     9      14.148 -11.392   6.828  1.00  0.00           N  
ATOM    128  CD  PRO     9      15.499 -11.627   7.471  1.00  0.00           C  
ATOM    129  HD2 PRO     9      16.246 -11.921   6.735  1.00  0.00           H  
ATOM    130  HD3 PRO     9      15.374 -12.363   8.265  1.00  0.00           H  
ATOM    131  CG  PRO     9      15.833 -10.274   8.134  1.00  0.00           C  
ATOM    132  HG2 PRO     9      16.419 -10.360   9.049  1.00  0.00           H  
ATOM    133  HG3 PRO     9      16.434  -9.747   7.394  1.00  0.00           H  
ATOM    134  CB  PRO     9      14.537  -9.561   8.365  1.00  0.00           C  
ATOM    135  HB2 PRO     9      14.626  -8.483   8.502  1.00  0.00           H  
ATOM    136  HB3 PRO     9      14.127  -9.861   9.329  1.00  0.00           H  
ATOM    137  CA  PRO     9      13.618 -10.074   7.199  1.00  0.00           C  
ATOM    138  HA  PRO     9      12.603 -10.084   7.596  1.00  0.00           H  
ATOM    139  C   PRO     9      13.604  -9.172   5.975  1.00  0.00           C  
ATOM    140  O   PRO     9      14.450  -9.312   5.096  1.00  0.00           O  
ATOM    141  N   GLY    10      12.717  -8.137   5.915  1.00  0.00           N  
ATOM    142  H   GLY    10      12.118  -7.913   6.697  1.00  0.00           H  
ATOM    143  CA  GLY    10      12.584  -7.200   4.825  1.00  0.00           C  
ATOM    144  HA2 GLY    10      13.020  -7.699   3.959  1.00  0.00           H  
ATOM    145  HA3 GLY    10      11.516  -7.198   4.608  1.00  0.00           H  
ATOM    146  C   GLY    10      13.075  -5.689   5.050  1.00  0.00           C  
ATOM    147  O   GLY    10      13.356  -5.316   6.189  1.00  0.00           O  
ATOM    148  N   CYS    11      12.724  -4.835   4.133  1.00  0.00           N  
ATOM    149  H   CYS    11      12.396  -5.243   3.270  1.00  0.00           H  
ATOM    150  CA  CYS    11      12.726  -3.326   4.263  1.00  0.00           C  
ATOM    151  HA  CYS    11      12.589  -3.071   5.314  1.00  0.00           H  
ATOM    152  CB  CYS    11      14.115  -2.876   3.897  1.00  0.00           C  
ATOM    153  HB2 CYS    11      14.872  -3.464   4.417  1.00  0.00           H  
ATOM    154  HB3 CYS    11      14.281  -2.905   2.820  1.00  0.00           H  
ATOM    155  SG  CYS    11      14.272  -1.168   4.513  1.00  0.00           S  
ATOM    156  HG  CYS    11      15.607  -1.199   4.469  1.00  0.00           H  
ATOM    157  C   CYS    11      11.694  -2.662   3.427  1.00  0.00           C  
ATOM    158  O   CYS    11      11.861  -2.746   2.199  1.00  0.00           O  
ATOM    159  N   ALA    12      10.610  -2.197   4.012  1.00  0.00           N  
ATOM    160  H   ALA    12      10.594  -2.358   5.009  1.00  0.00           H  
ATOM    161  CA  ALA    12       9.431  -1.556   3.332  1.00  0.00           C  
ATOM    162  HA  ALA    12       8.822  -1.032   4.069  1.00  0.00           H  
ATOM    163  CB  ALA    12       9.900  -0.526   2.318  1.00  0.00           C  
ATOM    164  HB1 ALA    12      10.297  -1.032   1.438  1.00  0.00           H  
ATOM    165  HB2 ALA    12       9.094   0.078   1.903  1.00  0.00           H  
ATOM    166  HB3 ALA    12      10.580   0.220   2.728  1.00  0.00           H  
ATOM    167  C   ALA    12       8.513  -2.589   2.635  1.00  0.00           C  
ATOM    168  O   ALA    12       7.245  -2.557   2.751  1.00  0.00           O  
ATOM    169  N   LYS    13       9.106  -3.626   2.055  1.00  0.00           N  
ATOM    170  H   LYS    13      10.105  -3.665   2.196  1.00  0.00           H  
ATOM    171  CA  LYS    13       8.537  -4.761   1.273  1.00  0.00           C  
ATOM    172  HA  LYS    13       7.749  -4.387   0.620  1.00  0.00           H  
ATOM    173  CB  LYS    13       9.663  -5.362   0.383  1.00  0.00           C  
ATOM    174  HB2 LYS    13      10.540  -5.709   0.930  1.00  0.00           H  
ATOM    175  HB3 LYS    13       9.140  -6.227  -0.024  1.00  0.00           H  
ATOM    176  CG  LYS    13       9.968  -4.479  -0.861  1.00  0.00           C  
ATOM    177  HG2 LYS    13       9.160  -4.675  -1.567  1.00  0.00           H  
ATOM    178  HG3 LYS    13       9.952  -3.422  -0.594  1.00  0.00           H  
ATOM    179  CD  LYS    13      11.228  -4.844  -1.682  1.00  0.00           C  
ATOM    180  HD2 LYS    13      11.516  -5.873  -1.468  1.00  0.00           H  
ATOM    181  HD3 LYS    13      11.064  -4.755  -2.756  1.00  0.00           H  
ATOM    182  CE  LYS    13      12.442  -3.907  -1.346  1.00  0.00           C  
ATOM    183  HE2 LYS    13      13.321  -4.116  -1.955  1.00  0.00           H  
ATOM    184  HE3 LYS    13      12.247  -2.835  -1.311  1.00  0.00           H  
ATOM    185  NZ  LYS    13      12.965  -4.154  -0.029  1.00  0.00           N  
ATOM    186  HZ1 LYS    13      12.401  -4.829   0.468  1.00  0.00           H  
ATOM    187  HZ2 LYS    13      13.869  -4.603  -0.042  1.00  0.00           H  
ATOM    188  HZ3 LYS    13      13.101  -3.315   0.516  1.00  0.00           H  
ATOM    189  C   LYS    13       7.820  -5.822   2.164  1.00  0.00           C  
ATOM    190  O   LYS    13       8.092  -7.036   2.118  1.00  0.00           O  
ATOM    191  N   THR    14       6.890  -5.313   2.991  1.00  0.00           N  
ATOM    192  H   THR    14       6.583  -4.404   2.675  1.00  0.00           H  
ATOM    193  CA  THR    14       6.179  -5.928   4.129  1.00  0.00           C  
ATOM    194  HA  THR    14       5.562  -5.171   4.613  1.00  0.00           H  
ATOM    195  CB  THR    14       5.223  -7.104   3.805  1.00  0.00           C  
ATOM    196  HB  THR    14       4.807  -7.425   4.760  1.00  0.00           H  
ATOM    197  CG2 THR    14       4.034  -6.653   2.908  1.00  0.00           C  
ATOM    198 HG21 THR    14       4.527  -6.296   2.004  1.00  0.00           H  
ATOM    199 HG22 THR    14       3.394  -7.460   2.553  1.00  0.00           H  
ATOM    200 HG23 THR    14       3.389  -5.911   3.379  1.00  0.00           H  
ATOM    201  OG1 THR    14       5.927  -8.187   3.117  1.00  0.00           O  
ATOM    202  HG1 THR    14       6.702  -7.834   2.674  1.00  0.00           H  
ATOM    203  C   THR    14       7.203  -6.544   5.219  1.00  0.00           C  
ATOM    204  O   THR    14       8.423  -6.662   4.954  1.00  0.00           O  
ATOM    205  N   GLY    15       6.698  -6.918   6.408  1.00  0.00           N  
ATOM    206  H   GLY    15       5.710  -7.035   6.581  1.00  0.00           H  
ATOM    207  CA  GLY    15       7.448  -7.423   7.539  1.00  0.00           C  
ATOM    208  HA2 GLY    15       6.707  -7.862   8.207  1.00  0.00           H  
ATOM    209  HA3 GLY    15       8.252  -8.117   7.293  1.00  0.00           H  
ATOM    210  C   GLY    15       8.141  -6.351   8.398  1.00  0.00           C  
ATOM    211  O   GLY    15       7.836  -6.191   9.560  1.00  0.00           O  
ATOM    212  N   SER    16       9.163  -5.716   7.835  1.00  0.00           N  
ATOM    213  H   SER    16       9.447  -6.018   6.914  1.00  0.00           H  
ATOM    214  CA  SER    16      10.087  -4.837   8.647  1.00  0.00           C  
ATOM    215  HA  SER    16       9.558  -4.425   9.506  1.00  0.00           H  
ATOM    216  CB  SER    16      11.183  -5.729   9.188  1.00  0.00           C  
ATOM    217  HB2 SER    16      12.001  -5.234   9.712  1.00  0.00           H  
ATOM    218  HB3 SER    16      10.745  -6.453   9.875  1.00  0.00           H  
ATOM    219  OG  SER    16      11.734  -6.411   8.087  1.00  0.00           O  
ATOM    220  HG  SER    16      12.394  -5.876   7.640  1.00  0.00           H  
ATOM    221  C   SER    16      10.752  -3.650   7.910  1.00  0.00           C  
ATOM    222  O   SER    16      10.604  -3.385   6.702  1.00  0.00           O  
ATOM    223  N   PHE    17      11.578  -2.825   8.632  1.00  0.00           N  
ATOM    224  H   PHE    17      11.548  -3.023   9.621  1.00  0.00           H  
ATOM    225  CA  PHE    17      12.688  -1.979   8.126  1.00  0.00           C  
ATOM    226  HA  PHE    17      12.717  -1.827   7.047  1.00  0.00           H  
ATOM    227  CB  PHE    17      12.455  -0.615   8.711  1.00  0.00           C  
ATOM    228  HB2 PHE    17      11.458  -0.317   8.387  1.00  0.00           H  
ATOM    229  HB3 PHE    17      12.330  -0.550   9.791  1.00  0.00           H  
ATOM    230  CG  PHE    17      13.357   0.449   8.107  1.00  0.00           C  
ATOM    231  CD1 PHE    17      14.535   0.837   8.777  1.00  0.00           C  
ATOM    232  HD1 PHE    17      14.732   0.247   9.660  1.00  0.00           H  
ATOM    233  CE1 PHE    17      15.456   1.766   8.293  1.00  0.00           C  
ATOM    234  HE1 PHE    17      16.312   2.195   8.791  1.00  0.00           H  
ATOM    235  CZ  PHE    17      15.083   2.292   7.058  1.00  0.00           C  
ATOM    236  HZ  PHE    17      15.700   3.055   6.607  1.00  0.00           H  
ATOM    237  CE2 PHE    17      13.901   2.024   6.419  1.00  0.00           C  
ATOM    238  HE2 PHE    17      13.647   2.626   5.559  1.00  0.00           H  
ATOM    239  CD2 PHE    17      13.087   0.940   6.875  1.00  0.00           C  
ATOM    240  HD2 PHE    17      12.176   0.602   6.404  1.00  0.00           H  
ATOM    241  C   PHE    17      13.966  -2.657   8.539  1.00  0.00           C  
ATOM    242  O   PHE    17      14.235  -2.933   9.667  1.00  0.00           O  
ATOM    243  N   ASN    18      14.837  -2.789   7.532  1.00  0.00           N  
ATOM    244  H   ASN    18      14.560  -2.387   6.648  1.00  0.00           H  
ATOM    245  CA  ASN    18      16.221  -3.214   7.728  1.00  0.00           C  
ATOM    246  HA  ASN    18      16.511  -2.809   8.697  1.00  0.00           H  
ATOM    247  CB  ASN    18      16.312  -4.745   7.913  1.00  0.00           C  
ATOM    248  HB2 ASN    18      15.313  -5.139   8.095  1.00  0.00           H  
ATOM    249  HB3 ASN    18      16.666  -5.203   6.989  1.00  0.00           H  
ATOM    250  CG  ASN    18      17.215  -5.126   9.129  1.00  0.00           C  
ATOM    251  OD1 ASN    18      18.429  -4.996   9.034  1.00  0.00           O  
ATOM    252  ND2 ASN    18      16.717  -5.495  10.293  1.00  0.00           N  
ATOM    253 HD21 ASN    18      17.374  -5.554  11.059  1.00  0.00           H  
ATOM    254 HD22 ASN    18      15.713  -5.439  10.377  1.00  0.00           H  
ATOM    255  C   ASN    18      17.322  -2.837   6.671  1.00  0.00           C  
ATOM    256  O   ASN    18      17.053  -2.302   5.619  1.00  0.00           O  
ATOM    257  N   SER    19      18.590  -2.924   7.067  1.00  0.00           N  
ATOM    258  H   SER    19      18.902  -3.271   7.963  1.00  0.00           H  
ATOM    259  CA  SER    19      19.657  -2.684   6.063  1.00  0.00           C  
ATOM    260  HA  SER    19      19.487  -1.834   5.402  1.00  0.00           H  
ATOM    261  CB  SER    19      20.975  -2.456   6.889  1.00  0.00           C  
ATOM    262  HB2 SER    19      21.851  -2.583   6.253  1.00  0.00           H  
ATOM    263  HB3 SER    19      20.931  -1.421   7.228  1.00  0.00           H  
ATOM    264  OG  SER    19      20.986  -3.297   8.002  1.00  0.00           O  
ATOM    265  HG  SER    19      21.744  -3.117   8.563  1.00  0.00           H  
ATOM    266  C   SER    19      19.865  -3.882   5.139  1.00  0.00           C  
ATOM    267  O   SER    19      20.475  -3.783   4.153  1.00  0.00           O  
ATOM    268  N   TYR    20      19.267  -5.002   5.485  1.00  0.00           N  
ATOM    269  H   TYR    20      18.753  -4.971   6.354  1.00  0.00           H  
ATOM    270  CA  TYR    20      19.572  -6.311   4.913  1.00  0.00           C  
ATOM    271  HA  TYR    20      20.655  -6.359   5.030  1.00  0.00           H  
ATOM    272  CB  TYR    20      18.901  -7.417   5.718  1.00  0.00           C  
ATOM    273  HB2 TYR    20      19.235  -7.313   6.751  1.00  0.00           H  
ATOM    274  HB3 TYR    20      17.843  -7.158   5.706  1.00  0.00           H  
ATOM    275  CG  TYR    20      19.073  -8.856   5.184  1.00  0.00           C  
ATOM    276  CD1 TYR    20      17.940  -9.493   4.668  1.00  0.00           C  
ATOM    277  HD1 TYR    20      17.001  -8.961   4.635  1.00  0.00           H  
ATOM    278  CE1 TYR    20      18.120 -10.797   4.105  1.00  0.00           C  
ATOM    279  HE1 TYR    20      17.232 -11.291   3.739  1.00  0.00           H  
ATOM    280  CZ  TYR    20      19.418 -11.411   4.135  1.00  0.00           C  
ATOM    281  OH  TYR    20      19.480 -12.712   3.704  1.00  0.00           O  
ATOM    282  HH  TYR    20      18.735 -12.949   3.147  1.00  0.00           H  
ATOM    283  CE2 TYR    20      20.516 -10.760   4.580  1.00  0.00           C  
ATOM    284  HE2 TYR    20      21.475 -11.251   4.658  1.00  0.00           H  
ATOM    285  CD2 TYR    20      20.378  -9.479   5.131  1.00  0.00           C  
ATOM    286  HD2 TYR    20      21.300  -9.038   5.480  1.00  0.00           H  
ATOM    287  C   TYR    20      19.141  -6.428   3.461  1.00  0.00           C  
ATOM    288  O   TYR    20      18.086  -5.986   3.057  1.00  0.00           O  
ATOM    289  N   CYS    21      20.063  -6.864   2.598  1.00  0.00           N  
ATOM    290  H   CYS    21      20.955  -7.005   3.051  1.00  0.00           H  
ATOM    291  CA  CYS    21      19.936  -6.969   1.165  1.00  0.00           C  
ATOM    292  HA  CYS    21      19.331  -6.140   0.797  1.00  0.00           H  
ATOM    293  CB  CYS    21      21.385  -6.888   0.604  1.00  0.00           C  
ATOM    294  HB2 CYS    21      21.412  -7.077  -0.469  1.00  0.00           H  
ATOM    295  HB3 CYS    21      21.709  -5.861   0.772  1.00  0.00           H  
ATOM    296  SG  CYS    21      22.598  -7.938   1.465  1.00  0.00           S  
ATOM    297  HG  CYS    21      23.747  -7.656   0.843  1.00  0.00           H  
ATOM    298  C   CYS    21      19.192  -8.230   0.628  1.00  0.00           C  
ATOM    299  O   CYS    21      18.166  -8.168  -0.125  1.00  0.00           O  
ATOM    300  N   CYS    22      19.662  -9.389   0.952  1.00  0.00           N  
ATOM    301  H   CYS    22      20.560  -9.374   1.414  1.00  0.00           H  
ATOM    302  CA  CYS    22      19.252 -10.666   0.503  1.00  0.00           C  
ATOM    303  HA  CYS    22      18.989 -10.715  -0.553  1.00  0.00           H  
ATOM    304  CB  CYS    22      20.389 -11.651   0.809  1.00  0.00           C  
ATOM    305  HB2 CYS    22      20.820 -11.525   1.802  1.00  0.00           H  
ATOM    306  HB3 CYS    22      20.136 -12.706   0.701  1.00  0.00           H  
ATOM    307  SG  CYS    22      21.578 -11.417  -0.580  1.00  0.00           S  
ATOM    308  HG  CYS    22      21.363 -12.698  -0.895  1.00  0.00           H  
ATOM    309  C   CYS    22      17.920 -11.045   1.107  1.00  0.00           C  
ATOM    310  O   CYS    22      17.684 -12.259   1.185  1.00  0.00           O  
TER   
END   
