# Supplementary material for: Prediction of Anticancer Peptides with High Efficacy and Low Toxicity by Hybrid Model Based on 3D Structure of Peptides
Source: Int J Mol Sci. 2021 May 26;22(11):5630. doi: 10.3390/ijms22115630 (PMC8198792; doi:10.3390/ijms22115630)
Supplement: Supplementary file 1 [file ijms-22-05630-s001.zip › Supplement2(Datasets)/ACPs(PDB)/D1/PDB(Negative)/(187)NL_satpdb12410.pdb]

EXPDTA    THEORETICAL MODEL, MODELLER 9.13 2015/09/21 00:52:46
REMARK   6 MODELLER OBJECTIVE FUNCTION:      1324.0164
REMARK   6 MODELLER BEST TEMPLATE % SEQ ID:  52.778
ATOM      1  N   ASP     1       3.302  -0.490  26.086  1.00131.76           N
ATOM      2  CA  ASP     1       4.292   0.182  25.211  1.00131.76           C
ATOM      3  CB  ASP     1       4.335  -0.470  23.823  1.00131.76           C
ATOM      4  CG  ASP     1       4.994  -1.828  23.954  1.00131.76           C
ATOM      5  OD1 ASP     1       5.728  -2.035  24.956  1.00131.76           O
ATOM      6  OD2 ASP     1       4.772  -2.677  23.048  1.00131.76           O
ATOM      7  C   ASP     1       3.920   1.609  25.016  1.00131.76           C
ATOM      8  O   ASP     1       3.200   2.196  25.820  1.00131.76           O
ATOM      9  N   GLN     2       4.424   2.205  23.923  1.00299.31           N
ATOM     10  CA  GLN     2       4.096   3.558  23.627  1.00299.31           C
ATOM     11  CB  GLN     2       5.089   4.211  22.652  1.00299.31           C
ATOM     12  CG  GLN     2       4.845   5.697  22.396  1.00299.31           C
ATOM     13  CD  GLN     2       6.178   6.292  21.964  1.00299.31           C
ATOM     14  OE1 GLN     2       7.059   6.526  22.790  1.00299.31           O
ATOM     15  NE2 GLN     2       6.338   6.544  20.638  1.00299.31           N
ATOM     16  C   GLN     2       2.747   3.456  23.008  1.00299.31           C
ATOM     17  O   GLN     2       2.401   2.439  22.410  1.00299.31           O
ATOM     18  N   TYR     3       1.945   4.515  23.140  1.00424.21           N
ATOM     19  CA  TYR     3       0.557   4.447  22.804  1.00424.21           C
ATOM     20  CB  TYR     3       0.289   4.143  21.323  1.00424.21           C
ATOM     21  CG  TYR     3       1.001   5.193  20.551  1.00424.21           C
ATOM     22  CD1 TYR     3       0.424   6.423  20.335  1.00424.21           C
ATOM     23  CD2 TYR     3       2.261   4.947  20.062  1.00424.21           C
ATOM     24  CE1 TYR     3       1.097   7.390  19.625  1.00424.21           C
ATOM     25  CE2 TYR     3       2.936   5.910  19.352  1.00424.21           C
ATOM     26  CZ  TYR     3       2.352   7.133  19.126  1.00424.21           C
ATOM     27  OH  TYR     3       3.050   8.118  18.394  1.00424.21           O
ATOM     28  C   TYR     3       0.057   3.302  23.619  1.00424.21           C
ATOM     29  O   TYR     3       0.016   2.152  23.192  1.00424.21           O
ATOM     30  N   LYS     4      -0.404   3.632  24.827  1.00318.42           N
ATOM     31  CA  LYS     4      -0.817   2.683  25.809  1.00318.42           C
ATOM     32  CB  LYS     4       0.057   1.413  25.890  1.00318.42           C
ATOM     33  CG  LYS     4      -0.547   0.284  26.740  1.00318.42           C
ATOM     34  CD  LYS     4      -1.582  -0.589  26.016  1.00318.42           C
ATOM     35  CE  LYS     4      -2.860   0.128  25.569  1.00318.42           C
ATOM     36  NZ  LYS     4      -3.633  -0.762  24.671  1.00318.42           N
ATOM     37  C   LYS     4      -0.532   3.457  27.039  1.00318.42           C
ATOM     38  O   LYS     4      -1.423   3.861  27.781  1.00318.42           O
ATOM     39  N   CYS     5       0.774   3.687  27.266  1.00147.97           N
ATOM     40  CA  CYS     5       1.211   4.482  28.367  1.00147.97           C
ATOM     41  CB  CYS     5       2.731   4.385  28.571  1.00147.97           C
ATOM     42  SG  CYS     5       3.144   2.630  28.799  1.00147.97           S
ATOM     43  C   CYS     5       0.758   5.894  28.133  1.00147.97           C
ATOM     44  O   CYS     5       0.340   6.587  29.059  1.00147.97           O
ATOM     45  N   LEU     6       0.788   6.352  26.868  1.00110.55           N
ATOM     46  CA  LEU     6       0.434   7.714  26.584  1.00110.55           C
ATOM     47  CB  LEU     6       0.612   8.063  25.094  1.00110.55           C
ATOM     48  CG  LEU     6       0.629   9.576  24.784  1.00110.55           C
ATOM     49  CD1 LEU     6      -0.676  10.272  25.195  1.00110.55           C
ATOM     50  CD2 LEU     6       1.891  10.251  25.350  1.00110.55           C
ATOM     51  C   LEU     6      -1.007   7.921  26.940  1.00110.55           C
ATOM     52  O   LEU     6      -1.369   8.916  27.569  1.00110.55           O
ATOM     53  N   GLN     7      -1.870   6.969  26.543  1.00 93.38           N
ATOM     54  CA  GLN     7      -3.286   7.092  26.747  1.00 93.38           C
ATOM     55  CB  GLN     7      -4.081   6.026  25.982  1.00 93.38           C
ATOM     56  CG  GLN     7      -5.568   6.345  25.882  1.00 93.38           C
ATOM     57  CD  GLN     7      -6.173   5.337  24.926  1.00 93.38           C
ATOM     58  OE1 GLN     7      -6.340   4.167  25.269  1.00 93.38           O
ATOM     59  NE2 GLN     7      -6.499   5.797  23.688  1.00 93.38           N
ATOM     60  C   GLN     7      -3.605   6.996  28.208  1.00 93.38           C
ATOM     61  O   GLN     7      -4.519   7.660  28.696  1.00 93.38           O
ATOM     62  N   HIS     8      -2.853   6.149  28.934  1.00135.61           N
ATOM     63  CA  HIS     8      -3.036   5.894  30.335  1.00135.61           C
ATOM     64  ND1 HIS     8      -3.265   3.510  32.773  1.00135.61           N
ATOM     65  CG  HIS     8      -2.390   4.470  32.314  1.00135.61           C
ATOM     66  CB  HIS     8      -2.136   4.764  30.864  0.90135.61           C
ATOM     67  NE2 HIS     8      -2.373   4.470  34.572  1.00135.61           N
ATOM     68  CD2 HIS     8      -1.856   5.047  33.423  1.00135.61           C
ATOM     69  CE1 HIS     8      -3.214   3.553  34.129  1.00135.61           C
ATOM     70  C   HIS     8      -2.724   7.134  31.120  1.00135.61           C
ATOM     71  O   HIS     8      -3.235   7.309  32.224  1.00135.61           O
ATOM     72  N   GLY     9      -1.849   8.016  30.595  1.00 42.05           N
ATOM     73  CA  GLY     9      -1.544   9.214  31.327  1.00 42.05           C
ATOM     74  C   GLY     9      -0.192   9.083  31.947  1.00 42.05           C
ATOM     75  O   GLY     9       0.242   9.956  32.699  1.00 42.05           O
ATOM     76  N   GLY    10       0.512   7.974  31.661  1.00 38.69           N
ATOM     77  CA  GLY    10       1.829   7.822  32.196  1.00 38.69           C
ATOM     78  C   GLY    10       2.778   8.565  31.309  1.00 38.69           C
ATOM     79  O   GLY    10       2.390   9.124  30.283  1.00 38.69           O
ATOM     80  N   PHE    11       4.065   8.606  31.714  1.00183.34           N
ATOM     81  CA  PHE    11       5.072   9.233  30.912  1.00183.34           C
ATOM     82  CB  PHE    11       5.669  10.518  31.534  0.90183.34           C
ATOM     83  CG  PHE    11       6.016  10.291  32.971  1.00183.34           C
ATOM     84  CD1 PHE    11       7.192   9.700  33.367  0.75183.34           C
ATOM     85  CD2 PHE    11       5.135  10.702  33.947  1.00183.34           C
ATOM     86  CE1 PHE    11       7.463   9.520  34.706  1.00183.34           C
ATOM     87  CE2 PHE    11       5.401  10.527  35.287  1.00183.34           C
ATOM     88  CZ  PHE    11       6.573   9.928  35.672  1.00183.34           C
ATOM     89  C   PHE    11       6.150   8.234  30.630  1.00183.34           C
ATOM     90  O   PHE    11       6.530   7.449  31.495  1.00183.34           O
ATOM     91  N   CYS    12       6.649   8.227  29.376  1.00 69.04           N
ATOM     92  CA  CYS    12       7.679   7.306  28.991  1.00 69.04           C
ATOM     93  CB  CYS    12       7.690   7.015  27.479  1.00 69.04           C
ATOM     94  SG  CYS    12       6.141   6.263  26.889  1.00 69.04           S
ATOM     95  C   CYS    12       8.972   7.970  29.340  1.00 69.04           C
ATOM     96  O   CYS    12       9.236   9.090  28.903  1.00 69.04           O
ATOM     97  N   LEU    13       9.807   7.301  30.161  1.00 81.30           N
ATOM     98  CA  LEU    13      11.042   7.910  30.557  1.00 81.30           C
ATOM     99  CB  LEU    13      11.074   8.349  32.032  0.90 81.30           C
ATOM    100  CG  LEU    13      10.137   9.514  32.395  0.75 81.30           C
ATOM    101  CD1 LEU    13      10.267   9.862  33.885  1.00 81.30           C
ATOM    102  CD2 LEU    13      10.370  10.738  31.496  0.75 81.30           C
ATOM    103  C   LEU    13      12.164   6.935  30.398  1.00 81.30           C
ATOM    104  O   LEU    13      12.061   5.772  30.788  1.00 81.30           O
ATOM    105  N   ARG    14      13.256   7.399  29.763  1.00156.17           N
ATOM    106  CA  ARG    14      14.470   6.649  29.655  1.00156.17           C
ATOM    107  CB  ARG    14      15.488   7.342  28.739  1.00156.17           C
ATOM    108  CG  ARG    14      16.808   6.587  28.595  1.00156.17           C
ATOM    109  CD  ARG    14      17.910   7.445  27.972  1.00156.17           C
ATOM    110  NE  ARG    14      17.917   8.737  28.716  1.00156.17           N
ATOM    111  CZ  ARG    14      19.090   9.324  29.098  1.00156.17           C
ATOM    112  NH1 ARG    14      20.283   8.714  28.841  1.00156.17           N
ATOM    113  NH2 ARG    14      19.065  10.530  29.736  1.00156.17           N
ATOM    114  C   ARG    14      15.062   6.594  31.030  1.00156.17           C
ATOM    115  O   ARG    14      15.600   5.574  31.457  1.00156.17           O
ATOM    116  N   SER    15      14.963   7.725  31.758  1.00 42.16           N
ATOM    117  CA  SER    15      15.486   7.864  33.089  1.00 42.16           C
ATOM    118  CB  SER    15      15.522   9.325  33.570  1.00 42.16           C
ATOM    119  OG  SER    15      14.200   9.837  33.671  1.00 42.16           O
ATOM    120  C   SER    15      14.580   7.103  34.004  1.00 42.16           C
ATOM    121  O   SER    15      13.531   6.617  33.586  1.00 42.16           O
ATOM    122  N   SER    16      14.964   6.961  35.288  1.00 83.80           N
ATOM    123  CA  SER    16      14.164   6.161  36.172  1.00 83.80           C
ATOM    124  CB  SER    16      14.905   5.710  37.443  1.00 83.80           C
ATOM    125  OG  SER    16      14.109   4.781  38.163  1.00 83.80           O
ATOM    126  C   SER    16      12.928   6.911  36.562  1.00 83.80           C
ATOM    127  O   SER    16      12.841   8.131  36.424  1.00 83.80           O
ATOM    128  N   CYS    17      11.915   6.169  37.050  1.00 54.46           N
ATOM    129  CA  CYS    17      10.676   6.772  37.438  1.00 54.46           C
ATOM    130  CB  CYS    17       9.576   5.769  37.835  1.00 54.46           C
ATOM    131  SG  CYS    17       9.079   4.684  36.469  1.00 54.46           S
ATOM    132  C   CYS    17      10.946   7.585  38.653  1.00 54.46           C
ATOM    133  O   CYS    17      11.872   7.323  39.419  1.00 54.46           O
ATOM    134  N   PRO    18      10.130   8.579  38.829  1.00143.28           N
ATOM    135  CA  PRO    18      10.254   9.424  39.979  1.00143.28           C
ATOM    136  CD  PRO    18       9.542   9.272  37.696  1.00143.28           C
ATOM    137  CB  PRO    18       9.306  10.591  39.725  1.00143.28           C
ATOM    138  CG  PRO    18       9.276  10.702  38.189  1.00143.28           C
ATOM    139  C   PRO    18       9.934   8.587  41.174  1.00143.28           C
ATOM    140  O   PRO    18       9.261   7.569  41.029  1.00143.28           O
ATOM    141  N   SER    19      10.414   8.976  42.365  1.00 78.40           N
ATOM    142  CA  SER    19      10.247   8.133  43.514  1.00 78.40           C
ATOM    143  CB  SER    19      10.903   8.716  44.773  1.00 78.40           C
ATOM    144  OG  SER    19      12.312   8.731  44.610  1.00 78.40           O
ATOM    145  C   SER    19       8.799   7.913  43.815  1.00 78.40           C
ATOM    146  O   SER    19       8.403   6.809  44.186  1.00 78.40           O
ATOM    147  N   ASN    20       7.967   8.959  43.692  1.00 46.32           N
ATOM    148  CA  ASN    20       6.571   8.820  43.997  1.00 46.32           C
ATOM    149  CB  ASN    20       5.827  10.167  44.038  1.00 46.32           C
ATOM    150  CG  ASN    20       6.268  10.895  45.302  1.00 46.32           C
ATOM    151  OD1 ASN    20       6.836  10.293  46.213  1.00 46.32           O
ATOM    152  ND2 ASN    20       5.985  12.224  45.369  1.00 46.32           N
ATOM    153  C   ASN    20       5.923   7.940  42.970  1.00 46.32           C
ATOM    154  O   ASN    20       4.982   7.208  43.276  1.00 46.32           O
ATOM    155  N   THR    21       6.422   7.999  41.720  1.00 72.76           N
ATOM    156  CA  THR    21       5.853   7.319  40.588  1.00 72.76           C
ATOM    157  CB  THR    21       6.398   7.881  39.310  1.00 72.76           C
ATOM    158  OG1 THR    21       6.163   9.278  39.251  1.00 72.76           O
ATOM    159  CG2 THR    21       5.726   7.197  38.122  1.00 72.76           C
ATOM    160  C   THR    21       6.191   5.848  40.595  1.00 72.76           C
ATOM    161  O   THR    21       7.157   5.414  41.220  1.00 72.76           O
ATOM    162  N   LYS    22       5.366   5.035  39.897  1.00127.57           N
ATOM    163  CA  LYS    22       5.625   3.626  39.786  1.00127.57           C
ATOM    164  CB  LYS    22       4.653   2.732  40.577  1.00127.57           C
ATOM    165  CG  LYS    22       3.172   3.018  40.344  1.00127.57           C
ATOM    166  CD  LYS    22       2.275   1.877  40.830  1.00127.57           C
ATOM    167  CE  LYS    22       0.800   2.256  40.969  1.00127.57           C
ATOM    168  NZ  LYS    22       0.580   2.993  42.235  1.00127.57           N
ATOM    169  C   LYS    22       5.574   3.231  38.336  1.00127.57           C
ATOM    170  O   LYS    22       5.017   3.940  37.497  1.00127.57           O
ATOM    171  N   LEU    23       6.179   2.064  38.015  1.00189.95           N
ATOM    172  CA  LEU    23       6.302   1.557  36.673  1.00189.95           C
ATOM    173  CB  LEU    23       7.419   0.503  36.543  1.00189.95           C
ATOM    174  CG  LEU    23       8.852   1.043  36.708  1.00189.95           C
ATOM    175  CD1 LEU    23       9.284   1.832  35.464  1.00189.95           C
ATOM    176  CD2 LEU    23       9.015   1.837  38.019  1.00189.95           C
ATOM    177  C   LEU    23       5.024   0.879  36.270  1.00189.95           C
ATOM    178  O   LEU    23       4.600  -0.097  36.886  1.00189.95           O
ATOM    179  N   GLN    24       4.340   1.463  35.264  1.00149.71           N
ATOM    180  CA  GLN    24       3.141   0.953  34.653  1.00149.71           C
ATOM    181  CB  GLN    24       2.388   2.039  33.869  1.00149.71           C
ATOM    182  CG  GLN    24       2.081   3.284  34.699  1.00149.71           C
ATOM    183  CD  GLN    24       1.123   2.879  35.803  1.00149.71           C
ATOM    184  OE1 GLN    24       0.035   2.370  35.542  1.00149.71           O
ATOM    185  NE2 GLN    24       1.543   3.104  37.077  1.00149.71           N
ATOM    186  C   GLN    24       3.471  -0.120  33.653  1.00149.71           C
ATOM    187  O   GLN    24       2.739  -1.095  33.504  1.00149.71           O
ATOM    188  N   GLY    25       4.579   0.062  32.907  1.00 49.70           N
ATOM    189  CA  GLY    25       4.948  -0.826  31.837  1.00 49.70           C
ATOM    190  C   GLY    25       6.145  -0.223  31.166  1.00 49.70           C
ATOM    191  O   GLY    25       6.933   0.469  31.807  1.00 49.70           O
ATOM    192  N   THR    26       6.320  -0.474  29.850  1.00 80.18           N
ATOM    193  CA  THR    26       7.483   0.044  29.178  1.00 80.18           C
ATOM    194  CB  THR    26       8.466  -1.027  28.803  1.00 80.18           C
ATOM    195  OG1 THR    26       7.888  -1.926  27.869  1.00 80.18           O
ATOM    196  CG2 THR    26       8.878  -1.783  30.078  1.00 80.18           C
ATOM    197  C   THR    26       7.089   0.755  27.911  1.00 80.18           C
ATOM    198  O   THR    26       5.959   0.653  27.436  1.00 80.18           O
ATOM    199  N   CYS    27       8.038   1.541  27.350  1.00218.58           N
ATOM    200  CA  CYS    27       7.841   2.256  26.117  1.00218.58           C
ATOM    201  CB  CYS    27       7.774   3.783  26.299  1.00218.58           C
ATOM    202  SG  CYS    27       6.368   4.299  27.328  1.00218.58           S
ATOM    203  C   CYS    27       9.032   1.956  25.251  1.00218.58           C
ATOM    204  O   CYS    27      10.019   1.396  25.722  1.00218.58           O
ATOM    205  N   LYS    28       8.966   2.301  23.946  1.00224.64           N
ATOM    206  CA  LYS    28      10.026   1.976  23.023  1.00224.64           C
ATOM    207  CB  LYS    28      11.398   2.631  23.290  1.00224.64           C
ATOM    208  CG  LYS    28      11.483   4.108  22.891  1.00224.64           C
ATOM    209  CD  LYS    28      12.848   4.745  23.162  1.00224.64           C
ATOM    210  CE  LYS    28      13.971   4.084  22.357  1.00224.64           C
ATOM    211  NZ  LYS    28      15.174   4.946  22.344  1.00224.64           N
ATOM    212  C   LYS    28      10.185   0.495  23.051  1.00224.64           C
ATOM    213  O   LYS    28       9.364  -0.206  23.633  1.00224.64           O
ATOM    214  N   PRO    29      11.136  -0.065  22.375  1.00237.79           N
ATOM    215  CA  PRO    29      11.224  -1.488  22.517  1.00237.79           C
ATOM    216  CD  PRO    29      11.468   0.377  21.032  1.00237.79           C
ATOM    217  CB  PRO    29      12.062  -1.964  21.335  0.88237.79           C
ATOM    218  CG  PRO    29      11.779  -0.909  20.248  0.83237.79           C
ATOM    219  C   PRO    29      11.771  -1.870  23.859  1.00237.79           C
ATOM    220  O   PRO    29      12.955  -2.182  23.939  1.00237.79           O
ATOM    221  N   ASP    30      10.917  -1.873  24.899  1.00255.27           N
ATOM    222  CA  ASP    30      11.172  -2.258  26.256  1.00255.27           C
ATOM    223  CB  ASP    30      11.351  -3.784  26.442  1.00255.27           C
ATOM    224  CG  ASP    30      12.567  -4.277  25.667  1.00255.27           C
ATOM    225  OD1 ASP    30      13.669  -3.700  25.862  1.00255.27           O
ATOM    226  OD2 ASP    30      12.409  -5.238  24.868  1.00255.27           O
ATOM    227  C   ASP    30      12.341  -1.511  26.840  1.00255.27           C
ATOM    228  O   ASP    30      12.780  -1.835  27.941  1.00255.27           O
ATOM    229  N   LYS    31      12.897  -0.497  26.136  1.00157.89           N
ATOM    230  CA  LYS    31      14.012   0.191  26.731  1.00157.89           C
ATOM    231  CB  LYS    31      14.969   0.866  25.727  1.00157.89           C
ATOM    232  CG  LYS    31      16.179   1.479  26.432  1.00157.89           C
ATOM    233  CD  LYS    31      17.307   1.904  25.493  1.00157.89           C
ATOM    234  CE  LYS    31      18.176   0.748  24.998  1.00157.89           C
ATOM    235  NZ  LYS    31      19.287   1.283  24.182  1.00157.89           N
ATOM    236  C   LYS    31      13.583   1.190  27.777  1.00157.89           C
ATOM    237  O   LYS    31      14.187   1.248  28.845  1.00157.89           O
ATOM    238  N   PRO    32      12.588   2.005  27.489  1.00 99.82           N
ATOM    239  CA  PRO    32      12.138   2.969  28.471  1.00 99.82           C
ATOM    240  CD  PRO    32      12.535   2.585  26.155  1.00 99.82           C
ATOM    241  CB  PRO    32      11.694   4.215  27.704  1.00 99.82           C
ATOM    242  CG  PRO    32      11.540   3.747  26.253  1.00 99.82           C
ATOM    243  C   PRO    32      11.059   2.450  29.367  1.00 99.82           C
ATOM    244  O   PRO    32      10.504   1.390  29.085  1.00 99.82           O
ATOM    245  N   ASN    33      10.728   3.200  30.440  1.00 50.78           N
ATOM    246  CA  ASN    33       9.706   2.766  31.351  1.00 50.78           C
ATOM    247  CB  ASN    33      10.161   2.770  32.813  1.00 50.78           C
ATOM    248  CG  ASN    33      11.162   1.644  32.994  1.00 50.78           C
ATOM    249  OD1 ASN    33      10.807   0.467  32.976  1.00 50.78           O
ATOM    250  ND2 ASN    33      12.458   2.013  33.171  1.00 50.78           N
ATOM    251  C   ASN    33       8.542   3.710  31.288  1.00 50.78           C
ATOM    252  O   ASN    33       8.699   4.889  30.972  1.00 50.78           O
ATOM    253  N   CYS    34       7.326   3.195  31.583  1.00117.19           N
ATOM    254  CA  CYS    34       6.149   4.018  31.647  1.00117.19           C
ATOM    255  CB  CYS    34       4.865   3.313  31.191  1.00117.19           C
ATOM    256  SG  CYS    34       5.026   2.593  29.543  1.00117.19           S
ATOM    257  C   CYS    34       5.947   4.282  33.103  1.00117.19           C
ATOM    258  O   CYS    34       5.767   3.341  33.876  1.00117.19           O
ATOM    259  N   CYS    35       5.959   5.566  33.515  1.00 58.90           N
ATOM    260  CA  CYS    35       5.858   5.841  34.918  1.00 58.90           C
ATOM    261  CB  CYS    35       7.033   6.687  35.438  1.00 58.90           C
ATOM    262  SG  CYS    35       8.641   5.978  34.968  1.00 58.90           S
ATOM    263  C   CYS    35       4.612   6.634  35.154  1.00 58.90           C
ATOM    264  O   CYS    35       4.285   7.540  34.391  1.00 58.90           O
ATOM    265  N   LYS    36       3.866   6.280  36.221  1.00108.21           N
ATOM    266  CA  LYS    36       2.678   7.004  36.569  1.00108.21           C
ATOM    267  CB  LYS    36       1.411   6.421  35.908  1.00108.21           C
ATOM    268  CG  LYS    36       0.098   7.149  36.224  1.00108.21           C
ATOM    269  CD  LYS    36      -0.046   8.534  35.588  1.00108.21           C
ATOM    270  CE  LYS    36       0.026   9.688  36.591  1.00108.21           C
ATOM    271  NZ  LYS    36      -0.156  10.976  35.889  1.00108.21           N
ATOM    272  C   LYS    36       2.524   6.899  38.053  1.00108.21           C
ATOM    273  O   LYS    36       2.729   5.833  38.635  1.00108.21           O
ATOM    274  N   SER    37       2.169   8.010  38.723  1.00 31.81           N
ATOM    275  CA  SER    37       1.993   7.942  40.143  1.00 31.81           C
ATOM    276  CB  SER    37       2.026   9.317  40.828  1.00 31.81           C
ATOM    277  OG  SER    37       3.321   9.885  40.689  1.00 31.81           O
ATOM    278  C   SER    37       0.635   7.302  40.387  1.00 31.81           C
ATOM    279  O   SER    37      -0.265   7.996  40.932  1.00 31.81           O
ATOM    280  OXT SER    37       0.477   6.105  40.029  1.00 31.81           O
TER     281      SER    37
END
