# Supplementary material for: Prediction of Anticancer Peptides with High Efficacy and Low Toxicity by Hybrid Model Based on 3D Structure of Peptides
Source: Int J Mol Sci. 2021 May 26;22(11):5630. doi: 10.3390/ijms22115630 (PMC8198792; doi:10.3390/ijms22115630)
Supplement: Supplementary file 1 [file ijms-22-05630-s001.zip › Supplement2(Datasets)/ACPs(PDB)/D1/PDB(Negative)/(188)NL_satpdb12414.pdb]

EXPDTA    THEORETICAL MODEL, MODELLER 9.13 2015/09/20 23:02:16
REMARK   6 MODELLER OBJECTIVE FUNCTION:      1411.3597
REMARK   6 MODELLER BEST TEMPLATE % SEQ ID:  46.875
ATOM      1  N   GLY     1      57.529  60.650  17.935  1.00 71.49           N
ATOM      2  CA  GLY     1      56.680  59.579  18.498  1.00 71.49           C
ATOM      3  C   GLY     1      57.483  58.782  19.465  1.00 71.49           C
ATOM      4  O   GLY     1      58.230  59.331  20.275  1.00 71.49           O
ATOM      5  N   ILE     2      57.352  57.447  19.395  1.00341.55           N
ATOM      6  CA  ILE     2      58.123  56.624  20.272  1.00341.55           C
ATOM      7  CB  ILE     2      57.334  55.591  21.029  1.00341.55           C
ATOM      8  CG1 ILE     2      56.553  54.659  20.092  1.00341.55           C
ATOM      9  CG2 ILE     2      56.450  56.318  22.053  1.00341.55           C
ATOM     10  CD1 ILE     2      55.441  55.352  19.304  1.00341.55           C
ATOM     11  C   ILE     2      59.189  55.959  19.470  1.00341.55           C
ATOM     12  O   ILE     2      58.943  55.397  18.405  1.00341.55           O
ATOM     13  N   PHE     3      60.419  56.034  20.006  1.00229.47           N
ATOM     14  CA  PHE     3      61.639  55.576  19.420  1.00229.47           C
ATOM     15  CB  PHE     3      62.866  55.960  20.270  1.00229.47           C
ATOM     16  CG  PHE     3      64.116  55.566  19.560  1.00229.47           C
ATOM     17  CD1 PHE     3      64.602  56.308  18.507  1.00229.47           C
ATOM     18  CD2 PHE     3      64.812  54.453  19.968  1.00229.47           C
ATOM     19  CE1 PHE     3      65.762  55.927  17.874  1.00229.47           C
ATOM     20  CE2 PHE     3      65.971  54.069  19.339  1.00229.47           C
ATOM     21  CZ  PHE     3      66.447  54.806  18.282  1.00229.47           C
ATOM     22  C   PHE     3      61.583  54.092  19.297  1.00229.47           C
ATOM     23  O   PHE     3      62.236  53.550  18.408  1.00229.47           O
ATOM     24  N   SER     4      60.812  53.427  20.196  1.00176.51           N
ATOM     25  CA  SER     4      60.716  51.995  20.338  1.00176.51           C
ATOM     26  CB  SER     4      59.433  51.519  21.042  1.00176.51           C
ATOM     27  OG  SER     4      58.294  51.805  20.246  1.00176.51           O
ATOM     28  C   SER     4      60.827  51.311  19.011  1.00176.51           C
ATOM     29  O   SER     4      60.048  51.497  18.075  1.00176.51           O
ATOM     30  N   LEU     5      61.874  50.477  18.958  1.00220.42           N
ATOM     31  CA  LEU     5      62.404  49.774  17.835  1.00220.42           C
ATOM     32  CB  LEU     5      63.737  49.105  18.217  1.00220.42           C
ATOM     33  CG  LEU     5      64.739  50.099  18.851  1.00220.42           C
ATOM     34  CD1 LEU     5      64.350  50.481  20.287  1.00220.42           C
ATOM     35  CD2 LEU     5      66.180  49.588  18.759  1.00220.42           C
ATOM     36  C   LEU     5      61.436  48.745  17.334  1.00220.42           C
ATOM     37  O   LEU     5      61.332  48.520  16.129  1.00220.42           O
ATOM     38  N   ILE     6      60.686  48.099  18.241  1.00188.04           N
ATOM     39  CA  ILE     6      59.828  47.025  17.828  1.00188.04           C
ATOM     40  CB  ILE     6      59.077  46.407  18.972  1.00188.04           C
ATOM     41  CG1 ILE     6      58.127  47.411  19.652  1.00188.04           C
ATOM     42  CG2 ILE     6      60.126  45.798  19.915  1.00188.04           C
ATOM     43  CD1 ILE     6      58.829  48.589  20.329  1.00188.04           C
ATOM     44  C   ILE     6      58.820  47.514  16.838  1.00188.04           C
ATOM     45  O   ILE     6      58.589  46.877  15.812  1.00188.04           O
ATOM     46  N   LYS     7      58.186  48.662  17.095  1.00148.88           N
ATOM     47  CA  LYS     7      57.206  49.106  16.158  1.00148.88           C
ATOM     48  CB  LYS     7      56.401  50.317  16.645  1.00148.88           C
ATOM     49  CG  LYS     7      57.225  51.550  16.994  1.00148.88           C
ATOM     50  CD  LYS     7      56.328  52.757  17.263  1.00148.88           C
ATOM     51  CE  LYS     7      56.086  53.642  16.039  1.00148.88           C
ATOM     52  NZ  LYS     7      57.087  54.730  16.012  1.00148.88           N
ATOM     53  C   LYS     7      57.903  49.426  14.880  1.00148.88           C
ATOM     54  O   LYS     7      57.334  49.271  13.803  1.00148.88           O
ATOM     55  N   GLY     8      59.166  49.884  14.972  1.00 37.37           N
ATOM     56  CA  GLY     8      59.907  50.268  13.805  1.00 37.37           C
ATOM     57  C   GLY     8      60.086  49.093  12.894  1.00 37.37           C
ATOM     58  O   GLY     8      60.012  49.237  11.675  1.00 37.37           O
ATOM     59  N   ALA     9      60.365  47.902  13.451  1.00 57.69           N
ATOM     60  CA  ALA     9      60.583  46.744  12.631  1.00 57.69           C
ATOM     61  CB  ALA     9      60.949  45.498  13.463  1.00 57.69           C
ATOM     62  C   ALA     9      59.328  46.416  11.887  1.00 57.69           C
ATOM     63  O   ALA     9      59.349  46.132  10.689  1.00 57.69           O
ATOM     64  N   ALA    10      58.184  46.470  12.587  1.00 56.71           N
ATOM     65  CA  ALA    10      56.938  46.084  11.993  1.00 56.71           C
ATOM     66  CB  ALA    10      55.759  46.186  12.974  1.00 56.71           C
ATOM     67  C   ALA    10      56.645  46.987  10.848  1.00 56.71           C
ATOM     68  O   ALA    10      56.206  46.536   9.793  1.00 56.71           O
ATOM     69  N   LYS    11      56.903  48.293  11.023  1.00143.40           N
ATOM     70  CA  LYS    11      56.598  49.233   9.988  1.00143.40           C
ATOM     71  CB  LYS    11      56.940  50.680  10.374  1.00143.40           C
ATOM     72  CG  LYS    11      56.052  51.233  11.485  1.00143.40           C
ATOM     73  CD  LYS    11      54.570  51.263  11.100  1.00143.40           C
ATOM     74  CE  LYS    11      53.627  51.410  12.295  1.00143.40           C
ATOM     75  NZ  LYS    11      52.220  51.406  11.833  1.00143.40           N
ATOM     76  C   LYS    11      57.405  48.908   8.777  1.00143.40           C
ATOM     77  O   LYS    11      56.910  49.009   7.658  1.00143.40           O
ATOM     78  N   LEU    12      58.687  48.560   8.973  1.00 56.59           N
ATOM     79  CA  LEU    12      59.576  48.264   7.891  1.00 56.59           C
ATOM     80  CB  LEU    12      61.031  48.118   8.371  1.00 56.59           C
ATOM     81  CG  LEU    12      61.553  49.335   9.161  1.00 56.59           C
ATOM     82  CD1 LEU    12      63.066  49.225   9.398  1.00 56.59           C
ATOM     83  CD2 LEU    12      61.133  50.661   8.500  1.00 56.59           C
ATOM     84  C   LEU    12      59.186  46.978   7.227  1.00 56.59           C
ATOM     85  O   LEU    12      59.127  46.893   6.001  1.00 56.59           O
ATOM     86  N   ILE    13      58.884  45.943   8.032  1.00132.03           N
ATOM     87  CA  ILE    13      58.623  44.644   7.490  1.00132.03           C
ATOM     88  CB  ILE    13      58.545  43.565   8.529  1.00132.03           C
ATOM     89  CG1 ILE    13      57.441  43.862   9.551  1.00132.03           C
ATOM     90  CG2 ILE    13      59.954  43.387   9.128  1.00132.03           C
ATOM     91  CD1 ILE    13      57.177  42.698  10.504  1.00132.03           C
ATOM     92  C   ILE    13      57.389  44.661   6.651  1.00132.03           C
ATOM     93  O   ILE    13      57.353  44.034   5.596  1.00132.03           O
ATOM     94  N   THR    14      56.345  45.388   7.079  1.00174.15           N
ATOM     95  CA  THR    14      55.129  45.452   6.321  1.00174.15           C
ATOM     96  CB  THR    14      54.064  46.297   6.957  1.00174.15           C
ATOM     97  OG1 THR    14      52.838  46.140   6.258  1.00174.15           O
ATOM     98  CG2 THR    14      54.502  47.772   6.930  1.00174.15           C
ATOM     99  C   THR    14      55.443  46.085   5.005  1.00174.15           C
ATOM    100  O   THR    14      54.816  45.800   3.988  1.00174.15           O
ATOM    101  N   LYS    15      56.440  46.975   4.997  1.00109.57           N
ATOM    102  CA  LYS    15      56.783  47.771   3.858  1.00109.57           C
ATOM    103  CB  LYS    15      57.985  48.670   4.166  1.00109.57           C
ATOM    104  CG  LYS    15      58.150  49.826   3.189  1.00109.57           C
ATOM    105  CD  LYS    15      59.008  50.946   3.767  1.00109.57           C
ATOM    106  CE  LYS    15      58.862  52.265   3.012  1.00109.57           C
ATOM    107  NZ  LYS    15      59.138  53.393   3.928  1.00109.57           N
ATOM    108  C   LYS    15      57.143  46.918   2.677  1.00109.57           C
ATOM    109  O   LYS    15      56.781  47.250   1.553  1.00109.57           O
ATOM    110  N   THR    16      57.887  45.818   2.895  1.00150.24           N
ATOM    111  CA  THR    16      58.374  44.935   1.866  1.00150.24           C
ATOM    112  CB  THR    16      59.316  43.905   2.417  1.00150.24           C
ATOM    113  OG1 THR    16      58.641  43.084   3.360  1.00150.24           O
ATOM    114  CG2 THR    16      60.496  44.627   3.094  1.00150.24           C
ATOM    115  C   THR    16      57.250  44.206   1.204  1.00150.24           C
ATOM    116  O   THR    16      57.275  43.982  -0.008  1.00150.24           O
ATOM    117  N   VAL    17      56.235  43.819   1.994  1.00 91.93           N
ATOM    118  CA  VAL    17      55.141  43.042   1.500  1.00 91.93           C
ATOM    119  CB  VAL    17      54.158  42.614   2.547  1.00 91.93           C
ATOM    120  CG1 VAL    17      53.040  41.806   1.864  1.00 91.93           C
ATOM    121  CG2 VAL    17      54.927  41.794   3.595  1.00 91.93           C
ATOM    122  C   VAL    17      54.415  43.824   0.465  1.00 91.93           C
ATOM    123  O   VAL    17      53.752  43.245  -0.390  1.00 91.93           O
ATOM    124  N   ALA    18      54.493  45.162   0.519  1.00 75.65           N
ATOM    125  CA  ALA    18      53.787  45.954  -0.441  1.00 75.65           C
ATOM    126  CB  ALA    18      54.088  47.455  -0.300  1.00 75.65           C
ATOM    127  C   ALA    18      54.255  45.537  -1.807  1.00 75.65           C
ATOM    128  O   ALA    18      53.447  45.383  -2.724  1.00 75.65           O
ATOM    129  N   LYS    19      55.580  45.343  -1.973  1.00161.29           N
ATOM    130  CA  LYS    19      56.177  44.914  -3.214  1.00161.29           C
ATOM    131  CB  LYS    19      57.714  44.834  -3.130  1.00161.29           C
ATOM    132  CG  LYS    19      58.475  46.165  -3.079  1.00161.29           C
ATOM    133  CD  LYS    19      58.373  46.983  -4.368  1.00161.29           C
ATOM    134  CE  LYS    19      59.465  48.046  -4.514  1.00161.29           C
ATOM    135  NZ  LYS    19      59.385  48.659  -5.858  1.00161.29           N
ATOM    136  C   LYS    19      55.729  43.518  -3.508  1.00161.29           C
ATOM    137  O   LYS    19      55.400  43.169  -4.643  1.00161.29           O
ATOM    138  N   GLU    20      55.706  42.689  -2.454  1.00 97.28           N
ATOM    139  CA  GLU    20      55.396  41.299  -2.568  1.00 97.28           C
ATOM    140  CB  GLU    20      55.418  40.607  -1.194  1.00 97.28           C
ATOM    141  CG  GLU    20      56.754  40.730  -0.460  1.00 97.28           C
ATOM    142  CD  GLU    20      56.621  40.006   0.871  1.00 97.28           C
ATOM    143  OE1 GLU    20      55.779  39.068   0.960  1.00 97.28           O
ATOM    144  OE2 GLU    20      57.361  40.378   1.816  1.00 97.28           O
ATOM    145  C   GLU    20      54.000  41.164  -3.103  1.00 97.28           C
ATOM    146  O   GLU    20      53.726  40.271  -3.903  1.00 97.28           O
ATOM    147  N   ALA    21      53.076  42.054  -2.689  1.00 62.58           N
ATOM    148  CA  ALA    21      51.692  41.930  -3.073  1.00 62.58           C
ATOM    149  CB  ALA    21      50.813  43.049  -2.489  1.00 62.58           C
ATOM    150  C   ALA    21      51.559  41.991  -4.564  1.00 62.58           C
ATOM    151  O   ALA    21      50.865  41.173  -5.168  1.00 62.58           O
ATOM    152  N   GLY    22      52.261  42.946  -5.192  1.00 77.95           N
ATOM    153  CA  GLY    22      52.227  43.113  -6.616  1.00 77.95           C
ATOM    154  C   GLY    22      52.778  41.883  -7.242  1.00 77.95           C
ATOM    155  O   GLY    22      52.439  41.543  -8.377  1.00 77.95           O
ATOM    156  N   LYS    23      53.676  41.204  -6.508  1.00188.54           N
ATOM    157  CA  LYS    23      54.382  40.123  -7.115  1.00188.54           C
ATOM    158  CB  LYS    23      55.296  39.389  -6.118  1.00188.54           C
ATOM    159  CG  LYS    23      56.046  38.236  -6.777  1.00188.54           C
ATOM    160  CD  LYS    23      57.220  37.700  -5.954  1.00188.54           C
ATOM    161  CE  LYS    23      56.889  37.333  -4.501  1.00188.54           C
ATOM    162  NZ  LYS    23      56.848  38.560  -3.671  1.00188.54           N
ATOM    163  C   LYS    23      53.440  39.104  -7.673  1.00188.54           C
ATOM    164  O   LYS    23      53.379  38.914  -8.889  1.00188.54           O
ATOM    165  N   THR    24      52.642  38.450  -6.808  1.00161.25           N
ATOM    166  CA  THR    24      51.816  37.417  -7.358  1.00161.25           C
ATOM    167  CB  THR    24      51.278  36.453  -6.340  1.00161.25           C
ATOM    168  OG1 THR    24      50.523  37.138  -5.353  1.00161.25           O
ATOM    169  CG2 THR    24      52.464  35.707  -5.705  1.00161.25           C
ATOM    170  C   THR    24      50.672  37.957  -8.154  1.00161.25           C
ATOM    171  O   THR    24      50.387  37.454  -9.240  1.00161.25           O
ATOM    172  N   GLY    25      49.998  39.016  -7.662  1.00111.57           N
ATOM    173  CA  GLY    25      48.783  39.411  -8.319  1.00111.57           C
ATOM    174  C   GLY    25      49.012  39.808  -9.742  1.00111.57           C
ATOM    175  O   GLY    25      48.398  39.265 -10.655  1.00111.57           O
ATOM    176  N   LEU    26      49.932  40.748  -9.991  1.00225.21           N
ATOM    177  CA  LEU    26      50.101  41.105 -11.364  1.00225.21           C
ATOM    178  CB  LEU    26      50.461  42.590 -11.564  1.00225.21           C
ATOM    179  CG  LEU    26      49.334  43.601 -11.248  1.00225.21           C
ATOM    180  CD1 LEU    26      48.141  43.426 -12.202  1.00225.21           C
ATOM    181  CD2 LEU    26      48.946  43.613  -9.759  1.00225.21           C
ATOM    182  C   LEU    26      51.234  40.289 -11.885  1.00225.21           C
ATOM    183  O   LEU    26      52.370  40.755 -11.977  1.00225.21           O
ATOM    184  N   GLU    27      50.969  39.028 -12.249  1.00143.08           N
ATOM    185  CA  GLU    27      52.073  38.285 -12.763  1.00143.08           C
ATOM    186  CB  GLU    27      51.791  36.798 -12.991  1.00143.08           C
ATOM    187  CG  GLU    27      52.952  36.085 -13.687  1.00143.08           C
ATOM    188  CD  GLU    27      54.192  36.171 -12.803  1.00143.08           C
ATOM    189  OE1 GLU    27      54.089  35.892 -11.577  1.00143.08           O
ATOM    190  OE2 GLU    27      55.267  36.524 -13.355  1.00143.08           O
ATOM    191  C   GLU    27      52.462  38.857 -14.079  1.00143.08           C
ATOM    192  O   GLU    27      53.645  39.041 -14.357  1.00143.08           O
ATOM    193  N   LEU    28      51.484  39.176 -14.938  1.00163.88           N
ATOM    194  CA  LEU    28      51.916  39.614 -16.231  1.00163.88           C
ATOM    195  CB  LEU    28      50.769  39.842 -17.235  1.00163.88           C
ATOM    196  CG  LEU    28      49.942  38.573 -17.535  1.00163.88           C
ATOM    197  CD1 LEU    28      48.897  38.310 -16.443  1.00163.88           C
ATOM    198  CD2 LEU    28      49.340  38.598 -18.944  1.00163.88           C
ATOM    199  C   LEU    28      52.658  40.900 -16.092  1.00163.88           C
ATOM    200  O   LEU    28      53.799  41.031 -16.538  1.00163.88           O
ATOM    201  N   MET    29      52.032  41.859 -15.391  1.00219.72           N
ATOM    202  CA  MET    29      52.618  43.156 -15.255  1.00219.72           C
ATOM    203  CB  MET    29      51.732  44.015 -14.340  1.00219.72           C
ATOM    204  CG  MET    29      52.140  45.472 -14.132  1.00219.72           C
ATOM    205  SD  MET    29      51.314  46.224 -12.691  1.00219.72           S
ATOM    206  CE  MET    29      51.185  47.910 -13.353  1.00219.72           C
ATOM    207  C   MET    29      53.919  42.983 -14.556  1.00219.72           C
ATOM    208  O   MET    29      54.974  43.302 -15.099  1.00219.72           O
ATOM    209  N   ALA    30      53.866  42.397 -13.344  1.00259.32           N
ATOM    210  CA  ALA    30      55.065  42.120 -12.613  1.00259.32           C
ATOM    211  CB  ALA    30      54.860  42.115 -11.093  1.00259.32           C
ATOM    212  C   ALA    30      55.401  40.755 -13.070  1.00259.32           C
ATOM    213  O   ALA    30      55.160  39.724 -12.444  1.00259.32           O
ATOM    214  N   CYS    31      56.027  40.756 -14.225  1.00321.80           N
ATOM    215  CA  CYS    31      56.250  39.584 -14.973  1.00321.80           C
ATOM    216  CB  CYS    31      57.128  39.938 -16.169  1.00321.80           C
ATOM    217  SG  CYS    31      58.516  40.973 -15.598  1.00321.80           S
ATOM    218  C   CYS    31      56.966  38.542 -14.211  1.00321.80           C
ATOM    219  O   CYS    31      57.518  38.740 -13.130  1.00321.80           O
ATOM    220  N   LYS    32      57.140  37.447 -14.955  1.00222.66           N
ATOM    221  CA  LYS    32      57.755  36.236 -14.523  1.00222.66           C
ATOM    222  CB  LYS    32      57.795  35.210 -15.652  1.00222.66           C
ATOM    223  CG  LYS    32      58.125  33.809 -15.163  1.00222.66           C
ATOM    224  CD  LYS    32      56.997  33.229 -14.319  1.00222.66           C
ATOM    225  CE  LYS    32      56.810  31.729 -14.527  1.00222.66           C
ATOM    226  NZ  LYS    32      55.654  31.255 -13.736  1.00222.66           N
ATOM    227  C   LYS    32      59.160  36.580 -14.236  1.00222.66           C
ATOM    228  O   LYS    32      59.745  36.190 -13.227  1.00222.66           O
ATOM    229  N   VAL    33      59.682  37.387 -15.167  1.00222.02           N
ATOM    230  CA  VAL    33      60.976  37.986 -15.231  1.00222.02           C
ATOM    231  CB  VAL    33      61.461  38.408 -16.593  1.00222.02           C
ATOM    232  CG1 VAL    33      61.694  37.115 -17.393  1.00222.02           C
ATOM    233  CG2 VAL    33      60.480  39.391 -17.249  1.00222.02           C
ATOM    234  C   VAL    33      60.960  39.110 -14.275  1.00222.02           C
ATOM    235  O   VAL    33      61.417  40.199 -14.590  1.00222.02           O
ATOM    236  N   THR    34      60.353  38.856 -13.104  1.00146.94           N
ATOM    237  CA  THR    34      59.971  39.755 -12.057  1.00146.94           C
ATOM    238  CB  THR    34      59.710  39.046 -10.760  1.00146.94           C
ATOM    239  OG1 THR    34      58.636  38.128 -10.881  1.00146.94           O
ATOM    240  CG2 THR    34      59.420  40.082  -9.667  1.00146.94           C
ATOM    241  C   THR    34      61.038  40.710 -11.737  1.00146.94           C
ATOM    242  O   THR    34      60.745  41.825 -11.314  1.00146.94           O
ATOM    243  N   ASN    35      62.295  40.300 -11.869  1.00195.70           N
ATOM    244  CA  ASN    35      63.324  41.226 -11.542  1.00195.70           C
ATOM    245  CB  ASN    35      64.711  40.605 -11.748  1.00195.70           C
ATOM    246  CG  ASN    35      64.817  39.584 -10.620  1.00195.70           C
ATOM    247  OD1 ASN    35      64.741  38.376 -10.840  1.00195.70           O
ATOM    248  ND2 ASN    35      64.970  40.081  -9.364  1.00195.70           N
ATOM    249  C   ASN    35      63.138  42.446 -12.395  1.00195.70           C
ATOM    250  O   ASN    35      63.380  43.570 -11.955  1.00195.70           O
ATOM    251  N   GLN    36      62.678  42.236 -13.639  1.00103.36           N
ATOM    252  CA  GLN    36      62.358  43.298 -14.540  1.00103.36           C
ATOM    253  CB  GLN    36      62.168  42.854 -16.010  1.00103.36           C
ATOM    254  CG  GLN    36      63.482  42.403 -16.663  1.00103.36           C
ATOM    255  CD  GLN    36      63.202  41.993 -18.105  1.00103.36           C
ATOM    256  OE1 GLN    36      62.794  40.863 -18.372  1.00103.36           O
ATOM    257  NE2 GLN    36      63.411  42.936 -19.063  1.00103.36           N
ATOM    258  C   GLN    36      61.130  43.989 -14.046  1.00103.36           C
ATOM    259  O   GLN    36      61.006  45.207 -14.144  1.00103.36           O
ATOM    260  N   CYS    37      60.178  43.219 -13.485  1.00102.83           N
ATOM    261  CA  CYS    37      58.962  43.837 -13.051  1.00102.83           C
ATOM    262  CB  CYS    37      57.723  43.039 -13.511  1.00102.83           C
ATOM    263  SG  CYS    37      57.731  42.830 -15.323  1.00102.83           S
ATOM    264  C   CYS    37      58.982  43.895 -11.523  1.00102.83           C
ATOM    265  O   CYS    37      59.990  44.398 -10.965  1.00102.83           O
ATOM    266  OXT CYS    37      58.004  43.416 -10.885  1.00102.83           O
TER     267      CYS    37
END
