# Supplementary material for: Prediction of Anticancer Peptides with High Efficacy and Low Toxicity by Hybrid Model Based on 3D Structure of Peptides
Source: Int J Mol Sci. 2021 May 26;22(11):5630. doi: 10.3390/ijms22115630 (PMC8198792; doi:10.3390/ijms22115630)
Supplement: Supplementary file 1 [file ijms-22-05630-s001.zip › Supplement2(Datasets)/ACPs(PDB)/D1/PDB(Negative)/(189))NL_satpdb12426.pdb]

ATOM      1  N   PHE     1      -4.353  -6.538  -4.873  1.00  0.00           N  
ATOM      2  H   PHE     1      -5.168  -6.305  -4.323  1.00  0.00           H  
ATOM      3  CA  PHE     1      -3.616  -7.680  -4.399  1.00  0.00           C  
ATOM      4  HA  PHE     1      -3.512  -7.509  -3.328  1.00  0.00           H  
ATOM      5  CB  PHE     1      -4.473  -8.943  -4.651  1.00  0.00           C  
ATOM      6  HB2 PHE     1      -5.537  -8.810  -4.454  1.00  0.00           H  
ATOM      7  HB3 PHE     1      -4.465  -9.157  -5.719  1.00  0.00           H  
ATOM      8  CG  PHE     1      -3.973 -10.242  -3.915  1.00  0.00           C  
ATOM      9  CD1 PHE     1      -3.679 -11.400  -4.668  1.00  0.00           C  
ATOM     10  HD1 PHE     1      -3.702 -11.476  -5.745  1.00  0.00           H  
ATOM     11  CE1 PHE     1      -3.136 -12.509  -3.944  1.00  0.00           C  
ATOM     12  HE1 PHE     1      -2.952 -13.460  -4.423  1.00  0.00           H  
ATOM     13  CZ  PHE     1      -3.008 -12.498  -2.545  1.00  0.00           C  
ATOM     14  HZ  PHE     1      -2.684 -13.327  -1.934  1.00  0.00           H  
ATOM     15  CE2 PHE     1      -3.259 -11.319  -1.841  1.00  0.00           C  
ATOM     16  HE2 PHE     1      -3.142 -11.196  -0.775  1.00  0.00           H  
ATOM     17  CD2 PHE     1      -3.805 -10.201  -2.541  1.00  0.00           C  
ATOM     18  HD2 PHE     1      -4.080  -9.340  -1.950  1.00  0.00           H  
ATOM     19  C   PHE     1      -2.194  -7.872  -4.887  1.00  0.00           C  
ATOM     20  O   PHE     1      -1.811  -7.331  -5.905  1.00  0.00           O  
ATOM     21  N   PHE     2      -1.370  -8.682  -4.104  1.00  0.00           N  
ATOM     22  H   PHE     2      -1.757  -9.057  -3.250  1.00  0.00           H  
ATOM     23  CA  PHE     2      -0.032  -9.179  -4.484  1.00  0.00           C  
ATOM     24  HA  PHE     2      -0.110  -9.473  -5.531  1.00  0.00           H  
ATOM     25  CB  PHE     2       0.967  -8.088  -4.226  1.00  0.00           C  
ATOM     26  HB2 PHE     2       1.646  -8.429  -3.445  1.00  0.00           H  
ATOM     27  HB3 PHE     2       1.589  -7.962  -5.113  1.00  0.00           H  
ATOM     28  CG  PHE     2       0.532  -6.694  -3.754  1.00  0.00           C  
ATOM     29  CD1 PHE     2      -0.006  -6.445  -2.448  1.00  0.00           C  
ATOM     30  HD1 PHE     2      -0.290  -7.278  -1.823  1.00  0.00           H  
ATOM     31  CE1 PHE     2      -0.458  -5.184  -2.029  1.00  0.00           C  
ATOM     32  HE1 PHE     2      -0.939  -4.989  -1.082  1.00  0.00           H  
ATOM     33  CZ  PHE     2      -0.166  -4.039  -2.871  1.00  0.00           C  
ATOM     34  HZ  PHE     2      -0.507  -3.053  -2.593  1.00  0.00           H  
ATOM     35  CE2 PHE     2       0.429  -4.270  -4.120  1.00  0.00           C  
ATOM     36  HE2 PHE     2       0.627  -3.394  -4.719  1.00  0.00           H  
ATOM     37  CD2 PHE     2       0.616  -5.585  -4.582  1.00  0.00           C  
ATOM     38  HD2 PHE     2       0.871  -5.762  -5.617  1.00  0.00           H  
ATOM     39  C   PHE     2       0.367 -10.423  -3.654  1.00  0.00           C  
ATOM     40  O   PHE     2       0.204 -10.407  -2.432  1.00  0.00           O  
ATOM     41  N   PRO     3       0.910 -11.474  -4.309  1.00  0.00           N  
ATOM     42  CD  PRO     3       1.376 -11.540  -5.658  1.00  0.00           C  
ATOM     43  HD2 PRO     3       1.925 -10.613  -5.820  1.00  0.00           H  
ATOM     44  HD3 PRO     3       0.594 -11.718  -6.396  1.00  0.00           H  
ATOM     45  CG  PRO     3       2.441 -12.570  -5.747  1.00  0.00           C  
ATOM     46  HG2 PRO     3       2.383 -13.140  -6.674  1.00  0.00           H  
ATOM     47  HG3 PRO     3       3.428 -12.260  -5.405  1.00  0.00           H  
ATOM     48  CB  PRO     3       1.965 -13.549  -4.757  1.00  0.00           C  
ATOM     49  HB2 PRO     3       2.758 -14.247  -4.488  1.00  0.00           H  
ATOM     50  HB3 PRO     3       1.149 -14.129  -5.189  1.00  0.00           H  
ATOM     51  CA  PRO     3       1.365 -12.729  -3.654  1.00  0.00           C  
ATOM     52  HA  PRO     3       0.529 -13.242  -3.179  1.00  0.00           H  
ATOM     53  C   PRO     3       2.465 -12.515  -2.639  1.00  0.00           C  
ATOM     54  O   PRO     3       2.527 -13.230  -1.618  1.00  0.00           O  
ATOM     55  N   ILE     4       3.259 -11.427  -2.730  1.00  0.00           N  
ATOM     56  H   ILE     4       3.194 -10.828  -3.541  1.00  0.00           H  
ATOM     57  CA  ILE     4       4.027 -10.844  -1.603  1.00  0.00           C  
ATOM     58  HA  ILE     4       4.234 -11.620  -0.866  1.00  0.00           H  
ATOM     59  CB  ILE     4       5.425 -10.313  -2.011  1.00  0.00           C  
ATOM     60  HB  ILE     4       6.044 -11.184  -2.227  1.00  0.00           H  
ATOM     61  CG2 ILE     4       5.323  -9.376  -3.247  1.00  0.00           C  
ATOM     62 HG21 ILE     4       4.757  -8.461  -3.074  1.00  0.00           H  
ATOM     63 HG22 ILE     4       6.341  -9.164  -3.573  1.00  0.00           H  
ATOM     64 HG23 ILE     4       4.877  -9.887  -4.100  1.00  0.00           H  
ATOM     65  CG1 ILE     4       6.203  -9.659  -0.875  1.00  0.00           C  
ATOM     66 HG12 ILE     4       7.258  -9.589  -1.138  1.00  0.00           H  
ATOM     67 HG13 ILE     4       5.745  -8.678  -0.754  1.00  0.00           H  
ATOM     68  CD1 ILE     4       6.108 -10.198   0.586  1.00  0.00           C  
ATOM     69 HD11 ILE     4       5.093 -10.030   0.946  1.00  0.00           H  
ATOM     70 HD12 ILE     4       6.317 -11.265   0.517  1.00  0.00           H  
ATOM     71 HD13 ILE     4       6.870  -9.647   1.137  1.00  0.00           H  
ATOM     72  C   ILE     4       3.074  -9.914  -0.890  1.00  0.00           C  
ATOM     73  O   ILE     4       3.057  -8.714  -1.092  1.00  0.00           O  
ATOM     74  N   ILE     5       2.324 -10.543   0.009  1.00  0.00           N  
ATOM     75  H   ILE     5       2.313 -11.551  -0.044  1.00  0.00           H  
ATOM     76  CA  ILE     5       1.263  -9.784   0.683  1.00  0.00           C  
ATOM     77  HA  ILE     5       0.808  -9.122  -0.055  1.00  0.00           H  
ATOM     78  CB  ILE     5       0.214 -10.784   1.239  1.00  0.00           C  
ATOM     79  HB  ILE     5       0.049 -11.522   0.454  1.00  0.00           H  
ATOM     80  CG2 ILE     5       0.846 -11.552   2.422  1.00  0.00           C  
ATOM     81 HG21 ILE     5       0.985 -10.912   3.293  1.00  0.00           H  
ATOM     82 HG22 ILE     5       0.176 -12.390   2.613  1.00  0.00           H  
ATOM     83 HG23 ILE     5       1.783 -12.019   2.119  1.00  0.00           H  
ATOM     84  CG1 ILE     5      -1.074 -10.086   1.636  1.00  0.00           C  
ATOM     85 HG12 ILE     5      -1.875 -10.817   1.753  1.00  0.00           H  
ATOM     86 HG13 ILE     5      -0.885  -9.666   2.624  1.00  0.00           H  
ATOM     87  CD1 ILE     5      -1.617  -9.092   0.621  1.00  0.00           C  
ATOM     88 HD11 ILE     5      -1.058  -8.158   0.689  1.00  0.00           H  
ATOM     89 HD12 ILE     5      -1.363  -9.531  -0.344  1.00  0.00           H  
ATOM     90 HD13 ILE     5      -2.702  -9.049   0.713  1.00  0.00           H  
ATOM     91  C   ILE     5       1.903  -8.840   1.706  1.00  0.00           C  
ATOM     92  O   ILE     5       1.449  -7.740   1.779  1.00  0.00           O  
ATOM     93  N   ALA     6       2.986  -9.188   2.375  1.00  0.00           N  
ATOM     94  H   ALA     6       3.281 -10.142   2.227  1.00  0.00           H  
ATOM     95  CA  ALA     6       3.565  -8.275   3.386  1.00  0.00           C  
ATOM     96  HA  ALA     6       2.775  -7.823   3.985  1.00  0.00           H  
ATOM     97  CB  ALA     6       4.490  -9.134   4.178  1.00  0.00           C  
ATOM     98  HB1 ALA     6       5.077  -8.542   4.881  1.00  0.00           H  
ATOM     99  HB2 ALA     6       3.849  -9.716   4.840  1.00  0.00           H  
ATOM    100  HB3 ALA     6       5.058  -9.804   3.533  1.00  0.00           H  
ATOM    101  C   ALA     6       4.284  -6.966   2.736  1.00  0.00           C  
ATOM    102  O   ALA     6       4.676  -6.912   1.613  1.00  0.00           O  
ATOM    103  N   GLY     7       4.464  -5.896   3.568  1.00  0.00           N  
ATOM    104  H   GLY     7       4.099  -5.948   4.508  1.00  0.00           H  
ATOM    105  CA  GLY     7       4.879  -4.575   3.199  1.00  0.00           C  
ATOM    106  HA2 GLY     7       5.199  -4.083   4.118  1.00  0.00           H  
ATOM    107  HA3 GLY     7       5.714  -4.651   2.502  1.00  0.00           H  
ATOM    108  C   GLY     7       3.789  -3.676   2.538  1.00  0.00           C  
ATOM    109  O   GLY     7       2.909  -4.169   1.797  1.00  0.00           O  
ATOM    110  N   MET     8       3.843  -2.362   2.740  1.00  0.00           N  
ATOM    111  H   MET     8       4.528  -1.945   3.354  1.00  0.00           H  
ATOM    112  CA  MET     8       2.916  -1.444   2.129  1.00  0.00           C  
ATOM    113  HA  MET     8       2.464  -1.984   1.297  1.00  0.00           H  
ATOM    114  CB  MET     8       1.756  -1.197   3.166  1.00  0.00           C  
ATOM    115  HB2 MET     8       1.334  -2.176   3.391  1.00  0.00           H  
ATOM    116  HB3 MET     8       2.190  -0.787   4.078  1.00  0.00           H  
ATOM    117  CG  MET     8       0.501  -0.411   2.708  1.00  0.00           C  
ATOM    118  HG2 MET     8      -0.282  -0.585   3.445  1.00  0.00           H  
ATOM    119  HG3 MET     8       0.658   0.667   2.744  1.00  0.00           H  
ATOM    120  SD  MET     8      -0.326  -0.772   1.121  1.00  0.00           S  
ATOM    121  CE  MET     8      -1.403  -2.145   1.582  1.00  0.00           C  
ATOM    122  HE1 MET     8      -0.906  -2.817   2.281  1.00  0.00           H  
ATOM    123  HE2 MET     8      -2.202  -1.648   2.133  1.00  0.00           H  
ATOM    124  HE3 MET     8      -1.660  -2.701   0.681  1.00  0.00           H  
ATOM    125  C   MET     8       3.540  -0.198   1.478  1.00  0.00           C  
ATOM    126  O   MET     8       4.761  -0.113   1.494  1.00  0.00           O  
ATOM    127  N   ALA     9       2.688   0.601   0.786  1.00  0.00           N  
ATOM    128  H   ALA     9       1.688   0.465   0.825  1.00  0.00           H  
ATOM    129  CA  ALA     9       3.048   1.902   0.155  1.00  0.00           C  
ATOM    130  HA  ALA     9       2.138   2.281  -0.312  1.00  0.00           H  
ATOM    131  CB  ALA     9       3.466   2.933   1.222  1.00  0.00           C  
ATOM    132  HB1 ALA     9       4.229   2.434   1.819  1.00  0.00           H  
ATOM    133  HB2 ALA     9       3.969   3.773   0.744  1.00  0.00           H  
ATOM    134  HB3 ALA     9       2.664   3.249   1.890  1.00  0.00           H  
ATOM    135  C   ALA     9       4.012   1.589  -0.943  1.00  0.00           C  
ATOM    136  O   ALA     9       3.618   0.769  -1.802  1.00  0.00           O  
ATOM    137  N   ALA    10       5.233   2.051  -0.827  1.00  0.00           N  
ATOM    138  H   ALA    10       5.404   2.576   0.018  1.00  0.00           H  
ATOM    139  CA  ALA    10       6.255   2.030  -1.857  1.00  0.00           C  
ATOM    140  HA  ALA    10       6.044   2.797  -2.601  1.00  0.00           H  
ATOM    141  CB  ALA    10       7.611   2.461  -1.205  1.00  0.00           C  
ATOM    142  HB1 ALA    10       7.308   3.312  -0.596  1.00  0.00           H  
ATOM    143  HB2 ALA    10       7.889   1.542  -0.689  1.00  0.00           H  
ATOM    144  HB3 ALA    10       8.289   2.727  -2.016  1.00  0.00           H  
ATOM    145  C   ALA    10       6.371   0.673  -2.561  1.00  0.00           C  
ATOM    146  O   ALA    10       6.588   0.655  -3.784  1.00  0.00           O  
ATOM    147  N   LYS    11       6.122  -0.475  -1.879  1.00  0.00           N  
ATOM    148  H   LYS    11       5.849  -0.322  -0.919  1.00  0.00           H  
ATOM    149  CA  LYS    11       5.845  -1.791  -2.502  1.00  0.00           C  
ATOM    150  HA  LYS    11       6.828  -2.142  -2.816  1.00  0.00           H  
ATOM    151  CB  LYS    11       5.366  -2.789  -1.401  1.00  0.00           C  
ATOM    152  HB2 LYS    11       6.093  -2.777  -0.588  1.00  0.00           H  
ATOM    153  HB3 LYS    11       4.384  -2.480  -1.043  1.00  0.00           H  
ATOM    154  CG  LYS    11       5.227  -4.197  -2.001  1.00  0.00           C  
ATOM    155  HG2 LYS    11       4.594  -4.207  -2.888  1.00  0.00           H  
ATOM    156  HG3 LYS    11       6.215  -4.494  -2.352  1.00  0.00           H  
ATOM    157  CD  LYS    11       4.738  -5.182  -0.937  1.00  0.00           C  
ATOM    158  HD2 LYS    11       5.112  -6.154  -1.259  1.00  0.00           H  
ATOM    159  HD3 LYS    11       5.004  -4.911   0.085  1.00  0.00           H  
ATOM    160  CE  LYS    11       3.241  -5.247  -1.021  1.00  0.00           C  
ATOM    161  HE2 LYS    11       2.963  -4.228  -0.749  1.00  0.00           H  
ATOM    162  HE3 LYS    11       2.851  -5.383  -2.030  1.00  0.00           H  
ATOM    163  NZ  LYS    11       2.551  -6.224  -0.163  1.00  0.00           N  
ATOM    164  HZ1 LYS    11       2.875  -6.035   0.775  1.00  0.00           H  
ATOM    165  HZ2 LYS    11       1.551  -6.157  -0.044  1.00  0.00           H  
ATOM    166  HZ3 LYS    11       2.845  -7.164  -0.388  1.00  0.00           H  
ATOM    167  C   LYS    11       5.033  -1.736  -3.811  1.00  0.00           C  
ATOM    168  O   LYS    11       5.302  -2.572  -4.697  1.00  0.00           O  
ATOM    169  N   VAL    12       4.148  -0.809  -3.976  1.00  0.00           N  
ATOM    170  H   VAL    12       3.949  -0.123  -3.261  1.00  0.00           H  
ATOM    171  CA  VAL    12       3.322  -0.691  -5.196  1.00  0.00           C  
ATOM    172  HA  VAL    12       2.808  -1.644  -5.325  1.00  0.00           H  
ATOM    173  CB  VAL    12       2.256   0.435  -5.043  1.00  0.00           C  
ATOM    174  HB  VAL    12       1.789   0.317  -4.065  1.00  0.00           H  
ATOM    175  CG1 VAL    12       2.862   1.873  -5.125  1.00  0.00           C  
ATOM    176 HG11 VAL    12       3.428   2.083  -4.218  1.00  0.00           H  
ATOM    177 HG12 VAL    12       3.448   1.928  -6.043  1.00  0.00           H  
ATOM    178 HG13 VAL    12       2.108   2.660  -5.123  1.00  0.00           H  
ATOM    179  CG2 VAL    12       1.054   0.349  -5.960  1.00  0.00           C  
ATOM    180 HG21 VAL    12       0.479   1.256  -5.774  1.00  0.00           H  
ATOM    181 HG22 VAL    12       1.335   0.221  -7.005  1.00  0.00           H  
ATOM    182 HG23 VAL    12       0.484  -0.507  -5.599  1.00  0.00           H  
ATOM    183  C   VAL    12       4.214  -0.514  -6.426  1.00  0.00           C  
ATOM    184  O   VAL    12       3.655  -0.526  -7.550  1.00  0.00           O  
ATOM    185  N   ILE    13       5.527  -0.108  -6.258  1.00  0.00           N  
ATOM    186  H   ILE    13       5.908   0.061  -5.337  1.00  0.00           H  
ATOM    187  CA  ILE    13       6.397   0.003  -7.447  1.00  0.00           C  
ATOM    188  HA  ILE    13       5.790   0.283  -8.308  1.00  0.00           H  
ATOM    189  CB  ILE    13       7.547   1.048  -7.147  1.00  0.00           C  
ATOM    190  HB  ILE    13       8.124   0.684  -6.297  1.00  0.00           H  
ATOM    191  CG2 ILE    13       8.602   1.175  -8.228  1.00  0.00           C  
ATOM    192 HG21 ILE    13       9.183   2.063  -7.981  1.00  0.00           H  
ATOM    193 HG22 ILE    13       9.355   0.387  -8.253  1.00  0.00           H  
ATOM    194 HG23 ILE    13       8.183   1.228  -9.233  1.00  0.00           H  
ATOM    195  CG1 ILE    13       7.041   2.484  -6.778  1.00  0.00           C  
ATOM    196 HG12 ILE    13       6.375   2.391  -5.920  1.00  0.00           H  
ATOM    197 HG13 ILE    13       7.943   3.010  -6.466  1.00  0.00           H  
ATOM    198  CD1 ILE    13       6.458   3.318  -7.876  1.00  0.00           C  
ATOM    199 HD11 ILE    13       7.127   3.362  -8.736  1.00  0.00           H  
ATOM    200 HD12 ILE    13       5.529   2.845  -8.194  1.00  0.00           H  
ATOM    201 HD13 ILE    13       6.353   4.354  -7.556  1.00  0.00           H  
ATOM    202  C   ILE    13       7.067  -1.387  -7.737  1.00  0.00           C  
ATOM    203  O   ILE    13       7.413  -1.649  -8.916  1.00  0.00           O  
ATOM    204  N   CYS    14       7.095  -2.301  -6.792  1.00  0.00           N  
ATOM    205  H   CYS    14       6.725  -2.066  -5.882  1.00  0.00           H  
ATOM    206  CA  CYS    14       7.848  -3.613  -6.904  1.00  0.00           C  
ATOM    207  HA  CYS    14       8.474  -3.654  -7.796  1.00  0.00           H  
ATOM    208  CB  CYS    14       8.799  -3.669  -5.652  1.00  0.00           C  
ATOM    209  HB2 CYS    14       8.277  -3.571  -4.700  1.00  0.00           H  
ATOM    210  HB3 CYS    14       9.364  -4.601  -5.631  1.00  0.00           H  
ATOM    211  SG  CYS    14       9.972  -2.261  -5.801  1.00  0.00           S  
ATOM    212  HG  CYS    14      10.966  -2.503  -4.942  1.00  0.00           H  
ATOM    213  C   CYS    14       6.933  -4.848  -7.016  1.00  0.00           C  
ATOM    214  O   CYS    14       7.249  -5.720  -7.815  1.00  0.00           O  
ATOM    215  N   ALA    15       5.911  -4.906  -6.145  1.00  0.00           N  
ATOM    216  H   ALA    15       5.829  -4.076  -5.576  1.00  0.00           H  
ATOM    217  CA  ALA    15       5.010  -6.005  -6.189  1.00  0.00           C  
ATOM    218  HA  ALA    15       5.606  -6.916  -6.240  1.00  0.00           H  
ATOM    219  CB  ALA    15       4.150  -5.820  -4.940  1.00  0.00           C  
ATOM    220  HB1 ALA    15       3.267  -6.395  -5.218  1.00  0.00           H  
ATOM    221  HB2 ALA    15       4.613  -6.240  -4.047  1.00  0.00           H  
ATOM    222  HB3 ALA    15       3.775  -4.801  -4.836  1.00  0.00           H  
ATOM    223  C   ALA    15       4.167  -6.039  -7.519  1.00  0.00           C  
ATOM    224  O   ALA    15       3.106  -5.461  -7.706  1.00  0.00           O  
ATOM    225  N   ILE    16       4.667  -6.822  -8.480  1.00  0.00           N  
ATOM    226  H   ILE    16       5.576  -7.148  -8.184  1.00  0.00           H  
ATOM    227  CA  ILE    16       4.310  -6.880  -9.863  1.00  0.00           C  
ATOM    228  HA  ILE    16       4.830  -6.040 -10.323  1.00  0.00           H  
ATOM    229  CB  ILE    16       4.979  -8.098 -10.498  1.00  0.00           C  
ATOM    230  HB  ILE    16       6.068  -8.105 -10.437  1.00  0.00           H  
ATOM    231  CG2 ILE    16       4.500  -9.331  -9.816  1.00  0.00           C  
ATOM    232 HG21 ILE    16       5.229 -10.128  -9.962  1.00  0.00           H  
ATOM    233 HG22 ILE    16       4.416  -9.228  -8.734  1.00  0.00           H  
ATOM    234 HG23 ILE    16       3.552  -9.707 -10.201  1.00  0.00           H  
ATOM    235  CG1 ILE    16       4.633  -8.276 -12.029  1.00  0.00           C  
ATOM    236 HG12 ILE    16       5.121  -9.208 -12.313  1.00  0.00           H  
ATOM    237 HG13 ILE    16       3.573  -8.438 -12.224  1.00  0.00           H  
ATOM    238  CD1 ILE    16       5.211  -7.151 -12.945  1.00  0.00           C  
ATOM    239 HD11 ILE    16       5.144  -7.516 -13.969  1.00  0.00           H  
ATOM    240 HD12 ILE    16       4.511  -6.315 -12.962  1.00  0.00           H  
ATOM    241 HD13 ILE    16       6.243  -6.886 -12.711  1.00  0.00           H  
ATOM    242  C   ILE    16       2.808  -6.693 -10.165  1.00  0.00           C  
ATOM    243  O   ILE    16       2.507  -5.742 -10.853  1.00  0.00           O  
ATOM    244  N   THR    17       1.870  -7.541  -9.758  1.00  0.00           N  
ATOM    245  H   THR    17       2.173  -8.332  -9.207  1.00  0.00           H  
ATOM    246  CA  THR    17       0.415  -7.602 -10.092  1.00  0.00           C  
ATOM    247  HA  THR    17       0.358  -7.611 -11.180  1.00  0.00           H  
ATOM    248  CB  THR    17      -0.337  -8.824  -9.464  1.00  0.00           C  
ATOM    249  HB  THR    17      -1.386  -8.834  -9.760  1.00  0.00           H  
ATOM    250  CG2 THR    17       0.236 -10.205  -9.801  1.00  0.00           C  
ATOM    251 HG21 THR    17       1.257 -10.315  -9.437  1.00  0.00           H  
ATOM    252 HG22 THR    17      -0.448 -10.972  -9.439  1.00  0.00           H  
ATOM    253 HG23 THR    17       0.224 -10.295 -10.888  1.00  0.00           H  
ATOM    254  OG1 THR    17      -0.129  -8.809  -8.039  1.00  0.00           O  
ATOM    255  HG1 THR    17      -0.650  -8.083  -7.687  1.00  0.00           H  
ATOM    256  C   THR    17      -0.408  -6.296  -9.853  1.00  0.00           C  
ATOM    257  O   THR    17      -1.637  -6.216  -9.952  1.00  0.00           O  
ATOM    258  N   LYS    18       0.273  -5.157  -9.465  1.00  0.00           N  
ATOM    259  H   LYS    18       1.280  -5.235  -9.448  1.00  0.00           H  
ATOM    260  CA  LYS    18      -0.364  -3.812  -9.247  1.00  0.00           C  
ATOM    261  HA  LYS    18      -1.076  -3.556 -10.032  1.00  0.00           H  
ATOM    262  CB  LYS    18      -1.118  -3.882  -7.897  1.00  0.00           C  
ATOM    263  HB2 LYS    18      -1.381  -4.887  -7.568  1.00  0.00           H  
ATOM    264  HB3 LYS    18      -0.435  -3.494  -7.141  1.00  0.00           H  
ATOM    265  CG  LYS    18      -2.362  -3.014  -7.909  1.00  0.00           C  
ATOM    266  HG2 LYS    18      -2.046  -1.986  -7.733  1.00  0.00           H  
ATOM    267  HG3 LYS    18      -2.823  -3.101  -8.892  1.00  0.00           H  
ATOM    268  CD  LYS    18      -3.443  -3.477  -6.869  1.00  0.00           C  
ATOM    269  HD2 LYS    18      -2.943  -3.677  -5.921  1.00  0.00           H  
ATOM    270  HD3 LYS    18      -4.035  -2.563  -6.817  1.00  0.00           H  
ATOM    271  CE  LYS    18      -4.391  -4.691  -7.368  1.00  0.00           C  
ATOM    272  HE2 LYS    18      -4.954  -4.903  -6.459  1.00  0.00           H  
ATOM    273  HE3 LYS    18      -5.018  -4.302  -8.170  1.00  0.00           H  
ATOM    274  NZ  LYS    18      -3.706  -5.909  -7.880  1.00  0.00           N  
ATOM    275  HZ1 LYS    18      -3.007  -5.570  -8.525  1.00  0.00           H  
ATOM    276  HZ2 LYS    18      -3.289  -6.390  -7.095  1.00  0.00           H  
ATOM    277  HZ3 LYS    18      -4.395  -6.502  -8.320  1.00  0.00           H  
ATOM    278  C   LYS    18       0.701  -2.681  -9.399  1.00  0.00           C  
ATOM    279  O   LYS    18       0.609  -1.619  -8.812  1.00  0.00           O  
ATOM    280  N   LYS    19       1.725  -2.854 -10.215  1.00  0.00           N  
ATOM    281  H   LYS    19       1.787  -3.819 -10.509  1.00  0.00           H  
ATOM    282  CA  LYS    19       2.817  -1.927 -10.406  1.00  0.00           C  
ATOM    283  HA  LYS    19       3.207  -1.708  -9.412  1.00  0.00           H  
ATOM    284  CB  LYS    19       3.787  -2.618 -11.419  1.00  0.00           C  
ATOM    285  HB2 LYS    19       3.326  -3.414 -12.004  1.00  0.00           H  
ATOM    286  HB3 LYS    19       4.140  -1.833 -12.087  1.00  0.00           H  
ATOM    287  CG  LYS    19       4.996  -3.269 -10.633  1.00  0.00           C  
ATOM    288  HG2 LYS    19       5.208  -2.578  -9.817  1.00  0.00           H  
ATOM    289  HG3 LYS    19       4.794  -4.187 -10.083  1.00  0.00           H  
ATOM    290  CD  LYS    19       6.344  -3.515 -11.403  1.00  0.00           C  
ATOM    291  HD2 LYS    19       7.116  -3.902 -10.738  1.00  0.00           H  
ATOM    292  HD3 LYS    19       6.174  -4.437 -11.958  1.00  0.00           H  
ATOM    293  CE  LYS    19       6.834  -2.370 -12.260  1.00  0.00           C  
ATOM    294  HE2 LYS    19       7.797  -2.627 -12.699  1.00  0.00           H  
ATOM    295  HE3 LYS    19       6.202  -2.157 -13.122  1.00  0.00           H  
ATOM    296  NZ  LYS    19       6.930  -1.095 -11.495  1.00  0.00           N  
ATOM    297  HZ1 LYS    19       7.490  -0.380 -11.938  1.00  0.00           H  
ATOM    298  HZ2 LYS    19       6.025  -0.658 -11.395  1.00  0.00           H  
ATOM    299  HZ3 LYS    19       7.273  -1.212 -10.552  1.00  0.00           H  
ATOM    300  C   LYS    19       2.294  -0.562 -10.855  1.00  0.00           C  
ATOM    301  O   LYS    19       1.848  -0.494 -11.996  1.00  0.00           O  
ATOM    302  N   CYS    20       2.455   0.514 -10.012  1.00  0.00           N  
ATOM    303  H   CYS    20       2.500   0.344  -9.017  1.00  0.00           H  
ATOM    304  CA  CYS    20       2.833   1.784 -10.521  1.00  0.00           C  
ATOM    305  HA  CYS    20       2.076   2.045 -11.262  1.00  0.00           H  
ATOM    306  CB  CYS    20       2.706   2.824  -9.441  1.00  0.00           C  
ATOM    307  HB2 CYS    20       1.681   2.754  -9.075  1.00  0.00           H  
ATOM    308  HB3 CYS    20       3.333   2.559  -8.590  1.00  0.00           H  
ATOM    309  SG  CYS    20       2.997   4.351 -10.368  1.00  0.00           S  
ATOM    310  HG  CYS    20       2.513   5.119  -9.387  1.00  0.00           H  
ATOM    311  C   CYS    20       4.230   1.608 -11.267  1.00  0.00           C  
ATOM    312  O   CYS    20       5.057   0.716 -11.047  1.00  0.00           O  
TER   
END   
