# Supplementary material for: Prediction of Anticancer Peptides with High Efficacy and Low Toxicity by Hybrid Model Based on 3D Structure of Peptides
Source: Int J Mol Sci. 2021 May 26;22(11):5630. doi: 10.3390/ijms22115630 (PMC8198792; doi:10.3390/ijms22115630)
Supplement: Supplementary file 1 [file ijms-22-05630-s001.zip › Supplement2(Datasets)/ACPs(PDB)/D1/PDB(Negative)/(19)NL_satpdb10222.pdb]

ATOM      1  N   GLY     1       9.587 -23.111 -11.709  1.00  0.00           N  
ATOM      2  H   GLY     1      10.092 -23.515 -12.484  1.00  0.00           H  
ATOM      3  CA  GLY     1       8.437 -23.905 -11.311  1.00  0.00           C  
ATOM      4  HA2 GLY     1       7.628 -23.537 -11.942  1.00  0.00           H  
ATOM      5  HA3 GLY     1       8.589 -24.956 -11.558  1.00  0.00           H  
ATOM      6  C   GLY     1       7.900 -23.657  -9.946  1.00  0.00           C  
ATOM      7  O   GLY     1       6.822 -24.181  -9.478  1.00  0.00           O  
ATOM      8  N   ILE     2       8.576 -22.752  -9.208  1.00  0.00           N  
ATOM      9  H   ILE     2       9.365 -22.241  -9.578  1.00  0.00           H  
ATOM     10  CA  ILE     2       8.160 -22.415  -7.790  1.00  0.00           C  
ATOM     11  HA  ILE     2       7.795 -23.323  -7.312  1.00  0.00           H  
ATOM     12  CB  ILE     2       9.282 -21.799  -6.905  1.00  0.00           C  
ATOM     13  HB  ILE     2      10.063 -22.559  -6.918  1.00  0.00           H  
ATOM     14  CG2 ILE     2       9.903 -20.478  -7.467  1.00  0.00           C  
ATOM     15 HG21 ILE     2       9.930 -20.372  -8.552  1.00  0.00           H  
ATOM     16 HG22 ILE     2       9.261 -19.676  -7.104  1.00  0.00           H  
ATOM     17 HG23 ILE     2      10.871 -20.263  -7.014  1.00  0.00           H  
ATOM     18  CG1 ILE     2       8.806 -21.774  -5.451  1.00  0.00           C  
ATOM     19 HG12 ILE     2       7.966 -21.092  -5.326  1.00  0.00           H  
ATOM     20 HG13 ILE     2       8.334 -22.727  -5.211  1.00  0.00           H  
ATOM     21  CD1 ILE     2       9.930 -21.432  -4.474  1.00  0.00           C  
ATOM     22 HD11 ILE     2      10.719 -22.181  -4.540  1.00  0.00           H  
ATOM     23 HD12 ILE     2      10.456 -20.521  -4.761  1.00  0.00           H  
ATOM     24 HD13 ILE     2       9.546 -21.372  -3.456  1.00  0.00           H  
ATOM     25  C   ILE     2       6.964 -21.460  -7.802  1.00  0.00           C  
ATOM     26  O   ILE     2       5.982 -21.800  -7.125  1.00  0.00           O  
ATOM     27  N   GLY     3       7.081 -20.359  -8.499  1.00  0.00           N  
ATOM     28  H   GLY     3       7.899 -20.047  -9.002  1.00  0.00           H  
ATOM     29  CA  GLY     3       5.925 -19.421  -8.630  1.00  0.00           C  
ATOM     30  HA2 GLY     3       5.496 -19.289  -7.637  1.00  0.00           H  
ATOM     31  HA3 GLY     3       6.149 -18.431  -9.030  1.00  0.00           H  
ATOM     32  C   GLY     3       4.783 -20.034  -9.463  1.00  0.00           C  
ATOM     33  O   GLY     3       4.980 -21.045 -10.156  1.00  0.00           O  
ATOM     34  N   LYS     4       3.563 -19.458  -9.386  1.00  0.00           N  
ATOM     35  H   LYS     4       3.471 -18.641  -8.799  1.00  0.00           H  
ATOM     36  CA  LYS     4       2.342 -19.711 -10.171  1.00  0.00           C  
ATOM     37  HA  LYS     4       2.615 -20.355 -11.008  1.00  0.00           H  
ATOM     38  CB  LYS     4       1.266 -20.418  -9.256  1.00  0.00           C  
ATOM     39  HB2 LYS     4       1.142 -20.032  -8.244  1.00  0.00           H  
ATOM     40  HB3 LYS     4       0.272 -20.325  -9.694  1.00  0.00           H  
ATOM     41  CG  LYS     4       1.586 -21.921  -9.164  1.00  0.00           C  
ATOM     42  HG2 LYS     4       0.595 -22.375  -9.158  1.00  0.00           H  
ATOM     43  HG3 LYS     4       2.112 -22.153 -10.090  1.00  0.00           H  
ATOM     44  CD  LYS     4       2.379 -22.342  -7.924  1.00  0.00           C  
ATOM     45  HD2 LYS     4       3.172 -21.596  -7.862  1.00  0.00           H  
ATOM     46  HD3 LYS     4       1.792 -22.136  -7.029  1.00  0.00           H  
ATOM     47  CE  LYS     4       3.010 -23.723  -7.989  1.00  0.00           C  
ATOM     48  HE2 LYS     4       3.161 -24.110  -6.981  1.00  0.00           H  
ATOM     49  HE3 LYS     4       2.422 -24.494  -8.489  1.00  0.00           H  
ATOM     50  NZ  LYS     4       4.304 -23.701  -8.821  1.00  0.00           N  
ATOM     51  HZ1 LYS     4       4.975 -23.017  -8.501  1.00  0.00           H  
ATOM     52  HZ2 LYS     4       4.747 -24.605  -8.738  1.00  0.00           H  
ATOM     53  HZ3 LYS     4       4.069 -23.449  -9.770  1.00  0.00           H  
ATOM     54  C   LYS     4       1.636 -18.398 -10.638  1.00  0.00           C  
ATOM     55  O   LYS     4       1.810 -17.440  -9.861  1.00  0.00           O  
ATOM     56  N   LEU     5       0.835 -18.503 -11.690  1.00  0.00           N  
ATOM     57  H   LEU     5       0.698 -19.394 -12.147  1.00  0.00           H  
ATOM     58  CA  LEU     5       0.081 -17.414 -12.255  1.00  0.00           C  
ATOM     59  HA  LEU     5       0.777 -16.593 -12.427  1.00  0.00           H  
ATOM     60  CB  LEU     5      -0.494 -17.968 -13.585  1.00  0.00           C  
ATOM     61  HB2 LEU     5       0.415 -18.327 -14.068  1.00  0.00           H  
ATOM     62  HB3 LEU     5      -1.233 -18.724 -13.319  1.00  0.00           H  
ATOM     63  CG  LEU     5      -1.093 -16.910 -14.495  1.00  0.00           C  
ATOM     64  HG  LEU     5      -1.703 -16.162 -13.989  1.00  0.00           H  
ATOM     65  CD1 LEU     5      -0.011 -16.094 -15.293  1.00  0.00           C  
ATOM     66 HD11 LEU     5       0.744 -15.743 -14.591  1.00  0.00           H  
ATOM     67 HD12 LEU     5       0.476 -16.695 -16.061  1.00  0.00           H  
ATOM     68 HD13 LEU     5      -0.438 -15.205 -15.758  1.00  0.00           H  
ATOM     69  CD2 LEU     5      -2.013 -17.694 -15.505  1.00  0.00           C  
ATOM     70 HD21 LEU     5      -3.041 -17.857 -15.182  1.00  0.00           H  
ATOM     71 HD22 LEU     5      -1.999 -17.302 -16.522  1.00  0.00           H  
ATOM     72 HD23 LEU     5      -1.692 -18.728 -15.628  1.00  0.00           H  
ATOM     73  C   LEU     5      -0.952 -16.892 -11.305  1.00  0.00           C  
ATOM     74  O   LEU     5      -1.917 -17.604 -11.055  1.00  0.00           O  
ATOM     75  N   PHE     6      -0.863 -15.667 -10.795  1.00  0.00           N  
ATOM     76  H   PHE     6       0.015 -15.170 -10.843  1.00  0.00           H  
ATOM     77  CA  PHE     6      -1.755 -15.051  -9.828  1.00  0.00           C  
ATOM     78  HA  PHE     6      -1.732 -15.614  -8.896  1.00  0.00           H  
ATOM     79  CB  PHE     6      -1.161 -13.651  -9.392  1.00  0.00           C  
ATOM     80  HB2 PHE     6      -1.715 -13.297  -8.522  1.00  0.00           H  
ATOM     81  HB3 PHE     6      -0.110 -13.642  -9.104  1.00  0.00           H  
ATOM     82  CG  PHE     6      -1.056 -12.643 -10.552  1.00  0.00           C  
ATOM     83  CD1 PHE     6      -0.141 -12.862 -11.648  1.00  0.00           C  
ATOM     84  HD1 PHE     6       0.486 -13.736 -11.741  1.00  0.00           H  
ATOM     85  CE1 PHE     6       0.019 -11.840 -12.597  1.00  0.00           C  
ATOM     86  HE1 PHE     6       0.696 -11.981 -13.427  1.00  0.00           H  
ATOM     87  CZ  PHE     6      -0.833 -10.772 -12.581  1.00  0.00           C  
ATOM     88  HZ  PHE     6      -0.947 -10.151 -13.457  1.00  0.00           H  
ATOM     89  CE2 PHE     6      -1.782 -10.620 -11.591  1.00  0.00           C  
ATOM     90  HE2 PHE     6      -2.520  -9.834 -11.655  1.00  0.00           H  
ATOM     91  CD2 PHE     6      -1.770 -11.484 -10.511  1.00  0.00           C  
ATOM     92  HD2 PHE     6      -2.346 -11.244  -9.630  1.00  0.00           H  
ATOM     93  C   PHE     6      -3.108 -14.850 -10.380  1.00  0.00           C  
ATOM     94  O   PHE     6      -4.047 -14.936  -9.656  1.00  0.00           O  
ATOM     95  N   LEU     7      -3.206 -14.642 -11.679  1.00  0.00           N  
ATOM     96  H   LEU     7      -2.336 -14.317 -12.074  1.00  0.00           H  
ATOM     97  CA  LEU     7      -4.394 -14.583 -12.456  1.00  0.00           C  
ATOM     98  HA  LEU     7      -4.983 -13.694 -12.232  1.00  0.00           H  
ATOM     99  CB  LEU     7      -4.011 -14.406 -13.900  1.00  0.00           C  
ATOM    100  HB2 LEU     7      -3.438 -15.259 -14.263  1.00  0.00           H  
ATOM    101  HB3 LEU     7      -4.894 -14.520 -14.528  1.00  0.00           H  
ATOM    102  CG  LEU     7      -3.280 -13.128 -14.364  1.00  0.00           C  
ATOM    103  HG  LEU     7      -2.282 -13.073 -13.930  1.00  0.00           H  
ATOM    104  CD1 LEU     7      -2.966 -13.164 -15.870  1.00  0.00           C  
ATOM    105 HD11 LEU     7      -2.426 -12.262 -16.161  1.00  0.00           H  
ATOM    106 HD12 LEU     7      -2.380 -14.063 -16.060  1.00  0.00           H  
ATOM    107 HD13 LEU     7      -3.908 -13.264 -16.409  1.00  0.00           H  
ATOM    108  CD2 LEU     7      -4.061 -11.867 -13.955  1.00  0.00           C  
ATOM    109 HD21 LEU     7      -3.743 -11.031 -14.577  1.00  0.00           H  
ATOM    110 HD22 LEU     7      -5.148 -11.947 -13.988  1.00  0.00           H  
ATOM    111 HD23 LEU     7      -3.821 -11.673 -12.909  1.00  0.00           H  
ATOM    112  C   LEU     7      -5.298 -15.820 -12.241  1.00  0.00           C  
ATOM    113  O   LEU     7      -6.522 -15.615 -12.130  1.00  0.00           O  
ATOM    114  N   HIE     8      -4.731 -16.982 -11.919  1.00  0.00           N  
ATOM    115  H   HIE     8      -3.759 -17.048 -12.183  1.00  0.00           H  
ATOM    116  CA  HIE     8      -5.436 -18.284 -11.578  1.00  0.00           C  
ATOM    117  HA  HIE     8      -6.495 -18.133 -11.788  1.00  0.00           H  
ATOM    118  CB  HIE     8      -4.842 -19.419 -12.395  1.00  0.00           C  
ATOM    119  HB2 HIE     8      -4.619 -19.041 -13.393  1.00  0.00           H  
ATOM    120  HB3 HIE     8      -3.829 -19.635 -12.056  1.00  0.00           H  
ATOM    121  CG  HIE     8      -5.627 -20.707 -12.586  1.00  0.00           C  
ATOM    122  ND1 HIE     8      -5.601 -21.854 -11.804  1.00  0.00           N  
ATOM    123  CE1 HIE     8      -6.412 -22.738 -12.469  1.00  0.00           C  
ATOM    124  HE1 HIE     8      -6.519 -23.789 -12.241  1.00  0.00           H  
ATOM    125  NE2 HIE     8      -6.904 -22.207 -13.637  1.00  0.00           N  
ATOM    126  HE2 HIE     8      -7.509 -22.631 -14.325  1.00  0.00           H  
ATOM    127  CD2 HIE     8      -6.492 -20.917 -13.625  1.00  0.00           C  
ATOM    128  HD2 HIE     8      -6.644 -20.278 -14.482  1.00  0.00           H  
ATOM    129  C   HIE     8      -5.524 -18.651 -10.068  1.00  0.00           C  
ATOM    130  O   HIE     8      -6.481 -19.242  -9.625  1.00  0.00           O  
ATOM    131  N   ALA     9      -4.603 -18.123  -9.258  1.00  0.00           N  
ATOM    132  H   ALA     9      -3.966 -17.467  -9.687  1.00  0.00           H  
ATOM    133  CA  ALA     9      -4.492 -18.165  -7.795  1.00  0.00           C  
ATOM    134  HA  ALA     9      -4.577 -19.186  -7.422  1.00  0.00           H  
ATOM    135  CB  ALA     9      -3.053 -17.692  -7.392  1.00  0.00           C  
ATOM    136  HB1 ALA     9      -3.017 -16.605  -7.316  1.00  0.00           H  
ATOM    137  HB2 ALA     9      -2.721 -17.942  -6.385  1.00  0.00           H  
ATOM    138  HB3 ALA     9      -2.314 -18.040  -8.113  1.00  0.00           H  
ATOM    139  C   ALA     9      -5.635 -17.370  -7.111  1.00  0.00           C  
ATOM    140  O   ALA     9      -6.519 -17.939  -6.469  1.00  0.00           O  
ATOM    141  N   ALA    10      -5.516 -16.053  -7.190  1.00  0.00           N  
ATOM    142  H   ALA    10      -4.803 -15.641  -7.776  1.00  0.00           H  
ATOM    143  CA  ALA    10      -6.497 -15.126  -6.638  1.00  0.00           C  
ATOM    144  HA  ALA    10      -6.314 -14.909  -5.586  1.00  0.00           H  
ATOM    145  CB  ALA    10      -6.141 -13.806  -7.260  1.00  0.00           C  
ATOM    146  HB1 ALA    10      -6.767 -13.010  -6.856  1.00  0.00           H  
ATOM    147  HB2 ALA    10      -5.205 -13.553  -6.762  1.00  0.00           H  
ATOM    148  HB3 ALA    10      -6.189 -13.780  -8.348  1.00  0.00           H  
ATOM    149  C   ALA    10      -7.933 -15.533  -6.755  1.00  0.00           C  
ATOM    150  O   ALA    10      -8.643 -15.454  -5.797  1.00  0.00           O  
ATOM    151  N   LYS    11      -8.347 -15.971  -8.015  1.00  0.00           N  
ATOM    152  H   LYS    11      -7.693 -16.069  -8.779  1.00  0.00           H  
ATOM    153  CA  LYS    11      -9.711 -16.407  -8.266  1.00  0.00           C  
ATOM    154  HA  LYS    11     -10.352 -15.532  -8.164  1.00  0.00           H  
ATOM    155  CB  LYS    11      -9.836 -16.834  -9.731  1.00  0.00           C  
ATOM    156  HB2 LYS    11      -9.136 -17.648  -9.916  1.00  0.00           H  
ATOM    157  HB3 LYS    11     -10.865 -17.175  -9.843  1.00  0.00           H  
ATOM    158  CG  LYS    11      -9.634 -15.651 -10.694  1.00  0.00           C  
ATOM    159  HG2 LYS    11     -10.347 -14.830 -10.618  1.00  0.00           H  
ATOM    160  HG3 LYS    11      -8.634 -15.281 -10.468  1.00  0.00           H  
ATOM    161  CD  LYS    11      -9.681 -16.379 -12.115  1.00  0.00           C  
ATOM    162  HD2 LYS    11      -8.780 -16.985 -12.212  1.00  0.00           H  
ATOM    163  HD3 LYS    11     -10.496 -17.101 -12.170  1.00  0.00           H  
ATOM    164  CE  LYS    11      -9.863 -15.348 -13.214  1.00  0.00           C  
ATOM    165  HE2 LYS    11     -10.133 -15.932 -14.094  1.00  0.00           H  
ATOM    166  HE3 LYS    11     -10.758 -14.771 -12.977  1.00  0.00           H  
ATOM    167  NZ  LYS    11      -8.786 -14.340 -13.393  1.00  0.00           N  
ATOM    168  HZ1 LYS    11      -9.147 -13.400 -13.477  1.00  0.00           H  
ATOM    169  HZ2 LYS    11      -8.285 -14.368 -12.516  1.00  0.00           H  
ATOM    170  HZ3 LYS    11      -8.206 -14.571 -14.186  1.00  0.00           H  
ATOM    171  C   LYS    11     -10.266 -17.423  -7.267  1.00  0.00           C  
ATOM    172  O   LYS    11     -11.424 -17.392  -6.906  1.00  0.00           O  
ATOM    173  N   LYS    12      -9.474 -18.361  -6.791  1.00  0.00           N  
ATOM    174  H   LYS    12      -8.483 -18.220  -6.922  1.00  0.00           H  
ATOM    175  CA  LYS    12      -9.838 -19.385  -5.766  1.00  0.00           C  
ATOM    176  HA  LYS    12     -10.718 -19.852  -6.208  1.00  0.00           H  
ATOM    177  CB  LYS    12      -8.663 -20.419  -5.611  1.00  0.00           C  
ATOM    178  HB2 LYS    12      -7.802 -19.949  -5.137  1.00  0.00           H  
ATOM    179  HB3 LYS    12      -9.048 -21.160  -4.910  1.00  0.00           H  
ATOM    180  CG  LYS    12      -8.315 -21.068  -6.937  1.00  0.00           C  
ATOM    181  HG2 LYS    12      -9.261 -21.321  -7.416  1.00  0.00           H  
ATOM    182  HG3 LYS    12      -7.832 -20.280  -7.515  1.00  0.00           H  
ATOM    183  CD  LYS    12      -7.505 -22.331  -6.750  1.00  0.00           C  
ATOM    184  HD2 LYS    12      -6.599 -22.090  -6.194  1.00  0.00           H  
ATOM    185  HD3 LYS    12      -8.082 -23.060  -6.180  1.00  0.00           H  
ATOM    186  CE  LYS    12      -7.138 -22.997  -8.050  1.00  0.00           C  
ATOM    187  HE2 LYS    12      -6.720 -23.977  -7.819  1.00  0.00           H  
ATOM    188  HE3 LYS    12      -8.001 -23.098  -8.708  1.00  0.00           H  
ATOM    189  NZ  LYS    12      -6.175 -22.107  -8.825  1.00  0.00           N  
ATOM    190  HZ1 LYS    12      -6.682 -21.348  -9.256  1.00  0.00           H  
ATOM    191  HZ2 LYS    12      -5.461 -21.657  -8.272  1.00  0.00           H  
ATOM    192  HZ3 LYS    12      -5.715 -22.700  -9.502  1.00  0.00           H  
ATOM    193  C   LYS    12     -10.288 -18.744  -4.429  1.00  0.00           C  
ATOM    194  O   LYS    12     -11.283 -19.082  -3.845  1.00  0.00           O  
ATOM    195  N   PHE    13      -9.447 -17.817  -3.955  1.00  0.00           N  
ATOM    196  H   PHE    13      -8.557 -17.712  -4.420  1.00  0.00           H  
ATOM    197  CA  PHE    13      -9.589 -17.185  -2.626  1.00  0.00           C  
ATOM    198  HA  PHE    13      -9.797 -17.945  -1.873  1.00  0.00           H  
ATOM    199  CB  PHE    13      -8.164 -16.718  -2.303  1.00  0.00           C  
ATOM    200  HB2 PHE    13      -7.894 -15.905  -2.977  1.00  0.00           H  
ATOM    201  HB3 PHE    13      -8.219 -16.238  -1.326  1.00  0.00           H  
ATOM    202  CG  PHE    13      -7.154 -17.813  -2.301  1.00  0.00           C  
ATOM    203  CD1 PHE    13      -7.362 -18.980  -1.478  1.00  0.00           C  
ATOM    204  HD1 PHE    13      -8.042 -19.003  -0.639  1.00  0.00           H  
ATOM    205  CE1 PHE    13      -6.341 -19.921  -1.669  1.00  0.00           C  
ATOM    206  HE1 PHE    13      -6.401 -20.797  -1.041  1.00  0.00           H  
ATOM    207  CZ  PHE    13      -5.194 -19.807  -2.552  1.00  0.00           C  
ATOM    208  HZ  PHE    13      -4.389 -20.526  -2.579  1.00  0.00           H  
ATOM    209  CE2 PHE    13      -5.043 -18.681  -3.339  1.00  0.00           C  
ATOM    210  HE2 PHE    13      -4.117 -18.419  -3.830  1.00  0.00           H  
ATOM    211  CD2 PHE    13      -6.059 -17.672  -3.217  1.00  0.00           C  
ATOM    212  HD2 PHE    13      -5.949 -16.747  -3.764  1.00  0.00           H  
ATOM    213  C   PHE    13     -10.665 -16.118  -2.585  1.00  0.00           C  
ATOM    214  O   PHE    13     -11.389 -16.025  -1.621  1.00  0.00           O  
ATOM    215  N   ALA    14     -10.985 -15.345  -3.657  1.00  0.00           N  
ATOM    216  H   ALA    14     -10.344 -15.474  -4.427  1.00  0.00           H  
ATOM    217  CA  ALA    14     -12.111 -14.416  -3.756  1.00  0.00           C  
ATOM    218  HA  ALA    14     -12.092 -13.653  -2.978  1.00  0.00           H  
ATOM    219  CB  ALA    14     -12.002 -13.651  -5.122  1.00  0.00           C  
ATOM    220  HB1 ALA    14     -12.751 -12.861  -5.170  1.00  0.00           H  
ATOM    221  HB2 ALA    14     -10.987 -13.266  -5.227  1.00  0.00           H  
ATOM    222  HB3 ALA    14     -12.199 -14.312  -5.966  1.00  0.00           H  
ATOM    223  C   ALA    14     -13.442 -15.198  -3.690  1.00  0.00           C  
ATOM    224  O   ALA    14     -14.294 -14.907  -2.892  1.00  0.00           O  
ATOM    225  N   LYS    15     -13.590 -16.220  -4.572  1.00  0.00           N  
ATOM    226  H   LYS    15     -13.021 -16.306  -5.402  1.00  0.00           H  
ATOM    227  CA  LYS    15     -14.662 -17.294  -4.470  1.00  0.00           C  
ATOM    228  HA  LYS    15     -15.544 -16.673  -4.631  1.00  0.00           H  
ATOM    229  CB  LYS    15     -14.478 -18.377  -5.606  1.00  0.00           C  
ATOM    230  HB2 LYS    15     -14.136 -17.889  -6.519  1.00  0.00           H  
ATOM    231  HB3 LYS    15     -13.730 -19.090  -5.261  1.00  0.00           H  
ATOM    232  CG  LYS    15     -15.766 -19.152  -6.100  1.00  0.00           C  
ATOM    233  HG2 LYS    15     -16.544 -18.416  -6.301  1.00  0.00           H  
ATOM    234  HG3 LYS    15     -15.500 -19.691  -7.010  1.00  0.00           H  
ATOM    235  CD  LYS    15     -16.340 -20.087  -5.069  1.00  0.00           C  
ATOM    236  HD2 LYS    15     -15.828 -21.013  -5.333  1.00  0.00           H  
ATOM    237  HD3 LYS    15     -16.000 -19.861  -4.058  1.00  0.00           H  
ATOM    238  CE  LYS    15     -17.792 -20.446  -5.255  1.00  0.00           C  
ATOM    239  HE2 LYS    15     -18.475 -19.597  -5.236  1.00  0.00           H  
ATOM    240  HE3 LYS    15     -17.816 -21.103  -6.124  1.00  0.00           H  
ATOM    241  NZ  LYS    15     -18.170 -21.310  -4.135  1.00  0.00           N  
ATOM    242  HZ1 LYS    15     -17.891 -22.270  -4.277  1.00  0.00           H  
ATOM    243  HZ2 LYS    15     -17.674 -21.044  -3.297  1.00  0.00           H  
ATOM    244  HZ3 LYS    15     -19.164 -21.280  -3.955  1.00  0.00           H  
ATOM    245  C   LYS    15     -14.780 -17.769  -3.057  1.00  0.00           C  
ATOM    246  O   LYS    15     -15.815 -17.552  -2.460  1.00  0.00           O  
ATOM    247  N   ALA    16     -13.744 -18.292  -2.428  1.00  0.00           N  
ATOM    248  H   ALA    16     -12.989 -18.619  -3.012  1.00  0.00           H  
ATOM    249  CA  ALA    16     -13.801 -18.865  -1.043  1.00  0.00           C  
ATOM    250  HA  ALA    16     -14.578 -19.626  -1.104  1.00  0.00           H  
ATOM    251  CB  ALA    16     -12.366 -19.455  -0.791  1.00  0.00           C  
ATOM    252  HB1 ALA    16     -12.241 -19.946   0.174  1.00  0.00           H  
ATOM    253  HB2 ALA    16     -12.158 -20.189  -1.569  1.00  0.00           H  
ATOM    254  HB3 ALA    16     -11.646 -18.637  -0.791  1.00  0.00           H  
ATOM    255  C   ALA    16     -14.205 -17.847   0.054  1.00  0.00           C  
ATOM    256  O   ALA    16     -14.928 -18.215   1.032  1.00  0.00           O  
ATOM    257  N   PHE    17     -13.930 -16.548  -0.186  1.00  0.00           N  
ATOM    258  H   PHE    17     -13.429 -16.237  -1.006  1.00  0.00           H  
ATOM    259  CA  PHE    17     -14.307 -15.419   0.684  1.00  0.00           C  
ATOM    260  HA  PHE    17     -14.109 -15.633   1.735  1.00  0.00           H  
ATOM    261  CB  PHE    17     -13.276 -14.313   0.417  1.00  0.00           C  
ATOM    262  HB2 PHE    17     -12.268 -14.675   0.620  1.00  0.00           H  
ATOM    263  HB3 PHE    17     -13.342 -14.010  -0.628  1.00  0.00           H  
ATOM    264  CG  PHE    17     -13.628 -13.173   1.329  1.00  0.00           C  
ATOM    265  CD1 PHE    17     -14.499 -12.083   0.935  1.00  0.00           C  
ATOM    266  HD1 PHE    17     -15.058 -12.131   0.012  1.00  0.00           H  
ATOM    267  CE1 PHE    17     -14.867 -11.059   1.917  1.00  0.00           C  
ATOM    268  HE1 PHE    17     -15.538 -10.270   1.610  1.00  0.00           H  
ATOM    269  CZ  PHE    17     -14.367 -11.109   3.267  1.00  0.00           C  
ATOM    270  HZ  PHE    17     -14.571 -10.218   3.843  1.00  0.00           H  
ATOM    271  CE2 PHE    17     -13.406 -12.122   3.569  1.00  0.00           C  
ATOM    272  HE2 PHE    17     -13.059 -12.065   4.590  1.00  0.00           H  
ATOM    273  CD2 PHE    17     -13.050 -13.159   2.633  1.00  0.00           C  
ATOM    274  HD2 PHE    17     -12.363 -13.953   2.885  1.00  0.00           H  
ATOM    275  C   PHE    17     -15.756 -14.876   0.517  1.00  0.00           C  
ATOM    276  O   PHE    17     -16.500 -14.825   1.479  1.00  0.00           O  
ATOM    277  N   VAL    18     -16.196 -14.705  -0.674  1.00  0.00           N  
ATOM    278  H   VAL    18     -15.554 -14.796  -1.448  1.00  0.00           H  
ATOM    279  CA  VAL    18     -17.669 -14.417  -1.012  1.00  0.00           C  
ATOM    280  HA  VAL    18     -17.990 -13.581  -0.389  1.00  0.00           H  
ATOM    281  CB  VAL    18     -17.877 -14.156  -2.572  1.00  0.00           C  
ATOM    282  HB  VAL    18     -17.534 -15.018  -3.145  1.00  0.00           H  
ATOM    283  CG1 VAL    18     -19.418 -13.932  -2.758  1.00  0.00           C  
ATOM    284 HG11 VAL    18     -20.141 -14.718  -2.539  1.00  0.00           H  
ATOM    285 HG12 VAL    18     -19.693 -12.964  -2.338  1.00  0.00           H  
ATOM    286 HG13 VAL    18     -19.570 -13.653  -3.800  1.00  0.00           H  
ATOM    287  CG2 VAL    18     -17.053 -12.980  -3.132  1.00  0.00           C  
ATOM    288 HG21 VAL    18     -16.012 -13.302  -3.120  1.00  0.00           H  
ATOM    289 HG22 VAL    18     -17.416 -12.735  -4.130  1.00  0.00           H  
ATOM    290 HG23 VAL    18     -17.233 -12.137  -2.465  1.00  0.00           H  
ATOM    291  C   VAL    18     -18.524 -15.631  -0.621  1.00  0.00           C  
ATOM    292  O   VAL    18     -19.510 -15.440   0.078  1.00  0.00           O  
ATOM    293  N   ALA    19     -18.144 -16.857  -0.885  1.00  0.00           N  
ATOM    294  H   ALA    19     -17.332 -16.907  -1.484  1.00  0.00           H  
ATOM    295  CA  ALA    19     -18.932 -18.093  -0.625  1.00  0.00           C  
ATOM    296  HA  ALA    19     -19.961 -17.808  -0.407  1.00  0.00           H  
ATOM    297  CB  ALA    19     -18.988 -18.792  -2.015  1.00  0.00           C  
ATOM    298  HB1 ALA    19     -18.029 -18.863  -2.527  1.00  0.00           H  
ATOM    299  HB2 ALA    19     -19.367 -19.813  -1.970  1.00  0.00           H  
ATOM    300  HB3 ALA    19     -19.641 -18.174  -2.632  1.00  0.00           H  
ATOM    301  C   ALA    19     -18.371 -18.838   0.625  1.00  0.00           C  
ATOM    302  O   ALA    19     -18.737 -18.427   1.674  1.00  0.00           O  
ATOM    303  N   GLU    20     -17.580 -19.928   0.378  1.00  0.00           N  
ATOM    304  H   GLU    20     -17.474 -20.253  -0.572  1.00  0.00           H  
ATOM    305  CA  GLU    20     -17.249 -21.001   1.303  1.00  0.00           C  
ATOM    306  HA  GLU    20     -18.074 -21.690   1.120  1.00  0.00           H  
ATOM    307  CB  GLU    20     -15.887 -21.661   0.835  1.00  0.00           C  
ATOM    308  HB2 GLU    20     -15.146 -20.875   0.690  1.00  0.00           H  
ATOM    309  HB3 GLU    20     -15.496 -22.265   1.654  1.00  0.00           H  
ATOM    310  CG  GLU    20     -15.983 -22.602  -0.395  1.00  0.00           C  
ATOM    311  HG2 GLU    20     -14.992 -22.963  -0.673  1.00  0.00           H  
ATOM    312  HG3 GLU    20     -16.545 -23.505  -0.156  1.00  0.00           H  
ATOM    313  CD  GLU    20     -16.588 -22.156  -1.690  1.00  0.00           C  
ATOM    314  OE1 GLU    20     -16.507 -20.931  -2.042  1.00  0.00           O  
ATOM    315  OE2 GLU    20     -17.140 -22.951  -2.515  1.00  0.00           O  
ATOM    316  C   GLU    20     -17.317 -20.835   2.802  1.00  0.00           C  
ATOM    317  O   GLU    20     -17.823 -21.711   3.486  1.00  0.00           O  
ATOM    318  N   LYS    21     -16.812 -19.721   3.256  1.00  0.00           N  
ATOM    319  H   LYS    21     -16.253 -19.129   2.659  1.00  0.00           H  
ATOM    320  CA  LYS    21     -16.912 -19.290   4.659  1.00  0.00           C  
ATOM    321  HA  LYS    21     -16.568 -20.097   5.307  1.00  0.00           H  
ATOM    322  CB  LYS    21     -15.884 -18.166   4.744  1.00  0.00           C  
ATOM    323  HB2 LYS    21     -15.807 -17.837   5.781  1.00  0.00           H  
ATOM    324  HB3 LYS    21     -14.918 -18.569   4.443  1.00  0.00           H  
ATOM    325  CG  LYS    21     -16.172 -16.880   3.920  1.00  0.00           C  
ATOM    326  HG2 LYS    21     -15.192 -16.441   3.735  1.00  0.00           H  
ATOM    327  HG3 LYS    21     -16.431 -17.113   2.887  1.00  0.00           H  
ATOM    328  CD  LYS    21     -17.091 -15.762   4.509  1.00  0.00           C  
ATOM    329  HD2 LYS    21     -17.081 -15.731   5.598  1.00  0.00           H  
ATOM    330  HD3 LYS    21     -16.651 -14.838   4.134  1.00  0.00           H  
ATOM    331  CE  LYS    21     -18.572 -15.654   4.174  1.00  0.00           C  
ATOM    332  HE2 LYS    21     -19.126 -16.451   4.669  1.00  0.00           H  
ATOM    333  HE3 LYS    21     -18.915 -14.687   4.540  1.00  0.00           H  
ATOM    334  NZ  LYS    21     -18.764 -15.798   2.669  1.00  0.00           N  
ATOM    335  HZ1 LYS    21     -19.594 -15.290   2.397  1.00  0.00           H  
ATOM    336  HZ2 LYS    21     -18.000 -15.368   2.166  1.00  0.00           H  
ATOM    337  HZ3 LYS    21     -18.855 -16.780   2.454  1.00  0.00           H  
ATOM    338  C   LYS    21     -18.293 -18.867   5.186  1.00  0.00           C  
ATOM    339  O   LYS    21     -18.356 -18.059   6.110  1.00  0.00           O  
ATOM    340  N   MET    22     -19.351 -19.301   4.561  1.00  0.00           N  
ATOM    341  H   MET    22     -19.122 -19.965   3.836  1.00  0.00           H  
ATOM    342  CA  MET    22     -20.750 -19.426   4.912  1.00  0.00           C  
ATOM    343  HA  MET    22     -20.923 -19.624   5.969  1.00  0.00           H  
ATOM    344  CB  MET    22     -21.423 -18.074   4.570  1.00  0.00           C  
ATOM    345  HB2 MET    22     -22.405 -18.013   5.041  1.00  0.00           H  
ATOM    346  HB3 MET    22     -20.828 -17.270   5.003  1.00  0.00           H  
ATOM    347  CG  MET    22     -21.637 -17.745   3.068  1.00  0.00           C  
ATOM    348  HG2 MET    22     -20.711 -17.989   2.549  1.00  0.00           H  
ATOM    349  HG3 MET    22     -22.381 -18.426   2.654  1.00  0.00           H  
ATOM    350  SD  MET    22     -21.928 -15.961   2.906  1.00  0.00           S  
ATOM    351  CE  MET    22     -22.365 -15.910   1.202  1.00  0.00           C  
ATOM    352  HE1 MET    22     -21.623 -16.317   0.516  1.00  0.00           H  
ATOM    353  HE2 MET    22     -23.277 -16.467   0.987  1.00  0.00           H  
ATOM    354  HE3 MET    22     -22.558 -14.916   0.797  1.00  0.00           H  
ATOM    355  C   MET    22     -21.623 -20.510   4.134  1.00  0.00           C  
ATOM    356  O   MET    22     -22.404 -21.192   4.766  1.00  0.00           O  
ATOM    357  N   ASN    23     -21.320 -20.724   2.879  1.00  0.00           N  
ATOM    358  H   ASN    23     -20.659 -20.119   2.412  1.00  0.00           H  
ATOM    359  CA  ASN    23     -21.887 -21.766   2.042  1.00  0.00           C  
ATOM    360  HA  ASN    23     -21.535 -22.762   2.311  1.00  0.00           H  
ATOM    361  CB  ASN    23     -23.448 -21.871   2.037  1.00  0.00           C  
ATOM    362  HB2 ASN    23     -23.891 -21.288   2.843  1.00  0.00           H  
ATOM    363  HB3 ASN    23     -23.844 -21.406   1.135  1.00  0.00           H  
ATOM    364  CG  ASN    23     -24.041 -23.307   2.076  1.00  0.00           C  
ATOM    365  OD1 ASN    23     -24.025 -24.067   1.094  1.00  0.00           O  
ATOM    366  ND2 ASN    23     -24.672 -23.678   3.178  1.00  0.00           N  
ATOM    367 HD21 ASN    23     -24.783 -24.659   3.389  1.00  0.00           H  
ATOM    368 HD22 ASN    23     -24.527 -23.058   3.962  1.00  0.00           H  
ATOM    369  C   ASN    23     -21.432 -21.550   0.639  1.00  0.00           C  
ATOM    370  O   ASN    23     -20.943 -20.529   0.210  1.00  0.00           O  
ATOM    371  N   SER    24     -21.414 -22.636  -0.139  1.00  0.00           N  
ATOM    372  H   SER    24     -21.819 -23.499   0.194  1.00  0.00           H  
ATOM    373  CA  SER    24     -20.604 -22.810  -1.326  1.00  0.00           C  
ATOM    374  HA  SER    24     -19.709 -22.200  -1.205  1.00  0.00           H  
ATOM    375  CB  SER    24     -20.164 -24.337  -1.393  1.00  0.00           C  
ATOM    376  HB2 SER    24     -19.636 -24.525  -0.458  1.00  0.00           H  
ATOM    377  HB3 SER    24     -21.025 -25.004  -1.428  1.00  0.00           H  
ATOM    378  OG  SER    24     -19.321 -24.492  -2.570  1.00  0.00           O  
ATOM    379  HG  SER    24     -18.438 -24.119  -2.513  1.00  0.00           H  
ATOM    380  C   SER    24     -21.303 -22.495  -2.587  1.00  0.00           C  
ATOM    381  O   SER    24     -20.928 -21.497  -3.272  1.00  0.00           O  
TER   
END   
