# Supplementary material for: Prediction of Anticancer Peptides with High Efficacy and Low Toxicity by Hybrid Model Based on 3D Structure of Peptides
Source: Int J Mol Sci. 2021 May 26;22(11):5630. doi: 10.3390/ijms22115630 (PMC8198792; doi:10.3390/ijms22115630)
Supplement: Supplementary file 1 [file ijms-22-05630-s001.zip › Supplement2(Datasets)/ACPs(PDB)/D1/PDB(Negative)/(190)NL_satpdb12437.pdb]

ATOM      1  N   GLY     1       4.012  -6.615  -7.273  1.00  0.00           N  
ATOM      2  H   GLY     1       3.289  -6.064  -7.714  1.00  0.00           H  
ATOM      3  CA  GLY     1       4.019  -8.030  -7.429  1.00  0.00           C  
ATOM      4  HA2 GLY     1       3.708  -8.469  -6.481  1.00  0.00           H  
ATOM      5  HA3 GLY     1       3.465  -8.318  -8.322  1.00  0.00           H  
ATOM      6  C   GLY     1       5.399  -8.754  -7.695  1.00  0.00           C  
ATOM      7  O   GLY     1       5.501  -9.957  -7.988  1.00  0.00           O  
ATOM      8  N   CYS     2       6.413  -7.936  -7.701  1.00  0.00           N  
ATOM      9  H   CYS     2       6.230  -6.992  -7.392  1.00  0.00           H  
ATOM     10  CA  CYS     2       7.758  -8.283  -8.141  1.00  0.00           C  
ATOM     11  HA  CYS     2       7.671  -8.805  -9.094  1.00  0.00           H  
ATOM     12  CB  CYS     2       8.600  -7.038  -8.167  1.00  0.00           C  
ATOM     13  HB2 CYS     2       9.635  -7.332  -8.341  1.00  0.00           H  
ATOM     14  HB3 CYS     2       8.254  -6.427  -9.001  1.00  0.00           H  
ATOM     15  SG  CYS     2       8.461  -6.107  -6.620  1.00  0.00           S  
ATOM     16  HG  CYS     2       9.116  -4.972  -6.882  1.00  0.00           H  
ATOM     17  C   CYS     2       8.473  -9.327  -7.221  1.00  0.00           C  
ATOM     18  O   CYS     2       9.562  -9.823  -7.534  1.00  0.00           O  
ATOM     19  N   SER     3       7.911  -9.517  -6.045  1.00  0.00           N  
ATOM     20  H   SER     3       7.027  -9.031  -5.999  1.00  0.00           H  
ATOM     21  CA  SER     3       8.182 -10.634  -5.146  1.00  0.00           C  
ATOM     22  HA  SER     3       9.070 -10.521  -4.524  1.00  0.00           H  
ATOM     23  CB  SER     3       7.060 -10.612  -4.080  1.00  0.00           C  
ATOM     24  HB2 SER     3       6.477 -11.530  -4.155  1.00  0.00           H  
ATOM     25  HB3 SER     3       7.491 -10.561  -3.080  1.00  0.00           H  
ATOM     26  OG  SER     3       6.052  -9.532  -4.226  1.00  0.00           O  
ATOM     27  HG  SER     3       5.383  -9.668  -3.551  1.00  0.00           H  
ATOM     28  C   SER     3       8.172 -11.987  -5.824  1.00  0.00           C  
ATOM     29  O   SER     3       7.113 -12.422  -6.279  1.00  0.00           O  
ATOM     30  N   ARG     4       9.328 -12.634  -5.874  1.00  0.00           N  
ATOM     31  H   ARG     4      10.136 -12.176  -5.477  1.00  0.00           H  
ATOM     32  CA  ARG     4       9.508 -14.028  -6.240  1.00  0.00           C  
ATOM     33  HA  ARG     4       8.772 -14.252  -7.012  1.00  0.00           H  
ATOM     34  CB  ARG     4      10.862 -14.250  -7.024  1.00  0.00           C  
ATOM     35  HB2 ARG     4      11.643 -13.612  -6.612  1.00  0.00           H  
ATOM     36  HB3 ARG     4      11.099 -15.309  -6.928  1.00  0.00           H  
ATOM     37  CG  ARG     4      10.731 -14.007  -8.561  1.00  0.00           C  
ATOM     38  HG2 ARG     4      11.667 -14.245  -9.067  1.00  0.00           H  
ATOM     39  HG3 ARG     4      10.079 -14.798  -8.930  1.00  0.00           H  
ATOM     40  CD  ARG     4      10.284 -12.656  -9.135  1.00  0.00           C  
ATOM     41  HD2 ARG     4      10.934 -11.905  -8.687  1.00  0.00           H  
ATOM     42  HD3 ARG     4      10.546 -12.603 -10.191  1.00  0.00           H  
ATOM     43  NE  ARG     4       8.884 -12.280  -8.940  1.00  0.00           N  
ATOM     44  HE  ARG     4       8.690 -11.496  -8.333  1.00  0.00           H  
ATOM     45  CZ  ARG     4       7.840 -12.876  -9.513  1.00  0.00           C  
ATOM     46  NH1 ARG     4       7.952 -13.818 -10.368  1.00  0.00           N  
ATOM     47 HH11 ARG     4       8.862 -14.248 -10.449  1.00  0.00           H  
ATOM     48 HH12 ARG     4       7.155 -14.187 -10.868  1.00  0.00           H  
ATOM     49  NH2 ARG     4       6.687 -12.353  -9.250  1.00  0.00           N  
ATOM     50 HH21 ARG     4       6.621 -11.821  -8.394  1.00  0.00           H  
ATOM     51 HH22 ARG     4       5.878 -12.757  -9.700  1.00  0.00           H  
ATOM     52  C   ARG     4       9.368 -15.073  -5.101  1.00  0.00           C  
ATOM     53  O   ARG     4      10.301 -15.607  -4.521  1.00  0.00           O  
ATOM     54  N   TRP     5       8.137 -15.256  -4.688  1.00  0.00           N  
ATOM     55  H   TRP     5       7.368 -14.752  -5.108  1.00  0.00           H  
ATOM     56  CA  TRP     5       7.786 -16.523  -4.043  1.00  0.00           C  
ATOM     57  HA  TRP     5       8.725 -16.926  -3.664  1.00  0.00           H  
ATOM     58  CB  TRP     5       6.812 -16.235  -2.888  1.00  0.00           C  
ATOM     59  HB2 TRP     5       7.447 -15.588  -2.282  1.00  0.00           H  
ATOM     60  HB3 TRP     5       5.967 -15.632  -3.222  1.00  0.00           H  
ATOM     61  CG  TRP     5       6.373 -17.377  -2.010  1.00  0.00           C  
ATOM     62  CD1 TRP     5       5.074 -17.746  -1.670  1.00  0.00           C  
ATOM     63  HD1 TRP     5       4.179 -17.277  -2.050  1.00  0.00           H  
ATOM     64  NE1 TRP     5       5.117 -18.984  -1.084  1.00  0.00           N  
ATOM     65  HE1 TRP     5       4.328 -19.615  -1.070  1.00  0.00           H  
ATOM     66  CE2 TRP     5       6.379 -19.318  -0.678  1.00  0.00           C  
ATOM     67  CZ2 TRP     5       6.942 -20.357   0.118  1.00  0.00           C  
ATOM     68  HZ2 TRP     5       6.339 -21.076   0.653  1.00  0.00           H  
ATOM     69  CH2 TRP     5       8.353 -20.464   0.285  1.00  0.00           C  
ATOM     70  HH2 TRP     5       8.833 -21.242   0.859  1.00  0.00           H  
ATOM     71  CZ3 TRP     5       9.142 -19.413  -0.234  1.00  0.00           C  
ATOM     72  HZ3 TRP     5      10.169 -19.317   0.085  1.00  0.00           H  
ATOM     73  CE3 TRP     5       8.580 -18.416  -1.023  1.00  0.00           C  
ATOM     74  HE3 TRP     5       9.281 -17.682  -1.393  1.00  0.00           H  
ATOM     75  CD2 TRP     5       7.184 -18.309  -1.254  1.00  0.00           C  
ATOM     76  C   TRP     5       7.384 -17.706  -5.020  1.00  0.00           C  
ATOM     77  O   TRP     5       7.784 -17.678  -6.140  1.00  0.00           O  
ATOM     78  N   ILE     6       6.645 -18.712  -4.589  1.00  0.00           N  
ATOM     79  H   ILE     6       6.314 -18.740  -3.635  1.00  0.00           H  
ATOM     80  CA  ILE     6       6.256 -19.894  -5.402  1.00  0.00           C  
ATOM     81  HA  ILE     6       6.418 -19.534  -6.418  1.00  0.00           H  
ATOM     82  CB  ILE     6       7.263 -21.038  -5.177  1.00  0.00           C  
ATOM     83  HB  ILE     6       8.253 -20.583  -5.146  1.00  0.00           H  
ATOM     84  CG2 ILE     6       7.001 -21.713  -3.802  1.00  0.00           C  
ATOM     85 HG21 ILE     6       7.877 -22.310  -3.551  1.00  0.00           H  
ATOM     86 HG22 ILE     6       6.901 -20.958  -3.021  1.00  0.00           H  
ATOM     87 HG23 ILE     6       6.221 -22.474  -3.802  1.00  0.00           H  
ATOM     88  CG1 ILE     6       7.172 -22.160  -6.234  1.00  0.00           C  
ATOM     89 HG12 ILE     6       7.929 -22.911  -6.012  1.00  0.00           H  
ATOM     90 HG13 ILE     6       6.213 -22.647  -6.412  1.00  0.00           H  
ATOM     91  CD1 ILE     6       7.537 -21.681  -7.659  1.00  0.00           C  
ATOM     92 HD11 ILE     6       6.787 -21.076  -8.169  1.00  0.00           H  
ATOM     93 HD12 ILE     6       8.553 -21.285  -7.655  1.00  0.00           H  
ATOM     94 HD13 ILE     6       7.607 -22.537  -8.330  1.00  0.00           H  
ATOM     95  C   ILE     6       4.789 -20.334  -5.167  1.00  0.00           C  
ATOM     96  O   ILE     6       4.314 -20.012  -4.102  1.00  0.00           O  
ATOM     97  N   ILE     7       4.117 -20.937  -6.158  1.00  0.00           N  
ATOM     98  H   ILE     7       4.625 -21.097  -7.016  1.00  0.00           H  
ATOM     99  CA  ILE     7       2.684 -21.267  -6.177  1.00  0.00           C  
ATOM    100  HA  ILE     7       2.456 -21.877  -7.051  1.00  0.00           H  
ATOM    101  CB  ILE     7       2.314 -22.173  -5.012  1.00  0.00           C  
ATOM    102  HB  ILE     7       2.355 -21.553  -4.116  1.00  0.00           H  
ATOM    103  CG2 ILE     7       0.739 -22.477  -4.959  1.00  0.00           C  
ATOM    104 HG21 ILE     7       0.412 -22.950  -5.885  1.00  0.00           H  
ATOM    105 HG22 ILE     7       0.431 -23.127  -4.141  1.00  0.00           H  
ATOM    106 HG23 ILE     7       0.305 -21.488  -4.810  1.00  0.00           H  
ATOM    107  CG1 ILE     7       3.104 -23.447  -4.880  1.00  0.00           C  
ATOM    108 HG12 ILE     7       2.863 -24.129  -5.695  1.00  0.00           H  
ATOM    109 HG13 ILE     7       4.168 -23.247  -5.007  1.00  0.00           H  
ATOM    110  CD1 ILE     7       3.041 -24.158  -3.518  1.00  0.00           C  
ATOM    111 HD11 ILE     7       3.775 -24.963  -3.526  1.00  0.00           H  
ATOM    112 HD12 ILE     7       3.261 -23.475  -2.697  1.00  0.00           H  
ATOM    113 HD13 ILE     7       2.033 -24.511  -3.300  1.00  0.00           H  
ATOM    114  C   ILE     7       1.815 -19.995  -6.269  1.00  0.00           C  
ATOM    115  O   ILE     7       1.179 -19.798  -7.308  1.00  0.00           O  
ATOM    116  N   GLY     8       1.721 -19.082  -5.255  1.00  0.00           N  
ATOM    117  H   GLY     8       2.269 -19.262  -4.426  1.00  0.00           H  
ATOM    118  CA  GLY     8       0.723 -18.032  -5.190  1.00  0.00           C  
ATOM    119  HA2 GLY     8      -0.158 -18.173  -5.815  1.00  0.00           H  
ATOM    120  HA3 GLY     8       0.255 -18.047  -4.206  1.00  0.00           H  
ATOM    121  C   GLY     8       1.080 -16.576  -5.581  1.00  0.00           C  
ATOM    122  O   GLY     8       0.604 -15.623  -4.942  1.00  0.00           O  
ATOM    123  N   ILE     9       1.998 -16.340  -6.572  1.00  0.00           N  
ATOM    124  H   ILE     9       2.349 -17.163  -7.039  1.00  0.00           H  
ATOM    125  CA  ILE     9       2.462 -15.003  -6.921  1.00  0.00           C  
ATOM    126  HA  ILE     9       1.597 -14.349  -6.815  1.00  0.00           H  
ATOM    127  CB  ILE     9       3.515 -14.537  -5.898  1.00  0.00           C  
ATOM    128  HB  ILE     9       3.082 -14.904  -4.968  1.00  0.00           H  
ATOM    129  CG2 ILE     9       4.883 -15.162  -6.059  1.00  0.00           C  
ATOM    130 HG21 ILE     9       4.717 -16.217  -5.846  1.00  0.00           H  
ATOM    131 HG22 ILE     9       5.198 -15.013  -7.092  1.00  0.00           H  
ATOM    132 HG23 ILE     9       5.624 -14.720  -5.392  1.00  0.00           H  
ATOM    133  CG1 ILE     9       3.600 -12.989  -5.721  1.00  0.00           C  
ATOM    134 HG12 ILE     9       4.324 -12.586  -6.430  1.00  0.00           H  
ATOM    135 HG13 ILE     9       2.609 -12.559  -5.866  1.00  0.00           H  
ATOM    136  CD1 ILE     9       3.966 -12.572  -4.264  1.00  0.00           C  
ATOM    137 HD11 ILE     9       4.284 -11.535  -4.154  1.00  0.00           H  
ATOM    138 HD12 ILE     9       3.059 -12.638  -3.662  1.00  0.00           H  
ATOM    139 HD13 ILE     9       4.766 -13.233  -3.931  1.00  0.00           H  
ATOM    140  C   ILE     9       2.975 -14.886  -8.400  1.00  0.00           C  
ATOM    141  O   ILE     9       3.584 -15.828  -8.883  1.00  0.00           O  
ATOM    142  N   HIE    10       2.777 -13.743  -9.070  1.00  0.00           N  
ATOM    143  H   HIE    10       2.435 -12.952  -8.544  1.00  0.00           H  
ATOM    144  CA  HIE    10       2.826 -13.491 -10.536  1.00  0.00           C  
ATOM    145  HA  HIE    10       1.959 -13.951 -11.010  1.00  0.00           H  
ATOM    146  CB  HIE    10       2.686 -11.983 -10.796  1.00  0.00           C  
ATOM    147  HB2 HIE    10       2.008 -11.455 -10.126  1.00  0.00           H  
ATOM    148  HB3 HIE    10       3.708 -11.622 -10.685  1.00  0.00           H  
ATOM    149  CG  HIE    10       2.174 -11.677 -12.203  1.00  0.00           C  
ATOM    150  ND1 HIE    10       2.882 -12.074 -13.404  1.00  0.00           N  
ATOM    151  CE1 HIE    10       2.224 -11.402 -14.377  1.00  0.00           C  
ATOM    152  HE1 HIE    10       2.417 -11.703 -15.396  1.00  0.00           H  
ATOM    153  NE2 HIE    10       1.105 -10.841 -13.898  1.00  0.00           N  
ATOM    154  HE2 HIE    10       0.321 -10.425 -14.380  1.00  0.00           H  
ATOM    155  CD2 HIE    10       1.115 -10.960 -12.552  1.00  0.00           C  
ATOM    156  HD2 HIE    10       0.395 -10.481 -11.905  1.00  0.00           H  
ATOM    157  C   HIE    10       3.986 -14.143 -11.317  1.00  0.00           C  
ATOM    158  O   HIE    10       5.116 -13.772 -11.178  1.00  0.00           O  
ATOM    159  N   GLY    11       3.749 -15.137 -12.171  1.00  0.00           N  
ATOM    160  H   GLY    11       2.805 -15.492 -12.228  1.00  0.00           H  
ATOM    161  CA  GLY    11       4.778 -15.927 -12.900  1.00  0.00           C  
ATOM    162  HA2 GLY    11       4.351 -16.243 -13.851  1.00  0.00           H  
ATOM    163  HA3 GLY    11       5.764 -15.468 -12.978  1.00  0.00           H  
ATOM    164  C   GLY    11       5.163 -17.240 -12.289  1.00  0.00           C  
ATOM    165  O   GLY    11       5.890 -17.878 -12.910  1.00  0.00           O  
ATOM    166  N   GLN    12       4.885 -17.484 -11.041  1.00  0.00           N  
ATOM    167  H   GLN    12       4.286 -16.874 -10.503  1.00  0.00           H  
ATOM    168  CA  GLN    12       5.465 -18.562 -10.257  1.00  0.00           C  
ATOM    169  HA  GLN    12       6.366 -18.921 -10.755  1.00  0.00           H  
ATOM    170  CB  GLN    12       5.925 -18.049  -8.826  1.00  0.00           C  
ATOM    171  HB2 GLN    12       5.087 -17.778  -8.184  1.00  0.00           H  
ATOM    172  HB3 GLN    12       6.499 -18.829  -8.325  1.00  0.00           H  
ATOM    173  CG  GLN    12       6.869 -16.900  -8.984  1.00  0.00           C  
ATOM    174  HG2 GLN    12       6.385 -16.140  -9.597  1.00  0.00           H  
ATOM    175  HG3 GLN    12       7.046 -16.526  -7.975  1.00  0.00           H  
ATOM    176  CD  GLN    12       8.201 -17.180  -9.624  1.00  0.00           C  
ATOM    177  OE1 GLN    12       8.464 -16.826 -10.751  1.00  0.00           O  
ATOM    178  NE2 GLN    12       9.061 -17.840  -8.956  1.00  0.00           N  
ATOM    179 HE21 GLN    12      10.007 -17.923  -9.300  1.00  0.00           H  
ATOM    180 HE22 GLN    12       8.748 -18.362  -8.150  1.00  0.00           H  
ATOM    181  C   GLN    12       4.438 -19.729 -10.002  1.00  0.00           C  
ATOM    182  O   GLN    12       4.471 -20.406  -8.944  1.00  0.00           O  
ATOM    183  N   ILE    13       3.544 -19.860 -10.961  1.00  0.00           N  
ATOM    184  H   ILE    13       3.752 -19.283 -11.764  1.00  0.00           H  
ATOM    185  CA  ILE    13       2.362 -20.723 -11.168  1.00  0.00           C  
ATOM    186  HA  ILE    13       2.416 -21.169 -12.162  1.00  0.00           H  
ATOM    187  CB  ILE    13       2.114 -21.911 -10.202  1.00  0.00           C  
ATOM    188  HB  ILE    13       2.273 -21.583  -9.175  1.00  0.00           H  
ATOM    189  CG2 ILE    13       0.752 -22.557 -10.193  1.00  0.00           C  
ATOM    190 HG21 ILE    13       0.751 -23.267  -9.366  1.00  0.00           H  
ATOM    191 HG22 ILE    13      -0.011 -21.780 -10.142  1.00  0.00           H  
ATOM    192 HG23 ILE    13       0.538 -23.154 -11.080  1.00  0.00           H  
ATOM    193  CG1 ILE    13       3.176 -23.005 -10.581  1.00  0.00           C  
ATOM    194 HG12 ILE    13       2.970 -23.599 -11.471  1.00  0.00           H  
ATOM    195 HG13 ILE    13       4.137 -22.526 -10.766  1.00  0.00           H  
ATOM    196  CD1 ILE    13       3.460 -23.921  -9.354  1.00  0.00           C  
ATOM    197 HD11 ILE    13       3.397 -23.372  -8.415  1.00  0.00           H  
ATOM    198 HD12 ILE    13       2.753 -24.751  -9.366  1.00  0.00           H  
ATOM    199 HD13 ILE    13       4.483 -24.284  -9.447  1.00  0.00           H  
ATOM    200  C   ILE    13       1.098 -19.834 -11.429  1.00  0.00           C  
ATOM    201  O   ILE    13       0.656 -19.722 -12.549  1.00  0.00           O  
ATOM    202  N   CYS    14       0.687 -19.074 -10.481  1.00  0.00           N  
ATOM    203  H   CYS    14       1.011 -19.301  -9.551  1.00  0.00           H  
ATOM    204  CA  CYS    14      -0.319 -17.960 -10.523  1.00  0.00           C  
ATOM    205  HA  CYS    14      -1.154 -18.376 -11.087  1.00  0.00           H  
ATOM    206  CB  CYS    14      -0.656 -17.645  -8.965  1.00  0.00           C  
ATOM    207  HB2 CYS    14       0.235 -17.527  -8.349  1.00  0.00           H  
ATOM    208  HB3 CYS    14      -1.258 -16.745  -9.092  1.00  0.00           H  
ATOM    209  SG  CYS    14      -1.660 -19.105  -8.465  1.00  0.00           S  
ATOM    210  HG  CYS    14      -0.652 -19.846  -7.995  1.00  0.00           H  
ATOM    211  C   CYS    14       0.150 -16.751 -11.335  1.00  0.00           C  
ATOM    212  O   CYS    14       1.334 -16.369 -11.412  1.00  0.00           O  
ATOM    213  N   ARG    15      -0.869 -16.070 -11.858  1.00  0.00           N  
ATOM    214  H   ARG    15      -1.845 -16.310 -11.760  1.00  0.00           H  
ATOM    215  CA  ARG    15      -0.555 -15.022 -12.816  1.00  0.00           C  
ATOM    216  HA  ARG    15       0.148 -14.355 -12.317  1.00  0.00           H  
ATOM    217  CB  ARG    15      -0.001 -15.634 -14.069  1.00  0.00           C  
ATOM    218  HB2 ARG    15       0.393 -16.648 -14.007  1.00  0.00           H  
ATOM    219  HB3 ARG    15      -0.923 -15.753 -14.638  1.00  0.00           H  
ATOM    220  CG  ARG    15       0.994 -14.740 -14.885  1.00  0.00           C  
ATOM    221  HG2 ARG    15       0.690 -13.695 -14.941  1.00  0.00           H  
ATOM    222  HG3 ARG    15       1.993 -14.768 -14.449  1.00  0.00           H  
ATOM    223  CD  ARG    15       1.119 -15.127 -16.342  1.00  0.00           C  
ATOM    224  HD2 ARG    15       1.976 -14.601 -16.760  1.00  0.00           H  
ATOM    225  HD3 ARG    15       1.357 -16.188 -16.420  1.00  0.00           H  
ATOM    226  NE  ARG    15      -0.011 -14.630 -17.147  1.00  0.00           N  
ATOM    227  HE  ARG    15      -0.176 -13.636 -17.082  1.00  0.00           H  
ATOM    228  CZ  ARG    15      -0.803 -15.373 -17.868  1.00  0.00           C  
ATOM    229  NH1 ARG    15      -0.682 -16.686 -17.920  1.00  0.00           N  
ATOM    230 HH11 ARG    15       0.058 -17.117 -17.384  1.00  0.00           H  
ATOM    231 HH12 ARG    15      -1.482 -17.200 -18.261  1.00  0.00           H  
ATOM    232  NH2 ARG    15      -1.713 -14.771 -18.532  1.00  0.00           N  
ATOM    233 HH21 ARG    15      -1.799 -13.765 -18.498  1.00  0.00           H  
ATOM    234 HH22 ARG    15      -2.456 -15.324 -18.936  1.00  0.00           H  
ATOM    235  C   ARG    15      -1.783 -14.188 -13.111  1.00  0.00           C  
ATOM    236  O   ARG    15      -2.850 -14.326 -12.445  1.00  0.00           O  
ATOM    237  N   ASP    16      -1.754 -13.236 -14.024  1.00  0.00           N  
ATOM    238  H   ASP    16      -0.897 -13.304 -14.553  1.00  0.00           H  
ATOM    239  CA  ASP    16      -2.953 -12.520 -14.614  1.00  0.00           C  
ATOM    240  HA  ASP    16      -3.553 -12.227 -13.753  1.00  0.00           H  
ATOM    241  CB  ASP    16      -2.499 -11.210 -15.333  1.00  0.00           C  
ATOM    242  HB2 ASP    16      -3.396 -10.662 -15.620  1.00  0.00           H  
ATOM    243  HB3 ASP    16      -1.940 -10.555 -14.665  1.00  0.00           H  
ATOM    244  CG  ASP    16      -1.523 -11.563 -16.478  1.00  0.00           C  
ATOM    245  OD1 ASP    16      -1.973 -12.001 -17.546  1.00  0.00           O  
ATOM    246  OD2 ASP    16      -0.380 -11.677 -16.129  1.00  0.00           O  
ATOM    247  C   ASP    16      -3.815 -13.486 -15.421  1.00  0.00           C  
ATOM    248  O   ASP    16      -3.283 -14.509 -15.888  1.00  0.00           O  
TER   
END   
