# Supplementary material for: Prediction of Anticancer Peptides with High Efficacy and Low Toxicity by Hybrid Model Based on 3D Structure of Peptides
Source: Int J Mol Sci. 2021 May 26;22(11):5630. doi: 10.3390/ijms22115630 (PMC8198792; doi:10.3390/ijms22115630)
Supplement: Supplementary file 1 [file ijms-22-05630-s001.zip › Supplement2(Datasets)/ACPs(PDB)/D1/PDB(Negative)/(191)NL_satpdb12439.pdb]

EXPDTA    THEORETICAL MODEL, MODELLER 9.13 2015/09/20 22:09:00
REMARK   6 MODELLER OBJECTIVE FUNCTION:      1046.5634
REMARK   6 MODELLER BEST TEMPLATE % SEQ ID:  45.714
ATOM      1  N   SER     1       9.481 -11.837  15.735  1.00 19.20           N
ATOM      2  CA  SER     1      10.454 -10.821  15.277  1.00 19.20           C
ATOM      3  CB  SER     1      11.286 -11.351  14.094  1.00 19.20           C
ATOM      4  OG  SER     1      12.212 -12.334  14.535  1.00 19.20           O
ATOM      5  C   SER     1       9.784  -9.557  14.847  1.00 19.20           C
ATOM      6  O   SER     1       8.596  -9.339  15.085  1.00 19.20           O
ATOM      7  N   ILE     2      10.577  -8.677  14.211  1.00 44.17           N
ATOM      8  CA  ILE     2      10.142  -7.407  13.706  1.00 44.17           C
ATOM      9  CB  ILE     2      11.267  -6.620  13.093  1.00 44.17           C
ATOM     10  CG1 ILE     2      12.289  -6.184  14.152  1.00 44.17           C
ATOM     11  CG2 ILE     2      10.665  -5.443  12.311  1.00 44.17           C
ATOM     12  CD1 ILE     2      13.542  -5.567  13.536  1.00 44.17           C
ATOM     13  C   ILE     2       9.137  -7.644  12.626  1.00 44.17           C
ATOM     14  O   ILE     2       8.133  -6.939  12.521  1.00 44.17           O
ATOM     15  N   LEU     3       9.370  -8.679  11.806  1.00 51.57           N
ATOM     16  CA  LEU     3       8.564  -8.889  10.641  1.00 51.57           C
ATOM     17  CB  LEU     3       8.976 -10.168   9.888  1.00 51.57           C
ATOM     18  CG  LEU     3      10.364 -10.071   9.224  1.00 51.57           C
ATOM     19  CD1 LEU     3      10.786 -11.413   8.609  1.00 51.57           C
ATOM     20  CD2 LEU     3      10.413  -8.944   8.180  1.00 51.57           C
ATOM     21  C   LEU     3       7.132  -9.023  11.028  1.00 51.57           C
ATOM     22  O   LEU     3       6.270  -8.400  10.413  1.00 51.57           O
ATOM     23  N   SER     4       6.832  -9.819  12.062  1.00 90.45           N
ATOM     24  CA  SER     4       5.459 -10.013  12.435  1.00 90.45           C
ATOM     25  CB  SER     4       5.290 -11.140  13.467  1.00 90.45           C
ATOM     26  OG  SER     4       5.660 -12.387  12.897  1.00 90.45           O
ATOM     27  C   SER     4       4.848  -8.771  13.024  1.00 90.45           C
ATOM     28  O   SER     4       3.715  -8.409  12.705  1.00 90.45           O
ATOM     29  N   THR     5       5.594  -8.061  13.891  1.00122.26           N
ATOM     30  CA  THR     5       5.002  -6.984  14.631  1.00122.26           C
ATOM     31  CB  THR     5       5.954  -6.358  15.607  1.00122.26           C
ATOM     32  OG1 THR     5       5.269  -5.382  16.376  1.00122.26           O
ATOM     33  CG2 THR     5       7.135  -5.722  14.857  1.00122.26           C
ATOM     34  C   THR     5       4.463  -5.914  13.734  1.00122.26           C
ATOM     35  O   THR     5       3.322  -5.484  13.892  1.00122.26           O
ATOM     36  N   LEU     6       5.253  -5.456  12.753  1.00102.40           N
ATOM     37  CA  LEU     6       4.753  -4.430  11.885  1.00102.40           C
ATOM     38  CB  LEU     6       5.781  -3.923  10.866  1.00102.40           C
ATOM     39  CG  LEU     6       6.980  -3.219  11.522  1.00102.40           C
ATOM     40  CD1 LEU     6       7.890  -4.218  12.249  1.00102.40           C
ATOM     41  CD2 LEU     6       7.731  -2.327  10.525  1.00102.40           C
ATOM     42  C   LEU     6       3.607  -4.999  11.121  1.00102.40           C
ATOM     43  O   LEU     6       2.630  -4.314  10.824  1.00102.40           O
ATOM     44  N   LYS     7       3.703  -6.299  10.798  1.00179.32           N
ATOM     45  CA  LYS     7       2.704  -6.952  10.016  1.00179.32           C
ATOM     46  CB  LYS     7       2.957  -8.468   9.923  1.00179.32           C
ATOM     47  CG  LYS     7       1.862  -9.227   9.176  1.00179.32           C
ATOM     48  CD  LYS     7       1.907  -9.074   7.657  1.00179.32           C
ATOM     49  CE  LYS     7       2.513  -7.755   7.171  1.00179.32           C
ATOM     50  NZ  LYS     7       2.580  -7.739   5.690  1.00179.32           N
ATOM     51  C   LYS     7       1.393  -6.780  10.707  1.00179.32           C
ATOM     52  O   LYS     7       0.391  -6.448  10.071  1.00179.32           O
ATOM     53  N   ASP     8       1.391  -6.961  12.041  1.00130.24           N
ATOM     54  CA  ASP     8       0.176  -6.899  12.795  1.00130.24           C
ATOM     55  CB  ASP     8       0.391  -7.085  14.313  1.00130.24           C
ATOM     56  CG  ASP     8      -0.955  -7.228  15.032  1.00130.24           C
ATOM     57  OD1 ASP     8      -1.987  -6.731  14.505  1.00130.24           O
ATOM     58  OD2 ASP     8      -0.966  -7.841  16.129  1.00130.24           O
ATOM     59  C   ASP     8      -0.423  -5.553  12.592  1.00130.24           C
ATOM     60  O   ASP     8      -1.597  -5.449  12.241  1.00130.24           O
ATOM     61  N   VAL     9       0.378  -4.479  12.734  1.00211.84           N
ATOM     62  CA  VAL     9      -0.207  -3.179  12.647  1.00211.84           C
ATOM     63  CB  VAL     9       0.728  -2.049  12.967  1.00211.84           C
ATOM     64  CG1 VAL     9       1.722  -1.822  11.819  1.00211.84           C
ATOM     65  CG2 VAL     9      -0.136  -0.830  13.312  1.00211.84           C
ATOM     66  C   VAL     9      -0.761  -3.033  11.267  1.00211.84           C
ATOM     67  O   VAL     9      -1.738  -2.319  11.051  1.00211.84           O
ATOM     68  N   GLY    10      -0.148  -3.726  10.288  1.00343.22           N
ATOM     69  CA  GLY    10      -0.689  -3.648   8.965  1.00343.22           C
ATOM     70  C   GLY    10      -0.362  -2.284   8.494  1.00343.22           C
ATOM     71  O   GLY    10      -1.189  -1.595   7.899  1.00343.22           O
ATOM     72  N   ILE    11       0.885  -1.873   8.759  1.00312.91           N
ATOM     73  CA  ILE    11       1.279  -0.540   8.444  1.00312.91           C
ATOM     74  CB  ILE    11       2.313  -0.009   9.411  1.00312.91           C
ATOM     75  CG1 ILE    11       2.443   1.518   9.340  1.00312.91           C
ATOM     76  CG2 ILE    11       3.642  -0.762   9.208  1.00312.91           C
ATOM     77  CD1 ILE    11       3.195   2.075  10.549  1.00312.91           C
ATOM     78  C   ILE    11       1.819  -0.563   7.054  1.00312.91           C
ATOM     79  O   ILE    11       2.703  -1.344   6.709  1.00312.91           O
ATOM     80  N   SER    12       1.245   0.270   6.177  1.00254.69           N
ATOM     81  CA  SER    12       1.765   0.243   4.849  1.00254.69           C
ATOM     82  CB  SER    12       0.978   1.101   3.844  1.00254.69           C
ATOM     83  OG  SER    12       1.491   0.896   2.541  1.00254.69           O
ATOM     84  C   SER    12       3.145   0.784   4.974  1.00254.69           C
ATOM     85  O   SER    12       3.380   1.712   5.745  1.00254.69           O
ATOM     86  N   ALA    13       4.094   0.218   4.206  1.00285.90           N
ATOM     87  CA  ALA    13       5.465   0.590   4.370  1.00285.90           C
ATOM     88  CB  ALA    13       6.429  -0.092   3.382  1.00285.90           C
ATOM     89  C   ALA    13       5.620   2.061   4.232  1.00285.90           C
ATOM     90  O   ALA    13       5.175   2.676   3.266  1.00285.90           O
ATOM     91  N   ILE    14       6.271   2.655   5.248  1.00167.19           N
ATOM     92  CA  ILE    14       6.502   4.061   5.216  1.00167.19           C
ATOM     93  CB  ILE    14       7.248   4.591   6.390  1.00167.19           C
ATOM     94  CG1 ILE    14       6.367   4.540   7.645  1.00167.19           C
ATOM     95  CG2 ILE    14       7.708   6.011   6.014  1.00167.19           C
ATOM     96  CD1 ILE    14       5.144   5.450   7.534  1.00167.19           C
ATOM     97  C   ILE    14       7.370   4.314   4.049  1.00167.19           C
ATOM     98  O   ILE    14       7.165   5.273   3.311  1.00167.19           O
ATOM     99  N   LYS    15       8.368   3.437   3.861  1.00233.26           N
ATOM    100  CA  LYS    15       9.285   3.618   2.784  1.00233.26           C
ATOM    101  CB  LYS    15      10.421   2.576   2.792  1.00233.26           C
ATOM    102  CG  LYS    15      11.369   2.779   3.981  1.00233.26           C
ATOM    103  CD  LYS    15      12.035   4.158   3.954  1.00233.26           C
ATOM    104  CE  LYS    15      11.098   5.294   4.386  1.00233.26           C
ATOM    105  NZ  LYS    15      11.297   6.486   3.526  1.00233.26           N
ATOM    106  C   LYS    15       8.500   3.538   1.521  1.00233.26           C
ATOM    107  O   LYS    15       8.757   4.286   0.577  1.00233.26           O
ATOM    108  N   ASN    16       7.499   2.643   1.472  1.00142.98           N
ATOM    109  CA  ASN    16       6.699   2.538   0.286  1.00142.98           C
ATOM    110  CB  ASN    16       5.690   1.374   0.334  1.00142.98           C
ATOM    111  CG  ASN    16       6.465   0.089   0.076  1.00142.98           C
ATOM    112  OD1 ASN    16       7.692   0.099   0.005  1.00142.98           O
ATOM    113  ND2 ASN    16       5.735  -1.048  -0.098  1.00142.98           N
ATOM    114  C   ASN    16       5.975   3.838   0.111  1.00142.98           C
ATOM    115  O   ASN    16       5.757   4.306  -1.008  1.00142.98           O
ATOM    116  N   ALA    17       5.578   4.471   1.224  1.00 91.90           N
ATOM    117  CA  ALA    17       4.907   5.730   1.102  1.00 91.90           C
ATOM    118  CB  ALA    17       4.474   6.314   2.460  1.00 91.90           C
ATOM    119  C   ALA    17       5.852   6.704   0.467  1.00 91.90           C
ATOM    120  O   ALA    17       5.487   7.449  -0.444  1.00 91.90           O
ATOM    121  N   GLY    18       7.120   6.682   0.910  1.00 82.37           N
ATOM    122  CA  GLY    18       8.114   7.608   0.452  1.00 82.37           C
ATOM    123  C   GLY    18       8.314   7.444  -1.019  1.00 82.37           C
ATOM    124  O   GLY    18       8.666   8.399  -1.705  1.00 82.37           O
ATOM    125  N   SER    19       8.172   6.209  -1.528  1.00263.38           N
ATOM    126  CA  SER    19       8.446   5.962  -2.914  1.00263.38           C
ATOM    127  CB  SER    19       8.550   4.458  -3.233  1.00263.38           C
ATOM    128  OG  SER    19       7.316   3.803  -3.005  1.00263.38           O
ATOM    129  C   SER    19       7.454   6.596  -3.834  1.00263.38           C
ATOM    130  O   SER    19       7.821   7.322  -4.759  1.00263.38           O
ATOM    131  N   GLY    20       6.166   6.340  -3.578  1.00130.80           N
ATOM    132  CA  GLY    20       5.055   6.739  -4.378  1.00130.80           C
ATOM    133  C   GLY    20       4.815   8.204  -4.345  1.00130.80           C
ATOM    134  O   GLY    20       4.203   8.702  -5.282  1.00130.80           O
ATOM    135  N   VAL    21       5.393   8.939  -3.361  1.00129.22           N
ATOM    136  CA  VAL    21       4.865  10.167  -2.819  1.00129.22           C
ATOM    137  CB  VAL    21       5.931  11.143  -2.417  1.00129.22           C
ATOM    138  CG1 VAL    21       5.245  12.413  -1.884  1.00129.22           C
ATOM    139  CG2 VAL    21       6.861  10.460  -1.403  1.00129.22           C
ATOM    140  C   VAL    21       3.966  10.923  -3.759  1.00129.22           C
ATOM    141  O   VAL    21       2.768  10.902  -3.519  1.00129.22           O
ATOM    142  N   LEU    22       4.417  11.544  -4.856  1.00111.28           N
ATOM    143  CA  LEU    22       3.395  12.264  -5.571  1.00111.28           C
ATOM    144  CB  LEU    22       3.951  13.262  -6.590  1.00111.28           C
ATOM    145  CG  LEU    22       4.525  14.500  -5.878  1.00111.28           C
ATOM    146  CD1 LEU    22       5.059  15.533  -6.877  1.00111.28           C
ATOM    147  CD2 LEU    22       3.499  15.098  -4.900  1.00111.28           C
ATOM    148  C   LEU    22       2.388  11.361  -6.216  1.00111.28           C
ATOM    149  O   LEU    22       1.183  11.575  -6.095  1.00111.28           O
ATOM    150  N   LYS    23       2.830  10.301  -6.904  1.00159.55           N
ATOM    151  CA  LYS    23       1.856   9.476  -7.550  1.00159.55           C
ATOM    152  CB  LYS    23       2.468   8.357  -8.395  1.00159.55           C
ATOM    153  CG  LYS    23       3.221   7.333  -7.553  1.00159.55           C
ATOM    154  CD  LYS    23       3.503   6.028  -8.295  1.00159.55           C
ATOM    155  CE  LYS    23       4.533   6.175  -9.416  1.00159.55           C
ATOM    156  NZ  LYS    23       3.900   6.760 -10.618  1.00159.55           N
ATOM    157  C   LYS    23       0.988   8.830  -6.523  1.00159.55           C
ATOM    158  O   LYS    23      -0.224   8.737  -6.709  1.00159.55           O
ATOM    159  N   THR    24       1.585   8.339  -5.421  1.00163.17           N
ATOM    160  CA  THR    24       0.803   7.671  -4.416  1.00163.17           C
ATOM    161  CB  THR    24       1.605   6.931  -3.379  1.00163.17           C
ATOM    162  OG1 THR    24       2.552   7.797  -2.772  1.00163.17           O
ATOM    163  CG2 THR    24       2.283   5.713  -4.020  1.00163.17           C
ATOM    164  C   THR    24      -0.092   8.624  -3.694  1.00163.17           C
ATOM    165  O   THR    24      -1.224   8.270  -3.378  1.00163.17           O
ATOM    166  N   LEU    25       0.391   9.838  -3.366  1.00152.26           N
ATOM    167  CA  LEU    25      -0.456  10.778  -2.691  1.00152.26           C
ATOM    168  CB  LEU    25       0.274  11.969  -2.026  1.00152.26           C
ATOM    169  CG  LEU    25       1.041  12.934  -2.943  1.00152.26           C
ATOM    170  CD1 LEU    25       0.105  13.697  -3.892  1.00152.26           C
ATOM    171  CD2 LEU    25       1.963  13.854  -2.122  1.00152.26           C
ATOM    172  C   LEU    25      -1.543  11.253  -3.620  1.00152.26           C
ATOM    173  O   LEU    25      -2.677  11.471  -3.196  1.00152.26           O
ATOM    174  N   LEU    26      -1.235  11.429  -4.917  1.00107.75           N
ATOM    175  CA  LEU    26      -2.227  11.840  -5.872  1.00107.75           C
ATOM    176  CB  LEU    26      -1.641  11.948  -7.290  1.00107.75           C
ATOM    177  CG  LEU    26      -0.801  13.218  -7.516  1.00107.75           C
ATOM    178  CD1 LEU    26       0.017  13.122  -8.811  1.00107.75           C
ATOM    179  CD2 LEU    26      -1.700  14.469  -7.506  1.00107.75           C
ATOM    180  C   LEU    26      -3.260  10.771  -5.884  1.00107.75           C
ATOM    181  O   LEU    26      -4.462  11.022  -5.902  1.00107.75           O
ATOM    182  N   CYS    27      -2.757   9.536  -5.844  1.00173.88           N
ATOM    183  CA  CYS    27      -3.458   8.292  -5.797  1.00173.88           C
ATOM    184  CB  CYS    27      -2.464   7.133  -5.790  1.00173.88           C
ATOM    185  SG  CYS    27      -3.087   5.717  -4.854  1.00173.88           S
ATOM    186  C   CYS    27      -4.220   8.185  -4.518  1.00173.88           C
ATOM    187  O   CYS    27      -5.237   7.498  -4.442  1.00173.88           O
ATOM    188  N   LYS    28      -3.762   8.906  -3.489  1.00199.81           N
ATOM    189  CA  LYS    28      -4.187   8.757  -2.130  1.00199.81           C
ATOM    190  CB  LYS    28      -3.562   9.808  -1.201  1.00199.81           C
ATOM    191  CG  LYS    28      -3.667   9.503   0.297  1.00199.81           C
ATOM    192  CD  LYS    28      -2.610   8.515   0.795  1.00199.81           C
ATOM    193  CE  LYS    28      -2.459   8.536   2.315  1.00199.81           C
ATOM    194  NZ  LYS    28      -3.401   7.576   2.937  1.00199.81           N
ATOM    195  C   LYS    28      -5.673   8.865  -1.982  1.00199.81           C
ATOM    196  O   LYS    28      -6.199   8.335  -1.007  1.00199.81           O
ATOM    197  N   LEU    29      -6.396   9.570  -2.877  1.00113.38           N
ATOM    198  CA  LEU    29      -7.817   9.671  -2.644  1.00113.38           C
ATOM    199  CB  LEU    29      -8.585  10.361  -3.787  1.00113.38           C
ATOM    200  CG  LEU    29      -8.209  11.819  -4.105  1.00113.38           C
ATOM    201  CD1 LEU    29      -6.801  11.932  -4.720  1.00113.38           C
ATOM    202  CD2 LEU    29      -9.304  12.459  -4.974  1.00113.38           C
ATOM    203  C   LEU    29      -8.423   8.297  -2.595  1.00113.38           C
ATOM    204  O   LEU    29      -9.067   7.922  -1.616  1.00113.38           O
ATOM    205  N   ASN    30      -8.221   7.523  -3.677  1.00112.23           N
ATOM    206  CA  ASN    30      -8.711   6.191  -3.833  1.00112.23           C
ATOM    207  CB  ASN    30      -8.494   5.719  -5.281  1.00112.23           C
ATOM    208  CG  ASN    30      -8.996   6.833  -6.194  1.00112.23           C
ATOM    209  OD1 ASN    30     -10.192   7.104  -6.269  1.00112.23           O
ATOM    210  ND2 ASN    30      -8.042   7.509  -6.895  1.00112.23           N
ATOM    211  C   ASN    30      -7.885   5.343  -2.915  1.00112.23           C
ATOM    212  O   ASN    30      -8.348   4.379  -2.304  1.00112.23           O
ATOM    213  N   LYS    31      -6.608   5.740  -2.788  1.00171.19           N
ATOM    214  CA  LYS    31      -5.617   5.062  -2.014  1.00171.19           C
ATOM    215  CB  LYS    31      -6.015   4.856  -0.543  1.00171.19           C
ATOM    216  CG  LYS    31      -4.832   4.401   0.305  1.00171.19           C
ATOM    217  CD  LYS    31      -3.690   5.416   0.273  1.00171.19           C
ATOM    218  CE  LYS    31      -2.393   4.895   0.891  1.00171.19           C
ATOM    219  NZ  LYS    31      -1.253   5.727   0.448  1.00171.19           N
ATOM    220  C   LYS    31      -5.357   3.732  -2.632  1.00171.19           C
ATOM    221  O   LYS    31      -4.923   2.804  -1.956  1.00171.19           O
ATOM    222  N   ASN    32      -5.618   3.595  -3.949  1.00150.34           N
ATOM    223  CA  ASN    32      -5.294   2.326  -4.521  1.00150.34           C
ATOM    224  CB  ASN    32      -6.462   1.612  -5.229  1.00150.34           C
ATOM    225  CG  ASN    32      -7.301   0.961  -4.137  1.00150.34           C
ATOM    226  OD1 ASN    32      -7.750  -0.178  -4.271  1.00150.34           O
ATOM    227  ND2 ASN    32      -7.508   1.701  -3.015  1.00150.34           N
ATOM    228  C   ASN    32      -4.167   2.476  -5.487  1.00150.34           C
ATOM    229  O   ASN    32      -4.351   2.493  -6.703  1.00150.34           O
ATOM    230  N   CYS    33      -2.945   2.586  -4.940  1.00185.74           N
ATOM    231  CA  CYS    33      -1.784   2.571  -5.769  1.00185.74           C
ATOM    232  CB  CYS    33      -1.076   3.921  -5.877  1.00185.74           C
ATOM    233  SG  CYS    33      -1.350   4.823  -4.348  1.00185.74           S
ATOM    234  C   CYS    33      -0.822   1.619  -5.157  1.00185.74           C
ATOM    235  O   CYS    33       0.164   2.024  -4.548  1.00185.74           O
ATOM    236  N   GLU    34      -1.084   0.308  -5.256  1.00 94.21           N
ATOM    237  CA  GLU    34      -0.031  -0.534  -4.797  1.00 94.21           C
ATOM    238  CB  GLU    34      -0.349  -2.029  -4.866  1.00 94.21           C
ATOM    239  CG  GLU    34       0.805  -2.896  -4.360  1.00 94.21           C
ATOM    240  CD  GLU    34       0.435  -4.347  -4.624  1.00 94.21           C
ATOM    241  OE1 GLU    34      -0.778  -4.670  -4.525  1.00 94.21           O
ATOM    242  OE2 GLU    34       1.351  -5.156  -4.926  1.00 94.21           O
ATOM    243  C   GLU    34       1.034  -0.283  -5.803  1.00 94.21           C
ATOM    244  O   GLU    34       2.209  -0.109  -5.483  1.00 94.21           O
ATOM    245  N   LYS    35       0.587  -0.218  -7.071  1.00 73.27           N
ATOM    246  CA  LYS    35       1.436   0.023  -8.194  1.00 73.27           C
ATOM    247  CB  LYS    35       0.731  -0.196  -9.544  1.00 73.27           C
ATOM    248  CG  LYS    35       1.645   0.061 -10.740  1.00 73.27           C
ATOM    249  CD  LYS    35       1.109  -0.497 -12.060  1.00 73.27           C
ATOM    250  CE  LYS    35       1.292  -2.009 -12.189  1.00 73.27           C
ATOM    251  NZ  LYS    35       2.729  -2.345 -12.098  1.00 73.27           N
ATOM    252  C   LYS    35       1.858   1.481  -8.142  1.00 73.27           C
ATOM    253  O   LYS    35       1.022   2.336  -7.744  1.00 73.27           O
ATOM    254  OXT LYS    35       3.026   1.760  -8.520  1.00 73.27           O
TER     255      LYS    35
END
