# Supplementary material for: Prediction of Anticancer Peptides with High Efficacy and Low Toxicity by Hybrid Model Based on 3D Structure of Peptides
Source: Int J Mol Sci. 2021 May 26;22(11):5630. doi: 10.3390/ijms22115630 (PMC8198792; doi:10.3390/ijms22115630)
Supplement: Supplementary file 1 [file ijms-22-05630-s001.zip › Supplement2(Datasets)/ACPs(PDB)/D1/PDB(Negative)/(192)NL_satpdb12440.pdb]

ATOM      1  N   SER     1      14.656 -23.180  -1.340  1.00  0.00           N  
ATOM      2  H   SER     1      13.658 -23.212  -1.492  1.00  0.00           H  
ATOM      3  CA  SER     1      15.484 -24.059  -2.263  1.00  0.00           C  
ATOM      4  HA  SER     1      15.369 -23.756  -3.304  1.00  0.00           H  
ATOM      5  CB  SER     1      16.969 -23.769  -2.051  1.00  0.00           C  
ATOM      6  HB2 SER     1      17.232 -22.727  -2.232  1.00  0.00           H  
ATOM      7  HB3 SER     1      17.336 -24.027  -1.058  1.00  0.00           H  
ATOM      8  OG  SER     1      17.704 -24.427  -3.034  1.00  0.00           O  
ATOM      9  HG  SER     1      18.644 -24.331  -2.867  1.00  0.00           H  
ATOM     10  C   SER     1      15.049 -25.519  -2.248  1.00  0.00           C  
ATOM     11  O   SER     1      14.145 -25.953  -1.525  1.00  0.00           O  
ATOM     12  N   ALA     2      15.666 -26.339  -3.093  1.00  0.00           N  
ATOM     13  H   ALA     2      16.299 -25.897  -3.745  1.00  0.00           H  
ATOM     14  CA  ALA     2      15.672 -27.829  -3.050  1.00  0.00           C  
ATOM     15  HA  ALA     2      14.699 -28.205  -2.733  1.00  0.00           H  
ATOM     16  CB  ALA     2      15.883 -28.255  -4.454  1.00  0.00           C  
ATOM     17  HB1 ALA     2      16.092 -29.325  -4.467  1.00  0.00           H  
ATOM     18  HB2 ALA     2      15.058 -28.024  -5.127  1.00  0.00           H  
ATOM     19  HB3 ALA     2      16.772 -27.774  -4.863  1.00  0.00           H  
ATOM     20  C   ALA     2      16.678 -28.359  -2.016  1.00  0.00           C  
ATOM     21  O   ALA     2      16.527 -29.445  -1.494  1.00  0.00           O  
ATOM     22  N   VAL     3      17.797 -27.598  -1.802  1.00  0.00           N  
ATOM     23  H   VAL     3      17.714 -26.665  -2.178  1.00  0.00           H  
ATOM     24  CA  VAL     3      18.965 -27.943  -0.999  1.00  0.00           C  
ATOM     25  HA  VAL     3      18.803 -28.744  -0.277  1.00  0.00           H  
ATOM     26  CB  VAL     3      20.046 -28.476  -1.948  1.00  0.00           C  
ATOM     27  HB  VAL     3      20.934 -28.563  -1.322  1.00  0.00           H  
ATOM     28  CG1 VAL     3      19.737 -29.830  -2.679  1.00  0.00           C  
ATOM     29 HG11 VAL     3      18.794 -29.813  -3.225  1.00  0.00           H  
ATOM     30 HG12 VAL     3      20.566 -30.094  -3.336  1.00  0.00           H  
ATOM     31 HG13 VAL     3      19.722 -30.632  -1.940  1.00  0.00           H  
ATOM     32  CG2 VAL     3      20.429 -27.495  -3.109  1.00  0.00           C  
ATOM     33 HG21 VAL     3      20.443 -26.461  -2.765  1.00  0.00           H  
ATOM     34 HG22 VAL     3      21.446 -27.822  -3.325  1.00  0.00           H  
ATOM     35 HG23 VAL     3      19.766 -27.527  -3.974  1.00  0.00           H  
ATOM     36  C   VAL     3      19.438 -26.677  -0.263  1.00  0.00           C  
ATOM     37  O   VAL     3      19.112 -25.537  -0.642  1.00  0.00           O  
ATOM     38  N   GLY     4      20.231 -26.900   0.782  1.00  0.00           N  
ATOM     39  H   GLY     4      20.554 -27.836   0.979  1.00  0.00           H  
ATOM     40  CA  GLY     4      20.459 -25.901   1.822  1.00  0.00           C  
ATOM     41  HA2 GLY     4      21.414 -26.128   2.296  1.00  0.00           H  
ATOM     42  HA3 GLY     4      20.480 -24.933   1.323  1.00  0.00           H  
ATOM     43  C   GLY     4      19.403 -25.907   2.915  1.00  0.00           C  
ATOM     44  O   GLY     4      19.176 -26.927   3.543  1.00  0.00           O  
ATOM     45  N   ARG     5      18.465 -24.992   2.788  1.00  0.00           N  
ATOM     46  H   ARG     5      18.615 -24.214   2.162  1.00  0.00           H  
ATOM     47  CA  ARG     5      17.043 -25.382   2.865  1.00  0.00           C  
ATOM     48  HA  ARG     5      17.015 -25.750   3.891  1.00  0.00           H  
ATOM     49  CB  ARG     5      16.162 -24.158   2.596  1.00  0.00           C  
ATOM     50  HB2 ARG     5      16.520 -23.367   3.255  1.00  0.00           H  
ATOM     51  HB3 ARG     5      16.281 -23.846   1.558  1.00  0.00           H  
ATOM     52  CG  ARG     5      14.621 -24.284   2.899  1.00  0.00           C  
ATOM     53  HG2 ARG     5      14.462 -25.086   3.620  1.00  0.00           H  
ATOM     54  HG3 ARG     5      14.159 -23.360   3.248  1.00  0.00           H  
ATOM     55  CD  ARG     5      13.843 -24.721   1.658  1.00  0.00           C  
ATOM     56  HD2 ARG     5      13.692 -23.899   0.958  1.00  0.00           H  
ATOM     57  HD3 ARG     5      14.282 -25.579   1.150  1.00  0.00           H  
ATOM     58  NE  ARG     5      12.478 -25.107   2.061  1.00  0.00           N  
ATOM     59  HE  ARG     5      12.130 -24.801   2.959  1.00  0.00           H  
ATOM     60  CZ  ARG     5      11.675 -25.834   1.328  1.00  0.00           C  
ATOM     61  NH1 ARG     5      11.880 -26.252   0.045  1.00  0.00           N  
ATOM     62 HH11 ARG     5      12.751 -26.039  -0.418  1.00  0.00           H  
ATOM     63 HH12 ARG     5      11.092 -26.711  -0.389  1.00  0.00           H  
ATOM     64  NH2 ARG     5      10.515 -26.156   1.883  1.00  0.00           N  
ATOM     65 HH21 ARG     5      10.104 -25.726   2.699  1.00  0.00           H  
ATOM     66 HH22 ARG     5      10.013 -26.900   1.418  1.00  0.00           H  
ATOM     67  C   ARG     5      16.577 -26.559   2.037  1.00  0.00           C  
ATOM     68  O   ARG     5      16.447 -26.342   0.816  1.00  0.00           O  
ATOM     69  N   HIE     6      16.414 -27.677   2.645  1.00  0.00           N  
ATOM     70  H   HIE     6      16.564 -27.645   3.643  1.00  0.00           H  
ATOM     71  CA  HIE     6      16.156 -28.981   2.029  1.00  0.00           C  
ATOM     72  HA  HIE     6      16.836 -29.073   1.182  1.00  0.00           H  
ATOM     73  CB  HIE     6      16.407 -30.131   3.093  1.00  0.00           C  
ATOM     74  HB2 HIE     6      17.395 -29.960   3.522  1.00  0.00           H  
ATOM     75  HB3 HIE     6      15.708 -30.159   3.928  1.00  0.00           H  
ATOM     76  CG  HIE     6      16.274 -31.436   2.415  1.00  0.00           C  
ATOM     77  ND1 HIE     6      15.201 -32.286   2.527  1.00  0.00           N  
ATOM     78  CE1 HIE     6      15.554 -33.405   1.860  1.00  0.00           C  
ATOM     79  HE1 HIE     6      15.149 -34.407   1.881  1.00  0.00           H  
ATOM     80  NE2 HIE     6      16.715 -33.231   1.255  1.00  0.00           N  
ATOM     81  HE2 HIE     6      17.236 -33.906   0.713  1.00  0.00           H  
ATOM     82  CD2 HIE     6      17.171 -31.972   1.549  1.00  0.00           C  
ATOM     83  HD2 HIE     6      18.153 -31.567   1.351  1.00  0.00           H  
ATOM     84  C   HIE     6      14.695 -29.136   1.522  1.00  0.00           C  
ATOM     85  O   HIE     6      13.797 -28.555   2.108  1.00  0.00           O  
ATOM     86  N   GLY     7      14.478 -29.873   0.449  1.00  0.00           N  
ATOM     87  H   GLY     7      15.316 -30.052  -0.084  1.00  0.00           H  
ATOM     88  CA  GLY     7      13.342 -29.889  -0.501  1.00  0.00           C  
ATOM     89  HA2 GLY     7      13.131 -28.830  -0.652  1.00  0.00           H  
ATOM     90  HA3 GLY     7      13.587 -30.338  -1.463  1.00  0.00           H  
ATOM     91  C   GLY     7      12.046 -30.630  -0.038  1.00  0.00           C  
ATOM     92  O   GLY     7      11.370 -31.292  -0.829  1.00  0.00           O  
ATOM     93  N   ARG     8      11.625 -30.469   1.217  1.00  0.00           N  
ATOM     94  H   ARG     8      12.237 -29.918   1.802  1.00  0.00           H  
ATOM     95  CA  ARG     8      10.348 -30.971   1.620  1.00  0.00           C  
ATOM     96  HA  ARG     8      10.152 -31.977   1.250  1.00  0.00           H  
ATOM     97  CB  ARG     8      10.220 -30.982   3.202  1.00  0.00           C  
ATOM     98  HB2 ARG     8      10.653 -30.050   3.568  1.00  0.00           H  
ATOM     99  HB3 ARG     8       9.176 -31.039   3.510  1.00  0.00           H  
ATOM    100  CG  ARG     8      11.036 -32.093   3.945  1.00  0.00           C  
ATOM    101  HG2 ARG     8      10.559 -32.288   4.905  1.00  0.00           H  
ATOM    102  HG3 ARG     8      11.027 -33.080   3.483  1.00  0.00           H  
ATOM    103  CD  ARG     8      12.489 -31.712   4.182  1.00  0.00           C  
ATOM    104  HD2 ARG     8      12.877 -31.293   3.254  1.00  0.00           H  
ATOM    105  HD3 ARG     8      12.476 -30.867   4.870  1.00  0.00           H  
ATOM    106  NE  ARG     8      13.288 -32.770   4.839  1.00  0.00           N  
ATOM    107  HE  ARG     8      14.182 -32.938   4.400  1.00  0.00           H  
ATOM    108  CZ  ARG     8      13.239 -33.411   5.993  1.00  0.00           C  
ATOM    109  NH1 ARG     8      12.277 -33.188   6.827  1.00  0.00           N  
ATOM    110 HH11 ARG     8      11.707 -32.394   6.572  1.00  0.00           H  
ATOM    111 HH12 ARG     8      12.020 -33.936   7.456  1.00  0.00           H  
ATOM    112  NH2 ARG     8      14.027 -34.515   6.144  1.00  0.00           N  
ATOM    113 HH21 ARG     8      14.587 -34.867   5.381  1.00  0.00           H  
ATOM    114 HH22 ARG     8      13.798 -35.149   6.896  1.00  0.00           H  
ATOM    115  C   ARG     8       9.211 -30.045   1.080  1.00  0.00           C  
ATOM    116  O   ARG     8       9.242 -28.820   1.348  1.00  0.00           O  
ATOM    117  N   ARG     9       8.233 -30.595   0.399  1.00  0.00           N  
ATOM    118  H   ARG     9       8.330 -31.565   0.137  1.00  0.00           H  
ATOM    119  CA  ARG     9       7.067 -29.845  -0.092  1.00  0.00           C  
ATOM    120  HA  ARG     9       7.363 -28.842  -0.401  1.00  0.00           H  
ATOM    121  CB  ARG     9       6.434 -30.586  -1.310  1.00  0.00           C  
ATOM    122  HB2 ARG     9       6.276 -31.616  -0.992  1.00  0.00           H  
ATOM    123  HB3 ARG     9       5.420 -30.198  -1.401  1.00  0.00           H  
ATOM    124  CG  ARG     9       7.164 -30.596  -2.708  1.00  0.00           C  
ATOM    125  HG2 ARG     9       6.364 -30.928  -3.369  1.00  0.00           H  
ATOM    126  HG3 ARG     9       7.346 -29.573  -3.035  1.00  0.00           H  
ATOM    127  CD  ARG     9       8.434 -31.446  -2.790  1.00  0.00           C  
ATOM    128  HD2 ARG     9       8.946 -31.226  -3.727  1.00  0.00           H  
ATOM    129  HD3 ARG     9       9.067 -31.177  -1.945  1.00  0.00           H  
ATOM    130  NE  ARG     9       8.177 -32.877  -2.838  1.00  0.00           N  
ATOM    131  HE  ARG     9       7.229 -33.203  -2.716  1.00  0.00           H  
ATOM    132  CZ  ARG     9       9.107 -33.842  -2.912  1.00  0.00           C  
ATOM    133  NH1 ARG     9      10.414 -33.540  -2.841  1.00  0.00           N  
ATOM    134 HH11 ARG     9      10.714 -32.592  -2.659  1.00  0.00           H  
ATOM    135 HH12 ARG     9      11.045 -34.324  -2.753  1.00  0.00           H  
ATOM    136  NH2 ARG     9       8.716 -35.101  -3.001  1.00  0.00           N  
ATOM    137 HH21 ARG     9       7.731 -35.323  -3.044  1.00  0.00           H  
ATOM    138 HH22 ARG     9       9.322 -35.876  -3.231  1.00  0.00           H  
ATOM    139  C   ARG     9       6.029 -29.710   1.058  1.00  0.00           C  
ATOM    140  O   ARG     9       6.195 -30.406   2.058  1.00  0.00           O  
ATOM    141  N   PHE    10       4.949 -28.951   0.816  1.00  0.00           N  
ATOM    142  H   PHE    10       5.010 -28.406  -0.032  1.00  0.00           H  
ATOM    143  CA  PHE    10       3.680 -28.983   1.586  1.00  0.00           C  
ATOM    144  HA  PHE    10       3.859 -28.895   2.657  1.00  0.00           H  
ATOM    145  CB  PHE    10       2.817 -27.740   1.343  1.00  0.00           C  
ATOM    146  HB2 PHE    10       2.644 -27.643   0.271  1.00  0.00           H  
ATOM    147  HB3 PHE    10       1.831 -27.781   1.804  1.00  0.00           H  
ATOM    148  CG  PHE    10       3.566 -26.532   1.761  1.00  0.00           C  
ATOM    149  CD1 PHE    10       4.068 -25.626   0.817  1.00  0.00           C  
ATOM    150  HD1 PHE    10       3.796 -25.657  -0.227  1.00  0.00           H  
ATOM    151  CE1 PHE    10       4.696 -24.436   1.227  1.00  0.00           C  
ATOM    152  HE1 PHE    10       5.084 -23.724   0.513  1.00  0.00           H  
ATOM    153  CZ  PHE    10       4.943 -24.164   2.565  1.00  0.00           C  
ATOM    154  HZ  PHE    10       5.448 -23.242   2.810  1.00  0.00           H  
ATOM    155  CE2 PHE    10       4.505 -25.081   3.589  1.00  0.00           C  
ATOM    156  HE2 PHE    10       4.796 -24.950   4.621  1.00  0.00           H  
ATOM    157  CD2 PHE    10       3.719 -26.161   3.135  1.00  0.00           C  
ATOM    158  HD2 PHE    10       3.369 -26.891   3.851  1.00  0.00           H  
ATOM    159  C   PHE    10       2.993 -30.336   1.375  1.00  0.00           C  
ATOM    160  O   PHE    10       2.179 -30.384   0.425  1.00  0.00           O  
ATOM    161  N   GLY    11       3.303 -31.309   2.248  1.00  0.00           N  
ATOM    162  H   GLY    11       3.827 -31.123   3.091  1.00  0.00           H  
ATOM    163  CA  GLY    11       2.963 -32.700   2.072  1.00  0.00           C  
ATOM    164  HA2 GLY    11       3.097 -33.302   2.970  1.00  0.00           H  
ATOM    165  HA3 GLY    11       1.998 -32.840   1.584  1.00  0.00           H  
ATOM    166  C   GLY    11       3.916 -33.255   1.008  1.00  0.00           C  
ATOM    167  O   GLY    11       4.238 -32.627   0.020  1.00  0.00           O  
ATOM    168  N   LEU    12       4.436 -34.479   1.178  1.00  0.00           N  
ATOM    169  H   LEU    12       4.140 -35.078   1.935  1.00  0.00           H  
ATOM    170  CA  LEU    12       5.593 -34.940   0.365  1.00  0.00           C  
ATOM    171  HA  LEU    12       6.166 -34.024   0.220  1.00  0.00           H  
ATOM    172  CB  LEU    12       6.344 -35.979   1.218  1.00  0.00           C  
ATOM    173  HB2 LEU    12       5.571 -36.623   1.637  1.00  0.00           H  
ATOM    174  HB3 LEU    12       7.032 -36.534   0.580  1.00  0.00           H  
ATOM    175  CG  LEU    12       7.161 -35.235   2.343  1.00  0.00           C  
ATOM    176  HG  LEU    12       6.478 -34.665   2.973  1.00  0.00           H  
ATOM    177  CD1 LEU    12       7.822 -36.438   3.100  1.00  0.00           C  
ATOM    178 HD11 LEU    12       8.329 -37.089   2.388  1.00  0.00           H  
ATOM    179 HD12 LEU    12       8.608 -36.089   3.770  1.00  0.00           H  
ATOM    180 HD13 LEU    12       7.062 -36.962   3.680  1.00  0.00           H  
ATOM    181  CD2 LEU    12       8.216 -34.210   1.819  1.00  0.00           C  
ATOM    182 HD21 LEU    12       8.818 -33.914   2.678  1.00  0.00           H  
ATOM    183 HD22 LEU    12       8.828 -34.762   1.105  1.00  0.00           H  
ATOM    184 HD23 LEU    12       7.813 -33.272   1.437  1.00  0.00           H  
ATOM    185  C   LEU    12       5.104 -35.304  -1.086  1.00  0.00           C  
ATOM    186  O   LEU    12       5.832 -35.039  -2.094  1.00  0.00           O  
ATOM    187  N   ARG    13       3.913 -35.895  -1.236  1.00  0.00           N  
ATOM    188  H   ARG    13       3.408 -36.145  -0.398  1.00  0.00           H  
ATOM    189  CA  ARG    13       3.105 -35.709  -2.401  1.00  0.00           C  
ATOM    190  HA  ARG    13       3.702 -35.609  -3.308  1.00  0.00           H  
ATOM    191  CB  ARG    13       2.300 -36.969  -2.640  1.00  0.00           C  
ATOM    192  HB2 ARG    13       2.970 -37.820  -2.764  1.00  0.00           H  
ATOM    193  HB3 ARG    13       1.536 -37.141  -1.881  1.00  0.00           H  
ATOM    194  CG  ARG    13       1.439 -36.889  -3.967  1.00  0.00           C  
ATOM    195  HG2 ARG    13       0.743 -36.052  -4.022  1.00  0.00           H  
ATOM    196  HG3 ARG    13       2.123 -36.712  -4.796  1.00  0.00           H  
ATOM    197  CD  ARG    13       0.682 -38.199  -4.110  1.00  0.00           C  
ATOM    198  HD2 ARG    13       1.440 -38.982  -4.151  1.00  0.00           H  
ATOM    199  HD3 ARG    13       0.017 -38.364  -3.262  1.00  0.00           H  
ATOM    200  NE  ARG    13      -0.276 -38.209  -5.278  1.00  0.00           N  
ATOM    201  HE  ARG    13      -0.180 -37.377  -5.842  1.00  0.00           H  
ATOM    202  CZ  ARG    13      -1.166 -39.123  -5.583  1.00  0.00           C  
ATOM    203  NH1 ARG    13      -1.363 -40.282  -4.975  1.00  0.00           N  
ATOM    204 HH11 ARG    13      -0.747 -40.496  -4.203  1.00  0.00           H  
ATOM    205 HH12 ARG    13      -1.852 -41.005  -5.482  1.00  0.00           H  
ATOM    206  NH2 ARG    13      -1.988 -38.915  -6.590  1.00  0.00           N  
ATOM    207 HH21 ARG    13      -1.734 -38.166  -7.219  1.00  0.00           H  
ATOM    208 HH22 ARG    13      -2.795 -39.448  -6.880  1.00  0.00           H  
ATOM    209  C   ARG    13       2.279 -34.423  -2.276  1.00  0.00           C  
ATOM    210  O   ARG    13       1.737 -34.233  -1.178  1.00  0.00           O  
ATOM    211  N   LYS    14       2.218 -33.591  -3.300  1.00  0.00           N  
ATOM    212  H   LYS    14       2.663 -33.849  -4.169  1.00  0.00           H  
ATOM    213  CA  LYS    14       1.716 -32.173  -3.173  1.00  0.00           C  
ATOM    214  HA  LYS    14       2.303 -31.711  -2.379  1.00  0.00           H  
ATOM    215  CB  LYS    14       2.035 -31.413  -4.503  1.00  0.00           C  
ATOM    216  HB2 LYS    14       3.091 -31.493  -4.759  1.00  0.00           H  
ATOM    217  HB3 LYS    14       1.678 -31.864  -5.429  1.00  0.00           H  
ATOM    218  CG  LYS    14       1.604 -29.934  -4.459  1.00  0.00           C  
ATOM    219  HG2 LYS    14       1.732 -29.368  -5.382  1.00  0.00           H  
ATOM    220  HG3 LYS    14       0.525 -29.888  -4.310  1.00  0.00           H  
ATOM    221  CD  LYS    14       2.329 -29.130  -3.331  1.00  0.00           C  
ATOM    222  HD2 LYS    14       2.191 -29.577  -2.346  1.00  0.00           H  
ATOM    223  HD3 LYS    14       3.401 -29.034  -3.504  1.00  0.00           H  
ATOM    224  CE  LYS    14       1.810 -27.743  -3.289  1.00  0.00           C  
ATOM    225  HE2 LYS    14       2.612 -27.130  -2.876  1.00  0.00           H  
ATOM    226  HE3 LYS    14       1.457 -27.426  -4.270  1.00  0.00           H  
ATOM    227  NZ  LYS    14       0.724 -27.675  -2.284  1.00  0.00           N  
ATOM    228  HZ1 LYS    14       1.108 -27.565  -1.357  1.00  0.00           H  
ATOM    229  HZ2 LYS    14       0.055 -26.926  -2.392  1.00  0.00           H  
ATOM    230  HZ3 LYS    14       0.255 -28.569  -2.268  1.00  0.00           H  
ATOM    231  C   LYS    14       0.268 -32.295  -2.653  1.00  0.00           C  
ATOM    232  O   LYS    14      -0.548 -32.908  -3.319  1.00  0.00           O  
ATOM    233  N   HIE    15      -0.012 -31.615  -1.518  1.00  0.00           N  
ATOM    234  H   HIE    15       0.716 -31.157  -0.990  1.00  0.00           H  
ATOM    235  CA  HIE    15      -1.399 -31.456  -0.935  1.00  0.00           C  
ATOM    236  HA  HIE    15      -1.965 -32.379  -1.066  1.00  0.00           H  
ATOM    237  CB  HIE    15      -1.096 -31.210   0.539  1.00  0.00           C  
ATOM    238  HB2 HIE    15      -0.300 -31.882   0.860  1.00  0.00           H  
ATOM    239  HB3 HIE    15      -0.726 -30.199   0.712  1.00  0.00           H  
ATOM    240  CG  HIE    15      -2.261 -31.424   1.482  1.00  0.00           C  
ATOM    241  ND1 HIE    15      -3.319 -30.517   1.765  1.00  0.00           N  
ATOM    242  CE1 HIE    15      -4.141 -31.188   2.573  1.00  0.00           C  
ATOM    243  HE1 HIE    15      -5.124 -30.871   2.889  1.00  0.00           H  
ATOM    244  NE2 HIE    15      -3.664 -32.408   2.823  1.00  0.00           N  
ATOM    245  HE2 HIE    15      -4.132 -33.094   3.397  1.00  0.00           H  
ATOM    246  CD2 HIE    15      -2.519 -32.591   2.093  1.00  0.00           C  
ATOM    247  HD2 HIE    15      -1.979 -33.527   2.107  1.00  0.00           H  
ATOM    248  C   HIE    15      -2.136 -30.226  -1.469  1.00  0.00           C  
ATOM    249  O   HIE    15      -1.433 -29.311  -1.902  1.00  0.00           O  
ATOM    250  N   ARG    16      -3.488 -30.174  -1.227  1.00  0.00           N  
ATOM    251  H   ARG    16      -3.909 -30.853  -0.609  1.00  0.00           H  
ATOM    252  CA  ARG    16      -4.336 -29.014  -1.689  1.00  0.00           C  
ATOM    253  HA  ARG    16      -4.222 -28.897  -2.767  1.00  0.00           H  
ATOM    254  CB  ARG    16      -5.860 -29.354  -1.410  1.00  0.00           C  
ATOM    255  HB2 ARG    16      -6.214 -30.134  -2.084  1.00  0.00           H  
ATOM    256  HB3 ARG    16      -5.934 -29.754  -0.399  1.00  0.00           H  
ATOM    257  CG  ARG    16      -6.771 -28.134  -1.744  1.00  0.00           C  
ATOM    258  HG2 ARG    16      -7.776 -28.431  -1.444  1.00  0.00           H  
ATOM    259  HG3 ARG    16      -6.481 -27.308  -1.094  1.00  0.00           H  
ATOM    260  CD  ARG    16      -6.673 -27.570  -3.170  1.00  0.00           C  
ATOM    261  HD2 ARG    16      -5.645 -27.317  -3.429  1.00  0.00           H  
ATOM    262  HD3 ARG    16      -6.922 -28.396  -3.837  1.00  0.00           H  
ATOM    263  NE  ARG    16      -7.536 -26.377  -3.454  1.00  0.00           N  
ATOM    264  HE  ARG    16      -8.370 -26.572  -3.989  1.00  0.00           H  
ATOM    265  CZ  ARG    16      -7.386 -25.214  -2.832  1.00  0.00           C  
ATOM    266  NH1 ARG    16      -6.222 -24.848  -2.333  1.00  0.00           N  
ATOM    267 HH11 ARG    16      -5.452 -25.494  -2.435  1.00  0.00           H  
ATOM    268 HH12 ARG    16      -5.989 -23.900  -2.076  1.00  0.00           H  
ATOM    269  NH2 ARG    16      -8.303 -24.291  -2.787  1.00  0.00           N  
ATOM    270 HH21 ARG    16      -9.262 -24.411  -3.080  1.00  0.00           H  
ATOM    271 HH22 ARG    16      -8.178 -23.412  -2.305  1.00  0.00           H  
ATOM    272  C   ARG    16      -3.920 -27.706  -0.927  1.00  0.00           C  
ATOM    273  O   ARG    16      -4.060 -26.631  -1.532  1.00  0.00           O  
ATOM    274  N   LYS    17      -3.418 -27.741   0.317  1.00  0.00           N  
ATOM    275  H   LYS    17      -3.477 -28.612   0.824  1.00  0.00           H  
ATOM    276  CA  LYS    17      -2.866 -26.547   1.024  1.00  0.00           C  
ATOM    277  HA  LYS    17      -3.484 -25.659   0.895  1.00  0.00           H  
ATOM    278  CB  LYS    17      -2.729 -26.935   2.530  1.00  0.00           C  
ATOM    279  HB2 LYS    17      -3.691 -27.335   2.849  1.00  0.00           H  
ATOM    280  HB3 LYS    17      -1.949 -27.677   2.703  1.00  0.00           H  
ATOM    281  CG  LYS    17      -2.356 -25.762   3.449  1.00  0.00           C  
ATOM    282  HG2 LYS    17      -1.289 -25.587   3.312  1.00  0.00           H  
ATOM    283  HG3 LYS    17      -2.983 -24.892   3.250  1.00  0.00           H  
ATOM    284  CD  LYS    17      -2.418 -26.228   4.926  1.00  0.00           C  
ATOM    285  HD2 LYS    17      -3.487 -26.367   5.085  1.00  0.00           H  
ATOM    286  HD3 LYS    17      -1.859 -27.162   4.994  1.00  0.00           H  
ATOM    287  CE  LYS    17      -1.832 -25.323   6.056  1.00  0.00           C  
ATOM    288  HE2 LYS    17      -2.360 -24.376   6.160  1.00  0.00           H  
ATOM    289  HE3 LYS    17      -1.865 -25.900   6.981  1.00  0.00           H  
ATOM    290  NZ  LYS    17      -0.409 -25.033   5.756  1.00  0.00           N  
ATOM    291  HZ1 LYS    17       0.210 -25.828   5.675  1.00  0.00           H  
ATOM    292  HZ2 LYS    17      -0.436 -24.594   4.847  1.00  0.00           H  
ATOM    293  HZ3 LYS    17      -0.030 -24.355   6.401  1.00  0.00           H  
ATOM    294  C   LYS    17      -1.552 -26.083   0.361  1.00  0.00           C  
ATOM    295  O   LYS    17      -0.940 -26.850  -0.391  1.00  0.00           O  
ATOM    296  N   HIE    18      -1.077 -24.843   0.585  1.00  0.00           N  
ATOM    297  H   HIE    18      -1.556 -24.357   1.330  1.00  0.00           H  
ATOM    298  CA  HIE    18       0.260 -24.366   0.125  1.00  0.00           C  
ATOM    299  HA  HIE    18       0.887 -25.112  -0.363  1.00  0.00           H  
ATOM    300  CB  HIE    18       0.020 -23.209  -0.800  1.00  0.00           C  
ATOM    301  HB2 HIE    18      -0.630 -23.547  -1.607  1.00  0.00           H  
ATOM    302  HB3 HIE    18      -0.594 -22.431  -0.346  1.00  0.00           H  
ATOM    303  CG  HIE    18       1.347 -22.710  -1.388  1.00  0.00           C  
ATOM    304  ND1 HIE    18       2.584 -23.437  -1.338  1.00  0.00           N  
ATOM    305  CE1 HIE    18       3.419 -22.691  -2.055  1.00  0.00           C  
ATOM    306  HE1 HIE    18       4.497 -22.739  -2.011  1.00  0.00           H  
ATOM    307  NE2 HIE    18       2.816 -21.660  -2.654  1.00  0.00           N  
ATOM    308  HE2 HIE    18       3.253 -20.872  -3.110  1.00  0.00           H  
ATOM    309  CD2 HIE    18       1.484 -21.594  -2.153  1.00  0.00           C  
ATOM    310  HD2 HIE    18       0.640 -20.966  -2.397  1.00  0.00           H  
ATOM    311  C   HIE    18       1.080 -23.977   1.365  1.00  0.00           C  
ATOM    312  O   HIE    18       0.570 -23.969   2.510  1.00  0.00           O  
TER   
END   
