# Supplementary material for: Prediction of Anticancer Peptides with High Efficacy and Low Toxicity by Hybrid Model Based on 3D Structure of Peptides
Source: Int J Mol Sci. 2021 May 26;22(11):5630. doi: 10.3390/ijms22115630 (PMC8198792; doi:10.3390/ijms22115630)
Supplement: Supplementary file 1 [file ijms-22-05630-s001.zip › Supplement2(Datasets)/ACPs(PDB)/D1/PDB(Negative)/(193)NL_satpdb12448.pdb]

ATOM      1  N   GLY     1     -11.746  -4.815  -4.369  1.00  0.00           N  
ATOM      2  H   GLY     1     -12.554  -5.411  -4.261  1.00  0.00           H  
ATOM      3  CA  GLY     1     -12.079  -3.400  -4.679  1.00  0.00           C  
ATOM      4  HA2 GLY     1     -13.109  -3.299  -5.023  1.00  0.00           H  
ATOM      5  HA3 GLY     1     -11.935  -2.785  -3.791  1.00  0.00           H  
ATOM      6  C   GLY     1     -11.268  -2.829  -5.913  1.00  0.00           C  
ATOM      7  O   GLY     1     -10.172  -3.295  -6.146  1.00  0.00           O  
ATOM      8  N   LEU     2     -11.923  -1.879  -6.671  1.00  0.00           N  
ATOM      9  H   LEU     2     -12.754  -1.507  -6.235  1.00  0.00           H  
ATOM     10  CA  LEU     2     -11.240  -1.121  -7.684  1.00  0.00           C  
ATOM     11  HA  LEU     2     -11.929  -0.464  -8.214  1.00  0.00           H  
ATOM     12  CB  LEU     2     -10.242  -0.219  -7.074  1.00  0.00           C  
ATOM     13  HB2 LEU     2     -10.666  -0.079  -6.080  1.00  0.00           H  
ATOM     14  HB3 LEU     2      -9.325  -0.789  -6.925  1.00  0.00           H  
ATOM     15  CG  LEU     2      -9.952   1.116  -7.749  1.00  0.00           C  
ATOM     16  HG  LEU     2      -9.546   0.952  -8.748  1.00  0.00           H  
ATOM     17  CD1 LEU     2     -11.204   1.953  -7.908  1.00  0.00           C  
ATOM     18 HD11 LEU     2     -11.823   1.967  -7.011  1.00  0.00           H  
ATOM     19 HD12 LEU     2     -10.954   2.994  -8.111  1.00  0.00           H  
ATOM     20 HD13 LEU     2     -11.843   1.714  -8.758  1.00  0.00           H  
ATOM     21  CD2 LEU     2      -8.858   1.845  -6.865  1.00  0.00           C  
ATOM     22 HD21 LEU     2      -9.225   2.270  -5.931  1.00  0.00           H  
ATOM     23 HD22 LEU     2      -8.021   1.162  -6.720  1.00  0.00           H  
ATOM     24 HD23 LEU     2      -8.383   2.619  -7.467  1.00  0.00           H  
ATOM     25  C   LEU     2     -10.734  -2.043  -8.820  1.00  0.00           C  
ATOM     26  O   LEU     2      -9.709  -1.729  -9.485  1.00  0.00           O  
ATOM     27  N   GLY     3     -11.443  -3.176  -9.021  1.00  0.00           N  
ATOM     28  H   GLY     3     -12.317  -3.338  -8.540  1.00  0.00           H  
ATOM     29  CA  GLY     3     -10.927  -4.331  -9.838  1.00  0.00           C  
ATOM     30  HA2 GLY     3     -11.478  -5.243  -9.609  1.00  0.00           H  
ATOM     31  HA3 GLY     3     -11.206  -4.151 -10.877  1.00  0.00           H  
ATOM     32  C   GLY     3      -9.449  -4.591  -9.705  1.00  0.00           C  
ATOM     33  O   GLY     3      -8.694  -4.694 -10.700  1.00  0.00           O  
ATOM     34  N   SER     4      -8.952  -4.720  -8.445  1.00  0.00           N  
ATOM     35  H   SER     4      -9.564  -4.585  -7.654  1.00  0.00           H  
ATOM     36  CA  SER     4      -7.524  -4.694  -8.100  1.00  0.00           C  
ATOM     37  HA  SER     4      -6.929  -5.381  -8.702  1.00  0.00           H  
ATOM     38  CB  SER     4      -6.935  -3.372  -8.658  1.00  0.00           C  
ATOM     39  HB2 SER     4      -5.862  -3.225  -8.532  1.00  0.00           H  
ATOM     40  HB3 SER     4      -7.162  -3.353  -9.724  1.00  0.00           H  
ATOM     41  OG  SER     4      -7.548  -2.202  -8.167  1.00  0.00           O  
ATOM     42  HG  SER     4      -8.145  -2.016  -8.895  1.00  0.00           H  
ATOM     43  C   SER     4      -7.275  -4.995  -6.639  1.00  0.00           C  
ATOM     44  O   SER     4      -6.169  -4.697  -6.128  1.00  0.00           O  
ATOM     45  N   LEU     5      -8.213  -5.531  -5.891  1.00  0.00           N  
ATOM     46  H   LEU     5      -9.059  -5.698  -6.416  1.00  0.00           H  
ATOM     47  CA  LEU     5      -8.136  -5.899  -4.510  1.00  0.00           C  
ATOM     48  HA  LEU     5      -9.107  -6.314  -4.238  1.00  0.00           H  
ATOM     49  CB  LEU     5      -7.187  -7.107  -4.266  1.00  0.00           C  
ATOM     50  HB2 LEU     5      -6.520  -7.237  -5.118  1.00  0.00           H  
ATOM     51  HB3 LEU     5      -6.470  -6.943  -3.462  1.00  0.00           H  
ATOM     52  CG  LEU     5      -7.858  -8.514  -4.148  1.00  0.00           C  
ATOM     53  HG  LEU     5      -8.413  -8.723  -5.062  1.00  0.00           H  
ATOM     54  CD1 LEU     5      -6.788  -9.639  -4.091  1.00  0.00           C  
ATOM     55 HD11 LEU     5      -6.042  -9.449  -4.862  1.00  0.00           H  
ATOM     56 HD12 LEU     5      -6.260  -9.626  -3.138  1.00  0.00           H  
ATOM     57 HD13 LEU     5      -7.201 -10.627  -4.297  1.00  0.00           H  
ATOM     58  CD2 LEU     5      -8.757  -8.745  -2.918  1.00  0.00           C  
ATOM     59 HD21 LEU     5      -9.651  -8.125  -2.990  1.00  0.00           H  
ATOM     60 HD22 LEU     5      -8.965  -9.812  -2.844  1.00  0.00           H  
ATOM     61 HD23 LEU     5      -8.155  -8.332  -2.108  1.00  0.00           H  
ATOM     62  C   LEU     5      -7.916  -4.742  -3.535  1.00  0.00           C  
ATOM     63  O   LEU     5      -6.858  -4.091  -3.433  1.00  0.00           O  
ATOM     64  N   LEU     6      -8.963  -4.487  -2.675  1.00  0.00           N  
ATOM     65  H   LEU     6      -9.861  -4.870  -2.936  1.00  0.00           H  
ATOM     66  CA  LEU     6      -8.975  -3.485  -1.589  1.00  0.00           C  
ATOM     67  HA  LEU     6      -9.869  -3.666  -0.992  1.00  0.00           H  
ATOM     68  CB  LEU     6      -7.914  -3.783  -0.501  1.00  0.00           C  
ATOM     69  HB2 LEU     6      -6.957  -3.436  -0.891  1.00  0.00           H  
ATOM     70  HB3 LEU     6      -8.065  -3.196   0.405  1.00  0.00           H  
ATOM     71  CG  LEU     6      -7.834  -5.283  -0.090  1.00  0.00           C  
ATOM     72  HG  LEU     6      -7.669  -5.801  -1.035  1.00  0.00           H  
ATOM     73  CD1 LEU     6      -6.589  -5.489   0.771  1.00  0.00           C  
ATOM     74 HD11 LEU     6      -6.776  -4.997   1.725  1.00  0.00           H  
ATOM     75 HD12 LEU     6      -6.519  -6.575   0.821  1.00  0.00           H  
ATOM     76 HD13 LEU     6      -5.724  -4.962   0.367  1.00  0.00           H  
ATOM     77  CD2 LEU     6      -9.056  -5.975   0.447  1.00  0.00           C  
ATOM     78 HD21 LEU     6      -8.800  -6.966   0.822  1.00  0.00           H  
ATOM     79 HD22 LEU     6      -9.374  -5.466   1.357  1.00  0.00           H  
ATOM     80 HD23 LEU     6      -9.908  -6.038  -0.231  1.00  0.00           H  
ATOM     81  C   LEU     6      -9.115  -2.023  -2.060  1.00  0.00           C  
ATOM     82  O   LEU     6      -9.345  -1.710  -3.241  1.00  0.00           O  
ATOM     83  N   GLY     7      -8.810  -1.104  -1.149  1.00  0.00           N  
ATOM     84  H   GLY     7      -8.377  -1.439  -0.300  1.00  0.00           H  
ATOM     85  CA  GLY     7      -8.922   0.345  -1.246  1.00  0.00           C  
ATOM     86  HA2 GLY     7      -9.703   0.520  -1.986  1.00  0.00           H  
ATOM     87  HA3 GLY     7      -9.142   0.736  -0.252  1.00  0.00           H  
ATOM     88  C   GLY     7      -7.625   1.073  -1.700  1.00  0.00           C  
ATOM     89  O   GLY     7      -7.460   1.199  -2.918  1.00  0.00           O  
ATOM     90  N   LYS     8      -6.725   1.534  -0.822  1.00  0.00           N  
ATOM     91  H   LYS     8      -6.950   1.439   0.158  1.00  0.00           H  
ATOM     92  CA  LYS     8      -5.759   2.570  -1.209  1.00  0.00           C  
ATOM     93  HA  LYS     8      -5.479   2.373  -2.244  1.00  0.00           H  
ATOM     94  CB  LYS     8      -6.477   3.898  -1.139  1.00  0.00           C  
ATOM     95  HB2 LYS     8      -6.988   3.879  -0.177  1.00  0.00           H  
ATOM     96  HB3 LYS     8      -5.827   4.746  -0.922  1.00  0.00           H  
ATOM     97  CG  LYS     8      -7.460   4.314  -2.274  1.00  0.00           C  
ATOM     98  HG2 LYS     8      -8.253   3.570  -2.346  1.00  0.00           H  
ATOM     99  HG3 LYS     8      -7.929   5.218  -1.886  1.00  0.00           H  
ATOM    100  CD  LYS     8      -6.829   4.514  -3.693  1.00  0.00           C  
ATOM    101  HD2 LYS     8      -5.822   4.868  -3.474  1.00  0.00           H  
ATOM    102  HD3 LYS     8      -6.864   3.498  -4.087  1.00  0.00           H  
ATOM    103  CE  LYS     8      -7.600   5.321  -4.692  1.00  0.00           C  
ATOM    104  HE2 LYS     8      -7.173   5.123  -5.675  1.00  0.00           H  
ATOM    105  HE3 LYS     8      -8.625   4.960  -4.605  1.00  0.00           H  
ATOM    106  NZ  LYS     8      -7.484   6.804  -4.374  1.00  0.00           N  
ATOM    107  HZ1 LYS     8      -8.008   7.385  -5.012  1.00  0.00           H  
ATOM    108  HZ2 LYS     8      -7.787   7.055  -3.443  1.00  0.00           H  
ATOM    109  HZ3 LYS     8      -6.533   7.073  -4.580  1.00  0.00           H  
ATOM    110  C   LYS     8      -4.383   2.634  -0.511  1.00  0.00           C  
ATOM    111  O   LYS     8      -3.765   3.717  -0.386  1.00  0.00           O  
ATOM    112  N   ALA     9      -3.693   1.510  -0.181  1.00  0.00           N  
ATOM    113  H   ALA     9      -4.122   0.603  -0.296  1.00  0.00           H  
ATOM    114  CA  ALA     9      -2.215   1.558   0.158  1.00  0.00           C  
ATOM    115  HA  ALA     9      -1.795   2.195  -0.620  1.00  0.00           H  
ATOM    116  CB  ALA     9      -1.935   2.221   1.505  1.00  0.00           C  
ATOM    117  HB1 ALA     9      -2.327   3.237   1.470  1.00  0.00           H  
ATOM    118  HB2 ALA     9      -2.423   1.609   2.263  1.00  0.00           H  
ATOM    119  HB3 ALA     9      -0.876   2.176   1.760  1.00  0.00           H  
ATOM    120  C   ALA     9      -1.523   0.178  -0.111  1.00  0.00           C  
ATOM    121  O   ALA     9      -1.908  -0.780   0.523  1.00  0.00           O  
ATOM    122  N   PHE    10      -0.566   0.213  -1.071  1.00  0.00           N  
ATOM    123  H   PHE    10      -0.386   1.108  -1.502  1.00  0.00           H  
ATOM    124  CA  PHE    10       0.375  -0.822  -1.578  1.00  0.00           C  
ATOM    125  HA  PHE    10       1.285  -0.622  -1.013  1.00  0.00           H  
ATOM    126  CB  PHE    10       0.018  -2.294  -1.225  1.00  0.00           C  
ATOM    127  HB2 PHE    10       0.207  -2.467  -0.166  1.00  0.00           H  
ATOM    128  HB3 PHE    10      -1.066  -2.377  -1.300  1.00  0.00           H  
ATOM    129  CG  PHE    10       0.618  -3.464  -2.016  1.00  0.00           C  
ATOM    130  CD1 PHE    10       1.882  -3.395  -2.517  1.00  0.00           C  
ATOM    131  HD1 PHE    10       2.541  -2.548  -2.404  1.00  0.00           H  
ATOM    132  CE1 PHE    10       2.327  -4.462  -3.339  1.00  0.00           C  
ATOM    133  HE1 PHE    10       3.243  -4.411  -3.909  1.00  0.00           H  
ATOM    134  CZ  PHE    10       1.442  -5.497  -3.726  1.00  0.00           C  
ATOM    135  HZ  PHE    10       1.792  -6.273  -4.391  1.00  0.00           H  
ATOM    136  CE2 PHE    10       0.106  -5.527  -3.219  1.00  0.00           C  
ATOM    137  HE2 PHE    10      -0.531  -6.356  -3.488  1.00  0.00           H  
ATOM    138  CD2 PHE    10      -0.267  -4.544  -2.269  1.00  0.00           C  
ATOM    139  HD2 PHE    10      -1.249  -4.587  -1.821  1.00  0.00           H  
ATOM    140  C   PHE    10       0.697  -0.402  -3.023  1.00  0.00           C  
ATOM    141  O   PHE    10       1.554   0.428  -3.194  1.00  0.00           O  
ATOM    142  N   LYS    11      -0.054  -0.835  -4.055  1.00  0.00           N  
ATOM    143  H   LYS    11      -0.618  -1.637  -3.810  1.00  0.00           H  
ATOM    144  CA  LYS    11       0.081  -0.682  -5.524  1.00  0.00           C  
ATOM    145  HA  LYS    11       1.024  -1.042  -5.937  1.00  0.00           H  
ATOM    146  CB  LYS    11      -0.910  -1.617  -6.197  1.00  0.00           C  
ATOM    147  HB2 LYS    11      -1.896  -1.494  -5.750  1.00  0.00           H  
ATOM    148  HB3 LYS    11      -1.097  -1.353  -7.238  1.00  0.00           H  
ATOM    149  CG  LYS    11      -0.418  -3.044  -5.939  1.00  0.00           C  
ATOM    150  HG2 LYS    11       0.391  -3.223  -6.647  1.00  0.00           H  
ATOM    151  HG3 LYS    11      -0.216  -3.235  -4.885  1.00  0.00           H  
ATOM    152  CD  LYS    11      -1.503  -4.087  -6.384  1.00  0.00           C  
ATOM    153  HD2 LYS    11      -2.183  -3.679  -7.132  1.00  0.00           H  
ATOM    154  HD3 LYS    11      -0.961  -5.008  -6.598  1.00  0.00           H  
ATOM    155  CE  LYS    11      -2.379  -4.396  -5.129  1.00  0.00           C  
ATOM    156  HE2 LYS    11      -1.738  -4.994  -4.481  1.00  0.00           H  
ATOM    157  HE3 LYS    11      -2.693  -3.530  -4.546  1.00  0.00           H  
ATOM    158  NZ  LYS    11      -3.573  -5.135  -5.529  1.00  0.00           N  
ATOM    159  HZ1 LYS    11      -3.958  -4.747  -6.379  1.00  0.00           H  
ATOM    160  HZ2 LYS    11      -3.362  -6.105  -5.717  1.00  0.00           H  
ATOM    161  HZ3 LYS    11      -4.311  -5.068  -4.842  1.00  0.00           H  
ATOM    162  C   LYS    11       0.113   0.799  -6.102  1.00  0.00           C  
ATOM    163  O   LYS    11       1.165   1.430  -6.101  1.00  0.00           O  
ATOM    164  N   ILE    12      -1.071   1.374  -6.469  1.00  0.00           N  
ATOM    165  H   ILE    12      -1.900   0.844  -6.697  1.00  0.00           H  
ATOM    166  CA  ILE    12      -1.059   2.727  -7.119  1.00  0.00           C  
ATOM    167  HA  ILE    12      -0.332   3.234  -6.485  1.00  0.00           H  
ATOM    168  CB  ILE    12      -0.354   2.758  -8.578  1.00  0.00           C  
ATOM    169  HB  ILE    12       0.598   2.232  -8.514  1.00  0.00           H  
ATOM    170  CG2 ILE    12      -1.119   2.016  -9.563  1.00  0.00           C  
ATOM    171 HG21 ILE    12      -1.497   1.123  -9.067  1.00  0.00           H  
ATOM    172 HG22 ILE    12      -2.006   2.592  -9.826  1.00  0.00           H  
ATOM    173 HG23 ILE    12      -0.547   1.706 -10.437  1.00  0.00           H  
ATOM    174  CG1 ILE    12      -0.093   4.242  -8.995  1.00  0.00           C  
ATOM    175 HG12 ILE    12      -1.048   4.599  -9.379  1.00  0.00           H  
ATOM    176 HG13 ILE    12       0.291   4.862  -8.185  1.00  0.00           H  
ATOM    177  CD1 ILE    12       0.971   4.351 -10.109  1.00  0.00           C  
ATOM    178 HD11 ILE    12       0.786   3.752 -11.001  1.00  0.00           H  
ATOM    179 HD12 ILE    12       0.981   5.381 -10.463  1.00  0.00           H  
ATOM    180 HD13 ILE    12       1.955   4.126  -9.697  1.00  0.00           H  
ATOM    181  C   ILE    12      -2.399   3.446  -7.038  1.00  0.00           C  
ATOM    182  O   ILE    12      -3.369   2.832  -7.470  1.00  0.00           O  
ATOM    183  N   GLY    13      -2.424   4.636  -6.459  1.00  0.00           N  
ATOM    184  H   GLY    13      -1.581   5.063  -6.103  1.00  0.00           H  
ATOM    185  CA  GLY    13      -3.670   5.435  -6.386  1.00  0.00           C  
ATOM    186  HA2 GLY    13      -3.670   6.109  -7.243  1.00  0.00           H  
ATOM    187  HA3 GLY    13      -4.518   4.758  -6.488  1.00  0.00           H  
ATOM    188  C   GLY    13      -3.997   6.279  -5.158  1.00  0.00           C  
ATOM    189  O   GLY    13      -4.816   7.177  -5.386  1.00  0.00           O  
ATOM    190  N   LEU    14      -3.252   6.066  -4.037  1.00  0.00           N  
ATOM    191  H   LEU    14      -2.705   5.218  -4.077  1.00  0.00           H  
ATOM    192  CA  LEU    14      -3.069   6.955  -2.798  1.00  0.00           C  
ATOM    193  HA  LEU    14      -2.163   6.713  -2.243  1.00  0.00           H  
ATOM    194  CB  LEU    14      -2.861   8.430  -3.243  1.00  0.00           C  
ATOM    195  HB2 LEU    14      -3.693   8.713  -3.888  1.00  0.00           H  
ATOM    196  HB3 LEU    14      -2.903   9.111  -2.393  1.00  0.00           H  
ATOM    197  CG  LEU    14      -1.527   8.629  -4.027  1.00  0.00           C  
ATOM    198  HG  LEU    14      -1.243   7.711  -4.542  1.00  0.00           H  
ATOM    199  CD1 LEU    14      -1.740   9.770  -5.073  1.00  0.00           C  
ATOM    200 HD11 LEU    14      -2.117   9.432  -6.039  1.00  0.00           H  
ATOM    201 HD12 LEU    14      -2.386  10.552  -4.673  1.00  0.00           H  
ATOM    202 HD13 LEU    14      -0.697  10.045  -5.227  1.00  0.00           H  
ATOM    203  CD2 LEU    14      -0.341   8.947  -3.020  1.00  0.00           C  
ATOM    204 HD21 LEU    14       0.530   9.020  -3.671  1.00  0.00           H  
ATOM    205 HD22 LEU    14      -0.512   9.934  -2.589  1.00  0.00           H  
ATOM    206 HD23 LEU    14      -0.240   8.114  -2.324  1.00  0.00           H  
ATOM    207  C   LEU    14      -4.227   6.844  -1.706  1.00  0.00           C  
ATOM    208  O   LEU    14      -5.348   7.216  -2.041  1.00  0.00           O  
ATOM    209  N   LYS    15      -3.834   6.532  -0.491  1.00  0.00           N  
ATOM    210  H   LYS    15      -2.872   6.225  -0.483  1.00  0.00           H  
ATOM    211  CA  LYS    15      -4.469   6.741   0.827  1.00  0.00           C  
ATOM    212  HA  LYS    15      -4.029   7.584   1.360  1.00  0.00           H  
ATOM    213  CB  LYS    15      -6.009   7.107   0.888  1.00  0.00           C  
ATOM    214  HB2 LYS    15      -6.165   7.979   0.252  1.00  0.00           H  
ATOM    215  HB3 LYS    15      -6.547   6.263   0.455  1.00  0.00           H  
ATOM    216  CG  LYS    15      -6.488   7.516   2.327  1.00  0.00           C  
ATOM    217  HG2 LYS    15      -6.072   6.826   3.061  1.00  0.00           H  
ATOM    218  HG3 LYS    15      -6.197   8.551   2.510  1.00  0.00           H  
ATOM    219  CD  LYS    15      -8.034   7.459   2.449  1.00  0.00           C  
ATOM    220  HD2 LYS    15      -8.514   8.032   1.655  1.00  0.00           H  
ATOM    221  HD3 LYS    15      -8.331   6.428   2.258  1.00  0.00           H  
ATOM    222  CE  LYS    15      -8.499   7.964   3.820  1.00  0.00           C  
ATOM    223  HE2 LYS    15      -8.307   9.037   3.833  1.00  0.00           H  
ATOM    224  HE3 LYS    15      -9.576   7.840   3.934  1.00  0.00           H  
ATOM    225  NZ  LYS    15      -7.943   7.276   5.019  1.00  0.00           N  
ATOM    226  HZ1 LYS    15      -8.380   6.371   5.117  1.00  0.00           H  
ATOM    227  HZ2 LYS    15      -6.954   7.071   4.982  1.00  0.00           H  
ATOM    228  HZ3 LYS    15      -8.123   7.752   5.892  1.00  0.00           H  
ATOM    229  C   LYS    15      -4.186   5.612   1.777  1.00  0.00           C  
ATOM    230  O   LYS    15      -3.175   5.601   2.499  1.00  0.00           O  
ATOM    231  N   THR    16      -4.954   4.527   1.917  1.00  0.00           N  
ATOM    232  H   THR    16      -5.769   4.478   1.322  1.00  0.00           H  
ATOM    233  CA  THR    16      -4.933   3.418   2.939  1.00  0.00           C  
ATOM    234  HA  THR    16      -3.884   3.256   3.188  1.00  0.00           H  
ATOM    235  CB  THR    16      -5.550   3.800   4.315  1.00  0.00           C  
ATOM    236  HB  THR    16      -5.652   2.883   4.895  1.00  0.00           H  
ATOM    237  CG2 THR    16      -4.633   4.687   5.131  1.00  0.00           C  
ATOM    238 HG21 THR    16      -4.394   5.512   4.461  1.00  0.00           H  
ATOM    239 HG22 THR    16      -5.260   5.076   5.934  1.00  0.00           H  
ATOM    240 HG23 THR    16      -3.796   4.058   5.432  1.00  0.00           H  
ATOM    241  OG1 THR    16      -6.775   4.424   4.022  1.00  0.00           O  
ATOM    242  HG1 THR    16      -7.363   3.693   3.818  1.00  0.00           H  
ATOM    243  C   THR    16      -5.544   2.143   2.353  1.00  0.00           C  
ATOM    244  O   THR    16      -6.647   2.081   1.829  1.00  0.00           O  
ATOM    245  N   VAL    17      -4.832   1.081   2.574  1.00  0.00           N  
ATOM    246  H   VAL    17      -3.961   1.360   3.003  1.00  0.00           H  
ATOM    247  CA  VAL    17      -5.102  -0.419   2.405  1.00  0.00           C  
ATOM    248  HA  VAL    17      -4.076  -0.782   2.355  1.00  0.00           H  
ATOM    249  CB  VAL    17      -5.858  -1.026   3.601  1.00  0.00           C  
ATOM    250  HB  VAL    17      -5.429  -0.715   4.553  1.00  0.00           H  
ATOM    251  CG1 VAL    17      -7.354  -0.642   3.705  1.00  0.00           C  
ATOM    252 HG11 VAL    17      -7.522   0.430   3.606  1.00  0.00           H  
ATOM    253 HG12 VAL    17      -8.004  -1.120   2.971  1.00  0.00           H  
ATOM    254 HG13 VAL    17      -7.758  -0.992   4.655  1.00  0.00           H  
ATOM    255  CG2 VAL    17      -5.671  -2.516   3.627  1.00  0.00           C  
ATOM    256 HG21 VAL    17      -6.280  -3.029   2.883  1.00  0.00           H  
ATOM    257 HG22 VAL    17      -4.634  -2.824   3.492  1.00  0.00           H  
ATOM    258 HG23 VAL    17      -5.980  -2.934   4.585  1.00  0.00           H  
ATOM    259  C   VAL    17      -5.536  -0.893   0.983  1.00  0.00           C  
ATOM    260  O   VAL    17      -6.744  -0.946   0.733  1.00  0.00           O  
ATOM    261  N   GLY    18      -4.645  -1.345   0.098  1.00  0.00           N  
ATOM    262  H   GLY    18      -3.746  -1.507   0.530  1.00  0.00           H  
ATOM    263  CA  GLY    18      -4.860  -1.695  -1.374  1.00  0.00           C  
ATOM    264  HA2 GLY    18      -4.883  -2.777  -1.506  1.00  0.00           H  
ATOM    265  HA3 GLY    18      -5.892  -1.410  -1.575  1.00  0.00           H  
ATOM    266  C   GLY    18      -3.823  -1.162  -2.346  1.00  0.00           C  
ATOM    267  O   GLY    18      -2.944  -1.908  -2.763  1.00  0.00           O  
ATOM    268  N   LYS    19      -3.900   0.090  -2.799  1.00  0.00           N  
ATOM    269  H   LYS    19      -4.705   0.592  -2.452  1.00  0.00           H  
ATOM    270  CA  LYS    19      -3.125   0.773  -3.819  1.00  0.00           C  
ATOM    271  HA  LYS    19      -2.389   0.158  -4.336  1.00  0.00           H  
ATOM    272  CB  LYS    19      -4.171   1.184  -4.889  1.00  0.00           C  
ATOM    273  HB2 LYS    19      -5.153   1.430  -4.485  1.00  0.00           H  
ATOM    274  HB3 LYS    19      -3.738   2.143  -5.174  1.00  0.00           H  
ATOM    275  CG  LYS    19      -4.204   0.294  -6.152  1.00  0.00           C  
ATOM    276  HG2 LYS    19      -4.745   0.872  -6.902  1.00  0.00           H  
ATOM    277  HG3 LYS    19      -3.238   0.149  -6.636  1.00  0.00           H  
ATOM    278  CD  LYS    19      -4.980  -1.048  -5.922  1.00  0.00           C  
ATOM    279  HD2 LYS    19      -5.218  -1.372  -6.935  1.00  0.00           H  
ATOM    280  HD3 LYS    19      -4.298  -1.787  -5.502  1.00  0.00           H  
ATOM    281  CE  LYS    19      -6.361  -0.848  -5.142  1.00  0.00           C  
ATOM    282  HE2 LYS    19      -6.199  -0.556  -4.105  1.00  0.00           H  
ATOM    283  HE3 LYS    19      -6.790   0.021  -5.640  1.00  0.00           H  
ATOM    284  NZ  LYS    19      -7.346  -1.986  -5.217  1.00  0.00           N  
ATOM    285  HZ1 LYS    19      -6.935  -2.863  -4.932  1.00  0.00           H  
ATOM    286  HZ2 LYS    19      -8.088  -1.753  -4.572  1.00  0.00           H  
ATOM    287  HZ3 LYS    19      -7.717  -2.139  -6.144  1.00  0.00           H  
ATOM    288  C   LYS    19      -2.428   2.044  -3.290  1.00  0.00           C  
ATOM    289  O   LYS    19      -3.150   2.990  -2.951  1.00  0.00           O  
ATOM    290  N   MET    20      -1.087   2.218  -3.237  1.00  0.00           N  
ATOM    291  H   MET    20      -0.549   1.496  -3.694  1.00  0.00           H  
ATOM    292  CA  MET    20      -0.341   3.433  -2.891  1.00  0.00           C  
ATOM    293  HA  MET    20      -1.036   4.155  -2.461  1.00  0.00           H  
ATOM    294  CB  MET    20       0.716   3.317  -1.807  1.00  0.00           C  
ATOM    295  HB2 MET    20       0.336   2.647  -1.036  1.00  0.00           H  
ATOM    296  HB3 MET    20       1.669   2.922  -2.161  1.00  0.00           H  
ATOM    297  CG  MET    20       0.968   4.648  -1.150  1.00  0.00           C  
ATOM    298  HG2 MET    20       1.804   4.476  -0.471  1.00  0.00           H  
ATOM    299  HG3 MET    20       1.381   5.381  -1.843  1.00  0.00           H  
ATOM    300  SD  MET    20      -0.367   5.340  -0.244  1.00  0.00           S  
ATOM    301  CE  MET    20       0.521   6.224   1.081  1.00  0.00           C  
ATOM    302  HE1 MET    20      -0.209   6.760   1.687  1.00  0.00           H  
ATOM    303  HE2 MET    20       1.034   5.537   1.754  1.00  0.00           H  
ATOM    304  HE3 MET    20       1.216   6.965   0.687  1.00  0.00           H  
ATOM    305  C   MET    20       0.156   4.244  -4.086  1.00  0.00           C  
ATOM    306  O   MET    20      -0.684   4.948  -4.561  1.00  0.00           O  
ATOM    307  N   MET    21       1.430   4.064  -4.524  1.00  0.00           N  
ATOM    308  H   MET    21       2.097   3.577  -3.944  1.00  0.00           H  
ATOM    309  CA  MET    21       2.018   4.734  -5.722  1.00  0.00           C  
ATOM    310  HA  MET    21       1.377   4.674  -6.602  1.00  0.00           H  
ATOM    311  CB  MET    21       2.110   6.189  -5.307  1.00  0.00           C  
ATOM    312  HB2 MET    21       1.102   6.492  -5.024  1.00  0.00           H  
ATOM    313  HB3 MET    21       2.787   6.312  -4.462  1.00  0.00           H  
ATOM    314  CG  MET    21       2.598   7.164  -6.397  1.00  0.00           C  
ATOM    315  HG2 MET    21       2.777   8.129  -5.922  1.00  0.00           H  
ATOM    316  HG3 MET    21       3.607   6.972  -6.760  1.00  0.00           H  
ATOM    317  SD  MET    21       1.303   7.317  -7.646  1.00  0.00           S  
ATOM    318  CE  MET    21       1.702   8.987  -8.256  1.00  0.00           C  
ATOM    319  HE1 MET    21       2.658   8.993  -8.778  1.00  0.00           H  
ATOM    320  HE2 MET    21       0.925   9.276  -8.964  1.00  0.00           H  
ATOM    321  HE3 MET    21       1.725   9.713  -7.443  1.00  0.00           H  
ATOM    322  C   MET    21       3.372   4.130  -6.019  1.00  0.00           C  
ATOM    323  O   MET    21       4.199   4.177  -5.172  1.00  0.00           O  
ATOM    324  N   GLY    22       3.505   3.540  -7.190  1.00  0.00           N  
ATOM    325  H   GLY    22       2.772   3.611  -7.882  1.00  0.00           H  
ATOM    326  CA  GLY    22       4.822   2.967  -7.671  1.00  0.00           C  
ATOM    327  HA2 GLY    22       4.770   2.861  -8.755  1.00  0.00           H  
ATOM    328  HA3 GLY    22       5.656   3.635  -7.455  1.00  0.00           H  
ATOM    329  C   GLY    22       5.243   1.590  -7.216  1.00  0.00           C  
ATOM    330  O   GLY    22       6.189   1.020  -7.767  1.00  0.00           O  
ATOM    331  N   GLY    23       4.566   0.983  -6.241  1.00  0.00           N  
ATOM    332  H   GLY    23       3.804   1.464  -5.786  1.00  0.00           H  
ATOM    333  CA  GLY    23       4.881  -0.315  -5.621  1.00  0.00           C  
ATOM    334  HA2 GLY    23       5.959  -0.465  -5.682  1.00  0.00           H  
ATOM    335  HA3 GLY    23       4.701  -0.254  -4.548  1.00  0.00           H  
ATOM    336  C   GLY    23       4.118  -1.425  -6.344  1.00  0.00           C  
ATOM    337  O   GLY    23       3.277  -2.015  -5.728  1.00  0.00           O  
ATOM    338  N   ALA    24       4.390  -1.604  -7.622  1.00  0.00           N  
ATOM    339  H   ALA    24       5.170  -1.078  -7.992  1.00  0.00           H  
ATOM    340  CA  ALA    24       3.719  -2.472  -8.601  1.00  0.00           C  
ATOM    341  HA  ALA    24       4.365  -2.645  -9.462  1.00  0.00           H  
ATOM    342  CB  ALA    24       3.333  -3.861  -7.933  1.00  0.00           C  
ATOM    343  HB1 ALA    24       2.575  -3.751  -7.157  1.00  0.00           H  
ATOM    344  HB2 ALA    24       2.785  -4.442  -8.674  1.00  0.00           H  
ATOM    345  HB3 ALA    24       4.047  -4.551  -7.482  1.00  0.00           H  
ATOM    346  C   ALA    24       2.421  -1.661  -9.044  1.00  0.00           C  
ATOM    347  O   ALA    24       1.806  -0.856  -8.405  1.00  0.00           O  
ATOM    348  N   PRO    25       2.010  -1.908 -10.299  1.00  0.00           N  
ATOM    349  CD  PRO    25       2.603  -2.675 -11.322  1.00  0.00           C  
ATOM    350  HD2 PRO    25       2.663  -3.671 -10.882  1.00  0.00           H  
ATOM    351  HD3 PRO    25       3.607  -2.333 -11.573  1.00  0.00           H  
ATOM    352  CG  PRO    25       1.764  -2.715 -12.514  1.00  0.00           C  
ATOM    353  HG2 PRO    25       2.308  -2.893 -13.441  1.00  0.00           H  
ATOM    354  HG3 PRO    25       1.019  -3.492 -12.341  1.00  0.00           H  
ATOM    355  CB  PRO    25       1.041  -1.349 -12.459  1.00  0.00           C  
ATOM    356  HB2 PRO    25       0.100  -1.285 -13.005  1.00  0.00           H  
ATOM    357  HB3 PRO    25       1.754  -0.558 -12.690  1.00  0.00           H  
ATOM    358  CA  PRO    25       0.889  -1.230 -10.927  1.00  0.00           C  
ATOM    359  HA  PRO    25       0.846  -0.172 -10.669  1.00  0.00           H  
ATOM    360  C   PRO    25      -0.430  -1.856 -10.495  1.00  0.00           C  
ATOM    361  O   PRO    25      -0.451  -2.861  -9.764  1.00  0.00           O  
ATOM    362  N   ARG    26      -1.483  -1.139 -10.784  1.00  0.00           N  
ATOM    363  H   ARG    26      -1.305  -0.381 -11.427  1.00  0.00           H  
ATOM    364  CA  ARG    26      -2.846  -1.710 -10.642  1.00  0.00           C  
ATOM    365  HA  ARG    26      -3.069  -1.803  -9.579  1.00  0.00           H  
ATOM    366  CB  ARG    26      -3.885  -0.731 -11.238  1.00  0.00           C  
ATOM    367  HB2 ARG    26      -3.875   0.134 -10.575  1.00  0.00           H  
ATOM    368  HB3 ARG    26      -3.642  -0.329 -12.221  1.00  0.00           H  
ATOM    369  CG  ARG    26      -5.294  -1.326 -11.185  1.00  0.00           C  
ATOM    370  HG2 ARG    26      -5.313  -2.140 -10.461  1.00  0.00           H  
ATOM    371  HG3 ARG    26      -5.914  -0.548 -10.741  1.00  0.00           H  
ATOM    372  CD  ARG    26      -5.942  -1.704 -12.499  1.00  0.00           C  
ATOM    373  HD2 ARG    26      -6.745  -0.998 -12.711  1.00  0.00           H  
ATOM    374  HD3 ARG    26      -5.249  -1.765 -13.338  1.00  0.00           H  
ATOM    375  NE  ARG    26      -6.708  -2.963 -12.426  1.00  0.00           N  
ATOM    376  HE  ARG    26      -7.602  -2.888 -11.961  1.00  0.00           H  
ATOM    377  CZ  ARG    26      -6.454  -4.118 -13.101  1.00  0.00           C  
ATOM    378  NH1 ARG    26      -5.337  -4.409 -13.741  1.00  0.00           N  
ATOM    379 HH11 ARG    26      -4.461  -3.911 -13.811  1.00  0.00           H  
ATOM    380 HH12 ARG    26      -5.215  -5.303 -14.193  1.00  0.00           H  
ATOM    381  NH2 ARG    26      -7.226  -5.108 -13.049  1.00  0.00           N  
ATOM    382 HH21 ARG    26      -7.971  -5.122 -12.367  1.00  0.00           H  
ATOM    383 HH22 ARG    26      -6.853  -5.955 -13.454  1.00  0.00           H  
ATOM    384  C   ARG    26      -2.899  -3.078 -11.371  1.00  0.00           C  
ATOM    385  O   ARG    26      -3.003  -3.163 -12.622  1.00  0.00           O  
ATOM    386  N   GLU    27      -3.024  -4.096 -10.566  1.00  0.00           N  
ATOM    387  H   GLU    27      -2.761  -3.880  -9.615  1.00  0.00           H  
ATOM    388  CA  GLU    27      -3.751  -5.341 -10.831  1.00  0.00           C  
ATOM    389  HA  GLU    27      -4.652  -5.001 -11.342  1.00  0.00           H  
ATOM    390  CB  GLU    27      -2.824  -6.250 -11.652  1.00  0.00           C  
ATOM    391  HB2 GLU    27      -2.449  -5.615 -12.454  1.00  0.00           H  
ATOM    392  HB3 GLU    27      -2.014  -6.636 -11.034  1.00  0.00           H  
ATOM    393  CG  GLU    27      -3.439  -7.455 -12.357  1.00  0.00           C  
ATOM    394  HG2 GLU    27      -2.916  -7.675 -13.288  1.00  0.00           H  
ATOM    395  HG3 GLU    27      -3.239  -8.296 -11.694  1.00  0.00           H  
ATOM    396  CD  GLU    27      -4.939  -7.258 -12.721  1.00  0.00           C  
ATOM    397  OE1 GLU    27      -5.350  -7.068 -13.881  1.00  0.00           O  
ATOM    398  OE2 GLU    27      -5.757  -7.371 -11.797  1.00  0.00           O  
ATOM    399  C   GLU    27      -4.111  -6.014  -9.496  1.00  0.00           C  
ATOM    400  O   GLU    27      -3.876  -5.374  -8.426  1.00  0.00           O  
ATOM    401  N   GLN    28      -4.566  -7.253  -9.412  1.00  0.00           N  
ATOM    402  H   GLN    28      -4.854  -7.677 -10.283  1.00  0.00           H  
ATOM    403  CA  GLN    28      -4.997  -7.955  -8.155  1.00  0.00           C  
ATOM    404  HA  GLN    28      -5.652  -7.308  -7.571  1.00  0.00           H  
ATOM    405  CB  GLN    28      -5.590  -9.288  -8.523  1.00  0.00           C  
ATOM    406  HB2 GLN    28      -4.911  -9.846  -9.167  1.00  0.00           H  
ATOM    407  HB3 GLN    28      -5.721  -9.797  -7.568  1.00  0.00           H  
ATOM    408  CG  GLN    28      -6.961  -9.322  -9.277  1.00  0.00           C  
ATOM    409  HG2 GLN    28      -6.880  -9.353 -10.363  1.00  0.00           H  
ATOM    410  HG3 GLN    28      -7.469 -10.253  -9.023  1.00  0.00           H  
ATOM    411  CD  GLN    28      -7.853  -8.077  -9.124  1.00  0.00           C  
ATOM    412  OE1 GLN    28      -8.366  -7.817  -8.057  1.00  0.00           O  
ATOM    413  NE2 GLN    28      -7.884  -7.302 -10.161  1.00  0.00           N  
ATOM    414 HE21 GLN    28      -8.579  -6.570 -10.215  1.00  0.00           H  
ATOM    415 HE22 GLN    28      -7.265  -7.395 -10.953  1.00  0.00           H  
ATOM    416  C   GLN    28      -3.757  -8.354  -7.305  1.00  0.00           C  
ATOM    417  O   GLN    28      -3.463  -7.779  -6.262  1.00  0.00           O  
TER   
END   
