# Supplementary material for: Prediction of Anticancer Peptides with High Efficacy and Low Toxicity by Hybrid Model Based on 3D Structure of Peptides
Source: Int J Mol Sci. 2021 May 26;22(11):5630. doi: 10.3390/ijms22115630 (PMC8198792; doi:10.3390/ijms22115630)
Supplement: Supplementary file 1 [file ijms-22-05630-s001.zip › Supplement2(Datasets)/ACPs(PDB)/D1/PDB(Negative)/(194)NL_satpdb12452.pdb]

ATOM      1  N   GLY     1      13.120 -17.819  -7.938  1.00  0.00           N  
ATOM      2  H   GLY     1      12.521 -18.612  -8.121  1.00  0.00           H  
ATOM      3  CA  GLY     1      14.543 -17.932  -8.354  1.00  0.00           C  
ATOM      4  HA2 GLY     1      15.159 -17.397  -7.632  1.00  0.00           H  
ATOM      5  HA3 GLY     1      14.864 -18.972  -8.300  1.00  0.00           H  
ATOM      6  C   GLY     1      14.783 -17.560  -9.838  1.00  0.00           C  
ATOM      7  O   GLY     1      15.951 -17.583 -10.301  1.00  0.00           O  
ATOM      8  N   ILE     2      13.744 -17.168 -10.562  1.00  0.00           N  
ATOM      9  H   ILE     2      12.839 -17.234 -10.117  1.00  0.00           H  
ATOM     10  CA  ILE     2      13.755 -16.755 -11.954  1.00  0.00           C  
ATOM     11  HA  ILE     2      14.309 -17.471 -12.561  1.00  0.00           H  
ATOM     12  CB  ILE     2      12.274 -16.721 -12.335  1.00  0.00           C  
ATOM     13  HB  ILE     2      11.843 -17.691 -12.088  1.00  0.00           H  
ATOM     14  CG2 ILE     2      11.426 -15.663 -11.505  1.00  0.00           C  
ATOM     15 HG21 ILE     2      10.393 -15.924 -11.276  1.00  0.00           H  
ATOM     16 HG22 ILE     2      11.883 -15.433 -10.542  1.00  0.00           H  
ATOM     17 HG23 ILE     2      11.534 -14.663 -11.926  1.00  0.00           H  
ATOM     18  CG1 ILE     2      11.982 -16.645 -13.836  1.00  0.00           C  
ATOM     19 HG12 ILE     2      10.918 -16.798 -14.014  1.00  0.00           H  
ATOM     20 HG13 ILE     2      12.228 -15.642 -14.187  1.00  0.00           H  
ATOM     21  CD1 ILE     2      12.790 -17.611 -14.732  1.00  0.00           C  
ATOM     22 HD11 ILE     2      12.856 -18.606 -14.292  1.00  0.00           H  
ATOM     23 HD12 ILE     2      12.388 -17.745 -15.736  1.00  0.00           H  
ATOM     24 HD13 ILE     2      13.692 -17.054 -14.986  1.00  0.00           H  
ATOM     25  C   ILE     2      14.463 -15.455 -12.219  1.00  0.00           C  
ATOM     26  O   ILE     2      14.583 -15.065 -13.361  1.00  0.00           O  
ATOM     27  N   LEU     3      14.823 -14.712 -11.182  1.00  0.00           N  
ATOM     28  H   LEU     3      14.759 -15.249 -10.329  1.00  0.00           H  
ATOM     29  CA  LEU     3      15.723 -13.572 -11.294  1.00  0.00           C  
ATOM     30  HA  LEU     3      15.329 -12.875 -12.033  1.00  0.00           H  
ATOM     31  CB  LEU     3      15.794 -12.840  -9.920  1.00  0.00           C  
ATOM     32  HB2 LEU     3      14.778 -12.675  -9.562  1.00  0.00           H  
ATOM     33  HB3 LEU     3      16.234 -13.471  -9.149  1.00  0.00           H  
ATOM     34  CG  LEU     3      16.577 -11.434  -9.871  1.00  0.00           C  
ATOM     35  HG  LEU     3      17.621 -11.583 -10.147  1.00  0.00           H  
ATOM     36  CD1 LEU     3      15.904 -10.351 -10.713  1.00  0.00           C  
ATOM     37 HD11 LEU     3      15.955 -10.712 -11.740  1.00  0.00           H  
ATOM     38 HD12 LEU     3      14.852 -10.196 -10.475  1.00  0.00           H  
ATOM     39 HD13 LEU     3      16.347  -9.367 -10.559  1.00  0.00           H  
ATOM     40  CD2 LEU     3      16.661 -10.965  -8.395  1.00  0.00           C  
ATOM     41 HD21 LEU     3      17.101  -9.976  -8.265  1.00  0.00           H  
ATOM     42 HD22 LEU     3      15.653 -10.974  -7.981  1.00  0.00           H  
ATOM     43 HD23 LEU     3      17.227 -11.566  -7.684  1.00  0.00           H  
ATOM     44  C   LEU     3      17.147 -13.908 -11.821  1.00  0.00           C  
ATOM     45  O   LEU     3      17.717 -14.936 -11.417  1.00  0.00           O  
ATOM     46  N   THR     4      17.767 -13.071 -12.693  1.00  0.00           N  
ATOM     47  H   THR     4      17.224 -12.399 -13.217  1.00  0.00           H  
ATOM     48  CA  THR     4      19.215 -13.063 -13.095  1.00  0.00           C  
ATOM     49  HA  THR     4      19.382 -13.883 -13.793  1.00  0.00           H  
ATOM     50  CB  THR     4      19.373 -11.838 -14.005  1.00  0.00           C  
ATOM     51  HB  THR     4      20.309 -11.720 -14.551  1.00  0.00           H  
ATOM     52  CG2 THR     4      18.278 -11.792 -15.102  1.00  0.00           C  
ATOM     53 HG21 THR     4      18.535 -11.000 -15.805  1.00  0.00           H  
ATOM     54 HG22 THR     4      18.192 -12.747 -15.619  1.00  0.00           H  
ATOM     55 HG23 THR     4      17.370 -11.425 -14.624  1.00  0.00           H  
ATOM     56  OG1 THR     4      19.376 -10.736 -13.172  1.00  0.00           O  
ATOM     57  HG1 THR     4      19.139 -11.056 -12.299  1.00  0.00           H  
ATOM     58  C   THR     4      20.363 -13.189 -12.084  1.00  0.00           C  
ATOM     59  O   THR     4      20.547 -12.374 -11.134  1.00  0.00           O  
ATOM     60  N   ASP     5      21.241 -14.141 -12.350  1.00  0.00           N  
ATOM     61  H   ASP     5      20.873 -14.830 -12.991  1.00  0.00           H  
ATOM     62  CA  ASP     5      22.503 -14.584 -11.695  1.00  0.00           C  
ATOM     63  HA  ASP     5      22.189 -14.672 -10.655  1.00  0.00           H  
ATOM     64  CB  ASP     5      22.952 -15.966 -12.165  1.00  0.00           C  
ATOM     65  HB2 ASP     5      23.223 -15.899 -13.218  1.00  0.00           H  
ATOM     66  HB3 ASP     5      23.846 -16.242 -11.606  1.00  0.00           H  
ATOM     67  CG  ASP     5      21.849 -17.042 -11.815  1.00  0.00           C  
ATOM     68  OD1 ASP     5      21.970 -17.697 -10.768  1.00  0.00           O  
ATOM     69  OD2 ASP     5      20.841 -17.022 -12.531  1.00  0.00           O  
ATOM     70  C   ASP     5      23.631 -13.570 -11.677  1.00  0.00           C  
ATOM     71  O   ASP     5      24.419 -13.665 -10.746  1.00  0.00           O  
ATOM     72  N   THR     6      23.606 -12.618 -12.578  1.00  0.00           N  
ATOM     73  H   THR     6      22.803 -12.538 -13.185  1.00  0.00           H  
ATOM     74  CA  THR     6      24.246 -11.314 -12.326  1.00  0.00           C  
ATOM     75  HA  THR     6      25.335 -11.304 -12.273  1.00  0.00           H  
ATOM     76  CB  THR     6      23.915 -10.292 -13.414  1.00  0.00           C  
ATOM     77  HB  THR     6      24.227  -9.308 -13.063  1.00  0.00           H  
ATOM     78  CG2 THR     6      24.595 -10.628 -14.776  1.00  0.00           C  
ATOM     79 HG21 THR     6      24.508 -11.679 -15.050  1.00  0.00           H  
ATOM     80 HG22 THR     6      24.284 -10.037 -15.638  1.00  0.00           H  
ATOM     81 HG23 THR     6      25.641 -10.355 -14.638  1.00  0.00           H  
ATOM     82  OG1 THR     6      22.524 -10.248 -13.595  1.00  0.00           O  
ATOM     83  HG1 THR     6      22.264  -9.350 -13.811  1.00  0.00           H  
ATOM     84  C   THR     6      23.898 -10.656 -10.965  1.00  0.00           C  
ATOM     85  O   THR     6      24.832  -9.986 -10.513  1.00  0.00           O  
ATOM     86  N   LEU     7      22.720 -10.844 -10.312  1.00  0.00           N  
ATOM     87  H   LEU     7      22.030 -11.176 -10.970  1.00  0.00           H  
ATOM     88  CA  LEU     7      22.427 -10.554  -8.981  1.00  0.00           C  
ATOM     89  HA  LEU     7      23.135  -9.812  -8.614  1.00  0.00           H  
ATOM     90  CB  LEU     7      21.009  -9.921  -8.991  1.00  0.00           C  
ATOM     91  HB2 LEU     7      20.274 -10.482  -9.569  1.00  0.00           H  
ATOM     92  HB3 LEU     7      20.747  -9.794  -7.941  1.00  0.00           H  
ATOM     93  CG  LEU     7      20.969  -8.561  -9.667  1.00  0.00           C  
ATOM     94  HG  LEU     7      21.174  -8.735 -10.724  1.00  0.00           H  
ATOM     95  CD1 LEU     7      19.530  -8.174  -9.598  1.00  0.00           C  
ATOM     96 HD11 LEU     7      18.962  -9.001 -10.024  1.00  0.00           H  
ATOM     97 HD12 LEU     7      19.284  -7.881  -8.577  1.00  0.00           H  
ATOM     98 HD13 LEU     7      19.368  -7.351 -10.295  1.00  0.00           H  
ATOM     99  CD2 LEU     7      21.896  -7.461  -9.093  1.00  0.00           C  
ATOM    100 HD21 LEU     7      21.670  -6.568  -9.677  1.00  0.00           H  
ATOM    101 HD22 LEU     7      21.732  -7.240  -8.039  1.00  0.00           H  
ATOM    102 HD23 LEU     7      22.942  -7.735  -9.231  1.00  0.00           H  
ATOM    103  C   LEU     7      22.495 -11.834  -8.138  1.00  0.00           C  
ATOM    104  O   LEU     7      23.278 -11.930  -7.145  1.00  0.00           O  
ATOM    105  N   LYS     8      21.724 -12.854  -8.449  1.00  0.00           N  
ATOM    106  H   LYS     8      21.138 -12.786  -9.269  1.00  0.00           H  
ATOM    107  CA  LYS     8      21.357 -13.813  -7.410  1.00  0.00           C  
ATOM    108  HA  LYS     8      21.424 -13.324  -6.437  1.00  0.00           H  
ATOM    109  CB  LYS     8      19.953 -14.504  -7.691  1.00  0.00           C  
ATOM    110  HB2 LYS     8      19.666 -15.055  -6.796  1.00  0.00           H  
ATOM    111  HB3 LYS     8      19.170 -13.749  -7.766  1.00  0.00           H  
ATOM    112  CG  LYS     8      19.948 -15.616  -8.784  1.00  0.00           C  
ATOM    113  HG2 LYS     8      20.137 -15.168  -9.760  1.00  0.00           H  
ATOM    114  HG3 LYS     8      20.728 -16.332  -8.529  1.00  0.00           H  
ATOM    115  CD  LYS     8      18.767 -16.506  -8.721  1.00  0.00           C  
ATOM    116  HD2 LYS     8      18.502 -16.724  -7.687  1.00  0.00           H  
ATOM    117  HD3 LYS     8      17.888 -15.964  -9.071  1.00  0.00           H  
ATOM    118  CE  LYS     8      18.777 -17.817  -9.599  1.00  0.00           C  
ATOM    119  HE2 LYS     8      19.735 -18.320  -9.470  1.00  0.00           H  
ATOM    120  HE3 LYS     8      17.978 -18.472  -9.250  1.00  0.00           H  
ATOM    121  NZ  LYS     8      18.649 -17.517 -11.043  1.00  0.00           N  
ATOM    122  HZ1 LYS     8      18.565 -18.312 -11.661  1.00  0.00           H  
ATOM    123  HZ2 LYS     8      17.755 -17.061 -11.153  1.00  0.00           H  
ATOM    124  HZ3 LYS     8      19.253 -16.792 -11.402  1.00  0.00           H  
ATOM    125  C   LYS     8      22.344 -14.963  -7.275  1.00  0.00           C  
ATOM    126  O   LYS     8      22.199 -15.628  -6.276  1.00  0.00           O  
ATOM    127  N   GLY     9      23.289 -15.110  -8.212  1.00  0.00           N  
ATOM    128  H   GLY     9      23.243 -14.551  -9.052  1.00  0.00           H  
ATOM    129  CA  GLY     9      23.964 -16.405  -8.351  1.00  0.00           C  
ATOM    130  HA2 GLY     9      23.938 -16.903  -7.381  1.00  0.00           H  
ATOM    131  HA3 GLY     9      23.512 -16.930  -9.192  1.00  0.00           H  
ATOM    132  C   GLY     9      25.444 -16.314  -8.598  1.00  0.00           C  
ATOM    133  O   GLY     9      26.250 -16.559  -7.708  1.00  0.00           O  
ATOM    134  N   ALA    10      25.838 -15.887  -9.808  1.00  0.00           N  
ATOM    135  H   ALA    10      25.200 -15.733 -10.576  1.00  0.00           H  
ATOM    136  CA  ALA    10      27.251 -15.671 -10.147  1.00  0.00           C  
ATOM    137  HA  ALA    10      27.779 -16.622 -10.071  1.00  0.00           H  
ATOM    138  CB  ALA    10      27.396 -15.263 -11.646  1.00  0.00           C  
ATOM    139  HB1 ALA    10      26.796 -16.001 -12.177  1.00  0.00           H  
ATOM    140  HB2 ALA    10      27.014 -14.258 -11.828  1.00  0.00           H  
ATOM    141  HB3 ALA    10      28.466 -15.318 -11.847  1.00  0.00           H  
ATOM    142  C   ALA    10      27.893 -14.643  -9.288  1.00  0.00           C  
ATOM    143  O   ALA    10      28.935 -14.986  -8.673  1.00  0.00           O  
ATOM    144  N   ALA    11      27.288 -13.440  -9.113  1.00  0.00           N  
ATOM    145  H   ALA    11      26.419 -13.165  -9.548  1.00  0.00           H  
ATOM    146  CA  ALA    11      27.944 -12.351  -8.288  1.00  0.00           C  
ATOM    147  HA  ALA    11      28.951 -12.211  -8.680  1.00  0.00           H  
ATOM    148  CB  ALA    11      27.138 -11.030  -8.535  1.00  0.00           C  
ATOM    149  HB1 ALA    11      27.609 -10.074  -8.306  1.00  0.00           H  
ATOM    150  HB2 ALA    11      26.876 -11.027  -9.593  1.00  0.00           H  
ATOM    151  HB3 ALA    11      26.182 -11.086  -8.013  1.00  0.00           H  
ATOM    152  C   ALA    11      28.154 -12.710  -6.760  1.00  0.00           C  
ATOM    153  O   ALA    11      28.816 -11.888  -6.092  1.00  0.00           O  
ATOM    154  N   LYS    12      27.629 -13.820  -6.259  1.00  0.00           N  
ATOM    155  H   LYS    12      27.084 -14.446  -6.835  1.00  0.00           H  
ATOM    156  CA  LYS    12      27.696 -14.244  -4.855  1.00  0.00           C  
ATOM    157  HA  LYS    12      27.966 -13.477  -4.129  1.00  0.00           H  
ATOM    158  CB  LYS    12      26.236 -14.685  -4.446  1.00  0.00           C  
ATOM    159  HB2 LYS    12      26.103 -15.543  -5.105  1.00  0.00           H  
ATOM    160  HB3 LYS    12      26.175 -15.065  -3.426  1.00  0.00           H  
ATOM    161  CG  LYS    12      25.161 -13.650  -4.634  1.00  0.00           C  
ATOM    162  HG2 LYS    12      25.042 -13.442  -5.697  1.00  0.00           H  
ATOM    163  HG3 LYS    12      24.240 -14.106  -4.267  1.00  0.00           H  
ATOM    164  CD  LYS    12      25.376 -12.307  -3.939  1.00  0.00           C  
ATOM    165  HD2 LYS    12      25.372 -12.527  -2.872  1.00  0.00           H  
ATOM    166  HD3 LYS    12      26.334 -11.874  -4.230  1.00  0.00           H  
ATOM    167  CE  LYS    12      24.290 -11.330  -4.183  1.00  0.00           C  
ATOM    168  HE2 LYS    12      23.341 -11.856  -4.290  1.00  0.00           H  
ATOM    169  HE3 LYS    12      24.386 -10.659  -3.330  1.00  0.00           H  
ATOM    170  NZ  LYS    12      24.485 -10.502  -5.400  1.00  0.00           N  
ATOM    171  HZ1 LYS    12      24.311 -11.020  -6.249  1.00  0.00           H  
ATOM    172  HZ2 LYS    12      23.876  -9.703  -5.292  1.00  0.00           H  
ATOM    173  HZ3 LYS    12      25.435 -10.180  -5.514  1.00  0.00           H  
ATOM    174  C   LYS    12      28.689 -15.411  -4.745  1.00  0.00           C  
ATOM    175  O   LYS    12      29.394 -15.506  -3.703  1.00  0.00           O  
ATOM    176  N   ASN    13      28.871 -16.128  -5.861  1.00  0.00           N  
ATOM    177  H   ASN    13      28.404 -15.885  -6.723  1.00  0.00           H  
ATOM    178  CA  ASN    13      29.862 -17.144  -5.998  1.00  0.00           C  
ATOM    179  HA  ASN    13      29.892 -17.614  -5.016  1.00  0.00           H  
ATOM    180  CB  ASN    13      29.464 -18.182  -6.994  1.00  0.00           C  
ATOM    181  HB2 ASN    13      28.559 -18.716  -6.705  1.00  0.00           H  
ATOM    182  HB3 ASN    13      29.467 -17.777  -8.006  1.00  0.00           H  
ATOM    183  CG  ASN    13      30.521 -19.376  -6.973  1.00  0.00           C  
ATOM    184  OD1 ASN    13      30.312 -20.344  -6.279  1.00  0.00           O  
ATOM    185  ND2 ASN    13      31.561 -19.321  -7.772  1.00  0.00           N  
ATOM    186 HD21 ASN    13      32.149 -20.126  -7.608  1.00  0.00           H  
ATOM    187 HD22 ASN    13      31.781 -18.705  -8.541  1.00  0.00           H  
ATOM    188  C   ASN    13      31.188 -16.538  -6.301  1.00  0.00           C  
ATOM    189  O   ASN    13      32.174 -16.859  -5.622  1.00  0.00           O  
ATOM    190  N   VAL    14      31.347 -15.644  -7.295  1.00  0.00           N  
ATOM    191  H   VAL    14      30.568 -15.498  -7.920  1.00  0.00           H  
ATOM    192  CA  VAL    14      32.582 -14.769  -7.627  1.00  0.00           C  
ATOM    193  HA  VAL    14      33.256 -14.857  -6.774  1.00  0.00           H  
ATOM    194  CB  VAL    14      33.346 -15.285  -8.841  1.00  0.00           C  
ATOM    195  HB  VAL    14      33.991 -14.506  -9.249  1.00  0.00           H  
ATOM    196  CG1 VAL    14      34.252 -16.357  -8.410  1.00  0.00           C  
ATOM    197 HG11 VAL    14      34.657 -16.057  -7.443  1.00  0.00           H  
ATOM    198 HG12 VAL    14      33.731 -17.314  -8.390  1.00  0.00           H  
ATOM    199 HG13 VAL    14      35.177 -16.504  -8.968  1.00  0.00           H  
ATOM    200  CG2 VAL    14      32.392 -15.847  -9.938  1.00  0.00           C  
ATOM    201 HG21 VAL    14      31.824 -16.727  -9.637  1.00  0.00           H  
ATOM    202 HG22 VAL    14      31.748 -15.071 -10.352  1.00  0.00           H  
ATOM    203 HG23 VAL    14      33.083 -16.279 -10.662  1.00  0.00           H  
ATOM    204  C   VAL    14      32.294 -13.263  -7.938  1.00  0.00           C  
ATOM    205  O   VAL    14      31.134 -12.940  -8.227  1.00  0.00           O  
ATOM    206  N   ALA    15      33.251 -12.394  -7.727  1.00  0.00           N  
ATOM    207  H   ALA    15      34.109 -12.849  -7.451  1.00  0.00           H  
ATOM    208  CA  ALA    15      33.094 -10.957  -7.964  1.00  0.00           C  
ATOM    209  HA  ALA    15      32.041 -10.722  -7.809  1.00  0.00           H  
ATOM    210  CB  ALA    15      33.994 -10.204  -6.990  1.00  0.00           C  
ATOM    211  HB1 ALA    15      33.660 -10.465  -5.986  1.00  0.00           H  
ATOM    212  HB2 ALA    15      35.045 -10.490  -6.975  1.00  0.00           H  
ATOM    213  HB3 ALA    15      33.945  -9.125  -7.139  1.00  0.00           H  
ATOM    214  C   ALA    15      33.305 -10.551  -9.471  1.00  0.00           C  
ATOM    215  O   ALA    15      32.887  -9.419  -9.810  1.00  0.00           O  
ATOM    216  N   GLY    16      33.880 -11.423 -10.394  1.00  0.00           N  
ATOM    217  H   GLY    16      34.476 -12.163 -10.051  1.00  0.00           H  
ATOM    218  CA  GLY    16      34.003 -11.229 -11.852  1.00  0.00           C  
ATOM    219  HA2 GLY    16      34.671 -10.382 -12.013  1.00  0.00           H  
ATOM    220  HA3 GLY    16      34.486 -12.090 -12.313  1.00  0.00           H  
ATOM    221  C   GLY    16      32.669 -11.035 -12.704  1.00  0.00           C  
ATOM    222  O   GLY    16      32.556 -11.540 -13.831  1.00  0.00           O  
ATOM    223  N   VAL    17      31.657 -10.371 -12.067  1.00  0.00           N  
ATOM    224  H   VAL    17      31.917  -9.892 -11.216  1.00  0.00           H  
ATOM    225  CA  VAL    17      30.291 -10.156 -12.570  1.00  0.00           C  
ATOM    226  HA  VAL    17      30.264 -10.584 -13.572  1.00  0.00           H  
ATOM    227  CB  VAL    17      29.355 -10.972 -11.720  1.00  0.00           C  
ATOM    228  HB  VAL    17      29.331 -10.479 -10.748  1.00  0.00           H  
ATOM    229  CG1 VAL    17      27.957 -11.107 -12.304  1.00  0.00           C  
ATOM    230 HG11 VAL    17      27.355 -11.700 -11.615  1.00  0.00           H  
ATOM    231 HG12 VAL    17      27.587 -10.090 -12.430  1.00  0.00           H  
ATOM    232 HG13 VAL    17      28.011 -11.702 -13.216  1.00  0.00           H  
ATOM    233  CG2 VAL    17      29.861 -12.405 -11.411  1.00  0.00           C  
ATOM    234 HG21 VAL    17      30.798 -12.366 -10.855  1.00  0.00           H  
ATOM    235 HG22 VAL    17      29.119 -12.872 -10.762  1.00  0.00           H  
ATOM    236 HG23 VAL    17      29.844 -12.989 -12.331  1.00  0.00           H  
ATOM    237  C   VAL    17      29.906  -8.664 -12.650  1.00  0.00           C  
ATOM    238  O   VAL    17      30.218  -7.851 -11.767  1.00  0.00           O  
ATOM    239  N   LEU    18      29.014  -8.336 -13.567  1.00  0.00           N  
ATOM    240  H   LEU    18      28.836  -9.013 -14.295  1.00  0.00           H  
ATOM    241  CA  LEU    18      28.374  -6.965 -13.763  1.00  0.00           C  
ATOM    242  HA  LEU    18      29.099  -6.251 -14.153  1.00  0.00           H  
ATOM    243  CB  LEU    18      27.540  -7.116 -15.108  1.00  0.00           C  
ATOM    244  HB2 LEU    18      28.245  -7.503 -15.843  1.00  0.00           H  
ATOM    245  HB3 LEU    18      26.853  -7.938 -14.908  1.00  0.00           H  
ATOM    246  CG  LEU    18      26.770  -5.846 -15.536  1.00  0.00           C  
ATOM    247  HG  LEU    18      26.203  -5.472 -14.684  1.00  0.00           H  
ATOM    248  CD1 LEU    18      27.564  -4.537 -16.011  1.00  0.00           C  
ATOM    249 HD11 LEU    18      28.220  -4.706 -16.866  1.00  0.00           H  
ATOM    250 HD12 LEU    18      26.897  -3.725 -16.301  1.00  0.00           H  
ATOM    251 HD13 LEU    18      28.135  -4.074 -15.207  1.00  0.00           H  
ATOM    252  CD2 LEU    18      25.821  -6.253 -16.680  1.00  0.00           C  
ATOM    253 HD21 LEU    18      25.120  -7.038 -16.398  1.00  0.00           H  
ATOM    254 HD22 LEU    18      25.207  -5.410 -16.996  1.00  0.00           H  
ATOM    255 HD23 LEU    18      26.398  -6.532 -17.562  1.00  0.00           H  
ATOM    256  C   LEU    18      27.648  -6.265 -12.591  1.00  0.00           C  
ATOM    257  O   LEU    18      28.044  -5.080 -12.294  1.00  0.00           O  
ATOM    258  N   LEU    19      26.634  -6.787 -11.984  1.00  0.00           N  
ATOM    259  H   LEU    19      26.401  -7.739 -12.227  1.00  0.00           H  
ATOM    260  CA  LEU    19      25.730  -6.086 -11.041  1.00  0.00           C  
ATOM    261  HA  LEU    19      25.770  -5.006 -11.188  1.00  0.00           H  
ATOM    262  CB  LEU    19      24.246  -6.476 -11.378  1.00  0.00           C  
ATOM    263  HB2 LEU    19      24.221  -7.557 -11.237  1.00  0.00           H  
ATOM    264  HB3 LEU    19      23.677  -5.892 -10.655  1.00  0.00           H  
ATOM    265  CG  LEU    19      23.737  -6.124 -12.796  1.00  0.00           C  
ATOM    266  HG  LEU    19      24.336  -6.512 -13.621  1.00  0.00           H  
ATOM    267  CD1 LEU    19      22.356  -6.743 -12.974  1.00  0.00           C  
ATOM    268 HD11 LEU    19      21.719  -6.386 -12.165  1.00  0.00           H  
ATOM    269 HD12 LEU    19      22.057  -6.511 -13.996  1.00  0.00           H  
ATOM    270 HD13 LEU    19      22.409  -7.831 -13.005  1.00  0.00           H  
ATOM    271  CD2 LEU    19      23.636  -4.569 -12.926  1.00  0.00           C  
ATOM    272 HD21 LEU    19      24.648  -4.170 -12.863  1.00  0.00           H  
ATOM    273 HD22 LEU    19      23.298  -4.364 -13.942  1.00  0.00           H  
ATOM    274 HD23 LEU    19      23.003  -4.027 -12.223  1.00  0.00           H  
ATOM    275  C   LEU    19      26.263  -6.152  -9.593  1.00  0.00           C  
ATOM    276  O   LEU    19      27.265  -5.506  -9.308  1.00  0.00           O  
ATOM    277  N   ASP    20      25.613  -6.907  -8.718  1.00  0.00           N  
ATOM    278  H   ASP    20      25.068  -7.590  -9.224  1.00  0.00           H  
ATOM    279  CA  ASP    20      25.825  -6.829  -7.279  1.00  0.00           C  
ATOM    280  HA  ASP    20      26.201  -5.835  -7.035  1.00  0.00           H  
ATOM    281  CB  ASP    20      24.478  -6.964  -6.584  1.00  0.00           C  
ATOM    282  HB2 ASP    20      23.861  -6.087  -6.779  1.00  0.00           H  
ATOM    283  HB3 ASP    20      23.918  -7.816  -6.970  1.00  0.00           H  
ATOM    284  CG  ASP    20      24.621  -7.178  -5.063  1.00  0.00           C  
ATOM    285  OD1 ASP    20      25.474  -6.552  -4.432  1.00  0.00           O  
ATOM    286  OD2 ASP    20      23.811  -8.009  -4.584  1.00  0.00           O  
ATOM    287  C   ASP    20      26.858  -7.885  -6.864  1.00  0.00           C  
ATOM    288  O   ASP    20      26.595  -8.901  -6.236  1.00  0.00           O  
ATOM    289  N   LYS    21      28.105  -7.569  -7.236  1.00  0.00           N  
ATOM    290  H   LYS    21      28.181  -6.661  -7.673  1.00  0.00           H  
ATOM    291  CA  LYS    21      29.334  -8.278  -6.983  1.00  0.00           C  
ATOM    292  HA  LYS    21      29.227  -9.336  -7.219  1.00  0.00           H  
ATOM    293  CB  LYS    21      30.280  -7.653  -8.072  1.00  0.00           C  
ATOM    294  HB2 LYS    21      31.182  -8.221  -8.302  1.00  0.00           H  
ATOM    295  HB3 LYS    21      29.764  -7.476  -9.016  1.00  0.00           H  
ATOM    296  CG  LYS    21      30.926  -6.285  -7.581  1.00  0.00           C  
ATOM    297  HG2 LYS    21      30.119  -5.587  -7.358  1.00  0.00           H  
ATOM    298  HG3 LYS    21      31.470  -6.433  -6.648  1.00  0.00           H  
ATOM    299  CD  LYS    21      31.911  -5.661  -8.529  1.00  0.00           C  
ATOM    300  HD2 LYS    21      32.175  -4.689  -8.112  1.00  0.00           H  
ATOM    301  HD3 LYS    21      32.827  -6.248  -8.463  1.00  0.00           H  
ATOM    302  CE  LYS    21      31.353  -5.589  -9.930  1.00  0.00           C  
ATOM    303  HE2 LYS    21      32.112  -5.168 -10.588  1.00  0.00           H  
ATOM    304  HE3 LYS    21      31.391  -6.639 -10.218  1.00  0.00           H  
ATOM    305  NZ  LYS    21      29.976  -5.008 -10.082  1.00  0.00           N  
ATOM    306  HZ1 LYS    21      29.229  -5.681  -9.989  1.00  0.00           H  
ATOM    307  HZ2 LYS    21      29.793  -4.235  -9.459  1.00  0.00           H  
ATOM    308  HZ3 LYS    21      29.798  -4.646 -11.008  1.00  0.00           H  
ATOM    309  C   LYS    21      29.868  -8.179  -5.607  1.00  0.00           C  
ATOM    310  O   LYS    21      30.769  -8.931  -5.265  1.00  0.00           O  
ATOM    311  N   LEU    22      29.429  -7.217  -4.781  1.00  0.00           N  
ATOM    312  H   LEU    22      28.687  -6.594  -5.068  1.00  0.00           H  
ATOM    313  CA  LEU    22      30.094  -6.887  -3.497  1.00  0.00           C  
ATOM    314  HA  LEU    22      31.182  -6.903  -3.563  1.00  0.00           H  
ATOM    315  CB  LEU    22      29.683  -5.512  -2.905  1.00  0.00           C  
ATOM    316  HB2 LEU    22      28.681  -5.609  -2.488  1.00  0.00           H  
ATOM    317  HB3 LEU    22      30.378  -5.287  -2.097  1.00  0.00           H  
ATOM    318  CG  LEU    22      29.647  -4.402  -3.960  1.00  0.00           C  
ATOM    319  HG  LEU    22      29.254  -4.774  -4.905  1.00  0.00           H  
ATOM    320  CD1 LEU    22      28.805  -3.168  -3.478  1.00  0.00           C  
ATOM    321 HD11 LEU    22      27.748  -3.357  -3.296  1.00  0.00           H  
ATOM    322 HD12 LEU    22      29.264  -2.927  -2.519  1.00  0.00           H  
ATOM    323 HD13 LEU    22      28.926  -2.363  -4.203  1.00  0.00           H  
ATOM    324  CD2 LEU    22      31.091  -4.054  -4.319  1.00  0.00           C  
ATOM    325 HD21 LEU    22      31.740  -3.885  -3.460  1.00  0.00           H  
ATOM    326 HD22 LEU    22      31.515  -4.990  -4.682  1.00  0.00           H  
ATOM    327 HD23 LEU    22      31.131  -3.217  -5.016  1.00  0.00           H  
ATOM    328  C   LEU    22      29.840  -8.036  -2.469  1.00  0.00           C  
ATOM    329  O   LEU    22      30.813  -8.379  -1.778  1.00  0.00           O  
ATOM    330  N   LYS    23      28.624  -8.579  -2.339  1.00  0.00           N  
ATOM    331  H   LYS    23      27.902  -8.164  -2.910  1.00  0.00           H  
ATOM    332  CA  LYS    23      28.205  -9.590  -1.327  1.00  0.00           C  
ATOM    333  HA  LYS    23      28.590  -9.232  -0.372  1.00  0.00           H  
ATOM    334  CB  LYS    23      26.648  -9.528  -1.307  1.00  0.00           C  
ATOM    335  HB2 LYS    23      26.363  -9.865  -2.304  1.00  0.00           H  
ATOM    336  HB3 LYS    23      26.283 -10.277  -0.604  1.00  0.00           H  
ATOM    337  CG  LYS    23      25.913  -8.192  -1.105  1.00  0.00           C  
ATOM    338  HG2 LYS    23      26.370  -7.696  -0.248  1.00  0.00           H  
ATOM    339  HG3 LYS    23      26.067  -7.527  -1.954  1.00  0.00           H  
ATOM    340  CD  LYS    23      24.361  -8.430  -0.962  1.00  0.00           C  
ATOM    341  HD2 LYS    23      23.994  -9.023  -1.801  1.00  0.00           H  
ATOM    342  HD3 LYS    23      24.095  -9.022  -0.086  1.00  0.00           H  
ATOM    343  CE  LYS    23      23.565  -7.124  -0.980  1.00  0.00           C  
ATOM    344  HE2 LYS    23      22.520  -7.380  -0.804  1.00  0.00           H  
ATOM    345  HE3 LYS    23      24.030  -6.489  -0.226  1.00  0.00           H  
ATOM    346  NZ  LYS    23      23.673  -6.443  -2.300  1.00  0.00           N  
ATOM    347  HZ1 LYS    23      23.275  -7.019  -3.028  1.00  0.00           H  
ATOM    348  HZ2 LYS    23      23.163  -5.574  -2.378  1.00  0.00           H  
ATOM    349  HZ3 LYS    23      24.619  -6.487  -2.651  1.00  0.00           H  
ATOM    350  C   LYS    23      28.706 -11.021  -1.556  1.00  0.00           C  
ATOM    351  O   LYS    23      27.905 -11.945  -1.513  1.00  0.00           O  
ATOM    352  N   CYS    24      29.952 -11.184  -1.983  1.00  0.00           N  
ATOM    353  H   CYS    24      30.412 -10.299  -1.826  1.00  0.00           H  
ATOM    354  CA  CYS    24      30.551 -12.327  -2.570  1.00  0.00           C  
ATOM    355  HA  CYS    24      29.790 -12.865  -3.135  1.00  0.00           H  
ATOM    356  CB  CYS    24      31.589 -11.827  -3.564  1.00  0.00           C  
ATOM    357  HB2 CYS    24      31.394 -10.940  -4.166  1.00  0.00           H  
ATOM    358  HB3 CYS    24      32.447 -11.533  -2.959  1.00  0.00           H  
ATOM    359  SG  CYS    24      31.891 -13.254  -4.590  1.00  0.00           S  
ATOM    360  HG  CYS    24      31.065 -12.864  -5.565  1.00  0.00           H  
ATOM    361  C   CYS    24      31.183 -13.236  -1.500  1.00  0.00           C  
ATOM    362  O   CYS    24      32.035 -12.814  -0.711  1.00  0.00           O  
ATOM    363  N   LYS    25      30.916 -14.476  -1.576  1.00  0.00           N  
ATOM    364  H   LYS    25      30.341 -14.787  -2.346  1.00  0.00           H  
ATOM    365  CA  LYS    25      31.488 -15.446  -0.624  1.00  0.00           C  
ATOM    366  HA  LYS    25      31.358 -14.972   0.349  1.00  0.00           H  
ATOM    367  CB  LYS    25      30.763 -16.780  -0.711  1.00  0.00           C  
ATOM    368  HB2 LYS    25      29.697 -16.553  -0.717  1.00  0.00           H  
ATOM    369  HB3 LYS    25      31.008 -17.283  -1.646  1.00  0.00           H  
ATOM    370  CG  LYS    25      30.976 -17.787   0.413  1.00  0.00           C  
ATOM    371  HG2 LYS    25      31.224 -17.268   1.339  1.00  0.00           H  
ATOM    372  HG3 LYS    25      30.034 -18.250   0.709  1.00  0.00           H  
ATOM    373  CD  LYS    25      32.024 -18.893   0.464  1.00  0.00           C  
ATOM    374  HD2 LYS    25      31.636 -19.883   0.223  1.00  0.00           H  
ATOM    375  HD3 LYS    25      32.856 -18.611  -0.181  1.00  0.00           H  
ATOM    376  CE  LYS    25      32.623 -19.120   1.914  1.00  0.00           C  
ATOM    377  HE2 LYS    25      31.884 -19.229   2.707  1.00  0.00           H  
ATOM    378  HE3 LYS    25      33.143 -20.077   1.889  1.00  0.00           H  
ATOM    379  NZ  LYS    25      33.522 -17.981   2.290  1.00  0.00           N  
ATOM    380  HZ1 LYS    25      34.170 -17.614   1.607  1.00  0.00           H  
ATOM    381  HZ2 LYS    25      33.032 -17.160   2.616  1.00  0.00           H  
ATOM    382  HZ3 LYS    25      34.065 -18.198   3.113  1.00  0.00           H  
ATOM    383  C   LYS    25      33.014 -15.585  -0.690  1.00  0.00           C  
ATOM    384  O   LYS    25      33.601 -16.228   0.206  1.00  0.00           O  
ATOM    385  N   ILE    26      33.760 -15.155  -1.769  1.00  0.00           N  
ATOM    386  H   ILE    26      33.302 -14.605  -2.480  1.00  0.00           H  
ATOM    387  CA  ILE    26      35.057 -15.571  -2.203  1.00  0.00           C  
ATOM    388  HA  ILE    26      35.113 -16.660  -2.209  1.00  0.00           H  
ATOM    389  CB  ILE    26      35.265 -15.037  -3.625  1.00  0.00           C  
ATOM    390  HB  ILE    26      34.428 -15.450  -4.187  1.00  0.00           H  
ATOM    391  CG2 ILE    26      35.405 -13.523  -3.752  1.00  0.00           C  
ATOM    392 HG21 ILE    26      36.404 -13.213  -3.446  1.00  0.00           H  
ATOM    393 HG22 ILE    26      35.238 -13.243  -4.792  1.00  0.00           H  
ATOM    394 HG23 ILE    26      34.651 -13.020  -3.146  1.00  0.00           H  
ATOM    395  CG1 ILE    26      36.534 -15.677  -4.238  1.00  0.00           C  
ATOM    396 HG12 ILE    26      36.620 -15.265  -5.244  1.00  0.00           H  
ATOM    397 HG13 ILE    26      37.427 -15.380  -3.688  1.00  0.00           H  
ATOM    398  CD1 ILE    26      36.592 -17.140  -4.422  1.00  0.00           C  
ATOM    399 HD11 ILE    26      36.628 -17.582  -3.427  1.00  0.00           H  
ATOM    400 HD12 ILE    26      35.747 -17.550  -4.975  1.00  0.00           H  
ATOM    401 HD13 ILE    26      37.576 -17.383  -4.823  1.00  0.00           H  
ATOM    402  C   ILE    26      36.128 -15.082  -1.224  1.00  0.00           C  
ATOM    403  O   ILE    26      36.987 -15.896  -0.824  1.00  0.00           O  
ATOM    404  N   THR    27      35.880 -13.966  -0.539  1.00  0.00           N  
ATOM    405  H   THR    27      35.117 -13.398  -0.879  1.00  0.00           H  
ATOM    406  CA  THR    27      36.793 -13.541   0.550  1.00  0.00           C  
ATOM    407  HA  THR    27      37.804 -13.584   0.145  1.00  0.00           H  
ATOM    408  CB  THR    27      36.494 -12.018   0.868  1.00  0.00           C  
ATOM    409  HB  THR    27      35.496 -11.987   1.304  1.00  0.00           H  
ATOM    410  CG2 THR    27      37.579 -11.410   1.856  1.00  0.00           C  
ATOM    411 HG21 THR    27      37.467 -11.687   2.905  1.00  0.00           H  
ATOM    412 HG22 THR    27      38.493 -11.817   1.424  1.00  0.00           H  
ATOM    413 HG23 THR    27      37.416 -10.336   1.762  1.00  0.00           H  
ATOM    414  OG1 THR    27      36.471 -11.307  -0.360  1.00  0.00           O  
ATOM    415  HG1 THR    27      37.073 -10.562  -0.292  1.00  0.00           H  
ATOM    416  C   THR    27      36.800 -14.441   1.754  1.00  0.00           C  
ATOM    417  O   THR    27      36.197 -14.114   2.776  1.00  0.00           O  
ATOM    418  N   GLY    28      37.623 -15.515   1.758  1.00  0.00           N  
ATOM    419  H   GLY    28      37.896 -15.721   0.807  1.00  0.00           H  
ATOM    420  CA  GLY    28      38.092 -16.358   2.919  1.00  0.00           C  
ATOM    421  HA2 GLY    28      38.680 -17.205   2.566  1.00  0.00           H  
ATOM    422  HA3 GLY    28      38.756 -15.700   3.480  1.00  0.00           H  
ATOM    423  C   GLY    28      36.900 -16.782   3.829  1.00  0.00           C  
ATOM    424  O   GLY    28      36.054 -17.632   3.474  1.00  0.00           O  
ATOM    425  N   GLY    29      36.759 -16.074   4.982  1.00  0.00           N  
ATOM    426  H   GLY    29      37.433 -15.329   5.082  1.00  0.00           H  
ATOM    427  CA  GLY    29      35.735 -16.270   6.065  1.00  0.00           C  
ATOM    428  HA2 GLY    29      35.565 -17.332   6.243  1.00  0.00           H  
ATOM    429  HA3 GLY    29      36.084 -15.746   6.955  1.00  0.00           H  
ATOM    430  C   GLY    29      34.374 -15.694   5.831  1.00  0.00           C  
ATOM    431  O   GLY    29      33.464 -16.186   6.421  1.00  0.00           O  
ATOM    432  N   CYS    30      34.254 -14.636   5.006  1.00  0.00           N  
ATOM    433  H   CYS    30      35.108 -14.292   4.591  1.00  0.00           H  
ATOM    434  CA  CYS    30      32.929 -14.089   4.478  1.00  0.00           C  
ATOM    435  HA  CYS    30      32.655 -13.298   5.176  1.00  0.00           H  
ATOM    436  CB  CYS    30      33.360 -13.310   3.200  1.00  0.00           C  
ATOM    437  HB2 CYS    30      34.194 -12.626   3.350  1.00  0.00           H  
ATOM    438  HB3 CYS    30      33.658 -14.076   2.484  1.00  0.00           H  
ATOM    439  SG  CYS    30      31.895 -12.499   2.531  1.00  0.00           S  
ATOM    440  HG  CYS    30      32.311 -12.454   1.262  1.00  0.00           H  
ATOM    441  C   CYS    30      31.812 -15.111   4.290  1.00  0.00           C  
ATOM    442  O   CYS    30      31.939 -15.964   3.408  1.00  0.00           O  
TER   
END   
