# Supplementary material for: Prediction of Anticancer Peptides with High Efficacy and Low Toxicity by Hybrid Model Based on 3D Structure of Peptides
Source: Int J Mol Sci. 2021 May 26;22(11):5630. doi: 10.3390/ijms22115630 (PMC8198792; doi:10.3390/ijms22115630)
Supplement: Supplementary file 1 [file ijms-22-05630-s001.zip › Supplement2(Datasets)/ACPs(PDB)/D1/PDB(Negative)/(195)NL_satpdb12462.pdb]

ATOM      1  N   GLY     1      20.035 -23.236  12.035  1.00  0.00           N  
ATOM      2  H   GLY     1      19.665 -22.298  11.980  1.00  0.00           H  
ATOM      3  CA  GLY     1      21.277 -23.621  11.319  1.00  0.00           C  
ATOM      4  HA2 GLY     1      21.262 -24.273  10.446  1.00  0.00           H  
ATOM      5  HA3 GLY     1      21.790 -22.706  11.023  1.00  0.00           H  
ATOM      6  C   GLY     1      22.252 -24.438  12.204  1.00  0.00           C  
ATOM      7  O   GLY     1      23.366 -24.637  11.814  1.00  0.00           O  
ATOM      8  N   ILE     2      21.836 -24.898  13.335  1.00  0.00           N  
ATOM      9  H   ILE     2      20.918 -24.524  13.527  1.00  0.00           H  
ATOM     10  CA  ILE     2      22.526 -25.786  14.294  1.00  0.00           C  
ATOM     11  HA  ILE     2      23.562 -25.448  14.322  1.00  0.00           H  
ATOM     12  CB  ILE     2      21.903 -25.524  15.642  1.00  0.00           C  
ATOM     13  HB  ILE     2      20.891 -25.927  15.602  1.00  0.00           H  
ATOM     14  CG2 ILE     2      22.728 -26.245  16.739  1.00  0.00           C  
ATOM     15 HG21 ILE     2      23.736 -25.870  16.915  1.00  0.00           H  
ATOM     16 HG22 ILE     2      22.168 -26.208  17.674  1.00  0.00           H  
ATOM     17 HG23 ILE     2      22.721 -27.328  16.619  1.00  0.00           H  
ATOM     18  CG1 ILE     2      21.767 -24.044  16.049  1.00  0.00           C  
ATOM     19 HG12 ILE     2      20.995 -23.587  15.430  1.00  0.00           H  
ATOM     20 HG13 ILE     2      21.343 -24.073  17.053  1.00  0.00           H  
ATOM     21  CD1 ILE     2      22.968 -23.157  15.982  1.00  0.00           C  
ATOM     22 HD11 ILE     2      23.721 -23.634  16.609  1.00  0.00           H  
ATOM     23 HD12 ILE     2      23.245 -22.972  14.944  1.00  0.00           H  
ATOM     24 HD13 ILE     2      22.630 -22.256  16.494  1.00  0.00           H  
ATOM     25  C   ILE     2      22.393 -27.231  13.817  1.00  0.00           C  
ATOM     26  O   ILE     2      21.328 -27.600  13.285  1.00  0.00           O  
ATOM     27  N   PRO     3      23.401 -28.138  13.904  1.00  0.00           N  
ATOM     28  CD  PRO     3      24.779 -27.842  14.325  1.00  0.00           C  
ATOM     29  HD2 PRO     3      24.767 -27.303  15.272  1.00  0.00           H  
ATOM     30  HD3 PRO     3      25.296 -27.327  13.516  1.00  0.00           H  
ATOM     31  CG  PRO     3      25.348 -29.269  14.466  1.00  0.00           C  
ATOM     32  HG2 PRO     3      25.296 -29.561  15.515  1.00  0.00           H  
ATOM     33  HG3 PRO     3      26.394 -29.329  14.165  1.00  0.00           H  
ATOM     34  CB  PRO     3      24.591 -30.104  13.504  1.00  0.00           C  
ATOM     35  HB2 PRO     3      24.646 -31.155  13.788  1.00  0.00           H  
ATOM     36  HB3 PRO     3      24.892 -30.025  12.459  1.00  0.00           H  
ATOM     37  CA  PRO     3      23.141 -29.482  13.532  1.00  0.00           C  
ATOM     38  HA  PRO     3      22.687 -29.585  12.547  1.00  0.00           H  
ATOM     39  C   PRO     3      22.246 -30.135  14.603  1.00  0.00           C  
ATOM     40  O   PRO     3      22.705 -30.569  15.680  1.00  0.00           O  
ATOM     41  N   CYS     4      21.031 -30.290  14.278  1.00  0.00           N  
ATOM     42  H   CYS     4      20.671 -29.807  13.467  1.00  0.00           H  
ATOM     43  CA  CYS     4      20.133 -31.260  14.875  1.00  0.00           C  
ATOM     44  HA  CYS     4      20.195 -31.140  15.957  1.00  0.00           H  
ATOM     45  CB  CYS     4      18.745 -30.687  14.501  1.00  0.00           C  
ATOM     46  HB2 CYS     4      18.630 -30.553  13.425  1.00  0.00           H  
ATOM     47  HB3 CYS     4      18.015 -31.357  14.956  1.00  0.00           H  
ATOM     48  SG  CYS     4      18.573 -29.129  15.461  1.00  0.00           S  
ATOM     49  HG  CYS     4      19.820 -28.692  15.269  1.00  0.00           H  
ATOM     50  C   CYS     4      20.338 -32.723  14.493  1.00  0.00           C  
ATOM     51  O   CYS     4      19.424 -33.401  14.066  1.00  0.00           O  
ATOM     52  N   GLY     5      21.681 -33.056  14.374  1.00  0.00           N  
ATOM     53  H   GLY     5      22.315 -32.442  14.864  1.00  0.00           H  
ATOM     54  CA  GLY     5      22.248 -34.229  13.684  1.00  0.00           C  
ATOM     55  HA2 GLY     5      23.293 -34.394  13.946  1.00  0.00           H  
ATOM     56  HA3 GLY     5      21.620 -35.108  13.824  1.00  0.00           H  
ATOM     57  C   GLY     5      22.189 -33.882  12.163  1.00  0.00           C  
ATOM     58  O   GLY     5      23.270 -33.635  11.583  1.00  0.00           O  
ATOM     59  N   GLU     6      20.967 -33.886  11.525  1.00  0.00           N  
ATOM     60  H   GLU     6      20.182 -34.037  12.142  1.00  0.00           H  
ATOM     61  CA  GLU     6      20.789 -33.332  10.165  1.00  0.00           C  
ATOM     62  HA  GLU     6      21.700 -33.508   9.594  1.00  0.00           H  
ATOM     63  CB  GLU     6      19.669 -34.089   9.406  1.00  0.00           C  
ATOM     64  HB2 GLU     6      19.405 -35.007   9.930  1.00  0.00           H  
ATOM     65  HB3 GLU     6      18.761 -33.486   9.377  1.00  0.00           H  
ATOM     66  CG  GLU     6      20.086 -34.535   7.964  1.00  0.00           C  
ATOM     67  HG2 GLU     6      20.927 -35.212   8.115  1.00  0.00           H  
ATOM     68  HG3 GLU     6      19.340 -35.038   7.349  1.00  0.00           H  
ATOM     69  CD  GLU     6      20.580 -33.289   7.183  1.00  0.00           C  
ATOM     70  OE1 GLU     6      21.780 -32.935   7.188  1.00  0.00           O  
ATOM     71  OE2 GLU     6      19.735 -32.530   6.684  1.00  0.00           O  
ATOM     72  C   GLU     6      20.556 -31.769  10.190  1.00  0.00           C  
ATOM     73  O   GLU     6      19.938 -31.158  11.051  1.00  0.00           O  
ATOM     74  N   SER     7      21.160 -31.085   9.220  1.00  0.00           N  
ATOM     75  H   SER     7      21.561 -31.625   8.466  1.00  0.00           H  
ATOM     76  CA  SER     7      20.916 -29.668   9.076  1.00  0.00           C  
ATOM     77  HA  SER     7      19.922 -29.369   9.410  1.00  0.00           H  
ATOM     78  CB  SER     7      21.836 -28.886   9.993  1.00  0.00           C  
ATOM     79  HB2 SER     7      21.553 -27.837   9.907  1.00  0.00           H  
ATOM     80  HB3 SER     7      21.618 -29.185  11.018  1.00  0.00           H  
ATOM     81  OG  SER     7      23.264 -29.119   9.723  1.00  0.00           O  
ATOM     82  HG  SER     7      23.411 -30.062   9.623  1.00  0.00           H  
ATOM     83  C   SER     7      20.976 -29.042   7.660  1.00  0.00           C  
ATOM     84  O   SER     7      21.136 -27.869   7.528  1.00  0.00           O  
ATOM     85  N   CYS     8      21.016 -29.957   6.624  1.00  0.00           N  
ATOM     86  H   CYS     8      20.757 -30.907   6.849  1.00  0.00           H  
ATOM     87  CA  CYS     8      21.680 -29.701   5.336  1.00  0.00           C  
ATOM     88  HA  CYS     8      21.629 -28.644   5.077  1.00  0.00           H  
ATOM     89  CB  CYS     8      23.182 -30.179   5.455  1.00  0.00           C  
ATOM     90  HB2 CYS     8      23.126 -31.201   5.831  1.00  0.00           H  
ATOM     91  HB3 CYS     8      23.654 -30.252   4.476  1.00  0.00           H  
ATOM     92  SG  CYS     8      24.264 -29.198   6.466  1.00  0.00           S  
ATOM     93  HG  CYS     8      25.234 -30.031   6.854  1.00  0.00           H  
ATOM     94  C   CYS     8      20.929 -30.340   4.125  1.00  0.00           C  
ATOM     95  O   CYS     8      20.942 -29.689   3.055  1.00  0.00           O  
ATOM     96  N   VAL     9      20.293 -31.494   4.341  1.00  0.00           N  
ATOM     97  H   VAL     9      20.359 -31.918   5.256  1.00  0.00           H  
ATOM     98  CA  VAL     9      19.362 -32.124   3.402  1.00  0.00           C  
ATOM     99  HA  VAL     9      19.756 -31.901   2.411  1.00  0.00           H  
ATOM    100  CB  VAL     9      19.481 -33.667   3.586  1.00  0.00           C  
ATOM    101  HB  VAL     9      19.226 -33.888   4.622  1.00  0.00           H  
ATOM    102  CG1 VAL     9      18.251 -34.219   2.779  1.00  0.00           C  
ATOM    103 HG11 VAL     9      18.340 -35.306   2.806  1.00  0.00           H  
ATOM    104 HG12 VAL     9      17.324 -33.835   3.204  1.00  0.00           H  
ATOM    105 HG13 VAL     9      18.277 -33.819   1.766  1.00  0.00           H  
ATOM    106  CG2 VAL     9      20.881 -34.186   3.165  1.00  0.00           C  
ATOM    107 HG21 VAL     9      21.260 -33.875   2.191  1.00  0.00           H  
ATOM    108 HG22 VAL     9      21.552 -33.866   3.963  1.00  0.00           H  
ATOM    109 HG23 VAL     9      20.822 -35.274   3.137  1.00  0.00           H  
ATOM    110  C   VAL     9      18.003 -31.448   3.560  1.00  0.00           C  
ATOM    111  O   VAL     9      17.419 -31.003   2.540  1.00  0.00           O  
ATOM    112  N   TRP    10      17.573 -31.214   4.845  1.00  0.00           N  
ATOM    113  H   TRP    10      18.035 -31.656   5.627  1.00  0.00           H  
ATOM    114  CA  TRP    10      16.321 -30.462   5.218  1.00  0.00           C  
ATOM    115  HA  TRP    10      15.626 -30.854   4.475  1.00  0.00           H  
ATOM    116  CB  TRP    10      15.631 -31.182   6.488  1.00  0.00           C  
ATOM    117  HB2 TRP    10      14.614 -30.792   6.433  1.00  0.00           H  
ATOM    118  HB3 TRP    10      15.604 -32.248   6.264  1.00  0.00           H  
ATOM    119  CG  TRP    10      16.166 -30.885   7.826  1.00  0.00           C  
ATOM    120  CD1 TRP    10      17.447 -30.649   8.154  1.00  0.00           C  
ATOM    121  HD1 TRP    10      18.267 -30.807   7.470  1.00  0.00           H  
ATOM    122  NE1 TRP    10      17.563 -30.618   9.512  1.00  0.00           N  
ATOM    123  HE1 TRP    10      18.441 -30.572  10.010  1.00  0.00           H  
ATOM    124  CE2 TRP    10      16.350 -30.590  10.140  1.00  0.00           C  
ATOM    125  CZ2 TRP    10      15.953 -30.465  11.499  1.00  0.00           C  
ATOM    126  HZ2 TRP    10      16.811 -30.411  12.152  1.00  0.00           H  
ATOM    127  CH2 TRP    10      14.622 -30.405  11.911  1.00  0.00           C  
ATOM    128  HH2 TRP    10      14.275 -30.312  12.929  1.00  0.00           H  
ATOM    129  CZ3 TRP    10      13.689 -30.450  10.820  1.00  0.00           C  
ATOM    130  HZ3 TRP    10      12.644 -30.546  11.072  1.00  0.00           H  
ATOM    131  CE3 TRP    10      14.032 -30.625   9.477  1.00  0.00           C  
ATOM    132  HE3 TRP    10      13.307 -30.634   8.677  1.00  0.00           H  
ATOM    133  CD2 TRP    10      15.376 -30.675   9.091  1.00  0.00           C  
ATOM    134  C   TRP    10      16.381 -28.926   5.115  1.00  0.00           C  
ATOM    135  O   TRP    10      15.560 -28.304   5.844  1.00  0.00           O  
ATOM    136  N   ILE    11      17.255 -28.416   4.276  1.00  0.00           N  
ATOM    137  H   ILE    11      17.729 -29.004   3.606  1.00  0.00           H  
ATOM    138  CA  ILE    11      17.617 -26.948   4.159  1.00  0.00           C  
ATOM    139  HA  ILE    11      17.885 -26.622   5.164  1.00  0.00           H  
ATOM    140  CB  ILE    11      18.965 -26.874   3.368  1.00  0.00           C  
ATOM    141  HB  ILE    11      19.587 -27.750   3.551  1.00  0.00           H  
ATOM    142  CG2 ILE    11      18.687 -26.797   1.773  1.00  0.00           C  
ATOM    143 HG21 ILE    11      18.018 -27.635   1.576  1.00  0.00           H  
ATOM    144 HG22 ILE    11      18.140 -25.910   1.456  1.00  0.00           H  
ATOM    145 HG23 ILE    11      19.621 -26.923   1.225  1.00  0.00           H  
ATOM    146  CG1 ILE    11      19.841 -25.653   3.765  1.00  0.00           C  
ATOM    147 HG12 ILE    11      20.679 -25.733   3.073  1.00  0.00           H  
ATOM    148 HG13 ILE    11      19.377 -24.692   3.540  1.00  0.00           H  
ATOM    149  CD1 ILE    11      20.213 -25.595   5.248  1.00  0.00           C  
ATOM    150 HD11 ILE    11      21.211 -25.164   5.331  1.00  0.00           H  
ATOM    151 HD12 ILE    11      19.501 -24.971   5.789  1.00  0.00           H  
ATOM    152 HD13 ILE    11      20.268 -26.590   5.688  1.00  0.00           H  
ATOM    153  C   ILE    11      16.509 -25.954   3.876  1.00  0.00           C  
ATOM    154  O   ILE    11      16.567 -24.890   4.515  1.00  0.00           O  
ATOM    155  N   PRO    12      15.413 -26.374   3.217  1.00  0.00           N  
ATOM    156  CD  PRO    12      15.176 -27.506   2.406  1.00  0.00           C  
ATOM    157  HD2 PRO    12      14.701 -28.326   2.944  1.00  0.00           H  
ATOM    158  HD3 PRO    12      16.034 -27.869   1.841  1.00  0.00           H  
ATOM    159  CG  PRO    12      14.173 -27.115   1.403  1.00  0.00           C  
ATOM    160  HG2 PRO    12      13.743 -27.803   0.674  1.00  0.00           H  
ATOM    161  HG3 PRO    12      14.725 -26.501   0.692  1.00  0.00           H  
ATOM    162  CB  PRO    12      13.239 -26.304   2.231  1.00  0.00           C  
ATOM    163  HB2 PRO    12      12.520 -26.956   2.727  1.00  0.00           H  
ATOM    164  HB3 PRO    12      12.731 -25.612   1.560  1.00  0.00           H  
ATOM    165  CA  PRO    12      14.137 -25.624   3.271  1.00  0.00           C  
ATOM    166  HA  PRO    12      14.316 -24.619   2.890  1.00  0.00           H  
ATOM    167  C   PRO    12      13.526 -25.571   4.711  1.00  0.00           C  
ATOM    168  O   PRO    12      13.039 -24.546   5.155  1.00  0.00           O  
ATOM    169  N   CYS    13      13.455 -26.729   5.411  1.00  0.00           N  
ATOM    170  H   CYS    13      13.936 -27.569   5.122  1.00  0.00           H  
ATOM    171  CA  CYS    13      12.510 -26.964   6.496  1.00  0.00           C  
ATOM    172  HA  CYS    13      11.602 -26.388   6.319  1.00  0.00           H  
ATOM    173  CB  CYS    13      12.215 -28.471   6.555  1.00  0.00           C  
ATOM    174  HB2 CYS    13      11.993 -28.893   5.574  1.00  0.00           H  
ATOM    175  HB3 CYS    13      12.984 -29.060   7.054  1.00  0.00           H  
ATOM    176  SG  CYS    13      10.740 -28.812   7.475  1.00  0.00           S  
ATOM    177  HG  CYS    13       9.929 -27.982   6.813  1.00  0.00           H  
ATOM    178  C   CYS    13      13.097 -26.444   7.794  1.00  0.00           C  
ATOM    179  O   CYS    13      12.483 -25.652   8.469  1.00  0.00           O  
ATOM    180  N   ILE    14      14.354 -26.785   8.082  1.00  0.00           N  
ATOM    181  H   ILE    14      14.851 -27.316   7.382  1.00  0.00           H  
ATOM    182  CA  ILE    14      15.157 -26.187   9.173  1.00  0.00           C  
ATOM    183  HA  ILE    14      14.663 -26.304  10.138  1.00  0.00           H  
ATOM    184  CB  ILE    14      16.599 -26.871   9.291  1.00  0.00           C  
ATOM    185  HB  ILE    14      16.500 -27.954   9.208  1.00  0.00           H  
ATOM    186  CG2 ILE    14      17.438 -26.370   8.094  1.00  0.00           C  
ATOM    187 HG21 ILE    14      18.443 -26.789   8.132  1.00  0.00           H  
ATOM    188 HG22 ILE    14      16.961 -26.596   7.140  1.00  0.00           H  
ATOM    189 HG23 ILE    14      17.478 -25.281   8.064  1.00  0.00           H  
ATOM    190  CG1 ILE    14      17.253 -26.593  10.669  1.00  0.00           C  
ATOM    191 HG12 ILE    14      17.492 -25.546  10.854  1.00  0.00           H  
ATOM    192 HG13 ILE    14      16.512 -26.846  11.427  1.00  0.00           H  
ATOM    193  CD1 ILE    14      18.459 -27.485  11.057  1.00  0.00           C  
ATOM    194 HD11 ILE    14      18.083 -28.508  11.067  1.00  0.00           H  
ATOM    195 HD12 ILE    14      19.250 -27.464  10.308  1.00  0.00           H  
ATOM    196 HD13 ILE    14      18.828 -27.322  12.070  1.00  0.00           H  
ATOM    197  C   ILE    14      15.255 -24.681   9.061  1.00  0.00           C  
ATOM    198  O   ILE    14      15.364 -24.007  10.079  1.00  0.00           O  
ATOM    199  N   SER    15      15.194 -24.111   7.838  1.00  0.00           N  
ATOM    200  H   SER    15      14.985 -24.707   7.049  1.00  0.00           H  
ATOM    201  CA  SER    15      15.357 -22.692   7.606  1.00  0.00           C  
ATOM    202  HA  SER    15      16.279 -22.400   8.110  1.00  0.00           H  
ATOM    203  CB  SER    15      15.410 -22.317   6.112  1.00  0.00           C  
ATOM    204  HB2 SER    15      14.810 -22.899   5.412  1.00  0.00           H  
ATOM    205  HB3 SER    15      15.309 -21.241   5.970  1.00  0.00           H  
ATOM    206  OG  SER    15      16.738 -22.571   5.689  1.00  0.00           O  
ATOM    207  HG  SER    15      16.747 -23.467   5.345  1.00  0.00           H  
ATOM    208  C   SER    15      14.236 -21.910   8.354  1.00  0.00           C  
ATOM    209  O   SER    15      14.594 -21.003   9.100  1.00  0.00           O  
ATOM    210  N   ALA    16      13.009 -22.413   8.267  1.00  0.00           N  
ATOM    211  H   ALA    16      12.790 -23.284   7.805  1.00  0.00           H  
ATOM    212  CA  ALA    16      11.842 -21.826   8.942  1.00  0.00           C  
ATOM    213  HA  ALA    16      11.995 -20.754   9.069  1.00  0.00           H  
ATOM    214  CB  ALA    16      10.587 -22.230   8.121  1.00  0.00           C  
ATOM    215  HB1 ALA    16      10.733 -21.834   7.117  1.00  0.00           H  
ATOM    216  HB2 ALA    16      10.629 -23.298   7.904  1.00  0.00           H  
ATOM    217  HB3 ALA    16       9.636 -22.101   8.639  1.00  0.00           H  
ATOM    218  C   ALA    16      11.859 -22.373  10.442  1.00  0.00           C  
ATOM    219  O   ALA    16      11.838 -21.626  11.364  1.00  0.00           O  
ATOM    220  N   ALA    17      12.084 -23.663  10.622  1.00  0.00           N  
ATOM    221  H   ALA    17      12.190 -24.237   9.798  1.00  0.00           H  
ATOM    222  CA  ALA    17      11.887 -24.337  11.946  1.00  0.00           C  
ATOM    223  HA  ALA    17      10.947 -23.962  12.351  1.00  0.00           H  
ATOM    224  CB  ALA    17      11.768 -25.828  11.809  1.00  0.00           C  
ATOM    225  HB1 ALA    17      11.692 -26.270  12.802  1.00  0.00           H  
ATOM    226  HB2 ALA    17      10.841 -26.053  11.282  1.00  0.00           H  
ATOM    227  HB3 ALA    17      12.651 -26.175  11.271  1.00  0.00           H  
ATOM    228  C   ALA    17      12.857 -23.926  13.039  1.00  0.00           C  
ATOM    229  O   ALA    17      12.508 -24.100  14.217  1.00  0.00           O  
ATOM    230  N   ILE    18      14.131 -23.686  12.692  1.00  0.00           N  
ATOM    231  H   ILE    18      14.426 -23.915  11.753  1.00  0.00           H  
ATOM    232  CA  ILE    18      15.145 -23.358  13.676  1.00  0.00           C  
ATOM    233  HA  ILE    18      14.666 -23.129  14.628  1.00  0.00           H  
ATOM    234  CB  ILE    18      16.054 -24.603  13.922  1.00  0.00           C  
ATOM    235  HB  ILE    18      16.675 -24.697  13.031  1.00  0.00           H  
ATOM    236  CG2 ILE    18      17.041 -24.352  15.158  1.00  0.00           C  
ATOM    237 HG21 ILE    18      17.917 -25.001  15.158  1.00  0.00           H  
ATOM    238 HG22 ILE    18      17.401 -23.325  15.102  1.00  0.00           H  
ATOM    239 HG23 ILE    18      16.456 -24.396  16.077  1.00  0.00           H  
ATOM    240  CG1 ILE    18      15.245 -25.867  14.070  1.00  0.00           C  
ATOM    241 HG12 ILE    18      14.510 -25.651  14.846  1.00  0.00           H  
ATOM    242 HG13 ILE    18      14.804 -26.106  13.102  1.00  0.00           H  
ATOM    243  CD1 ILE    18      15.973 -27.222  14.402  1.00  0.00           C  
ATOM    244 HD11 ILE    18      16.777 -27.037  15.113  1.00  0.00           H  
ATOM    245 HD12 ILE    18      15.234 -27.876  14.866  1.00  0.00           H  
ATOM    246 HD13 ILE    18      16.425 -27.658  13.511  1.00  0.00           H  
ATOM    247  C   ILE    18      15.893 -22.085  13.204  1.00  0.00           C  
ATOM    248  O   ILE    18      16.131 -21.192  13.980  1.00  0.00           O  
ATOM    249  N   GLY    19      16.196 -21.982  11.940  1.00  0.00           N  
ATOM    250  H   GLY    19      15.904 -22.648  11.240  1.00  0.00           H  
ATOM    251  CA  GLY    19      17.001 -20.887  11.432  1.00  0.00           C  
ATOM    252  HA2 GLY    19      17.994 -20.862  11.882  1.00  0.00           H  
ATOM    253  HA3 GLY    19      17.233 -21.130  10.395  1.00  0.00           H  
ATOM    254  C   GLY    19      16.404 -19.507  11.490  1.00  0.00           C  
ATOM    255  O   GLY    19      17.088 -18.508  11.611  1.00  0.00           O  
ATOM    256  N   CYS    20      15.067 -19.351  11.359  1.00  0.00           N  
ATOM    257  H   CYS    20      14.625 -19.984  10.707  1.00  0.00           H  
ATOM    258  CA  CYS    20      14.278 -18.214  11.928  1.00  0.00           C  
ATOM    259  HA  CYS    20      14.230 -17.354  11.261  1.00  0.00           H  
ATOM    260  CB  CYS    20      12.793 -18.751  12.105  1.00  0.00           C  
ATOM    261  HB2 CYS    20      12.433 -19.380  11.291  1.00  0.00           H  
ATOM    262  HB3 CYS    20      12.629 -19.315  13.023  1.00  0.00           H  
ATOM    263  SG  CYS    20      11.909 -17.231  11.954  1.00  0.00           S  
ATOM    264  HG  CYS    20      10.677 -17.620  12.296  1.00  0.00           H  
ATOM    265  C   CYS    20      14.786 -17.708  13.264  1.00  0.00           C  
ATOM    266  O   CYS    20      15.027 -16.528  13.392  1.00  0.00           O  
ATOM    267  N   SER    21      15.239 -18.574  14.243  1.00  0.00           N  
ATOM    268  H   SER    21      14.953 -19.533  14.107  1.00  0.00           H  
ATOM    269  CA  SER    21      16.032 -18.133  15.375  1.00  0.00           C  
ATOM    270  HA  SER    21      15.757 -17.157  15.774  1.00  0.00           H  
ATOM    271  CB  SER    21      15.714 -19.000  16.588  1.00  0.00           C  
ATOM    272  HB2 SER    21      14.690 -19.368  16.657  1.00  0.00           H  
ATOM    273  HB3 SER    21      16.458 -19.797  16.595  1.00  0.00           H  
ATOM    274  OG  SER    21      15.928 -18.186  17.757  1.00  0.00           O  
ATOM    275  HG  SER    21      15.849 -18.764  18.520  1.00  0.00           H  
ATOM    276  C   SER    21      17.529 -18.125  15.038  1.00  0.00           C  
ATOM    277  O   SER    21      18.136 -17.054  15.007  1.00  0.00           O  
ATOM    278  N   CYS    22      18.085 -19.307  14.701  1.00  0.00           N  
ATOM    279  H   CYS    22      17.478 -20.103  14.566  1.00  0.00           H  
ATOM    280  CA  CYS    22      19.504 -19.619  14.534  1.00  0.00           C  
ATOM    281  HA  CYS    22      20.091 -18.987  15.201  1.00  0.00           H  
ATOM    282  CB  CYS    22      19.702 -21.052  14.744  1.00  0.00           C  
ATOM    283  HB2 CYS    22      19.092 -21.611  14.035  1.00  0.00           H  
ATOM    284  HB3 CYS    22      20.745 -21.305  14.555  1.00  0.00           H  
ATOM    285  SG  CYS    22      19.232 -21.217  16.499  1.00  0.00           S  
ATOM    286  HG  CYS    22      19.311 -22.544  16.632  1.00  0.00           H  
ATOM    287  C   CYS    22      19.924 -19.194  13.106  1.00  0.00           C  
ATOM    288  O   CYS    22      20.089 -19.972  12.192  1.00  0.00           O  
ATOM    289  N   LYS    23      20.413 -17.929  12.988  1.00  0.00           N  
ATOM    290  H   LYS    23      20.392 -17.303  13.780  1.00  0.00           H  
ATOM    291  CA  LYS    23      20.682 -17.222  11.744  1.00  0.00           C  
ATOM    292  HA  LYS    23      19.968 -17.522  10.977  1.00  0.00           H  
ATOM    293  CB  LYS    23      20.412 -15.704  11.883  1.00  0.00           C  
ATOM    294  HB2 LYS    23      21.011 -15.283  12.690  1.00  0.00           H  
ATOM    295  HB3 LYS    23      20.659 -15.179  10.960  1.00  0.00           H  
ATOM    296  CG  LYS    23      18.911 -15.460  12.282  1.00  0.00           C  
ATOM    297  HG2 LYS    23      18.280 -15.407  11.395  1.00  0.00           H  
ATOM    298  HG3 LYS    23      18.634 -16.383  12.791  1.00  0.00           H  
ATOM    299  CD  LYS    23      18.828 -14.249  13.243  1.00  0.00           C  
ATOM    300  HD2 LYS    23      19.656 -14.281  13.951  1.00  0.00           H  
ATOM    301  HD3 LYS    23      19.002 -13.374  12.617  1.00  0.00           H  
ATOM    302  CE  LYS    23      17.427 -14.082  13.911  1.00  0.00           C  
ATOM    303  HE2 LYS    23      17.325 -14.962  14.546  1.00  0.00           H  
ATOM    304  HE3 LYS    23      17.407 -13.317  14.687  1.00  0.00           H  
ATOM    305  NZ  LYS    23      16.338 -14.073  12.942  1.00  0.00           N  
ATOM    306  HZ1 LYS    23      15.465 -13.833  13.390  1.00  0.00           H  
ATOM    307  HZ2 LYS    23      16.404 -13.466  12.138  1.00  0.00           H  
ATOM    308  HZ3 LYS    23      16.274 -15.043  12.666  1.00  0.00           H  
ATOM    309  C   LYS    23      22.048 -17.601  11.108  1.00  0.00           C  
ATOM    310  O   LYS    23      22.588 -16.888  10.272  1.00  0.00           O  
ATOM    311  N   ASN    24      22.773 -18.616  11.569  1.00  0.00           N  
ATOM    312  H   ASN    24      22.345 -19.231  12.245  1.00  0.00           H  
ATOM    313  CA  ASN    24      24.234 -18.909  11.107  1.00  0.00           C  
ATOM    314  HA  ASN    24      24.731 -18.010  10.742  1.00  0.00           H  
ATOM    315  CB  ASN    24      25.097 -19.366  12.295  1.00  0.00           C  
ATOM    316  HB2 ASN    24      26.148 -19.479  12.029  1.00  0.00           H  
ATOM    317  HB3 ASN    24      25.082 -18.548  13.015  1.00  0.00           H  
ATOM    318  CG  ASN    24      24.611 -20.650  12.972  1.00  0.00           C  
ATOM    319  OD1 ASN    24      23.670 -21.336  12.640  1.00  0.00           O  
ATOM    320  ND2 ASN    24      25.153 -20.944  14.134  1.00  0.00           N  
ATOM    321 HD21 ASN    24      24.789 -21.841  14.424  1.00  0.00           H  
ATOM    322 HD22 ASN    24      25.943 -20.484  14.564  1.00  0.00           H  
ATOM    323  C   ASN    24      24.276 -19.815   9.800  1.00  0.00           C  
ATOM    324  O   ASN    24      23.957 -19.236   8.758  1.00  0.00           O  
ATOM    325  N   LYS    25      24.713 -21.077   9.856  1.00  0.00           N  
ATOM    326  H   LYS    25      24.536 -21.590  10.708  1.00  0.00           H  
ATOM    327  CA  LYS    25      24.806 -21.925   8.672  1.00  0.00           C  
ATOM    328  HA  LYS    25      25.415 -21.361   7.965  1.00  0.00           H  
ATOM    329  CB  LYS    25      25.564 -23.243   9.032  1.00  0.00           C  
ATOM    330  HB2 LYS    25      26.577 -23.002   9.354  1.00  0.00           H  
ATOM    331  HB3 LYS    25      24.981 -23.799   9.766  1.00  0.00           H  
ATOM    332  CG  LYS    25      25.904 -24.284   7.826  1.00  0.00           C  
ATOM    333  HG2 LYS    25      25.034 -24.251   7.171  1.00  0.00           H  
ATOM    334  HG3 LYS    25      26.753 -23.909   7.254  1.00  0.00           H  
ATOM    335  CD  LYS    25      26.044 -25.726   8.313  1.00  0.00           C  
ATOM    336  HD2 LYS    25      26.267 -26.394   7.481  1.00  0.00           H  
ATOM    337  HD3 LYS    25      26.868 -25.745   9.026  1.00  0.00           H  
ATOM    338  CE  LYS    25      24.835 -26.309   9.084  1.00  0.00           C  
ATOM    339  HE2 LYS    25      25.106 -27.260   9.542  1.00  0.00           H  
ATOM    340  HE3 LYS    25      24.585 -25.612   9.884  1.00  0.00           H  
ATOM    341  NZ  LYS    25      23.602 -26.477   8.237  1.00  0.00           N  
ATOM    342  HZ1 LYS    25      23.193 -25.598   7.954  1.00  0.00           H  
ATOM    343  HZ2 LYS    25      23.838 -27.116   7.492  1.00  0.00           H  
ATOM    344  HZ3 LYS    25      22.957 -26.972   8.836  1.00  0.00           H  
ATOM    345  C   LYS    25      23.431 -22.371   8.045  1.00  0.00           C  
ATOM    346  O   LYS    25      23.023 -23.528   8.085  1.00  0.00           O  
ATOM    347  N   VAL    26      22.630 -21.478   7.470  1.00  0.00           N  
ATOM    348  H   VAL    26      23.075 -20.588   7.292  1.00  0.00           H  
ATOM    349  CA  VAL    26      21.176 -21.688   7.175  1.00  0.00           C  
ATOM    350  HA  VAL    26      20.973 -22.736   6.953  1.00  0.00           H  
ATOM    351  CB  VAL    26      20.291 -21.452   8.398  1.00  0.00           C  
ATOM    352  HB  VAL    26      20.705 -22.134   9.141  1.00  0.00           H  
ATOM    353  CG1 VAL    26      20.220 -20.012   8.805  1.00  0.00           C  
ATOM    354 HG11 VAL    26      19.434 -19.936   9.556  1.00  0.00           H  
ATOM    355 HG12 VAL    26      21.164 -19.687   9.242  1.00  0.00           H  
ATOM    356 HG13 VAL    26      19.922 -19.329   8.010  1.00  0.00           H  
ATOM    357  CG2 VAL    26      18.843 -22.097   8.173  1.00  0.00           C  
ATOM    358 HG21 VAL    26      18.586 -22.436   9.176  1.00  0.00           H  
ATOM    359 HG22 VAL    26      18.078 -21.357   7.939  1.00  0.00           H  
ATOM    360 HG23 VAL    26      18.843 -22.882   7.417  1.00  0.00           H  
ATOM    361  C   VAL    26      20.763 -20.865   5.956  1.00  0.00           C  
ATOM    362  O   VAL    26      21.341 -19.835   5.675  1.00  0.00           O  
ATOM    363  N   CYS    27      19.745 -21.327   5.159  1.00  0.00           N  
ATOM    364  H   CYS    27      19.363 -22.251   5.308  1.00  0.00           H  
ATOM    365  CA  CYS    27      19.341 -20.639   3.894  1.00  0.00           C  
ATOM    366  HA  CYS    27      20.169 -20.167   3.365  1.00  0.00           H  
ATOM    367  CB  CYS    27      18.799 -21.700   2.857  1.00  0.00           C  
ATOM    368  HB2 CYS    27      18.151 -22.412   3.369  1.00  0.00           H  
ATOM    369  HB3 CYS    27      18.173 -21.333   2.044  1.00  0.00           H  
ATOM    370  SG  CYS    27      20.280 -22.505   2.043  1.00  0.00           S  
ATOM    371  HG  CYS    27      19.552 -23.161   1.135  1.00  0.00           H  
ATOM    372  C   CYS    27      18.362 -19.534   4.143  1.00  0.00           C  
ATOM    373  O   CYS    27      18.406 -18.535   3.434  1.00  0.00           O  
ATOM    374  N   TYR    28      17.478 -19.546   5.142  1.00  0.00           N  
ATOM    375  H   TYR    28      17.181 -20.388   5.614  1.00  0.00           H  
ATOM    376  CA  TYR    28      16.952 -18.247   5.559  1.00  0.00           C  
ATOM    377  HA  TYR    28      16.246 -17.907   4.801  1.00  0.00           H  
ATOM    378  CB  TYR    28      15.986 -18.570   6.681  1.00  0.00           C  
ATOM    379  HB2 TYR    28      15.092 -19.008   6.238  1.00  0.00           H  
ATOM    380  HB3 TYR    28      16.449 -19.241   7.405  1.00  0.00           H  
ATOM    381  CG  TYR    28      15.233 -17.392   7.391  1.00  0.00           C  
ATOM    382  CD1 TYR    28      15.465 -16.971   8.719  1.00  0.00           C  
ATOM    383  HD1 TYR    28      16.340 -17.305   9.256  1.00  0.00           H  
ATOM    384  CE1 TYR    28      14.663 -15.952   9.271  1.00  0.00           C  
ATOM    385  HE1 TYR    28      14.645 -15.657  10.310  1.00  0.00           H  
ATOM    386  CZ  TYR    28      13.707 -15.302   8.513  1.00  0.00           C  
ATOM    387  OH  TYR    28      12.986 -14.360   9.094  1.00  0.00           O  
ATOM    388  HH  TYR    28      13.021 -14.397  10.052  1.00  0.00           H  
ATOM    389  CE2 TYR    28      13.511 -15.677   7.151  1.00  0.00           C  
ATOM    390  HE2 TYR    28      12.794 -15.256   6.463  1.00  0.00           H  
ATOM    391  CD2 TYR    28      14.212 -16.724   6.638  1.00  0.00           C  
ATOM    392  HD2 TYR    28      14.013 -17.107   5.648  1.00  0.00           H  
ATOM    393  C   TYR    28      17.966 -17.111   5.897  1.00  0.00           C  
ATOM    394  O   TYR    28      18.855 -17.368   6.710  1.00  0.00           O  
ATOM    395  N   ARG    29      17.715 -15.917   5.292  1.00  0.00           N  
ATOM    396  H   ARG    29      16.997 -15.807   4.591  1.00  0.00           H  
ATOM    397  CA  ARG    29      18.655 -14.820   5.479  1.00  0.00           C  
ATOM    398  HA  ARG    29      19.263 -15.116   6.333  1.00  0.00           H  
ATOM    399  CB  ARG    29      19.485 -14.452   4.233  1.00  0.00           C  
ATOM    400  HB2 ARG    29      18.830 -13.997   3.490  1.00  0.00           H  
ATOM    401  HB3 ARG    29      20.067 -13.625   4.640  1.00  0.00           H  
ATOM    402  CG  ARG    29      20.416 -15.464   3.524  1.00  0.00           C  
ATOM    403  HG2 ARG    29      19.839 -16.348   3.252  1.00  0.00           H  
ATOM    404  HG3 ARG    29      20.753 -15.020   2.588  1.00  0.00           H  
ATOM    405  CD  ARG    29      21.686 -15.948   4.308  1.00  0.00           C  
ATOM    406  HD2 ARG    29      22.163 -16.695   3.674  1.00  0.00           H  
ATOM    407  HD3 ARG    29      22.267 -15.036   4.445  1.00  0.00           H  
ATOM    408  NE  ARG    29      21.376 -16.491   5.643  1.00  0.00           N  
ATOM    409  HE  ARG    29      20.491 -16.964   5.760  1.00  0.00           H  
ATOM    410  CZ  ARG    29      22.133 -16.563   6.738  1.00  0.00           C  
ATOM    411  NH1 ARG    29      23.417 -16.250   6.778  1.00  0.00           N  
ATOM    412 HH11 ARG    29      23.825 -15.632   6.092  1.00  0.00           H  
ATOM    413 HH12 ARG    29      23.835 -16.471   7.671  1.00  0.00           H  
ATOM    414  NH2 ARG    29      21.552 -17.043   7.805  1.00  0.00           N  
ATOM    415 HH21 ARG    29      20.571 -17.271   7.726  1.00  0.00           H  
ATOM    416 HH22 ARG    29      22.038 -17.256   8.665  1.00  0.00           H  
ATOM    417  C   ARG    29      17.908 -13.566   5.907  1.00  0.00           C  
ATOM    418  O   ARG    29      16.978 -13.143   5.228  1.00  0.00           O  
ATOM    419  N   ASN    30      18.212 -13.124   7.115  1.00  0.00           N  
ATOM    420  H   ASN    30      18.966 -13.637   7.548  1.00  0.00           H  
ATOM    421  CA  ASN    30      17.453 -12.307   8.033  1.00  0.00           C  
ATOM    422  HA  ASN    30      17.096 -11.382   7.582  1.00  0.00           H  
ATOM    423  CB  ASN    30      16.124 -13.024   8.357  1.00  0.00           C  
ATOM    424  HB2 ASN    30      15.406 -12.828   7.561  1.00  0.00           H  
ATOM    425  HB3 ASN    30      16.322 -14.095   8.413  1.00  0.00           H  
ATOM    426  CG  ASN    30      15.365 -12.349   9.566  1.00  0.00           C  
ATOM    427  OD1 ASN    30      15.573 -12.692  10.707  1.00  0.00           O  
ATOM    428  ND2 ASN    30      14.590 -11.316   9.287  1.00  0.00           N  
ATOM    429 HD21 ASN    30      14.225 -10.898  10.131  1.00  0.00           H  
ATOM    430 HD22 ASN    30      14.278 -11.101   8.351  1.00  0.00           H  
ATOM    431  C   ASN    30      18.259 -11.961   9.277  1.00  0.00           C  
ATOM    432  O   ASN    30      18.832 -12.892   9.912  1.00  0.00           O  
TER   
END   
