# Supplementary material for: Prediction of Anticancer Peptides with High Efficacy and Low Toxicity by Hybrid Model Based on 3D Structure of Peptides
Source: Int J Mol Sci. 2021 May 26;22(11):5630. doi: 10.3390/ijms22115630 (PMC8198792; doi:10.3390/ijms22115630)
Supplement: Supplementary file 1 [file ijms-22-05630-s001.zip › Supplement2(Datasets)/ACPs(PDB)/D1/PDB(Negative)/(196)NL_satpdb12473.pdb]

ATOM      1  N   GLY     1     -11.919  -6.669   9.989  1.00  0.00           N  
ATOM      2  H   GLY     1     -12.280  -5.772  10.283  1.00  0.00           H  
ATOM      3  CA  GLY     1     -10.526  -6.909  10.310  1.00  0.00           C  
ATOM      4  HA2 GLY     1      -9.938  -5.991  10.320  1.00  0.00           H  
ATOM      5  HA3 GLY     1     -10.455  -7.348  11.305  1.00  0.00           H  
ATOM      6  C   GLY     1      -9.892  -7.994   9.300  1.00  0.00           C  
ATOM      7  O   GLY     1      -8.949  -8.732   9.645  1.00  0.00           O  
ATOM      8  N   TRP     2     -10.580  -8.194   8.204  1.00  0.00           N  
ATOM      9  H   TRP     2     -11.511  -7.813   8.298  1.00  0.00           H  
ATOM     10  CA  TRP     2     -10.361  -9.355   7.252  1.00  0.00           C  
ATOM     11  HA  TRP     2     -10.448 -10.248   7.871  1.00  0.00           H  
ATOM     12  CB  TRP     2     -11.592  -9.483   6.314  1.00  0.00           C  
ATOM     13  HB2 TRP     2     -11.600 -10.536   6.032  1.00  0.00           H  
ATOM     14  HB3 TRP     2     -12.519  -9.276   6.849  1.00  0.00           H  
ATOM     15  CG  TRP     2     -11.572  -8.707   5.055  1.00  0.00           C  
ATOM     16  CD1 TRP     2     -11.082  -9.218   3.890  1.00  0.00           C  
ATOM     17  HD1 TRP     2     -10.858 -10.269   3.783  1.00  0.00           H  
ATOM     18  NE1 TRP     2     -10.846  -8.163   2.988  1.00  0.00           N  
ATOM     19  HE1 TRP     2     -10.606  -8.299   2.016  1.00  0.00           H  
ATOM     20  CE2 TRP     2     -11.027  -6.923   3.594  1.00  0.00           C  
ATOM     21  CZ2 TRP     2     -10.906  -5.614   3.133  1.00  0.00           C  
ATOM     22  HZ2 TRP     2     -10.710  -5.508   2.076  1.00  0.00           H  
ATOM     23  CH2 TRP     2     -11.044  -4.556   4.058  1.00  0.00           C  
ATOM     24  HH2 TRP     2     -11.089  -3.526   3.737  1.00  0.00           H  
ATOM     25  CZ3 TRP     2     -11.404  -4.848   5.349  1.00  0.00           C  
ATOM     26  HZ3 TRP     2     -11.476  -4.069   6.094  1.00  0.00           H  
ATOM     27  CE3 TRP     2     -11.729  -6.164   5.717  1.00  0.00           C  
ATOM     28  HE3 TRP     2     -12.125  -6.370   6.701  1.00  0.00           H  
ATOM     29  CD2 TRP     2     -11.584  -7.262   4.886  1.00  0.00           C  
ATOM     30  C   TRP     2      -9.055  -9.330   6.558  1.00  0.00           C  
ATOM     31  O   TRP     2      -8.675 -10.321   5.962  1.00  0.00           O  
ATOM     32  N   LEU     3      -8.300  -8.252   6.620  1.00  0.00           N  
ATOM     33  H   LEU     3      -8.731  -7.434   7.027  1.00  0.00           H  
ATOM     34  CA  LEU     3      -7.127  -7.952   5.803  1.00  0.00           C  
ATOM     35  HA  LEU     3      -7.278  -8.022   4.726  1.00  0.00           H  
ATOM     36  CB  LEU     3      -6.701  -6.517   6.165  1.00  0.00           C  
ATOM     37  HB2 LEU     3      -6.455  -6.581   7.225  1.00  0.00           H  
ATOM     38  HB3 LEU     3      -5.776  -6.282   5.638  1.00  0.00           H  
ATOM     39  CG  LEU     3      -7.750  -5.437   5.811  1.00  0.00           C  
ATOM     40  HG  LEU     3      -8.747  -5.781   6.086  1.00  0.00           H  
ATOM     41  CD1 LEU     3      -7.483  -4.163   6.467  1.00  0.00           C  
ATOM     42 HD11 LEU     3      -7.927  -3.346   5.897  1.00  0.00           H  
ATOM     43 HD12 LEU     3      -7.946  -4.144   7.454  1.00  0.00           H  
ATOM     44 HD13 LEU     3      -6.413  -3.957   6.484  1.00  0.00           H  
ATOM     45  CD2 LEU     3      -7.644  -5.241   4.251  1.00  0.00           C  
ATOM     46 HD21 LEU     3      -6.598  -4.998   4.062  1.00  0.00           H  
ATOM     47 HD22 LEU     3      -7.993  -6.128   3.721  1.00  0.00           H  
ATOM     48 HD23 LEU     3      -8.219  -4.378   3.918  1.00  0.00           H  
ATOM     49  C   LEU     3      -6.059  -8.975   6.151  1.00  0.00           C  
ATOM     50  O   LEU     3      -5.952  -9.438   7.255  1.00  0.00           O  
ATOM     51  N   PRO     4      -5.142  -9.286   5.227  1.00  0.00           N  
ATOM     52  CD  PRO     4      -5.071  -8.718   3.858  1.00  0.00           C  
ATOM     53  HD2 PRO     4      -5.179  -7.634   3.885  1.00  0.00           H  
ATOM     54  HD3 PRO     4      -5.870  -9.161   3.262  1.00  0.00           H  
ATOM     55  CG  PRO     4      -3.689  -9.084   3.312  1.00  0.00           C  
ATOM     56  HG2 PRO     4      -3.746  -9.285   2.242  1.00  0.00           H  
ATOM     57  HG3 PRO     4      -3.056  -8.238   3.583  1.00  0.00           H  
ATOM     58  CB  PRO     4      -3.231 -10.355   4.075  1.00  0.00           C  
ATOM     59  HB2 PRO     4      -2.161 -10.341   4.281  1.00  0.00           H  
ATOM     60  HB3 PRO     4      -3.523 -11.310   3.640  1.00  0.00           H  
ATOM     61  CA  PRO     4      -4.000 -10.251   5.421  1.00  0.00           C  
ATOM     62  HA  PRO     4      -4.434 -11.213   5.693  1.00  0.00           H  
ATOM     63  C   PRO     4      -2.945  -9.900   6.541  1.00  0.00           C  
ATOM     64  O   PRO     4      -2.729  -8.732   6.921  1.00  0.00           O  
ATOM     65  N   THR     5      -2.285 -11.002   7.009  1.00  0.00           N  
ATOM     66  H   THR     5      -2.603 -11.869   6.599  1.00  0.00           H  
ATOM     67  CA  THR     5      -1.278 -11.106   8.073  1.00  0.00           C  
ATOM     68  HA  THR     5      -0.595 -10.314   7.767  1.00  0.00           H  
ATOM     69  CB  THR     5      -1.790 -10.880   9.506  1.00  0.00           C  
ATOM     70  HB  THR     5      -1.955 -11.860   9.954  1.00  0.00           H  
ATOM     71  CG2 THR     5      -0.723 -10.163  10.288  1.00  0.00           C  
ATOM     72 HG21 THR     5      -0.081  -9.615   9.599  1.00  0.00           H  
ATOM     73 HG22 THR     5      -1.018  -9.468  11.074  1.00  0.00           H  
ATOM     74 HG23 THR     5      -0.160 -10.901  10.860  1.00  0.00           H  
ATOM     75  OG1 THR     5      -2.963 -10.119   9.492  1.00  0.00           O  
ATOM     76  HG1 THR     5      -2.864  -9.630   8.672  1.00  0.00           H  
ATOM     77  C   THR     5      -0.517 -12.453   7.846  1.00  0.00           C  
ATOM     78  O   THR     5      -1.112 -13.457   7.584  1.00  0.00           O  
ATOM     79  N   PHE     6       0.730 -12.558   8.309  1.00  0.00           N  
ATOM     80  H   PHE     6       1.190 -11.772   8.744  1.00  0.00           H  
ATOM     81  CA  PHE     6       1.445 -13.800   8.326  1.00  0.00           C  
ATOM     82  HA  PHE     6       1.362 -14.274   7.348  1.00  0.00           H  
ATOM     83  CB  PHE     6       2.942 -13.452   8.541  1.00  0.00           C  
ATOM     84  HB2 PHE     6       3.565 -14.301   8.261  1.00  0.00           H  
ATOM     85  HB3 PHE     6       3.215 -12.602   7.916  1.00  0.00           H  
ATOM     86  CG  PHE     6       3.349 -13.067   9.894  1.00  0.00           C  
ATOM     87  CD1 PHE     6       3.358 -11.689  10.308  1.00  0.00           C  
ATOM     88  HD1 PHE     6       3.083 -10.973   9.548  1.00  0.00           H  
ATOM     89  CE1 PHE     6       3.774 -11.370  11.613  1.00  0.00           C  
ATOM     90  HE1 PHE     6       3.904 -10.339  11.905  1.00  0.00           H  
ATOM     91  CZ  PHE     6       4.191 -12.363  12.516  1.00  0.00           C  
ATOM     92  HZ  PHE     6       4.503 -12.064  13.506  1.00  0.00           H  
ATOM     93  CE2 PHE     6       4.091 -13.689  12.142  1.00  0.00           C  
ATOM     94  HE2 PHE     6       4.361 -14.423  12.887  1.00  0.00           H  
ATOM     95  CD2 PHE     6       3.638 -14.062  10.836  1.00  0.00           C  
ATOM     96  HD2 PHE     6       3.468 -15.080  10.518  1.00  0.00           H  
ATOM     97  C   PHE     6       0.896 -14.881   9.323  1.00  0.00           C  
ATOM     98  O   PHE     6       0.655 -15.986   8.887  1.00  0.00           O  
ATOM     99  N   GLY     7       0.540 -14.460  10.600  1.00  0.00           N  
ATOM    100  H   GLY     7       0.687 -13.501  10.881  1.00  0.00           H  
ATOM    101  CA  GLY     7      -0.024 -15.426  11.544  1.00  0.00           C  
ATOM    102  HA2 GLY     7       0.615 -16.309  11.548  1.00  0.00           H  
ATOM    103  HA3 GLY     7      -0.166 -14.997  12.535  1.00  0.00           H  
ATOM    104  C   GLY     7      -1.377 -15.983  11.061  1.00  0.00           C  
ATOM    105  O   GLY     7      -1.908 -17.042  11.515  1.00  0.00           O  
ATOM    106  N   LYS     8      -2.161 -15.254  10.204  1.00  0.00           N  
ATOM    107  H   LYS     8      -1.715 -14.445   9.796  1.00  0.00           H  
ATOM    108  CA  LYS     8      -3.404 -15.763   9.551  1.00  0.00           C  
ATOM    109  HA  LYS     8      -4.138 -16.162  10.252  1.00  0.00           H  
ATOM    110  CB  LYS     8      -3.993 -14.529   8.855  1.00  0.00           C  
ATOM    111  HB2 LYS     8      -3.351 -14.179   8.046  1.00  0.00           H  
ATOM    112  HB3 LYS     8      -4.865 -14.865   8.295  1.00  0.00           H  
ATOM    113  CG  LYS     8      -4.561 -13.435   9.800  1.00  0.00           C  
ATOM    114  HG2 LYS     8      -5.022 -13.986  10.620  1.00  0.00           H  
ATOM    115  HG3 LYS     8      -3.718 -12.936  10.279  1.00  0.00           H  
ATOM    116  CD  LYS     8      -5.656 -12.592   9.281  1.00  0.00           C  
ATOM    117  HD2 LYS     8      -5.374 -12.348   8.257  1.00  0.00           H  
ATOM    118  HD3 LYS     8      -6.523 -13.241   9.153  1.00  0.00           H  
ATOM    119  CE  LYS     8      -5.815 -11.425  10.268  1.00  0.00           C  
ATOM    120  HE2 LYS     8      -6.365 -11.746  11.152  1.00  0.00           H  
ATOM    121  HE3 LYS     8      -4.790 -11.129  10.492  1.00  0.00           H  
ATOM    122  NZ  LYS     8      -6.403 -10.183   9.679  1.00  0.00           N  
ATOM    123  HZ1 LYS     8      -7.148 -10.372   9.024  1.00  0.00           H  
ATOM    124  HZ2 LYS     8      -6.721  -9.489  10.341  1.00  0.00           H  
ATOM    125  HZ3 LYS     8      -5.752  -9.829   8.993  1.00  0.00           H  
ATOM    126  C   LYS     8      -2.931 -16.885   8.623  1.00  0.00           C  
ATOM    127  O   LYS     8      -3.497 -17.955   8.757  1.00  0.00           O  
ATOM    128  N   ILE     9      -1.959 -16.721   7.763  1.00  0.00           N  
ATOM    129  H   ILE     9      -1.465 -15.847   7.872  1.00  0.00           H  
ATOM    130  CA  ILE     9      -1.424 -17.719   6.833  1.00  0.00           C  
ATOM    131  HA  ILE     9      -2.255 -18.079   6.226  1.00  0.00           H  
ATOM    132  CB  ILE     9      -0.386 -17.047   5.849  1.00  0.00           C  
ATOM    133  HB  ILE     9       0.256 -16.540   6.570  1.00  0.00           H  
ATOM    134  CG2 ILE     9       0.367 -18.163   5.055  1.00  0.00           C  
ATOM    135 HG21 ILE     9       1.122 -17.699   4.420  1.00  0.00           H  
ATOM    136 HG22 ILE     9       1.002 -18.832   5.636  1.00  0.00           H  
ATOM    137 HG23 ILE     9      -0.325 -18.643   4.363  1.00  0.00           H  
ATOM    138  CG1 ILE     9      -1.157 -15.992   5.026  1.00  0.00           C  
ATOM    139 HG12 ILE     9      -1.899 -16.528   4.434  1.00  0.00           H  
ATOM    140 HG13 ILE     9      -1.717 -15.274   5.625  1.00  0.00           H  
ATOM    141  CD1 ILE     9      -0.220 -15.314   4.015  1.00  0.00           C  
ATOM    142 HD11 ILE     9      -0.094 -15.991   3.170  1.00  0.00           H  
ATOM    143 HD12 ILE     9      -0.695 -14.402   3.655  1.00  0.00           H  
ATOM    144 HD13 ILE     9       0.741 -15.023   4.439  1.00  0.00           H  
ATOM    145  C   ILE     9      -0.933 -18.923   7.607  1.00  0.00           C  
ATOM    146  O   ILE     9      -1.476 -20.001   7.322  1.00  0.00           O  
ATOM    147  N   LEU    10      -0.108 -18.759   8.639  1.00  0.00           N  
ATOM    148  H   LEU    10       0.053 -17.806   8.933  1.00  0.00           H  
ATOM    149  CA  LEU    10       0.382 -19.852   9.437  1.00  0.00           C  
ATOM    150  HA  LEU    10       0.907 -20.513   8.747  1.00  0.00           H  
ATOM    151  CB  LEU    10       1.451 -19.254  10.345  1.00  0.00           C  
ATOM    152  HB2 LEU    10       2.087 -18.616   9.732  1.00  0.00           H  
ATOM    153  HB3 LEU    10       1.017 -18.659  11.148  1.00  0.00           H  
ATOM    154  CG  LEU    10       2.401 -20.232  11.047  1.00  0.00           C  
ATOM    155  HG  LEU    10       1.821 -20.885  11.700  1.00  0.00           H  
ATOM    156  CD1 LEU    10       3.290 -20.955  10.050  1.00  0.00           C  
ATOM    157 HD11 LEU    10       3.917 -21.609  10.656  1.00  0.00           H  
ATOM    158 HD12 LEU    10       2.693 -21.563   9.371  1.00  0.00           H  
ATOM    159 HD13 LEU    10       3.942 -20.250   9.534  1.00  0.00           H  
ATOM    160  CD2 LEU    10       3.256 -19.394  12.062  1.00  0.00           C  
ATOM    161 HD21 LEU    10       3.865 -18.635  11.570  1.00  0.00           H  
ATOM    162 HD22 LEU    10       2.520 -18.943  12.726  1.00  0.00           H  
ATOM    163 HD23 LEU    10       3.811 -20.093  12.688  1.00  0.00           H  
ATOM    164  C   LEU    10      -0.736 -20.678  10.184  1.00  0.00           C  
ATOM    165  O   LEU    10      -0.627 -21.822  10.487  1.00  0.00           O  
ATOM    166  N   ARG    11      -1.854 -19.980  10.494  1.00  0.00           N  
ATOM    167  H   ARG    11      -1.761 -18.974  10.482  1.00  0.00           H  
ATOM    168  CA  ARG    11      -3.049 -20.594  11.047  1.00  0.00           C  
ATOM    169  HA  ARG    11      -2.689 -21.198  11.880  1.00  0.00           H  
ATOM    170  CB  ARG    11      -4.066 -19.627  11.622  1.00  0.00           C  
ATOM    171  HB2 ARG    11      -3.663 -18.930  12.356  1.00  0.00           H  
ATOM    172  HB3 ARG    11      -4.354 -19.050  10.744  1.00  0.00           H  
ATOM    173  CG  ARG    11      -5.430 -20.207  12.112  1.00  0.00           C  
ATOM    174  HG2 ARG    11      -6.223 -19.459  12.146  1.00  0.00           H  
ATOM    175  HG3 ARG    11      -5.815 -21.000  11.472  1.00  0.00           H  
ATOM    176  CD  ARG    11      -5.233 -20.737  13.522  1.00  0.00           C  
ATOM    177  HD2 ARG    11      -4.498 -21.542  13.505  1.00  0.00           H  
ATOM    178  HD3 ARG    11      -4.886 -19.990  14.236  1.00  0.00           H  
ATOM    179  NE  ARG    11      -6.437 -21.400  14.038  1.00  0.00           N  
ATOM    180  HE  ARG    11      -6.517 -22.388  13.841  1.00  0.00           H  
ATOM    181  CZ  ARG    11      -7.474 -20.824  14.657  1.00  0.00           C  
ATOM    182  NH1 ARG    11      -7.590 -19.544  14.842  1.00  0.00           N  
ATOM    183 HH11 ARG    11      -6.803 -18.923  14.722  1.00  0.00           H  
ATOM    184 HH12 ARG    11      -8.402 -19.024  15.143  1.00  0.00           H  
ATOM    185  NH2 ARG    11      -8.433 -21.636  14.936  1.00  0.00           N  
ATOM    186 HH21 ARG    11      -8.182 -22.578  14.671  1.00  0.00           H  
ATOM    187 HH22 ARG    11      -9.327 -21.417  15.353  1.00  0.00           H  
ATOM    188  C   ARG    11      -3.728 -21.518  10.072  1.00  0.00           C  
ATOM    189  O   ARG    11      -4.091 -22.625  10.487  1.00  0.00           O  
ATOM    190  N   LYS    12      -3.757 -21.236   8.754  1.00  0.00           N  
ATOM    191  H   LYS    12      -3.392 -20.336   8.478  1.00  0.00           H  
ATOM    192  CA  LYS    12      -4.176 -22.205   7.696  1.00  0.00           C  
ATOM    193  HA  LYS    12      -4.976 -22.752   8.195  1.00  0.00           H  
ATOM    194  CB  LYS    12      -4.737 -21.434   6.482  1.00  0.00           C  
ATOM    195  HB2 LYS    12      -5.533 -20.729   6.723  1.00  0.00           H  
ATOM    196  HB3 LYS    12      -3.920 -20.916   5.979  1.00  0.00           H  
ATOM    197  CG  LYS    12      -5.306 -22.249   5.263  1.00  0.00           C  
ATOM    198  HG2 LYS    12      -5.415 -21.560   4.426  1.00  0.00           H  
ATOM    199  HG3 LYS    12      -4.617 -23.074   5.077  1.00  0.00           H  
ATOM    200  CD  LYS    12      -6.638 -22.969   5.465  1.00  0.00           C  
ATOM    201  HD2 LYS    12      -7.011 -22.663   6.443  1.00  0.00           H  
ATOM    202  HD3 LYS    12      -7.320 -22.634   4.684  1.00  0.00           H  
ATOM    203  CE  LYS    12      -6.599 -24.467   5.299  1.00  0.00           C  
ATOM    204  HE2 LYS    12      -6.445 -24.749   4.257  1.00  0.00           H  
ATOM    205  HE3 LYS    12      -5.736 -24.843   5.849  1.00  0.00           H  
ATOM    206  NZ  LYS    12      -7.746 -25.068   5.986  1.00  0.00           N  
ATOM    207  HZ1 LYS    12      -7.492 -25.943   6.421  1.00  0.00           H  
ATOM    208  HZ2 LYS    12      -8.094 -24.527   6.765  1.00  0.00           H  
ATOM    209  HZ3 LYS    12      -8.456 -25.356   5.328  1.00  0.00           H  
ATOM    210  C   LYS    12      -3.082 -23.330   7.382  1.00  0.00           C  
ATOM    211  O   LYS    12      -3.547 -24.391   7.114  1.00  0.00           O  
ATOM    212  N   ALA    13      -1.768 -23.076   7.445  1.00  0.00           N  
ATOM    213  H   ALA    13      -1.537 -22.161   7.803  1.00  0.00           H  
ATOM    214  CA  ALA    13      -0.738 -24.168   7.552  1.00  0.00           C  
ATOM    215  HA  ALA    13      -0.792 -24.782   6.653  1.00  0.00           H  
ATOM    216  CB  ALA    13       0.674 -23.512   7.572  1.00  0.00           C  
ATOM    217  HB1 ALA    13       0.981 -23.049   8.509  1.00  0.00           H  
ATOM    218  HB2 ALA    13       1.412 -24.185   7.136  1.00  0.00           H  
ATOM    219  HB3 ALA    13       0.589 -22.607   6.971  1.00  0.00           H  
ATOM    220  C   ALA    13      -0.903 -25.123   8.707  1.00  0.00           C  
ATOM    221  O   ALA    13      -0.819 -26.310   8.585  1.00  0.00           O  
ATOM    222  N   MET    14      -1.380 -24.669   9.897  1.00  0.00           N  
ATOM    223  H   MET    14      -1.198 -23.678   9.973  1.00  0.00           H  
ATOM    224  CA  MET    14      -1.842 -25.433  11.065  1.00  0.00           C  
ATOM    225  HA  MET    14      -1.135 -26.257  11.159  1.00  0.00           H  
ATOM    226  CB  MET    14      -1.836 -24.531  12.274  1.00  0.00           C  
ATOM    227  HB2 MET    14      -2.303 -23.569  12.064  1.00  0.00           H  
ATOM    228  HB3 MET    14      -2.307 -24.955  13.161  1.00  0.00           H  
ATOM    229  CG  MET    14      -0.377 -24.254  12.610  1.00  0.00           C  
ATOM    230  HG2 MET    14       0.013 -23.822  11.689  1.00  0.00           H  
ATOM    231  HG3 MET    14      -0.240 -23.492  13.377  1.00  0.00           H  
ATOM    232  SD  MET    14       0.574 -25.705  13.177  1.00  0.00           S  
ATOM    233  CE  MET    14       2.281 -25.429  12.663  1.00  0.00           C  
ATOM    234  HE1 MET    14       2.676 -24.448  12.926  1.00  0.00           H  
ATOM    235  HE2 MET    14       2.867 -26.242  13.091  1.00  0.00           H  
ATOM    236  HE3 MET    14       2.322 -25.553  11.581  1.00  0.00           H  
ATOM    237  C   MET    14      -3.190 -26.056  10.896  1.00  0.00           C  
ATOM    238  O   MET    14      -3.728 -26.714  11.724  1.00  0.00           O  
ATOM    239  N   GLN    15      -3.703 -25.902   9.651  1.00  0.00           N  
ATOM    240  H   GLN    15      -3.193 -25.440   8.912  1.00  0.00           H  
ATOM    241  CA  GLN    15      -5.032 -26.372   9.189  1.00  0.00           C  
ATOM    242  HA  GLN    15      -5.256 -27.239   9.810  1.00  0.00           H  
ATOM    243  CB  GLN    15      -6.180 -25.323   9.303  1.00  0.00           C  
ATOM    244  HB2 GLN    15      -5.916 -24.677  10.141  1.00  0.00           H  
ATOM    245  HB3 GLN    15      -6.216 -24.618   8.472  1.00  0.00           H  
ATOM    246  CG  GLN    15      -7.578 -25.963   9.452  1.00  0.00           C  
ATOM    247  HG2 GLN    15      -7.671 -26.808   8.770  1.00  0.00           H  
ATOM    248  HG3 GLN    15      -7.682 -26.412  10.439  1.00  0.00           H  
ATOM    249  CD  GLN    15      -8.711 -24.921   9.240  1.00  0.00           C  
ATOM    250  OE1 GLN    15      -8.602 -23.933   8.517  1.00  0.00           O  
ATOM    251  NE2 GLN    15      -9.896 -25.400   9.643  1.00  0.00           N  
ATOM    252 HE21 GLN    15     -10.690 -24.776   9.609  1.00  0.00           H  
ATOM    253 HE22 GLN    15      -9.931 -26.391   9.838  1.00  0.00           H  
ATOM    254  C   GLN    15      -4.855 -26.899   7.707  1.00  0.00           C  
ATOM    255  O   GLN    15      -5.812 -26.785   6.897  1.00  0.00           O  
ATOM    256  N   LEU    16      -3.662 -27.431   7.386  1.00  0.00           N  
ATOM    257  H   LEU    16      -2.996 -27.527   8.139  1.00  0.00           H  
ATOM    258  CA  LEU    16      -3.512 -28.076   6.069  1.00  0.00           C  
ATOM    259  HA  LEU    16      -4.456 -28.560   5.819  1.00  0.00           H  
ATOM    260  CB  LEU    16      -3.165 -26.967   5.054  1.00  0.00           C  
ATOM    261  HB2 LEU    16      -3.818 -26.137   5.320  1.00  0.00           H  
ATOM    262  HB3 LEU    16      -2.178 -26.598   5.331  1.00  0.00           H  
ATOM    263  CG  LEU    16      -3.283 -27.351   3.558  1.00  0.00           C  
ATOM    264  HG  LEU    16      -2.416 -27.969   3.325  1.00  0.00           H  
ATOM    265  CD1 LEU    16      -4.459 -28.310   3.285  1.00  0.00           C  
ATOM    266 HD11 LEU    16      -5.366 -27.842   3.667  1.00  0.00           H  
ATOM    267 HD12 LEU    16      -4.547 -28.410   2.203  1.00  0.00           H  
ATOM    268 HD13 LEU    16      -4.222 -29.237   3.807  1.00  0.00           H  
ATOM    269  CD2 LEU    16      -3.332 -26.058   2.712  1.00  0.00           C  
ATOM    270 HD21 LEU    16      -3.535 -26.324   1.674  1.00  0.00           H  
ATOM    271 HD22 LEU    16      -4.169 -25.422   3.003  1.00  0.00           H  
ATOM    272 HD23 LEU    16      -2.444 -25.434   2.816  1.00  0.00           H  
ATOM    273  C   LEU    16      -2.425 -29.141   6.229  1.00  0.00           C  
ATOM    274  O   LEU    16      -2.621 -30.302   5.893  1.00  0.00           O  
ATOM    275  N   GLY    17      -1.265 -28.759   6.795  1.00  0.00           N  
ATOM    276  H   GLY    17      -1.179 -27.799   7.097  1.00  0.00           H  
ATOM    277  CA  GLY    17      -0.205 -29.723   7.116  1.00  0.00           C  
ATOM    278  HA2 GLY    17      -0.111 -30.391   6.260  1.00  0.00           H  
ATOM    279  HA3 GLY    17       0.723 -29.181   7.300  1.00  0.00           H  
ATOM    280  C   GLY    17      -0.472 -30.656   8.399  1.00  0.00           C  
ATOM    281  O   GLY    17      -1.379 -30.289   9.215  1.00  0.00           O  
ATOM    282  N   PRO    18       0.204 -31.835   8.438  1.00  0.00           N  
ATOM    283  CD  PRO    18       1.093 -32.149   7.349  1.00  0.00           C  
ATOM    284  HD2 PRO    18       1.779 -31.337   7.110  1.00  0.00           H  
ATOM    285  HD3 PRO    18       0.404 -32.335   6.525  1.00  0.00           H  
ATOM    286  CG  PRO    18       1.834 -33.422   7.620  1.00  0.00           C  
ATOM    287  HG2 PRO    18       1.824 -34.064   6.739  1.00  0.00           H  
ATOM    288  HG3 PRO    18       2.852 -33.229   7.960  1.00  0.00           H  
ATOM    289  CB  PRO    18       1.005 -34.102   8.796  1.00  0.00           C  
ATOM    290  HB2 PRO    18       1.642 -34.399   9.629  1.00  0.00           H  
ATOM    291  HB3 PRO    18       0.399 -34.901   8.369  1.00  0.00           H  
ATOM    292  CA  PRO    18      -0.025 -33.054   9.200  1.00  0.00           C  
ATOM    293  HA  PRO    18      -1.001 -33.480   8.967  1.00  0.00           H  
ATOM    294  C   PRO    18      -0.115 -32.870  10.725  1.00  0.00           C  
ATOM    295  O   PRO    18      -0.970 -33.524  11.321  1.00  0.00           O  
ATOM    296  N   LYS    19       0.580 -31.886  11.362  1.00  0.00           N  
ATOM    297  H   LYS    19       1.258 -31.358  10.831  1.00  0.00           H  
ATOM    298  CA  LYS    19       0.210 -31.395  12.703  1.00  0.00           C  
ATOM    299  HA  LYS    19      -0.180 -32.212  13.310  1.00  0.00           H  
ATOM    300  CB  LYS    19       1.493 -30.910  13.359  1.00  0.00           C  
ATOM    301  HB2 LYS    19       2.295 -31.507  12.926  1.00  0.00           H  
ATOM    302  HB3 LYS    19       1.710 -29.909  12.986  1.00  0.00           H  
ATOM    303  CG  LYS    19       1.585 -30.920  14.912  1.00  0.00           C  
ATOM    304  HG2 LYS    19       0.587 -31.149  15.287  1.00  0.00           H  
ATOM    305  HG3 LYS    19       2.209 -31.791  15.111  1.00  0.00           H  
ATOM    306  CD  LYS    19       2.168 -29.644  15.591  1.00  0.00           C  
ATOM    307  HD2 LYS    19       2.169 -29.793  16.671  1.00  0.00           H  
ATOM    308  HD3 LYS    19       3.210 -29.524  15.295  1.00  0.00           H  
ATOM    309  CE  LYS    19       1.367 -28.368  15.221  1.00  0.00           C  
ATOM    310  HE2 LYS    19       1.817 -27.437  15.564  1.00  0.00           H  
ATOM    311  HE3 LYS    19       1.446 -28.297  14.137  1.00  0.00           H  
ATOM    312  NZ  LYS    19      -0.041 -28.383  15.627  1.00  0.00           N  
ATOM    313  HZ1 LYS    19      -0.538 -29.251  15.487  1.00  0.00           H  
ATOM    314  HZ2 LYS    19      -0.069 -28.082  16.590  1.00  0.00           H  
ATOM    315  HZ3 LYS    19      -0.480 -27.615  15.140  1.00  0.00           H  
ATOM    316  C   LYS    19      -0.872 -30.293  12.637  1.00  0.00           C  
ATOM    317  O   LYS    19      -0.620 -29.153  12.795  1.00  0.00           O  
ATOM    318  N   LEU    20      -2.120 -30.704  12.615  1.00  0.00           N  
ATOM    319  H   LEU    20      -2.208 -31.679  12.369  1.00  0.00           H  
ATOM    320  CA  LEU    20      -3.385 -29.984  12.753  1.00  0.00           C  
ATOM    321  HA  LEU    20      -3.387 -29.153  12.047  1.00  0.00           H  
ATOM    322  CB  LEU    20      -4.496 -31.030  12.418  1.00  0.00           C  
ATOM    323  HB2 LEU    20      -4.481 -31.908  13.064  1.00  0.00           H  
ATOM    324  HB3 LEU    20      -5.473 -30.574  12.580  1.00  0.00           H  
ATOM    325  CG  LEU    20      -4.556 -31.481  10.939  1.00  0.00           C  
ATOM    326  HG  LEU    20      -3.627 -31.963  10.636  1.00  0.00           H  
ATOM    327  CD1 LEU    20      -5.736 -32.511  10.895  1.00  0.00           C  
ATOM    328 HD11 LEU    20      -5.963 -32.811   9.872  1.00  0.00           H  
ATOM    329 HD12 LEU    20      -5.616 -33.369  11.557  1.00  0.00           H  
ATOM    330 HD13 LEU    20      -6.612 -31.989  11.279  1.00  0.00           H  
ATOM    331  CD2 LEU    20      -4.905 -30.326   9.984  1.00  0.00           C  
ATOM    332 HD21 LEU    20      -4.031 -29.754   9.671  1.00  0.00           H  
ATOM    333 HD22 LEU    20      -5.374 -30.658   9.058  1.00  0.00           H  
ATOM    334 HD23 LEU    20      -5.471 -29.582  10.545  1.00  0.00           H  
ATOM    335  C   LEU    20      -3.580 -29.392  14.197  1.00  0.00           C  
ATOM    336  O   LEU    20      -2.609 -29.285  14.981  1.00  0.00           O  
ATOM    337  N   ILE    21      -4.816 -29.133  14.694  1.00  0.00           N  
ATOM    338  H   ILE    21      -5.586 -29.367  14.082  1.00  0.00           H  
ATOM    339  CA  ILE    21      -5.251 -28.807  16.058  1.00  0.00           C  
ATOM    340  HA  ILE    21      -5.135 -29.712  16.654  1.00  0.00           H  
ATOM    341  CB  ILE    21      -4.461 -27.657  16.822  1.00  0.00           C  
ATOM    342  HB  ILE    21      -3.420 -27.979  16.798  1.00  0.00           H  
ATOM    343  CG2 ILE    21      -4.222 -26.334  16.077  1.00  0.00           C  
ATOM    344 HG21 ILE    21      -3.455 -25.726  16.557  1.00  0.00           H  
ATOM    345 HG22 ILE    21      -3.909 -26.551  15.055  1.00  0.00           H  
ATOM    346 HG23 ILE    21      -5.131 -25.738  16.156  1.00  0.00           H  
ATOM    347  CG1 ILE    21      -4.767 -27.505  18.350  1.00  0.00           C  
ATOM    348 HG12 ILE    21      -3.991 -26.843  18.734  1.00  0.00           H  
ATOM    349 HG13 ILE    21      -5.744 -27.030  18.432  1.00  0.00           H  
ATOM    350  CD1 ILE    21      -4.571 -28.784  19.118  1.00  0.00           C  
ATOM    351 HD11 ILE    21      -5.342 -29.508  18.855  1.00  0.00           H  
ATOM    352 HD12 ILE    21      -3.604 -29.155  18.779  1.00  0.00           H  
ATOM    353 HD13 ILE    21      -4.596 -28.433  20.150  1.00  0.00           H  
ATOM    354  C   ILE    21      -6.797 -28.623  16.088  1.00  0.00           C  
ATOM    355  O   ILE    21      -7.479 -29.423  16.739  1.00  0.00           O  
ATOM    356  N   GLN    22      -7.333 -27.764  15.303  1.00  0.00           N  
ATOM    357  H   GLN    22      -6.717 -27.255  14.686  1.00  0.00           H  
ATOM    358  CA  GLN    22      -8.723 -27.946  14.774  1.00  0.00           C  
ATOM    359  HA  GLN    22      -9.292 -28.516  15.508  1.00  0.00           H  
ATOM    360  CB  GLN    22      -9.381 -26.560  14.496  1.00  0.00           C  
ATOM    361  HB2 GLN    22     -10.456 -26.733  14.436  1.00  0.00           H  
ATOM    362  HB3 GLN    22      -9.306 -25.929  15.382  1.00  0.00           H  
ATOM    363  CG  GLN    22      -8.964 -25.758  13.213  1.00  0.00           C  
ATOM    364  HG2 GLN    22      -9.228 -26.285  12.296  1.00  0.00           H  
ATOM    365  HG3 GLN    22      -9.587 -24.871  13.332  1.00  0.00           H  
ATOM    366  CD  GLN    22      -7.483 -25.267  13.219  1.00  0.00           C  
ATOM    367  OE1 GLN    22      -7.134 -24.126  13.556  1.00  0.00           O  
ATOM    368  NE2 GLN    22      -6.496 -26.089  12.938  1.00  0.00           N  
ATOM    369 HE21 GLN    22      -5.569 -25.721  13.093  1.00  0.00           H  
ATOM    370 HE22 GLN    22      -6.570 -27.086  12.789  1.00  0.00           H  
ATOM    371  C   GLN    22      -8.490 -28.797  13.526  1.00  0.00           C  
ATOM    372  O   GLN    22      -7.413 -28.735  12.911  1.00  0.00           O  
ATOM    373  N   PRO    23      -9.533 -29.426  13.068  1.00  0.00           N  
ATOM    374  CD  PRO    23     -10.880 -29.577  13.706  1.00  0.00           C  
ATOM    375  HD2 PRO    23     -11.585 -28.765  13.525  1.00  0.00           H  
ATOM    376  HD3 PRO    23     -10.889 -29.848  14.762  1.00  0.00           H  
ATOM    377  CG  PRO    23     -11.458 -30.902  13.111  1.00  0.00           C  
ATOM    378  HG2 PRO    23     -12.547 -30.898  13.089  1.00  0.00           H  
ATOM    379  HG3 PRO    23     -11.102 -31.707  13.754  1.00  0.00           H  
ATOM    380  CB  PRO    23     -10.858 -31.006  11.721  1.00  0.00           C  
ATOM    381  HB2 PRO    23     -11.524 -30.494  11.027  1.00  0.00           H  
ATOM    382  HB3 PRO    23     -10.713 -32.045  11.423  1.00  0.00           H  
ATOM    383  CA  PRO    23      -9.503 -30.256  11.825  1.00  0.00           C  
ATOM    384  HA  PRO    23      -8.701 -30.985  11.945  1.00  0.00           H  
ATOM    385  C   PRO    23      -9.306 -29.454  10.539  1.00  0.00           C  
ATOM    386  O   PRO    23      -9.627 -28.273  10.482  1.00  0.00           O  
ATOM    387  N   ILE    24      -8.858 -30.150   9.492  1.00  0.00           N  
ATOM    388  H   ILE    24      -8.628 -31.128   9.586  1.00  0.00           H  
ATOM    389  CA  ILE    24      -8.405 -29.604   8.250  1.00  0.00           C  
ATOM    390  HA  ILE    24      -7.559 -28.937   8.418  1.00  0.00           H  
ATOM    391  CB  ILE    24      -7.973 -30.852   7.321  1.00  0.00           C  
ATOM    392  HB  ILE    24      -7.101 -31.288   7.808  1.00  0.00           H  
ATOM    393  CG2 ILE    24      -8.929 -32.037   6.962  1.00  0.00           C  
ATOM    394 HG21 ILE    24      -9.525 -31.758   6.093  1.00  0.00           H  
ATOM    395 HG22 ILE    24      -8.326 -32.892   6.655  1.00  0.00           H  
ATOM    396 HG23 ILE    24      -9.580 -32.366   7.772  1.00  0.00           H  
ATOM    397  CG1 ILE    24      -7.325 -30.467   5.991  1.00  0.00           C  
ATOM    398 HG12 ILE    24      -8.024 -30.594   5.164  1.00  0.00           H  
ATOM    399 HG13 ILE    24      -7.048 -29.414   6.044  1.00  0.00           H  
ATOM    400  CD1 ILE    24      -6.015 -31.205   5.528  1.00  0.00           C  
ATOM    401 HD11 ILE    24      -5.744 -30.870   4.527  1.00  0.00           H  
ATOM    402 HD12 ILE    24      -5.237 -31.023   6.270  1.00  0.00           H  
ATOM    403 HD13 ILE    24      -6.279 -32.262   5.488  1.00  0.00           H  
ATOM    404  C   ILE    24      -9.565 -28.777   7.661  1.00  0.00           C  
ATOM    405  O   ILE    24      -9.300 -27.768   6.975  1.00  0.00           O  
TER   
END   
