# Supplementary material for: Prediction of Anticancer Peptides with High Efficacy and Low Toxicity by Hybrid Model Based on 3D Structure of Peptides
Source: Int J Mol Sci. 2021 May 26;22(11):5630. doi: 10.3390/ijms22115630 (PMC8198792; doi:10.3390/ijms22115630)
Supplement: Supplementary file 1 [file ijms-22-05630-s001.zip › Supplement2(Datasets)/ACPs(PDB)/D1/PDB(Negative)/(197)NL_satpdb12506.pdb]

ATOM      1  N   ILE A   1      -9.138   6.220   3.232  1.00  0.00           N  
ATOM      2  CA  ILE A   1      -7.748   6.756   3.014  1.00  0.00           C  
ATOM      3  C   ILE A   1      -7.147   6.019   1.772  1.00  0.00           C  
ATOM      4  O   ILE A   1      -7.316   4.813   1.572  1.00  0.00           O  
ATOM      5  CB  ILE A   1      -6.797   6.640   4.268  1.00  0.00           C  
ATOM      6  CG1 ILE A   1      -7.540   6.584   5.634  1.00  0.00           C  
ATOM      7  CG2 ILE A   1      -5.750   7.801   4.341  1.00  0.00           C  
ATOM      8  CD1 ILE A   1      -6.605   6.441   6.851  1.00  0.00           C  
ATOM      9  H1  ILE A   1      -9.614   6.590   4.062  1.00  0.00           H  
ATOM     10  H2  ILE A   1      -9.751   6.393   2.423  1.00  0.00           H  
ATOM     11  H3  ILE A   1      -9.117   5.194   3.317  1.00  0.00           H  
ATOM     12  HA  ILE A   1      -7.834   7.836   2.753  1.00  0.00           H  
ATOM     13  HB  ILE A   1      -6.226   5.692   4.156  1.00  0.00           H  
ATOM     14 HG12 ILE A   1      -8.197   7.470   5.760  1.00  0.00           H  
ATOM     15 HG13 ILE A   1      -8.224   5.717   5.674  1.00  0.00           H  
ATOM     16 HG21 ILE A   1      -5.077   7.719   5.213  1.00  0.00           H  
ATOM     17 HG22 ILE A   1      -5.049   7.823   3.486  1.00  0.00           H  
ATOM     18 HG23 ILE A   1      -6.214   8.805   4.404  1.00  0.00           H  
ATOM     19 HD11 ILE A   1      -5.557   6.270   6.542  1.00  0.00           H  
ATOM     20 HD12 ILE A   1      -6.610   7.344   7.493  1.00  0.00           H  
ATOM     21 HD13 ILE A   1      -6.876   5.586   7.499  1.00  0.00           H  
ATOM     22  N   ASN A   2      -6.404   6.771   0.958  1.00  0.00           N  
ATOM     23  CA  ASN A   2      -5.516   6.220  -0.099  1.00  0.00           C  
ATOM     24  C   ASN A   2      -4.033   6.427   0.353  1.00  0.00           C  
ATOM     25  O   ASN A   2      -3.101   6.475  -0.463  1.00  0.00           O  
ATOM     26  CB  ASN A   2      -5.714   6.984  -1.439  1.00  0.00           C  
ATOM     27  CG  ASN A   2      -7.091   7.597  -1.647  1.00  0.00           C  
ATOM     28  OD1 ASN A   2      -7.315   8.777  -1.410  1.00  0.00           O  
ATOM     29  ND2 ASN A   2      -8.076   6.801  -1.955  1.00  0.00           N  
ATOM     30  H   ASN A   2      -6.203   7.700   1.339  1.00  0.00           H  
ATOM     31  HA  ASN A   2      -5.684   5.127  -0.220  1.00  0.00           H  
ATOM     32  HB2 ASN A   2      -4.968   7.798  -1.503  1.00  0.00           H  
ATOM     33  HB3 ASN A   2      -5.480   6.323  -2.295  1.00  0.00           H  
ATOM     34 HD21 ASN A   2      -7.861   5.803  -1.896  1.00  0.00           H  
ATOM     35 HD22 ASN A   2      -8.979   7.246  -1.779  1.00  0.00           H  
ATOM     36  N   LEU A   3      -3.809   6.509   1.666  1.00  0.00           N  
ATOM     37  CA  LEU A   3      -2.452   6.456   2.273  1.00  0.00           C  
ATOM     38  C   LEU A   3      -2.113   4.977   2.655  1.00  0.00           C  
ATOM     39  O   LEU A   3      -0.991   4.493   2.459  1.00  0.00           O  
ATOM     40  CB  LEU A   3      -2.318   7.415   3.504  1.00  0.00           C  
ATOM     41  CG  LEU A   3      -1.061   8.315   3.611  1.00  0.00           C  
ATOM     42  CD1 LEU A   3      -0.553   8.357   5.055  1.00  0.00           C  
ATOM     43  CD2 LEU A   3       0.104   7.870   2.701  1.00  0.00           C  
ATOM     44  H   LEU A   3      -4.617   6.253   2.238  1.00  0.00           H  
ATOM     45  HA  LEU A   3      -1.697   6.747   1.511  1.00  0.00           H  
ATOM     46  HB2 LEU A   3      -3.224   8.050   3.537  1.00  0.00           H  
ATOM     47  HB3 LEU A   3      -2.370   6.817   4.434  1.00  0.00           H  
ATOM     48  HG  LEU A   3      -1.361   9.347   3.344  1.00  0.00           H  
ATOM     49 HD11 LEU A   3      -1.381   8.335   5.787  1.00  0.00           H  
ATOM     50 HD12 LEU A   3       0.112   7.502   5.285  1.00  0.00           H  
ATOM     51 HD13 LEU A   3       0.023   9.281   5.249  1.00  0.00           H  
ATOM     52 HD21 LEU A   3       1.097   8.084   3.135  1.00  0.00           H  
ATOM     53 HD22 LEU A   3       0.103   6.786   2.492  1.00  0.00           H  
ATOM     54 HD23 LEU A   3       0.050   8.362   1.713  1.00  0.00           H  
ATOM     55  N   LYS A   4      -3.083   4.274   3.241  1.00  0.00           N  
ATOM     56  CA  LYS A   4      -3.000   2.817   3.526  1.00  0.00           C  
ATOM     57  C   LYS A   4      -3.237   2.002   2.213  1.00  0.00           C  
ATOM     58  O   LYS A   4      -2.932   0.799   2.141  1.00  0.00           O  
ATOM     59  CB  LYS A   4      -3.997   2.461   4.680  1.00  0.00           C  
ATOM     60  CG  LYS A   4      -3.792   1.066   5.311  1.00  0.00           C  
ATOM     61  CD  LYS A   4      -4.953   0.618   6.204  1.00  0.00           C  
ATOM     62  CE  LYS A   4      -4.796  -0.874   6.524  1.00  0.00           C  
ATOM     63  NZ  LYS A   4      -3.372  -1.241   6.475  1.00  0.00           N  
ATOM     64  H   LYS A   4      -4.008   4.704   3.150  1.00  0.00           H  
ATOM     65  HA  LYS A   4      -1.966   2.600   3.874  1.00  0.00           H  
ATOM     66  HB2 LYS A   4      -3.894   3.203   5.490  1.00  0.00           H  
ATOM     67  HB3 LYS A   4      -5.030   2.566   4.311  1.00  0.00           H  
ATOM     68  HG2 LYS A   4      -3.681   0.300   4.519  1.00  0.00           H  
ATOM     69  HG3 LYS A   4      -2.842   1.040   5.888  1.00  0.00           H  
ATOM     70  HD2 LYS A   4      -4.984   1.225   7.130  1.00  0.00           H  
ATOM     71  HD3 LYS A   4      -5.915   0.795   5.683  1.00  0.00           H  
ATOM     72  HE2 LYS A   4      -5.211  -1.086   7.529  1.00  0.00           H  
ATOM     73  HE3 LYS A   4      -5.377  -1.501   5.816  1.00  0.00           H  
ATOM     74  HZ1 LYS A   4      -2.987  -1.313   7.423  1.00  0.00           H  
ATOM     75  HZ2 LYS A   4      -3.248  -2.169   6.052  1.00  0.00           H  
ATOM     76  N   ALA A   5      -3.830   2.618   1.191  1.00  0.00           N  
ATOM     77  CA  ALA A   5      -3.716   2.160  -0.218  1.00  0.00           C  
ATOM     78  C   ALA A   5      -2.223   2.331  -0.666  1.00  0.00           C  
ATOM     79  O   ALA A   5      -1.649   1.496  -1.368  1.00  0.00           O  
ATOM     80  CB  ALA A   5      -4.665   2.987  -1.113  1.00  0.00           C  
ATOM     81  H   ALA A   5      -4.088   3.587   1.396  1.00  0.00           H  
ATOM     82  HA  ALA A   5      -3.969   1.078  -0.273  1.00  0.00           H  
ATOM     83  HB1 ALA A   5      -5.714   2.855  -0.791  1.00  0.00           H  
ATOM     84  HB2 ALA A   5      -4.421   4.064  -1.026  1.00  0.00           H  
ATOM     85  HB3 ALA A   5      -4.587   2.698  -2.161  1.00  0.00           H  
ATOM     86  N   LEU A   6      -1.628   3.459  -0.276  1.00  0.00           N  
ATOM     87  CA  LEU A   6      -0.215   3.826  -0.568  1.00  0.00           C  
ATOM     88  C   LEU A   6       0.755   2.819   0.138  1.00  0.00           C  
ATOM     89  O   LEU A   6       1.838   2.496  -0.363  1.00  0.00           O  
ATOM     90  CB  LEU A   6       0.092   5.304  -0.144  1.00  0.00           C  
ATOM     91  CG  LEU A   6       0.831   6.270  -1.101  1.00  0.00           C  
ATOM     92  CD1 LEU A   6       1.249   5.563  -2.393  1.00  0.00           C  
ATOM     93  CD2 LEU A   6       0.009   7.523  -1.483  1.00  0.00           C  
ATOM     94  H   LEU A   6      -2.086   3.899   0.530  1.00  0.00           H  
ATOM     95  HA  LEU A   6      -0.027   3.710  -1.656  1.00  0.00           H  
ATOM     96  HB2 LEU A   6      -0.877   5.770   0.159  1.00  0.00           H  
ATOM     97  HB3 LEU A   6       0.673   5.289   0.811  1.00  0.00           H  
ATOM     98  HG  LEU A   6       1.763   6.599  -0.593  1.00  0.00           H  
ATOM     99 HD11 LEU A   6       1.834   4.646  -2.191  1.00  0.00           H  
ATOM    100 HD12 LEU A   6       0.377   5.271  -3.008  1.00  0.00           H  
ATOM    101 HD13 LEU A   6       1.883   6.217  -3.019  1.00  0.00           H  
ATOM    102 HD21 LEU A   6      -0.869   7.291  -2.108  1.00  0.00           H  
ATOM    103 HD22 LEU A   6      -0.383   8.066  -0.607  1.00  0.00           H  
ATOM    104 HD23 LEU A   6       0.635   8.255  -2.026  1.00  0.00           H  
ATOM    105  N   ALA A   7       0.377   2.376   1.338  1.00  0.00           N  
ATOM    106  CA  ALA A   7       1.190   1.446   2.168  1.00  0.00           C  
ATOM    107  C   ALA A   7       0.985  -0.015   1.647  1.00  0.00           C  
ATOM    108  O   ALA A   7       1.883  -0.859   1.668  1.00  0.00           O  
ATOM    109  CB  ALA A   7       0.752   1.568   3.645  1.00  0.00           C  
ATOM    110  H   ALA A   7      -0.633   2.438   1.492  1.00  0.00           H  
ATOM    111  HA  ALA A   7       2.266   1.703   2.052  1.00  0.00           H  
ATOM    112  HB1 ALA A   7       0.894   2.596   4.031  1.00  0.00           H  
ATOM    113  HB2 ALA A   7      -0.316   1.313   3.775  1.00  0.00           H  
ATOM    114  HB3 ALA A   7       1.339   0.907   4.306  1.00  0.00           H  
ATOM    115  N   ALA A   8      -0.243  -0.303   1.220  1.00  0.00           N  
ATOM    116  CA  ALA A   8      -0.659  -1.531   0.500  1.00  0.00           C  
ATOM    117  C   ALA A   8       0.017  -1.579  -0.913  1.00  0.00           C  
ATOM    118  O   ALA A   8       0.197  -2.651  -1.507  1.00  0.00           O  
ATOM    119  CB  ALA A   8      -2.202  -1.530   0.357  1.00  0.00           C  
ATOM    120  H   ALA A   8      -0.898   0.478   1.311  1.00  0.00           H  
ATOM    121  HA  ALA A   8      -0.328  -2.427   1.073  1.00  0.00           H  
ATOM    122  HB1 ALA A   8      -2.723  -1.554   1.324  1.00  0.00           H  
ATOM    123  HB2 ALA A   8      -2.563  -0.661  -0.213  1.00  0.00           H  
ATOM    124  HB3 ALA A   8      -2.538  -2.444  -0.203  1.00  0.00           H  
ATOM    125  N   LEU A   9       0.325  -0.410  -1.474  1.00  0.00           N  
ATOM    126  CA  LEU A   9       0.911  -0.262  -2.834  1.00  0.00           C  
ATOM    127  C   LEU A   9       2.425  -0.653  -2.795  1.00  0.00           C  
ATOM    128  O   LEU A   9       2.924  -1.475  -3.582  1.00  0.00           O  
ATOM    129  CB  LEU A   9       0.704   1.183  -3.403  1.00  0.00           C  
ATOM    130  CG  LEU A   9      -0.057   1.357  -4.742  1.00  0.00           C  
ATOM    131  CD1 LEU A   9      -1.100   2.495  -4.736  1.00  0.00           C  
ATOM    132  CD2 LEU A   9       0.927   1.620  -5.888  1.00  0.00           C  
ATOM    133  H   LEU A   9       0.443   0.346  -0.795  1.00  0.00           H  
ATOM    134  HA  LEU A   9       0.425  -0.988  -3.520  1.00  0.00           H  
ATOM    135  HB2 LEU A   9       0.195   1.779  -2.620  1.00  0.00           H  
ATOM    136  HB3 LEU A   9       1.692   1.669  -3.520  1.00  0.00           H  
ATOM    137  HG  LEU A   9      -0.569   0.399  -4.964  1.00  0.00           H  
ATOM    138 HD11 LEU A   9       1.691   0.823  -5.967  1.00  0.00           H  
ATOM    139 HD12 LEU A   9       0.415   1.685  -6.866  1.00  0.00           H  
ATOM    140 HD13 LEU A   9       1.470   2.570  -5.735  1.00  0.00           H  
ATOM    141 HD21 LEU A   9      -1.636   2.598  -5.695  1.00  0.00           H  
ATOM    142 HD22 LEU A   9      -1.884   2.358  -3.972  1.00  0.00           H  
ATOM    143 HD23 LEU A   9      -0.627   3.466  -4.501  1.00  0.00           H  
ATOM    144  N   ALA A  10       3.181  -0.022  -1.894  1.00  0.00           N  
ATOM    145  CA  ALA A  10       4.538  -0.480  -1.490  1.00  0.00           C  
ATOM    146  C   ALA A  10       4.449  -1.990  -1.078  1.00  0.00           C  
ATOM    147  O   ALA A  10       5.377  -2.786  -1.235  1.00  0.00           O  
ATOM    148  CB  ALA A  10       5.042   0.386  -0.314  1.00  0.00           C  
ATOM    149  H   ALA A  10       2.640   0.550  -1.240  1.00  0.00           H  
ATOM    150  HA  ALA A  10       5.228  -0.399  -2.357  1.00  0.00           H  
ATOM    151  HB1 ALA A  10       5.121   1.452  -0.597  1.00  0.00           H  
ATOM    152  HB2 ALA A  10       4.364   0.323   0.557  1.00  0.00           H  
ATOM    153  HB3 ALA A  10       6.048   0.078   0.022  1.00  0.00           H  
ATOM    154  N   LYS A  11       3.302  -2.349  -0.503  1.00  0.00           N  
ATOM    155  CA  LYS A  11       2.993  -3.671   0.100  1.00  0.00           C  
ATOM    156  C   LYS A  11       2.909  -4.758  -1.024  1.00  0.00           C  
ATOM    157  O   LYS A  11       3.363  -5.895  -0.888  1.00  0.00           O  
ATOM    158  CB  LYS A  11       1.689  -3.534   0.946  1.00  0.00           C  
ATOM    159  CG  LYS A  11       0.785  -4.772   1.028  1.00  0.00           C  
ATOM    160  CD  LYS A  11       1.384  -5.874   1.906  1.00  0.00           C  
ATOM    161  CE  LYS A  11       0.331  -6.308   2.919  1.00  0.00           C  
ATOM    162  NZ  LYS A  11       0.277  -5.362   4.044  1.00  0.00           N  
ATOM    163  H   LYS A  11       2.664  -1.559  -0.359  1.00  0.00           H  
ATOM    164  HA  LYS A  11       3.840  -3.945   0.766  1.00  0.00           H  
ATOM    165  HB2 LYS A  11       1.957  -3.261   1.995  1.00  0.00           H  
ATOM    166  HB3 LYS A  11       1.105  -2.656   0.580  1.00  0.00           H  
ATOM    167  HG2 LYS A  11      -0.190  -4.495   1.468  1.00  0.00           H  
ATOM    168  HG3 LYS A  11       0.564  -5.166   0.014  1.00  0.00           H  
ATOM    169  HD2 LYS A  11       1.734  -6.726   1.285  1.00  0.00           H  
ATOM    170  HD3 LYS A  11       2.280  -5.483   2.434  1.00  0.00           H  
ATOM    171  HE2 LYS A  11      -0.640  -6.337   2.391  1.00  0.00           H  
ATOM    172  HE3 LYS A  11       0.514  -7.339   3.289  1.00  0.00           H  
ATOM    173  HZ1 LYS A  11       0.271  -5.868   4.936  1.00  0.00           H  
ATOM    174  HZ2 LYS A  11       1.124  -4.779   4.062  1.00  0.00           H  
ATOM    175  N   LYS A  12       2.260  -4.371  -2.127  1.00  0.00           N  
ATOM    176  CA  LYS A  12       2.037  -5.222  -3.324  1.00  0.00           C  
ATOM    177  C   LYS A  12       3.268  -5.174  -4.290  1.00  0.00           C  
ATOM    178  O   LYS A  12       3.205  -5.646  -5.438  1.00  0.00           O  
ATOM    179  CB  LYS A  12       0.741  -4.723  -4.014  1.00  0.00           C  
ATOM    180  CG  LYS A  12      -0.499  -5.563  -3.680  1.00  0.00           C  
ATOM    181  CD  LYS A  12      -0.521  -6.864  -4.472  1.00  0.00           C  
ATOM    182  CE  LYS A  12      -1.791  -6.895  -5.320  1.00  0.00           C  
ATOM    183  NZ  LYS A  12      -2.873  -6.251  -4.565  1.00  0.00           N  
ATOM    184  H   LYS A  12       2.230  -3.351  -2.228  1.00  0.00           H  
ATOM    185  HA  LYS A  12       1.896  -6.270  -2.976  1.00  0.00           H  
ATOM    186  HB2 LYS A  12       0.539  -3.674  -3.721  1.00  0.00           H  
ATOM    187  HB3 LYS A  12       0.912  -4.693  -5.109  1.00  0.00           H  
ATOM    188  HG2 LYS A  12      -0.504  -5.834  -2.608  1.00  0.00           H  
ATOM    189  HG3 LYS A  12      -1.425  -4.978  -3.855  1.00  0.00           H  
ATOM    190  HD2 LYS A  12       0.395  -6.945  -5.092  1.00  0.00           H  
ATOM    191  HD3 LYS A  12      -0.503  -7.723  -3.770  1.00  0.00           H  
ATOM    192  HE2 LYS A  12      -1.613  -6.362  -6.276  1.00  0.00           H  
ATOM    193  HE3 LYS A  12      -2.070  -7.934  -5.592  1.00  0.00           H  
ATOM    194  HZ1 LYS A  12      -3.772  -6.684  -4.806  1.00  0.00           H  
ATOM    195  HZ2 LYS A  12      -2.749  -6.397  -3.557  1.00  0.00           H  
ATOM    196  N   ILE A  13       4.396  -4.633  -3.830  1.00  0.00           N  
ATOM    197  CA  ILE A  13       5.707  -4.714  -4.528  1.00  0.00           C  
ATOM    198  C   ILE A  13       6.337  -6.126  -4.261  1.00  0.00           C  
ATOM    199  O   ILE A  13       7.071  -6.666  -5.101  1.00  0.00           O  
ATOM    200  CB  ILE A  13       6.706  -3.589  -4.057  1.00  0.00           C  
ATOM    201  CG1 ILE A  13       6.070  -2.177  -3.940  1.00  0.00           C  
ATOM    202  CG2 ILE A  13       7.962  -3.490  -4.974  1.00  0.00           C  
ATOM    203  CD1 ILE A  13       7.060  -1.008  -4.012  1.00  0.00           C  
ATOM    204  H   ILE A  13       4.390  -4.480  -2.818  1.00  0.00           H  
ATOM    205  HA  ILE A  13       5.541  -4.623  -5.624  1.00  0.00           H  
ATOM    206  HB  ILE A  13       7.040  -3.878  -3.040  1.00  0.00           H  
ATOM    207 HG12 ILE A  13       5.243  -2.066  -4.669  1.00  0.00           H  
ATOM    208 HG13 ILE A  13       5.581  -2.072  -2.955  1.00  0.00           H  
ATOM    209 HG21 ILE A  13       8.342  -4.477  -5.288  1.00  0.00           H  
ATOM    210 HG22 ILE A  13       7.766  -2.894  -5.886  1.00  0.00           H  
ATOM    211 HG23 ILE A  13       8.831  -3.036  -4.474  1.00  0.00           H  
ATOM    212 HD11 ILE A  13       7.739  -1.014  -3.139  1.00  0.00           H  
ATOM    213 HD12 ILE A  13       7.673  -1.005  -4.925  1.00  0.00           H  
ATOM    214 HD13 ILE A  13       6.527  -0.048  -4.026  1.00  0.00           H  
ATOM    215  N   LEU A  14       6.097  -6.690  -3.079  1.00  0.00           N  
ATOM    216  CA  LEU A  14       6.335  -8.111  -2.694  1.00  0.00           C  
ATOM    217  C   LEU A  14       7.405  -8.213  -1.536  1.00  0.00           C  
ATOM    218  O   LEU A  14       7.104  -8.483  -0.369  1.00  0.00           O  
ATOM    219  CB  LEU A  14       6.717  -8.997  -3.925  1.00  0.00           C  
ATOM    220  CG  LEU A  14       6.525 -10.532  -3.824  1.00  0.00           C  
ATOM    221  CD1 LEU A  14       7.443 -11.114  -2.746  1.00  0.00           C  
ATOM    222  CD2 LEU A  14       5.076 -10.966  -3.520  1.00  0.00           C  
ATOM    223  H   LEU A  14       5.394  -6.167  -2.526  1.00  0.00           H  
ATOM    224  HA  LEU A  14       5.408  -8.529  -2.244  1.00  0.00           H  
ATOM    225  HB2 LEU A  14       6.145  -8.620  -4.798  1.00  0.00           H  
ATOM    226  HB3 LEU A  14       7.777  -8.815  -4.192  1.00  0.00           H  
ATOM    227  HG  LEU A  14       6.837 -10.979  -4.789  1.00  0.00           H  
ATOM    228 HD11 LEU A  14       8.424 -10.605  -2.742  1.00  0.00           H  
ATOM    229 HD12 LEU A  14       7.015 -10.995  -1.734  1.00  0.00           H  
ATOM    230 HD13 LEU A  14       7.635 -12.192  -2.906  1.00  0.00           H  
ATOM    231 HD21 LEU A  14       4.635 -10.342  -2.720  1.00  0.00           H  
ATOM    232 HD22 LEU A  14       4.414 -10.915  -4.400  1.00  0.00           H  
ATOM    233 HD23 LEU A  14       5.001 -12.003  -3.152  1.00  0.00           H  
HETATM  234  N   NH2 A  15       8.685  -7.982  -1.817  1.00  0.00           N  
HETATM  235  HN1 NH2 A  15       8.896  -7.707  -2.782  1.00  0.00           H  
HETATM  236  HN2 NH2 A  15       9.329  -7.945  -1.019  1.00  0.00           H  
END
