# Supplementary material for: Prediction of Anticancer Peptides with High Efficacy and Low Toxicity by Hybrid Model Based on 3D Structure of Peptides
Source: Int J Mol Sci. 2021 May 26;22(11):5630. doi: 10.3390/ijms22115630 (PMC8198792; doi:10.3390/ijms22115630)
Supplement: Supplementary file 1 [file ijms-22-05630-s001.zip › Supplement2(Datasets)/ACPs(PDB)/D1/PDB(Negative)/(198)NL_satpdb12520.pdb]

ATOM      1  N   GLY     1      -6.260 -14.772  14.030  1.00  0.00           N  
ATOM      2  H   GLY     1      -7.247 -14.583  14.128  1.00  0.00           H  
ATOM      3  CA  GLY     1      -5.808 -15.949  13.403  1.00  0.00           C  
ATOM      4  HA2 GLY     1      -6.198 -16.782  13.988  1.00  0.00           H  
ATOM      5  HA3 GLY     1      -6.218 -15.917  12.394  1.00  0.00           H  
ATOM      6  C   GLY     1      -4.300 -16.060  13.405  1.00  0.00           C  
ATOM      7  O   GLY     1      -3.691 -17.027  12.927  1.00  0.00           O  
ATOM      8  N   ILE     2      -3.625 -15.041  13.951  1.00  0.00           N  
ATOM      9  H   ILE     2      -4.143 -14.187  14.099  1.00  0.00           H  
ATOM     10  CA  ILE     2      -2.179 -14.897  13.954  1.00  0.00           C  
ATOM     11  HA  ILE     2      -1.911 -15.081  12.913  1.00  0.00           H  
ATOM     12  CB  ILE     2      -1.826 -13.480  14.277  1.00  0.00           C  
ATOM     13  HB  ILE     2      -2.228 -12.913  13.437  1.00  0.00           H  
ATOM     14  CG2 ILE     2      -2.510 -12.900  15.554  1.00  0.00           C  
ATOM     15 HG21 ILE     2      -2.209 -11.853  15.521  1.00  0.00           H  
ATOM     16 HG22 ILE     2      -3.578 -12.852  15.345  1.00  0.00           H  
ATOM     17 HG23 ILE     2      -2.266 -13.423  16.478  1.00  0.00           H  
ATOM     18  CG1 ILE     2      -0.308 -13.132  14.289  1.00  0.00           C  
ATOM     19 HG12 ILE     2      -0.086 -12.093  14.534  1.00  0.00           H  
ATOM     20 HG13 ILE     2       0.382 -13.740  14.874  1.00  0.00           H  
ATOM     21  CD1 ILE     2       0.232 -13.193  12.810  1.00  0.00           C  
ATOM     22 HD11 ILE     2       1.306 -13.033  12.723  1.00  0.00           H  
ATOM     23 HD12 ILE     2       0.109 -14.241  12.537  1.00  0.00           H  
ATOM     24 HD13 ILE     2      -0.339 -12.593  12.103  1.00  0.00           H  
ATOM     25  C   ILE     2      -1.389 -15.974  14.784  1.00  0.00           C  
ATOM     26  O   ILE     2      -0.295 -16.269  14.491  1.00  0.00           O  
ATOM     27  N   PHE     3      -2.012 -16.438  15.884  1.00  0.00           N  
ATOM     28  H   PHE     3      -2.990 -16.218  16.006  1.00  0.00           H  
ATOM     29  CA  PHE     3      -1.380 -17.397  16.818  1.00  0.00           C  
ATOM     30  HA  PHE     3      -0.309 -17.307  17.003  1.00  0.00           H  
ATOM     31  CB  PHE     3      -2.079 -17.381  18.193  1.00  0.00           C  
ATOM     32  HB2 PHE     3      -1.527 -17.910  18.970  1.00  0.00           H  
ATOM     33  HB3 PHE     3      -1.983 -16.393  18.642  1.00  0.00           H  
ATOM     34  CG  PHE     3      -3.538 -17.949  18.325  1.00  0.00           C  
ATOM     35  CD1 PHE     3      -3.771 -19.346  18.397  1.00  0.00           C  
ATOM     36  HD1 PHE     3      -2.950 -20.046  18.443  1.00  0.00           H  
ATOM     37  CE1 PHE     3      -5.084 -19.801  18.565  1.00  0.00           C  
ATOM     38  HE1 PHE     3      -5.329 -20.847  18.676  1.00  0.00           H  
ATOM     39  CZ  PHE     3      -6.173 -18.886  18.428  1.00  0.00           C  
ATOM     40  HZ  PHE     3      -7.186 -19.220  18.594  1.00  0.00           H  
ATOM     41  CE2 PHE     3      -5.902 -17.569  18.073  1.00  0.00           C  
ATOM     42  HE2 PHE     3      -6.697 -16.865  17.875  1.00  0.00           H  
ATOM     43  CD2 PHE     3      -4.593 -17.108  18.048  1.00  0.00           C  
ATOM     44  HD2 PHE     3      -4.457 -16.067  17.797  1.00  0.00           H  
ATOM     45  C   PHE     3      -1.430 -18.828  16.242  1.00  0.00           C  
ATOM     46  O   PHE     3      -0.658 -19.669  16.538  1.00  0.00           O  
ATOM     47  N   LEU     4      -2.226 -19.139  15.216  1.00  0.00           N  
ATOM     48  H   LEU     4      -2.822 -18.373  14.935  1.00  0.00           H  
ATOM     49  CA  LEU     4      -2.543 -20.488  14.707  1.00  0.00           C  
ATOM     50  HA  LEU     4      -2.154 -21.192  15.442  1.00  0.00           H  
ATOM     51  CB  LEU     4      -4.140 -20.413  14.498  1.00  0.00           C  
ATOM     52  HB2 LEU     4      -4.581 -19.876  15.338  1.00  0.00           H  
ATOM     53  HB3 LEU     4      -4.409 -19.853  13.603  1.00  0.00           H  
ATOM     54  CG  LEU     4      -4.675 -21.888  14.464  1.00  0.00           C  
ATOM     55  HG  LEU     4      -4.073 -22.488  13.781  1.00  0.00           H  
ATOM     56  CD1 LEU     4      -4.543 -22.594  15.858  1.00  0.00           C  
ATOM     57 HD11 LEU     4      -5.067 -21.954  16.567  1.00  0.00           H  
ATOM     58 HD12 LEU     4      -4.940 -23.609  15.880  1.00  0.00           H  
ATOM     59 HD13 LEU     4      -3.493 -22.554  16.148  1.00  0.00           H  
ATOM     60  CD2 LEU     4      -6.125 -22.076  14.021  1.00  0.00           C  
ATOM     61 HD21 LEU     4      -6.374 -23.069  13.644  1.00  0.00           H  
ATOM     62 HD22 LEU     4      -6.758 -21.720  14.833  1.00  0.00           H  
ATOM     63 HD23 LEU     4      -6.253 -21.342  13.225  1.00  0.00           H  
ATOM     64  C   LEU     4      -1.877 -20.806  13.338  1.00  0.00           C  
ATOM     65  O   LEU     4      -2.424 -20.763  12.240  1.00  0.00           O  
ATOM     66  N   LYS     5      -0.563 -20.993  13.417  1.00  0.00           N  
ATOM     67  H   LYS     5      -0.181 -20.967  14.352  1.00  0.00           H  
ATOM     68  CA  LYS     5       0.298 -21.594  12.300  1.00  0.00           C  
ATOM     69  HA  LYS     5       0.032 -21.051  11.394  1.00  0.00           H  
ATOM     70  CB  LYS     5       1.803 -21.332  12.578  1.00  0.00           C  
ATOM     71  HB2 LYS     5       2.052 -21.349  13.639  1.00  0.00           H  
ATOM     72  HB3 LYS     5       2.544 -21.927  12.043  1.00  0.00           H  
ATOM     73  CG  LYS     5       2.208 -19.964  12.087  1.00  0.00           C  
ATOM     74  HG2 LYS     5       3.294 -19.969  12.175  1.00  0.00           H  
ATOM     75  HG3 LYS     5       1.989 -19.815  11.029  1.00  0.00           H  
ATOM     76  CD  LYS     5       1.619 -18.742  12.904  1.00  0.00           C  
ATOM     77  HD2 LYS     5       2.185 -17.831  12.708  1.00  0.00           H  
ATOM     78  HD3 LYS     5       0.604 -18.561  12.551  1.00  0.00           H  
ATOM     79  CE  LYS     5       1.697 -18.886  14.394  1.00  0.00           C  
ATOM     80  HE2 LYS     5       0.839 -19.276  14.942  1.00  0.00           H  
ATOM     81  HE3 LYS     5       2.477 -19.597  14.664  1.00  0.00           H  
ATOM     82  NZ  LYS     5       1.982 -17.544  15.048  1.00  0.00           N  
ATOM     83  HZ1 LYS     5       1.935 -17.703  16.044  1.00  0.00           H  
ATOM     84  HZ2 LYS     5       2.915 -17.262  14.782  1.00  0.00           H  
ATOM     85  HZ3 LYS     5       1.316 -16.849  14.743  1.00  0.00           H  
ATOM     86  C   LYS     5      -0.014 -23.073  11.939  1.00  0.00           C  
ATOM     87  O   LYS     5       0.903 -23.940  11.937  1.00  0.00           O  
ATOM     88  N   VAL     6      -1.339 -23.357  11.708  1.00  0.00           N  
ATOM     89  H   VAL     6      -1.848 -22.493  11.587  1.00  0.00           H  
ATOM     90  CA  VAL     6      -1.983 -24.656  11.344  1.00  0.00           C  
ATOM     91  HA  VAL     6      -2.951 -24.522  10.861  1.00  0.00           H  
ATOM     92  CB  VAL     6      -1.152 -25.518  10.376  1.00  0.00           C  
ATOM     93  HB  VAL     6      -0.170 -25.710  10.809  1.00  0.00           H  
ATOM     94  CG1 VAL     6      -1.623 -26.933  10.122  1.00  0.00           C  
ATOM     95 HG11 VAL     6      -2.590 -26.934   9.621  1.00  0.00           H  
ATOM     96 HG12 VAL     6      -0.975 -27.583   9.534  1.00  0.00           H  
ATOM     97 HG13 VAL     6      -1.762 -27.346  11.121  1.00  0.00           H  
ATOM     98  CG2 VAL     6      -0.888 -24.752   9.072  1.00  0.00           C  
ATOM     99 HG21 VAL     6      -0.216 -25.349   8.455  1.00  0.00           H  
ATOM    100 HG22 VAL     6      -1.801 -24.739   8.478  1.00  0.00           H  
ATOM    101 HG23 VAL     6      -0.591 -23.716   9.231  1.00  0.00           H  
ATOM    102  C   VAL     6      -2.207 -25.372  12.672  1.00  0.00           C  
ATOM    103  O   VAL     6      -3.276 -25.515  13.159  1.00  0.00           O  
ATOM    104  N   LEU     7      -1.062 -25.699  13.290  1.00  0.00           N  
ATOM    105  H   LEU     7      -0.244 -25.302  12.851  1.00  0.00           H  
ATOM    106  CA  LEU     7      -1.071 -26.227  14.672  1.00  0.00           C  
ATOM    107  HA  LEU     7      -2.013 -26.739  14.870  1.00  0.00           H  
ATOM    108  CB  LEU     7       0.169 -27.131  14.667  1.00  0.00           C  
ATOM    109  HB2 LEU     7      -0.015 -27.895  13.912  1.00  0.00           H  
ATOM    110  HB3 LEU     7       1.077 -26.638  14.319  1.00  0.00           H  
ATOM    111  CG  LEU     7       0.614 -27.811  15.958  1.00  0.00           C  
ATOM    112  HG  LEU     7       0.921 -27.019  16.641  1.00  0.00           H  
ATOM    113  CD1 LEU     7      -0.615 -28.634  16.511  1.00  0.00           C  
ATOM    114 HD11 LEU     7      -1.448 -28.027  16.865  1.00  0.00           H  
ATOM    115 HD12 LEU     7      -1.036 -29.288  15.748  1.00  0.00           H  
ATOM    116 HD13 LEU     7      -0.235 -29.318  17.270  1.00  0.00           H  
ATOM    117  CD2 LEU     7       1.854 -28.633  15.689  1.00  0.00           C  
ATOM    118 HD21 LEU     7       2.691 -28.017  15.360  1.00  0.00           H  
ATOM    119 HD22 LEU     7       2.265 -29.077  16.596  1.00  0.00           H  
ATOM    120 HD23 LEU     7       1.656 -29.414  14.955  1.00  0.00           H  
ATOM    121  C   LEU     7      -0.844 -25.069  15.615  1.00  0.00           C  
ATOM    122  O   LEU     7      -0.184 -24.060  15.282  1.00  0.00           O  
ATOM    123  N   GLY     8      -1.284 -25.161  16.871  1.00  0.00           N  
ATOM    124  H   GLY     8      -1.659 -26.023  17.241  1.00  0.00           H  
ATOM    125  CA  GLY     8      -1.295 -24.086  17.832  1.00  0.00           C  
ATOM    126  HA2 GLY     8      -1.605 -23.158  17.353  1.00  0.00           H  
ATOM    127  HA3 GLY     8      -2.013 -24.421  18.581  1.00  0.00           H  
ATOM    128  C   GLY     8       0.060 -23.776  18.477  1.00  0.00           C  
ATOM    129  O   GLY     8       0.236 -23.972  19.688  1.00  0.00           O  
ATOM    130  N   VAL     9       0.969 -23.323  17.689  1.00  0.00           N  
ATOM    131  H   VAL     9       0.771 -23.349  16.698  1.00  0.00           H  
ATOM    132  CA  VAL     9       2.403 -23.103  18.086  1.00  0.00           C  
ATOM    133  HA  VAL     9       2.460 -22.889  19.153  1.00  0.00           H  
ATOM    134  CB  VAL     9       3.196 -24.436  17.943  1.00  0.00           C  
ATOM    135  HB  VAL     9       2.660 -25.261  18.413  1.00  0.00           H  
ATOM    136  CG1 VAL     9       3.245 -24.868  16.455  1.00  0.00           C  
ATOM    137 HG11 VAL     9       2.222 -25.027  16.113  1.00  0.00           H  
ATOM    138 HG12 VAL     9       3.810 -24.079  15.959  1.00  0.00           H  
ATOM    139 HG13 VAL     9       3.878 -25.750  16.366  1.00  0.00           H  
ATOM    140  CG2 VAL     9       4.633 -24.307  18.478  1.00  0.00           C  
ATOM    141 HG21 VAL     9       5.240 -25.212  18.495  1.00  0.00           H  
ATOM    142 HG22 VAL     9       5.300 -23.658  17.910  1.00  0.00           H  
ATOM    143 HG23 VAL     9       4.535 -24.032  19.528  1.00  0.00           H  
ATOM    144  C   VAL     9       2.990 -21.872  17.383  1.00  0.00           C  
ATOM    145  O   VAL     9       2.628 -21.349  16.365  1.00  0.00           O  
ATOM    146  N   GLY    10       3.981 -21.334  18.149  1.00  0.00           N  
ATOM    147  H   GLY    10       4.167 -21.787  19.033  1.00  0.00           H  
ATOM    148  CA  GLY    10       4.634 -20.088  17.894  1.00  0.00           C  
ATOM    149  HA2 GLY    10       3.880 -19.302  17.954  1.00  0.00           H  
ATOM    150  HA3 GLY    10       5.428 -20.009  18.637  1.00  0.00           H  
ATOM    151  C   GLY    10       5.333 -20.028  16.591  1.00  0.00           C  
ATOM    152  O   GLY    10       4.820 -19.466  15.583  1.00  0.00           O  
ATOM    153  N   LYS    11       6.578 -20.644  16.526  1.00  0.00           N  
ATOM    154  H   LYS    11       7.000 -21.030  17.359  1.00  0.00           H  
ATOM    155  CA  LYS    11       7.398 -20.839  15.297  1.00  0.00           C  
ATOM    156  HA  LYS    11       6.857 -20.316  14.508  1.00  0.00           H  
ATOM    157  CB  LYS    11       8.864 -20.226  15.497  1.00  0.00           C  
ATOM    158  HB2 LYS    11       9.333 -20.561  16.422  1.00  0.00           H  
ATOM    159  HB3 LYS    11       9.434 -20.680  14.687  1.00  0.00           H  
ATOM    160  CG  LYS    11       8.810 -18.694  15.254  1.00  0.00           C  
ATOM    161  HG2 LYS    11       8.619 -18.454  14.209  1.00  0.00           H  
ATOM    162  HG3 LYS    11       8.024 -18.238  15.856  1.00  0.00           H  
ATOM    163  CD  LYS    11      10.058 -17.926  15.675  1.00  0.00           C  
ATOM    164  HD2 LYS    11       9.997 -16.852  15.499  1.00  0.00           H  
ATOM    165  HD3 LYS    11      10.273 -18.180  16.713  1.00  0.00           H  
ATOM    166  CE  LYS    11      11.411 -18.236  15.015  1.00  0.00           C  
ATOM    167  HE2 LYS    11      12.184 -17.715  15.580  1.00  0.00           H  
ATOM    168  HE3 LYS    11      11.544 -19.303  15.194  1.00  0.00           H  
ATOM    169  NZ  LYS    11      11.388 -17.997  13.599  1.00  0.00           N  
ATOM    170  HZ1 LYS    11      10.810 -18.691  13.146  1.00  0.00           H  
ATOM    171  HZ2 LYS    11      11.050 -17.050  13.499  1.00  0.00           H  
ATOM    172  HZ3 LYS    11      12.283 -18.021  13.132  1.00  0.00           H  
ATOM    173  C   LYS    11       7.440 -22.270  14.757  1.00  0.00           C  
ATOM    174  O   LYS    11       8.428 -22.992  14.930  1.00  0.00           O  
ATOM    175  N   LYS    12       6.369 -22.752  14.066  1.00  0.00           N  
ATOM    176  H   LYS    12       5.651 -22.102  13.778  1.00  0.00           H  
ATOM    177  CA  LYS    12       6.226 -24.050  13.499  1.00  0.00           C  
ATOM    178  HA  LYS    12       6.435 -24.700  14.348  1.00  0.00           H  
ATOM    179  CB  LYS    12       4.835 -24.378  12.977  1.00  0.00           C  
ATOM    180  HB2 LYS    12       4.107 -24.238  13.777  1.00  0.00           H  
ATOM    181  HB3 LYS    12       4.575 -23.691  12.171  1.00  0.00           H  
ATOM    182  CG  LYS    12       4.670 -25.795  12.398  1.00  0.00           C  
ATOM    183  HG2 LYS    12       5.629 -26.102  11.978  1.00  0.00           H  
ATOM    184  HG3 LYS    12       4.586 -26.524  13.204  1.00  0.00           H  
ATOM    185  CD  LYS    12       3.618 -25.865  11.239  1.00  0.00           C  
ATOM    186  HD2 LYS    12       3.602 -26.903  10.909  1.00  0.00           H  
ATOM    187  HD3 LYS    12       2.659 -25.545  11.647  1.00  0.00           H  
ATOM    188  CE  LYS    12       3.954 -24.983  10.044  1.00  0.00           C  
ATOM    189  HE2 LYS    12       3.060 -25.060   9.425  1.00  0.00           H  
ATOM    190  HE3 LYS    12       3.989 -23.939  10.355  1.00  0.00           H  
ATOM    191  NZ  LYS    12       5.245 -25.319   9.458  1.00  0.00           N  
ATOM    192  HZ1 LYS    12       5.400 -24.668   8.702  1.00  0.00           H  
ATOM    193  HZ2 LYS    12       5.904 -24.912  10.105  1.00  0.00           H  
ATOM    194  HZ3 LYS    12       5.346 -26.287   9.187  1.00  0.00           H  
ATOM    195  C   LYS    12       7.260 -24.290  12.372  1.00  0.00           C  
ATOM    196  O   LYS    12       6.956 -23.969  11.149  1.00  0.00           O  
ATOM    197  N   VAL    13       8.374 -24.869  12.775  1.00  0.00           N  
ATOM    198  H   VAL    13       8.564 -24.726  13.757  1.00  0.00           H  
ATOM    199  CA  VAL    13       9.637 -25.082  12.043  1.00  0.00           C  
ATOM    200  HA  VAL    13      10.084 -24.092  11.963  1.00  0.00           H  
ATOM    201  CB  VAL    13      10.615 -26.020  12.699  1.00  0.00           C  
ATOM    202  HB  VAL    13      10.079 -26.890  13.081  1.00  0.00           H  
ATOM    203  CG1 VAL    13      11.895 -26.384  11.897  1.00  0.00           C  
ATOM    204 HG11 VAL    13      12.507 -26.994  12.562  1.00  0.00           H  
ATOM    205 HG12 VAL    13      11.579 -26.904  10.993  1.00  0.00           H  
ATOM    206 HG13 VAL    13      12.516 -25.509  11.706  1.00  0.00           H  
ATOM    207  CG2 VAL    13      11.206 -25.263  13.943  1.00  0.00           C  
ATOM    208 HG21 VAL    13      11.681 -24.328  13.646  1.00  0.00           H  
ATOM    209 HG22 VAL    13      10.309 -24.991  14.500  1.00  0.00           H  
ATOM    210 HG23 VAL    13      11.934 -25.797  14.553  1.00  0.00           H  
ATOM    211  C   VAL    13       9.332 -25.555  10.604  1.00  0.00           C  
ATOM    212  O   VAL    13       8.466 -26.394  10.412  1.00  0.00           O  
ATOM    213  N   LEU    14       9.941 -24.832   9.680  1.00  0.00           N  
ATOM    214  H   LEU    14      10.460 -24.006   9.939  1.00  0.00           H  
ATOM    215  CA  LEU    14       9.654 -24.814   8.231  1.00  0.00           C  
ATOM    216  HA  LEU    14      10.125 -25.688   7.780  1.00  0.00           H  
ATOM    217  CB  LEU    14       8.175 -24.789   7.830  1.00  0.00           C  
ATOM    218  HB2 LEU    14       7.729 -25.744   8.109  1.00  0.00           H  
ATOM    219  HB3 LEU    14       7.749 -24.025   8.481  1.00  0.00           H  
ATOM    220  CG  LEU    14       7.865 -24.700   6.353  1.00  0.00           C  
ATOM    221  HG  LEU    14       8.339 -23.837   5.885  1.00  0.00           H  
ATOM    222  CD1 LEU    14       8.183 -26.022   5.624  1.00  0.00           C  
ATOM    223 HD11 LEU    14       8.036 -26.903   6.249  1.00  0.00           H  
ATOM    224 HD12 LEU    14       7.566 -26.139   4.733  1.00  0.00           H  
ATOM    225 HD13 LEU    14       9.206 -26.054   5.247  1.00  0.00           H  
ATOM    226  CD2 LEU    14       6.277 -24.650   6.350  1.00  0.00           C  
ATOM    227 HD21 LEU    14       5.875 -23.834   6.951  1.00  0.00           H  
ATOM    228 HD22 LEU    14       6.017 -24.408   5.320  1.00  0.00           H  
ATOM    229 HD23 LEU    14       5.765 -25.590   6.557  1.00  0.00           H  
ATOM    230  C   LEU    14      10.519 -23.708   7.583  1.00  0.00           C  
ATOM    231  O   LEU    14      10.510 -22.607   8.112  1.00  0.00           O  
ATOM    232  N   CYS    15      11.111 -23.934   6.397  1.00  0.00           N  
ATOM    233  H   CYS    15      11.194 -24.911   6.156  1.00  0.00           H  
ATOM    234  CA  CYS    15      11.931 -23.015   5.619  1.00  0.00           C  
ATOM    235  HA  CYS    15      12.709 -22.554   6.228  1.00  0.00           H  
ATOM    236  CB  CYS    15      12.491 -23.889   4.474  1.00  0.00           C  
ATOM    237  HB2 CYS    15      11.649 -24.260   3.890  1.00  0.00           H  
ATOM    238  HB3 CYS    15      13.181 -23.314   3.856  1.00  0.00           H  
ATOM    239  SG  CYS    15      13.280 -25.434   5.012  1.00  0.00           S  
ATOM    240  HG  CYS    15      13.106 -26.182   3.918  1.00  0.00           H  
ATOM    241  C   CYS    15      10.995 -21.864   5.152  1.00  0.00           C  
ATOM    242  O   CYS    15       9.911 -22.017   4.572  1.00  0.00           O  
ATOM    243  N   GLY    16      11.410 -20.634   5.380  1.00  0.00           N  
ATOM    244  H   GLY    16      12.349 -20.584   5.750  1.00  0.00           H  
ATOM    245  CA  GLY    16      10.639 -19.423   5.131  1.00  0.00           C  
ATOM    246  HA2 GLY    16      11.278 -18.551   5.263  1.00  0.00           H  
ATOM    247  HA3 GLY    16      10.320 -19.490   4.090  1.00  0.00           H  
ATOM    248  C   GLY    16       9.450 -19.378   6.081  1.00  0.00           C  
ATOM    249  O   GLY    16       9.479 -18.866   7.217  1.00  0.00           O  
ATOM    250  N   VAL    17       8.364 -19.867   5.530  1.00  0.00           N  
ATOM    251  H   VAL    17       8.513 -20.358   4.660  1.00  0.00           H  
ATOM    252  CA  VAL    17       6.964 -19.583   6.002  1.00  0.00           C  
ATOM    253  HA  VAL    17       7.084 -18.543   6.304  1.00  0.00           H  
ATOM    254  CB  VAL    17       5.998 -19.693   4.790  1.00  0.00           C  
ATOM    255  HB  VAL    17       6.519 -19.163   3.992  1.00  0.00           H  
ATOM    256  CG1 VAL    17       5.941 -21.083   4.133  1.00  0.00           C  
ATOM    257 HG11 VAL    17       5.771 -21.866   4.872  1.00  0.00           H  
ATOM    258 HG12 VAL    17       5.214 -21.105   3.321  1.00  0.00           H  
ATOM    259 HG13 VAL    17       6.939 -21.176   3.704  1.00  0.00           H  
ATOM    260  CG2 VAL    17       4.508 -19.264   5.000  1.00  0.00           C  
ATOM    261 HG21 VAL    17       3.903 -19.349   4.097  1.00  0.00           H  
ATOM    262 HG22 VAL    17       4.027 -19.910   5.735  1.00  0.00           H  
ATOM    263 HG23 VAL    17       4.486 -18.275   5.457  1.00  0.00           H  
ATOM    264  C   VAL    17       6.549 -20.361   7.230  1.00  0.00           C  
ATOM    265  O   VAL    17       6.829 -21.563   7.232  1.00  0.00           O  
ATOM    266  N   SER    18       5.986 -19.664   8.208  1.00  0.00           N  
ATOM    267  H   SER    18       5.904 -18.662   8.115  1.00  0.00           H  
ATOM    268  CA  SER    18       5.436 -20.212   9.411  1.00  0.00           C  
ATOM    269  HA  SER    18       5.076 -19.358   9.984  1.00  0.00           H  
ATOM    270  CB  SER    18       4.196 -21.097   9.147  1.00  0.00           C  
ATOM    271  HB2 SER    18       3.609 -21.247  10.053  1.00  0.00           H  
ATOM    272  HB3 SER    18       3.478 -20.623   8.478  1.00  0.00           H  
ATOM    273  OG  SER    18       4.609 -22.269   8.532  1.00  0.00           O  
ATOM    274  HG  SER    18       5.451 -22.130   8.092  1.00  0.00           H  
ATOM    275  C   SER    18       6.376 -20.827  10.420  1.00  0.00           C  
ATOM    276  O   SER    18       5.943 -21.111  11.570  1.00  0.00           O  
ATOM    277  N   GLY    19       7.654 -20.963  10.063  1.00  0.00           N  
ATOM    278  H   GLY    19       7.958 -20.784   9.116  1.00  0.00           H  
ATOM    279  CA  GLY    19       8.749 -21.438  10.889  1.00  0.00           C  
ATOM    280  HA2 GLY    19       8.478 -21.874  11.850  1.00  0.00           H  
ATOM    281  HA3 GLY    19       9.205 -22.268  10.349  1.00  0.00           H  
ATOM    282  C   GLY    19       9.868 -20.409  10.982  1.00  0.00           C  
ATOM    283  O   GLY    19      10.181 -19.953  12.052  1.00  0.00           O  
ATOM    284  N   LEU    20      10.599 -20.126   9.931  1.00  0.00           N  
ATOM    285  H   LEU    20      10.324 -20.501   9.034  1.00  0.00           H  
ATOM    286  CA  LEU    20      11.818 -19.293   9.871  1.00  0.00           C  
ATOM    287  HA  LEU    20      12.524 -19.486  10.679  1.00  0.00           H  
ATOM    288  CB  LEU    20      12.579 -19.637   8.564  1.00  0.00           C  
ATOM    289  HB2 LEU    20      12.634 -20.723   8.488  1.00  0.00           H  
ATOM    290  HB3 LEU    20      12.195 -19.037   7.739  1.00  0.00           H  
ATOM    291  CG  LEU    20      14.055 -19.240   8.709  1.00  0.00           C  
ATOM    292  HG  LEU    20      14.166 -18.287   9.227  1.00  0.00           H  
ATOM    293  CD1 LEU    20      14.890 -20.320   9.488  1.00  0.00           C  
ATOM    294 HD11 LEU    20      14.526 -20.424  10.510  1.00  0.00           H  
ATOM    295 HD12 LEU    20      15.037 -21.337   9.126  1.00  0.00           H  
ATOM    296 HD13 LEU    20      15.954 -20.093   9.553  1.00  0.00           H  
ATOM    297  CD2 LEU    20      14.770 -19.224   7.313  1.00  0.00           C  
ATOM    298 HD21 LEU    20      14.948 -20.285   7.144  1.00  0.00           H  
ATOM    299 HD22 LEU    20      14.237 -18.789   6.468  1.00  0.00           H  
ATOM    300 HD23 LEU    20      15.786 -18.831   7.347  1.00  0.00           H  
ATOM    301  C   LEU    20      11.440 -17.773  10.112  1.00  0.00           C  
ATOM    302  O   LEU    20      12.118 -17.024  10.852  1.00  0.00           O  
ATOM    303  N   CYS    21      10.350 -17.293   9.471  1.00  0.00           N  
ATOM    304  H   CYS    21       9.839 -18.031   9.008  1.00  0.00           H  
ATOM    305  CA  CYS    21       9.777 -15.922   9.642  1.00  0.00           C  
ATOM    306  HA  CYS    21      10.398 -15.337   8.964  1.00  0.00           H  
ATOM    307  CB  CYS    21       8.405 -15.983   9.068  1.00  0.00           C  
ATOM    308  HB2 CYS    21       7.817 -15.073   9.188  1.00  0.00           H  
ATOM    309  HB3 CYS    21       8.408 -16.244   8.009  1.00  0.00           H  
ATOM    310  SG  CYS    21       7.539 -17.224  10.096  1.00  0.00           S  
ATOM    311  HG  CYS    21       7.546 -16.430  11.170  1.00  0.00           H  
ATOM    312  C   CYS    21       9.813 -15.240  11.054  1.00  0.00           C  
ATOM    313  O   CYS    21       9.523 -15.892  12.045  1.00  0.00           O  
TER   
END   
