# Supplementary material for: Prediction of Anticancer Peptides with High Efficacy and Low Toxicity by Hybrid Model Based on 3D Structure of Peptides
Source: Int J Mol Sci. 2021 May 26;22(11):5630. doi: 10.3390/ijms22115630 (PMC8198792; doi:10.3390/ijms22115630)
Supplement: Supplementary file 1 [file ijms-22-05630-s001.zip › Supplement2(Datasets)/ACPs(PDB)/D1/PDB(Negative)/(199)NL_satpdb12536.pdb]

EXPDTA    THEORETICAL MODEL, MODELLER 9.13 2015/09/21 00:33:12
REMARK   6 MODELLER OBJECTIVE FUNCTION:      1037.3442
REMARK   6 MODELLER BEST TEMPLATE % SEQ ID:  51.515
ATOM      1  N   GLY     1       1.511  -0.462  23.042  1.00 57.78           N
ATOM      2  CA  GLY     1       2.479  -0.678  24.140  1.00 57.78           C
ATOM      3  C   GLY     1       3.589   0.304  24.014  1.00 57.78           C
ATOM      4  O   GLY     1       3.456   1.467  24.386  1.00 57.78           O
ATOM      5  N   LEU     2       4.724  -0.150  23.458  1.00294.75           N
ATOM      6  CA  LEU     2       5.818   0.748  23.289  1.00294.75           C
ATOM      7  CB  LEU     2       7.088   0.064  22.757  1.00294.75           C
ATOM      8  CG  LEU     2       7.660  -0.987  23.726  1.00294.75           C
ATOM      9  CD1 LEU     2       6.669  -2.139  23.954  1.00294.75           C
ATOM     10  CD2 LEU     2       9.042  -1.475  23.264  1.00294.75           C
ATOM     11  C   LEU     2       5.343   1.712  22.267  1.00294.75           C
ATOM     12  O   LEU     2       4.310   1.480  21.640  1.00294.75           O
ATOM     13  N   MET     3       6.038   2.851  22.111  1.00219.95           N
ATOM     14  CA  MET     3       5.584   3.760  21.108  1.00219.95           C
ATOM     15  CB  MET     3       6.457   5.020  20.994  1.00219.95           C
ATOM     16  CG  MET     3       5.939   6.032  19.969  1.00219.95           C
ATOM     17  SD  MET     3       4.426   6.914  20.459  1.00219.95           S
ATOM     18  CE  MET     3       3.330   5.477  20.287  1.00219.95           C
ATOM     19  C   MET     3       5.707   2.994  19.841  1.00219.95           C
ATOM     20  O   MET     3       4.809   3.025  19.001  1.00219.95           O
ATOM     21  N   ASP     4       6.856   2.295  19.715  1.00245.64           N
ATOM     22  CA  ASP     4       7.215   1.392  18.660  1.00245.64           C
ATOM     23  CB  ASP     4       6.795  -0.091  18.855  1.00245.64           C
ATOM     24  CG  ASP     4       5.287  -0.316  18.784  1.00245.64           C
ATOM     25  OD1 ASP     4       4.510   0.528  19.302  1.00245.64           O
ATOM     26  OD2 ASP     4       4.890  -1.360  18.197  1.00245.64           O
ATOM     27  C   ASP     4       6.692   1.920  17.376  1.00245.64           C
ATOM     28  O   ASP     4       5.983   1.236  16.645  1.00245.64           O
ATOM     29  N   SER     5       7.024   3.186  17.075  1.00109.20           N
ATOM     30  CA  SER     5       6.500   3.764  15.880  1.00109.20           C
ATOM     31  CB  SER     5       6.989   5.204  15.664  1.00109.20           C
ATOM     32  OG  SER     5       8.406   5.226  15.576  1.00109.20           O
ATOM     33  C   SER     5       6.971   2.939  14.737  1.00109.20           C
ATOM     34  O   SER     5       6.171   2.450  13.939  1.00109.20           O
ATOM     35  N   LEU     6       8.294   2.723  14.658  1.00 81.87           N
ATOM     36  CA  LEU     6       8.834   1.994  13.556  1.00 81.87           C
ATOM     37  CB  LEU     6      10.368   1.876  13.625  1.00 81.87           C
ATOM     38  CG  LEU     6      11.104   3.227  13.595  1.00 81.87           C
ATOM     39  CD1 LEU     6      12.628   3.033  13.665  1.00 81.87           C
ATOM     40  CD2 LEU     6      10.675   4.076  12.389  1.00 81.87           C
ATOM     41  C   LEU     6       8.292   0.607  13.598  1.00 81.87           C
ATOM     42  O   LEU     6       7.805   0.096  12.597  1.00 81.87           O
ATOM     43  N   LYS     7       8.304  -0.036  14.774  1.00143.44           N
ATOM     44  CA  LYS     7       7.902  -1.407  14.775  1.00143.44           C
ATOM     45  CB  LYS     7       7.984  -2.101  16.136  1.00143.44           C
ATOM     46  CG  LYS     7       7.537  -3.555  16.005  1.00143.44           C
ATOM     47  CD  LYS     7       7.580  -4.346  17.302  1.00143.44           C
ATOM     48  CE  LYS     7       6.199  -4.478  17.940  1.00143.44           C
ATOM     49  NZ  LYS     7       6.206  -5.559  18.947  1.00143.44           N
ATOM     50  C   LYS     7       6.483  -1.548  14.345  1.00143.44           C
ATOM     51  O   LYS     7       6.163  -2.447  13.569  1.00143.44           O
ATOM     52  N   GLY     8       5.580  -0.677  14.829  1.00 58.70           N
ATOM     53  CA  GLY     8       4.216  -0.942  14.492  1.00 58.70           C
ATOM     54  C   GLY     8       3.992  -0.865  13.012  1.00 58.70           C
ATOM     55  O   GLY     8       3.498  -1.820  12.414  1.00 58.70           O
ATOM     56  N   LEU     9       4.320   0.279  12.384  1.00126.09           N
ATOM     57  CA  LEU     9       4.081   0.422  10.972  1.00126.09           C
ATOM     58  CB  LEU     9       4.042   1.890  10.514  1.00126.09           C
ATOM     59  CG  LEU     9       2.851   2.683  11.089  1.00126.09           C
ATOM     60  CD1 LEU     9       2.959   2.848  12.613  1.00126.09           C
ATOM     61  CD2 LEU     9       2.658   4.014  10.347  1.00126.09           C
ATOM     62  C   LEU     9       5.091  -0.280  10.112  1.00126.09           C
ATOM     63  O   LEU     9       4.737  -1.053   9.225  1.00126.09           O
ATOM     64  N   ALA    10       6.383  -0.047  10.404  1.00 91.60           N
ATOM     65  CA  ALA    10       7.502  -0.407   9.573  1.00 91.60           C
ATOM     66  CB  ALA    10       8.843   0.163  10.066  1.00 91.60           C
ATOM     67  C   ALA    10       7.689  -1.874   9.374  1.00 91.60           C
ATOM     68  O   ALA    10       8.122  -2.279   8.297  1.00 91.60           O
ATOM     69  N   ALA    11       7.392  -2.710  10.382  1.00 52.28           N
ATOM     70  CA  ALA    11       7.740  -4.099  10.257  1.00 52.28           C
ATOM     71  CB  ALA    11       7.301  -4.929  11.476  1.00 52.28           C
ATOM     72  C   ALA    11       7.095  -4.692   9.038  1.00 52.28           C
ATOM     73  O   ALA    11       7.747  -5.406   8.278  1.00 52.28           O
ATOM     74  N   THR    12       5.800  -4.407   8.816  1.00 73.05           N
ATOM     75  CA  THR    12       5.073  -4.931   7.692  1.00 73.05           C
ATOM     76  CB  THR    12       3.597  -4.703   7.818  1.00 73.05           C
ATOM     77  OG1 THR    12       3.099  -5.333   8.987  1.00 73.05           O
ATOM     78  CG2 THR    12       2.903  -5.266   6.565  1.00 73.05           C
ATOM     79  C   THR    12       5.486  -4.289   6.406  1.00 73.05           C
ATOM     80  O   THR    12       5.599  -4.947   5.372  1.00 73.05           O
ATOM     81  N   ALA    13       5.720  -2.969   6.430  1.00 98.52           N
ATOM     82  CA  ALA    13       5.869  -2.310   5.173  1.00 98.52           C
ATOM     83  CB  ALA    13       6.043  -0.789   5.324  1.00 98.52           C
ATOM     84  C   ALA    13       7.035  -2.826   4.400  1.00 98.52           C
ATOM     85  O   ALA    13       6.859  -3.271   3.269  1.00 98.52           O
ATOM     86  N   GLY    14       8.254  -2.812   4.980  1.00266.86           N
ATOM     87  CA  GLY    14       9.425  -3.233   4.256  1.00266.86           C
ATOM     88  C   GLY    14       9.629  -2.240   3.156  1.00266.86           C
ATOM     89  O   GLY    14      10.380  -2.476   2.211  1.00266.86           O
ATOM     90  N   LYS    15       8.911  -1.101   3.259  1.00422.65           N
ATOM     91  CA  LYS    15       8.788  -0.039   2.301  1.00422.65           C
ATOM     92  CB  LYS    15      10.123   0.651   1.943  1.00422.65           C
ATOM     93  CG  LYS    15      11.052  -0.110   0.998  1.00422.65           C
ATOM     94  CD  LYS    15      10.604  -0.047  -0.462  1.00422.65           C
ATOM     95  CE  LYS    15      11.591  -0.681  -1.441  1.00422.65           C
ATOM     96  NZ  LYS    15      11.089  -0.527  -2.824  1.00422.65           N
ATOM     97  C   LYS    15       8.107  -0.617   1.093  1.00422.65           C
ATOM     98  O   LYS    15       7.917   0.048   0.076  1.00422.65           O
ATOM     99  N   THR    16       7.667  -1.886   1.212  1.00209.87           N
ATOM    100  CA  THR    16       6.992  -2.584   0.172  1.00209.87           C
ATOM    101  CB  THR    16       6.826  -4.070   0.358  1.00209.87           C
ATOM    102  OG1 THR    16       6.684  -4.683  -0.915  1.00209.87           O
ATOM    103  CG2 THR    16       5.531  -4.342   1.144  1.00209.87           C
ATOM    104  C   THR    16       5.625  -2.017   0.095  1.00209.87           C
ATOM    105  O   THR    16       5.015  -1.992  -0.967  1.00209.87           O
ATOM    106  N   VAL    17       5.100  -1.554   1.241  1.00121.45           N
ATOM    107  CA  VAL    17       3.744  -1.095   1.251  1.00121.45           C
ATOM    108  CB  VAL    17       3.312  -0.628   2.618  1.00121.45           C
ATOM    109  CG1 VAL    17       4.108   0.626   3.018  1.00121.45           C
ATOM    110  CG2 VAL    17       1.789  -0.434   2.611  1.00121.45           C
ATOM    111  C   VAL    17       3.609   0.018   0.261  1.00121.45           C
ATOM    112  O   VAL    17       2.661   0.062  -0.519  1.00121.45           O
ATOM    113  N   LEU    18       4.585   0.935   0.253  1.00221.62           N
ATOM    114  CA  LEU    18       4.576   2.049  -0.650  1.00221.62           C
ATOM    115  CB  LEU    18       5.746   3.009  -0.382  1.00221.62           C
ATOM    116  CG  LEU    18       5.721   3.621   1.033  1.00221.62           C
ATOM    117  CD1 LEU    18       6.908   4.573   1.253  1.00221.62           C
ATOM    118  CD2 LEU    18       4.364   4.276   1.330  1.00221.62           C
ATOM    119  C   LEU    18       4.743   1.497  -2.017  1.00221.62           C
ATOM    120  O   LEU    18       4.256   2.059  -2.996  1.00221.62           O
ATOM    121  N   GLN    19       5.484   0.385  -2.117  1.00389.01           N
ATOM    122  CA  GLN    19       5.754  -0.150  -3.410  1.00389.01           C
ATOM    123  CB  GLN    19       6.549  -1.460  -3.292  1.00389.01           C
ATOM    124  CG  GLN    19       6.639  -2.273  -4.584  1.00389.01           C
ATOM    125  CD  GLN    19       7.693  -1.640  -5.477  1.00389.01           C
ATOM    126  OE1 GLN    19       7.997  -2.155  -6.551  1.00389.01           O
ATOM    127  NE2 GLN    19       8.270  -0.496  -5.023  1.00389.01           N
ATOM    128  C   GLN    19       4.482  -0.515  -4.064  1.00389.01           C
ATOM    129  O   GLN    19       4.149  -0.061  -5.158  1.00389.01           O
ATOM    130  N   GLY    20       3.767  -1.372  -3.344  1.00146.05           N
ATOM    131  CA  GLY    20       2.595  -2.045  -3.758  1.00146.05           C
ATOM    132  C   GLY    20       1.292  -1.344  -3.750  1.00146.05           C
ATOM    133  O   GLY    20       0.493  -1.660  -4.626  1.00146.05           O
ATOM    134  N   LEU    21       1.083  -0.304  -2.910  1.00139.24           N
ATOM    135  CA  LEU    21      -0.215  -0.089  -2.306  1.00139.24           C
ATOM    136  CB  LEU    21      -0.445   1.368  -1.872  1.00139.24           C
ATOM    137  CG  LEU    21       0.373   1.780  -0.636  1.00139.24           C
ATOM    138  CD1 LEU    21       0.106   3.243  -0.247  1.00139.24           C
ATOM    139  CD2 LEU    21       0.120   0.812   0.527  1.00139.24           C
ATOM    140  C   LEU    21      -1.404  -0.489  -3.122  1.00139.24           C
ATOM    141  O   LEU    21      -2.084  -1.432  -2.722  1.00139.24           O
ATOM    142  N   LEU    22      -1.686   0.111  -4.283  1.00212.42           N
ATOM    143  CA  LEU    22      -2.883  -0.352  -4.922  1.00212.42           C
ATOM    144  CB  LEU    22      -3.221   0.447  -6.197  1.00212.42           C
ATOM    145  CG  LEU    22      -3.347   1.972  -5.992  1.00212.42           C
ATOM    146  CD1 LEU    22      -4.497   2.324  -5.035  1.00212.42           C
ATOM    147  CD2 LEU    22      -2.000   2.597  -5.594  1.00212.42           C
ATOM    148  C   LEU    22      -2.710  -1.769  -5.362  1.00212.42           C
ATOM    149  O   LEU    22      -3.475  -2.653  -4.982  1.00212.42           O
ATOM    150  N   LYS    23      -1.648  -2.017  -6.148  1.00177.98           N
ATOM    151  CA  LYS    23      -1.466  -3.308  -6.717  1.00177.98           C
ATOM    152  CB  LYS    23      -0.289  -3.378  -7.706  1.00177.98           C
ATOM    153  CG  LYS    23      -0.526  -2.588  -8.997  1.00177.98           C
ATOM    154  CD  LYS    23       0.714  -2.473  -9.886  1.00177.98           C
ATOM    155  CE  LYS    23       1.044  -3.768 -10.633  1.00177.98           C
ATOM    156  NZ  LYS    23       2.253  -3.588 -11.468  1.00177.98           N
ATOM    157  C   LYS    23      -1.213  -4.331  -5.672  1.00177.98           C
ATOM    158  O   LYS    23      -1.999  -5.257  -5.551  1.00177.98           O
ATOM    159  N   THR    24      -0.162  -4.177  -4.843  1.00209.15           N
ATOM    160  CA  THR    24       0.162  -5.244  -3.935  1.00209.15           C
ATOM    161  CB  THR    24       1.441  -5.102  -3.153  1.00209.15           C
ATOM    162  OG1 THR    24       1.366  -4.011  -2.251  1.00209.15           O
ATOM    163  CG2 THR    24       2.630  -4.964  -4.116  1.00209.15           C
ATOM    164  C   THR    24      -0.910  -5.404  -2.930  1.00209.15           C
ATOM    165  O   THR    24      -1.287  -6.527  -2.612  1.00209.15           O
ATOM    166  N   ALA    25      -1.435  -4.293  -2.385  1.00293.19           N
ATOM    167  CA  ALA    25      -2.522  -4.450  -1.471  1.00293.19           C
ATOM    168  CB  ALA    25      -2.971  -3.151  -0.778  1.00293.19           C
ATOM    169  C   ALA    25      -3.607  -4.896  -2.370  1.00293.19           C
ATOM    170  O   ALA    25      -3.486  -4.750  -3.575  1.00293.19           O
ATOM    171  N   SER    26      -4.654  -5.541  -1.848  1.00302.41           N
ATOM    172  CA  SER    26      -5.680  -6.014  -2.729  1.00302.41           C
ATOM    173  CB  SER    26      -6.170  -5.050  -3.837  1.00302.41           C
ATOM    174  OG  SER    26      -7.186  -5.675  -4.606  1.00302.41           O
ATOM    175  C   SER    26      -5.187  -7.292  -3.331  1.00302.41           C
ATOM    176  O   SER    26      -5.730  -8.359  -3.066  1.00302.41           O
ATOM    177  N   CYS    27      -4.122  -7.215  -4.151  1.00200.02           N
ATOM    178  CA  CYS    27      -3.501  -8.335  -4.804  1.00200.02           C
ATOM    179  CB  CYS    27      -2.354  -7.923  -5.735  1.00200.02           C
ATOM    180  SG  CYS    27      -1.485  -9.233  -6.626  1.00200.02           S
ATOM    181  C   CYS    27      -2.913  -9.223  -3.754  1.00200.02           C
ATOM    182  O   CYS    27      -2.604 -10.382  -4.007  1.00200.02           O
ATOM    183  N   LYS    28      -2.741  -8.686  -2.537  1.00123.37           N
ATOM    184  CA  LYS    28      -2.039  -9.316  -1.454  1.00123.37           C
ATOM    185  CB  LYS    28      -1.932  -8.450  -0.188  1.00123.37           C
ATOM    186  CG  LYS    28      -1.073  -9.124   0.884  1.00123.37           C
ATOM    187  CD  LYS    28      -0.595  -8.181   1.985  1.00123.37           C
ATOM    188  CE  LYS    28       0.324  -8.860   3.002  1.00123.37           C
ATOM    189  NZ  LYS    28       0.931  -7.846   3.887  1.00123.37           N
ATOM    190  C   LYS    28      -2.654 -10.610  -1.046  1.00123.37           C
ATOM    191  O   LYS    28      -1.998 -11.402  -0.371  1.00123.37           O
ATOM    192  N   LEU    29      -3.925 -10.853  -1.399  1.00114.43           N
ATOM    193  CA  LEU    29      -4.604 -12.037  -0.944  1.00114.43           C
ATOM    194  CB  LEU    29      -5.932 -12.159  -1.687  1.00114.43           C
ATOM    195  CG  LEU    29      -6.737 -10.849  -1.619  1.00114.43           C
ATOM    196  CD1 LEU    29      -8.001 -10.926  -2.479  1.00114.43           C
ATOM    197  CD2 LEU    29      -7.018 -10.432  -0.169  1.00114.43           C
ATOM    198  C   LEU    29      -3.787 -13.239  -1.325  1.00114.43           C
ATOM    199  O   LEU    29      -3.401 -14.033  -0.468  1.00114.43           O
ATOM    200  N   GLU    30      -3.502 -13.394  -2.630  1.00186.24           N
ATOM    201  CA  GLU    30      -2.662 -14.445  -3.123  1.00186.24           C
ATOM    202  CB  GLU    30      -2.779 -14.636  -4.646  1.00186.24           C
ATOM    203  CG  GLU    30      -2.458 -13.387  -5.465  1.00186.24           C
ATOM    204  CD  GLU    30      -2.913 -13.651  -6.893  1.00186.24           C
ATOM    205  OE1 GLU    30      -2.481 -14.682  -7.473  1.00186.24           O
ATOM    206  OE2 GLU    30      -3.711 -12.829  -7.417  1.00186.24           O
ATOM    207  C   GLU    30      -1.254 -14.092  -2.763  1.00186.24           C
ATOM    208  O   GLU    30      -0.409 -14.963  -2.553  1.00186.24           O
ATOM    209  N   LYS    31      -0.985 -12.776  -2.666  1.00177.24           N
ATOM    210  CA  LYS    31       0.329 -12.277  -2.403  1.00177.24           C
ATOM    211  CB  LYS    31       0.985 -12.862  -1.144  1.00177.24           C
ATOM    212  CG  LYS    31       2.274 -12.139  -0.750  1.00177.24           C
ATOM    213  CD  LYS    31       2.051 -10.717  -0.226  1.00177.24           C
ATOM    214  CE  LYS    31       1.730  -9.686  -1.312  1.00177.24           C
ATOM    215  NZ  LYS    31       1.488  -8.366  -0.688  1.00177.24           N
ATOM    216  C   LYS    31       1.155 -12.636  -3.582  1.00177.24           C
ATOM    217  O   LYS    31       2.363 -12.855  -3.484  1.00177.24           O
ATOM    218  N   THR    32       0.487 -12.723  -4.744  1.00101.24           N
ATOM    219  CA  THR    32       1.209 -12.987  -5.942  1.00101.24           C
ATOM    220  CB  THR    32       0.334 -13.228  -7.138  1.00101.24           C
ATOM    221  OG1 THR    32       1.132 -13.520  -8.274  1.00101.24           O
ATOM    222  CG2 THR    32      -0.525 -11.989  -7.403  1.00101.24           C
ATOM    223  C   THR    32       2.048 -11.785  -6.184  1.00101.24           C
ATOM    224  O   THR    32       3.211 -11.878  -6.563  1.00101.24           O
ATOM    225  N   CYS    33       1.474 -10.599  -5.937  1.00 84.18           N
ATOM    226  CA  CYS    33       2.216  -9.402  -6.154  1.00 84.18           C
ATOM    227  CB  CYS    33       1.320  -8.155  -6.107  1.00 84.18           C
ATOM    228  SG  CYS    33       0.081  -8.218  -7.440  1.00 84.18           S
ATOM    229  C   CYS    33       3.297  -9.320  -5.081  1.00 84.18           C
ATOM    230  O   CYS    33       3.024  -9.725  -3.919  1.00 84.18           O
ATOM    231  OXT CYS    33       4.423  -8.866  -5.419  1.00 84.18           O
TER     232      CYS    33
END
