# Supplementary material for: Prediction of Anticancer Peptides with High Efficacy and Low Toxicity by Hybrid Model Based on 3D Structure of Peptides
Source: Int J Mol Sci. 2021 May 26;22(11):5630. doi: 10.3390/ijms22115630 (PMC8198792; doi:10.3390/ijms22115630)
Supplement: Supplementary file 1 [file ijms-22-05630-s001.zip › Supplement2(Datasets)/ACPs(PDB)/D1/PDB(Negative)/(2)NL_satpdb10030.pdb]

ATOM      1  N   GLY     1       7.373  -8.978   1.624  1.00  0.00           N  
ATOM      2  H   GLY     1       7.530  -8.049   1.260  1.00  0.00           H  
ATOM      3  CA  GLY     1       7.726  -9.334   3.029  1.00  0.00           C  
ATOM      4  HA2 GLY     1       8.417  -8.601   3.446  1.00  0.00           H  
ATOM      5  HA3 GLY     1       6.812  -9.378   3.621  1.00  0.00           H  
ATOM      6  C   GLY     1       8.361 -10.732   3.053  1.00  0.00           C  
ATOM      7  O   GLY     1       8.521 -11.299   4.195  1.00  0.00           O  
ATOM      8  N   ILE     2       8.704 -11.363   1.928  1.00  0.00           N  
ATOM      9  H   ILE     2       8.629 -10.871   1.049  1.00  0.00           H  
ATOM     10  CA  ILE     2       9.528 -12.615   1.898  1.00  0.00           C  
ATOM     11  HA  ILE     2       9.974 -12.813   2.873  1.00  0.00           H  
ATOM     12  CB  ILE     2       8.684 -13.904   1.455  1.00  0.00           C  
ATOM     13  HB  ILE     2       7.732 -14.061   1.963  1.00  0.00           H  
ATOM     14  CG2 ILE     2       8.211 -13.666  -0.060  1.00  0.00           C  
ATOM     15 HG21 ILE     2       9.048 -13.608  -0.755  1.00  0.00           H  
ATOM     16 HG22 ILE     2       7.591 -14.507  -0.370  1.00  0.00           H  
ATOM     17 HG23 ILE     2       7.553 -12.810  -0.208  1.00  0.00           H  
ATOM     18  CG1 ILE     2       9.544 -15.219   1.582  1.00  0.00           C  
ATOM     19 HG12 ILE     2      10.444 -15.142   0.971  1.00  0.00           H  
ATOM     20 HG13 ILE     2       9.919 -15.372   2.593  1.00  0.00           H  
ATOM     21  CD1 ILE     2       8.690 -16.453   1.144  1.00  0.00           C  
ATOM     22 HD11 ILE     2       7.655 -16.442   1.484  1.00  0.00           H  
ATOM     23 HD12 ILE     2       8.718 -16.649   0.072  1.00  0.00           H  
ATOM     24 HD13 ILE     2       9.128 -17.356   1.569  1.00  0.00           H  
ATOM     25  C   ILE     2      10.879 -12.145   1.199  1.00  0.00           C  
ATOM     26  O   ILE     2      10.990 -11.075   0.554  1.00  0.00           O  
ATOM     27  N   TRP     3      11.875 -12.965   1.147  1.00  0.00           N  
ATOM     28  H   TRP     3      11.852 -13.851   1.630  1.00  0.00           H  
ATOM     29  CA  TRP     3      13.194 -12.655   0.735  1.00  0.00           C  
ATOM     30  HA  TRP     3      13.518 -11.747   1.243  1.00  0.00           H  
ATOM     31  CB  TRP     3      14.133 -13.851   1.076  1.00  0.00           C  
ATOM     32  HB2 TRP     3      15.158 -13.484   1.032  1.00  0.00           H  
ATOM     33  HB3 TRP     3      13.913 -14.218   2.078  1.00  0.00           H  
ATOM     34  CG  TRP     3      14.221 -14.957   0.007  1.00  0.00           C  
ATOM     35  CD1 TRP     3      13.420 -16.066  -0.116  1.00  0.00           C  
ATOM     36  HD1 TRP     3      12.615 -16.372   0.536  1.00  0.00           H  
ATOM     37  NE1 TRP     3      13.701 -16.719  -1.302  1.00  0.00           N  
ATOM     38  HE1 TRP     3      13.418 -17.680  -1.431  1.00  0.00           H  
ATOM     39  CE2 TRP     3      14.751 -16.164  -1.979  1.00  0.00           C  
ATOM     40  CZ2 TRP     3      15.412 -16.480  -3.202  1.00  0.00           C  
ATOM     41  HZ2 TRP     3      15.097 -17.345  -3.767  1.00  0.00           H  
ATOM     42  CH2 TRP     3      16.462 -15.606  -3.616  1.00  0.00           C  
ATOM     43  HH2 TRP     3      17.101 -15.837  -4.455  1.00  0.00           H  
ATOM     44  CZ3 TRP     3      16.860 -14.543  -2.795  1.00  0.00           C  
ATOM     45  HZ3 TRP     3      17.731 -14.017  -3.157  1.00  0.00           H  
ATOM     46  CE3 TRP     3      16.245 -14.282  -1.536  1.00  0.00           C  
ATOM     47  HE3 TRP     3      16.632 -13.526  -0.869  1.00  0.00           H  
ATOM     48  CD2 TRP     3      15.120 -15.040  -1.162  1.00  0.00           C  
ATOM     49  C   TRP     3      13.377 -12.271  -0.759  1.00  0.00           C  
ATOM     50  O   TRP     3      14.229 -11.414  -1.086  1.00  0.00           O  
ATOM     51  N   ASP     4      12.479 -12.719  -1.672  1.00  0.00           N  
ATOM     52  H   ASP     4      11.889 -13.434  -1.271  1.00  0.00           H  
ATOM     53  CA  ASP     4      12.209 -12.398  -3.109  1.00  0.00           C  
ATOM     54  HA  ASP     4      12.933 -12.812  -3.811  1.00  0.00           H  
ATOM     55  CB  ASP     4      10.902 -13.044  -3.524  1.00  0.00           C  
ATOM     56  HB2 ASP     4      10.966 -14.086  -3.210  1.00  0.00           H  
ATOM     57  HB3 ASP     4      10.022 -12.610  -3.050  1.00  0.00           H  
ATOM     58  CG  ASP     4      10.650 -12.888  -5.048  1.00  0.00           C  
ATOM     59  OD1 ASP     4      11.021 -13.778  -5.845  1.00  0.00           O  
ATOM     60  OD2 ASP     4      10.117 -11.864  -5.432  1.00  0.00           O  
ATOM     61  C   ASP     4      12.036 -10.918  -3.195  1.00  0.00           C  
ATOM     62  O   ASP     4      12.492 -10.426  -4.280  1.00  0.00           O  
ATOM     63  N   THR     5      11.838 -10.102  -2.131  1.00  0.00           N  
ATOM     64  H   THR     5      11.540 -10.586  -1.296  1.00  0.00           H  
ATOM     65  CA  THR     5      11.905  -8.601  -2.128  1.00  0.00           C  
ATOM     66  HA  THR     5      11.070  -8.049  -2.560  1.00  0.00           H  
ATOM     67  CB  THR     5      11.846  -8.266  -0.621  1.00  0.00           C  
ATOM     68  HB  THR     5      12.632  -8.759  -0.048  1.00  0.00           H  
ATOM     69  CG2 THR     5      11.946  -6.714  -0.327  1.00  0.00           C  
ATOM     70 HG21 THR     5      11.383  -6.234  -1.128  1.00  0.00           H  
ATOM     71 HG22 THR     5      11.471  -6.525   0.636  1.00  0.00           H  
ATOM     72 HG23 THR     5      12.999  -6.433  -0.330  1.00  0.00           H  
ATOM     73  OG1 THR     5      10.551  -8.539  -0.155  1.00  0.00           O  
ATOM     74  HG1 THR     5      10.621  -9.413   0.236  1.00  0.00           H  
ATOM     75  C   THR     5      13.282  -8.117  -2.696  1.00  0.00           C  
ATOM     76  O   THR     5      13.319  -7.247  -3.548  1.00  0.00           O  
ATOM     77  N   ILE     6      14.414  -8.681  -2.199  1.00  0.00           N  
ATOM     78  H   ILE     6      14.306  -9.464  -1.571  1.00  0.00           H  
ATOM     79  CA  ILE     6      15.719  -8.285  -2.776  1.00  0.00           C  
ATOM     80  HA  ILE     6      15.882  -7.211  -2.682  1.00  0.00           H  
ATOM     81  CB  ILE     6      16.792  -9.069  -2.036  1.00  0.00           C  
ATOM     82  HB  ILE     6      16.591 -10.138  -2.109  1.00  0.00           H  
ATOM     83  CG2 ILE     6      18.180  -8.862  -2.639  1.00  0.00           C  
ATOM     84 HG21 ILE     6      18.354  -9.546  -3.470  1.00  0.00           H  
ATOM     85 HG22 ILE     6      18.356  -7.849  -2.998  1.00  0.00           H  
ATOM     86 HG23 ILE     6      18.968  -9.070  -1.914  1.00  0.00           H  
ATOM     87  CG1 ILE     6      16.714  -8.766  -0.504  1.00  0.00           C  
ATOM     88 HG12 ILE     6      17.028  -7.764  -0.209  1.00  0.00           H  
ATOM     89 HG13 ILE     6      15.698  -9.075  -0.260  1.00  0.00           H  
ATOM     90  CD1 ILE     6      17.600  -9.616   0.421  1.00  0.00           C  
ATOM     91 HD11 ILE     6      17.207  -9.568   1.437  1.00  0.00           H  
ATOM     92 HD12 ILE     6      17.450 -10.679   0.232  1.00  0.00           H  
ATOM     93 HD13 ILE     6      18.643  -9.321   0.316  1.00  0.00           H  
ATOM     94  C   ILE     6      15.858  -8.641  -4.227  1.00  0.00           C  
ATOM     95  O   ILE     6      16.101  -7.768  -5.084  1.00  0.00           O  
ATOM     96  N   LYS     7      15.630  -9.908  -4.611  1.00  0.00           N  
ATOM     97  H   LYS     7      15.200 -10.541  -3.953  1.00  0.00           H  
ATOM     98  CA  LYS     7      15.712 -10.490  -5.930  1.00  0.00           C  
ATOM     99  HA  LYS     7      16.763 -10.478  -6.221  1.00  0.00           H  
ATOM    100  CB  LYS     7      15.305 -11.937  -5.845  1.00  0.00           C  
ATOM    101  HB2 LYS     7      15.919 -12.394  -5.069  1.00  0.00           H  
ATOM    102  HB3 LYS     7      14.286 -12.044  -5.474  1.00  0.00           H  
ATOM    103  CG  LYS     7      15.515 -12.752  -7.178  1.00  0.00           C  
ATOM    104  HG2 LYS     7      16.075 -12.133  -7.879  1.00  0.00           H  
ATOM    105  HG3 LYS     7      16.176 -13.576  -6.911  1.00  0.00           H  
ATOM    106  CD  LYS     7      14.213 -13.238  -7.692  1.00  0.00           C  
ATOM    107  HD2 LYS     7      14.469 -14.002  -8.426  1.00  0.00           H  
ATOM    108  HD3 LYS     7      13.756 -13.732  -6.835  1.00  0.00           H  
ATOM    109  CE  LYS     7      13.250 -12.318  -8.437  1.00  0.00           C  
ATOM    110  HE2 LYS     7      13.086 -11.425  -7.833  1.00  0.00           H  
ATOM    111  HE3 LYS     7      13.560 -12.118  -9.462  1.00  0.00           H  
ATOM    112  NZ  LYS     7      11.920 -12.935  -8.420  1.00  0.00           N  
ATOM    113  HZ1 LYS     7      11.907 -13.730  -9.044  1.00  0.00           H  
ATOM    114  HZ2 LYS     7      11.692 -13.242  -7.485  1.00  0.00           H  
ATOM    115  HZ3 LYS     7      11.260 -12.233  -8.721  1.00  0.00           H  
ATOM    116  C   LYS     7      14.869  -9.709  -6.968  1.00  0.00           C  
ATOM    117  O   LYS     7      15.326  -9.487  -8.148  1.00  0.00           O  
ATOM    118  N   SER     8      13.679  -9.320  -6.530  1.00  0.00           N  
ATOM    119  H   SER     8      13.425  -9.509  -5.571  1.00  0.00           H  
ATOM    120  CA  SER     8      12.660  -8.582  -7.364  1.00  0.00           C  
ATOM    121  HA  SER     8      12.727  -8.907  -8.402  1.00  0.00           H  
ATOM    122  CB  SER     8      11.314  -9.096  -6.858  1.00  0.00           C  
ATOM    123  HB2 SER     8      11.198  -8.971  -5.782  1.00  0.00           H  
ATOM    124  HB3 SER     8      10.548  -8.413  -7.228  1.00  0.00           H  
ATOM    125  OG  SER     8      10.981 -10.429  -7.287  1.00  0.00           O  
ATOM    126  HG  SER     8      10.671 -11.027  -6.604  1.00  0.00           H  
ATOM    127  C   SER     8      12.762  -7.080  -7.149  1.00  0.00           C  
ATOM    128  O   SER     8      13.530  -6.402  -7.864  1.00  0.00           O  
ATOM    129  N   MET     9      12.101  -6.547  -6.148  1.00  0.00           N  
ATOM    130  H   MET     9      11.403  -7.131  -5.710  1.00  0.00           H  
ATOM    131  CA  MET     9      12.008  -5.069  -5.931  1.00  0.00           C  
ATOM    132  HA  MET     9      11.695  -4.618  -6.873  1.00  0.00           H  
ATOM    133  CB  MET     9      10.934  -4.769  -4.917  1.00  0.00           C  
ATOM    134  HB2 MET     9      11.325  -5.096  -3.953  1.00  0.00           H  
ATOM    135  HB3 MET     9      10.744  -3.697  -4.972  1.00  0.00           H  
ATOM    136  CG  MET     9       9.479  -5.235  -5.115  1.00  0.00           C  
ATOM    137  HG2 MET     9       8.735  -4.601  -4.632  1.00  0.00           H  
ATOM    138  HG3 MET     9       9.306  -5.282  -6.190  1.00  0.00           H  
ATOM    139  SD  MET     9       9.161  -6.917  -4.520  1.00  0.00           S  
ATOM    140  CE  MET     9       7.409  -7.053  -4.979  1.00  0.00           C  
ATOM    141  HE1 MET     9       7.032  -8.001  -4.596  1.00  0.00           H  
ATOM    142  HE2 MET     9       6.729  -6.247  -4.704  1.00  0.00           H  
ATOM    143  HE3 MET     9       7.445  -7.123  -6.066  1.00  0.00           H  
ATOM    144  C   MET     9      13.285  -4.303  -5.668  1.00  0.00           C  
ATOM    145  O   MET     9      13.468  -3.223  -6.237  1.00  0.00           O  
ATOM    146  N   GLY    10      14.256  -4.863  -4.957  1.00  0.00           N  
ATOM    147  H   GLY    10      14.126  -5.802  -4.606  1.00  0.00           H  
ATOM    148  CA  GLY    10      15.571  -4.283  -4.763  1.00  0.00           C  
ATOM    149  HA2 GLY    10      15.315  -3.297  -4.373  1.00  0.00           H  
ATOM    150  HA3 GLY    10      16.192  -4.798  -4.030  1.00  0.00           H  
ATOM    151  C   GLY    10      16.343  -4.168  -6.099  1.00  0.00           C  
ATOM    152  O   GLY    10      16.964  -3.133  -6.312  1.00  0.00           O  
ATOM    153  N   LYS    11      16.340  -5.240  -6.950  1.00  0.00           N  
ATOM    154  H   LYS    11      15.792  -6.017  -6.611  1.00  0.00           H  
ATOM    155  CA  LYS    11      17.008  -5.116  -8.263  1.00  0.00           C  
ATOM    156  HA  LYS    11      17.820  -4.417  -8.063  1.00  0.00           H  
ATOM    157  CB  LYS    11      17.731  -6.437  -8.580  1.00  0.00           C  
ATOM    158  HB2 LYS    11      18.228  -6.869  -7.711  1.00  0.00           H  
ATOM    159  HB3 LYS    11      16.975  -7.133  -8.943  1.00  0.00           H  
ATOM    160  CG  LYS    11      18.831  -6.222  -9.594  1.00  0.00           C  
ATOM    161  HG2 LYS    11      19.250  -5.251  -9.329  1.00  0.00           H  
ATOM    162  HG3 LYS    11      19.541  -7.009  -9.340  1.00  0.00           H  
ATOM    163  CD  LYS    11      18.367  -6.444 -11.058  1.00  0.00           C  
ATOM    164  HD2 LYS    11      18.253  -7.522 -11.167  1.00  0.00           H  
ATOM    165  HD3 LYS    11      17.416  -5.965 -11.290  1.00  0.00           H  
ATOM    166  CE  LYS    11      19.448  -5.958 -12.048  1.00  0.00           C  
ATOM    167  HE2 LYS    11      20.403  -6.454 -11.876  1.00  0.00           H  
ATOM    168  HE3 LYS    11      19.278  -6.362 -13.046  1.00  0.00           H  
ATOM    169  NZ  LYS    11      19.510  -4.477 -12.059  1.00  0.00           N  
ATOM    170  HZ1 LYS    11      19.903  -4.034 -12.877  1.00  0.00           H  
ATOM    171  HZ2 LYS    11      18.704  -3.937 -11.779  1.00  0.00           H  
ATOM    172  HZ3 LYS    11      20.068  -4.153 -11.282  1.00  0.00           H  
ATOM    173  C   LYS    11      16.153  -4.414  -9.392  1.00  0.00           C  
ATOM    174  O   LYS    11      16.753  -3.891 -10.329  1.00  0.00           O  
ATOM    175  N   VAL    12      14.842  -4.422  -9.254  1.00  0.00           N  
ATOM    176  H   VAL    12      14.402  -4.965  -8.524  1.00  0.00           H  
ATOM    177  CA  VAL    12      13.942  -3.551 -10.097  1.00  0.00           C  
ATOM    178  HA  VAL    12      14.212  -3.716 -11.140  1.00  0.00           H  
ATOM    179  CB  VAL    12      12.408  -3.783  -9.857  1.00  0.00           C  
ATOM    180  HB  VAL    12      12.243  -4.041  -8.811  1.00  0.00           H  
ATOM    181  CG1 VAL    12      11.510  -2.576 -10.171  1.00  0.00           C  
ATOM    182 HG11 VAL    12      11.700  -1.763  -9.471  1.00  0.00           H  
ATOM    183 HG12 VAL    12      11.722  -2.260 -11.193  1.00  0.00           H  
ATOM    184 HG13 VAL    12      10.464  -2.877 -10.107  1.00  0.00           H  
ATOM    185  CG2 VAL    12      11.949  -4.923 -10.757  1.00  0.00           C  
ATOM    186 HG21 VAL    12      12.090  -4.813 -11.833  1.00  0.00           H  
ATOM    187 HG22 VAL    12      12.439  -5.844 -10.441  1.00  0.00           H  
ATOM    188 HG23 VAL    12      10.869  -4.968 -10.619  1.00  0.00           H  
ATOM    189  C   VAL    12      14.276  -2.117  -9.902  1.00  0.00           C  
ATOM    190  O   VAL    12      14.377  -1.375 -10.904  1.00  0.00           O  
ATOM    191  N   PHE    13      14.360  -1.672  -8.639  1.00  0.00           N  
ATOM    192  H   PHE    13      14.157  -2.374  -7.941  1.00  0.00           H  
ATOM    193  CA  PHE    13      14.561  -0.330  -8.160  1.00  0.00           C  
ATOM    194  HA  PHE    13      13.793   0.341  -8.545  1.00  0.00           H  
ATOM    195  CB  PHE    13      14.485  -0.331  -6.628  1.00  0.00           C  
ATOM    196  HB2 PHE    13      14.962  -1.237  -6.255  1.00  0.00           H  
ATOM    197  HB3 PHE    13      15.013   0.568  -6.310  1.00  0.00           H  
ATOM    198  CG  PHE    13      13.095  -0.427  -5.994  1.00  0.00           C  
ATOM    199  CD1 PHE    13      11.951  -0.252  -6.767  1.00  0.00           C  
ATOM    200  HD1 PHE    13      12.058  -0.036  -7.820  1.00  0.00           H  
ATOM    201  CE1 PHE    13      10.682  -0.438  -6.190  1.00  0.00           C  
ATOM    202  HE1 PHE    13       9.781  -0.373  -6.781  1.00  0.00           H  
ATOM    203  CZ  PHE    13      10.548  -0.697  -4.799  1.00  0.00           C  
ATOM    204  HZ  PHE    13       9.557  -0.837  -4.394  1.00  0.00           H  
ATOM    205  CE2 PHE    13      11.684  -0.945  -3.982  1.00  0.00           C  
ATOM    206  HE2 PHE    13      11.535  -1.280  -2.966  1.00  0.00           H  
ATOM    207  CD2 PHE    13      12.946  -0.739  -4.615  1.00  0.00           C  
ATOM    208  HD2 PHE    13      13.843  -0.746  -4.012  1.00  0.00           H  
ATOM    209  C   PHE    13      15.989   0.085  -8.647  1.00  0.00           C  
ATOM    210  O   PHE    13      16.231   1.166  -9.219  1.00  0.00           O  
ATOM    211  N   ALA    14      16.942  -0.801  -8.454  1.00  0.00           N  
ATOM    212  H   ALA    14      16.785  -1.535  -7.778  1.00  0.00           H  
ATOM    213  CA  ALA    14      18.354  -0.655  -9.001  1.00  0.00           C  
ATOM    214  HA  ALA    14      18.537   0.418  -9.067  1.00  0.00           H  
ATOM    215  CB  ALA    14      19.342  -1.230  -7.982  1.00  0.00           C  
ATOM    216  HB1 ALA    14      19.123  -2.248  -7.660  1.00  0.00           H  
ATOM    217  HB2 ALA    14      20.302  -1.372  -8.478  1.00  0.00           H  
ATOM    218  HB3 ALA    14      19.390  -0.611  -7.086  1.00  0.00           H  
ATOM    219  C   ALA    14      18.427  -1.226 -10.387  1.00  0.00           C  
ATOM    220  O   ALA    14      19.265  -2.061 -10.678  1.00  0.00           O  
ATOM    221  N   GLY    15      17.515  -0.811 -11.318  1.00  0.00           N  
ATOM    222  H   GLY    15      16.749  -0.264 -10.951  1.00  0.00           H  
ATOM    223  CA  GLY    15      17.265  -1.451 -12.633  1.00  0.00           C  
ATOM    224  HA2 GLY    15      17.219  -2.533 -12.506  1.00  0.00           H  
ATOM    225  HA3 GLY    15      16.314  -1.076 -13.010  1.00  0.00           H  
ATOM    226  C   GLY    15      18.317  -1.142 -13.750  1.00  0.00           C  
ATOM    227  O   GLY    15      18.050  -1.452 -14.924  1.00  0.00           O  
ATOM    228  N   LYS    16      19.443  -0.485 -13.431  1.00  0.00           N  
ATOM    229  H   LYS    16      19.644  -0.357 -12.449  1.00  0.00           H  
ATOM    230  CA  LYS    16      20.622  -0.430 -14.293  1.00  0.00           C  
ATOM    231  HA  LYS    16      20.411   0.254 -15.115  1.00  0.00           H  
ATOM    232  CB  LYS    16      21.757   0.216 -13.487  1.00  0.00           C  
ATOM    233  HB2 LYS    16      21.552   1.250 -13.212  1.00  0.00           H  
ATOM    234  HB3 LYS    16      21.934  -0.357 -12.577  1.00  0.00           H  
ATOM    235  CG  LYS    16      23.167   0.205 -14.173  1.00  0.00           C  
ATOM    236  HG2 LYS    16      23.884   0.776 -13.583  1.00  0.00           H  
ATOM    237  HG3 LYS    16      23.453  -0.847 -14.178  1.00  0.00           H  
ATOM    238  CD  LYS    16      23.221   0.871 -15.494  1.00  0.00           C  
ATOM    239  HD2 LYS    16      22.204   0.924 -15.884  1.00  0.00           H  
ATOM    240  HD3 LYS    16      23.487   1.917 -15.348  1.00  0.00           H  
ATOM    241  CE  LYS    16      24.313   0.219 -16.376  1.00  0.00           C  
ATOM    242  HE2 LYS    16      25.290   0.601 -16.078  1.00  0.00           H  
ATOM    243  HE3 LYS    16      24.262  -0.863 -16.248  1.00  0.00           H  
ATOM    244  NZ  LYS    16      24.176   0.553 -17.743  1.00  0.00           N  
ATOM    245  HZ1 LYS    16      24.067   1.537 -17.938  1.00  0.00           H  
ATOM    246  HZ2 LYS    16      24.944   0.126 -18.242  1.00  0.00           H  
ATOM    247  HZ3 LYS    16      23.357   0.059 -18.068  1.00  0.00           H  
ATOM    248  C   LYS    16      20.928  -1.848 -14.747  1.00  0.00           C  
ATOM    249  O   LYS    16      20.723  -2.803 -13.958  1.00  0.00           O  
ATOM    250  N   ILE    17      21.336  -1.944 -16.021  1.00  0.00           N  
ATOM    251  H   ILE    17      21.562  -1.128 -16.571  1.00  0.00           H  
ATOM    252  CA  ILE    17      21.420  -3.192 -16.784  1.00  0.00           C  
ATOM    253  HA  ILE    17      22.021  -3.862 -16.170  1.00  0.00           H  
ATOM    254  CB  ILE    17      19.931  -3.773 -16.838  1.00  0.00           C  
ATOM    255  HB  ILE    17      19.611  -3.799 -15.796  1.00  0.00           H  
ATOM    256  CG2 ILE    17      19.041  -2.803 -17.645  1.00  0.00           C  
ATOM    257 HG21 ILE    17      19.377  -2.881 -18.679  1.00  0.00           H  
ATOM    258 HG22 ILE    17      18.035  -3.221 -17.601  1.00  0.00           H  
ATOM    259 HG23 ILE    17      19.034  -1.800 -17.219  1.00  0.00           H  
ATOM    260  CG1 ILE    17      19.822  -5.250 -17.265  1.00  0.00           C  
ATOM    261 HG12 ILE    17      18.796  -5.608 -17.184  1.00  0.00           H  
ATOM    262 HG13 ILE    17      20.045  -5.377 -18.324  1.00  0.00           H  
ATOM    263  CD1 ILE    17      20.625  -6.257 -16.437  1.00  0.00           C  
ATOM    264 HD11 ILE    17      20.204  -6.342 -15.435  1.00  0.00           H  
ATOM    265 HD12 ILE    17      20.553  -7.251 -16.879  1.00  0.00           H  
ATOM    266 HD13 ILE    17      21.702  -6.095 -16.484  1.00  0.00           H  
ATOM    267  C   ILE    17      22.171  -2.950 -18.082  1.00  0.00           C  
ATOM    268  O   ILE    17      23.138  -2.186 -18.097  1.00  0.00           O  
ATOM    269  N   LEU    18      21.685  -3.575 -19.198  1.00  0.00           N  
ATOM    270  H   LEU    18      20.892  -4.154 -18.960  1.00  0.00           H  
ATOM    271  CA  LEU    18      22.174  -3.513 -20.554  1.00  0.00           C  
ATOM    272  HA  LEU    18      23.254  -3.634 -20.631  1.00  0.00           H  
ATOM    273  CB  LEU    18      21.605  -4.696 -21.367  1.00  0.00           C  
ATOM    274  HB2 LEU    18      21.880  -5.587 -20.803  1.00  0.00           H  
ATOM    275  HB3 LEU    18      20.532  -4.590 -21.529  1.00  0.00           H  
ATOM    276  CG  LEU    18      22.317  -4.716 -22.746  1.00  0.00           C  
ATOM    277  HG  LEU    18      22.585  -3.756 -23.186  1.00  0.00           H  
ATOM    278  CD1 LEU    18      23.628  -5.416 -22.635  1.00  0.00           C  
ATOM    279 HD11 LEU    18      23.305  -6.437 -22.434  1.00  0.00           H  
ATOM    280 HD12 LEU    18      24.206  -5.458 -23.559  1.00  0.00           H  
ATOM    281 HD13 LEU    18      24.233  -5.086 -21.790  1.00  0.00           H  
ATOM    282  CD2 LEU    18      21.444  -5.454 -23.774  1.00  0.00           C  
ATOM    283 HD21 LEU    18      20.542  -4.867 -23.950  1.00  0.00           H  
ATOM    284 HD22 LEU    18      22.094  -5.613 -24.634  1.00  0.00           H  
ATOM    285 HD23 LEU    18      21.156  -6.449 -23.435  1.00  0.00           H  
ATOM    286  C   LEU    18      21.875  -2.176 -21.255  1.00  0.00           C  
ATOM    287  O   LEU    18      20.976  -2.038 -22.058  1.00  0.00           O  
ATOM    288  N   GLN    19      22.651  -1.208 -20.982  1.00  0.00           N  
ATOM    289  H   GLN    19      23.363  -1.358 -20.281  1.00  0.00           H  
ATOM    290  CA  GLN    19      22.751   0.164 -21.674  1.00  0.00           C  
ATOM    291  HA  GLN    19      22.930  -0.109 -22.714  1.00  0.00           H  
ATOM    292  CB  GLN    19      21.337   0.952 -21.592  1.00  0.00           C  
ATOM    293  HB2 GLN    19      21.270   1.693 -22.389  1.00  0.00           H  
ATOM    294  HB3 GLN    19      20.484   0.299 -21.778  1.00  0.00           H  
ATOM    295  CG  GLN    19      21.001   1.690 -20.268  1.00  0.00           C  
ATOM    296  HG2 GLN    19      21.732   2.449 -19.991  1.00  0.00           H  
ATOM    297  HG3 GLN    19      20.081   2.258 -20.409  1.00  0.00           H  
ATOM    298  CD  GLN    19      20.702   0.751 -19.134  1.00  0.00           C  
ATOM    299  OE1 GLN    19      21.532   0.305 -18.349  1.00  0.00           O  
ATOM    300  NE2 GLN    19      19.416   0.379 -18.983  1.00  0.00           N  
ATOM    301 HE21 GLN    19      19.179  -0.236 -18.218  1.00  0.00           H  
ATOM    302 HE22 GLN    19      18.756   0.653 -19.696  1.00  0.00           H  
ATOM    303  C   GLN    19      23.934   0.870 -21.119  1.00  0.00           C  
ATOM    304  O   GLN    19      24.777   0.391 -20.375  1.00  0.00           O  
ATOM    305  N   ASN    20      24.035   2.117 -21.534  1.00  0.00           N  
ATOM    306  H   ASN    20      23.251   2.480 -22.057  1.00  0.00           H  
ATOM    307  CA  ASN    20      25.133   3.037 -21.131  1.00  0.00           C  
ATOM    308  HA  ASN    20      26.055   2.459 -21.064  1.00  0.00           H  
ATOM    309  CB  ASN    20      25.310   4.141 -22.203  1.00  0.00           C  
ATOM    310  HB2 ASN    20      26.276   4.568 -21.937  1.00  0.00           H  
ATOM    311  HB3 ASN    20      25.479   3.638 -23.155  1.00  0.00           H  
ATOM    312  CG  ASN    20      24.216   5.220 -22.283  1.00  0.00           C  
ATOM    313  OD1 ASN    20      23.199   5.130 -21.697  1.00  0.00           O  
ATOM    314  ND2 ASN    20      24.568   6.342 -22.935  1.00  0.00           N  
ATOM    315 HD21 ASN    20      23.755   6.937 -23.006  1.00  0.00           H  
ATOM    316 HD22 ASN    20      25.452   6.506 -23.395  1.00  0.00           H  
ATOM    317  C   ASN    20      24.972   3.714 -19.817  1.00  0.00           C  
ATOM    318  O   ASN    20      24.446   3.267 -18.809  1.00  0.00           O  
TER   
END   
