# Supplementary material for: Prediction of Anticancer Peptides with High Efficacy and Low Toxicity by Hybrid Model Based on 3D Structure of Peptides
Source: Int J Mol Sci. 2021 May 26;22(11):5630. doi: 10.3390/ijms22115630 (PMC8198792; doi:10.3390/ijms22115630)
Supplement: Supplementary file 1 [file ijms-22-05630-s001.zip › Supplement2(Datasets)/ACPs(PDB)/D1/PDB(Negative)/(20)NL_satpdb10230.pdb]

EXPDTA    THEORETICAL MODEL, MODELLER 9.13 2015/09/21 01:50:17
REMARK   6 MODELLER OBJECTIVE FUNCTION:       544.4807
REMARK   6 MODELLER BEST TEMPLATE % SEQ ID:  27.778
ATOM      1  N   GLU     1     -10.241  11.735  -8.422  1.00 99.66           N
ATOM      2  CA  GLU     1      -9.395  12.874  -8.844  1.00 99.66           C
ATOM      3  CB  GLU     1      -9.245  13.883  -7.696  1.00 99.66           C
ATOM      4  CG  GLU     1      -8.586  13.271  -6.459  1.00 99.66           C
ATOM      5  CD  GLU     1      -8.372  14.373  -5.435  1.00 99.66           C
ATOM      6  OE1 GLU     1      -7.586  15.311  -5.731  1.00 99.66           O
ATOM      7  OE2 GLU     1      -8.990  14.289  -4.339  1.00 99.66           O
ATOM      8  C   GLU     1      -8.032  12.391  -9.203  1.00 99.66           C
ATOM      9  O   GLU     1      -7.860  11.275  -9.691  1.00 99.66           O
ATOM     10  N   TYR     2      -7.018  13.245  -8.972  1.00282.19           N
ATOM     11  CA  TYR     2      -5.675  12.853  -9.263  1.00282.19           C
ATOM     12  CB  TYR     2      -4.953  13.824 -10.213  1.00282.19           C
ATOM     13  CG  TYR     2      -3.831  13.086 -10.858  1.00282.19           C
ATOM     14  CD1 TYR     2      -4.086  12.336 -11.984  1.00282.19           C
ATOM     15  CD2 TYR     2      -2.548  13.134 -10.366  1.00282.19           C
ATOM     16  CE1 TYR     2      -3.084  11.641 -12.615  1.00282.19           C
ATOM     17  CE2 TYR     2      -1.539  12.439 -10.994  1.00282.19           C
ATOM     18  CZ  TYR     2      -1.805  11.692 -12.118  1.00282.19           C
ATOM     19  OH  TYR     2      -0.770  10.980 -12.761  1.00282.19           O
ATOM     20  C   TYR     2      -5.007  12.921  -7.930  1.00282.19           C
ATOM     21  O   TYR     2      -5.273  13.832  -7.147  1.00282.19           O
ATOM     22  N   HIS     3      -4.136  11.948  -7.617  1.00250.83           N
ATOM     23  CA  HIS     3      -3.590  11.947  -6.294  1.00250.83           C
ATOM     24  ND1 HIS     3      -1.305  11.290  -3.910  1.00250.83           N
ATOM     25  CG  HIS     3      -2.330  10.625  -4.545  1.00250.83           C
ATOM     26  CB  HIS     3      -2.655  10.760  -6.004  1.00250.83           C
ATOM     27  NE2 HIS     3      -2.310  10.050  -2.361  1.00250.83           N
ATOM     28  CD2 HIS     3      -2.934   9.872  -3.584  1.00250.83           C
ATOM     29  CE1 HIS     3      -1.338  10.910  -2.607  1.00250.83           C
ATOM     30  C   HIS     3      -2.822  13.207  -6.079  1.00250.83           C
ATOM     31  O   HIS     3      -2.048  13.639  -6.931  1.00250.83           O
ATOM     32  N   LEU     4      -3.054  13.838  -4.914  1.00238.17           N
ATOM     33  CA  LEU     4      -2.365  15.033  -4.531  1.00238.17           C
ATOM     34  CB  LEU     4      -3.296  16.211  -4.196  1.00238.17           C
ATOM     35  CG  LEU     4      -4.117  16.735  -5.388  1.00238.17           C
ATOM     36  CD1 LEU     4      -5.016  17.910  -4.966  1.00238.17           C
ATOM     37  CD2 LEU     4      -3.217  17.076  -6.584  1.00238.17           C
ATOM     38  C   LEU     4      -1.651  14.690  -3.268  1.00238.17           C
ATOM     39  O   LEU     4      -2.053  13.772  -2.556  1.00238.17           O
ATOM     40  N   MET     5      -0.554  15.407  -2.954  1.00332.17           N
ATOM     41  CA  MET     5       0.093  15.079  -1.722  1.00332.17           C
ATOM     42  CB  MET     5       1.429  15.811  -1.490  1.00332.17           C
ATOM     43  CG  MET     5       1.325  17.337  -1.439  1.00332.17           C
ATOM     44  SD  MET     5       0.968  18.123  -3.038  1.00332.17           S
ATOM     45  CE  MET     5       1.406  19.796  -2.484  1.00332.17           C
ATOM     46  C   MET     5      -0.857  15.462  -0.640  1.00332.17           C
ATOM     47  O   MET     5      -1.356  16.586  -0.600  1.00332.17           O
ATOM     48  N   ASN     6      -1.145  14.507   0.262  1.00246.47           N
ATOM     49  CA  ASN     6      -2.080  14.760   1.315  1.00246.47           C
ATOM     50  CB  ASN     6      -3.444  14.082   1.063  1.00246.47           C
ATOM     51  CG  ASN     6      -4.577  14.869   1.721  1.00246.47           C
ATOM     52  OD1 ASN     6      -5.406  15.454   1.026  1.00246.47           O
ATOM     53  ND2 ASN     6      -4.643  14.881   3.078  1.00246.47           N
ATOM     54  C   ASN     6      -1.467  14.137   2.527  1.00246.47           C
ATOM     55  O   ASN     6      -0.470  13.424   2.428  1.00246.47           O
ATOM     56  N   GLY     7      -2.030  14.415   3.715  1.00 97.67           N
ATOM     57  CA  GLY     7      -1.501  13.843   4.913  1.00 97.67           C
ATOM     58  C   GLY     7      -1.965  12.427   4.953  1.00 97.67           C
ATOM     59  O   GLY     7      -2.715  11.983   4.086  1.00 97.67           O
ATOM     60  N   ALA     8      -1.519  11.681   5.981  1.00218.52           N
ATOM     61  CA  ALA     8      -1.875  10.300   6.100  1.00218.52           C
ATOM     62  CB  ALA     8      -1.157   9.568   7.247  1.00218.52           C
ATOM     63  C   ALA     8      -3.338  10.226   6.371  1.00218.52           C
ATOM     64  O   ALA     8      -3.937  11.163   6.898  1.00218.52           O
ATOM     65  N   ASN     9      -3.956   9.098   5.980  1.00225.55           N
ATOM     66  CA  ASN     9      -5.360   8.930   6.193  1.00225.55           C
ATOM     67  CB  ASN     9      -6.192   8.903   4.898  1.00225.55           C
ATOM     68  CG  ASN     9      -6.188  10.297   4.286  1.00225.55           C
ATOM     69  OD1 ASN     9      -5.586  11.224   4.826  1.00225.55           O
ATOM     70  ND2 ASN     9      -6.902  10.458   3.140  1.00225.55           N
ATOM     71  C   ASN     9      -5.559   7.608   6.854  1.00225.55           C
ATOM     72  O   ASN     9      -4.613   6.853   7.073  1.00225.55           O
ATOM     73  N   GLY    10      -6.823   7.312   7.208  1.00223.03           N
ATOM     74  CA  GLY    10      -7.161   6.066   7.826  1.00223.03           C
ATOM     75  C   GLY    10      -7.458   6.324   9.265  1.00223.03           C
ATOM     76  O   GLY    10      -8.268   5.624   9.870  1.00223.03           O
ATOM     77  N   TYR    11      -6.809   7.338   9.865  1.00126.19           N
ATOM     78  CA  TYR    11      -7.117   7.623  11.234  1.00126.19           C
ATOM     79  CB  TYR    11      -6.002   7.238  12.220  1.00126.19           C
ATOM     80  CG  TYR    11      -5.950   5.748  12.235  1.00126.19           C
ATOM     81  CD1 TYR    11      -5.213   5.065  11.297  1.00126.19           C
ATOM     82  CD2 TYR    11      -6.646   5.034  13.184  1.00126.19           C
ATOM     83  CE1 TYR    11      -5.167   3.691  11.306  1.00126.19           C
ATOM     84  CE2 TYR    11      -6.603   3.659  13.197  1.00126.19           C
ATOM     85  CZ  TYR    11      -5.861   2.985  12.258  1.00126.19           C
ATOM     86  OH  TYR    11      -5.814   1.574  12.268  1.00126.19           O
ATOM     87  C   TYR    11      -7.377   9.085  11.352  1.00126.19           C
ATOM     88  O   TYR    11      -6.654   9.902  10.786  1.00126.19           O
ATOM     89  N   LEU    12      -8.445   9.449  12.086  1.00 91.46           N
ATOM     90  CA  LEU    12      -8.774  10.832  12.243  1.00 91.46           C
ATOM     91  CB  LEU    12     -10.195  11.183  11.769  1.00 91.46           C
ATOM     92  CG  LEU    12     -10.425  10.917  10.269  1.00 91.46           C
ATOM     93  CD1 LEU    12      -9.525  11.813   9.402  1.00 91.46           C
ATOM     94  CD2 LEU    12     -10.286   9.422   9.937  1.00 91.46           C
ATOM     95  C   LEU    12      -8.713  11.123  13.702  1.00 91.46           C
ATOM     96  O   LEU    12      -9.006  10.261  14.528  1.00 91.46           O
ATOM     97  N   THR    13      -8.301  12.349  14.065  1.00126.44           N
ATOM     98  CA  THR    13      -8.250  12.647  15.463  1.00126.44           C
ATOM     99  CB  THR    13      -6.959  13.288  15.890  1.00126.44           C
ATOM    100  OG1 THR    13      -6.751  14.504  15.186  1.00126.44           O
ATOM    101  CG2 THR    13      -5.809  12.307  15.608  1.00126.44           C
ATOM    102  C   THR    13      -9.368  13.584  15.781  1.00126.44           C
ATOM    103  O   THR    13      -9.288  14.786  15.530  1.00126.44           O
ATOM    104  N   ARG    14     -10.472  13.033  16.319  1.00178.62           N
ATOM    105  CA  ARG    14     -11.570  13.858  16.722  1.00178.62           C
ATOM    106  CB  ARG    14     -12.813  13.043  17.124  1.00178.62           C
ATOM    107  CG  ARG    14     -12.565  12.068  18.276  1.00178.62           C
ATOM    108  CD  ARG    14     -13.755  11.151  18.579  1.00178.62           C
ATOM    109  NE  ARG    14     -13.940  10.235  17.415  1.00178.62           N
ATOM    110  CZ  ARG    14     -15.052  10.339  16.628  1.00178.62           C
ATOM    111  NH1 ARG    14     -16.011  11.264  16.924  1.00178.62           N
ATOM    112  NH2 ARG    14     -15.207   9.520  15.547  1.00178.62           N
ATOM    113  C   ARG    14     -11.105  14.645  17.901  1.00178.62           C
ATOM    114  O   ARG    14     -11.368  15.840  18.020  1.00178.62           O
ATOM    115  N   VAL    15     -10.355  13.972  18.789  1.00124.40           N
ATOM    116  CA  VAL    15      -9.836  14.543  19.993  1.00124.40           C
ATOM    117  CB  VAL    15     -10.323  13.853  21.233  1.00124.40           C
ATOM    118  CG1 VAL    15     -11.837  14.098  21.356  1.00124.40           C
ATOM    119  CG2 VAL    15      -9.947  12.364  21.151  1.00124.40           C
ATOM    120  C   VAL    15      -8.361  14.362  19.902  1.00124.40           C
ATOM    121  O   VAL    15      -7.787  14.525  18.827  1.00124.40           O
ATOM    122  N   ASN    16      -7.694  14.068  21.033  1.00100.10           N
ATOM    123  CA  ASN    16      -6.275  13.872  20.963  1.00100.10           C
ATOM    124  CB  ASN    16      -5.669  13.403  22.296  1.00100.10           C
ATOM    125  CG  ASN    16      -5.923  14.452  23.370  1.00100.10           C
ATOM    126  OD1 ASN    16      -5.646  15.635  23.185  1.00100.10           O
ATOM    127  ND2 ASN    16      -6.462  14.004  24.536  1.00100.10           N
ATOM    128  C   ASN    16      -6.072  12.746  20.003  1.00100.10           C
ATOM    129  O   ASN    16      -5.279  12.841  19.067  1.00100.10           O
ATOM    130  N   GLY    17      -6.820  11.647  20.212  1.00 72.99           N
ATOM    131  CA  GLY    17      -6.756  10.528  19.322  1.00 72.99           C
ATOM    132  C   GLY    17      -5.645   9.647  19.775  1.00 72.99           C
ATOM    133  O   GLY    17      -4.662  10.110  20.349  1.00 72.99           O
ATOM    134  N   LYS    18      -5.778   8.335  19.506  1.00117.22           N
ATOM    135  CA  LYS    18      -4.739   7.421  19.864  1.00117.22           C
ATOM    136  CB  LYS    18      -5.071   5.953  19.533  1.00117.22           C
ATOM    137  CG  LYS    18      -4.039   4.947  20.057  1.00117.22           C
ATOM    138  CD  LYS    18      -4.046   4.781  21.581  1.00117.22           C
ATOM    139  CE  LYS    18      -3.329   5.905  22.333  1.00117.22           C
ATOM    140  NZ  LYS    18      -3.421   5.677  23.793  1.00117.22           N
ATOM    141  C   LYS    18      -3.562   7.815  19.042  1.00117.22           C
ATOM    142  O   LYS    18      -2.423   7.801  19.507  1.00117.22           O
ATOM    143  N   THR    19      -3.826   8.202  17.781  1.00195.97           N
ATOM    144  CA  THR    19      -2.759   8.570  16.905  1.00195.97           C
ATOM    145  CB  THR    19      -2.995   8.158  15.481  1.00195.97           C
ATOM    146  OG1 THR    19      -3.146   6.749  15.395  1.00195.97           O
ATOM    147  CG2 THR    19      -1.803   8.612  14.625  1.00195.97           C
ATOM    148  C   THR    19      -2.635  10.055  16.924  1.00195.97           C
ATOM    149  O   THR    19      -3.629  10.780  16.943  1.00195.97           O
ATOM    150  N   VAL    20      -1.379  10.539  16.933  1.00161.44           N
ATOM    151  CA  VAL    20      -1.119  11.945  16.916  1.00161.44           C
ATOM    152  CB  VAL    20       0.340  12.290  16.995  1.00161.44           C
ATOM    153  CG1 VAL    20       0.890  11.779  18.336  1.00161.44           C
ATOM    154  CG2 VAL    20       1.057  11.714  15.763  1.00161.44           C
ATOM    155  C   VAL    20      -1.630  12.443  15.610  1.00161.44           C
ATOM    156  O   VAL    20      -2.129  13.564  15.515  1.00161.44           O
ATOM    157  N   TYR    21      -1.530  11.591  14.572  1.00272.10           N
ATOM    158  CA  TYR    21      -1.960  11.952  13.254  1.00272.10           C
ATOM    159  CB  TYR    21      -3.373  12.584  13.278  1.00272.10           C
ATOM    160  CG  TYR    21      -3.814  12.969  11.906  1.00272.10           C
ATOM    161  CD1 TYR    21      -4.281  12.031  11.017  1.00272.10           C
ATOM    162  CD2 TYR    21      -3.772  14.290  11.520  1.00272.10           C
ATOM    163  CE1 TYR    21      -4.687  12.406   9.757  1.00272.10           C
ATOM    164  CE2 TYR    21      -4.177  14.671  10.263  1.00272.10           C
ATOM    165  CZ  TYR    21      -4.635  13.727   9.377  1.00272.10           C
ATOM    166  OH  TYR    21      -5.052  14.112   8.085  1.00272.10           O
ATOM    167  C   TYR    21      -0.959  12.915  12.694  1.00272.10           C
ATOM    168  O   TYR    21      -1.149  13.500  11.629  1.00272.10           O
ATOM    169  N   ARG    22       0.185  13.085  13.380  1.00161.94           N
ATOM    170  CA  ARG    22       1.167  13.945  12.794  1.00161.94           C
ATOM    171  CB  ARG    22       1.367  15.268  13.549  1.00161.94           C
ATOM    172  CG  ARG    22       2.419  16.167  12.900  1.00161.94           C
ATOM    173  CD  ARG    22       2.961  17.236  13.848  1.00161.94           C
ATOM    174  NE  ARG    22       3.821  16.534  14.843  1.00161.94           N
ATOM    175  CZ  ARG    22       4.373  17.227  15.879  1.00161.94           C
ATOM    176  NH1 ARG    22       4.124  18.564  16.006  1.00161.94           N
ATOM    177  NH2 ARG    22       5.168  16.584  16.785  1.00161.94           N
ATOM    178  C   ARG    22       2.480  13.240  12.852  1.00161.94           C
ATOM    179  O   ARG    22       3.016  13.015  13.935  1.00161.94           O
ATOM    180  N   VAL    23       3.035  12.856  11.687  1.00 53.97           N
ATOM    181  CA  VAL    23       4.340  12.275  11.751  1.00 53.97           C
ATOM    182  CB  VAL    23       4.396  10.851  11.288  1.00 53.97           C
ATOM    183  CG1 VAL    23       5.857  10.382  11.361  1.00 53.97           C
ATOM    184  CG2 VAL    23       3.438  10.020  12.155  1.00 53.97           C
ATOM    185  C   VAL    23       5.208  13.077  10.843  1.00 53.97           C
ATOM    186  O   VAL    23       5.137  12.959   9.621  1.00 53.97           O
ATOM    187  N   THR    24       6.049  13.951  11.421  1.00117.80           N
ATOM    188  CA  THR    24       6.914  14.719  10.583  1.00117.80           C
ATOM    189  CB  THR    24       7.614  15.829  11.322  1.00117.80           C
ATOM    190  OG1 THR    24       8.440  16.566  10.434  1.00117.80           O
ATOM    191  CG2 THR    24       8.452  15.243  12.471  1.00117.80           C
ATOM    192  C   THR    24       7.944  13.816   9.990  1.00117.80           C
ATOM    193  O   THR    24       8.204  13.871   8.791  1.00117.80           O
ATOM    194  N   LYS    25       8.550  12.954  10.829  1.00109.69           N
ATOM    195  CA  LYS    25       9.638  12.115  10.416  1.00109.69           C
ATOM    196  CB  LYS    25      10.294  11.370  11.589  1.00109.69           C
ATOM    197  CG  LYS    25      11.426  10.449  11.130  1.00109.69           C
ATOM    198  CD  LYS    25      12.236   9.820  12.266  1.00109.69           C
ATOM    199  CE  LYS    25      13.475  10.621  12.671  1.00109.69           C
ATOM    200  NZ  LYS    25      14.254   9.861  13.673  1.00109.69           N
ATOM    201  C   LYS    25       9.238  11.048   9.447  1.00109.69           C
ATOM    202  O   LYS    25       9.846  10.914   8.386  1.00109.69           O
ATOM    203  N   ASP    26       8.187  10.274   9.770  1.00 50.19           N
ATOM    204  CA  ASP    26       7.910   9.109   8.980  1.00 50.19           C
ATOM    205  CB  ASP    26       6.758   8.249   9.540  1.00 50.19           C
ATOM    206  CG  ASP    26       7.204   7.654  10.867  1.00 50.19           C
ATOM    207  OD1 ASP    26       8.438   7.606  11.112  1.00 50.19           O
ATOM    208  OD2 ASP    26       6.310   7.248  11.658  1.00 50.19           O
ATOM    209  C   ASP    26       7.600   9.484   7.566  1.00 50.19           C
ATOM    210  O   ASP    26       8.189   8.911   6.652  1.00 50.19           O
ATOM    211  N   PRO    27       6.734  10.422   7.312  1.00133.37           N
ATOM    212  CA  PRO    27       6.483  10.719   5.936  1.00133.37           C
ATOM    213  CD  PRO    27       5.538  10.610   8.117  1.00133.37           C
ATOM    214  CB  PRO    27       5.225  11.581   5.913  1.00133.37           C
ATOM    215  CG  PRO    27       4.446  11.088   7.146  1.00133.37           C
ATOM    216  C   PRO    27       7.667  11.307   5.254  1.00133.37           C
ATOM    217  O   PRO    27       7.783  11.147   4.041  1.00133.37           O
ATOM    218  N   VAL    28       8.556  11.998   5.986  1.00 47.84           N
ATOM    219  CA  VAL    28       9.673  12.565   5.294  1.00 47.84           C
ATOM    220  CB  VAL    28      10.577  13.371   6.176  1.00 47.84           C
ATOM    221  CG1 VAL    28      11.827  13.748   5.366  1.00 47.84           C
ATOM    222  CG2 VAL    28       9.801  14.596   6.684  1.00 47.84           C
ATOM    223  C   VAL    28      10.487  11.445   4.740  1.00 47.84           C
ATOM    224  O   VAL    28      10.856  11.448   3.565  1.00 47.84           O
ATOM    225  N   SER    29      10.745  10.438   5.594  1.00 57.50           N
ATOM    226  CA  SER    29      11.572   9.312   5.282  1.00 57.50           C
ATOM    227  CB  SER    29      11.884   8.450   6.517  1.00 57.50           C
ATOM    228  OG  SER    29      10.684   7.912   7.052  1.00 57.50           O
ATOM    229  C   SER    29      10.898   8.444   4.279  1.00 57.50           C
ATOM    230  O   SER    29      11.559   7.629   3.637  1.00 57.50           O
ATOM    231  N   ALA    30       9.569   8.596   4.116  1.00 98.36           N
ATOM    232  CA  ALA    30       8.873   7.759   3.187  1.00 98.36           C
ATOM    233  CB  ALA    30       7.387   8.124   3.059  1.00 98.36           C
ATOM    234  C   ALA    30       9.514   8.008   1.874  1.00 98.36           C
ATOM    235  O   ALA    30       9.829   7.073   1.139  1.00 98.36           O
ATOM    236  N   VAL    31       9.736   9.297   1.577  1.00353.70           N
ATOM    237  CA  VAL    31      10.449   9.706   0.411  1.00353.70           C
ATOM    238  CB  VAL    31      10.131   8.924  -0.834  1.00353.70           C
ATOM    239  CG1 VAL    31       8.636   9.089  -1.140  1.00353.70           C
ATOM    240  CG2 VAL    31      11.060   9.382  -1.970  1.00353.70           C
ATOM    241  C   VAL    31      10.028  11.101   0.156  1.00353.70           C
ATOM    242  O   VAL    31       8.987  11.543   0.637  1.00353.70           O
ATOM    243  N   PHE    32      10.833  11.848  -0.609  1.00265.47           N
ATOM    244  CA  PHE    32      10.361  13.152  -0.932  1.00265.47           C
ATOM    245  CB  PHE    32      11.466  14.088  -1.452  1.00265.47           C
ATOM    246  CG  PHE    32      12.470  14.272  -0.364  1.00265.47           C
ATOM    247  CD1 PHE    32      13.447  13.326  -0.154  1.00265.47           C
ATOM    248  CD2 PHE    32      12.443  15.388   0.440  1.00265.47           C
ATOM    249  CE1 PHE    32      14.378  13.488   0.845  1.00265.47           C
ATOM    250  CE2 PHE    32      13.372  15.557   1.440  1.00265.47           C
ATOM    251  CZ  PHE    32      14.340  14.604   1.646  1.00265.47           C
ATOM    252  C   PHE    32       9.402  12.924  -2.053  1.00265.47           C
ATOM    253  O   PHE    32       9.741  13.069  -3.225  1.00265.47           O
ATOM    254  N   GLY    33       8.165  12.531  -1.697  1.00 85.91           N
ATOM    255  CA  GLY    33       7.135  12.295  -2.662  1.00 85.91           C
ATOM    256  C   GLY    33       7.110  10.833  -2.957  1.00 85.91           C
ATOM    257  O   GLY    33       8.017  10.300  -3.594  1.00 85.91           O
ATOM    258  N   VAL    34       6.048  10.145  -2.496  1.00 43.62           N
ATOM    259  CA  VAL    34       5.896   8.741  -2.740  1.00 43.62           C
ATOM    260  CB  VAL    34       4.688   8.162  -2.062  1.00 43.62           C
ATOM    261  CG1 VAL    34       4.547   6.687  -2.477  1.00 43.62           C
ATOM    262  CG2 VAL    34       4.822   8.375  -0.545  1.00 43.62           C
ATOM    263  C   VAL    34       5.696   8.574  -4.205  1.00 43.62           C
ATOM    264  O   VAL    34       6.242   7.667  -4.831  1.00 43.62           O
ATOM    265  N   ILE    35       4.891   9.470  -4.794  1.00113.49           N
ATOM    266  CA  ILE    35       4.601   9.368  -6.191  1.00113.49           C
ATOM    267  CB  ILE    35       3.589  10.383  -6.660  1.00113.49           C
ATOM    268  CG1 ILE    35       3.161  10.088  -8.109  1.00113.49           C
ATOM    269  CG2 ILE    35       4.158  11.795  -6.446  1.00113.49           C
ATOM    270  CD1 ILE    35       1.935  10.887  -8.552  1.00113.49           C
ATOM    271  C   ILE    35       5.866   9.561  -6.964  1.00113.49           C
ATOM    272  O   ILE    35       6.152   8.815  -7.899  1.00113.49           O
ATOM    273  N   SER    36       6.685  10.550  -6.559  1.00 90.34           N
ATOM    274  CA  SER    36       7.861  10.884  -7.306  1.00 90.34           C
ATOM    275  CB  SER    36       8.677  12.021  -6.664  1.00 90.34           C
ATOM    276  OG  SER    36       9.827  12.299  -7.449  1.00 90.34           O
ATOM    277  C   SER    36       8.753   9.692  -7.386  1.00 90.34           C
ATOM    278  O   SER    36       9.277   9.383  -8.458  1.00 90.34           O
ATOM    279  N   ASN    37       8.922   8.965  -6.264  1.00118.58           N
ATOM    280  CA  ASN    37       9.820   7.852  -6.303  1.00118.58           C
ATOM    281  CB  ASN    37      10.047   7.146  -4.946  1.00118.58           C
ATOM    282  CG  ASN    37       8.752   6.593  -4.374  1.00118.58           C
ATOM    283  OD1 ASN    37       8.241   7.107  -3.380  1.00118.58           O
ATOM    284  ND2 ASN    37       8.215   5.509  -4.994  1.00118.58           N
ATOM    285  C   ASN    37       9.299   6.896  -7.313  1.00118.58           C
ATOM    286  O   ASN    37      10.068   6.253  -8.026  1.00118.58           O
ATOM    287  N   CYS    38       7.965   6.778  -7.411  1.00257.76           N
ATOM    288  CA  CYS    38       7.449   5.923  -8.429  1.00257.76           C
ATOM    289  CB  CYS    38       5.940   5.636  -8.317  1.00257.76           C
ATOM    290  SG  CYS    38       5.345   4.541  -9.642  1.00257.76           S
ATOM    291  C   CYS    38       7.673   6.620  -9.724  1.00257.76           C
ATOM    292  O   CYS    38       7.543   7.835  -9.853  1.00257.76           O
ATOM    293  N   TRP    39       8.100   5.854 -10.724  1.00258.43           N
ATOM    294  CA  TRP    39       8.308   6.341 -12.052  1.00258.43           C
ATOM    295  CB  TRP    39       7.191   7.277 -12.546  1.00258.43           C
ATOM    296  CG  TRP    39       7.286   7.603 -14.019  1.00258.43           C
ATOM    297  CD2 TRP    39       6.620   8.705 -14.655  1.00258.43           C
ATOM    298  CD1 TRP    39       7.971   6.950 -15.002  1.00258.43           C
ATOM    299  NE1 TRP    39       7.763   7.569 -16.211  1.00258.43           N
ATOM    300  CE2 TRP    39       6.936   8.652 -16.012  1.00258.43           C
ATOM    301  CE3 TRP    39       5.809   9.680 -14.149  1.00258.43           C
ATOM    302  CZ2 TRP    39       6.443   9.577 -16.889  1.00258.43           C
ATOM    303  CZ3 TRP    39       5.317  10.613 -15.036  1.00258.43           C
ATOM    304  CH2 TRP    39       5.628  10.562 -16.379  1.00258.43           C
ATOM    305  C   TRP    39       9.591   7.106 -12.078  1.00258.43           C
ATOM    306  O   TRP    39      10.290   7.127 -13.089  1.00258.43           O
ATOM    307  N   GLY    40       9.952   7.733 -10.944  1.00 60.39           N
ATOM    308  CA  GLY    40      11.213   8.394 -10.850  1.00 60.39           C
ATOM    309  C   GLY    40      12.203   7.293 -10.870  1.00 60.39           C
ATOM    310  O   GLY    40      13.280   7.408 -11.446  1.00 60.39           O
ATOM    311  N   SER    41      11.843   6.186 -10.197  1.00 75.35           N
ATOM    312  CA  SER    41      12.701   5.049 -10.156  1.00 75.35           C
ATOM    313  CB  SER    41      12.135   3.906  -9.296  1.00 75.35           C
ATOM    314  OG  SER    41      12.038   4.319  -7.941  1.00 75.35           O
ATOM    315  C   SER    41      12.808   4.558 -11.553  1.00 75.35           C
ATOM    316  O   SER    41      13.878   4.133 -11.982  1.00 75.35           O
ATOM    317  N   ALA    42      11.690   4.595 -12.303  1.00 40.39           N
ATOM    318  CA  ALA    42      11.749   4.115 -13.651  1.00 40.39           C
ATOM    319  CB  ALA    42      10.381   4.126 -14.356  1.00 40.39           C
ATOM    320  C   ALA    42      12.658   4.993 -14.450  1.00 40.39           C
ATOM    321  O   ALA    42      13.545   4.507 -15.151  1.00 40.39           O
ATOM    322  N   GLY    43      12.480   6.324 -14.337  1.00 50.16           N
ATOM    323  CA  GLY    43      13.272   7.224 -15.122  1.00 50.16           C
ATOM    324  C   GLY    43      14.697   7.068 -14.719  1.00 50.16           C
ATOM    325  O   GLY    43      15.589   6.987 -15.562  1.00 50.16           O
ATOM    326  N   ALA    44      14.951   7.015 -13.403  1.00206.94           N
ATOM    327  CA  ALA    44      16.297   6.860 -12.965  1.00206.94           C
ATOM    328  CB  ALA    44      16.454   6.879 -11.436  1.00206.94           C
ATOM    329  C   ALA    44      16.707   5.522 -13.451  1.00206.94           C
ATOM    330  O   ALA    44      15.979   4.541 -13.331  1.00206.94           O
ATOM    331  N   GLY    45      17.892   5.433 -14.052  1.00126.40           N
ATOM    332  CA  GLY    45      18.246   4.137 -14.527  1.00126.40           C
ATOM    333  C   GLY    45      18.411   3.237 -13.350  1.00126.40           C
ATOM    334  O   GLY    45      17.911   2.113 -13.338  1.00126.40           O
ATOM    335  N   PHE    46      19.123   3.721 -12.315  1.00189.63           N
ATOM    336  CA  PHE    46      19.366   2.887 -11.175  1.00189.63           C
ATOM    337  CB  PHE    46      20.848   2.511 -10.990  1.00189.63           C
ATOM    338  CG  PHE    46      20.983   1.876  -9.645  1.00189.63           C
ATOM    339  CD1 PHE    46      20.690   0.547  -9.447  1.00189.63           C
ATOM    340  CD2 PHE    46      21.412   2.627  -8.572  1.00189.63           C
ATOM    341  CE1 PHE    46      20.821  -0.021  -8.201  1.00189.63           C
ATOM    342  CE2 PHE    46      21.546   2.066  -7.324  1.00189.63           C
ATOM    343  CZ  PHE    46      21.246   0.740  -7.136  1.00189.63           C
ATOM    344  C   PHE    46      18.958   3.606  -9.937  1.00189.63           C
ATOM    345  O   PHE    46      19.369   4.739  -9.692  1.00189.63           O
ATOM    346  N   GLY    47      18.103   2.948  -9.133  1.00 88.44           N
ATOM    347  CA  GLY    47      17.700   3.479  -7.867  1.00 88.44           C
ATOM    348  C   GLY    47      16.948   4.737  -8.121  1.00 88.44           C
ATOM    349  O   GLY    47      16.866   5.232  -9.243  1.00 88.44           O
ATOM    350  N   PRO    48      16.374   5.248  -7.076  1.00163.79           N
ATOM    351  CA  PRO    48      15.716   6.517  -7.150  1.00163.79           C
ATOM    352  CD  PRO    48      15.830   4.409  -6.026  1.00163.79           C
ATOM    353  CB  PRO    48      14.816   6.600  -5.912  1.00163.79           C
ATOM    354  CG  PRO    48      15.250   5.417  -5.025  1.00163.79           C
ATOM    355  C   PRO    48      16.757   7.583  -7.236  1.00163.79           C
ATOM    356  O   PRO    48      16.436   8.700  -7.639  1.00163.79           O
ATOM    357  N   GLN    49      18.008   7.263  -6.852  1.00249.96           N
ATOM    358  CA  GLN    49      19.037   8.259  -6.842  1.00249.96           C
ATOM    359  CB  GLN    49      19.846   8.283  -5.531  1.00249.96           C
ATOM    360  CG  GLN    49      20.951   9.340  -5.486  1.00249.96           C
ATOM    361  CD  GLN    49      21.638   9.226  -4.132  1.00249.96           C
ATOM    362  OE1 GLN    49      22.853   9.381  -4.023  1.00249.96           O
ATOM    363  NE2 GLN    49      20.839   8.945  -3.066  1.00249.96           N
ATOM    364  C   GLN    49      19.987   7.972  -7.955  1.00249.96           C
ATOM    365  O   GLN    49      20.222   6.818  -8.312  1.00249.96           O
ATOM    366  N   HIS    50      20.541   9.044  -8.550  1.00104.92           N
ATOM    367  CA  HIS    50      21.479   8.892  -9.618  1.00104.92           C
ATOM    368  ND1 HIS    50      22.256   9.191 -12.804  1.00104.92           N
ATOM    369  CG  HIS    50      22.498   9.956 -11.684  1.00104.92           C
ATOM    370  CB  HIS    50      21.531  10.117 -10.549  1.00104.92           C
ATOM    371  NE2 HIS    50      24.285  10.063 -13.056  1.00104.92           N
ATOM    372  CD2 HIS    50      23.742  10.481 -11.854  1.00104.92           C
ATOM    373  CE1 HIS    50      23.357   9.290 -13.591  1.00104.92           C
ATOM    374  C   HIS    50      22.849   8.733  -8.970  1.00104.92           C
ATOM    375  O   HIS    50      22.912   8.812  -7.714  1.00104.92           O
ATOM    376  OXT HIS    50      23.846   8.528  -9.711  1.00104.92           O
TER     377      HIS    50
END
