# Supplementary material for: Prediction of Anticancer Peptides with High Efficacy and Low Toxicity by Hybrid Model Based on 3D Structure of Peptides
Source: Int J Mol Sci. 2021 May 26;22(11):5630. doi: 10.3390/ijms22115630 (PMC8198792; doi:10.3390/ijms22115630)
Supplement: Supplementary file 1 [file ijms-22-05630-s001.zip › Supplement2(Datasets)/ACPs(PDB)/D1/PDB(Negative)/(200)NL_satpdb12541.pdb]

EXPDTA    THEORETICAL MODEL, MODELLER 9.13 2015/09/21 00:43:42
REMARK   6 MODELLER OBJECTIVE FUNCTION:       719.5873
REMARK   6 MODELLER BEST TEMPLATE % SEQ ID:  38.889
ATOM      1  N   GLY     1       9.867 -16.518  10.248  1.00  5.98           N
ATOM      2  CA  GLY     1      10.450 -16.321   8.901  1.00  5.98           C
ATOM      3  C   GLY     1       9.858 -15.112   8.261  1.00  5.98           C
ATOM      4  O   GLY     1       8.655 -15.053   8.011  1.00  5.98           O
ATOM      5  N   TRP     2      10.708 -14.110   7.972  1.00 53.31           N
ATOM      6  CA  TRP     2      10.239 -12.892   7.389  1.00 53.31           C
ATOM      7  CB  TRP     2      11.356 -11.850   7.199  1.00 53.31           C
ATOM      8  CG  TRP     2      10.905 -10.690   6.350  1.00 53.31           C
ATOM      9  CD2 TRP     2      11.064 -10.669   4.925  1.00 53.31           C
ATOM     10  CD1 TRP     2      10.263  -9.534   6.689  1.00 53.31           C
ATOM     11  NE1 TRP     2       9.991  -8.804   5.553  1.00 53.31           N
ATOM     12  CE2 TRP     2      10.483  -9.489   4.463  1.00 53.31           C
ATOM     13  CE3 TRP     2      11.642 -11.566   4.074  1.00 53.31           C
ATOM     14  CZ2 TRP     2      10.471  -9.185   3.134  1.00 53.31           C
ATOM     15  CZ3 TRP     2      11.633 -11.255   2.733  1.00 53.31           C
ATOM     16  CH2 TRP     2      11.047 -10.093   2.273  1.00 53.31           C
ATOM     17  C   TRP     2       9.649 -13.141   6.040  1.00 53.31           C
ATOM     18  O   TRP     2       8.525 -12.728   5.759  1.00 53.31           O
ATOM     19  N   ILE     3      10.393 -13.846   5.169  1.00119.52           N
ATOM     20  CA  ILE     3       9.968 -14.033   3.812  1.00119.52           C
ATOM     21  CB  ILE     3      11.011 -14.726   2.992  1.00119.52           C
ATOM     22  CG1 ILE     3      10.538 -14.882   1.535  1.00119.52           C
ATOM     23  CG2 ILE     3      11.356 -16.048   3.690  1.00119.52           C
ATOM     24  CD1 ILE     3      10.441 -13.563   0.769  1.00119.52           C
ATOM     25  C   ILE     3       8.717 -14.846   3.755  1.00119.52           C
ATOM     26  O   ILE     3       7.786 -14.513   3.025  1.00119.52           O
ATOM     27  N   ARG     4       8.658 -15.939   4.530  1.00 91.32           N
ATOM     28  CA  ARG     4       7.525 -16.811   4.464  1.00 91.32           C
ATOM     29  CB  ARG     4       7.701 -18.046   5.371  1.00 91.32           C
ATOM     30  CG  ARG     4       8.005 -17.686   6.825  1.00 91.32           C
ATOM     31  CD  ARG     4       8.301 -18.887   7.730  1.00 91.32           C
ATOM     32  NE  ARG     4       7.018 -19.605   7.946  1.00 91.32           N
ATOM     33  CZ  ARG     4       6.927 -20.559   8.922  1.00 91.32           C
ATOM     34  NH1 ARG     4       8.018 -20.875   9.676  1.00 91.32           N
ATOM     35  NH2 ARG     4       5.750 -21.226   9.117  1.00 91.32           N
ATOM     36  C   ARG     4       6.277 -16.081   4.859  1.00 91.32           C
ATOM     37  O   ARG     4       5.269 -16.147   4.155  1.00 91.32           O
ATOM     38  N   ASP     5       6.308 -15.342   5.980  1.00 51.92           N
ATOM     39  CA  ASP     5       5.110 -14.691   6.428  1.00 51.92           C
ATOM     40  CB  ASP     5       5.298 -13.927   7.746  1.00 51.92           C
ATOM     41  CG  ASP     5       5.721 -14.889   8.837  1.00 51.92           C
ATOM     42  OD1 ASP     5       5.094 -15.974   8.991  1.00 51.92           O
ATOM     43  OD2 ASP     5       6.695 -14.530   9.547  1.00 51.92           O
ATOM     44  C   ASP     5       4.688 -13.646   5.442  1.00 51.92           C
ATOM     45  O   ASP     5       3.540 -13.630   5.001  1.00 51.92           O
ATOM     46  N   PHE     6       5.620 -12.764   5.043  1.00 51.36           N
ATOM     47  CA  PHE     6       5.226 -11.627   4.257  1.00 51.36           C
ATOM     48  CB  PHE     6       6.401 -10.699   3.926  1.00 51.36           C
ATOM     49  CG  PHE     6       5.842  -9.558   3.148  1.00 51.36           C
ATOM     50  CD1 PHE     6       5.317  -8.480   3.821  1.00 51.36           C
ATOM     51  CD2 PHE     6       5.835  -9.562   1.772  1.00 51.36           C
ATOM     52  CE1 PHE     6       4.797  -7.407   3.138  1.00 51.36           C
ATOM     53  CE2 PHE     6       5.315  -8.487   1.083  1.00 51.36           C
ATOM     54  CZ  PHE     6       4.805  -7.411   1.765  1.00 51.36           C
ATOM     55  C   PHE     6       4.655 -12.039   2.950  1.00 51.36           C
ATOM     56  O   PHE     6       3.548 -11.639   2.588  1.00 51.36           O
ATOM     57  N   GLY     7       5.386 -12.891   2.216  1.00 27.82           N
ATOM     58  CA  GLY     7       4.944 -13.226   0.901  1.00 27.82           C
ATOM     59  C   GLY     7       3.620 -13.902   0.988  1.00 27.82           C
ATOM     60  O   GLY     7       2.725 -13.626   0.196  1.00 27.82           O
ATOM     61  N   LYS     8       3.450 -14.817   1.948  1.00 56.05           N
ATOM     62  CA  LYS     8       2.206 -15.517   1.987  1.00 56.05           C
ATOM     63  CB  LYS     8       2.219 -16.635   3.040  1.00 56.05           C
ATOM     64  CG  LYS     8       0.917 -17.427   3.138  1.00 56.05           C
ATOM     65  CD  LYS     8       1.071 -18.742   3.896  1.00 56.05           C
ATOM     66  CE  LYS     8      -0.268 -19.419   4.194  1.00 56.05           C
ATOM     67  NZ  LYS     8      -0.061 -20.849   4.515  1.00 56.05           N
ATOM     68  C   LYS     8       1.072 -14.578   2.268  1.00 56.05           C
ATOM     69  O   LYS     8       0.080 -14.566   1.542  1.00 56.05           O
ATOM     70  N   ARG     9       1.192 -13.721   3.305  1.00135.53           N
ATOM     71  CA  ARG     9       0.063 -12.910   3.662  1.00135.53           C
ATOM     72  CB  ARG     9       0.271 -12.045   4.924  1.00135.53           C
ATOM     73  CG  ARG     9       1.336 -10.952   4.819  1.00135.53           C
ATOM     74  CD  ARG     9       1.538 -10.210   6.144  1.00135.53           C
ATOM     75  NE  ARG     9       2.123 -11.221   7.067  1.00135.53           N
ATOM     76  CZ  ARG     9       1.639 -11.383   8.330  1.00135.53           C
ATOM     77  NH1 ARG     9       0.699 -10.523   8.820  1.00135.53           N
ATOM     78  NH2 ARG     9       2.090 -12.415   9.100  1.00135.53           N
ATOM     79  C   ARG     9      -0.280 -11.969   2.548  1.00135.53           C
ATOM     80  O   ARG     9      -1.440 -11.858   2.153  1.00135.53           O
ATOM     81  N   ILE    10       0.738 -11.283   2.005  1.00 90.55           N
ATOM     82  CA  ILE    10       0.534 -10.294   0.984  1.00 90.55           C
ATOM     83  CB  ILE    10       1.794  -9.526   0.706  1.00 90.55           C
ATOM     84  CG1 ILE    10       2.189  -8.737   1.967  1.00 90.55           C
ATOM     85  CG2 ILE    10       1.564  -8.616  -0.508  1.00 90.55           C
ATOM     86  CD1 ILE    10       1.179  -7.660   2.369  1.00 90.55           C
ATOM     87  C   ILE    10       0.018 -10.938  -0.268  1.00 90.55           C
ATOM     88  O   ILE    10      -0.916 -10.427  -0.883  1.00 90.55           O
ATOM     89  N   GLU    11       0.596 -12.083  -0.683  1.00 76.90           N
ATOM     90  CA  GLU    11       0.136 -12.720  -1.885  1.00 76.90           C
ATOM     91  CB  GLU    11       0.938 -13.981  -2.271  1.00 76.90           C
ATOM     92  CG  GLU    11       0.879 -15.085  -1.213  1.00 76.90           C
ATOM     93  CD  GLU    11       1.258 -16.414  -1.852  1.00 76.90           C
ATOM     94  OE1 GLU    11       2.332 -16.489  -2.506  1.00 76.90           O
ATOM     95  OE2 GLU    11       0.464 -17.376  -1.688  1.00 76.90           O
ATOM     96  C   GLU    11      -1.279 -13.159  -1.678  1.00 76.90           C
ATOM     97  O   GLU    11      -2.118 -13.027  -2.567  1.00 76.90           O
ATOM     98  N   ARG    12      -1.572 -13.699  -0.481  1.00162.64           N
ATOM     99  CA  ARG    12      -2.867 -14.235  -0.181  1.00162.64           C
ATOM    100  CB  ARG    12      -2.907 -14.868   1.217  1.00162.64           C
ATOM    101  CG  ARG    12      -4.187 -15.657   1.468  1.00162.64           C
ATOM    102  CD  ARG    12      -5.358 -14.799   1.952  1.00162.64           C
ATOM    103  NE  ARG    12      -5.024 -14.318   3.322  1.00162.64           N
ATOM    104  CZ  ARG    12      -5.785 -13.335   3.884  1.00162.64           C
ATOM    105  NH1 ARG    12      -6.785 -12.761   3.155  1.00162.64           N
ATOM    106  NH2 ARG    12      -5.552 -12.935   5.167  1.00162.64           N
ATOM    107  C   ARG    12      -3.906 -13.161  -0.231  1.00162.64           C
ATOM    108  O   ARG    12      -4.920 -13.305  -0.911  1.00162.64           O
ATOM    109  N   VAL    13      -3.672 -12.033   0.464  1.00 92.93           N
ATOM    110  CA  VAL    13      -4.678 -11.015   0.468  1.00 92.93           C
ATOM    111  CB  VAL    13      -4.388  -9.878   1.415  1.00 92.93           C
ATOM    112  CG1 VAL    13      -3.398  -8.900   0.764  1.00 92.93           C
ATOM    113  CG2 VAL    13      -5.716  -9.239   1.849  1.00 92.93           C
ATOM    114  C   VAL    13      -4.760 -10.498  -0.930  1.00 92.93           C
ATOM    115  O   VAL    13      -5.838 -10.180  -1.426  1.00 92.93           O
ATOM    116  N   GLY    14      -3.605 -10.420  -1.611  1.00 29.55           N
ATOM    117  CA  GLY    14      -3.574  -9.903  -2.945  1.00 29.55           C
ATOM    118  C   GLY    14      -4.399 -10.775  -3.841  1.00 29.55           C
ATOM    119  O   GLY    14      -5.094 -10.272  -4.721  1.00 29.55           O
ATOM    120  N   GLN    15      -4.321 -12.110  -3.662  1.00122.00           N
ATOM    121  CA  GLN    15      -5.050 -13.015  -4.509  1.00122.00           C
ATOM    122  CB  GLN    15      -4.769 -14.504  -4.213  1.00122.00           C
ATOM    123  CG  GLN    15      -3.322 -14.979  -4.411  1.00122.00           C
ATOM    124  CD  GLN    15      -2.992 -15.081  -5.897  1.00122.00           C
ATOM    125  OE1 GLN    15      -2.918 -14.075  -6.602  1.00122.00           O
ATOM    126  NE2 GLN    15      -2.772 -16.333  -6.385  1.00122.00           N
ATOM    127  C   GLN    15      -6.513 -12.796  -4.284  1.00122.00           C
ATOM    128  O   GLN    15      -7.299 -12.779  -5.230  1.00122.00           O
ATOM    129  N   HIS    16      -6.934 -12.623  -3.016  1.00 81.88           N
ATOM    130  CA  HIS    16      -8.344 -12.450  -2.797  1.00 81.88           C
ATOM    131  ND1 HIS    16      -9.982 -14.541  -0.877  1.00 81.88           N
ATOM    132  CG  HIS    16      -8.953 -13.662  -0.605  1.00 81.88           C
ATOM    133  CB  HIS    16      -8.769 -12.350  -1.316  1.00 81.88           C
ATOM    134  NE2 HIS    16      -8.813 -15.437   0.789  1.00 81.88           N
ATOM    135  CD2 HIS    16      -8.248 -14.230   0.415  1.00 81.88           C
ATOM    136  CE1 HIS    16      -9.853 -15.580  -0.011  1.00 81.88           C
ATOM    137  C   HIS    16      -8.810 -11.204  -3.477  1.00 81.88           C
ATOM    138  O   HIS    16      -9.822 -11.215  -4.178  1.00 81.88           O
ATOM    139  N   THR    17      -8.093 -10.079  -3.295  1.00121.74           N
ATOM    140  CA  THR    17      -8.523  -8.858  -3.920  1.00121.74           C
ATOM    141  CB  THR    17      -7.716  -7.661  -3.508  1.00121.74           C
ATOM    142  OG1 THR    17      -8.061  -6.547  -4.321  1.00121.74           O
ATOM    143  CG2 THR    17      -6.213  -7.978  -3.606  1.00121.74           C
ATOM    144  C   THR    17      -8.456  -8.968  -5.411  1.00121.74           C
ATOM    145  O   THR    17      -9.401  -8.600  -6.106  1.00121.74           O
ATOM    146  N   ARG    18      -7.349  -9.494  -5.953  1.00 93.40           N
ATOM    147  CA  ARG    18      -7.190  -9.519  -7.380  1.00 93.40           C
ATOM    148  CB  ARG    18      -5.805 -10.036  -7.810  1.00 93.40           C
ATOM    149  CG  ARG    18      -4.652  -9.084  -7.443  1.00 93.40           C
ATOM    150  CD  ARG    18      -4.307  -8.083  -8.555  1.00 93.40           C
ATOM    151  NE  ARG    18      -3.197  -7.199  -8.093  1.00 93.40           N
ATOM    152  CZ  ARG    18      -2.892  -6.049  -8.772  1.00 93.40           C
ATOM    153  NH1 ARG    18      -3.584  -5.702  -9.898  1.00 93.40           N
ATOM    154  NH2 ARG    18      -1.870  -5.249  -8.347  1.00 93.40           N
ATOM    155  C   ARG    18      -8.255 -10.374  -7.992  1.00 93.40           C
ATOM    156  O   ARG    18      -8.795 -10.040  -9.047  1.00 93.40           O
ATOM    157  N   ASP    19      -8.579 -11.518  -7.357  1.00 45.00           N
ATOM    158  CA  ASP    19      -9.608 -12.380  -7.876  1.00 45.00           C
ATOM    159  CB  ASP    19      -9.762 -13.693  -7.093  1.00 45.00           C
ATOM    160  CG  ASP    19      -8.697 -14.664  -7.574  1.00 45.00           C
ATOM    161  OD1 ASP    19      -8.299 -14.562  -8.765  1.00 45.00           O
ATOM    162  OD2 ASP    19      -8.279 -15.532  -6.761  1.00 45.00           O
ATOM    163  C   ASP    19     -10.911 -11.663  -7.802  1.00 45.00           C
ATOM    164  O   ASP    19     -11.731 -11.733  -8.717  1.00 45.00           O
ATOM    165  N   ALA    20     -11.137 -10.946  -6.688  1.00 38.20           N
ATOM    166  CA  ALA    20     -12.356 -10.228  -6.512  1.00 38.20           C
ATOM    167  CB  ALA    20     -12.438  -9.526  -5.145  1.00 38.20           C
ATOM    168  C   ALA    20     -12.443  -9.181  -7.575  1.00 38.20           C
ATOM    169  O   ALA    20     -13.517  -8.922  -8.116  1.00 38.20           O
ATOM    170  N   THR    21     -11.300  -8.558  -7.918  1.00 49.69           N
ATOM    171  CA  THR    21     -11.283  -7.493  -8.872  1.00 49.69           C
ATOM    172  CB  THR    21      -9.920  -6.918  -9.084  1.00 49.69           C
ATOM    173  OG1 THR    21      -9.411  -6.444  -7.848  1.00 49.69           O
ATOM    174  CG2 THR    21     -10.042  -5.755 -10.080  1.00 49.69           C
ATOM    175  C   THR    21     -11.753  -8.010 -10.184  1.00 49.69           C
ATOM    176  O   THR    21     -12.425  -7.321 -10.941  1.00 49.69           O
ATOM    177  N   ILE    22     -11.382  -9.246 -10.510  1.00 69.03           N
ATOM    178  CA  ILE    22     -11.814  -9.786 -11.754  1.00 69.03           C
ATOM    179  CB  ILE    22     -11.058 -11.030 -12.112  1.00 69.03           C
ATOM    180  CG1 ILE    22      -9.567 -10.647 -12.200  1.00 69.03           C
ATOM    181  CG2 ILE    22     -11.598 -11.602 -13.437  1.00 69.03           C
ATOM    182  CD1 ILE    22      -8.629 -11.830 -12.395  1.00 69.03           C
ATOM    183  C   ILE    22     -13.307  -9.966 -11.729  1.00 69.03           C
ATOM    184  O   ILE    22     -13.957  -9.841 -12.764  1.00 69.03           O
ATOM    185  N   GLN    23     -13.907 -10.253 -10.554  1.00 82.93           N
ATOM    186  CA  GLN    23     -15.325 -10.536 -10.524  1.00 82.93           C
ATOM    187  CB  GLN    23     -15.890 -10.777  -9.110  1.00 82.93           C
ATOM    188  CG  GLN    23     -15.300 -11.981  -8.367  1.00 82.93           C
ATOM    189  CD  GLN    23     -16.064 -12.195  -7.067  1.00 82.93           C
ATOM    190  OE1 GLN    23     -17.157 -11.663  -6.863  1.00 82.93           O
ATOM    191  NE2 GLN    23     -15.474 -13.020  -6.153  1.00 82.93           N
ATOM    192  C   GLN    23     -16.118  -9.386 -11.079  1.00 82.93           C
ATOM    193  O   GLN    23     -16.962  -9.593 -11.950  1.00 82.93           O
ATOM    194  N   THR    24     -15.885  -8.140 -10.614  1.00282.37           N
ATOM    195  CA  THR    24     -16.662  -7.042 -11.133  1.00282.37           C
ATOM    196  CB  THR    24     -17.800  -6.587 -10.260  1.00282.37           C
ATOM    197  OG1 THR    24     -17.323  -6.112  -9.007  1.00282.37           O
ATOM    198  CG2 THR    24     -18.755  -7.764 -10.046  1.00282.37           C
ATOM    199  C   THR    24     -15.753  -5.877 -11.225  1.00282.37           C
ATOM    200  O   THR    24     -14.566  -6.016 -10.983  1.00282.37           O
ATOM    201  N   ILE    25     -16.283  -4.692 -11.590  1.00171.60           N
ATOM    202  CA  ILE    25     -15.422  -3.547 -11.583  1.00171.60           C
ATOM    203  CB  ILE    25     -16.107  -2.270 -11.977  1.00171.60           C
ATOM    204  CG1 ILE    25     -16.734  -2.388 -13.382  1.00171.60           C
ATOM    205  CG2 ILE    25     -15.051  -1.155 -11.873  1.00171.60           C
ATOM    206  CD1 ILE    25     -17.965  -3.297 -13.421  1.00171.60           C
ATOM    207  C   ILE    25     -15.003  -3.481 -10.156  1.00171.60           C
ATOM    208  O   ILE    25     -13.846  -3.231  -9.825  1.00171.60           O
ATOM    209  N   ALA    26     -15.983  -3.735  -9.276  1.00229.88           N
ATOM    210  CA  ALA    26     -15.778  -4.017  -7.885  1.00229.88           C
ATOM    211  CB  ALA    26     -14.802  -5.181  -7.655  1.00229.88           C
ATOM    212  C   ALA    26     -15.268  -2.841  -7.140  1.00229.88           C
ATOM    213  O   ALA    26     -15.316  -2.833  -5.910  1.00229.88           O
ATOM    214  N   VAL    27     -14.757  -1.813  -7.840  1.00132.50           N
ATOM    215  CA  VAL    27     -14.390  -0.643  -7.119  1.00132.50           C
ATOM    216  CB  VAL    27     -13.633   0.356  -7.946  1.00132.50           C
ATOM    217  CG1 VAL    27     -12.222  -0.207  -8.191  1.00132.50           C
ATOM    218  CG2 VAL    27     -14.397   0.624  -9.255  1.00132.50           C
ATOM    219  C   VAL    27     -15.674  -0.047  -6.667  1.00132.50           C
ATOM    220  O   VAL    27     -15.855   0.259  -5.489  1.00132.50           O
ATOM    221  N   ALA    28     -16.624   0.072  -7.618  1.00 38.98           N
ATOM    222  CA  ALA    28     -17.910   0.643  -7.371  1.00 38.98           C
ATOM    223  CB  ALA    28     -18.752   0.757  -8.654  1.00 38.98           C
ATOM    224  C   ALA    28     -18.640  -0.231  -6.406  1.00 38.98           C
ATOM    225  O   ALA    28     -19.292   0.264  -5.489  1.00 38.98           O
ATOM    226  N   GLN    29     -18.557  -1.565  -6.574  1.00134.13           N
ATOM    227  CA  GLN    29     -19.312  -2.369  -5.656  1.00134.13           C
ATOM    228  CB  GLN    29     -19.396  -3.869  -6.025  1.00134.13           C
ATOM    229  CG  GLN    29     -18.131  -4.705  -5.812  1.00134.13           C
ATOM    230  CD  GLN    29     -18.191  -5.163  -4.365  1.00134.13           C
ATOM    231  OE1 GLN    29     -19.269  -5.438  -3.836  1.00134.13           O
ATOM    232  NE2 GLN    29     -17.011  -5.239  -3.682  1.00134.13           N
ATOM    233  C   GLN    29     -18.692  -2.221  -4.296  1.00134.13           C
ATOM    234  O   GLN    29     -19.397  -2.117  -3.295  1.00134.13           O
ATOM    235  N   GLN    30     -17.348  -2.176  -4.240  1.00 75.88           N
ATOM    236  CA  GLN    30     -16.628  -2.116  -2.994  1.00 75.88           C
ATOM    237  CB  GLN    30     -15.122  -2.011  -3.296  1.00 75.88           C
ATOM    238  CG  GLN    30     -14.199  -1.742  -2.113  1.00 75.88           C
ATOM    239  CD  GLN    30     -12.830  -1.446  -2.717  1.00 75.88           C
ATOM    240  OE1 GLN    30     -12.583  -0.342  -3.202  1.00 75.88           O
ATOM    241  NE2 GLN    30     -11.922  -2.458  -2.715  1.00 75.88           N
ATOM    242  C   GLN    30     -17.031  -0.891  -2.234  1.00 75.88           C
ATOM    243  O   GLN    30     -17.496  -0.977  -1.096  1.00 75.88           O
ATOM    244  N   ALA    31     -16.882   0.288  -2.869  1.00 39.93           N
ATOM    245  CA  ALA    31     -17.199   1.539  -2.246  1.00 39.93           C
ATOM    246  CB  ALA    31     -16.733   2.754  -3.067  1.00 39.93           C
ATOM    247  C   ALA    31     -18.677   1.666  -2.052  1.00 39.93           C
ATOM    248  O   ALA    31     -19.137   2.071  -0.986  1.00 39.93           O
ATOM    249  N   ALA    32     -19.463   1.298  -3.083  1.00 29.66           N
ATOM    250  CA  ALA    32     -20.886   1.469  -3.021  1.00 29.66           C
ATOM    251  CB  ALA    32     -21.636   1.017  -4.290  1.00 29.66           C
ATOM    252  C   ALA    32     -21.402   0.632  -1.910  1.00 29.66           C
ATOM    253  O   ALA    32     -22.331   1.019  -1.207  1.00 29.66           O
ATOM    254  N   ASN    33     -20.809  -0.559  -1.738  1.00 63.92           N
ATOM    255  CA  ASN    33     -21.242  -1.487  -0.739  1.00 63.92           C
ATOM    256  CB  ASN    33     -20.432  -2.790  -0.788  1.00 63.92           C
ATOM    257  CG  ASN    33     -21.226  -3.900  -0.120  1.00 63.92           C
ATOM    258  OD1 ASN    33     -21.586  -3.807   1.052  1.00 63.92           O
ATOM    259  ND2 ASN    33     -21.516  -4.971  -0.902  1.00 63.92           N
ATOM    260  C   ASN    33     -21.049  -0.870   0.610  1.00 63.92           C
ATOM    261  O   ASN    33     -21.927  -0.956   1.466  1.00 63.92           O
ATOM    262  N   VAL    34     -19.879  -0.247   0.855  1.00120.96           N
ATOM    263  CA  VAL    34     -19.707   0.368   2.136  1.00120.96           C
ATOM    264  CB  VAL    34     -18.289   0.745   2.480  1.00120.96           C
ATOM    265  CG1 VAL    34     -17.784   1.845   1.536  1.00120.96           C
ATOM    266  CG2 VAL    34     -18.243   1.118   3.972  1.00120.96           C
ATOM    267  C   VAL    34     -20.616   1.557   2.206  1.00120.96           C
ATOM    268  O   VAL    34     -21.148   1.880   3.267  1.00120.96           O
ATOM    269  N   ALA    35     -20.822   2.248   1.068  1.00220.04           N
ATOM    270  CA  ALA    35     -21.711   3.377   1.074  1.00220.04           C
ATOM    271  CB  ALA    35     -21.772   4.123  -0.272  1.00220.04           C
ATOM    272  C   ALA    35     -23.090   2.864   1.316  1.00220.04           C
ATOM    273  O   ALA    35     -23.429   1.744   0.946  1.00220.04           O
ATOM    274  N   ALA    36     -23.939   3.658   1.977  1.00238.48           N
ATOM    275  CA  ALA    36     -25.268   3.156   2.114  1.00238.48           C
ATOM    276  CB  ALA    36     -26.023   3.664   3.353  1.00238.48           C
ATOM    277  C   ALA    36     -26.017   3.654   0.932  1.00238.48           C
ATOM    278  O   ALA    36     -25.996   4.844   0.621  1.00238.48           O
ATOM    279  N   THR    37     -26.673   2.728   0.209  1.00315.77           N
ATOM    280  CA  THR    37     -27.466   3.133  -0.909  1.00315.77           C
ATOM    281  CB  THR    37     -26.717   3.102  -2.204  1.00315.77           C
ATOM    282  OG1 THR    37     -26.304   1.775  -2.504  1.00315.77           O
ATOM    283  CG2 THR    37     -25.491   4.016  -2.062  1.00315.77           C
ATOM    284  C   THR    37     -28.582   2.156  -1.034  1.00315.77           C
ATOM    285  O   THR    37     -28.478   1.016  -0.584  1.00315.77           O
ATOM    286  N   LEU    38     -29.706   2.587  -1.627  1.00263.57           N
ATOM    287  CA  LEU    38     -30.711   1.611  -1.871  1.00263.57           C
ATOM    288  CB  LEU    38     -32.060   2.190  -2.334  1.00263.57           C
ATOM    289  CG  LEU    38     -32.796   2.948  -1.217  1.00263.57           C
ATOM    290  CD1 LEU    38     -33.301   1.990  -0.124  1.00263.57           C
ATOM    291  CD2 LEU    38     -31.912   4.065  -0.646  1.00263.57           C
ATOM    292  C   LEU    38     -30.138   0.801  -2.975  1.00263.57           C
ATOM    293  O   LEU    38     -29.674   1.349  -3.978  1.00263.57           O
ATOM    294  N   LYS    39     -30.116  -0.527  -2.805  1.00292.62           N
ATOM    295  CA  LYS    39     -29.540  -1.332  -3.833  1.00292.62           C
ATOM    296  CB  LYS    39     -28.380  -2.230  -3.348  1.00292.62           C
ATOM    297  CG  LYS    39     -28.785  -3.313  -2.349  1.00292.62           C
ATOM    298  CD  LYS    39     -29.526  -2.762  -1.131  1.00292.62           C
ATOM    299  CE  LYS    39     -28.640  -2.135  -0.057  1.00292.62           C
ATOM    300  NZ  LYS    39     -29.500  -1.593   1.017  1.00292.62           N
ATOM    301  C   LYS    39     -30.637  -2.172  -4.378  1.00292.62           C
ATOM    302  O   LYS    39     -31.643  -2.411  -3.712  1.00292.62           O
ATOM    303  N   GLY    40     -30.493  -2.602  -5.646  1.00 30.14           N
ATOM    304  CA  GLY    40     -31.506  -3.418  -6.234  1.00 30.14           C
ATOM    305  C   GLY    40     -30.793  -4.672  -6.703  1.00 30.14           C
ATOM    306  O   GLY    40     -29.533  -4.653  -6.707  1.00 30.14           O
ATOM    307  OXT GLY    40     -31.486  -5.662  -7.061  1.00 30.14           O
TER     308      GLY    40
END
