# Supplementary material for: Prediction of Anticancer Peptides with High Efficacy and Low Toxicity by Hybrid Model Based on 3D Structure of Peptides
Source: Int J Mol Sci. 2021 May 26;22(11):5630. doi: 10.3390/ijms22115630 (PMC8198792; doi:10.3390/ijms22115630)
Supplement: Supplementary file 1 [file ijms-22-05630-s001.zip › Supplement2(Datasets)/ACPs(PDB)/D1/PDB(Negative)/(201)NL_satpdb12555.pdb]

ATOM      1  N   CYS     1      15.580 -18.565  19.108  1.00  0.00           N  
ATOM      2  H   CYS     1      15.667 -19.293  19.802  1.00  0.00           H  
ATOM      3  CA  CYS     1      15.602 -18.656  17.650  1.00  0.00           C  
ATOM      4  HA  CYS     1      16.536 -19.129  17.350  1.00  0.00           H  
ATOM      5  CB  CYS     1      14.351 -19.524  17.280  1.00  0.00           C  
ATOM      6  HB2 CYS     1      14.372 -19.874  16.248  1.00  0.00           H  
ATOM      7  HB3 CYS     1      14.300 -20.504  17.755  1.00  0.00           H  
ATOM      8  SG  CYS     1      12.757 -18.561  17.564  1.00  0.00           S  
ATOM      9  HG  CYS     1      12.607 -19.097  18.779  1.00  0.00           H  
ATOM     10  C   CYS     1      15.568 -17.271  16.975  1.00  0.00           C  
ATOM     11  O   CYS     1      15.780 -17.210  15.773  1.00  0.00           O  
ATOM     12  N   ARG     2      15.411 -16.112  17.647  1.00  0.00           N  
ATOM     13  H   ARG     2      15.336 -16.302  18.636  1.00  0.00           H  
ATOM     14  CA  ARG     2      14.948 -14.857  17.120  1.00  0.00           C  
ATOM     15  HA  ARG     2      14.388 -15.128  16.225  1.00  0.00           H  
ATOM     16  CB  ARG     2      14.035 -14.156  18.132  1.00  0.00           C  
ATOM     17  HB2 ARG     2      13.912 -14.819  18.988  1.00  0.00           H  
ATOM     18  HB3 ARG     2      14.638 -13.334  18.517  1.00  0.00           H  
ATOM     19  CG  ARG     2      12.606 -13.569  17.636  1.00  0.00           C  
ATOM     20  HG2 ARG     2      12.068 -14.386  17.155  1.00  0.00           H  
ATOM     21  HG3 ARG     2      12.135 -13.173  18.536  1.00  0.00           H  
ATOM     22  CD  ARG     2      12.810 -12.443  16.625  1.00  0.00           C  
ATOM     23  HD2 ARG     2      11.918 -11.818  16.585  1.00  0.00           H  
ATOM     24  HD3 ARG     2      13.628 -11.845  17.029  1.00  0.00           H  
ATOM     25  NE  ARG     2      13.273 -12.888  15.301  1.00  0.00           N  
ATOM     26  HE  ARG     2      14.218 -12.608  15.081  1.00  0.00           H  
ATOM     27  CZ  ARG     2      12.725 -13.622  14.319  1.00  0.00           C  
ATOM     28  NH1 ARG     2      11.516 -14.061  14.510  1.00  0.00           N  
ATOM     29 HH11 ARG     2      11.119 -13.903  15.426  1.00  0.00           H  
ATOM     30 HH12 ARG     2      11.013 -14.645  13.858  1.00  0.00           H  
ATOM     31  NH2 ARG     2      13.432 -13.949  13.307  1.00  0.00           N  
ATOM     32 HH21 ARG     2      14.387 -13.621  13.344  1.00  0.00           H  
ATOM     33 HH22 ARG     2      13.198 -14.780  12.783  1.00  0.00           H  
ATOM     34  C   ARG     2      16.021 -13.938  16.494  1.00  0.00           C  
ATOM     35  O   ARG     2      15.841 -12.761  16.310  1.00  0.00           O  
ATOM     36  N   PHE     3      17.145 -14.587  16.221  1.00  0.00           N  
ATOM     37  H   PHE     3      17.244 -15.559  16.479  1.00  0.00           H  
ATOM     38  CA  PHE     3      18.030 -14.205  15.083  1.00  0.00           C  
ATOM     39  HA  PHE     3      18.400 -13.185  15.194  1.00  0.00           H  
ATOM     40  CB  PHE     3      19.261 -15.023  15.369  1.00  0.00           C  
ATOM     41  HB2 PHE     3      19.621 -14.798  16.373  1.00  0.00           H  
ATOM     42  HB3 PHE     3      18.896 -16.046  15.465  1.00  0.00           H  
ATOM     43  CG  PHE     3      20.534 -14.986  14.504  1.00  0.00           C  
ATOM     44  CD1 PHE     3      21.340 -16.087  14.341  1.00  0.00           C  
ATOM     45  HD1 PHE     3      21.031 -17.002  14.825  1.00  0.00           H  
ATOM     46  CE1 PHE     3      22.528 -16.016  13.614  1.00  0.00           C  
ATOM     47  HE1 PHE     3      23.114 -16.895  13.391  1.00  0.00           H  
ATOM     48  CZ  PHE     3      22.881 -14.823  13.026  1.00  0.00           C  
ATOM     49  HZ  PHE     3      23.689 -14.879  12.312  1.00  0.00           H  
ATOM     50  CE2 PHE     3      22.081 -13.710  13.098  1.00  0.00           C  
ATOM     51  HE2 PHE     3      22.293 -12.777  12.597  1.00  0.00           H  
ATOM     52  CD2 PHE     3      20.960 -13.722  13.948  1.00  0.00           C  
ATOM     53  HD2 PHE     3      20.467 -12.767  14.054  1.00  0.00           H  
ATOM     54  C   PHE     3      17.410 -14.446  13.695  1.00  0.00           C  
ATOM     55  O   PHE     3      16.280 -13.955  13.426  1.00  0.00           O  
ATOM     56  N   CYS     4      18.191 -14.965  12.736  1.00  0.00           N  
ATOM     57  H   CYS     4      19.076 -15.313  13.076  1.00  0.00           H  
ATOM     58  CA  CYS     4      17.943 -15.027  11.272  1.00  0.00           C  
ATOM     59  HA  CYS     4      17.641 -13.998  11.076  1.00  0.00           H  
ATOM     60  CB  CYS     4      19.290 -15.241  10.488  1.00  0.00           C  
ATOM     61  HB2 CYS     4      19.255 -15.202   9.399  1.00  0.00           H  
ATOM     62  HB3 CYS     4      19.982 -14.479  10.846  1.00  0.00           H  
ATOM     63  SG  CYS     4      19.986 -16.874  10.989  1.00  0.00           S  
ATOM     64  HG  CYS     4      21.241 -16.571  10.647  1.00  0.00           H  
ATOM     65  C   CYS     4      16.763 -15.961  10.851  1.00  0.00           C  
ATOM     66  O   CYS     4      16.558 -16.181   9.639  1.00  0.00           O  
ATOM     67  N   CYS     5      15.888 -16.361  11.762  1.00  0.00           N  
ATOM     68  H   CYS     5      16.079 -16.183  12.738  1.00  0.00           H  
ATOM     69  CA  CYS     5      14.901 -17.399  11.478  1.00  0.00           C  
ATOM     70  HA  CYS     5      15.271 -17.818  10.543  1.00  0.00           H  
ATOM     71  CB  CYS     5      15.021 -18.392  12.672  1.00  0.00           C  
ATOM     72  HB2 CYS     5      14.897 -17.834  13.600  1.00  0.00           H  
ATOM     73  HB3 CYS     5      14.304 -19.209  12.590  1.00  0.00           H  
ATOM     74  SG  CYS     5      16.676 -19.055  12.655  1.00  0.00           S  
ATOM     75  HG  CYS     5      16.561 -20.044  13.546  1.00  0.00           H  
ATOM     76  C   CYS     5      13.500 -16.858  11.253  1.00  0.00           C  
ATOM     77  O   CYS     5      12.800 -16.532  12.228  1.00  0.00           O  
ATOM     78  N   ARG     6      12.989 -16.960  10.024  1.00  0.00           N  
ATOM     79  H   ARG     6      13.561 -17.316   9.272  1.00  0.00           H  
ATOM     80  CA  ARG     6      11.569 -16.684   9.670  1.00  0.00           C  
ATOM     81  HA  ARG     6      11.032 -16.405  10.577  1.00  0.00           H  
ATOM     82  CB  ARG     6      11.598 -15.554   8.598  1.00  0.00           C  
ATOM     83  HB2 ARG     6      12.308 -14.755   8.812  1.00  0.00           H  
ATOM     84  HB3 ARG     6      11.921 -16.020   7.667  1.00  0.00           H  
ATOM     85  CG  ARG     6      10.269 -14.826   8.445  1.00  0.00           C  
ATOM     86  HG2 ARG     6       9.426 -15.437   8.768  1.00  0.00           H  
ATOM     87  HG3 ARG     6      10.274 -14.096   9.255  1.00  0.00           H  
ATOM     88  CD  ARG     6       9.960 -14.249   7.066  1.00  0.00           C  
ATOM     89  HD2 ARG     6       9.108 -13.575   7.148  1.00  0.00           H  
ATOM     90  HD3 ARG     6      10.819 -13.674   6.721  1.00  0.00           H  
ATOM     91  NE  ARG     6       9.753 -15.427   6.140  1.00  0.00           N  
ATOM     92  HE  ARG     6      10.310 -16.259   6.278  1.00  0.00           H  
ATOM     93  CZ  ARG     6       8.828 -15.459   5.132  1.00  0.00           C  
ATOM     94  NH1 ARG     6       8.028 -14.490   4.772  1.00  0.00           N  
ATOM     95 HH11 ARG     6       7.991 -13.671   5.363  1.00  0.00           H  
ATOM     96 HH12 ARG     6       7.412 -14.623   3.983  1.00  0.00           H  
ATOM     97  NH2 ARG     6       8.793 -16.525   4.413  1.00  0.00           N  
ATOM     98 HH21 ARG     6       9.316 -17.296   4.803  1.00  0.00           H  
ATOM     99 HH22 ARG     6       8.159 -16.597   3.630  1.00  0.00           H  
ATOM    100  C   ARG     6      10.951 -17.989   9.107  1.00  0.00           C  
ATOM    101  O   ARG     6      11.646 -18.883   8.616  1.00  0.00           O  
ATOM    102  N   CYS     7       9.616 -18.014   9.116  1.00  0.00           N  
ATOM    103  H   CYS     7       9.164 -17.242   9.586  1.00  0.00           H  
ATOM    104  CA  CYS     7       8.694 -19.032   8.605  1.00  0.00           C  
ATOM    105  HA  CYS     7       8.920 -20.011   9.028  1.00  0.00           H  
ATOM    106  CB  CYS     7       7.221 -18.736   8.966  1.00  0.00           C  
ATOM    107  HB2 CYS     7       7.047 -17.873   8.322  1.00  0.00           H  
ATOM    108  HB3 CYS     7       6.468 -19.480   8.705  1.00  0.00           H  
ATOM    109  SG  CYS     7       6.962 -18.106  10.672  1.00  0.00           S  
ATOM    110  HG  CYS     7       5.636 -17.969  10.591  1.00  0.00           H  
ATOM    111  C   CYS     7       8.928 -19.267   7.097  1.00  0.00           C  
ATOM    112  O   CYS     7       8.449 -18.540   6.214  1.00  0.00           O  
ATOM    113  N   CYS     8       9.950 -20.124   6.743  1.00  0.00           N  
ATOM    114  H   CYS     8      10.143 -20.778   7.487  1.00  0.00           H  
ATOM    115  CA  CYS     8      10.861 -20.148   5.595  1.00  0.00           C  
ATOM    116  HA  CYS     8      11.542 -20.999   5.621  1.00  0.00           H  
ATOM    117  CB  CYS     8      10.070 -20.526   4.333  1.00  0.00           C  
ATOM    118  HB2 CYS     8       9.268 -19.791   4.263  1.00  0.00           H  
ATOM    119  HB3 CYS     8      10.715 -20.505   3.455  1.00  0.00           H  
ATOM    120  SG  CYS     8       9.239 -22.083   4.543  1.00  0.00           S  
ATOM    121  HG  CYS     8       8.777 -21.915   5.786  1.00  0.00           H  
ATOM    122  C   CYS     8      11.799 -18.903   5.537  1.00  0.00           C  
ATOM    123  O   CYS     8      11.199 -17.784   5.483  1.00  0.00           O  
ATOM    124  N   PRO     9      13.167 -19.053   5.394  1.00  0.00           N  
ATOM    125  CD  PRO     9      14.009 -17.986   4.948  1.00  0.00           C  
ATOM    126  HD2 PRO     9      13.992 -17.162   5.661  1.00  0.00           H  
ATOM    127  HD3 PRO     9      13.602 -17.681   3.984  1.00  0.00           H  
ATOM    128  CG  PRO     9      15.323 -18.632   4.709  1.00  0.00           C  
ATOM    129  HG2 PRO     9      15.938 -18.151   5.469  1.00  0.00           H  
ATOM    130  HG3 PRO     9      15.739 -18.405   3.727  1.00  0.00           H  
ATOM    131  CB  PRO     9      15.224 -20.138   4.813  1.00  0.00           C  
ATOM    132  HB2 PRO     9      15.965 -20.643   5.433  1.00  0.00           H  
ATOM    133  HB3 PRO     9      15.042 -20.532   3.813  1.00  0.00           H  
ATOM    134  CA  PRO     9      13.939 -20.285   5.668  1.00  0.00           C  
ATOM    135  HA  PRO     9      13.463 -21.210   5.342  1.00  0.00           H  
ATOM    136  C   PRO     9      14.262 -20.556   7.127  1.00  0.00           C  
ATOM    137  O   PRO     9      14.299 -19.515   7.814  1.00  0.00           O  
ATOM    138  N   ARG    10      14.636 -21.743   7.635  1.00  0.00           N  
ATOM    139  H   ARG    10      14.540 -22.541   7.023  1.00  0.00           H  
ATOM    140  CA  ARG    10      15.216 -21.964   8.950  1.00  0.00           C  
ATOM    141  HA  ARG    10      15.635 -22.968   9.027  1.00  0.00           H  
ATOM    142  CB  ARG    10      16.360 -21.033   9.422  1.00  0.00           C  
ATOM    143  HB2 ARG    10      15.905 -20.048   9.521  1.00  0.00           H  
ATOM    144  HB3 ARG    10      16.738 -21.467  10.348  1.00  0.00           H  
ATOM    145  CG  ARG    10      17.498 -21.118   8.342  1.00  0.00           C  
ATOM    146  HG2 ARG    10      17.806 -22.121   8.048  1.00  0.00           H  
ATOM    147  HG3 ARG    10      17.286 -20.679   7.368  1.00  0.00           H  
ATOM    148  CD  ARG    10      18.644 -20.291   8.917  1.00  0.00           C  
ATOM    149  HD2 ARG    10      18.755 -20.518   9.978  1.00  0.00           H  
ATOM    150  HD3 ARG    10      19.576 -20.605   8.449  1.00  0.00           H  
ATOM    151  NE  ARG    10      18.417 -18.784   8.852  1.00  0.00           N  
ATOM    152  HE  ARG    10      17.774 -18.274   9.440  1.00  0.00           H  
ATOM    153  CZ  ARG    10      18.769 -18.096   7.808  1.00  0.00           C  
ATOM    154  NH1 ARG    10      19.851 -18.360   7.093  1.00  0.00           N  
ATOM    155 HH11 ARG    10      20.298 -19.206   7.415  1.00  0.00           H  
ATOM    156 HH12 ARG    10      20.213 -17.745   6.379  1.00  0.00           H  
ATOM    157  NH2 ARG    10      18.003 -17.076   7.375  1.00  0.00           N  
ATOM    158 HH21 ARG    10      17.214 -16.915   7.984  1.00  0.00           H  
ATOM    159 HH22 ARG    10      18.170 -16.458   6.594  1.00  0.00           H  
ATOM    160  C   ARG    10      14.140 -21.962  10.027  1.00  0.00           C  
ATOM    161  O   ARG    10      14.468 -22.451  11.121  1.00  0.00           O  
ATOM    162  N   MET    11      12.971 -21.406   9.833  1.00  0.00           N  
ATOM    163  H   MET    11      12.833 -21.240   8.847  1.00  0.00           H  
ATOM    164  CA  MET    11      11.852 -21.796  10.707  1.00  0.00           C  
ATOM    165  HA  MET    11      12.060 -22.753  11.185  1.00  0.00           H  
ATOM    166  CB  MET    11      11.513 -20.684  11.747  1.00  0.00           C  
ATOM    167  HB2 MET    11      12.191 -19.830  11.718  1.00  0.00           H  
ATOM    168  HB3 MET    11      10.486 -20.393  11.527  1.00  0.00           H  
ATOM    169  CG  MET    11      11.397 -21.048  13.227  1.00  0.00           C  
ATOM    170  HG2 MET    11      12.399 -20.965  13.647  1.00  0.00           H  
ATOM    171  HG3 MET    11      10.862 -20.291  13.802  1.00  0.00           H  
ATOM    172  SD  MET    11      10.939 -22.692  13.520  1.00  0.00           S  
ATOM    173  CE  MET    11      10.852 -22.351  15.294  1.00  0.00           C  
ATOM    174  HE1 MET    11       9.872 -21.947  15.546  1.00  0.00           H  
ATOM    175  HE2 MET    11      10.973 -23.300  15.817  1.00  0.00           H  
ATOM    176  HE3 MET    11      11.528 -21.605  15.710  1.00  0.00           H  
ATOM    177  C   MET    11      10.574 -22.120   9.889  1.00  0.00           C  
ATOM    178  O   MET    11      10.666 -22.031   8.649  1.00  0.00           O  
ATOM    179  N   ARG    12       9.512 -22.512  10.578  1.00  0.00           N  
ATOM    180  H   ARG    12       9.602 -22.422  11.580  1.00  0.00           H  
ATOM    181  CA  ARG    12       8.340 -23.234  10.098  1.00  0.00           C  
ATOM    182  HA  ARG    12       8.420 -24.203  10.591  1.00  0.00           H  
ATOM    183  CB  ARG    12       7.142 -22.473  10.731  1.00  0.00           C  
ATOM    184  HB2 ARG    12       7.409 -22.148  11.737  1.00  0.00           H  
ATOM    185  HB3 ARG    12       6.911 -21.586  10.141  1.00  0.00           H  
ATOM    186  CG  ARG    12       5.852 -23.237  10.873  1.00  0.00           C  
ATOM    187  HG2 ARG    12       5.751 -24.026  10.128  1.00  0.00           H  
ATOM    188  HG3 ARG    12       5.851 -23.748  11.836  1.00  0.00           H  
ATOM    189  CD  ARG    12       4.624 -22.284  10.803  1.00  0.00           C  
ATOM    190  HD2 ARG    12       3.725 -22.850  11.049  1.00  0.00           H  
ATOM    191  HD3 ARG    12       4.570 -21.481  11.538  1.00  0.00           H  
ATOM    192  NE  ARG    12       4.481 -21.713   9.471  1.00  0.00           N  
ATOM    193  HE  ARG    12       4.967 -22.170   8.713  1.00  0.00           H  
ATOM    194  CZ  ARG    12       3.689 -20.745   9.029  1.00  0.00           C  
ATOM    195  NH1 ARG    12       2.958 -20.077   9.849  1.00  0.00           N  
ATOM    196 HH11 ARG    12       3.020 -20.382  10.810  1.00  0.00           H  
ATOM    197 HH12 ARG    12       2.412 -19.301   9.503  1.00  0.00           H  
ATOM    198  NH2 ARG    12       3.751 -20.352   7.773  1.00  0.00           N  
ATOM    199 HH21 ARG    12       4.466 -20.712   7.157  1.00  0.00           H  
ATOM    200 HH22 ARG    12       3.212 -19.592   7.383  1.00  0.00           H  
ATOM    201  C   ARG    12       8.048 -23.301   8.543  1.00  0.00           C  
ATOM    202  O   ARG    12       8.021 -22.272   7.849  1.00  0.00           O  
ATOM    203  N   GLY    13       7.568 -24.397   8.024  1.00  0.00           N  
ATOM    204  H   GLY    13       7.449 -25.214   8.605  1.00  0.00           H  
ATOM    205  CA  GLY    13       7.254 -24.564   6.636  1.00  0.00           C  
ATOM    206  HA2 GLY    13       8.142 -24.273   6.076  1.00  0.00           H  
ATOM    207  HA3 GLY    13       6.987 -25.605   6.455  1.00  0.00           H  
ATOM    208  C   GLY    13       6.066 -23.729   6.117  1.00  0.00           C  
ATOM    209  O   GLY    13       5.244 -23.188   6.893  1.00  0.00           O  
ATOM    210  N   CYS    14       6.115 -23.457   4.826  1.00  0.00           N  
ATOM    211  H   CYS    14       7.011 -23.682   4.418  1.00  0.00           H  
ATOM    212  CA  CYS    14       5.269 -22.557   3.985  1.00  0.00           C  
ATOM    213  HA  CYS    14       5.410 -22.896   2.958  1.00  0.00           H  
ATOM    214  CB  CYS    14       3.734 -22.836   4.232  1.00  0.00           C  
ATOM    215  HB2 CYS    14       3.464 -23.892   4.202  1.00  0.00           H  
ATOM    216  HB3 CYS    14       3.548 -22.673   5.294  1.00  0.00           H  
ATOM    217  SG  CYS    14       2.544 -22.099   3.082  1.00  0.00           S  
ATOM    218  HG  CYS    14       2.849 -23.030   2.172  1.00  0.00           H  
ATOM    219  C   CYS    14       5.577 -21.029   4.182  1.00  0.00           C  
ATOM    220  O   CYS    14       5.526 -20.545   5.328  1.00  0.00           O  
ATOM    221  N   GLY    15       5.792 -20.349   3.087  1.00  0.00           N  
ATOM    222  H   GLY    15       5.808 -20.841   2.205  1.00  0.00           H  
ATOM    223  CA  GLY    15       6.110 -18.911   3.259  1.00  0.00           C  
ATOM    224  HA2 GLY    15       6.886 -18.849   4.022  1.00  0.00           H  
ATOM    225  HA3 GLY    15       6.625 -18.460   2.412  1.00  0.00           H  
ATOM    226  C   GLY    15       4.907 -18.042   3.495  1.00  0.00           C  
ATOM    227  O   GLY    15       5.073 -16.824   3.496  1.00  0.00           O  
ATOM    228  N   LEU    16       3.641 -18.507   3.707  1.00  0.00           N  
ATOM    229  H   LEU    16       3.500 -19.506   3.754  1.00  0.00           H  
ATOM    230  CA  LEU    16       2.464 -17.691   3.989  1.00  0.00           C  
ATOM    231  HA  LEU    16       2.628 -16.692   3.586  1.00  0.00           H  
ATOM    232  CB  LEU    16       1.206 -18.186   3.222  1.00  0.00           C  
ATOM    233  HB2 LEU    16       0.992 -19.228   3.461  1.00  0.00           H  
ATOM    234  HB3 LEU    16       0.318 -17.655   3.565  1.00  0.00           H  
ATOM    235  CG  LEU    16       1.320 -18.010   1.645  1.00  0.00           C  
ATOM    236  HG  LEU    16       2.182 -18.602   1.338  1.00  0.00           H  
ATOM    237  CD1 LEU    16       0.062 -18.520   0.970  1.00  0.00           C  
ATOM    238 HD11 LEU    16      -0.069 -19.547   1.312  1.00  0.00           H  
ATOM    239 HD12 LEU    16      -0.832 -17.975   1.271  1.00  0.00           H  
ATOM    240 HD13 LEU    16       0.042 -18.427  -0.116  1.00  0.00           H  
ATOM    241  CD2 LEU    16       1.553 -16.534   1.251  1.00  0.00           C  
ATOM    242 HD21 LEU    16       1.305 -16.283   0.220  1.00  0.00           H  
ATOM    243 HD22 LEU    16       0.957 -15.831   1.833  1.00  0.00           H  
ATOM    244 HD23 LEU    16       2.609 -16.261   1.236  1.00  0.00           H  
ATOM    245  C   LEU    16       2.187 -17.555   5.475  1.00  0.00           C  
ATOM    246  O   LEU    16       2.346 -18.497   6.249  1.00  0.00           O  
ATOM    247  N   CYS    17       1.873 -16.333   5.998  1.00  0.00           N  
ATOM    248  H   CYS    17       1.412 -15.641   5.424  1.00  0.00           H  
ATOM    249  CA  CYS    17       1.771 -16.014   7.428  1.00  0.00           C  
ATOM    250  HA  CYS    17       2.817 -15.947   7.728  1.00  0.00           H  
ATOM    251  CB  CYS    17       1.287 -14.552   7.474  1.00  0.00           C  
ATOM    252  HB2 CYS    17       1.293 -14.281   8.529  1.00  0.00           H  
ATOM    253  HB3 CYS    17       2.051 -13.938   6.998  1.00  0.00           H  
ATOM    254  SG  CYS    17      -0.310 -14.377   6.667  1.00  0.00           S  
ATOM    255  HG  CYS    17      -0.439 -13.077   6.945  1.00  0.00           H  
ATOM    256  C   CYS    17       1.058 -16.977   8.398  1.00  0.00           C  
ATOM    257  O   CYS    17       1.791 -17.628   9.145  1.00  0.00           O  
ATOM    258  N   CYS    18      -0.230 -17.173   8.164  1.00  0.00           N  
ATOM    259  H   CYS    18      -0.691 -16.485   7.586  1.00  0.00           H  
ATOM    260  CA  CYS    18      -1.002 -17.950   9.123  1.00  0.00           C  
ATOM    261  HA  CYS    18      -0.637 -17.718  10.123  1.00  0.00           H  
ATOM    262  CB  CYS    18      -2.534 -17.443   9.056  1.00  0.00           C  
ATOM    263  HB2 CYS    18      -2.869 -17.399   8.020  1.00  0.00           H  
ATOM    264  HB3 CYS    18      -3.195 -18.174   9.521  1.00  0.00           H  
ATOM    265  SG  CYS    18      -2.655 -15.863   9.957  1.00  0.00           S  
ATOM    266  HG  CYS    18      -3.641 -15.479   9.141  1.00  0.00           H  
ATOM    267  C   CYS    18      -0.911 -19.550   8.875  1.00  0.00           C  
ATOM    268  O   CYS    18      -1.595 -20.276   9.636  1.00  0.00           O  
ATOM    269  N   ARG    19      -0.263 -20.002   7.785  1.00  0.00           N  
ATOM    270  H   ARG    19       0.133 -19.377   7.098  1.00  0.00           H  
ATOM    271  CA  ARG    19      -0.256 -21.372   7.311  1.00  0.00           C  
ATOM    272  HA  ARG    19      -1.269 -21.775   7.318  1.00  0.00           H  
ATOM    273  CB  ARG    19       0.161 -21.259   5.804  1.00  0.00           C  
ATOM    274  HB2 ARG    19       0.005 -20.270   5.372  1.00  0.00           H  
ATOM    275  HB3 ARG    19       1.222 -21.485   5.702  1.00  0.00           H  
ATOM    276  CG  ARG    19      -0.518 -22.250   4.870  1.00  0.00           C  
ATOM    277  HG2 ARG    19      -1.598 -22.106   4.883  1.00  0.00           H  
ATOM    278  HG3 ARG    19      -0.256 -22.122   3.820  1.00  0.00           H  
ATOM    279  CD  ARG    19      -0.356 -23.710   5.249  1.00  0.00           C  
ATOM    280  HD2 ARG    19       0.661 -23.914   4.913  1.00  0.00           H  
ATOM    281  HD3 ARG    19      -0.350 -23.978   6.306  1.00  0.00           H  
ATOM    282  NE  ARG    19      -1.375 -24.528   4.478  1.00  0.00           N  
ATOM    283  HE  ARG    19      -1.320 -24.321   3.491  1.00  0.00           H  
ATOM    284  CZ  ARG    19      -2.352 -25.261   4.933  1.00  0.00           C  
ATOM    285  NH1 ARG    19      -2.590 -25.495   6.192  1.00  0.00           N  
ATOM    286 HH11 ARG    19      -2.065 -25.101   6.959  1.00  0.00           H  
ATOM    287 HH12 ARG    19      -3.317 -26.146   6.449  1.00  0.00           H  
ATOM    288  NH2 ARG    19      -3.130 -25.895   4.109  1.00  0.00           N  
ATOM    289 HH21 ARG    19      -2.885 -25.769   3.138  1.00  0.00           H  
ATOM    290 HH22 ARG    19      -3.919 -26.456   4.397  1.00  0.00           H  
ATOM    291  C   ARG    19       0.526 -22.268   8.291  1.00  0.00           C  
ATOM    292  O   ARG    19       1.606 -22.776   7.926  1.00  0.00           O  
ATOM    293  N   PHE    20      -0.054 -22.668   9.430  1.00  0.00           N  
ATOM    294  H   PHE    20      -0.916 -22.200   9.672  1.00  0.00           H  
ATOM    295  CA  PHE    20       0.394 -23.815  10.233  1.00  0.00           C  
ATOM    296  HA  PHE    20       1.476 -23.900  10.127  1.00  0.00           H  
ATOM    297  CB  PHE    20       0.128 -23.511  11.699  1.00  0.00           C  
ATOM    298  HB2 PHE    20      -0.954 -23.517  11.826  1.00  0.00           H  
ATOM    299  HB3 PHE    20       0.402 -24.393  12.278  1.00  0.00           H  
ATOM    300  CG  PHE    20       0.794 -22.245  12.333  1.00  0.00           C  
ATOM    301  CD1 PHE    20       2.087 -22.328  12.903  1.00  0.00           C  
ATOM    302  HD1 PHE    20       2.583 -23.285  12.967  1.00  0.00           H  
ATOM    303  CE1 PHE    20       2.636 -21.167  13.506  1.00  0.00           C  
ATOM    304  HE1 PHE    20       3.549 -21.202  14.082  1.00  0.00           H  
ATOM    305  CZ  PHE    20       1.916 -19.949  13.562  1.00  0.00           C  
ATOM    306  HZ  PHE    20       2.315 -19.106  14.106  1.00  0.00           H  
ATOM    307  CE2 PHE    20       0.667 -19.950  12.981  1.00  0.00           C  
ATOM    308  HE2 PHE    20       0.032 -19.099  13.176  1.00  0.00           H  
ATOM    309  CD2 PHE    20       0.089 -21.073  12.363  1.00  0.00           C  
ATOM    310  HD2 PHE    20      -0.898 -21.051  11.925  1.00  0.00           H  
ATOM    311  C   PHE    20      -0.264 -25.175   9.767  1.00  0.00           C  
ATOM    312  O   PHE    20      -0.965 -25.154   8.748  1.00  0.00           O  
TER   
END   
