# Supplementary material for: Prediction of Anticancer Peptides with High Efficacy and Low Toxicity by Hybrid Model Based on 3D Structure of Peptides
Source: Int J Mol Sci. 2021 May 26;22(11):5630. doi: 10.3390/ijms22115630 (PMC8198792; doi:10.3390/ijms22115630)
Supplement: Supplementary file 1 [file ijms-22-05630-s001.zip › Supplement2(Datasets)/ACPs(PDB)/D1/PDB(Negative)/(202)NL_satpdb12557.pdb]

ATOM      1  N   PHE     1      -3.507   6.991   5.799  1.00  0.00           N  
ATOM      2  H   PHE     1      -2.742   6.473   5.391  1.00  0.00           H  
ATOM      3  CA  PHE     1      -3.764   6.711   7.205  1.00  0.00           C  
ATOM      4  HA  PHE     1      -3.850   7.643   7.764  1.00  0.00           H  
ATOM      5  CB  PHE     1      -5.121   6.092   7.509  1.00  0.00           C  
ATOM      6  HB2 PHE     1      -5.250   5.140   6.994  1.00  0.00           H  
ATOM      7  HB3 PHE     1      -5.117   5.745   8.542  1.00  0.00           H  
ATOM      8  CG  PHE     1      -6.357   7.013   7.379  1.00  0.00           C  
ATOM      9  CD1 PHE     1      -7.241   6.992   6.281  1.00  0.00           C  
ATOM     10  HD1 PHE     1      -7.070   6.219   5.546  1.00  0.00           H  
ATOM     11  CE1 PHE     1      -8.259   7.978   6.228  1.00  0.00           C  
ATOM     12  HE1 PHE     1      -8.937   7.988   5.388  1.00  0.00           H  
ATOM     13  CZ  PHE     1      -8.360   8.914   7.266  1.00  0.00           C  
ATOM     14  HZ  PHE     1      -9.193   9.597   7.187  1.00  0.00           H  
ATOM     15  CE2 PHE     1      -7.423   8.979   8.304  1.00  0.00           C  
ATOM     16  HE2 PHE     1      -7.567   9.719   9.077  1.00  0.00           H  
ATOM     17  CD2 PHE     1      -6.506   8.002   8.362  1.00  0.00           C  
ATOM     18  HD2 PHE     1      -5.857   8.047   9.225  1.00  0.00           H  
ATOM     19  C   PHE     1      -2.587   5.875   7.723  1.00  0.00           C  
ATOM     20  O   PHE     1      -1.947   5.299   6.906  1.00  0.00           O  
ATOM     21  N   PHE     2      -2.410   5.783   9.069  1.00  0.00           N  
ATOM     22  H   PHE     2      -3.087   6.186   9.701  1.00  0.00           H  
ATOM     23  CA  PHE     2      -1.418   4.921   9.716  1.00  0.00           C  
ATOM     24  HA  PHE     2      -0.760   4.525   8.942  1.00  0.00           H  
ATOM     25  CB  PHE     2      -0.530   5.806  10.662  1.00  0.00           C  
ATOM     26  HB2 PHE     2      -0.082   6.607  10.073  1.00  0.00           H  
ATOM     27  HB3 PHE     2      -1.151   6.420  11.315  1.00  0.00           H  
ATOM     28  CG  PHE     2       0.562   5.028  11.374  1.00  0.00           C  
ATOM     29  CD1 PHE     2       0.737   4.950  12.765  1.00  0.00           C  
ATOM     30  HD1 PHE     2      -0.004   5.382  13.420  1.00  0.00           H  
ATOM     31  CE1 PHE     2       1.802   4.282  13.398  1.00  0.00           C  
ATOM     32  HE1 PHE     2       1.959   4.371  14.463  1.00  0.00           H  
ATOM     33  CZ  PHE     2       2.732   3.654  12.601  1.00  0.00           C  
ATOM     34  HZ  PHE     2       3.508   3.132  13.141  1.00  0.00           H  
ATOM     35  CE2 PHE     2       2.653   3.764  11.223  1.00  0.00           C  
ATOM     36  HE2 PHE     2       3.243   3.109  10.599  1.00  0.00           H  
ATOM     37  CD2 PHE     2       1.623   4.414  10.614  1.00  0.00           C  
ATOM     38  HD2 PHE     2       1.620   4.263   9.544  1.00  0.00           H  
ATOM     39  C   PHE     2      -2.119   3.763  10.492  1.00  0.00           C  
ATOM     40  O   PHE     2      -3.340   3.732  10.617  1.00  0.00           O  
ATOM     41  N   GLY     3      -1.328   2.755  10.954  1.00  0.00           N  
ATOM     42  H   GLY     3      -0.341   2.909  10.811  1.00  0.00           H  
ATOM     43  CA  GLY     3      -1.709   1.761  12.000  1.00  0.00           C  
ATOM     44  HA2 GLY     3      -0.842   1.173  12.300  1.00  0.00           H  
ATOM     45  HA3 GLY     3      -2.072   2.360  12.835  1.00  0.00           H  
ATOM     46  C   GLY     3      -2.797   0.790  11.580  1.00  0.00           C  
ATOM     47  O   GLY     3      -2.789   0.151  10.469  1.00  0.00           O  
ATOM     48  N   HIE     4      -3.896   0.677  12.320  1.00  0.00           N  
ATOM     49  H   HIE     4      -4.020   1.289  13.114  1.00  0.00           H  
ATOM     50  CA  HIE     4      -4.961  -0.284  12.057  1.00  0.00           C  
ATOM     51  HA  HIE     4      -4.517  -1.256  11.847  1.00  0.00           H  
ATOM     52  CB  HIE     4      -5.806  -0.465  13.341  1.00  0.00           C  
ATOM     53  HB2 HIE     4      -6.623  -1.176  13.219  1.00  0.00           H  
ATOM     54  HB3 HIE     4      -5.175  -0.962  14.077  1.00  0.00           H  
ATOM     55  CG  HIE     4      -6.370   0.801  14.012  1.00  0.00           C  
ATOM     56  ND1 HIE     4      -6.773   1.883  13.263  1.00  0.00           N  
ATOM     57  CE1 HIE     4      -7.298   2.723  14.080  1.00  0.00           C  
ATOM     58  HE1 HIE     4      -7.774   3.622  13.720  1.00  0.00           H  
ATOM     59  NE2 HIE     4      -7.282   2.286  15.351  1.00  0.00           N  
ATOM     60  HE2 HIE     4      -7.553   2.779  16.190  1.00  0.00           H  
ATOM     61  CD2 HIE     4      -6.621   1.066  15.294  1.00  0.00           C  
ATOM     62  HD2 HIE     4      -6.306   0.475  16.142  1.00  0.00           H  
ATOM     63  C   HIE     4      -5.849   0.110  10.837  1.00  0.00           C  
ATOM     64  O   HIE     4      -6.730  -0.699  10.417  1.00  0.00           O  
ATOM     65  N   LEU     5      -5.565   1.343  10.274  1.00  0.00           N  
ATOM     66  H   LEU     5      -4.884   1.956  10.698  1.00  0.00           H  
ATOM     67  CA  LEU     5      -6.287   1.756   9.115  1.00  0.00           C  
ATOM     68  HA  LEU     5      -7.123   1.095   8.885  1.00  0.00           H  
ATOM     69  CB  LEU     5      -6.873   3.157   9.359  1.00  0.00           C  
ATOM     70  HB2 LEU     5      -6.119   3.746   9.882  1.00  0.00           H  
ATOM     71  HB3 LEU     5      -6.981   3.638   8.387  1.00  0.00           H  
ATOM     72  CG  LEU     5      -8.192   3.223  10.161  1.00  0.00           C  
ATOM     73  HG  LEU     5      -8.179   2.531  11.003  1.00  0.00           H  
ATOM     74  CD1 LEU     5      -8.375   4.648  10.546  1.00  0.00           C  
ATOM     75 HD11 LEU     5      -8.575   5.236   9.650  1.00  0.00           H  
ATOM     76 HD12 LEU     5      -9.282   4.793  11.132  1.00  0.00           H  
ATOM     77 HD13 LEU     5      -7.497   5.068  11.037  1.00  0.00           H  
ATOM     78  CD2 LEU     5      -9.356   2.735   9.223  1.00  0.00           C  
ATOM     79 HD21 LEU     5      -9.317   3.294   8.288  1.00  0.00           H  
ATOM     80 HD22 LEU     5      -9.229   1.661   9.091  1.00  0.00           H  
ATOM     81 HD23 LEU     5     -10.328   2.807   9.710  1.00  0.00           H  
ATOM     82  C   LEU     5      -5.459   1.737   7.837  1.00  0.00           C  
ATOM     83  O   LEU     5      -6.055   1.938   6.758  1.00  0.00           O  
ATOM     84  N   TYR     6      -4.128   1.473   7.910  1.00  0.00           N  
ATOM     85  H   TYR     6      -3.762   1.336   8.841  1.00  0.00           H  
ATOM     86  CA  TYR     6      -3.068   1.661   6.878  1.00  0.00           C  
ATOM     87  HA  TYR     6      -3.023   2.722   6.631  1.00  0.00           H  
ATOM     88  CB  TYR     6      -1.792   1.305   7.531  1.00  0.00           C  
ATOM     89  HB2 TYR     6      -1.703   2.022   8.346  1.00  0.00           H  
ATOM     90  HB3 TYR     6      -1.947   0.331   7.995  1.00  0.00           H  
ATOM     91  CG  TYR     6      -0.508   1.316   6.774  1.00  0.00           C  
ATOM     92  CD1 TYR     6      -0.354   2.171   5.646  1.00  0.00           C  
ATOM     93  HD1 TYR     6      -1.151   2.829   5.333  1.00  0.00           H  
ATOM     94  CE1 TYR     6       0.753   2.044   4.861  1.00  0.00           C  
ATOM     95  HE1 TYR     6       0.998   2.606   3.972  1.00  0.00           H  
ATOM     96  CZ  TYR     6       1.846   1.219   5.304  1.00  0.00           C  
ATOM     97  OH  TYR     6       2.911   0.984   4.503  1.00  0.00           O  
ATOM     98  HH  TYR     6       2.927   1.471   3.676  1.00  0.00           H  
ATOM     99  CE2 TYR     6       1.767   0.500   6.516  1.00  0.00           C  
ATOM    100  HE2 TYR     6       2.571  -0.113   6.898  1.00  0.00           H  
ATOM    101  CD2 TYR     6       0.588   0.504   7.203  1.00  0.00           C  
ATOM    102  HD2 TYR     6       0.427  -0.165   8.035  1.00  0.00           H  
ATOM    103  C   TYR     6      -3.352   0.848   5.621  1.00  0.00           C  
ATOM    104  O   TYR     6      -3.224   1.417   4.558  1.00  0.00           O  
ATOM    105  N   ARG     7      -3.833  -0.413   5.685  1.00  0.00           N  
ATOM    106  H   ARG     7      -3.799  -0.812   6.612  1.00  0.00           H  
ATOM    107  CA  ARG     7      -4.180  -1.267   4.476  1.00  0.00           C  
ATOM    108  HA  ARG     7      -3.335  -1.385   3.798  1.00  0.00           H  
ATOM    109  CB  ARG     7      -4.474  -2.700   4.995  1.00  0.00           C  
ATOM    110  HB2 ARG     7      -4.375  -3.432   4.194  1.00  0.00           H  
ATOM    111  HB3 ARG     7      -3.664  -2.884   5.701  1.00  0.00           H  
ATOM    112  CG  ARG     7      -5.699  -3.096   5.825  1.00  0.00           C  
ATOM    113  HG2 ARG     7      -6.597  -3.023   5.212  1.00  0.00           H  
ATOM    114  HG3 ARG     7      -5.442  -4.059   6.267  1.00  0.00           H  
ATOM    115  CD  ARG     7      -6.063  -2.321   7.171  1.00  0.00           C  
ATOM    116  HD2 ARG     7      -6.830  -2.891   7.695  1.00  0.00           H  
ATOM    117  HD3 ARG     7      -5.206  -2.221   7.837  1.00  0.00           H  
ATOM    118  NE  ARG     7      -6.694  -1.026   6.862  1.00  0.00           N  
ATOM    119  HE  ARG     7      -6.373  -0.584   6.013  1.00  0.00           H  
ATOM    120  CZ  ARG     7      -7.858  -0.568   7.210  1.00  0.00           C  
ATOM    121  NH1 ARG     7      -8.504  -0.970   8.249  1.00  0.00           N  
ATOM    122 HH11 ARG     7      -7.986  -1.633   8.807  1.00  0.00           H  
ATOM    123 HH12 ARG     7      -9.282  -0.495   8.684  1.00  0.00           H  
ATOM    124  NH2 ARG     7      -8.461   0.378   6.556  1.00  0.00           N  
ATOM    125 HH21 ARG     7      -8.161   0.590   5.615  1.00  0.00           H  
ATOM    126 HH22 ARG     7      -9.212   0.920   6.958  1.00  0.00           H  
ATOM    127  C   ARG     7      -5.351  -0.719   3.666  1.00  0.00           C  
ATOM    128  O   ARG     7      -6.350  -0.240   4.221  1.00  0.00           O  
ATOM    129  N   GLY     8      -5.279  -0.705   2.340  1.00  0.00           N  
ATOM    130  H   GLY     8      -4.352  -1.044   2.126  1.00  0.00           H  
ATOM    131  CA  GLY     8      -6.215  -0.040   1.415  1.00  0.00           C  
ATOM    132  HA2 GLY     8      -6.452  -0.758   0.630  1.00  0.00           H  
ATOM    133  HA3 GLY     8      -7.151   0.270   1.880  1.00  0.00           H  
ATOM    134  C   GLY     8      -5.551   1.242   0.756  1.00  0.00           C  
ATOM    135  O   GLY     8      -4.792   1.950   1.336  1.00  0.00           O  
ATOM    136  N   ILE     9      -5.859   1.510  -0.526  1.00  0.00           N  
ATOM    137  H   ILE     9      -6.571   0.893  -0.893  1.00  0.00           H  
ATOM    138  CA  ILE     9      -5.328   2.560  -1.425  1.00  0.00           C  
ATOM    139  HA  ILE     9      -4.238   2.570  -1.411  1.00  0.00           H  
ATOM    140  CB  ILE     9      -5.837   2.409  -2.909  1.00  0.00           C  
ATOM    141  HB  ILE     9      -5.664   1.423  -3.340  1.00  0.00           H  
ATOM    142  CG2 ILE     9      -7.358   2.671  -3.009  1.00  0.00           C  
ATOM    143 HG21 ILE     9      -7.633   2.331  -4.008  1.00  0.00           H  
ATOM    144 HG22 ILE     9      -7.951   2.093  -2.300  1.00  0.00           H  
ATOM    145 HG23 ILE     9      -7.612   3.729  -2.952  1.00  0.00           H  
ATOM    146  CG1 ILE     9      -5.140   3.411  -3.752  1.00  0.00           C  
ATOM    147 HG12 ILE     9      -5.544   3.304  -4.759  1.00  0.00           H  
ATOM    148 HG13 ILE     9      -5.323   4.418  -3.379  1.00  0.00           H  
ATOM    149  CD1 ILE     9      -3.586   3.249  -3.953  1.00  0.00           C  
ATOM    150 HD11 ILE     9      -3.015   3.422  -3.041  1.00  0.00           H  
ATOM    151 HD12 ILE     9      -3.282   2.295  -4.384  1.00  0.00           H  
ATOM    152 HD13 ILE     9      -3.248   4.036  -4.628  1.00  0.00           H  
ATOM    153  C   ILE     9      -5.612   3.973  -0.848  1.00  0.00           C  
ATOM    154  O   ILE     9      -4.675   4.745  -0.568  1.00  0.00           O  
ATOM    155  N   THR    10      -6.882   4.229  -0.466  1.00  0.00           N  
ATOM    156  H   THR    10      -7.574   3.507  -0.600  1.00  0.00           H  
ATOM    157  CA  THR    10      -7.382   5.466   0.270  1.00  0.00           C  
ATOM    158  HA  THR    10      -7.479   6.384  -0.310  1.00  0.00           H  
ATOM    159  CB  THR    10      -8.797   5.195   0.893  1.00  0.00           C  
ATOM    160  HB  THR    10      -8.974   5.946   1.663  1.00  0.00           H  
ATOM    161  CG2 THR    10      -9.860   5.339  -0.244  1.00  0.00           C  
ATOM    162 HG21 THR    10     -10.843   5.140   0.183  1.00  0.00           H  
ATOM    163 HG22 THR    10      -9.946   6.341  -0.663  1.00  0.00           H  
ATOM    164 HG23 THR    10      -9.734   4.617  -1.050  1.00  0.00           H  
ATOM    165  OG1 THR    10      -8.854   3.918   1.433  1.00  0.00           O  
ATOM    166  HG1 THR    10      -9.168   3.971   2.339  1.00  0.00           H  
ATOM    167  C   THR    10      -6.498   5.819   1.421  1.00  0.00           C  
ATOM    168  O   THR    10      -6.446   6.992   1.853  1.00  0.00           O  
ATOM    169  N   SER    11      -5.730   4.875   2.038  1.00  0.00           N  
ATOM    170  H   SER    11      -5.790   3.948   1.642  1.00  0.00           H  
ATOM    171  CA  SER    11      -4.813   5.176   3.117  1.00  0.00           C  
ATOM    172  HA  SER    11      -4.978   6.037   3.766  1.00  0.00           H  
ATOM    173  CB  SER    11      -4.761   4.060   4.117  1.00  0.00           C  
ATOM    174  HB2 SER    11      -4.241   3.239   3.624  1.00  0.00           H  
ATOM    175  HB3 SER    11      -4.246   4.426   5.005  1.00  0.00           H  
ATOM    176  OG  SER    11      -6.025   3.722   4.575  1.00  0.00           O  
ATOM    177  HG  SER    11      -5.951   3.087   5.291  1.00  0.00           H  
ATOM    178  C   SER    11      -3.434   5.394   2.474  1.00  0.00           C  
ATOM    179  O   SER    11      -2.852   6.486   2.564  1.00  0.00           O  
ATOM    180  N   VAL    12      -2.784   4.354   2.054  1.00  0.00           N  
ATOM    181  H   VAL    12      -3.260   3.470   1.950  1.00  0.00           H  
ATOM    182  CA  VAL    12      -1.442   4.291   1.538  1.00  0.00           C  
ATOM    183  HA  VAL    12      -0.845   4.336   2.449  1.00  0.00           H  
ATOM    184  CB  VAL    12      -1.160   2.979   0.786  1.00  0.00           C  
ATOM    185  HB  VAL    12      -1.781   2.924  -0.109  1.00  0.00           H  
ATOM    186  CG1 VAL    12       0.295   2.693   0.321  1.00  0.00           C  
ATOM    187 HG11 VAL    12       0.373   1.713  -0.149  1.00  0.00           H  
ATOM    188 HG12 VAL    12       0.604   3.383  -0.463  1.00  0.00           H  
ATOM    189 HG13 VAL    12       1.050   2.803   1.099  1.00  0.00           H  
ATOM    190  CG2 VAL    12      -1.454   1.754   1.680  1.00  0.00           C  
ATOM    191 HG21 VAL    12      -2.530   1.766   1.852  1.00  0.00           H  
ATOM    192 HG22 VAL    12      -1.239   0.856   1.100  1.00  0.00           H  
ATOM    193 HG23 VAL    12      -0.900   1.742   2.619  1.00  0.00           H  
ATOM    194  C   VAL    12      -1.083   5.392   0.517  1.00  0.00           C  
ATOM    195  O   VAL    12       0.060   5.763   0.488  1.00  0.00           O  
ATOM    196  N   VAL    13      -1.972   5.883  -0.328  1.00  0.00           N  
ATOM    197  H   VAL    13      -2.901   5.496  -0.245  1.00  0.00           H  
ATOM    198  CA  VAL    13      -1.793   7.048  -1.217  1.00  0.00           C  
ATOM    199  HA  VAL    13      -0.880   6.756  -1.736  1.00  0.00           H  
ATOM    200  CB  VAL    13      -2.984   7.179  -2.131  1.00  0.00           C  
ATOM    201  HB  VAL    13      -3.250   6.175  -2.461  1.00  0.00           H  
ATOM    202  CG1 VAL    13      -4.049   7.915  -1.372  1.00  0.00           C  
ATOM    203 HG11 VAL    13      -4.933   7.765  -1.992  1.00  0.00           H  
ATOM    204 HG12 VAL    13      -4.288   7.585  -0.361  1.00  0.00           H  
ATOM    205 HG13 VAL    13      -3.910   8.996  -1.402  1.00  0.00           H  
ATOM    206  CG2 VAL    13      -2.623   7.948  -3.399  1.00  0.00           C  
ATOM    207 HG21 VAL    13      -1.633   7.657  -3.752  1.00  0.00           H  
ATOM    208 HG22 VAL    13      -3.385   7.815  -4.167  1.00  0.00           H  
ATOM    209 HG23 VAL    13      -2.607   9.034  -3.317  1.00  0.00           H  
ATOM    210  C   VAL    13      -1.552   8.405  -0.523  1.00  0.00           C  
ATOM    211  O   VAL    13      -0.993   9.352  -1.058  1.00  0.00           O  
ATOM    212  N   LYS    14      -1.898   8.478   0.756  1.00  0.00           N  
ATOM    213  H   LYS    14      -2.200   7.625   1.205  1.00  0.00           H  
ATOM    214  CA  LYS    14      -1.355   9.556   1.653  1.00  0.00           C  
ATOM    215  HA  LYS    14      -1.152  10.461   1.081  1.00  0.00           H  
ATOM    216  CB  LYS    14      -2.459   9.885   2.688  1.00  0.00           C  
ATOM    217  HB2 LYS    14      -2.608   9.031   3.349  1.00  0.00           H  
ATOM    218  HB3 LYS    14      -2.078  10.693   3.312  1.00  0.00           H  
ATOM    219  CG  LYS    14      -3.734  10.412   2.055  1.00  0.00           C  
ATOM    220  HG2 LYS    14      -3.482  11.293   1.464  1.00  0.00           H  
ATOM    221  HG3 LYS    14      -4.208   9.682   1.400  1.00  0.00           H  
ATOM    222  CD  LYS    14      -4.786  10.837   3.151  1.00  0.00           C  
ATOM    223  HD2 LYS    14      -4.360  11.748   3.571  1.00  0.00           H  
ATOM    224  HD3 LYS    14      -5.706  11.055   2.608  1.00  0.00           H  
ATOM    225  CE  LYS    14      -5.092   9.791   4.304  1.00  0.00           C  
ATOM    226  HE2 LYS    14      -4.175   9.472   4.799  1.00  0.00           H  
ATOM    227  HE3 LYS    14      -5.516  10.290   5.175  1.00  0.00           H  
ATOM    228  NZ  LYS    14      -5.877   8.623   3.884  1.00  0.00           N  
ATOM    229  HZ1 LYS    14      -5.781   7.929   4.612  1.00  0.00           H  
ATOM    230  HZ2 LYS    14      -6.863   8.776   3.729  1.00  0.00           H  
ATOM    231  HZ3 LYS    14      -5.527   8.170   3.052  1.00  0.00           H  
ATOM    232  C   LYS    14      -0.085   9.144   2.441  1.00  0.00           C  
ATOM    233  O   LYS    14       0.834   9.943   2.686  1.00  0.00           O  
ATOM    234  N   HIE    15      -0.116   7.880   2.997  1.00  0.00           N  
ATOM    235  H   HIE    15      -0.837   7.207   2.780  1.00  0.00           H  
ATOM    236  CA  HIE    15       0.895   7.486   3.961  1.00  0.00           C  
ATOM    237  HA  HIE    15       0.934   8.127   4.842  1.00  0.00           H  
ATOM    238  CB  HIE    15       0.566   6.162   4.669  1.00  0.00           C  
ATOM    239  HB2 HIE    15      -0.408   6.164   5.159  1.00  0.00           H  
ATOM    240  HB3 HIE    15       0.393   5.380   3.930  1.00  0.00           H  
ATOM    241  CG  HIE    15       1.679   5.758   5.611  1.00  0.00           C  
ATOM    242  ND1 HIE    15       1.920   6.238   6.867  1.00  0.00           N  
ATOM    243  CE1 HIE    15       3.019   5.610   7.201  1.00  0.00           C  
ATOM    244  HE1 HIE    15       3.442   5.652   8.194  1.00  0.00           H  
ATOM    245  NE2 HIE    15       3.530   4.796   6.263  1.00  0.00           N  
ATOM    246  HE2 HIE    15       4.456   4.398   6.319  1.00  0.00           H  
ATOM    247  CD2 HIE    15       2.657   4.933   5.201  1.00  0.00           C  
ATOM    248  HD2 HIE    15       2.799   4.484   4.229  1.00  0.00           H  
ATOM    249  C   HIE    15       2.280   7.391   3.226  1.00  0.00           C  
ATOM    250  O   HIE    15       3.253   7.823   3.848  1.00  0.00           O  
ATOM    251  N   VAL    16       2.348   7.152   1.940  1.00  0.00           N  
ATOM    252  H   VAL    16       1.537   6.752   1.490  1.00  0.00           H  
ATOM    253  CA  VAL    16       3.546   6.885   1.117  1.00  0.00           C  
ATOM    254  HA  VAL    16       4.208   6.242   1.696  1.00  0.00           H  
ATOM    255  CB  VAL    16       3.164   6.131  -0.212  1.00  0.00           C  
ATOM    256  HB  VAL    16       2.437   5.420   0.178  1.00  0.00           H  
ATOM    257  CG1 VAL    16       2.475   7.058  -1.193  1.00  0.00           C  
ATOM    258 HG11 VAL    16       1.646   7.602  -0.741  1.00  0.00           H  
ATOM    259 HG12 VAL    16       3.158   7.806  -1.594  1.00  0.00           H  
ATOM    260 HG13 VAL    16       2.066   6.589  -2.087  1.00  0.00           H  
ATOM    261  CG2 VAL    16       4.318   5.365  -0.845  1.00  0.00           C  
ATOM    262 HG21 VAL    16       4.850   4.845  -0.049  1.00  0.00           H  
ATOM    263 HG22 VAL    16       3.936   4.663  -1.586  1.00  0.00           H  
ATOM    264 HG23 VAL    16       5.040   5.974  -1.391  1.00  0.00           H  
ATOM    265  C   VAL    16       4.481   8.103   0.962  1.00  0.00           C  
ATOM    266  O   VAL    16       5.593   7.935   0.501  1.00  0.00           O  
ATOM    267  N   HIE    17       3.976   9.305   1.163  1.00  0.00           N  
ATOM    268  H   HIE    17       3.017   9.325   1.479  1.00  0.00           H  
ATOM    269  CA  HIE    17       4.674  10.650   1.074  1.00  0.00           C  
ATOM    270  HA  HIE    17       5.737  10.470   1.231  1.00  0.00           H  
ATOM    271  CB  HIE    17       4.527  11.184  -0.405  1.00  0.00           C  
ATOM    272  HB2 HIE    17       4.913  12.203  -0.399  1.00  0.00           H  
ATOM    273  HB3 HIE    17       5.274  10.643  -0.986  1.00  0.00           H  
ATOM    274  CG  HIE    17       3.142  11.180  -0.982  1.00  0.00           C  
ATOM    275  ND1 HIE    17       2.100  12.046  -0.639  1.00  0.00           N  
ATOM    276  CE1 HIE    17       1.073  11.695  -1.486  1.00  0.00           C  
ATOM    277  HE1 HIE    17       0.095  12.154  -1.483  1.00  0.00           H  
ATOM    278  NE2 HIE    17       1.447  10.679  -2.244  1.00  0.00           N  
ATOM    279  HE2 HIE    17       0.828  10.229  -2.903  1.00  0.00           H  
ATOM    280  CD2 HIE    17       2.717  10.373  -1.975  1.00  0.00           C  
ATOM    281  HD2 HIE    17       3.360   9.688  -2.508  1.00  0.00           H  
ATOM    282  C   HIE    17       4.179  11.657   2.165  1.00  0.00           C  
ATOM    283  O   HIE    17       4.953  11.951   3.069  1.00  0.00           O  
ATOM    284  N   GLY    18       2.888  11.841   2.266  1.00  0.00           N  
ATOM    285  H   GLY    18       2.280  11.419   1.579  1.00  0.00           H  
ATOM    286  CA  GLY    18       2.300  12.896   3.059  1.00  0.00           C  
ATOM    287  HA2 GLY    18       2.871  13.823   3.012  1.00  0.00           H  
ATOM    288  HA3 GLY    18       1.312  13.029   2.617  1.00  0.00           H  
ATOM    289  C   GLY    18       2.001  12.472   4.532  1.00  0.00           C  
ATOM    290  O   GLY    18       1.161  13.118   5.206  1.00  0.00           O  
ATOM    291  N   LEU    19       2.699  11.507   5.083  1.00  0.00           N  
ATOM    292  H   LEU    19       3.453  11.103   4.545  1.00  0.00           H  
ATOM    293  CA  LEU    19       2.648  11.019   6.505  1.00  0.00           C  
ATOM    294  HA  LEU    19       2.430  11.854   7.170  1.00  0.00           H  
ATOM    295  CB  LEU    19       1.553   9.886   6.668  1.00  0.00           C  
ATOM    296  HB2 LEU    19       0.827  10.098   5.883  1.00  0.00           H  
ATOM    297  HB3 LEU    19       2.001   8.922   6.425  1.00  0.00           H  
ATOM    298  CG  LEU    19       0.875   9.937   8.098  1.00  0.00           C  
ATOM    299  HG  LEU    19       0.676  11.006   8.177  1.00  0.00           H  
ATOM    300  CD1 LEU    19      -0.503   9.207   8.008  1.00  0.00           C  
ATOM    301 HD11 LEU    19      -0.482   8.177   7.653  1.00  0.00           H  
ATOM    302 HD12 LEU    19      -1.060   9.336   8.936  1.00  0.00           H  
ATOM    303 HD13 LEU    19      -1.003   9.775   7.223  1.00  0.00           H  
ATOM    304  CD2 LEU    19       1.699   9.447   9.269  1.00  0.00           C  
ATOM    305 HD21 LEU    19       1.070   9.367  10.156  1.00  0.00           H  
ATOM    306 HD22 LEU    19       2.174   8.468   9.200  1.00  0.00           H  
ATOM    307 HD23 LEU    19       2.445  10.229   9.410  1.00  0.00           H  
ATOM    308  C   LEU    19       3.980  10.410   6.985  1.00  0.00           C  
ATOM    309  O   LEU    19       4.504  10.833   8.001  1.00  0.00           O  
ATOM    310  N   LEU    20       4.649   9.444   6.330  1.00  0.00           N  
ATOM    311  H   LEU    20       4.301   9.157   5.426  1.00  0.00           H  
ATOM    312  CA  LEU    20       5.997   8.956   6.706  1.00  0.00           C  
ATOM    313  HA  LEU    20       6.549   9.807   7.104  1.00  0.00           H  
ATOM    314  CB  LEU    20       5.891   7.815   7.791  1.00  0.00           C  
ATOM    315  HB2 LEU    20       5.095   8.056   8.496  1.00  0.00           H  
ATOM    316  HB3 LEU    20       5.511   6.895   7.346  1.00  0.00           H  
ATOM    317  CG  LEU    20       7.122   7.541   8.665  1.00  0.00           C  
ATOM    318  HG  LEU    20       7.496   8.507   9.004  1.00  0.00           H  
ATOM    319  CD1 LEU    20       6.921   6.547   9.843  1.00  0.00           C  
ATOM    320 HD11 LEU    20       6.374   7.092  10.613  1.00  0.00           H  
ATOM    321 HD12 LEU    20       6.338   5.677   9.541  1.00  0.00           H  
ATOM    322 HD13 LEU    20       7.869   6.203  10.256  1.00  0.00           H  
ATOM    323  CD2 LEU    20       8.241   7.023   7.761  1.00  0.00           C  
ATOM    324 HD21 LEU    20       9.179   7.053   8.315  1.00  0.00           H  
ATOM    325 HD22 LEU    20       8.095   6.013   7.375  1.00  0.00           H  
ATOM    326 HD23 LEU    20       8.428   7.728   6.952  1.00  0.00           H  
ATOM    327  C   LEU    20       6.706   8.607   5.389  1.00  0.00           C  
ATOM    328  O   LEU    20       7.641   9.331   5.024  1.00  0.00           O  
ATOM    329  N   SER    21       6.273   7.566   4.654  1.00  0.00           N  
ATOM    330  H   SER    21       5.511   7.046   5.064  1.00  0.00           H  
ATOM    331  CA  SER    21       7.001   6.731   3.611  1.00  0.00           C  
ATOM    332  HA  SER    21       6.835   7.295   2.692  1.00  0.00           H  
ATOM    333  CB  SER    21       8.503   6.742   3.788  1.00  0.00           C  
ATOM    334  HB2 SER    21       8.758   6.775   4.848  1.00  0.00           H  
ATOM    335  HB3 SER    21       8.849   5.764   3.454  1.00  0.00           H  
ATOM    336  OG  SER    21       9.052   7.866   3.095  1.00  0.00           O  
ATOM    337  HG  SER    21       8.848   8.731   3.458  1.00  0.00           H  
ATOM    338  C   SER    21       6.387   5.341   3.470  1.00  0.00           C  
ATOM    339  O   SER    21       5.967   4.888   4.537  1.00  0.00           O  
ATOM    340  N   GLY    22       6.256   4.760   2.297  1.00  0.00           N  
ATOM    341  H   GLY    22       6.563   5.249   1.468  1.00  0.00           H  
ATOM    342  CA  GLY    22       5.810   3.369   2.156  1.00  0.00           C  
ATOM    343  HA2 GLY    22       5.763   3.140   1.091  1.00  0.00           H  
ATOM    344  HA3 GLY    22       6.556   2.706   2.593  1.00  0.00           H  
ATOM    345  C   GLY    22       4.493   3.099   2.934  1.00  0.00           C  
ATOM    346  O   GLY    22       3.536   2.493   2.424  1.00  0.00           O  
TER   
END   
