# Supplementary material for: Prediction of Anticancer Peptides with High Efficacy and Low Toxicity by Hybrid Model Based on 3D Structure of Peptides
Source: Int J Mol Sci. 2021 May 26;22(11):5630. doi: 10.3390/ijms22115630 (PMC8198792; doi:10.3390/ijms22115630)
Supplement: Supplementary file 1 [file ijms-22-05630-s001.zip › Supplement2(Datasets)/ACPs(PDB)/D1/PDB(Negative)/(203)NL_satpdb12561.pdb]

ATOM      1  N   PRO     1      14.535  -5.394  -8.615  1.00  0.00           N  
ATOM      2  CD  PRO     1      15.400  -6.030  -7.590  1.00  0.00           C  
ATOM      3  HD2 PRO     1      14.773  -6.328  -6.749  1.00  0.00           H  
ATOM      4  HD3 PRO     1      16.217  -5.362  -7.321  1.00  0.00           H  
ATOM      5  CG  PRO     1      15.905  -7.337  -8.241  1.00  0.00           C  
ATOM      6  HG2 PRO     1      16.083  -8.152  -7.540  1.00  0.00           H  
ATOM      7  HG3 PRO     1      16.804  -7.195  -8.842  1.00  0.00           H  
ATOM      8  CB  PRO     1      14.780  -7.703  -9.182  1.00  0.00           C  
ATOM      9  HB2 PRO     1      14.039  -8.151  -8.519  1.00  0.00           H  
ATOM     10  HB3 PRO     1      15.067  -8.409  -9.961  1.00  0.00           H  
ATOM     11  CA  PRO     1      14.246  -6.330  -9.704  1.00  0.00           C  
ATOM     12  HA  PRO     1      14.747  -6.069 -10.635  1.00  0.00           H  
ATOM     13  C   PRO     1      12.853  -6.354 -10.045  1.00  0.00           C  
ATOM     14  O   PRO     1      12.400  -7.269 -10.739  1.00  0.00           O  
ATOM     15  N   LYS     2      11.974  -5.453  -9.511  1.00  0.00           N  
ATOM     16  H   LYS     2      12.406  -4.873  -8.806  1.00  0.00           H  
ATOM     17  CA  LYS     2      10.560  -5.392  -9.608  1.00  0.00           C  
ATOM     18  HA  LYS     2      10.309  -4.377  -9.300  1.00  0.00           H  
ATOM     19  CB  LYS     2      10.002  -5.654 -11.079  1.00  0.00           C  
ATOM     20  HB2 LYS     2      10.197  -6.716 -11.226  1.00  0.00           H  
ATOM     21  HB3 LYS     2       8.956  -5.437 -10.864  1.00  0.00           H  
ATOM     22  CG  LYS     2      10.584  -4.703 -12.165  1.00  0.00           C  
ATOM     23  HG2 LYS     2       9.965  -3.810 -12.088  1.00  0.00           H  
ATOM     24  HG3 LYS     2      11.655  -4.576 -12.004  1.00  0.00           H  
ATOM     25  CD  LYS     2      10.377  -5.292 -13.572  1.00  0.00           C  
ATOM     26  HD2 LYS     2       9.420  -5.813 -13.589  1.00  0.00           H  
ATOM     27  HD3 LYS     2      10.385  -4.424 -14.231  1.00  0.00           H  
ATOM     28  CE  LYS     2      11.491  -6.150 -14.141  1.00  0.00           C  
ATOM     29  HE2 LYS     2      11.269  -6.290 -15.199  1.00  0.00           H  
ATOM     30  HE3 LYS     2      12.446  -5.626 -14.191  1.00  0.00           H  
ATOM     31  NZ  LYS     2      11.698  -7.430 -13.424  1.00  0.00           N  
ATOM     32  HZ1 LYS     2      12.066  -7.114 -12.538  1.00  0.00           H  
ATOM     33  HZ2 LYS     2      10.836  -7.954 -13.382  1.00  0.00           H  
ATOM     34  HZ3 LYS     2      12.511  -7.856 -13.846  1.00  0.00           H  
ATOM     35  C   LYS     2       9.849  -6.353  -8.569  1.00  0.00           C  
ATOM     36  O   LYS     2       8.713  -6.012  -8.243  1.00  0.00           O  
ATOM     37  N   LEU     3      10.610  -7.284  -7.937  1.00  0.00           N  
ATOM     38  H   LEU     3      11.535  -7.449  -8.305  1.00  0.00           H  
ATOM     39  CA  LEU     3      10.242  -8.173  -6.790  1.00  0.00           C  
ATOM     40  HA  LEU     3       9.528  -8.902  -7.172  1.00  0.00           H  
ATOM     41  CB  LEU     3      11.502  -8.988  -6.295  1.00  0.00           C  
ATOM     42  HB2 LEU     3      12.242  -9.094  -7.088  1.00  0.00           H  
ATOM     43  HB3 LEU     3      12.060  -8.467  -5.517  1.00  0.00           H  
ATOM     44  CG  LEU     3      11.129 -10.469  -5.825  1.00  0.00           C  
ATOM     45  HG  LEU     3      10.551 -10.393  -4.904  1.00  0.00           H  
ATOM     46  CD1 LEU     3      10.393 -11.314  -6.893  1.00  0.00           C  
ATOM     47 HD11 LEU     3      10.375 -12.356  -6.574  1.00  0.00           H  
ATOM     48 HD12 LEU     3       9.343 -11.053  -7.018  1.00  0.00           H  
ATOM     49 HD13 LEU     3      10.903 -11.247  -7.854  1.00  0.00           H  
ATOM     50  CD2 LEU     3      12.348 -11.367  -5.545  1.00  0.00           C  
ATOM     51 HD21 LEU     3      12.951 -11.484  -6.445  1.00  0.00           H  
ATOM     52 HD22 LEU     3      13.010 -10.899  -4.816  1.00  0.00           H  
ATOM     53 HD23 LEU     3      12.084 -12.302  -5.050  1.00  0.00           H  
ATOM     54  C   LEU     3       9.496  -7.535  -5.713  1.00  0.00           C  
ATOM     55  O   LEU     3       8.445  -8.112  -5.323  1.00  0.00           O  
ATOM     56  N   LEU     4       9.872  -6.325  -5.283  1.00  0.00           N  
ATOM     57  H   LEU     4      10.773  -5.997  -5.599  1.00  0.00           H  
ATOM     58  CA  LEU     4       9.190  -5.452  -4.298  1.00  0.00           C  
ATOM     59  HA  LEU     4       9.719  -4.502  -4.382  1.00  0.00           H  
ATOM     60  CB  LEU     4       9.415  -6.030  -2.850  1.00  0.00           C  
ATOM     61  HB2 LEU     4       8.859  -5.361  -2.193  1.00  0.00           H  
ATOM     62  HB3 LEU     4       8.929  -7.005  -2.821  1.00  0.00           H  
ATOM     63  CG  LEU     4      10.861  -6.107  -2.500  1.00  0.00           C  
ATOM     64  HG  LEU     4      11.187  -7.068  -2.897  1.00  0.00           H  
ATOM     65  CD1 LEU     4      11.811  -4.969  -2.974  1.00  0.00           C  
ATOM     66 HD11 LEU     4      12.798  -5.124  -2.539  1.00  0.00           H  
ATOM     67 HD12 LEU     4      11.962  -4.974  -4.054  1.00  0.00           H  
ATOM     68 HD13 LEU     4      11.415  -4.048  -2.547  1.00  0.00           H  
ATOM     69  CD2 LEU     4      11.079  -6.297  -0.960  1.00  0.00           C  
ATOM     70 HD21 LEU     4      10.930  -5.343  -0.453  1.00  0.00           H  
ATOM     71 HD22 LEU     4      10.507  -7.118  -0.528  1.00  0.00           H  
ATOM     72 HD23 LEU     4      12.142  -6.480  -0.803  1.00  0.00           H  
ATOM     73  C   LEU     4       7.678  -5.022  -4.513  1.00  0.00           C  
ATOM     74  O   LEU     4       7.002  -4.602  -3.608  1.00  0.00           O  
ATOM     75  N   LYS     5       7.184  -5.157  -5.760  1.00  0.00           N  
ATOM     76  H   LYS     5       7.847  -5.340  -6.500  1.00  0.00           H  
ATOM     77  CA  LYS     5       5.730  -4.978  -6.019  1.00  0.00           C  
ATOM     78  HA  LYS     5       5.387  -4.044  -5.574  1.00  0.00           H  
ATOM     79  CB  LYS     5       5.574  -4.775  -7.497  1.00  0.00           C  
ATOM     80  HB2 LYS     5       6.542  -4.873  -7.987  1.00  0.00           H  
ATOM     81  HB3 LYS     5       4.904  -5.540  -7.889  1.00  0.00           H  
ATOM     82  CG  LYS     5       5.157  -3.408  -7.971  1.00  0.00           C  
ATOM     83  HG2 LYS     5       5.745  -2.614  -7.512  1.00  0.00           H  
ATOM     84  HG3 LYS     5       5.147  -3.270  -9.053  1.00  0.00           H  
ATOM     85  CD  LYS     5       3.700  -3.044  -7.563  1.00  0.00           C  
ATOM     86  HD2 LYS     5       3.326  -2.464  -8.407  1.00  0.00           H  
ATOM     87  HD3 LYS     5       3.037  -3.904  -7.469  1.00  0.00           H  
ATOM     88  CE  LYS     5       3.470  -2.202  -6.332  1.00  0.00           C  
ATOM     89  HE2 LYS     5       4.139  -2.564  -5.551  1.00  0.00           H  
ATOM     90  HE3 LYS     5       3.771  -1.179  -6.553  1.00  0.00           H  
ATOM     91  NZ  LYS     5       2.105  -2.269  -5.835  1.00  0.00           N  
ATOM     92  HZ1 LYS     5       1.815  -1.722  -5.038  1.00  0.00           H  
ATOM     93  HZ2 LYS     5       1.512  -2.008  -6.610  1.00  0.00           H  
ATOM     94  HZ3 LYS     5       1.817  -3.216  -5.634  1.00  0.00           H  
ATOM     95  C   LYS     5       4.815  -6.120  -5.444  1.00  0.00           C  
ATOM     96  O   LYS     5       3.605  -5.985  -5.443  1.00  0.00           O  
ATOM     97  N   THR     6       5.418  -7.235  -4.991  1.00  0.00           N  
ATOM     98  H   THR     6       6.395  -7.352  -5.219  1.00  0.00           H  
ATOM     99  CA  THR     6       4.756  -8.260  -4.148  1.00  0.00           C  
ATOM    100  HA  THR     6       3.744  -8.423  -4.520  1.00  0.00           H  
ATOM    101  CB  THR     6       5.538  -9.563  -4.115  1.00  0.00           C  
ATOM    102  HB  THR     6       5.048 -10.309  -3.489  1.00  0.00           H  
ATOM    103  CG2 THR     6       5.702 -10.107  -5.445  1.00  0.00           C  
ATOM    104 HG21 THR     6       6.467  -9.580  -6.015  1.00  0.00           H  
ATOM    105 HG22 THR     6       6.046 -11.132  -5.307  1.00  0.00           H  
ATOM    106 HG23 THR     6       4.752 -10.089  -5.980  1.00  0.00           H  
ATOM    107  OG1 THR     6       6.772  -9.323  -3.522  1.00  0.00           O  
ATOM    108  HG1 THR     6       7.331  -8.951  -4.209  1.00  0.00           H  
ATOM    109  C   THR     6       4.434  -7.663  -2.754  1.00  0.00           C  
ATOM    110  O   THR     6       3.380  -6.988  -2.766  1.00  0.00           O  
ATOM    111  N   PHE     7       5.279  -7.768  -1.739  1.00  0.00           N  
ATOM    112  H   PHE     7       6.163  -8.229  -1.902  1.00  0.00           H  
ATOM    113  CA  PHE     7       5.043  -7.238  -0.381  1.00  0.00           C  
ATOM    114  HA  PHE     7       4.339  -7.932   0.080  1.00  0.00           H  
ATOM    115  CB  PHE     7       6.336  -7.341   0.445  1.00  0.00           C  
ATOM    116  HB2 PHE     7       6.779  -8.318   0.249  1.00  0.00           H  
ATOM    117  HB3 PHE     7       7.024  -6.620   0.003  1.00  0.00           H  
ATOM    118  CG  PHE     7       6.231  -7.086   1.970  1.00  0.00           C  
ATOM    119  CD1 PHE     7       6.979  -6.073   2.637  1.00  0.00           C  
ATOM    120  HD1 PHE     7       7.634  -5.480   2.016  1.00  0.00           H  
ATOM    121  CE1 PHE     7       6.853  -5.885   3.988  1.00  0.00           C  
ATOM    122  HE1 PHE     7       7.257  -5.059   4.555  1.00  0.00           H  
ATOM    123  CZ  PHE     7       5.940  -6.677   4.669  1.00  0.00           C  
ATOM    124  HZ  PHE     7       5.831  -6.450   5.719  1.00  0.00           H  
ATOM    125  CE2 PHE     7       5.106  -7.667   4.055  1.00  0.00           C  
ATOM    126  HE2 PHE     7       4.373  -8.220   4.623  1.00  0.00           H  
ATOM    127  CD2 PHE     7       5.249  -7.876   2.684  1.00  0.00           C  
ATOM    128  HD2 PHE     7       4.588  -8.556   2.168  1.00  0.00           H  
ATOM    129  C   PHE     7       4.464  -5.798  -0.308  1.00  0.00           C  
ATOM    130  O   PHE     7       3.667  -5.373   0.552  1.00  0.00           O  
ATOM    131  N   LEU     8       4.949  -4.994  -1.301  1.00  0.00           N  
ATOM    132  H   LEU     8       5.724  -5.389  -1.814  1.00  0.00           H  
ATOM    133  CA  LEU     8       4.711  -3.574  -1.462  1.00  0.00           C  
ATOM    134  HA  LEU     8       5.213  -3.308  -2.392  1.00  0.00           H  
ATOM    135  CB  LEU     8       5.327  -2.796  -0.226  1.00  0.00           C  
ATOM    136  HB2 LEU     8       4.947  -1.777  -0.287  1.00  0.00           H  
ATOM    137  HB3 LEU     8       5.155  -3.315   0.717  1.00  0.00           H  
ATOM    138  CG  LEU     8       6.812  -2.560  -0.366  1.00  0.00           C  
ATOM    139  HG  LEU     8       7.289  -3.523  -0.549  1.00  0.00           H  
ATOM    140  CD1 LEU     8       7.095  -1.538  -1.525  1.00  0.00           C  
ATOM    141 HD11 LEU     8       6.673  -0.582  -1.216  1.00  0.00           H  
ATOM    142 HD12 LEU     8       8.173  -1.462  -1.662  1.00  0.00           H  
ATOM    143 HD13 LEU     8       6.545  -1.690  -2.454  1.00  0.00           H  
ATOM    144  CD2 LEU     8       7.380  -2.035   0.977  1.00  0.00           C  
ATOM    145 HD21 LEU     8       8.470  -2.024   0.982  1.00  0.00           H  
ATOM    146 HD22 LEU     8       6.981  -1.034   1.141  1.00  0.00           H  
ATOM    147 HD23 LEU     8       7.115  -2.741   1.765  1.00  0.00           H  
ATOM    148  C   LEU     8       3.243  -3.300  -1.682  1.00  0.00           C  
ATOM    149  O   LEU     8       2.745  -2.159  -1.498  1.00  0.00           O  
ATOM    150  N   SER     9       2.540  -4.316  -2.119  1.00  0.00           N  
ATOM    151  H   SER     9       2.964  -5.186  -2.405  1.00  0.00           H  
ATOM    152  CA  SER     9       1.145  -4.155  -2.503  1.00  0.00           C  
ATOM    153  HA  SER     9       1.050  -3.140  -2.891  1.00  0.00           H  
ATOM    154  CB  SER     9       0.642  -5.200  -3.499  1.00  0.00           C  
ATOM    155  HB2 SER     9       0.862  -6.183  -3.082  1.00  0.00           H  
ATOM    156  HB3 SER     9      -0.426  -5.087  -3.686  1.00  0.00           H  
ATOM    157  OG  SER     9       1.319  -4.942  -4.786  1.00  0.00           O  
ATOM    158  HG  SER     9       2.034  -5.560  -4.956  1.00  0.00           H  
ATOM    159  C   SER     9       0.204  -4.159  -1.304  1.00  0.00           C  
ATOM    160  O   SER     9      -0.944  -3.736  -1.392  1.00  0.00           O  
ATOM    161  N   LYS    10       0.683  -4.577  -0.144  1.00  0.00           N  
ATOM    162  H   LYS    10       1.670  -4.793  -0.128  1.00  0.00           H  
ATOM    163  CA  LYS    10       0.079  -4.350   1.197  1.00  0.00           C  
ATOM    164  HA  LYS    10      -1.011  -4.381   1.174  1.00  0.00           H  
ATOM    165  CB  LYS    10       0.478  -5.544   2.116  1.00  0.00           C  
ATOM    166  HB2 LYS    10       0.359  -6.428   1.489  1.00  0.00           H  
ATOM    167  HB3 LYS    10       1.565  -5.536   2.199  1.00  0.00           H  
ATOM    168  CG  LYS    10      -0.233  -5.888   3.409  1.00  0.00           C  
ATOM    169  HG2 LYS    10      -0.893  -5.062   3.676  1.00  0.00           H  
ATOM    170  HG3 LYS    10      -0.749  -6.841   3.293  1.00  0.00           H  
ATOM    171  CD  LYS    10       0.781  -6.132   4.536  1.00  0.00           C  
ATOM    172  HD2 LYS    10       0.118  -6.248   5.394  1.00  0.00           H  
ATOM    173  HD3 LYS    10       1.160  -7.136   4.344  1.00  0.00           H  
ATOM    174  CE  LYS    10       1.904  -5.118   4.721  1.00  0.00           C  
ATOM    175  HE2 LYS    10       2.541  -5.496   5.521  1.00  0.00           H  
ATOM    176  HE3 LYS    10       2.615  -5.063   3.896  1.00  0.00           H  
ATOM    177  NZ  LYS    10       1.365  -3.789   5.069  1.00  0.00           N  
ATOM    178  HZ1 LYS    10       0.831  -3.715   5.923  1.00  0.00           H  
ATOM    179  HZ2 LYS    10       2.094  -3.091   5.046  1.00  0.00           H  
ATOM    180  HZ3 LYS    10       0.654  -3.432   4.447  1.00  0.00           H  
ATOM    181  C   LYS    10       0.288  -2.902   1.801  1.00  0.00           C  
ATOM    182  O   LYS    10      -0.074  -2.621   2.961  1.00  0.00           O  
ATOM    183  N   TRP    11       0.835  -1.977   0.935  1.00  0.00           N  
ATOM    184  H   TRP    11       1.178  -2.264   0.029  1.00  0.00           H  
ATOM    185  CA  TRP    11       0.765  -0.577   1.185  1.00  0.00           C  
ATOM    186  HA  TRP    11       0.273  -0.379   2.138  1.00  0.00           H  
ATOM    187  CB  TRP    11       2.220   0.027   1.361  1.00  0.00           C  
ATOM    188  HB2 TRP    11       2.830  -0.406   0.568  1.00  0.00           H  
ATOM    189  HB3 TRP    11       2.169   1.084   1.101  1.00  0.00           H  
ATOM    190  CG  TRP    11       2.752  -0.087   2.778  1.00  0.00           C  
ATOM    191  CD1 TRP    11       2.749   0.922   3.686  1.00  0.00           C  
ATOM    192  HD1 TRP    11       2.281   1.884   3.538  1.00  0.00           H  
ATOM    193  NE1 TRP    11       3.271   0.445   4.869  1.00  0.00           N  
ATOM    194  HE1 TRP    11       3.366   0.992   5.713  1.00  0.00           H  
ATOM    195  CE2 TRP    11       3.717  -0.870   4.779  1.00  0.00           C  
ATOM    196  CZ2 TRP    11       4.220  -1.827   5.655  1.00  0.00           C  
ATOM    197  HZ2 TRP    11       4.438  -1.646   6.697  1.00  0.00           H  
ATOM    198  CH2 TRP    11       4.665  -3.091   5.171  1.00  0.00           C  
ATOM    199  HH2 TRP    11       5.208  -3.712   5.868  1.00  0.00           H  
ATOM    200  CZ3 TRP    11       4.530  -3.431   3.841  1.00  0.00           C  
ATOM    201  HZ3 TRP    11       4.777  -4.422   3.489  1.00  0.00           H  
ATOM    202  CE3 TRP    11       3.892  -2.520   2.969  1.00  0.00           C  
ATOM    203  HE3 TRP    11       3.597  -2.819   1.974  1.00  0.00           H  
ATOM    204  CD2 TRP    11       3.460  -1.220   3.423  1.00  0.00           C  
ATOM    205  C   TRP    11      -0.035   0.175   0.162  1.00  0.00           C  
ATOM    206  O   TRP    11      -0.747   1.137   0.388  1.00  0.00           O  
ATOM    207  N   ILE    12       0.157  -0.221  -1.120  1.00  0.00           N  
ATOM    208  H   ILE    12       0.964  -0.811  -1.266  1.00  0.00           H  
ATOM    209  CA  ILE    12      -0.546   0.263  -2.279  1.00  0.00           C  
ATOM    210  HA  ILE    12      -1.602   0.309  -2.013  1.00  0.00           H  
ATOM    211  CB  ILE    12       0.102   1.658  -2.502  1.00  0.00           C  
ATOM    212  HB  ILE    12       0.102   2.247  -1.585  1.00  0.00           H  
ATOM    213  CG2 ILE    12       1.533   1.570  -3.064  1.00  0.00           C  
ATOM    214 HG21 ILE    12       1.970   2.565  -3.154  1.00  0.00           H  
ATOM    215 HG22 ILE    12       2.228   1.001  -2.446  1.00  0.00           H  
ATOM    216 HG23 ILE    12       1.672   1.021  -3.996  1.00  0.00           H  
ATOM    217  CG1 ILE    12      -0.797   2.454  -3.459  1.00  0.00           C  
ATOM    218 HG12 ILE    12      -0.372   3.456  -3.512  1.00  0.00           H  
ATOM    219 HG13 ILE    12      -0.915   2.071  -4.473  1.00  0.00           H  
ATOM    220  CD1 ILE    12      -2.194   2.684  -2.889  1.00  0.00           C  
ATOM    221 HD11 ILE    12      -1.990   3.022  -1.873  1.00  0.00           H  
ATOM    222 HD12 ILE    12      -2.740   3.472  -3.409  1.00  0.00           H  
ATOM    223 HD13 ILE    12      -2.776   1.763  -2.873  1.00  0.00           H  
ATOM    224  C   ILE    12      -0.436  -0.731  -3.441  1.00  0.00           C  
ATOM    225  O   ILE    12       0.659  -1.114  -3.906  1.00  0.00           O  
ATOM    226  N   GLY    13      -1.650  -1.237  -3.859  1.00  0.00           N  
ATOM    227  H   GLY    13      -2.456  -0.787  -3.447  1.00  0.00           H  
ATOM    228  CA  GLY    13      -1.904  -2.468  -4.612  1.00  0.00           C  
ATOM    229  HA2 GLY    13      -1.288  -3.256  -4.177  1.00  0.00           H  
ATOM    230  HA3 GLY    13      -2.925  -2.812  -4.452  1.00  0.00           H  
ATOM    231  C   GLY    13      -1.543  -2.426  -6.119  1.00  0.00           C  
ATOM    232  O   GLY    13      -0.394  -2.491  -6.592  1.00  0.00           O  
TER   
END   
