# Supplementary material for: Prediction of Anticancer Peptides with High Efficacy and Low Toxicity by Hybrid Model Based on 3D Structure of Peptides
Source: Int J Mol Sci. 2021 May 26;22(11):5630. doi: 10.3390/ijms22115630 (PMC8198792; doi:10.3390/ijms22115630)
Supplement: Supplementary file 1 [file ijms-22-05630-s001.zip › Supplement2(Datasets)/ACPs(PDB)/D1/PDB(Negative)/(204)NL_satpdb12576.pdb]

EXPDTA    THEORETICAL MODEL, MODELLER 9.13 2015/09/21 01:47:30
REMARK   6 MODELLER OBJECTIVE FUNCTION:      1222.1389
REMARK   6 MODELLER BEST TEMPLATE % SEQ ID:  40.625
ATOM      1  N   GLY     1      74.095  53.713  13.735  1.00 17.59           N
ATOM      2  CA  GLY     1      73.854  54.795  14.718  1.00 17.59           C
ATOM      3  C   GLY     1      72.435  55.260  14.667  1.00 17.59           C
ATOM      4  O   GLY     1      71.572  54.619  14.067  1.00 17.59           O
ATOM      5  N   VAL     2      72.165  56.408  15.315  1.00 46.51           N
ATOM      6  CA  VAL     2      70.847  56.968  15.355  1.00 46.51           C
ATOM      7  CB  VAL     2      70.781  58.238  16.151  1.00 46.51           C
ATOM      8  CG1 VAL     2      69.359  58.810  16.030  1.00 46.51           C
ATOM      9  CG2 VAL     2      71.207  57.941  17.599  1.00 46.51           C
ATOM     10  C   VAL     2      70.450  57.320  13.963  1.00 46.51           C
ATOM     11  O   VAL     2      69.315  57.078  13.555  1.00 46.51           O
ATOM     12  N   PHE     3      71.393  57.895  13.190  1.00129.56           N
ATOM     13  CA  PHE     3      71.054  58.315  11.864  1.00129.56           C
ATOM     14  CB  PHE     3      72.236  58.929  11.094  1.00129.56           C
ATOM     15  CG  PHE     3      71.685  59.474   9.819  1.00129.56           C
ATOM     16  CD1 PHE     3      71.010  60.672   9.827  1.00129.56           C
ATOM     17  CD2 PHE     3      71.837  58.803   8.627  1.00129.56           C
ATOM     18  CE1 PHE     3      70.494  61.201   8.669  1.00129.56           C
ATOM     19  CE2 PHE     3      71.322  59.329   7.463  1.00129.56           C
ATOM     20  CZ  PHE     3      70.649  60.528   7.482  1.00129.56           C
ATOM     21  C   PHE     3      70.620  57.090  11.153  1.00129.56           C
ATOM     22  O   PHE     3      69.564  57.090  10.521  1.00129.56           O
ATOM     23  N   THR     4      71.427  56.016  11.288  1.00297.95           N
ATOM     24  CA  THR     4      71.144  54.724  10.745  1.00297.95           C
ATOM     25  CB  THR     4      70.274  53.881  11.631  1.00297.95           C
ATOM     26  OG1 THR     4      70.183  52.569  11.095  1.00297.95           O
ATOM     27  CG2 THR     4      68.884  54.526  11.797  1.00297.95           C
ATOM     28  C   THR     4      70.581  54.844   9.364  1.00297.95           C
ATOM     29  O   THR     4      69.393  54.643   9.115  1.00297.95           O
ATOM     30  N   LEU     5      71.455  55.195   8.413  1.00180.75           N
ATOM     31  CA  LEU     5      71.022  55.365   7.065  1.00180.75           C
ATOM     32  CB  LEU     5      72.197  55.802   6.168  1.00180.75           C
ATOM     33  CG  LEU     5      73.524  55.074   6.480  1.00180.75           C
ATOM     34  CD1 LEU     5      73.547  53.640   5.935  1.00180.75           C
ATOM     35  CD2 LEU     5      74.741  55.893   6.031  1.00180.75           C
ATOM     36  C   LEU     5      70.440  54.061   6.613  1.00180.75           C
ATOM     37  O   LEU     5      69.431  54.029   5.907  1.00180.75           O
ATOM     38  N   ILE     6      71.049  52.944   7.041  1.00 88.72           N
ATOM     39  CA  ILE     6      70.582  51.647   6.647  1.00 88.72           C
ATOM     40  CB  ILE     6      71.440  50.526   7.160  1.00 88.72           C
ATOM     41  CG1 ILE     6      72.847  50.596   6.544  1.00 88.72           C
ATOM     42  CG2 ILE     6      70.707  49.204   6.884  1.00 88.72           C
ATOM     43  CD1 ILE     6      73.853  49.684   7.247  1.00 88.72           C
ATOM     44  C   ILE     6      69.198  51.456   7.177  1.00 88.72           C
ATOM     45  O   ILE     6      68.341  50.898   6.496  1.00 88.72           O
ATOM     46  N   LYS     7      68.939  51.928   8.408  1.00138.63           N
ATOM     47  CA  LYS     7      67.651  51.716   8.999  1.00138.63           C
ATOM     48  CB  LYS     7      67.508  52.247  10.434  1.00138.63           C
ATOM     49  CG  LYS     7      66.218  51.794  11.119  1.00138.63           C
ATOM     50  CD  LYS     7      66.278  51.895  12.645  1.00138.63           C
ATOM     51  CE  LYS     7      66.059  53.308  13.193  1.00138.63           C
ATOM     52  NZ  LYS     7      64.621  53.535  13.473  1.00138.63           N
ATOM     53  C   LYS     7      66.603  52.377   8.166  1.00138.63           C
ATOM     54  O   LYS     7      65.497  51.854   8.044  1.00138.63           O
ATOM     55  N   GLY     8      66.912  53.539   7.560  1.00 27.70           N
ATOM     56  CA  GLY     8      65.907  54.211   6.792  1.00 27.70           C
ATOM     57  C   GLY     8      65.454  53.288   5.708  1.00 27.70           C
ATOM     58  O   GLY     8      64.257  53.175   5.448  1.00 27.70           O
ATOM     59  N   ALA     9      66.404  52.606   5.045  1.00 44.06           N
ATOM     60  CA  ALA     9      66.051  51.686   4.003  1.00 44.06           C
ATOM     61  CB  ALA     9      67.285  51.066   3.322  1.00 44.06           C
ATOM     62  C   ALA     9      65.255  50.566   4.592  1.00 44.06           C
ATOM     63  O   ALA     9      64.257  50.140   4.013  1.00 44.06           O
ATOM     64  N   THR    10      65.653  50.063   5.773  1.00116.10           N
ATOM     65  CA  THR    10      64.947  48.933   6.304  1.00116.10           C
ATOM     66  CB  THR    10      65.526  48.382   7.582  1.00116.10           C
ATOM     67  OG1 THR    10      65.435  49.340   8.626  1.00116.10           O
ATOM     68  CG2 THR    10      66.994  47.989   7.339  1.00116.10           C
ATOM     69  C   THR    10      63.531  49.328   6.579  1.00116.10           C
ATOM     70  O   THR    10      62.610  48.562   6.300  1.00116.10           O
ATOM     71  N   GLN    11      63.299  50.539   7.112  1.00 48.85           N
ATOM     72  CA  GLN    11      61.950  50.888   7.447  1.00 48.85           C
ATOM     73  CB  GLN    11      61.814  52.299   8.037  1.00 48.85           C
ATOM     74  CG  GLN    11      62.525  52.485   9.376  1.00 48.85           C
ATOM     75  CD  GLN    11      62.329  53.933   9.786  1.00 48.85           C
ATOM     76  OE1 GLN    11      61.201  54.418   9.844  1.00 48.85           O
ATOM     77  NE2 GLN    11      63.453  54.647  10.057  1.00 48.85           N
ATOM     78  C   GLN    11      61.117  50.866   6.205  1.00 48.85           C
ATOM     79  O   GLN    11      60.006  50.347   6.223  1.00 48.85           O
ATOM     80  N   LEU    12      61.622  51.447   5.101  1.00170.90           N
ATOM     81  CA  LEU    12      60.901  51.504   3.858  1.00170.90           C
ATOM     82  CB  LEU    12      61.553  52.477   2.850  1.00170.90           C
ATOM     83  CG  LEU    12      60.834  52.632   1.488  1.00170.90           C
ATOM     84  CD1 LEU    12      61.012  51.410   0.571  1.00170.90           C
ATOM     85  CD2 LEU    12      59.357  53.002   1.688  1.00170.90           C
ATOM     86  C   LEU    12      60.798  50.155   3.220  1.00170.90           C
ATOM     87  O   LEU    12      59.725  49.757   2.767  1.00170.90           O
ATOM     88  N   ILE    13      61.899  49.383   3.192  1.00361.87           N
ATOM     89  CA  ILE    13      61.828  48.167   2.446  1.00361.87           C
ATOM     90  CB  ILE    13      63.066  47.848   1.646  1.00361.87           C
ATOM     91  CG1 ILE    13      64.309  47.578   2.516  1.00361.87           C
ATOM     92  CG2 ILE    13      63.259  49.016   0.666  1.00361.87           C
ATOM     93  CD1 ILE    13      64.364  46.167   3.099  1.00361.87           C
ATOM     94  C   ILE    13      61.517  47.069   3.392  1.00361.87           C
ATOM     95  O   ILE    13      62.105  46.905   4.456  1.00361.87           O
ATOM     96  N   GLY    14      60.513  46.281   3.039  1.00287.73           N
ATOM     97  CA  GLY    14      60.128  45.268   3.954  1.00287.73           C
ATOM     98  C   GLY    14      58.908  45.815   4.607  1.00287.73           C
ATOM     99  O   GLY    14      58.068  45.081   5.121  1.00287.73           O
ATOM    100  N   LYS    15      58.787  47.151   4.604  1.00102.72           N
ATOM    101  CA  LYS    15      57.610  47.745   5.147  1.00102.72           C
ATOM    102  CB  LYS    15      57.699  49.279   5.196  1.00102.72           C
ATOM    103  CG  LYS    15      56.514  49.945   5.895  1.00102.72           C
ATOM    104  CD  LYS    15      56.756  51.424   6.195  1.00102.72           C
ATOM    105  CE  LYS    15      55.603  52.107   6.930  1.00102.72           C
ATOM    106  NZ  LYS    15      56.019  53.455   7.381  1.00102.72           N
ATOM    107  C   LYS    15      56.491  47.363   4.236  1.00102.72           C
ATOM    108  O   LYS    15      55.431  46.947   4.693  1.00102.72           O
ATOM    109  N   THR    16      56.720  47.486   2.911  1.00 83.04           N
ATOM    110  CA  THR    16      55.725  47.193   1.922  1.00 83.04           C
ATOM    111  CB  THR    16      56.124  47.629   0.544  1.00 83.04           C
ATOM    112  OG1 THR    16      56.365  49.029   0.533  1.00 83.04           O
ATOM    113  CG2 THR    16      54.988  47.277  -0.435  1.00 83.04           C
ATOM    114  C   THR    16      55.437  45.728   1.861  1.00 83.04           C
ATOM    115  O   THR    16      54.279  45.321   1.806  1.00 83.04           O
ATOM    116  N   LEU    17      56.485  44.890   1.891  1.00163.39           N
ATOM    117  CA  LEU    17      56.296  43.481   1.708  1.00163.39           C
ATOM    118  CB  LEU    17      57.628  42.722   1.594  1.00163.39           C
ATOM    119  CG  LEU    17      58.371  42.521   2.926  1.00163.39           C
ATOM    120  CD1 LEU    17      57.795  41.341   3.731  1.00163.39           C
ATOM    121  CD2 LEU    17      59.887  42.433   2.709  1.00163.39           C
ATOM    122  C   LEU    17      55.483  42.922   2.832  1.00163.39           C
ATOM    123  O   LEU    17      54.661  42.032   2.620  1.00163.39           O
ATOM    124  N   GLY    18      55.674  43.443   4.060  1.00 50.99           N
ATOM    125  CA  GLY    18      54.991  42.871   5.185  1.00 50.99           C
ATOM    126  C   GLY    18      53.520  42.938   4.944  1.00 50.99           C
ATOM    127  O   GLY    18      52.805  41.963   5.178  1.00 50.99           O
ATOM    128  N   LYS    19      53.021  44.098   4.485  1.00160.90           N
ATOM    129  CA  LYS    19      51.614  44.193   4.221  1.00160.90           C
ATOM    130  CB  LYS    19      51.118  45.623   3.924  1.00160.90           C
ATOM    131  CG  LYS    19      51.137  46.567   5.133  1.00160.90           C
ATOM    132  CD  LYS    19      50.879  48.035   4.783  1.00160.90           C
ATOM    133  CE  LYS    19      49.393  48.392   4.641  1.00160.90           C
ATOM    134  NZ  LYS    19      48.848  48.873   5.933  1.00160.90           N
ATOM    135  C   LYS    19      51.262  43.355   3.033  1.00160.90           C
ATOM    136  O   LYS    19      50.263  42.635   3.041  1.00160.90           O
ATOM    137  N   GLU    20      52.104  43.410   1.984  1.00160.13           N
ATOM    138  CA  GLU    20      51.777  42.766   0.743  1.00160.13           C
ATOM    139  CB  GLU    20      52.852  42.993  -0.334  1.00160.13           C
ATOM    140  CG  GLU    20      52.426  42.544  -1.731  1.00160.13           C
ATOM    141  CD  GLU    20      51.317  43.478  -2.189  1.00160.13           C
ATOM    142  OE1 GLU    20      51.556  44.716  -2.205  1.00160.13           O
ATOM    143  OE2 GLU    20      50.215  42.968  -2.524  1.00160.13           O
ATOM    144  C   GLU    20      51.630  41.290   0.933  1.00160.13           C
ATOM    145  O   GLU    20      50.677  40.694   0.437  1.00160.13           O
ATOM    146  N   LEU    21      52.555  40.653   1.669  1.00152.90           N
ATOM    147  CA  LEU    21      52.476  39.224   1.796  1.00152.90           C
ATOM    148  CB  LEU    21      53.656  38.588   2.547  1.00152.90           C
ATOM    149  CG  LEU    21      54.917  38.457   1.679  1.00152.90           C
ATOM    150  CD1 LEU    21      54.691  37.452   0.534  1.00152.90           C
ATOM    151  CD2 LEU    21      55.392  39.826   1.179  1.00152.90           C
ATOM    152  C   LEU    21      51.226  38.822   2.501  1.00152.90           C
ATOM    153  O   LEU    21      50.550  37.881   2.088  1.00152.90           O
ATOM    154  N   GLY    22      50.863  39.542   3.572  1.00 96.87           N
ATOM    155  CA  GLY    22      49.711  39.174   4.343  1.00 96.87           C
ATOM    156  C   GLY    22      48.500  39.229   3.460  1.00 96.87           C
ATOM    157  O   GLY    22      47.547  38.468   3.641  1.00 96.87           O
ATOM    158  N   LYS    23      48.481  40.168   2.495  1.00178.71           N
ATOM    159  CA  LYS    23      47.306  40.275   1.684  1.00178.71           C
ATOM    160  CB  LYS    23      47.425  41.353   0.594  1.00178.71           C
ATOM    161  CG  LYS    23      47.612  42.750   1.181  1.00178.71           C
ATOM    162  CD  LYS    23      47.903  43.839   0.152  1.00178.71           C
ATOM    163  CE  LYS    23      48.526  45.084   0.788  1.00178.71           C
ATOM    164  NZ  LYS    23      47.859  45.388   2.075  1.00178.71           N
ATOM    165  C   LYS    23      47.102  38.976   0.981  1.00178.71           C
ATOM    166  O   LYS    23      46.023  38.388   1.071  1.00178.71           O
ATOM    167  N   THR    24      48.160  38.456   0.330  1.00213.59           N
ATOM    168  CA  THR    24      48.031  37.275  -0.475  1.00213.59           C
ATOM    169  CB  THR    24      49.122  37.188  -1.503  1.00213.59           C
ATOM    170  OG1 THR    24      48.915  36.082  -2.368  1.00213.59           O
ATOM    171  CG2 THR    24      50.474  37.057  -0.774  1.00213.59           C
ATOM    172  C   THR    24      48.163  36.068   0.391  1.00213.59           C
ATOM    173  O   THR    24      48.584  35.001  -0.051  1.00213.59           O
ATOM    174  N   GLY    25      47.751  36.187   1.653  1.00150.70           N
ATOM    175  CA  GLY    25      47.796  35.045   2.499  1.00150.70           C
ATOM    176  C   GLY    25      46.390  34.580   2.557  1.00150.70           C
ATOM    177  O   GLY    25      45.760  34.304   1.537  1.00150.70           O
ATOM    178  N   LEU    26      45.879  34.478   3.787  1.00173.15           N
ATOM    179  CA  LEU    26      44.529  34.083   4.049  1.00173.15           C
ATOM    180  CB  LEU    26      44.231  33.932   5.548  1.00173.15           C
ATOM    181  CG  LEU    26      45.166  32.947   6.278  1.00173.15           C
ATOM    182  CD1 LEU    26      45.100  31.536   5.669  1.00173.15           C
ATOM    183  CD2 LEU    26      46.595  33.505   6.369  1.00173.15           C
ATOM    184  C   LEU    26      43.687  35.192   3.539  1.00173.15           C
ATOM    185  O   LEU    26      42.514  35.046   3.194  1.00173.15           O
ATOM    186  N   GLU    27      44.327  36.359   3.485  1.00142.25           N
ATOM    187  CA  GLU    27      43.694  37.580   3.136  1.00142.25           C
ATOM    188  CB  GLU    27      44.555  38.830   3.331  1.00142.25           C
ATOM    189  CG  GLU    27      44.628  39.238   4.792  1.00142.25           C
ATOM    190  CD  GLU    27      45.003  40.707   4.845  1.00142.25           C
ATOM    191  OE1 GLU    27      46.134  41.061   4.417  1.00142.25           O
ATOM    192  OE2 GLU    27      44.143  41.498   5.316  1.00142.25           O
ATOM    193  C   GLU    27      43.160  37.554   1.747  1.00142.25           C
ATOM    194  O   GLU    27      42.439  38.473   1.369  1.00142.25           O
ATOM    195  N   ILE    28      43.547  36.566   0.914  1.00178.64           N
ATOM    196  CA  ILE    28      42.977  36.595  -0.398  1.00178.64           C
ATOM    197  CB  ILE    28      43.453  35.462  -1.283  1.00178.64           C
ATOM    198  CG1 ILE    28      42.903  35.627  -2.711  1.00178.64           C
ATOM    199  CG2 ILE    28      43.133  34.109  -0.622  1.00178.64           C
ATOM    200  CD1 ILE    28      43.552  34.698  -3.738  1.00178.64           C
ATOM    201  C   ILE    28      41.486  36.544  -0.245  1.00178.64           C
ATOM    202  O   ILE    28      40.800  37.467  -0.686  1.00178.64           O
ATOM    203  N   MET    29      40.927  35.521   0.419  1.00183.75           N
ATOM    204  CA  MET    29      39.517  35.602   0.642  1.00183.75           C
ATOM    205  CB  MET    29      38.853  34.227   0.874  1.00183.75           C
ATOM    206  CG  MET    29      39.290  33.456   2.120  1.00183.75           C
ATOM    207  SD  MET    29      38.538  31.799   2.232  1.00183.75           S
ATOM    208  CE  MET    29      38.674  31.657   4.034  1.00183.75           C
ATOM    209  C   MET    29      39.173  36.550   1.761  1.00183.75           C
ATOM    210  O   MET    29      38.281  37.386   1.625  1.00183.75           O
ATOM    211  N   ALA    30      39.905  36.458   2.891  1.00120.77           N
ATOM    212  CA  ALA    30      39.543  37.209   4.064  1.00120.77           C
ATOM    213  CB  ALA    30      40.414  36.857   5.286  1.00120.77           C
ATOM    214  C   ALA    30      39.681  38.685   3.846  1.00120.77           C
ATOM    215  O   ALA    30      38.745  39.449   4.094  1.00120.77           O
ATOM    216  N   CYS    31      40.849  39.121   3.329  1.00 85.64           N
ATOM    217  CA  CYS    31      41.088  40.523   3.163  1.00 85.64           C
ATOM    218  CB  CYS    31      42.504  40.871   2.675  1.00 85.64           C
ATOM    219  SG  CYS    31      42.740  42.658   2.489  1.00 85.64           S
ATOM    220  C   CYS    31      40.126  41.027   2.147  1.00 85.64           C
ATOM    221  O   CYS    31      39.722  42.177   2.203  1.00 85.64           O
ATOM    222  N   LYS    32      39.766  40.178   1.171  1.00171.49           N
ATOM    223  CA  LYS    32      38.901  40.563   0.094  1.00171.49           C
ATOM    224  CB  LYS    32      38.849  39.512  -1.019  1.00171.49           C
ATOM    225  CG  LYS    32      38.161  40.019  -2.283  1.00171.49           C
ATOM    226  CD  LYS    32      38.636  39.283  -3.533  1.00171.49           C
ATOM    227  CE  LYS    32      39.928  39.880  -4.106  1.00171.49           C
ATOM    228  NZ  LYS    32      40.846  40.264  -3.001  1.00171.49           N
ATOM    229  C   LYS    32      37.510  40.833   0.564  1.00171.49           C
ATOM    230  O   LYS    32      36.821  41.671  -0.018  1.00171.49           O
ATOM    231  N   ILE    33      37.039  40.124   1.607  1.00 55.13           N
ATOM    232  CA  ILE    33      35.672  40.332   1.989  1.00 55.13           C
ATOM    233  CB  ILE    33      35.273  39.522   3.186  1.00 55.13           C
ATOM    234  CG1 ILE    33      35.355  38.020   2.881  1.00 55.13           C
ATOM    235  CG2 ILE    33      33.873  39.981   3.625  1.00 55.13           C
ATOM    236  CD1 ILE    33      35.239  37.146   4.130  1.00 55.13           C
ATOM    237  C   ILE    33      35.498  41.764   2.376  1.00 55.13           C
ATOM    238  O   ILE    33      34.628  42.454   1.847  1.00 55.13           O
ATOM    239  N   THR    34      36.344  42.252   3.300  1.00150.91           N
ATOM    240  CA  THR    34      36.294  43.633   3.686  1.00150.91           C
ATOM    241  CB  THR    34      37.173  43.941   4.870  1.00150.91           C
ATOM    242  OG1 THR    34      36.996  45.285   5.290  1.00150.91           O
ATOM    243  CG2 THR    34      38.645  43.681   4.500  1.00150.91           C
ATOM    244  C   THR    34      36.801  44.410   2.514  1.00150.91           C
ATOM    245  O   THR    34      36.366  45.528   2.235  1.00150.91           O
ATOM    246  N   LYS    35      37.731  43.774   1.789  1.00105.79           N
ATOM    247  CA  LYS    35      38.488  44.302   0.694  1.00105.79           C
ATOM    248  CB  LYS    35      37.684  44.718  -0.551  1.00105.79           C
ATOM    249  CG  LYS    35      38.614  44.975  -1.736  1.00105.79           C
ATOM    250  CD  LYS    35      37.945  44.907  -3.107  1.00105.79           C
ATOM    251  CE  LYS    35      38.955  45.030  -4.254  1.00105.79           C
ATOM    252  NZ  LYS    35      38.359  44.557  -5.522  1.00105.79           N
ATOM    253  C   LYS    35      39.252  45.460   1.211  1.00105.79           C
ATOM    254  O   LYS    35      39.409  46.484   0.548  1.00105.79           O
ATOM    255  N   GLN    36      39.772  45.286   2.437  1.00140.85           N
ATOM    256  CA  GLN    36      40.550  46.311   3.043  1.00140.85           C
ATOM    257  CB  GLN    36      41.126  45.887   4.405  1.00140.85           C
ATOM    258  CG  GLN    36      41.974  46.959   5.106  1.00140.85           C
ATOM    259  CD  GLN    36      41.054  47.931   5.834  1.00140.85           C
ATOM    260  OE1 GLN    36      41.310  48.307   6.977  1.00140.85           O
ATOM    261  NE2 GLN    36      39.959  48.365   5.154  1.00140.85           N
ATOM    262  C   GLN    36      41.700  46.506   2.126  1.00140.85           C
ATOM    263  O   GLN    36      42.059  47.630   1.799  1.00140.85           O
ATOM    264  N   CYS    37      42.295  45.403   1.648  1.00110.28           N
ATOM    265  CA  CYS    37      43.406  45.564   0.763  1.00110.28           C
ATOM    266  CB  CYS    37      44.550  44.567   1.021  1.00110.28           C
ATOM    267  SG  CYS    37      44.041  42.825   0.941  1.00110.28           S
ATOM    268  C   CYS    37      42.917  45.397  -0.668  1.00110.28           C
ATOM    269  O   CYS    37      42.493  44.264  -1.028  1.00110.28           O
ATOM    270  OXT CYS    37      42.967  46.402  -1.422  1.00110.28           O
TER     271      CYS    37
END
