# Supplementary material for: Prediction of Anticancer Peptides with High Efficacy and Low Toxicity by Hybrid Model Based on 3D Structure of Peptides
Source: Int J Mol Sci. 2021 May 26;22(11):5630. doi: 10.3390/ijms22115630 (PMC8198792; doi:10.3390/ijms22115630)
Supplement: Supplementary file 1 [file ijms-22-05630-s001.zip › Supplement2(Datasets)/ACPs(PDB)/D1/PDB(Negative)/(205)NL_satpdb12577.pdb]

ATOM      1  H   LYS     1      21.021   8.640   2.731  1.00  0.00
ATOM      2  N   LYS     1      20.332   8.445   2.051  1.00  0.00
ATOM      3  CA  LYS     1      19.303   7.481   2.430  1.00  0.00
ATOM      4  C   LYS     1      18.528   7.961   3.653  1.00  0.00
ATOM      5  O   LYS     1      18.683   9.106   4.071  1.00  0.00
ATOM      6  CB  LYS     1      19.933   6.113   2.707  1.00  0.00
ATOM      7  CG  LYS     1      20.649   5.563   1.473  1.00  0.00
ATOM      8  CD  LYS     1      21.280   4.203   1.775  1.00  0.00
ATOM      9  CE  LYS     1      21.985   3.650   0.537  1.00  0.00
ATOM     10  NZ  LYS     1      22.582   2.323   0.845  1.00  0.00
ATOM     11  H   SER     2      17.741   6.221   3.991  1.00  0.00
ATOM     12  N   SER     2      17.696   7.164   4.276  1.00  0.00
ATOM     13  CA  SER     2      16.801   7.530   5.263  1.00  0.00
ATOM     14  C   SER     2      17.200   7.050   6.560  1.00  0.00
ATOM     15  O   SER     2      17.401   5.851   6.738  1.00  0.00
ATOM     16  CB  SER     2      15.407   7.002   4.920  1.00  0.00
ATOM     17  OG  SER     2      14.934   7.615   3.729  1.00  0.00
ATOM     18  H   CYS     3      17.038   8.972   7.288  1.00  0.00
ATOM     19  N   CYS     3      17.311   8.051   7.516  1.00  0.00
ATOM     20  CA  CYS     3      17.792   7.785   8.783  1.00  0.00
ATOM     21  C   CYS     3      16.733   7.842   9.800  1.00  0.00
ATOM     22  O   CYS     3      16.011   8.834   9.884  1.00  0.00
ATOM     23  CB  CYS     3      18.903   8.777   9.131  1.00  0.00
ATOM     24  SG  CYS     3      20.215   8.789   7.884  1.00  0.00
ATOM     25  H   CYS     4      16.944   5.895  10.530  1.00  0.00
ATOM     26  N   CYS     4      16.535   6.779  10.689  1.00  0.00
ATOM     27  CA  CYS     4      15.693   6.983  11.904  1.00  0.00
ATOM     28  C   CYS     4      16.231   6.716  13.220  1.00  0.00
ATOM     29  O   CYS     4      17.166   5.930  13.355  1.00  0.00
ATOM     30  CB  CYS     4      14.441   6.136  11.670  1.00  0.00
ATOM     31  SG  CYS     4      13.511   6.688  10.219  1.00  0.00
ATOM     32  H   LYS     5      14.831   8.074  14.149  1.00  0.00
ATOM     33  N   LYS     5      15.571   7.426  14.232  1.00  0.00
ATOM     34  CA  LYS     5      16.112   7.101  15.596  1.00  0.00
ATOM     35  C   LYS     5      16.060   5.619  16.051  1.00  0.00
ATOM     36  O   LYS     5      17.023   5.116  16.624  1.00  0.00
ATOM     37  CB  LYS     5      15.359   7.987  16.593  1.00  0.00
ATOM     38  CG  LYS     5      15.854   7.770  18.023  1.00  0.00
ATOM     39  CD  LYS     5      15.134   8.706  18.994  1.00  0.00
ATOM     40  CE  LYS     5      15.621   8.480  20.424  1.00  0.00
ATOM     41  NZ  LYS     5      14.902   9.389  21.355  1.00  0.00
ATOM     42  H   SER     6      14.343   5.369  15.197  1.00  0.00
ATOM     43  N   SER     6      15.006   4.964  15.805  1.00  0.00
ATOM     44  CA  SER     6      14.744   3.676  16.365  1.00  0.00
ATOM     45  C   SER     6      14.120   2.859  15.148  1.00  0.00
ATOM     46  O   SER     6      13.817   3.439  14.107  1.00  0.00
ATOM     47  CB  SER     6      13.764   3.689  17.539  1.00  0.00
ATOM     48  OG  SER     6      12.489   4.140  17.104  1.00  0.00
ATOM     49  H   THR     7      14.342   1.196  16.313  1.00  0.00
ATOM     50  N   THR     7      13.995   1.540  15.455  1.00  0.00
ATOM     51  CA  THR     7      13.342   0.615  14.526  1.00  0.00
ATOM     52  C   THR     7      11.973   0.979  14.324  1.00  0.00
ATOM     53  O   THR     7      11.461   0.860  13.213  1.00  0.00
ATOM     54  CB  THR     7      13.423  -0.834  15.043  1.00  0.00
ATOM     55  OG1 THR     7      14.788  -1.208  15.169  1.00  0.00
ATOM     56  CG2 THR     7      12.735  -1.805  14.087  1.00  0.00
ATOM     57  H   THR     8      11.899   1.560  16.324  1.00  0.00
ATOM     58  N   THR     8      11.355   1.464  15.507  1.00  0.00
ATOM     59  CA  THR     8       9.969   1.820  15.543  1.00  0.00
ATOM     60  C   THR     8       9.745   2.969  14.648  1.00  0.00
ATOM     61  O   THR     8       8.731   3.023  13.956  1.00  0.00
ATOM     62  CB  THR     8       9.505   2.176  16.968  1.00  0.00
ATOM     63  OG1 THR     8      10.102   3.404  17.360  1.00  0.00
ATOM     64  CG2 THR     8       9.907   1.095  17.969  1.00  0.00
ATOM     65  H   ALA     9      11.499   3.883  15.227  1.00  0.00
ATOM     66  N   ALA     9      10.731   3.979  14.615  1.00  0.00
ATOM     67  CA  ALA     9      10.669   5.084  13.770  1.00  0.00
ATOM     68  C   ALA     9      10.711   4.640  12.313  1.00  0.00
ATOM     69  O   ALA     9       9.964   5.162  11.488  1.00  0.00
ATOM     70  CB  ALA     9      11.815   6.044  14.063  1.00  0.00
ATOM     71  H   ILE    10      12.115   3.333  12.720  1.00  0.00
ATOM     72  N   ILE    10      11.546   3.709  12.007  1.00  0.00
ATOM     73  CA  ILE    10      11.678   3.170  10.588  1.00  0.00
ATOM     74  C   ILE    10      10.337   2.465  10.169  1.00  0.00
ATOM     75  O   ILE    10       9.891   2.614   9.034  1.00  0.00
ATOM     76  CB  ILE    10      12.860   2.182  10.463  1.00  0.00
ATOM     77  CG1 ILE    10      14.188   2.903  10.720  1.00  0.00
ATOM     78  CG2 ILE    10      12.900   1.574   9.060  1.00  0.00
ATOM     79  CD1 ILE    10      15.348   1.920  10.835  1.00  0.00
ATOM     80  H   ASN    11      10.135   1.606  12.072  1.00  0.00
ATOM     81  N   ASN    11       9.743   1.703  11.171  1.00  0.00
ATOM     82  CA  ASN    11       8.547   1.062  10.877  1.00  0.00
ATOM     83  C   ASN    11       7.445   2.076  10.531  1.00  0.00
ATOM     84  O   ASN    11       6.664   1.846   9.611  1.00  0.00
ATOM     85  CB  ASN    11       8.106   0.184  12.052  1.00  0.00
ATOM     86  CG  ASN    11       9.095  -0.951  12.295  1.00  0.00
ATOM     87  ND2 ASN    11       9.117  -1.497  13.493  1.00  0.00
ATOM     88  OD1 ASN    11       9.841  -1.338  11.407  1.00  0.00
ATOM     89  H   CYS    12       8.022   3.246  12.023  1.00  0.00
ATOM     90  N   CYS    12       7.382   3.219  11.272  1.00  0.00
ATOM     91  CA  CYS    12       6.538   4.293  11.065  1.00  0.00
ATOM     92  C   CYS    12       6.718   4.908   9.642  1.00  0.00
ATOM     93  O   CYS    12       5.733   5.178   8.958  1.00  0.00
ATOM     94  CB  CYS    12       6.789   5.362  12.131  1.00  0.00
ATOM     95  SG  CYS    12       5.722   6.806  11.906  1.00  0.00
ATOM     96  H   TYR    13       8.712   4.797   9.983  1.00  0.00
ATOM     97  N   TYR    13       8.015   5.063   9.336  1.00  0.00
ATOM     98  CA  TYR    13       8.422   5.632   8.022  1.00  0.00
ATOM     99  C   TYR    13       7.882   4.762   6.837  1.00  0.00
ATOM    100  O   TYR    13       7.366   5.302   5.861  1.00  0.00
ATOM    101  CB  TYR    13       9.949   5.737   7.940  1.00  0.00
ATOM    102  CG  TYR    13      10.411   6.346   6.632  1.00  0.00
ATOM    103  CD1 TYR    13      10.237   7.709   6.385  1.00  0.00
ATOM    104  CD2 TYR    13      11.018   5.549   5.661  1.00  0.00
ATOM    105  CE1 TYR    13      10.663   8.269   5.179  1.00  0.00
ATOM    106  CE2 TYR    13      11.446   6.107   4.454  1.00  0.00
ATOM    107  CZ  TYR    13      11.267   7.465   4.217  1.00  0.00
ATOM    108  OH  TYR    13      11.687   8.015   3.031  1.00  0.00
ATOM    109  H   ASN    14       8.496   3.082   7.850  1.00  0.00
ATOM    110  N   ASN    14       8.049   3.414   7.035  1.00  0.00
ATOM    111  CA  ASN    14       7.557   2.435   6.025  1.00  0.00
ATOM    112  C   ASN    14       6.062   2.557   5.900  1.00  0.00
ATOM    113  O   ASN    14       5.535   2.561   4.790  1.00  0.00
ATOM    114  CB  ASN    14       7.939   1.001   6.402  1.00  0.00
ATOM    115  CG  ASN    14       9.453   0.818   6.412  1.00  0.00
ATOM    116  ND2 ASN    14       9.942  -0.196   7.096  1.00  0.00
ATOM    117  OD1 ASN    14      10.186   1.587   5.807  1.00  0.00
ATOM    118  H   VAL    15       5.814   2.676   7.982  1.00  0.00
ATOM    119  N   VAL    15       5.367   2.666   7.102  1.00  0.00
ATOM    120  CA  VAL    15       3.989   2.769   7.043  1.00  0.00
ATOM    121  C   VAL    15       3.450   4.014   6.316  1.00  0.00
ATOM    122  O   VAL    15       2.510   3.912   5.532  1.00  0.00
ATOM    123  CB  VAL    15       3.435   2.715   8.484  1.00  0.00
ATOM    124  CG1 VAL    15       1.927   2.962   8.488  1.00  0.00
ATOM    125  CG2 VAL    15       3.703   1.346   9.107  1.00  0.00
ATOM    126  H   CYS    16       4.851   5.083   7.247  1.00  0.00
ATOM    127  N   CYS    16       4.091   5.124   6.618  1.00  0.00
ATOM    128  CA  CYS    16       3.713   6.391   6.053  1.00  0.00
ATOM    129  C   CYS    16       3.917   6.410   4.475  1.00  0.00
ATOM    130  O   CYS    16       3.090   6.964   3.754  1.00  0.00
ATOM    131  CB  CYS    16       4.527   7.514   6.698  1.00  0.00
ATOM    132  SG  CYS    16       4.061   7.782   8.426  1.00  0.00
ATOM    133  H   ARG    17       5.731   5.357   4.694  1.00  0.00
ATOM    134  N   ARG    17       5.079   5.750   4.066  1.00  0.00
ATOM    135  CA  ARG    17       5.321   5.642   2.612  1.00  0.00
ATOM    136  C   ARG    17       4.228   4.888   1.968  1.00  0.00
ATOM    137  O   ARG    17       3.774   5.260   0.888  1.00  0.00
ATOM    138  CB  ARG    17       6.663   4.961   2.333  1.00  0.00
ATOM    139  CG  ARG    17       7.841   5.861   2.711  1.00  0.00
ATOM    140  CD  ARG    17       9.167   5.130   2.506  1.00  0.00
ATOM    141  NE  ARG    17       9.391   4.895   1.064  1.00  0.00
ATOM    142  CZ  ARG    17       9.896   5.821   0.268  1.00  0.00
ATOM    143  NH1 ARG    17      10.080   5.571  -1.012  1.00  0.00
ATOM    144  NH2 ARG    17      10.217   7.000   0.758  1.00  0.00
ATOM    145  H   LEU    18       4.168   3.559   3.556  1.00  0.00
ATOM    146  N   LEU    18       3.827   3.832   2.671  1.00  0.00
ATOM    147  CA  LEU    18       2.777   3.033   2.031  1.00  0.00
ATOM    148  C   LEU    18       1.419   3.764   1.715  1.00  0.00
ATOM    149  O   LEU    18       0.827   3.538   0.662  1.00  0.00
ATOM    150  CB  LEU    18       2.524   1.822   2.932  1.00  0.00
ATOM    151  CG  LEU    18       3.713   0.855   2.976  1.00  0.00
ATOM    152  CD1 LEU    18       3.452  -0.255   3.992  1.00  0.00
ATOM    153  CD2 LEU    18       3.929   0.221   1.602  1.00  0.00
ATOM    154  H   ALA    19       1.602   4.597   3.502  1.00  0.00
ATOM    155  N   ALA    19       1.030   4.622   2.697  1.00  0.00
ATOM    156  CA  ALA    19      -0.090   5.520   2.659  1.00  0.00
ATOM    157  C   ALA    19      -0.065   6.729   1.858  1.00  0.00
ATOM    158  O   ALA    19      -1.100   7.365   1.670  1.00  0.00
ATOM    159  CB  ALA    19      -0.348   5.862   4.121  1.00  0.00
ATOM    160  H   GLY    20       1.877   6.910   1.808  1.00  0.00
ATOM    161  N   GLY    20       1.028   7.118   1.350  1.00  0.00
ATOM    162  CA  GLY    20       1.060   7.894   0.051  1.00  0.00
ATOM    163  C   GLY    20       1.321   9.351   0.389  1.00  0.00
ATOM    164  O   GLY    20       1.253  10.209  -0.488  1.00  0.00
ATOM    165  H   ALA    21       1.230   8.922   2.415  1.00  0.00
ATOM    166  N   ALA    21       1.637   9.542   1.763  1.00  0.00
ATOM    167  CA  ALA    21       2.490  10.557   2.223  1.00  0.00
ATOM    168  C   ALA    21       3.889  10.578   1.872  1.00  0.00
ATOM    169  O   ALA    21       4.566   9.558   1.979  1.00  0.00
ATOM    170  CB  ALA    21       2.327  10.533   3.737  1.00  0.00
ATOM    171  N   PRO    22       4.305  11.851   1.435  1.00  0.00
ATOM    172  CA  PRO    22       5.555  12.139   0.866  1.00  0.00
ATOM    173  C   PRO    22       6.616  11.973   1.887  1.00  0.00
ATOM    174  O   PRO    22       6.328  11.978   3.082  1.00  0.00
ATOM    175  CB  PRO    22       5.453  13.595   0.406  1.00  0.00
ATOM    176  CG  PRO    22       3.992  13.811   0.076  1.00  0.00
ATOM    177  CD  PRO    22       3.542  12.584  -0.697  1.00  0.00
ATOM    178  H   ARG    23       8.003  11.965   0.372  1.00  0.00
ATOM    179  N   ARG    23       7.810  11.839   1.332  1.00  0.00
ATOM    180  CA  ARG    23       8.896  11.483   2.236  1.00  0.00
ATOM    181  C   ARG    23       9.232  12.471   3.403  1.00  0.00
ATOM    182  O   ARG    23       9.513  12.035   4.517  1.00  0.00
ATOM    183  CB  ARG    23      10.134  11.263   1.363  1.00  0.00
ATOM    184  CG  ARG    23       9.985  10.028   0.474  1.00  0.00
ATOM    185  CD  ARG    23      11.288   9.734  -0.267  1.00  0.00
ATOM    186  NE  ARG    23      12.340   9.359   0.700  1.00  0.00
ATOM    187  CZ  ARG    23      13.572   9.064   0.325  1.00  0.00
ATOM    188  NH1 ARG    23      14.481   8.734   1.220  1.00  0.00
ATOM    189  NH2 ARG    23      13.893   9.098  -0.951  1.00  0.00
ATOM    190  N   PRO    24       9.157  13.823   3.005  1.00  0.00
ATOM    191  CA  PRO    24       9.363  14.785   4.120  1.00  0.00
ATOM    192  C   PRO    24       8.375  14.640   5.250  1.00  0.00
ATOM    193  O   PRO    24       8.742  14.799   6.413  1.00  0.00
ATOM    194  CB  PRO    24       9.214  16.140   3.425  1.00  0.00
ATOM    195  CG  PRO    24       9.624  15.902   1.988  1.00  0.00
ATOM    196  CD  PRO    24       8.976  14.593   1.569  1.00  0.00
ATOM    197  H   VAL    25       6.827  14.201   3.868  1.00  0.00
ATOM    198  N   VAL    25       7.077  14.315   4.816  1.00  0.00
ATOM    199  CA  VAL    25       6.019  14.131   5.890  1.00  0.00
ATOM    200  C   VAL    25       6.326  13.057   6.774  1.00  0.00
ATOM    201  O   VAL    25       6.202  13.204   7.988  1.00  0.00
ATOM    202  CB  VAL    25       4.637  13.903   5.237  1.00  0.00
ATOM    203  CG1 VAL    25       3.579  13.630   6.306  1.00  0.00
ATOM    204  CG2 VAL    25       4.215  15.137   4.442  1.00  0.00
ATOM    205  H   CYS    26       6.874  11.891   5.195  1.00  0.00
ATOM    206  N   CYS    26       6.774  11.854   6.176  1.00  0.00
ATOM    207  CA  CYS    26       7.075  10.675   6.846  1.00  0.00
ATOM    208  C   CYS    26       8.245  10.932   7.799  1.00  0.00
ATOM    209  O   CYS    26       8.230  10.462   8.934  1.00  0.00
ATOM    210  CB  CYS    26       7.435   9.554   5.869  1.00  0.00
ATOM    211  SG  CYS    26       6.006   9.020   4.896  1.00  0.00
ATOM    212  H   ALA    27       9.292  12.065   6.394  1.00  0.00
ATOM    213  N   ALA    27       9.283  11.710   7.315  1.00  0.00
ATOM    214  CA  ALA    27      10.339  11.997   8.158  1.00  0.00
ATOM    215  C   ALA    27       9.920  12.759   9.418  1.00  0.00
ATOM    216  O   ALA    27      10.354  12.420  10.516  1.00  0.00
ATOM    217  CB  ALA    27      11.386  12.789   7.385  1.00  0.00
ATOM    218  H   GLY    28       8.781  13.927   8.195  1.00  0.00
ATOM    219  N   GLY    28       9.083  13.744   9.117  1.00  0.00
ATOM    220  CA  GLY    28       8.592  14.585  10.213  1.00  0.00
ATOM    221  C   GLY    28       7.765  13.819  11.242  1.00  0.00
ATOM    222  O   GLY    28       7.986  13.965  12.442  1.00  0.00
ATOM    223  N   PRO    29       6.814  12.996  10.734  1.00  0.00
ATOM    224  CA  PRO    29       5.929  12.315  11.783  1.00  0.00
ATOM    225  C   PRO    29       6.773  11.242  12.501  1.00  0.00
ATOM    226  O   PRO    29       6.626  11.047  13.706  1.00  0.00
ATOM    227  CB  PRO    29       4.778  11.681  11.000  1.00  0.00
ATOM    228  CG  PRO    29       4.521  12.612   9.836  1.00  0.00
ATOM    229  CD  PRO    29       4.565  14.023  10.398  1.00  0.00
ATOM    230  H   CYS    30       7.868  10.828  10.814  1.00  0.00
ATOM    231  N   CYS    30       7.655  10.565  11.741  1.00  0.00
ATOM    232  CA  CYS    30       8.291   9.445  12.302  1.00  0.00
ATOM    233  C   CYS    30       9.722   9.630  12.899  1.00  0.00
ATOM    234  O   CYS    30      10.271   8.699  13.483  1.00  0.00
ATOM    235  CB  CYS    30       8.316   8.374  11.210  1.00  0.00
ATOM    236  SG  CYS    30       6.664   8.040  10.552  1.00  0.00
ATOM    237  H   GLY    31      10.023  11.453  11.994  1.00  0.00
ATOM    238  N   GLY    31      10.298  10.864  12.737  1.00  0.00
ATOM    239  CA  GLY    31      11.351  11.334  13.692  1.00  0.00
ATOM    240  C   GLY    31      12.692  10.844  13.068  1.00  0.00
ATOM    241  O   GLY    31      13.486  10.194  13.744  1.00  0.00
ATOM    242  H   CYS    32      12.247  12.018  11.628  1.00  0.00
ATOM    243  N   CYS    32      12.796  11.223  11.833  1.00  0.00
ATOM    244  CA  CYS    32      13.582  10.640  10.806  1.00  0.00
ATOM    245  C   CYS    32      14.032  11.776   9.984  1.00  0.00
ATOM    246  O   CYS    32      13.413  12.837  10.007  1.00  0.00
ATOM    247  CB  CYS    32      12.809   9.643   9.940  1.00  0.00
ATOM    248  SG  CYS    32      12.292   8.187  10.881  1.00  0.00
ATOM    249  H   LYS    33      15.519  10.654   9.290  1.00  0.00
ATOM    250  N   LYS    33      15.124  11.557   9.237  1.00  0.00
ATOM    251  CA  LYS    33      15.723  12.524   8.395  1.00  0.00
ATOM    252  C   LYS    33      15.943  11.853   7.121  1.00  0.00
ATOM    253  O   LYS    33      16.015  10.627   7.075  1.00  0.00
ATOM    254  CB  LYS    33      17.047  13.063   8.944  1.00  0.00
ATOM    255  CG  LYS    33      16.833  13.910  10.199  1.00  0.00
ATOM    256  CD  LYS    33      18.167  14.426  10.737  1.00  0.00
ATOM    257  CE  LYS    33      17.951  15.283  11.984  1.00  0.00
ATOM    258  NZ  LYS    33      19.256  15.786  12.487  1.00  0.00
ATOM    259  H   LEU    34      15.770  13.668   6.099  1.00  0.00
ATOM    260  N   LEU    34      16.062  12.727   6.039  1.00  0.00
ATOM    261  CA  LEU    34      16.628  12.243   4.805  1.00  0.00
ATOM    262  C   LEU    34      17.905  12.843   4.529  1.00  0.00
ATOM    263  O   LEU    34      18.064  14.052   4.684  1.00  0.00
ATOM    264  CB  LEU    34      15.660  12.515   3.650  1.00  0.00
ATOM    265  CG  LEU    34      14.315  11.799   3.821  1.00  0.00
ATOM    266  CD1 LEU    34      13.377  12.159   2.671  1.00  0.00
ATOM    267  CD2 LEU    34      14.520  10.285   3.830  1.00  0.00
ATOM    268  H   LEU    35      18.639  11.049   3.953  1.00  0.00
ATOM    269  N   LEU    35      18.851  12.001   4.103  1.00  0.00
ATOM    270  CA  LEU    35      20.213  12.479   3.850  1.00  0.00
ATOM    271  C   LEU    35      20.664  12.130   2.503  1.00  0.00
ATOM    272  O   LEU    35      20.394  11.029   2.030  1.00  0.00
ATOM    273  CB  LEU    35      21.173  11.897   4.891  1.00  0.00
ATOM    274  CG  LEU    35      20.901  12.419   6.307  1.00  0.00
ATOM    275  CD1 LEU    35      21.687  11.601   7.330  1.00  0.00
ATOM    276  CD2 LEU    35      21.323  13.883   6.421  1.00  0.00
ATOM    277  H   ASP    36      21.476  13.954   1.996  1.00  0.00
ATOM    278  N   ASP    36      21.392  13.003   1.747  1.00  0.00
ATOM    279  CA  ASP    36      22.092  12.499   0.496  1.00  0.00
ATOM    280  C   ASP    36      23.167  11.417   0.790  1.00  0.00
ATOM    281  O   ASP    36      23.281  10.444   0.048  1.00  0.00
ATOM    282  CB  ASP    36      22.727  13.683  -0.238  1.00  0.00
ATOM    283  CG  ASP    36      21.667  14.565  -0.892  1.00  0.00
ATOM    284  OD1 ASP    36      22.007  15.681  -1.297  1.00  0.00
ATOM    285  OD2 ASP    36      20.373  13.769  -0.867  1.00  0.00
ATOM    286  H   VAL    37      23.307  12.325   2.399  1.00  0.00
ATOM    287  N   VAL    37      23.822  11.702   1.833  1.00  0.00
ATOM    288  CA  VAL    37      25.117  11.267   2.269  1.00  0.00
ATOM    289  C   VAL    37      25.067   9.740   2.789  1.00  0.00
ATOM    290  O   VAL    37      24.109   9.344   3.449  1.00  0.00
ATOM    291  CB  VAL    37      25.660  12.189   3.384  1.00  0.00
ATOM    292  CG1 VAL    37      27.001  11.670   3.903  1.00  0.00
ATOM    293  CG2 VAL    37      25.863  13.606   2.850  1.00  0.00
ATOM    294  H   THR    38      26.992   9.419   2.121  1.00  0.00
ATOM    295  N   THR    38      26.151   9.004   2.431  1.00  0.00
ATOM    296  CA  THR    38      26.059   7.491   2.518  1.00  0.00
ATOM    297  C   THR    38      25.833   6.879   3.935  1.00  0.00
ATOM    298  O   THR    38      25.034   5.958   4.089  1.00  0.00
ATOM    299  CB  THR    38      27.344   6.908   1.900  1.00  0.00
ATOM    300  OG1 THR    38      27.434   7.315   0.541  1.00  0.00
ATOM    301  CG2 THR    38      27.344   5.382   1.955  1.00  0.00
ATOM    302  H   THR    39      27.461   8.024   4.691  1.00  0.00
ATOM    303  N   THR    39      26.638   7.528   4.917  1.00  0.00
ATOM    304  CA  THR    39      26.231   7.452   6.250  1.00  0.00
ATOM    305  C   THR    39      25.067   8.307   6.722  1.00  0.00
ATOM    306  O   THR    39      24.953   9.465   6.328  1.00  0.00
ATOM    307  CB  THR    39      27.478   7.761   7.100  1.00  0.00
ATOM    308  OG1 THR    39      27.973   9.046   6.752  1.00  0.00
ATOM    309  CG2 THR    39      28.581   6.731   6.864  1.00  0.00
ATOM    310  H   CYS    40      24.113   6.636   7.494  1.00  0.00
ATOM    311  N   CYS    40      24.212   7.610   7.619  1.00  0.00
ATOM    312  CA  CYS    40      23.524   8.235   8.651  1.00  0.00
ATOM    313  C   CYS    40      24.268   8.785   9.769  1.00  0.00
ATOM    314  O   CYS    40      25.229   8.174  10.230  1.00  0.00
ATOM    315  CB  CYS    40      22.509   7.208   9.155  1.00  0.00
ATOM    316  SG  CYS    40      21.148   6.970   7.986  1.00  0.00
ATOM    317  N   PRO    41      23.793  10.024  10.249  1.00  0.00
ATOM    318  CA  PRO    41      24.486  10.646  11.386  1.00  0.00
ATOM    319  C   PRO    41      24.302   9.849  12.581  1.00  0.00
ATOM    320  O   PRO    41      23.314   9.127  12.693  1.00  0.00
ATOM    321  CB  PRO    41      23.833  12.021  11.533  1.00  0.00
ATOM    322  CG  PRO    41      23.432  12.427  10.131  1.00  0.00
ATOM    323  CD  PRO    41      24.603  12.073   9.231  1.00  0.00
ATOM    324  H   SER    42      26.082  10.588  13.539  1.00  0.00
ATOM    325  N   SER    42      25.311   9.972  13.571  1.00  0.00
ATOM    326  CA  SER    42      25.145   9.060  14.761  1.00  0.00
ATOM    327  C   SER    42      23.905   9.463  15.345  1.00  0.00
ATOM    328  O   SER    42      23.128   8.619  15.785  1.00  0.00
ATOM    329  CB  SER    42      26.268   9.180  15.793  1.00  0.00
ATOM    330  OG  SER    42      26.206  10.445  16.436  1.00  0.00
ATOM    331  H   ASP    43      24.077  11.626  15.288  1.00  0.00
ATOM    332  N   ASP    43      23.513  10.829  15.437  1.00  0.00
ATOM    333  CA  ASP    43      22.169  10.999  15.775  1.00  0.00
ATOM    334  C   ASP    43      21.489  10.376  14.581  1.00  0.00
ATOM    335  O   ASP    43      21.642  10.860  13.462  1.00  0.00
ATOM    336  CB  ASP    43      21.711  12.451  15.943  1.00  0.00
ATOM    337  CG  ASP    43      22.323  13.087  17.188  1.00  0.00
ATOM    338  OD1 ASP    43      22.231  14.311  17.320  1.00  0.00
ATOM    339  OD2 ASP    43      22.928  11.951  17.995  1.00  0.00
ATOM    340  H   TRP    44      20.798   9.131  15.833  1.00  0.00
ATOM    341  N   TRP    44      20.768   9.342  14.869  1.00  0.00
ATOM    342  CA  TRP    44      19.997   8.546  14.019  1.00  0.00
ATOM    343  C   TRP    44      20.597   7.867  12.883  1.00  0.00
ATOM    344  O   TRP    44      20.079   7.949  11.772  1.00  0.00
ATOM    345  CB  TRP    44      18.862   9.458  13.544  1.00  0.00
ATOM    346  CG  TRP    44      18.084  10.032  14.694  1.00  0.00
ATOM    347  CD1 TRP    44      18.238   9.707  16.002  1.00  0.00
ATOM    348  CD2 TRP    44      17.042  11.021  14.643  1.00  0.00
ATOM    349  NE1 TRP    44      17.353  10.436  16.761  1.00  0.00
ATOM    350  CE2 TRP    44      16.597  11.259  15.956  1.00  0.00
ATOM    351  CE3 TRP    44      16.447  11.727  13.590  1.00  0.00
ATOM    352  CZ2 TRP    44      15.585  12.174  16.236  1.00  0.00
ATOM    353  CZ3 TRP    44      15.433  12.643  13.869  1.00  0.00
ATOM    354  CH2 TRP    44      15.005  12.865  15.181  1.00  0.00
ATOM    355  N   PRO    45      21.719   7.109  12.916  1.00  0.00
ATOM    356  CA  PRO    45      21.594   5.617  12.586  1.00  0.00
ATOM    357  C   PRO    45      20.820   4.846  13.535  1.00  0.00
ATOM    358  O   PRO    45      20.323   3.774  13.197  1.00  0.00
ATOM    359  CB  PRO    45      23.056   5.166  12.567  1.00  0.00
ATOM    360  CG  PRO    45      23.757   6.028  13.595  1.00  0.00
ATOM    361  CD  PRO    45      23.100   7.396  13.526  1.00  0.00
ATOM    362  H   LYS    46      21.304   6.265  14.908  1.00  0.00
ATOM    363  N   LYS    46      20.736   5.469  14.775  1.00  0.00
ATOM    364  CA  LYS    46      19.899   5.034  15.827  1.00  0.00
ATOM    365  C   LYS    46      19.891   6.005  17.130  1.00  0.00
ATOM    366  O   LYS    46      20.590   7.033  17.132  1.00  0.00
ATOM    367  CB  LYS    46      20.323   3.618  16.227  1.00  0.00
ATOM    368  CG  LYS    46      19.407   3.040  17.306  1.00  0.00
ATOM    369  CD  LYS    46      19.840   1.623  17.681  1.00  0.00
ATOM    370  CE  LYS    46      18.932   1.051  18.769  1.00  0.00
ATOM    371  NZ  LYS    46      19.374  -0.322  19.130  1.00  0.00
TER
