# Supplementary material for: Prediction of Anticancer Peptides with High Efficacy and Low Toxicity by Hybrid Model Based on 3D Structure of Peptides
Source: Int J Mol Sci. 2021 May 26;22(11):5630. doi: 10.3390/ijms22115630 (PMC8198792; doi:10.3390/ijms22115630)
Supplement: Supplementary file 1 [file ijms-22-05630-s001.zip › Supplement2(Datasets)/ACPs(PDB)/D1/PDB(Negative)/(206)NL_satpdb12581.pdb]

EXPDTA    THEORETICAL MODEL, MODELLER 9.13 2015/09/20 23:20:00
REMARK   6 MODELLER OBJECTIVE FUNCTION:      1056.5269
REMARK   6 MODELLER BEST TEMPLATE % SEQ ID:  46.429
ATOM      1  N   ARG     1       1.089  13.834   5.064  1.00 66.85           N
ATOM      2  CA  ARG     1       1.018  13.441   3.639  1.00 66.85           C
ATOM      3  CB  ARG     1       2.374  13.693   2.959  1.00 66.85           C
ATOM      4  CG  ARG     1       2.722  15.178   2.859  1.00 66.85           C
ATOM      5  CD  ARG     1       3.837  15.482   1.857  1.00 66.85           C
ATOM      6  NE  ARG     1       5.135  15.054   2.450  1.00 66.85           N
ATOM      7  CZ  ARG     1       5.990  15.991   2.955  1.00 66.85           C
ATOM      8  NH1 ARG     1       5.650  17.312   2.922  1.00 66.85           N
ATOM      9  NH2 ARG     1       7.194  15.611   3.472  1.00 66.85           N
ATOM     10  C   ARG     1       0.652  12.002   3.481  1.00 66.85           C
ATOM     11  O   ARG     1       0.433  11.529   2.367  1.00 66.85           O
ATOM     12  N   ARG     2       0.566  11.264   4.605  1.00116.81           N
ATOM     13  CA  ARG     2       0.195   9.884   4.504  1.00116.81           C
ATOM     14  CB  ARG     2       0.987   8.937   5.428  1.00116.81           C
ATOM     15  CG  ARG     2       2.413   8.616   4.973  1.00116.81           C
ATOM     16  CD  ARG     2       3.135   7.635   5.904  1.00116.81           C
ATOM     17  NE  ARG     2       2.156   6.572   6.278  1.00116.81           N
ATOM     18  CZ  ARG     2       2.541   5.263   6.355  1.00116.81           C
ATOM     19  NH1 ARG     2       3.826   4.903   6.069  1.00116.81           N
ATOM     20  NH2 ARG     2       1.640   4.309   6.736  1.00116.81           N
ATOM     21  C   ARG     2      -1.234   9.759   4.917  1.00116.81           C
ATOM     22  O   ARG     2      -1.633  10.260   5.968  1.00116.81           O
ATOM     23  N   CYS     3      -2.044   9.084   4.079  1.00 53.78           N
ATOM     24  CA  CYS     3      -3.415   8.857   4.417  1.00 53.78           C
ATOM     25  CB  CYS     3      -4.436   9.310   3.356  1.00 53.78           C
ATOM     26  SG  CYS     3      -4.928  11.045   3.540  1.00 53.78           S
ATOM     27  C   CYS     3      -3.610   7.393   4.571  1.00 53.78           C
ATOM     28  O   CYS     3      -2.847   6.587   4.040  1.00 53.78           O
ATOM     29  N   ILE     4      -4.644   7.024   5.345  1.00 48.12           N
ATOM     30  CA  ILE     4      -4.957   5.645   5.521  1.00 48.12           C
ATOM     31  CB  ILE     4      -4.569   5.139   6.880  1.00 48.12           C
ATOM     32  CG1 ILE     4      -3.059   5.357   7.091  1.00 48.12           C
ATOM     33  CG2 ILE     4      -4.990   3.663   6.991  1.00 48.12           C
ATOM     34  CD1 ILE     4      -2.609   5.183   8.539  1.00 48.12           C
ATOM     35  C   ILE     4      -6.439   5.532   5.368  1.00 48.12           C
ATOM     36  O   ILE     4      -7.180   6.465   5.676  1.00 48.12           O
ATOM     37  N   CYS     5      -6.912   4.393   4.830  1.00 48.71           N
ATOM     38  CA  CYS     5      -8.327   4.210   4.732  1.00 48.71           C
ATOM     39  CB  CYS     5      -8.765   3.462   3.460  1.00 48.71           C
ATOM     40  SG  CYS     5      -8.245   4.330   1.948  1.00 48.71           S
ATOM     41  C   CYS     5      -8.658   3.360   5.910  1.00 48.71           C
ATOM     42  O   CYS     5      -8.077   2.292   6.099  1.00 48.71           O
ATOM     43  N   THR     6      -9.585   3.823   6.766  1.00131.18           N
ATOM     44  CA  THR     6      -9.831   3.053   7.946  1.00131.18           C
ATOM     45  CB  THR     6      -9.416   3.765   9.196  1.00131.18           C
ATOM     46  OG1 THR     6      -9.517   2.892  10.311  1.00131.18           O
ATOM     47  CG2 THR     6     -10.311   4.996   9.380  1.00131.18           C
ATOM     48  C   THR     6     -11.288   2.745   8.044  1.00131.18           C
ATOM     49  O   THR     6     -12.135   3.598   7.774  1.00131.18           O
ATOM     50  N   THR     7     -11.604   1.488   8.422  1.00158.76           N
ATOM     51  CA  THR     7     -12.967   1.050   8.522  1.00158.76           C
ATOM     52  CB  THR     7     -13.115  -0.422   8.743  1.00158.76           C
ATOM     53  OG1 THR     7     -12.429  -1.137   7.726  1.00158.76           O
ATOM     54  CG2 THR     7     -14.614  -0.766   8.685  1.00158.76           C
ATOM     55  C   THR     7     -13.615   1.745   9.661  1.00158.76           C
ATOM     56  O   THR     7     -14.771   2.153   9.572  1.00158.76           O
ATOM     57  N   ARG     8     -12.891   1.886  10.782  1.00277.23           N
ATOM     58  CA  ARG     8     -13.478   2.626  11.846  1.00277.23           C
ATOM     59  CB  ARG     8     -12.808   2.479  13.229  1.00277.23           C
ATOM     60  CG  ARG     8     -12.709   1.055  13.789  1.00277.23           C
ATOM     61  CD  ARG     8     -11.398   0.323  13.474  1.00277.23           C
ATOM     62  NE  ARG     8     -11.343  -0.083  12.040  1.00277.23           N
ATOM     63  CZ  ARG     8     -11.665  -1.364  11.690  1.00277.23           C
ATOM     64  NH1 ARG     8     -12.280  -2.186  12.590  1.00277.23           N
ATOM     65  NH2 ARG     8     -11.332  -1.848  10.458  1.00277.23           N
ATOM     66  C   ARG     8     -13.311   4.048  11.438  1.00277.23           C
ATOM     67  O   ARG     8     -12.761   4.325  10.376  1.00277.23           O
ATOM     68  N   THR     9     -13.822   4.990  12.243  1.00149.07           N
ATOM     69  CA  THR     9     -13.679   6.371  11.901  1.00149.07           C
ATOM     70  CB  THR     9     -14.436   7.292  12.811  1.00149.07           C
ATOM     71  OG1 THR     9     -14.424   8.620  12.305  1.00149.07           O
ATOM     72  CG2 THR     9     -13.781   7.248  14.202  1.00149.07           C
ATOM     73  C   THR     9     -12.228   6.700  12.017  1.00149.07           C
ATOM     74  O   THR     9     -11.405   5.855  12.360  1.00149.07           O
ATOM     75  N   CYS    10     -11.876   7.954  11.681  1.00 70.81           N
ATOM     76  CA  CYS    10     -10.506   8.363  11.696  1.00 70.81           C
ATOM     77  CB  CYS    10     -10.292   9.558  10.782  1.00 70.81           C
ATOM     78  SG  CYS    10     -11.017   9.094   9.191  1.00 70.81           S
ATOM     79  C   CYS    10     -10.127   8.691  13.104  1.00 70.81           C
ATOM     80  O   CYS    10     -10.985   8.901  13.957  1.00 70.81           O
ATOM     81  N   ARG    11      -8.810   8.717  13.380  1.00149.83           N
ATOM     82  CA  ARG    11      -8.316   8.972  14.703  1.00149.83           C
ATOM     83  CB  ARG    11      -6.844   8.571  14.882  1.00149.83           C
ATOM     84  CG  ARG    11      -6.399   8.494  16.340  1.00149.83           C
ATOM     85  CD  ARG    11      -4.951   8.029  16.495  1.00149.83           C
ATOM     86  NE  ARG    11      -4.853   6.712  15.804  1.00149.83           N
ATOM     87  CZ  ARG    11      -3.644   6.101  15.638  1.00149.83           C
ATOM     88  NH1 ARG    11      -2.513   6.662  16.157  1.00149.83           N
ATOM     89  NH2 ARG    11      -3.571   4.926  14.946  1.00149.83           N
ATOM     90  C   ARG    11      -8.460  10.437  14.986  1.00149.83           C
ATOM     91  O   ARG    11      -8.681  11.235  14.076  1.00149.83           O
ATOM     92  N   PHE    12      -8.355  10.830  16.272  1.00 60.42           N
ATOM     93  CA  PHE    12      -8.592  12.197  16.649  1.00 60.42           C
ATOM     94  CB  PHE    12      -8.551  12.424  18.172  1.00 60.42           C
ATOM     95  CG  PHE    12      -9.205  13.739  18.434  1.00 60.42           C
ATOM     96  CD1 PHE    12     -10.580  13.836  18.432  1.00 60.42           C
ATOM     97  CD2 PHE    12      -8.464  14.869  18.696  1.00 60.42           C
ATOM     98  CE1 PHE    12     -11.209  15.035  18.674  1.00 60.42           C
ATOM     99  CE2 PHE    12      -9.090  16.070  18.938  1.00 60.42           C
ATOM    100  CZ  PHE    12     -10.461  16.157  18.929  1.00 60.42           C
ATOM    101  C   PHE    12      -7.585  13.102  15.998  1.00 60.42           C
ATOM    102  O   PHE    12      -7.950  14.176  15.514  1.00 60.42           O
ATOM    103  N   PRO    13      -6.334  12.740  15.967  1.00151.77           N
ATOM    104  CA  PRO    13      -5.354  13.593  15.344  1.00151.77           C
ATOM    105  CD  PRO    13      -5.760  12.003  17.086  1.00151.77           C
ATOM    106  CB  PRO    13      -3.995  13.073  15.804  1.00151.77           C
ATOM    107  CG  PRO    13      -4.296  12.465  17.184  1.00151.77           C
ATOM    108  C   PRO    13      -5.499  13.676  13.857  1.00151.77           C
ATOM    109  O   PRO    13      -4.828  14.506  13.247  1.00151.77           O
ATOM    110  N   TYR    14      -6.370  12.850  13.252  1.00119.25           N
ATOM    111  CA  TYR    14      -6.472  12.816  11.822  1.00119.25           C
ATOM    112  CB  TYR    14      -6.520  11.386  11.251  1.00119.25           C
ATOM    113  CG  TYR    14      -5.269  10.663  11.613  1.00119.25           C
ATOM    114  CD1 TYR    14      -5.141  10.093  12.858  1.00119.25           C
ATOM    115  CD2 TYR    14      -4.239  10.538  10.709  1.00119.25           C
ATOM    116  CE1 TYR    14      -3.994   9.418  13.200  1.00119.25           C
ATOM    117  CE2 TYR    14      -3.089   9.863  11.047  1.00119.25           C
ATOM    118  CZ  TYR    14      -2.966   9.300  12.296  1.00119.25           C
ATOM    119  OH  TYR    14      -1.791   8.603  12.657  1.00119.25           O
ATOM    120  C   TYR    14      -7.783  13.427  11.450  1.00119.25           C
ATOM    121  O   TYR    14      -8.666  13.600  12.287  1.00119.25           O
ATOM    122  N   ARG    15      -7.919  13.828  10.172  1.00129.07           N
ATOM    123  CA  ARG    15      -9.168  14.384   9.752  0.90129.07           C
ATOM    124  CB  ARG    15      -9.097  15.871   9.415  0.90129.07           C
ATOM    125  CG  ARG    15      -8.147  16.149   8.263  1.00129.07           C
ATOM    126  CD  ARG    15      -7.936  17.634   8.010  1.00129.07           C
ATOM    127  NE  ARG    15      -7.251  17.766   6.697  1.00129.07           N
ATOM    128  CZ  ARG    15      -7.223  18.985   6.087  1.00129.07           C
ATOM    129  NH1 ARG    15      -7.780  20.064   6.710  1.00129.07           N
ATOM    130  NH2 ARG    15      -6.644  19.128   4.859  1.00129.07           N
ATOM    131  C   ARG    15      -9.592  13.652   8.520  1.00129.07           C
ATOM    132  O   ARG    15      -8.800  12.943   7.902  1.00129.07           O
ATOM    133  N   ARG    16     -10.874  13.808   8.138  1.00108.88           N
ATOM    134  CA  ARG    16     -11.398  13.050   7.044  1.00108.88           C
ATOM    135  CB  ARG    16     -12.877  12.676   7.241  1.00108.88           C
ATOM    136  CG  ARG    16     -13.380  11.638   6.243  1.00108.88           C
ATOM    137  CD  ARG    16     -14.835  11.234   6.465  1.00108.88           C
ATOM    138  NE  ARG    16     -15.162  10.218   5.431  1.00108.88           N
ATOM    139  CZ  ARG    16     -16.189   9.351   5.650  1.00108.88           C
ATOM    140  NH1 ARG    16     -16.925   9.455   6.795  1.00108.88           N
ATOM    141  NH2 ARG    16     -16.472   8.382   4.733  1.00108.88           N
ATOM    142  C   ARG    16     -11.279  13.843   5.787  1.00108.88           C
ATOM    143  O   ARG    16     -11.906  14.889   5.634  1.00108.88           O
ATOM    144  N   LEU    17     -10.386  13.385   4.885  1.00 99.02           N
ATOM    145  CA  LEU    17     -10.224  13.979   3.588  1.00 99.02           C
ATOM    146  CB  LEU    17      -8.930  13.527   2.883  1.00 99.02           C
ATOM    147  CG  LEU    17      -7.644  14.023   3.575  1.00 99.02           C
ATOM    148  CD1 LEU    17      -7.552  15.560   3.549  1.00 99.02           C
ATOM    149  CD2 LEU    17      -7.502  13.437   4.992  1.00 99.02           C
ATOM    150  C   LEU    17     -11.378  13.609   2.706  1.00 99.02           C
ATOM    151  O   LEU    17     -11.934  14.456   2.009  1.00 99.02           O
ATOM    152  N   GLY    18     -11.786  12.321   2.736  1.00 39.41           N
ATOM    153  CA  GLY    18     -12.829  11.869   1.856  1.00 39.41           C
ATOM    154  C   GLY    18     -13.148  10.447   2.191  1.00 39.41           C
ATOM    155  O   GLY    18     -13.039  10.028   3.341  1.00 39.41           O
ATOM    156  N   THR    19     -13.572   9.666   1.177  1.00 37.36           N
ATOM    157  CA  THR    19     -13.940   8.302   1.422  1.00 37.36           C
ATOM    158  CB  THR    19     -15.381   8.021   1.102  0.90 37.36           C
ATOM    159  OG1 THR    19     -16.226   8.885   1.847  0.83 37.36           O
ATOM    160  CG2 THR    19     -15.689   6.557   1.452  0.88 37.36           C
ATOM    161  C   THR    19     -13.127   7.430   0.519  1.00 37.36           C
ATOM    162  O   THR    19     -12.649   7.869  -0.527  1.00 37.36           O
ATOM    163  N   CYS    20     -12.931   6.159   0.930  1.00 49.29           N
ATOM    164  CA  CYS    20     -12.207   5.208   0.138  1.00 49.29           C
ATOM    165  CB  CYS    20     -11.080   4.491   0.906  1.00 49.29           C
ATOM    166  SG  CYS    20      -9.779   5.600   1.518  1.00 49.29           S
ATOM    167  C   CYS    20     -13.172   4.126  -0.222  1.00 49.29           C
ATOM    168  O   CYS    20     -14.037   3.770   0.576  1.00 49.29           O
ATOM    169  N   ILE    21     -13.065   3.588  -1.452  1.00 44.74           N
ATOM    170  CA  ILE    21     -13.911   2.486  -1.799  1.00 44.74           C
ATOM    171  CB  ILE    21     -14.719   2.708  -3.045  1.00 44.74           C
ATOM    172  CG1 ILE    21     -15.662   3.911  -2.861  1.00 44.74           C
ATOM    173  CG2 ILE    21     -15.459   1.399  -3.363  1.00 44.74           C
ATOM    174  CD1 ILE    21     -16.335   4.356  -4.160  1.00 44.74           C
ATOM    175  C   ILE    21     -12.993   1.334  -2.034  1.00 44.74           C
ATOM    176  O   ILE    21     -12.187   1.346  -2.964  1.00 44.74           O
ATOM    177  N   PHE    22     -13.086   0.299  -1.178  1.00113.49           N
ATOM    178  CA  PHE    22     -12.196  -0.812  -1.329  1.00113.49           C
ATOM    179  CB  PHE    22     -11.068  -0.810  -0.277  1.00113.49           C
ATOM    180  CG  PHE    22     -10.006  -1.778  -0.681  1.00113.49           C
ATOM    181  CD1 PHE    22     -10.077  -3.109  -0.334  1.00113.49           C
ATOM    182  CD2 PHE    22      -8.930  -1.343  -1.421  1.00113.49           C
ATOM    183  CE1 PHE    22      -9.090  -3.988  -0.716  1.00113.49           C
ATOM    184  CE2 PHE    22      -7.941  -2.216  -1.804  1.00113.49           C
ATOM    185  CZ  PHE    22      -8.018  -3.542  -1.452  1.00113.49           C
ATOM    186  C   PHE    22     -12.990  -2.056  -1.092  1.00113.49           C
ATOM    187  O   PHE    22     -13.765  -2.133  -0.140  1.00113.49           O
ATOM    188  N   GLN    23     -12.802  -3.064  -1.963  1.00104.14           N
ATOM    189  CA  GLN    23     -13.449  -4.333  -1.821  1.00104.14           C
ATOM    190  CB  GLN    23     -12.891  -5.148  -0.641  1.00104.14           C
ATOM    191  CG  GLN    23     -13.468  -6.559  -0.541  1.00104.14           C
ATOM    192  CD  GLN    23     -12.756  -7.281   0.596  1.00104.14           C
ATOM    193  OE1 GLN    23     -12.610  -8.502   0.576  1.00104.14           O
ATOM    194  NE2 GLN    23     -12.304  -6.510   1.621  1.00104.14           N
ATOM    195  C   GLN    23     -14.920  -4.121  -1.635  1.00104.14           C
ATOM    196  O   GLN    23     -15.547  -4.761  -0.791  1.00104.14           O
ATOM    197  N   ASN    24     -15.508  -3.220  -2.446  1.00 78.95           N
ATOM    198  CA  ASN    24     -16.911  -2.917  -2.389  1.00 78.95           C
ATOM    199  CB  ASN    24     -17.821  -4.057  -2.889  1.00 78.95           C
ATOM    200  CG  ASN    24     -19.216  -3.482  -3.121  1.00 78.95           C
ATOM    201  OD1 ASN    24     -19.577  -2.448  -2.562  1.00 78.95           O
ATOM    202  ND2 ASN    24     -20.029  -4.171  -3.966  1.00 78.95           N
ATOM    203  C   ASN    24     -17.286  -2.591  -0.975  1.00 78.95           C
ATOM    204  O   ASN    24     -18.278  -3.099  -0.458  1.00 78.95           O
ATOM    205  N   ARG    25     -16.492  -1.726  -0.312  1.00152.61           N
ATOM    206  CA  ARG    25     -16.752  -1.328   1.045  1.00152.61           C
ATOM    207  CB  ARG    25     -15.788  -1.936   2.074  1.00152.61           C
ATOM    208  CG  ARG    25     -15.784  -3.458   2.114  1.00152.61           C
ATOM    209  CD  ARG    25     -14.850  -3.994   3.193  1.00152.61           C
ATOM    210  NE  ARG    25     -15.311  -3.368   4.459  1.00152.61           N
ATOM    211  CZ  ARG    25     -15.346  -4.092   5.614  1.00152.61           C
ATOM    212  NH1 ARG    25     -14.869  -5.370   5.641  1.00152.61           N
ATOM    213  NH2 ARG    25     -15.865  -3.527   6.742  1.00152.61           N
ATOM    214  C   ARG    25     -16.484   0.141   1.124  1.00152.61           C
ATOM    215  O   ARG    25     -15.826   0.706   0.254  1.00152.61           O
ATOM    216  N   VAL    26     -16.992   0.799   2.185  1.00 42.92           N
ATOM    217  CA  VAL    26     -16.768   2.207   2.360  1.00 42.92           C
ATOM    218  CB  VAL    26     -18.005   2.945   2.783  1.00 42.92           C
ATOM    219  CG1 VAL    26     -17.620   4.399   3.095  1.00 42.92           C
ATOM    220  CG2 VAL    26     -19.075   2.805   1.684  1.00 42.92           C
ATOM    221  C   VAL    26     -15.772   2.371   3.470  1.00 42.92           C
ATOM    222  O   VAL    26     -15.865   1.697   4.494  1.00 42.92           O
ATOM    223  N   TYR    27     -14.782   3.271   3.280  1.00122.73           N
ATOM    224  CA  TYR    27     -13.764   3.505   4.271  1.00122.73           C
ATOM    225  CB  TYR    27     -12.366   3.032   3.836  1.00122.73           C
ATOM    226  CG  TYR    27     -12.297   1.547   3.766  1.00122.73           C
ATOM    227  CD1 TYR    27     -12.837   0.853   2.709  1.00122.73           C
ATOM    228  CD2 TYR    27     -11.651   0.852   4.761  1.00122.73           C
ATOM    229  CE1 TYR    27     -12.756  -0.518   2.664  1.00122.73           C
ATOM    230  CE2 TYR    27     -11.566  -0.517   4.722  1.00122.73           C
ATOM    231  CZ  TYR    27     -12.115  -1.203   3.668  1.00122.73           C
ATOM    232  OH  TYR    27     -12.028  -2.610   3.624  1.00122.73           O
ATOM    233  C   TYR    27     -13.610   4.985   4.428  1.00122.73           C
ATOM    234  O   TYR    27     -13.861   5.742   3.492  1.00122.73           O
ATOM    235  N   THR    28     -13.214   5.451   5.632  1.00127.24           N
ATOM    236  CA  THR    28     -12.942   6.854   5.749  1.00127.24           C
ATOM    237  CB  THR    28     -13.038   7.409   7.143  1.00127.24           C
ATOM    238  OG1 THR    28     -12.139   6.729   8.005  1.00127.24           O
ATOM    239  CG2 THR    28     -14.478   7.273   7.658  1.00127.24           C
ATOM    240  C   THR    28     -11.534   7.050   5.287  1.00127.24           C
ATOM    241  O   THR    28     -10.656   6.244   5.589  1.00127.24           O
ATOM    242  N   PHE    29     -11.291   8.135   4.528  1.00 76.64           N
ATOM    243  CA  PHE    29      -9.980   8.429   4.027  1.00 76.64           C
ATOM    244  CB  PHE    29     -10.063   9.000   2.597  1.00 76.64           C
ATOM    245  CG  PHE    29      -8.716   9.233   2.004  1.00 76.64           C
ATOM    246  CD1 PHE    29      -7.972   8.187   1.513  1.00 76.64           C
ATOM    247  CD2 PHE    29      -8.211  10.506   1.900  1.00 76.64           C
ATOM    248  CE1 PHE    29      -6.736   8.395   0.950  1.00 76.64           C
ATOM    249  CE2 PHE    29      -6.976  10.723   1.337  1.00 76.64           C
ATOM    250  CZ  PHE    29      -6.233   9.668   0.864  1.00 76.64           C
ATOM    251  C   PHE    29      -9.442   9.478   4.943  1.00 76.64           C
ATOM    252  O   PHE    29     -10.029  10.553   5.064  1.00 76.64           O
ATOM    253  N   CYS    30      -8.318   9.204   5.637  1.00 73.42           N
ATOM    254  CA  CYS    30      -7.903  10.229   6.545  1.00 73.42           C
ATOM    255  CB  CYS    30      -8.457  10.041   7.955  1.00 73.42           C
ATOM    256  SG  CYS    30     -10.224  10.414   7.907  1.00 73.42           S
ATOM    257  C   CYS    30      -6.424  10.369   6.609  1.00 73.42           C
ATOM    258  O   CYS    30      -5.674   9.400   6.515  1.00 73.42           O
ATOM    259  N   CYS    31      -5.998  11.641   6.754  1.00 51.57           N
ATOM    260  CA  CYS    31      -4.628  12.028   6.913  1.00 51.57           C
ATOM    261  CB  CYS    31      -4.048  12.880   5.764  1.00 51.57           C
ATOM    262  SG  CYS    31      -3.326  11.899   4.417  1.00 51.57           S
ATOM    263  C   CYS    31      -4.595  12.917   8.148  1.00 51.57           C
ATOM    264  O   CYS    31      -5.379  12.641   9.093  1.00 51.57           O
ATOM    265  OXT CYS    31      -3.789  13.886   8.160  1.00 51.57           O
TER     266      CYS    31
END
