# Supplementary material for: Prediction of Anticancer Peptides with High Efficacy and Low Toxicity by Hybrid Model Based on 3D Structure of Peptides
Source: Int J Mol Sci. 2021 May 26;22(11):5630. doi: 10.3390/ijms22115630 (PMC8198792; doi:10.3390/ijms22115630)
Supplement: Supplementary file 1 [file ijms-22-05630-s001.zip › Supplement2(Datasets)/ACPs(PDB)/D1/PDB(Negative)/(207)NL_satpdb12592.pdb]

ATOM      1  N   GLY     1      20.679 -15.603   1.224  1.00  0.00           N  
ATOM      2  H   GLY     1      20.486 -16.366   1.857  1.00  0.00           H  
ATOM      3  CA  GLY     1      20.346 -15.875  -0.195  1.00  0.00           C  
ATOM      4  HA2 GLY     1      21.280 -16.314  -0.546  1.00  0.00           H  
ATOM      5  HA3 GLY     1      19.534 -16.601  -0.230  1.00  0.00           H  
ATOM      6  C   GLY     1      20.019 -14.705  -1.057  1.00  0.00           C  
ATOM      7  O   GLY     1      19.451 -14.890  -2.106  1.00  0.00           O  
ATOM      8  N   ASN     2      20.258 -13.517  -0.453  1.00  0.00           N  
ATOM      9  H   ASN     2      20.758 -13.499   0.424  1.00  0.00           H  
ATOM     10  CA  ASN     2      19.795 -12.202  -0.860  1.00  0.00           C  
ATOM     11  HA  ASN     2      20.381 -11.478  -0.293  1.00  0.00           H  
ATOM     12  CB  ASN     2      20.116 -11.952  -2.394  1.00  0.00           C  
ATOM     13  HB2 ASN     2      20.741 -11.068  -2.523  1.00  0.00           H  
ATOM     14  HB3 ASN     2      20.750 -12.737  -2.806  1.00  0.00           H  
ATOM     15  CG  ASN     2      18.857 -11.899  -3.217  1.00  0.00           C  
ATOM     16  OD1 ASN     2      18.190 -10.847  -3.355  1.00  0.00           O  
ATOM     17  ND2 ASN     2      18.428 -13.033  -3.800  1.00  0.00           N  
ATOM     18 HD21 ASN     2      17.699 -12.972  -4.496  1.00  0.00           H  
ATOM     19 HD22 ASN     2      19.075 -13.808  -3.818  1.00  0.00           H  
ATOM     20  C   ASN     2      18.365 -11.857  -0.507  1.00  0.00           C  
ATOM     21  O   ASN     2      17.471 -12.631  -0.710  1.00  0.00           O  
ATOM     22  N   GLY     3      18.125 -10.616  -0.103  1.00  0.00           N  
ATOM     23  H   GLY     3      18.941 -10.044   0.063  1.00  0.00           H  
ATOM     24  CA  GLY     3      16.863 -10.145   0.529  1.00  0.00           C  
ATOM     25  HA2 GLY     3      16.395 -10.944   1.104  1.00  0.00           H  
ATOM     26  HA3 GLY     3      17.045  -9.313   1.209  1.00  0.00           H  
ATOM     27  C   GLY     3      15.867  -9.601  -0.465  1.00  0.00           C  
ATOM     28  O   GLY     3      14.749  -9.286  -0.098  1.00  0.00           O  
ATOM     29  N   VAL     4      16.261  -9.471  -1.782  1.00  0.00           N  
ATOM     30  H   VAL     4      17.230  -9.640  -2.014  1.00  0.00           H  
ATOM     31  CA  VAL     4      15.481  -8.783  -2.822  1.00  0.00           C  
ATOM     32  HA  VAL     4      15.081  -7.852  -2.421  1.00  0.00           H  
ATOM     33  CB  VAL     4      16.450  -8.188  -3.942  1.00  0.00           C  
ATOM     34  HB  VAL     4      16.879  -9.062  -4.430  1.00  0.00           H  
ATOM     35  CG1 VAL     4      15.830  -7.353  -5.140  1.00  0.00           C  
ATOM     36 HG11 VAL     4      15.521  -6.348  -4.849  1.00  0.00           H  
ATOM     37 HG12 VAL     4      16.596  -7.162  -5.891  1.00  0.00           H  
ATOM     38 HG13 VAL     4      15.051  -7.900  -5.671  1.00  0.00           H  
ATOM     39  CG2 VAL     4      17.675  -7.372  -3.431  1.00  0.00           C  
ATOM     40 HG21 VAL     4      18.284  -7.175  -4.314  1.00  0.00           H  
ATOM     41 HG22 VAL     4      17.243  -6.501  -2.938  1.00  0.00           H  
ATOM     42 HG23 VAL     4      18.372  -7.848  -2.741  1.00  0.00           H  
ATOM     43  C   VAL     4      14.355  -9.598  -3.455  1.00  0.00           C  
ATOM     44  O   VAL     4      14.515 -10.171  -4.553  1.00  0.00           O  
ATOM     45  N   VAL     5      13.314  -9.637  -2.631  1.00  0.00           N  
ATOM     46  H   VAL     5      13.507  -9.179  -1.752  1.00  0.00           H  
ATOM     47  CA  VAL     5      11.974 -10.224  -2.923  1.00  0.00           C  
ATOM     48  HA  VAL     5      11.985 -11.154  -3.490  1.00  0.00           H  
ATOM     49  CB  VAL     5      11.406 -10.840  -1.633  1.00  0.00           C  
ATOM     50  HB  VAL     5      12.226 -11.406  -1.191  1.00  0.00           H  
ATOM     51  CG1 VAL     5      11.012  -9.770  -0.592  1.00  0.00           C  
ATOM     52 HG11 VAL     5      11.701  -8.925  -0.620  1.00  0.00           H  
ATOM     53 HG12 VAL     5      10.031  -9.426  -0.921  1.00  0.00           H  
ATOM     54 HG13 VAL     5      10.984 -10.117   0.441  1.00  0.00           H  
ATOM     55  CG2 VAL     5      10.190 -11.760  -1.868  1.00  0.00           C  
ATOM     56 HG21 VAL     5      10.031 -12.311  -0.941  1.00  0.00           H  
ATOM     57 HG22 VAL     5       9.273 -11.272  -2.199  1.00  0.00           H  
ATOM     58 HG23 VAL     5      10.453 -12.495  -2.629  1.00  0.00           H  
ATOM     59  C   VAL     5      11.126  -9.074  -3.554  1.00  0.00           C  
ATOM     60  O   VAL     5      11.696  -8.096  -4.086  1.00  0.00           O  
ATOM     61  N   LEU     6       9.758  -9.256  -3.756  1.00  0.00           N  
ATOM     62  H   LEU     6       9.393 -10.198  -3.775  1.00  0.00           H  
ATOM     63  CA  LEU     6       8.808  -8.079  -4.002  1.00  0.00           C  
ATOM     64  HA  LEU     6       8.992  -7.761  -5.028  1.00  0.00           H  
ATOM     65  CB  LEU     6       7.326  -8.535  -3.973  1.00  0.00           C  
ATOM     66  HB2 LEU     6       6.647  -7.697  -4.131  1.00  0.00           H  
ATOM     67  HB3 LEU     6       7.273  -9.291  -4.756  1.00  0.00           H  
ATOM     68  CG  LEU     6       6.798  -9.275  -2.684  1.00  0.00           C  
ATOM     69  HG  LEU     6       7.477 -10.085  -2.417  1.00  0.00           H  
ATOM     70  CD1 LEU     6       6.591  -8.420  -1.458  1.00  0.00           C  
ATOM     71 HD11 LEU     6       6.046  -8.928  -0.662  1.00  0.00           H  
ATOM     72 HD12 LEU     6       7.528  -8.350  -0.905  1.00  0.00           H  
ATOM     73 HD13 LEU     6       6.068  -7.472  -1.587  1.00  0.00           H  
ATOM     74  CD2 LEU     6       5.486  -9.933  -3.083  1.00  0.00           C  
ATOM     75 HD21 LEU     6       4.667  -9.224  -3.210  1.00  0.00           H  
ATOM     76 HD22 LEU     6       5.505 -10.362  -4.085  1.00  0.00           H  
ATOM     77 HD23 LEU     6       5.125 -10.596  -2.297  1.00  0.00           H  
ATOM     78  C   LEU     6       8.966  -6.865  -3.124  1.00  0.00           C  
ATOM     79  O   LEU     6       9.292  -6.974  -1.931  1.00  0.00           O  
ATOM     80  N   THR     7       8.799  -5.711  -3.763  1.00  0.00           N  
ATOM     81  H   THR     7       8.570  -5.735  -4.747  1.00  0.00           H  
ATOM     82  CA  THR     7       9.107  -4.366  -3.140  1.00  0.00           C  
ATOM     83  HA  THR     7       9.314  -4.519  -2.081  1.00  0.00           H  
ATOM     84  CB  THR     7      10.251  -3.535  -3.710  1.00  0.00           C  
ATOM     85  HB  THR     7      10.052  -2.474  -3.560  1.00  0.00           H  
ATOM     86  CG2 THR     7      11.583  -4.050  -3.086  1.00  0.00           C  
ATOM     87 HG21 THR     7      11.720  -5.092  -3.376  1.00  0.00           H  
ATOM     88 HG22 THR     7      12.396  -3.394  -3.396  1.00  0.00           H  
ATOM     89 HG23 THR     7      11.645  -3.960  -2.002  1.00  0.00           H  
ATOM     90  OG1 THR     7      10.240  -3.790  -5.058  1.00  0.00           O  
ATOM     91  HG1 THR     7       9.334  -3.831  -5.371  1.00  0.00           H  
ATOM     92  C   THR     7       7.878  -3.418  -3.061  1.00  0.00           C  
ATOM     93  O   THR     7       7.848  -2.528  -2.198  1.00  0.00           O  
ATOM     94  N   LEU     8       6.858  -3.583  -3.949  1.00  0.00           N  
ATOM     95  H   LEU     8       6.823  -4.376  -4.573  1.00  0.00           H  
ATOM     96  CA  LEU     8       5.568  -2.818  -3.938  1.00  0.00           C  
ATOM     97  HA  LEU     8       5.330  -2.615  -2.894  1.00  0.00           H  
ATOM     98  CB  LEU     8       5.749  -1.511  -4.748  1.00  0.00           C  
ATOM     99  HB2 LEU     8       6.633  -1.090  -4.268  1.00  0.00           H  
ATOM    100  HB3 LEU     8       5.869  -1.833  -5.783  1.00  0.00           H  
ATOM    101  CG  LEU     8       4.674  -0.393  -4.720  1.00  0.00           C  
ATOM    102  HG  LEU     8       3.837  -0.771  -5.308  1.00  0.00           H  
ATOM    103  CD1 LEU     8       4.240  -0.067  -3.318  1.00  0.00           C  
ATOM    104 HD11 LEU     8       5.076   0.325  -2.740  1.00  0.00           H  
ATOM    105 HD12 LEU     8       3.432   0.662  -3.249  1.00  0.00           H  
ATOM    106 HD13 LEU     8       3.873  -0.970  -2.829  1.00  0.00           H  
ATOM    107  CD2 LEU     8       5.395   0.759  -5.480  1.00  0.00           C  
ATOM    108 HD21 LEU     8       4.818   1.684  -5.473  1.00  0.00           H  
ATOM    109 HD22 LEU     8       6.418   0.940  -5.153  1.00  0.00           H  
ATOM    110 HD23 LEU     8       5.490   0.455  -6.523  1.00  0.00           H  
ATOM    111  C   LEU     8       4.417  -3.725  -4.502  1.00  0.00           C  
ATOM    112  O   LEU     8       4.659  -4.661  -5.261  1.00  0.00           O  
ATOM    113  N   THR     9       3.150  -3.329  -4.177  1.00  0.00           N  
ATOM    114  H   THR     9       3.049  -2.499  -3.610  1.00  0.00           H  
ATOM    115  CA  THR     9       1.873  -3.973  -4.375  1.00  0.00           C  
ATOM    116  HA  THR     9       1.784  -4.701  -3.570  1.00  0.00           H  
ATOM    117  CB  THR     9       0.748  -2.893  -4.268  1.00  0.00           C  
ATOM    118  HB  THR     9       0.753  -2.188  -5.098  1.00  0.00           H  
ATOM    119  CG2 THR     9      -0.654  -3.480  -4.236  1.00  0.00           C  
ATOM    120 HG21 THR     9      -0.870  -4.219  -5.008  1.00  0.00           H  
ATOM    121 HG22 THR     9      -0.920  -3.978  -3.304  1.00  0.00           H  
ATOM    122 HG23 THR     9      -1.439  -2.725  -4.259  1.00  0.00           H  
ATOM    123  OG1 THR     9       0.915  -2.178  -3.062  1.00  0.00           O  
ATOM    124  HG1 THR     9       0.014  -1.889  -2.902  1.00  0.00           H  
ATOM    125  C   THR     9       1.763  -4.647  -5.721  1.00  0.00           C  
ATOM    126  O   THR     9       1.205  -5.702  -5.800  1.00  0.00           O  
ATOM    127  N   HIE    10       2.277  -4.015  -6.727  1.00  0.00           N  
ATOM    128  H   HIE    10       2.659  -3.082  -6.652  1.00  0.00           H  
ATOM    129  CA  HIE    10       2.031  -4.499  -8.094  1.00  0.00           C  
ATOM    130  HA  HIE    10       0.968  -4.735  -8.143  1.00  0.00           H  
ATOM    131  CB  HIE    10       2.391  -3.342  -9.055  1.00  0.00           C  
ATOM    132  HB2 HIE    10       2.161  -3.565 -10.097  1.00  0.00           H  
ATOM    133  HB3 HIE    10       1.783  -2.504  -8.714  1.00  0.00           H  
ATOM    134  CG  HIE    10       3.775  -2.921  -9.071  1.00  0.00           C  
ATOM    135  ND1 HIE    10       4.294  -1.974  -8.250  1.00  0.00           N  
ATOM    136  CE1 HIE    10       5.530  -1.708  -8.701  1.00  0.00           C  
ATOM    137  HE1 HIE    10       6.241  -1.066  -8.201  1.00  0.00           H  
ATOM    138  NE2 HIE    10       5.743  -2.418  -9.809  1.00  0.00           N  
ATOM    139  HE2 HIE    10       6.650  -2.448 -10.252  1.00  0.00           H  
ATOM    140  CD2 HIE    10       4.641  -3.209 -10.061  1.00  0.00           C  
ATOM    141  HD2 HIE    10       4.552  -3.951 -10.840  1.00  0.00           H  
ATOM    142  C   HIE    10       2.856  -5.764  -8.469  1.00  0.00           C  
ATOM    143  O   HIE    10       2.607  -6.480  -9.505  1.00  0.00           O  
ATOM    144  N   GLU    11       3.828  -6.188  -7.655  1.00  0.00           N  
ATOM    145  H   GLU    11       3.894  -5.608  -6.831  1.00  0.00           H  
ATOM    146  CA  GLU    11       4.670  -7.338  -7.702  1.00  0.00           C  
ATOM    147  HA  GLU    11       4.799  -7.562  -8.761  1.00  0.00           H  
ATOM    148  CB  GLU    11       6.044  -7.018  -7.133  1.00  0.00           C  
ATOM    149  HB2 GLU    11       5.931  -6.725  -6.089  1.00  0.00           H  
ATOM    150  HB3 GLU    11       6.740  -7.857  -7.140  1.00  0.00           H  
ATOM    151  CG  GLU    11       6.829  -5.995  -7.897  1.00  0.00           C  
ATOM    152  HG2 GLU    11       7.105  -6.406  -8.868  1.00  0.00           H  
ATOM    153  HG3 GLU    11       6.364  -5.010  -7.879  1.00  0.00           H  
ATOM    154  CD  GLU    11       8.175  -5.858  -7.171  1.00  0.00           C  
ATOM    155  OE1 GLU    11       9.149  -6.565  -7.515  1.00  0.00           O  
ATOM    156  OE2 GLU    11       8.316  -4.958  -6.367  1.00  0.00           O  
ATOM    157  C   GLU    11       4.077  -8.546  -6.911  1.00  0.00           C  
ATOM    158  O   GLU    11       4.775  -9.608  -6.827  1.00  0.00           O  
ATOM    159  N   CYS    12       2.770  -8.518  -6.521  1.00  0.00           N  
ATOM    160  H   CYS    12       2.312  -7.618  -6.554  1.00  0.00           H  
ATOM    161  CA  CYS    12       1.941  -9.785  -6.230  1.00  0.00           C  
ATOM    162  HA  CYS    12       2.501 -10.436  -5.559  1.00  0.00           H  
ATOM    163  CB  CYS    12       0.632  -9.393  -5.507  1.00  0.00           C  
ATOM    164  HB2 CYS    12       0.034  -8.854  -6.242  1.00  0.00           H  
ATOM    165  HB3 CYS    12       0.097 -10.311  -5.262  1.00  0.00           H  
ATOM    166  SG  CYS    12       0.700  -8.495  -3.934  1.00  0.00           S  
ATOM    167  HG  CYS    12       1.239  -7.326  -4.292  1.00  0.00           H  
ATOM    168  C   CYS    12       1.750 -10.611  -7.543  1.00  0.00           C  
ATOM    169  O   CYS    12       0.952 -11.573  -7.569  1.00  0.00           O  
ATOM    170  N   ASN    13       2.554 -10.397  -8.591  1.00  0.00           N  
ATOM    171  H   ASN    13       3.364  -9.838  -8.361  1.00  0.00           H  
ATOM    172  CA  ASN    13       2.826 -11.248  -9.674  1.00  0.00           C  
ATOM    173  HA  ASN    13       1.860 -11.667  -9.956  1.00  0.00           H  
ATOM    174  CB  ASN    13       3.316 -10.500 -10.926  1.00  0.00           C  
ATOM    175  HB2 ASN    13       2.548  -9.840 -11.328  1.00  0.00           H  
ATOM    176  HB3 ASN    13       4.082  -9.813 -10.566  1.00  0.00           H  
ATOM    177  CG  ASN    13       3.829 -11.249 -12.191  1.00  0.00           C  
ATOM    178  OD1 ASN    13       3.968 -12.463 -12.263  1.00  0.00           O  
ATOM    179  ND2 ASN    13       4.166 -10.459 -13.197  1.00  0.00           N  
ATOM    180 HD21 ASN    13       4.298 -10.837 -14.124  1.00  0.00           H  
ATOM    181 HD22 ASN    13       4.137  -9.459 -13.061  1.00  0.00           H  
ATOM    182  C   ASN    13       3.698 -12.445  -9.260  1.00  0.00           C  
ATOM    183  O   ASN    13       4.600 -12.289  -8.453  1.00  0.00           O  
ATOM    184  N   LEU    14       3.375 -13.642  -9.674  1.00  0.00           N  
ATOM    185  H   LEU    14       2.495 -13.701 -10.166  1.00  0.00           H  
ATOM    186  CA  LEU    14       4.065 -14.891  -9.488  1.00  0.00           C  
ATOM    187  HA  LEU    14       3.887 -15.289  -8.489  1.00  0.00           H  
ATOM    188  CB  LEU    14       3.467 -15.849 -10.586  1.00  0.00           C  
ATOM    189  HB2 LEU    14       2.510 -16.135 -10.151  1.00  0.00           H  
ATOM    190  HB3 LEU    14       3.262 -15.364 -11.541  1.00  0.00           H  
ATOM    191  CG  LEU    14       4.193 -17.242 -10.747  1.00  0.00           C  
ATOM    192  HG  LEU    14       5.241 -17.137 -11.029  1.00  0.00           H  
ATOM    193  CD1 LEU    14       4.112 -18.062  -9.425  1.00  0.00           C  
ATOM    194 HD11 LEU    14       4.757 -18.932  -9.552  1.00  0.00           H  
ATOM    195 HD12 LEU    14       4.429 -17.582  -8.500  1.00  0.00           H  
ATOM    196 HD13 LEU    14       3.100 -18.376  -9.168  1.00  0.00           H  
ATOM    197  CD2 LEU    14       3.520 -17.892 -11.949  1.00  0.00           C  
ATOM    198 HD21 LEU    14       3.508 -17.169 -12.765  1.00  0.00           H  
ATOM    199 HD22 LEU    14       3.908 -18.861 -12.262  1.00  0.00           H  
ATOM    200 HD23 LEU    14       2.508 -18.000 -11.559  1.00  0.00           H  
ATOM    201  C   LEU    14       5.584 -14.687  -9.653  1.00  0.00           C  
ATOM    202  O   LEU    14       6.328 -15.278  -8.855  1.00  0.00           O  
ATOM    203  N   ALA    15       6.089 -13.857 -10.613  1.00  0.00           N  
ATOM    204  H   ALA    15       5.444 -13.295 -11.150  1.00  0.00           H  
ATOM    205  CA  ALA    15       7.488 -13.860 -10.946  1.00  0.00           C  
ATOM    206  HA  ALA    15       7.853 -14.887 -10.941  1.00  0.00           H  
ATOM    207  CB  ALA    15       7.650 -13.266 -12.397  1.00  0.00           C  
ATOM    208  HB1 ALA    15       7.079 -13.824 -13.139  1.00  0.00           H  
ATOM    209  HB2 ALA    15       7.373 -12.214 -12.471  1.00  0.00           H  
ATOM    210  HB3 ALA    15       8.714 -13.444 -12.550  1.00  0.00           H  
ATOM    211  C   ALA    15       8.355 -13.134  -9.898  1.00  0.00           C  
ATOM    212  O   ALA    15       9.409 -13.649  -9.455  1.00  0.00           O  
ATOM    213  N   THR    16       7.880 -12.059  -9.268  1.00  0.00           N  
ATOM    214  H   THR    16       6.981 -11.800  -9.646  1.00  0.00           H  
ATOM    215  CA  THR    16       8.532 -11.227  -8.208  1.00  0.00           C  
ATOM    216  HA  THR    16       9.617 -11.304  -8.270  1.00  0.00           H  
ATOM    217  CB  THR    16       8.037  -9.781  -8.542  1.00  0.00           C  
ATOM    218  HB  THR    16       8.396  -9.073  -7.795  1.00  0.00           H  
ATOM    219  CG2 THR    16       8.691  -9.287  -9.853  1.00  0.00           C  
ATOM    220 HG21 THR    16       8.852 -10.024 -10.639  1.00  0.00           H  
ATOM    221 HG22 THR    16       8.120  -8.451 -10.256  1.00  0.00           H  
ATOM    222 HG23 THR    16       9.620  -8.777  -9.597  1.00  0.00           H  
ATOM    223  OG1 THR    16       6.665  -9.721  -8.742  1.00  0.00           O  
ATOM    224  HG1 THR    16       6.222  -9.664  -7.892  1.00  0.00           H  
ATOM    225  C   THR    16       8.201 -11.677  -6.758  1.00  0.00           C  
ATOM    226  O   THR    16       8.967 -11.350  -5.895  1.00  0.00           O  
ATOM    227  N   TRP    17       7.078 -12.451  -6.607  1.00  0.00           N  
ATOM    228  H   TRP    17       6.336 -12.447  -7.292  1.00  0.00           H  
ATOM    229  CA  TRP    17       6.775 -13.085  -5.278  1.00  0.00           C  
ATOM    230  HA  TRP    17       6.940 -12.239  -4.612  1.00  0.00           H  
ATOM    231  CB  TRP    17       5.326 -13.515  -5.368  1.00  0.00           C  
ATOM    232  HB2 TRP    17       4.653 -12.697  -5.627  1.00  0.00           H  
ATOM    233  HB3 TRP    17       5.248 -14.214  -6.200  1.00  0.00           H  
ATOM    234  CG  TRP    17       4.718 -14.108  -4.201  1.00  0.00           C  
ATOM    235  CD1 TRP    17       3.974 -13.400  -3.318  1.00  0.00           C  
ATOM    236  HD1 TRP    17       3.781 -12.342  -3.415  1.00  0.00           H  
ATOM    237  NE1 TRP    17       3.411 -14.255  -2.403  1.00  0.00           N  
ATOM    238  HE1 TRP    17       2.799 -13.946  -1.662  1.00  0.00           H  
ATOM    239  CE2 TRP    17       3.821 -15.557  -2.614  1.00  0.00           C  
ATOM    240  CZ2 TRP    17       3.586 -16.862  -1.971  1.00  0.00           C  
ATOM    241  HZ2 TRP    17       2.879 -16.836  -1.156  1.00  0.00           H  
ATOM    242  CH2 TRP    17       4.271 -17.981  -2.360  1.00  0.00           C  
ATOM    243  HH2 TRP    17       4.069 -18.956  -1.940  1.00  0.00           H  
ATOM    244  CZ3 TRP    17       5.231 -17.809  -3.414  1.00  0.00           C  
ATOM    245  HZ3 TRP    17       5.867 -18.669  -3.560  1.00  0.00           H  
ATOM    246  CE3 TRP    17       5.464 -16.590  -4.135  1.00  0.00           C  
ATOM    247  HE3 TRP    17       6.140 -16.556  -4.977  1.00  0.00           H  
ATOM    248  CD2 TRP    17       4.693 -15.446  -3.714  1.00  0.00           C  
ATOM    249  C   TRP    17       7.773 -14.217  -5.070  1.00  0.00           C  
ATOM    250  O   TRP    17       8.415 -14.215  -4.010  1.00  0.00           O  
ATOM    251  N   THR    18       8.085 -14.928  -6.115  1.00  0.00           N  
ATOM    252  H   THR    18       7.430 -14.833  -6.879  1.00  0.00           H  
ATOM    253  CA  THR    18       9.138 -15.916  -6.231  1.00  0.00           C  
ATOM    254  HA  THR    18       9.195 -16.559  -5.352  1.00  0.00           H  
ATOM    255  CB  THR    18       8.899 -16.927  -7.400  1.00  0.00           C  
ATOM    256  HB  THR    18       9.738 -17.622  -7.385  1.00  0.00           H  
ATOM    257  CG2 THR    18       7.761 -17.893  -6.999  1.00  0.00           C  
ATOM    258 HG21 THR    18       6.817 -17.373  -6.832  1.00  0.00           H  
ATOM    259 HG22 THR    18       7.803 -18.628  -7.803  1.00  0.00           H  
ATOM    260 HG23 THR    18       7.959 -18.395  -6.052  1.00  0.00           H  
ATOM    261  OG1 THR    18       8.747 -16.303  -8.650  1.00  0.00           O  
ATOM    262  HG1 THR    18       7.878 -15.898  -8.705  1.00  0.00           H  
ATOM    263  C   THR    18      10.576 -15.279  -6.331  1.00  0.00           C  
ATOM    264  O   THR    18      11.584 -15.966  -6.673  1.00  0.00           O  
ATOM    265  N   LYS    19      10.641 -13.988  -6.040  1.00  0.00           N  
ATOM    266  H   LYS    19       9.757 -13.523  -5.891  1.00  0.00           H  
ATOM    267  CA  LYS    19      11.802 -13.190  -5.867  1.00  0.00           C  
ATOM    268  HA  LYS    19      11.533 -12.495  -5.071  1.00  0.00           H  
ATOM    269  CB  LYS    19      13.085 -13.882  -5.217  1.00  0.00           C  
ATOM    270  HB2 LYS    19      13.447 -14.609  -5.944  1.00  0.00           H  
ATOM    271  HB3 LYS    19      13.878 -13.173  -4.980  1.00  0.00           H  
ATOM    272  CG  LYS    19      12.804 -14.567  -3.873  1.00  0.00           C  
ATOM    273  HG2 LYS    19      12.437 -13.874  -3.115  1.00  0.00           H  
ATOM    274  HG3 LYS    19      12.077 -15.312  -4.195  1.00  0.00           H  
ATOM    275  CD  LYS    19      14.167 -15.147  -3.357  1.00  0.00           C  
ATOM    276  HD2 LYS    19      13.891 -15.844  -2.565  1.00  0.00           H  
ATOM    277  HD3 LYS    19      14.628 -15.639  -4.214  1.00  0.00           H  
ATOM    278  CE  LYS    19      15.139 -14.068  -2.766  1.00  0.00           C  
ATOM    279  HE2 LYS    19      15.289 -13.295  -3.520  1.00  0.00           H  
ATOM    280  HE3 LYS    19      14.707 -13.550  -1.910  1.00  0.00           H  
ATOM    281  NZ  LYS    19      16.454 -14.620  -2.354  1.00  0.00           N  
ATOM    282  HZ1 LYS    19      16.405 -15.328  -1.635  1.00  0.00           H  
ATOM    283  HZ2 LYS    19      16.911 -15.123  -3.100  1.00  0.00           H  
ATOM    284  HZ3 LYS    19      17.045 -13.855  -2.060  1.00  0.00           H  
ATOM    285  C   LYS    19      12.170 -12.429  -7.109  1.00  0.00           C  
ATOM    286  O   LYS    19      12.498 -13.043  -8.117  1.00  0.00           O  
ATOM    287  N   LYS    20      12.299 -11.088  -6.956  1.00  0.00           N  
ATOM    288  H   LYS    20      12.078 -10.766  -6.024  1.00  0.00           H  
ATOM    289  CA  LYS    20      12.643 -10.206  -8.045  1.00  0.00           C  
ATOM    290  HA  LYS    20      11.972 -10.399  -8.883  1.00  0.00           H  
ATOM    291  CB  LYS    20      12.267  -8.759  -7.687  1.00  0.00           C  
ATOM    292  HB2 LYS    20      11.215  -8.546  -7.497  1.00  0.00           H  
ATOM    293  HB3 LYS    20      12.792  -8.531  -6.759  1.00  0.00           H  
ATOM    294  CG  LYS    20      12.729  -7.775  -8.809  1.00  0.00           C  
ATOM    295  HG2 LYS    20      13.798  -7.817  -9.022  1.00  0.00           H  
ATOM    296  HG3 LYS    20      12.191  -8.175  -9.668  1.00  0.00           H  
ATOM    297  CD  LYS    20      12.130  -6.333  -8.863  1.00  0.00           C  
ATOM    298  HD2 LYS    20      12.591  -5.781  -9.682  1.00  0.00           H  
ATOM    299  HD3 LYS    20      11.041  -6.305  -8.910  1.00  0.00           H  
ATOM    300  CE  LYS    20      12.549  -5.644  -7.533  1.00  0.00           C  
ATOM    301  HE2 LYS    20      13.545  -6.016  -7.295  1.00  0.00           H  
ATOM    302  HE3 LYS    20      12.689  -4.589  -7.771  1.00  0.00           H  
ATOM    303  NZ  LYS    20      11.547  -5.839  -6.495  1.00  0.00           N  
ATOM    304  HZ1 LYS    20      11.349  -5.023  -5.934  1.00  0.00           H  
ATOM    305  HZ2 LYS    20      10.605  -5.844  -6.858  1.00  0.00           H  
ATOM    306  HZ3 LYS    20      11.578  -6.741  -6.043  1.00  0.00           H  
ATOM    307  C   LYS    20      14.085 -10.562  -8.508  1.00  0.00           C  
ATOM    308  O   LYS    20      14.235 -10.835  -9.679  1.00  0.00           O  
ATOM    309  N   LEU    21      15.136 -10.587  -7.644  1.00  0.00           N  
ATOM    310  H   LEU    21      14.880 -10.377  -6.690  1.00  0.00           H  
ATOM    311  CA  LEU    21      16.368 -11.202  -7.954  1.00  0.00           C  
ATOM    312  HA  LEU    21      16.596 -10.947  -8.989  1.00  0.00           H  
ATOM    313  CB  LEU    21      17.433 -10.553  -7.098  1.00  0.00           C  
ATOM    314  HB2 LEU    21      17.220  -9.486  -7.036  1.00  0.00           H  
ATOM    315  HB3 LEU    21      17.326 -10.966  -6.096  1.00  0.00           H  
ATOM    316  CG  LEU    21      18.836 -10.695  -7.652  1.00  0.00           C  
ATOM    317  HG  LEU    21      18.973 -11.736  -7.944  1.00  0.00           H  
ATOM    318  CD1 LEU    21      19.064  -9.729  -8.811  1.00  0.00           C  
ATOM    319 HD11 LEU    21      18.903  -8.683  -8.549  1.00  0.00           H  
ATOM    320 HD12 LEU    21      20.037  -9.886  -9.276  1.00  0.00           H  
ATOM    321 HD13 LEU    21      18.318  -9.903  -9.587  1.00  0.00           H  
ATOM    322  CD2 LEU    21      19.874 -10.307  -6.569  1.00  0.00           C  
ATOM    323 HD21 LEU    21      20.894 -10.443  -6.928  1.00  0.00           H  
ATOM    324 HD22 LEU    21      19.731  -9.232  -6.466  1.00  0.00           H  
ATOM    325 HD23 LEU    21      19.746 -10.959  -5.705  1.00  0.00           H  
ATOM    326  C   LEU    21      16.244 -12.724  -7.751  1.00  0.00           C  
ATOM    327  O   LEU    21      16.052 -13.112  -6.634  1.00  0.00           O  
ATOM    328  N   LYS    22      16.465 -13.588  -8.724  1.00  0.00           N  
ATOM    329  H   LYS    22      16.652 -13.255  -9.659  1.00  0.00           H  
ATOM    330  CA  LYS    22      16.113 -15.009  -8.611  1.00  0.00           C  
ATOM    331  HA  LYS    22      15.204 -15.085  -8.015  1.00  0.00           H  
ATOM    332  CB  LYS    22      15.973 -15.570 -10.046  1.00  0.00           C  
ATOM    333  HB2 LYS    22      16.768 -15.149 -10.661  1.00  0.00           H  
ATOM    334  HB3 LYS    22      16.085 -16.650  -9.959  1.00  0.00           H  
ATOM    335  CG  LYS    22      14.544 -15.332 -10.646  1.00  0.00           C  
ATOM    336  HG2 LYS    22      14.089 -14.379 -10.376  1.00  0.00           H  
ATOM    337  HG3 LYS    22      14.575 -15.271 -11.734  1.00  0.00           H  
ATOM    338  CD  LYS    22      13.555 -16.480 -10.330  1.00  0.00           C  
ATOM    339  HD2 LYS    22      13.854 -17.204 -11.089  1.00  0.00           H  
ATOM    340  HD3 LYS    22      13.655 -16.877  -9.320  1.00  0.00           H  
ATOM    341  CE  LYS    22      12.104 -16.133 -10.528  1.00  0.00           C  
ATOM    342  HE2 LYS    22      12.008 -15.628 -11.489  1.00  0.00           H  
ATOM    343  HE3 LYS    22      11.569 -17.082 -10.556  1.00  0.00           H  
ATOM    344  NZ  LYS    22      11.558 -15.351  -9.394  1.00  0.00           N  
ATOM    345  HZ1 LYS    22      11.720 -15.793  -8.500  1.00  0.00           H  
ATOM    346  HZ2 LYS    22      11.870 -14.392  -9.348  1.00  0.00           H  
ATOM    347  HZ3 LYS    22      10.557 -15.294  -9.516  1.00  0.00           H  
ATOM    348  C   LYS    22      17.091 -15.844  -7.774  1.00  0.00           C  
ATOM    349  O   LYS    22      16.787 -17.012  -7.440  1.00  0.00           O  
ATOM    350  N   CYS    23      18.181 -15.241  -7.287  1.00  0.00           N  
ATOM    351  H   CYS    23      18.304 -14.293  -7.613  1.00  0.00           H  
ATOM    352  CA  CYS    23      19.208 -15.943  -6.469  1.00  0.00           C  
ATOM    353  HA  CYS    23      19.607 -16.863  -6.894  1.00  0.00           H  
ATOM    354  CB  CYS    23      20.457 -15.082  -6.318  1.00  0.00           C  
ATOM    355  HB2 CYS    23      20.785 -14.768  -7.309  1.00  0.00           H  
ATOM    356  HB3 CYS    23      20.192 -14.225  -5.699  1.00  0.00           H  
ATOM    357  SG  CYS    23      21.839 -15.992  -5.449  1.00  0.00           S  
ATOM    358  HG  CYS    23      22.717 -15.278  -6.160  1.00  0.00           H  
ATOM    359  C   CYS    23      18.649 -16.327  -5.212  1.00  0.00           C  
ATOM    360  O   CYS    23      17.786 -15.711  -4.567  1.00  0.00           O  
ATOM    361  N   CYS    24      18.905 -17.591  -4.815  1.00  0.00           N  
ATOM    362  H   CYS    24      19.503 -18.062  -5.479  1.00  0.00           H  
ATOM    363  CA  CYS    24      18.009 -18.385  -4.023  1.00  0.00           C  
ATOM    364  HA  CYS    24      16.942 -18.221  -4.177  1.00  0.00           H  
ATOM    365  CB  CYS    24      18.235 -19.854  -4.370  1.00  0.00           C  
ATOM    366  HB2 CYS    24      19.236 -20.178  -4.084  1.00  0.00           H  
ATOM    367  HB3 CYS    24      17.565 -20.511  -3.816  1.00  0.00           H  
ATOM    368  SG  CYS    24      18.090 -20.207  -6.175  1.00  0.00           S  
ATOM    369  HG  CYS    24      16.882 -19.643  -6.264  1.00  0.00           H  
ATOM    370  C   CYS    24      18.134 -18.083  -2.515  1.00  0.00           C  
ATOM    371  O   CYS    24      17.230 -17.492  -1.896  1.00  0.00           O  
TER   
END   
