# Supplementary material for: Prediction of Anticancer Peptides with High Efficacy and Low Toxicity by Hybrid Model Based on 3D Structure of Peptides
Source: Int J Mol Sci. 2021 May 26;22(11):5630. doi: 10.3390/ijms22115630 (PMC8198792; doi:10.3390/ijms22115630)
Supplement: Supplementary file 1 [file ijms-22-05630-s001.zip › Supplement2(Datasets)/ACPs(PDB)/D1/PDB(Negative)/(208)NL_satpdb12594.pdb]

ATOM      1  N   ALA     1      19.125  -3.773 -19.825  1.00  0.00           N  
ATOM      2  H   ALA     1      19.865  -4.115 -19.228  1.00  0.00           H  
ATOM      3  CA  ALA     1      18.584  -2.410 -19.774  1.00  0.00           C  
ATOM      4  HA  ALA     1      17.499  -2.414 -19.871  1.00  0.00           H  
ATOM      5  CB  ALA     1      18.959  -1.718 -18.460  1.00  0.00           C  
ATOM      6  HB1 ALA     1      18.707  -2.305 -17.576  1.00  0.00           H  
ATOM      7  HB2 ALA     1      20.046  -1.636 -18.480  1.00  0.00           H  
ATOM      8  HB3 ALA     1      18.479  -0.740 -18.415  1.00  0.00           H  
ATOM      9  C   ALA     1      19.051  -1.453 -20.961  1.00  0.00           C  
ATOM     10  O   ALA     1      18.208  -0.700 -21.503  1.00  0.00           O  
ATOM     11  N   CYS     2      20.324  -1.559 -21.316  1.00  0.00           N  
ATOM     12  H   CYS     2      21.038  -2.020 -20.769  1.00  0.00           H  
ATOM     13  CA  CYS     2      20.919  -0.467 -22.187  1.00  0.00           C  
ATOM     14  HA  CYS     2      20.404   0.433 -21.849  1.00  0.00           H  
ATOM     15  CB  CYS     2      22.394  -0.493 -22.044  1.00  0.00           C  
ATOM     16  HB2 CYS     2      22.691  -1.427 -22.522  1.00  0.00           H  
ATOM     17  HB3 CYS     2      22.848   0.341 -22.579  1.00  0.00           H  
ATOM     18  SG  CYS     2      22.911  -0.376 -20.271  1.00  0.00           S  
ATOM     19  HG  CYS     2      23.424   0.856 -20.324  1.00  0.00           H  
ATOM     20  C   CYS     2      20.528  -0.698 -23.699  1.00  0.00           C  
ATOM     21  O   CYS     2      21.039   0.003 -24.575  1.00  0.00           O  
ATOM     22  N   TYR     3      19.686  -1.665 -24.059  1.00  0.00           N  
ATOM     23  H   TYR     3      19.588  -2.442 -23.421  1.00  0.00           H  
ATOM     24  CA  TYR     3      19.367  -1.916 -25.504  1.00  0.00           C  
ATOM     25  HA  TYR     3      19.925  -1.273 -26.185  1.00  0.00           H  
ATOM     26  CB  TYR     3      19.806  -3.359 -25.836  1.00  0.00           C  
ATOM     27  HB2 TYR     3      20.796  -3.511 -25.406  1.00  0.00           H  
ATOM     28  HB3 TYR     3      19.175  -4.036 -25.262  1.00  0.00           H  
ATOM     29  CG  TYR     3      19.969  -3.720 -27.295  1.00  0.00           C  
ATOM     30  CD1 TYR     3      20.103  -2.885 -28.403  1.00  0.00           C  
ATOM     31  HD1 TYR     3      20.002  -1.811 -28.349  1.00  0.00           H  
ATOM     32  CE1 TYR     3      20.326  -3.403 -29.687  1.00  0.00           C  
ATOM     33  HE1 TYR     3      20.566  -2.681 -30.453  1.00  0.00           H  
ATOM     34  CZ  TYR     3      20.413  -4.838 -29.910  1.00  0.00           C  
ATOM     35  OH  TYR     3      20.777  -5.384 -31.123  1.00  0.00           O  
ATOM     36  HH  TYR     3      20.923  -4.688 -31.769  1.00  0.00           H  
ATOM     37  CE2 TYR     3      20.237  -5.690 -28.785  1.00  0.00           C  
ATOM     38  HE2 TYR     3      20.349  -6.763 -28.825  1.00  0.00           H  
ATOM     39  CD2 TYR     3      19.965  -5.142 -27.523  1.00  0.00           C  
ATOM     40  HD2 TYR     3      19.864  -5.800 -26.673  1.00  0.00           H  
ATOM     41  C   TYR     3      17.841  -1.798 -25.789  1.00  0.00           C  
ATOM     42  O   TYR     3      17.385  -1.830 -26.910  1.00  0.00           O  
ATOM     43  N   CYS     4      17.091  -1.735 -24.667  1.00  0.00           N  
ATOM     44  H   CYS     4      17.543  -1.509 -23.792  1.00  0.00           H  
ATOM     45  CA  CYS     4      15.617  -2.011 -24.679  1.00  0.00           C  
ATOM     46  HA  CYS     4      15.476  -3.008 -25.097  1.00  0.00           H  
ATOM     47  CB  CYS     4      15.059  -1.961 -23.210  1.00  0.00           C  
ATOM     48  HB2 CYS     4      15.774  -2.556 -22.641  1.00  0.00           H  
ATOM     49  HB3 CYS     4      15.016  -0.921 -22.888  1.00  0.00           H  
ATOM     50  SG  CYS     4      13.381  -2.696 -22.998  1.00  0.00           S  
ATOM     51  HG  CYS     4      13.498  -3.970 -23.383  1.00  0.00           H  
ATOM     52  C   CYS     4      14.926  -1.004 -25.590  1.00  0.00           C  
ATOM     53  O   CYS     4      15.066   0.195 -25.374  1.00  0.00           O  
ATOM     54  N   ARG     5      14.189  -1.423 -26.608  1.00  0.00           N  
ATOM     55  H   ARG     5      13.994  -2.391 -26.819  1.00  0.00           H  
ATOM     56  CA  ARG     5      13.468  -0.522 -27.504  1.00  0.00           C  
ATOM     57  HA  ARG     5      14.065   0.389 -27.467  1.00  0.00           H  
ATOM     58  CB  ARG     5      13.584  -1.080 -28.959  1.00  0.00           C  
ATOM     59  HB2 ARG     5      12.897  -1.926 -28.930  1.00  0.00           H  
ATOM     60  HB3 ARG     5      13.093  -0.345 -29.597  1.00  0.00           H  
ATOM     61  CG  ARG     5      14.909  -1.710 -29.524  1.00  0.00           C  
ATOM     62  HG2 ARG     5      15.365  -2.390 -28.804  1.00  0.00           H  
ATOM     63  HG3 ARG     5      14.689  -2.189 -30.478  1.00  0.00           H  
ATOM     64  CD  ARG     5      16.058  -0.610 -29.857  1.00  0.00           C  
ATOM     65  HD2 ARG     5      16.965  -1.148 -30.132  1.00  0.00           H  
ATOM     66  HD3 ARG     5      15.760   0.076 -30.649  1.00  0.00           H  
ATOM     67  NE  ARG     5      16.377   0.272 -28.628  1.00  0.00           N  
ATOM     68  HE  ARG     5      16.602  -0.198 -27.763  1.00  0.00           H  
ATOM     69  CZ  ARG     5      16.089   1.576 -28.509  1.00  0.00           C  
ATOM     70  NH1 ARG     5      15.891   2.345 -29.556  1.00  0.00           N  
ATOM     71 HH11 ARG     5      16.200   1.988 -30.449  1.00  0.00           H  
ATOM     72 HH12 ARG     5      15.662   3.329 -29.525  1.00  0.00           H  
ATOM     73  NH2 ARG     5      15.903   2.000 -27.305  1.00  0.00           N  
ATOM     74 HH21 ARG     5      16.045   1.520 -26.428  1.00  0.00           H  
ATOM     75 HH22 ARG     5      15.300   2.797 -27.162  1.00  0.00           H  
ATOM     76  C   ARG     5      12.030  -0.087 -27.056  1.00  0.00           C  
ATOM     77  O   ARG     5      10.979  -0.371 -27.597  1.00  0.00           O  
ATOM     78  N   ILE     6      12.104   0.812 -26.084  1.00  0.00           N  
ATOM     79  H   ILE     6      13.057   0.947 -25.779  1.00  0.00           H  
ATOM     80  CA  ILE     6      11.143   1.933 -25.699  1.00  0.00           C  
ATOM     81  HA  ILE     6      10.145   1.768 -26.106  1.00  0.00           H  
ATOM     82  CB  ILE     6      11.061   2.001 -24.179  1.00  0.00           C  
ATOM     83  HB  ILE     6      10.653   2.984 -23.945  1.00  0.00           H  
ATOM     84  CG2 ILE     6      10.080   0.959 -23.626  1.00  0.00           C  
ATOM     85 HG21 ILE     6       9.061   1.252 -23.881  1.00  0.00           H  
ATOM     86 HG22 ILE     6      10.185  -0.036 -24.059  1.00  0.00           H  
ATOM     87 HG23 ILE     6      10.213   0.842 -22.551  1.00  0.00           H  
ATOM     88  CG1 ILE     6      12.404   1.907 -23.422  1.00  0.00           C  
ATOM     89 HG12 ILE     6      12.152   2.019 -22.367  1.00  0.00           H  
ATOM     90 HG13 ILE     6      12.780   0.885 -23.463  1.00  0.00           H  
ATOM     91  CD1 ILE     6      13.536   2.932 -23.495  1.00  0.00           C  
ATOM     92 HD11 ILE     6      13.068   3.910 -23.613  1.00  0.00           H  
ATOM     93 HD12 ILE     6      14.085   2.880 -22.555  1.00  0.00           H  
ATOM     94 HD13 ILE     6      14.219   2.670 -24.303  1.00  0.00           H  
ATOM     95  C   ILE     6      11.718   3.206 -26.304  1.00  0.00           C  
ATOM     96  O   ILE     6      12.875   3.236 -26.757  1.00  0.00           O  
ATOM     97  N   PRO     7      11.000   4.341 -26.338  1.00  0.00           N  
ATOM     98  CD  PRO     7       9.576   4.394 -26.146  1.00  0.00           C  
ATOM     99  HD2 PRO     7       9.432   4.299 -25.070  1.00  0.00           H  
ATOM    100  HD3 PRO     7       9.122   3.519 -26.613  1.00  0.00           H  
ATOM    101  CG  PRO     7       9.079   5.730 -26.680  1.00  0.00           C  
ATOM    102  HG2 PRO     7       8.180   6.057 -26.157  1.00  0.00           H  
ATOM    103  HG3 PRO     7       8.924   5.714 -27.758  1.00  0.00           H  
ATOM    104  CB  PRO     7      10.272   6.630 -26.535  1.00  0.00           C  
ATOM    105  HB2 PRO     7      10.377   6.992 -25.512  1.00  0.00           H  
ATOM    106  HB3 PRO     7      10.196   7.490 -27.200  1.00  0.00           H  
ATOM    107  CA  PRO     7      11.386   5.641 -26.871  1.00  0.00           C  
ATOM    108  HA  PRO     7      11.501   5.565 -27.953  1.00  0.00           H  
ATOM    109  C   PRO     7      12.698   6.212 -26.343  1.00  0.00           C  
ATOM    110  O   PRO     7      12.816   6.958 -25.396  1.00  0.00           O  
ATOM    111  N   ALA     8      13.739   5.994 -27.147  1.00  0.00           N  
ATOM    112  H   ALA     8      13.648   5.258 -27.833  1.00  0.00           H  
ATOM    113  CA  ALA     8      15.143   6.306 -26.964  1.00  0.00           C  
ATOM    114  HA  ALA     8      15.319   7.307 -26.573  1.00  0.00           H  
ATOM    115  CB  ALA     8      15.708   5.328 -25.846  1.00  0.00           C  
ATOM    116  HB1 ALA     8      15.579   4.304 -26.196  1.00  0.00           H  
ATOM    117  HB2 ALA     8      16.761   5.528 -25.650  1.00  0.00           H  
ATOM    118  HB3 ALA     8      15.113   5.575 -24.966  1.00  0.00           H  
ATOM    119  C   ALA     8      15.872   6.115 -28.329  1.00  0.00           C  
ATOM    120  O   ALA     8      15.596   5.200 -29.116  1.00  0.00           O  
ATOM    121  N   CYS     9      16.893   6.985 -28.662  1.00  0.00           N  
ATOM    122  H   CYS     9      17.184   7.662 -27.972  1.00  0.00           H  
ATOM    123  CA  CYS     9      17.591   7.144 -30.018  1.00  0.00           C  
ATOM    124  HA  CYS     9      16.938   7.544 -30.795  1.00  0.00           H  
ATOM    125  CB  CYS     9      18.683   8.207 -29.736  1.00  0.00           C  
ATOM    126  HB2 CYS     9      19.316   8.341 -30.613  1.00  0.00           H  
ATOM    127  HB3 CYS     9      18.171   9.147 -29.532  1.00  0.00           H  
ATOM    128  SG  CYS     9      19.657   7.681 -28.311  1.00  0.00           S  
ATOM    129  HG  CYS     9      19.618   8.909 -27.787  1.00  0.00           H  
ATOM    130  C   CYS     9      18.298   5.884 -30.683  1.00  0.00           C  
ATOM    131  O   CYS     9      18.915   5.979 -31.741  1.00  0.00           O  
ATOM    132  N   LEU    10      18.263   4.719 -30.077  1.00  0.00           N  
ATOM    133  H   LEU    10      17.543   4.598 -29.379  1.00  0.00           H  
ATOM    134  CA  LEU    10      19.221   3.655 -30.331  1.00  0.00           C  
ATOM    135  HA  LEU    10      20.136   4.162 -30.638  1.00  0.00           H  
ATOM    136  CB  LEU    10      19.433   2.896 -29.043  1.00  0.00           C  
ATOM    137  HB2 LEU    10      19.158   3.511 -28.186  1.00  0.00           H  
ATOM    138  HB3 LEU    10      18.757   2.042 -29.009  1.00  0.00           H  
ATOM    139  CG  LEU    10      20.816   2.337 -28.924  1.00  0.00           C  
ATOM    140  HG  LEU    10      21.306   2.126 -29.875  1.00  0.00           H  
ATOM    141  CD1 LEU    10      21.689   3.389 -28.238  1.00  0.00           C  
ATOM    142 HD11 LEU    10      21.428   3.641 -27.211  1.00  0.00           H  
ATOM    143 HD12 LEU    10      22.707   3.018 -28.115  1.00  0.00           H  
ATOM    144 HD13 LEU    10      21.681   4.349 -28.753  1.00  0.00           H  
ATOM    145  CD2 LEU    10      20.920   1.134 -27.895  1.00  0.00           C  
ATOM    146 HD21 LEU    10      20.027   0.517 -27.994  1.00  0.00           H  
ATOM    147 HD22 LEU    10      21.785   0.540 -28.188  1.00  0.00           H  
ATOM    148 HD23 LEU    10      20.987   1.511 -26.874  1.00  0.00           H  
ATOM    149  C   LEU    10      18.914   2.730 -31.558  1.00  0.00           C  
ATOM    150  O   LEU    10      17.897   1.993 -31.679  1.00  0.00           O  
ATOM    151  N   ALA    11      19.880   2.554 -32.462  1.00  0.00           N  
ATOM    152  H   ALA    11      20.536   3.322 -32.435  1.00  0.00           H  
ATOM    153  CA  ALA    11      19.831   1.553 -33.575  1.00  0.00           C  
ATOM    154  HA  ALA    11      18.827   1.692 -33.975  1.00  0.00           H  
ATOM    155  CB  ALA    11      20.980   1.907 -34.515  1.00  0.00           C  
ATOM    156  HB1 ALA    11      20.901   1.344 -35.445  1.00  0.00           H  
ATOM    157  HB2 ALA    11      20.912   2.962 -34.780  1.00  0.00           H  
ATOM    158  HB3 ALA    11      21.940   1.738 -34.027  1.00  0.00           H  
ATOM    159  C   ALA    11      19.955   0.093 -33.119  1.00  0.00           C  
ATOM    160  O   ALA    11      20.189  -0.171 -31.903  1.00  0.00           O  
ATOM    161  N   GLY    12      19.869  -0.863 -34.028  1.00  0.00           N  
ATOM    162  H   GLY    12      19.807  -0.488 -34.964  1.00  0.00           H  
ATOM    163  CA  GLY    12      20.038  -2.328 -33.843  1.00  0.00           C  
ATOM    164  HA2 GLY    12      19.245  -2.738 -33.218  1.00  0.00           H  
ATOM    165  HA3 GLY    12      19.830  -2.786 -34.811  1.00  0.00           H  
ATOM    166  C   GLY    12      21.291  -2.876 -33.263  1.00  0.00           C  
ATOM    167  O   GLY    12      21.541  -4.096 -33.389  1.00  0.00           O  
ATOM    168  N   GLU    13      22.066  -2.061 -32.579  1.00  0.00           N  
ATOM    169  H   GLU    13      21.815  -1.089 -32.467  1.00  0.00           H  
ATOM    170  CA  GLU    13      23.385  -2.477 -32.079  1.00  0.00           C  
ATOM    171  HA  GLU    13      23.385  -3.558 -31.943  1.00  0.00           H  
ATOM    172  CB  GLU    13      24.463  -1.973 -33.042  1.00  0.00           C  
ATOM    173  HB2 GLU    13      24.298  -2.532 -33.963  1.00  0.00           H  
ATOM    174  HB3 GLU    13      24.206  -0.945 -33.297  1.00  0.00           H  
ATOM    175  CG  GLU    13      25.953  -1.890 -32.670  1.00  0.00           C  
ATOM    176  HG2 GLU    13      26.583  -2.157 -33.518  1.00  0.00           H  
ATOM    177  HG3 GLU    13      26.187  -0.937 -32.195  1.00  0.00           H  
ATOM    178  CD  GLU    13      26.423  -2.974 -31.724  1.00  0.00           C  
ATOM    179  OE1 GLU    13      26.002  -4.200 -31.764  1.00  0.00           O  
ATOM    180  OE2 GLU    13      27.301  -2.664 -30.880  1.00  0.00           O  
ATOM    181  C   GLU    13      23.698  -1.978 -30.626  1.00  0.00           C  
ATOM    182  O   GLU    13      23.610  -0.807 -30.258  1.00  0.00           O  
ATOM    183  N   ARG    14      24.145  -2.964 -29.850  1.00  0.00           N  
ATOM    184  H   ARG    14      24.132  -3.886 -30.262  1.00  0.00           H  
ATOM    185  CA  ARG    14      24.562  -2.735 -28.444  1.00  0.00           C  
ATOM    186  HA  ARG    14      25.265  -1.906 -28.534  1.00  0.00           H  
ATOM    187  CB  ARG    14      23.422  -2.330 -27.451  1.00  0.00           C  
ATOM    188  HB2 ARG    14      22.741  -1.577 -27.847  1.00  0.00           H  
ATOM    189  HB3 ARG    14      22.799  -3.210 -27.292  1.00  0.00           H  
ATOM    190  CG  ARG    14      23.787  -1.736 -26.120  1.00  0.00           C  
ATOM    191  HG2 ARG    14      22.908  -1.844 -25.484  1.00  0.00           H  
ATOM    192  HG3 ARG    14      24.457  -2.441 -25.628  1.00  0.00           H  
ATOM    193  CD  ARG    14      24.268  -0.240 -26.120  1.00  0.00           C  
ATOM    194  HD2 ARG    14      23.590   0.385 -26.702  1.00  0.00           H  
ATOM    195  HD3 ARG    14      24.222   0.058 -25.073  1.00  0.00           H  
ATOM    196  NE  ARG    14      25.613  -0.214 -26.668  1.00  0.00           N  
ATOM    197  HE  ARG    14      26.184  -0.746 -26.027  1.00  0.00           H  
ATOM    198  CZ  ARG    14      26.189   0.183 -27.798  1.00  0.00           C  
ATOM    199  NH1 ARG    14      25.600   0.750 -28.878  1.00  0.00           N  
ATOM    200 HH11 ARG    14      24.733   0.323 -29.171  1.00  0.00           H  
ATOM    201 HH12 ARG    14      26.299   0.938 -29.582  1.00  0.00           H  
ATOM    202  NH2 ARG    14      27.496   0.064 -27.832  1.00  0.00           N  
ATOM    203 HH21 ARG    14      27.961  -0.255 -26.994  1.00  0.00           H  
ATOM    204 HH22 ARG    14      28.020  -0.071 -28.685  1.00  0.00           H  
ATOM    205  C   ARG    14      25.300  -3.970 -27.950  1.00  0.00           C  
ATOM    206  O   ARG    14      25.161  -4.370 -26.783  1.00  0.00           O  
ATOM    207  N   ARG    15      26.300  -4.462 -28.721  1.00  0.00           N  
ATOM    208  H   ARG    15      26.514  -3.882 -29.519  1.00  0.00           H  
ATOM    209  CA  ARG    15      27.178  -5.629 -28.527  1.00  0.00           C  
ATOM    210  HA  ARG    15      26.768  -6.226 -27.712  1.00  0.00           H  
ATOM    211  CB  ARG    15      27.303  -6.389 -29.844  1.00  0.00           C  
ATOM    212  HB2 ARG    15      27.548  -5.741 -30.685  1.00  0.00           H  
ATOM    213  HB3 ARG    15      28.163  -7.053 -29.754  1.00  0.00           H  
ATOM    214  CG  ARG    15      25.951  -7.074 -30.234  1.00  0.00           C  
ATOM    215  HG2 ARG    15      25.805  -8.054 -29.779  1.00  0.00           H  
ATOM    216  HG3 ARG    15      25.095  -6.435 -30.019  1.00  0.00           H  
ATOM    217  CD  ARG    15      25.910  -7.318 -31.715  1.00  0.00           C  
ATOM    218  HD2 ARG    15      26.351  -6.483 -32.259  1.00  0.00           H  
ATOM    219  HD3 ARG    15      26.525  -8.193 -31.926  1.00  0.00           H  
ATOM    220  NE  ARG    15      24.583  -7.694 -32.220  1.00  0.00           N  
ATOM    221  HE  ARG    15      24.471  -8.698 -32.214  1.00  0.00           H  
ATOM    222  CZ  ARG    15      23.801  -6.907 -32.902  1.00  0.00           C  
ATOM    223  NH1 ARG    15      24.081  -5.673 -33.113  1.00  0.00           N  
ATOM    224 HH11 ARG    15      24.869  -5.203 -32.691  1.00  0.00           H  
ATOM    225 HH12 ARG    15      23.462  -5.036 -33.595  1.00  0.00           H  
ATOM    226  NH2 ARG    15      22.703  -7.267 -33.486  1.00  0.00           N  
ATOM    227 HH21 ARG    15      22.475  -8.244 -33.603  1.00  0.00           H  
ATOM    228 HH22 ARG    15      22.096  -6.578 -33.905  1.00  0.00           H  
ATOM    229  C   ARG    15      28.629  -5.242 -28.236  1.00  0.00           C  
ATOM    230  O   ARG    15      29.334  -5.889 -27.435  1.00  0.00           O  
ATOM    231  N   TYR    16      29.104  -4.159 -28.884  1.00  0.00           N  
ATOM    232  H   TYR    16      28.506  -3.714 -29.565  1.00  0.00           H  
ATOM    233  CA  TYR    16      30.500  -3.769 -28.870  1.00  0.00           C  
ATOM    234  HA  TYR    16      31.005  -4.513 -28.253  1.00  0.00           H  
ATOM    235  CB  TYR    16      30.997  -3.888 -30.336  1.00  0.00           C  
ATOM    236  HB2 TYR    16      30.633  -4.830 -30.745  1.00  0.00           H  
ATOM    237  HB3 TYR    16      30.613  -3.038 -30.900  1.00  0.00           H  
ATOM    238  CG  TYR    16      32.465  -3.934 -30.315  1.00  0.00           C  
ATOM    239  CD1 TYR    16      33.214  -2.826 -30.773  1.00  0.00           C  
ATOM    240  HD1 TYR    16      32.758  -1.885 -31.043  1.00  0.00           H  
ATOM    241  CE1 TYR    16      34.605  -2.958 -30.899  1.00  0.00           C  
ATOM    242  HE1 TYR    16      35.145  -2.152 -31.375  1.00  0.00           H  
ATOM    243  CZ  TYR    16      35.277  -4.139 -30.533  1.00  0.00           C  
ATOM    244  OH  TYR    16      36.652  -4.150 -30.556  1.00  0.00           O  
ATOM    245  HH  TYR    16      36.937  -3.254 -30.749  1.00  0.00           H  
ATOM    246  CE2 TYR    16      34.523  -5.252 -29.990  1.00  0.00           C  
ATOM    247  HE2 TYR    16      35.030  -6.154 -29.679  1.00  0.00           H  
ATOM    248  CD2 TYR    16      33.175  -5.096 -29.880  1.00  0.00           C  
ATOM    249  HD2 TYR    16      32.585  -5.927 -29.521  1.00  0.00           H  
ATOM    250  C   TYR    16      30.727  -2.342 -28.238  1.00  0.00           C  
ATOM    251  O   TYR    16      29.910  -1.492 -28.428  1.00  0.00           O  
ATOM    252  N   GLY    17      31.757  -2.204 -27.406  1.00  0.00           N  
ATOM    253  H   GLY    17      32.509  -2.867 -27.528  1.00  0.00           H  
ATOM    254  CA  GLY    17      32.069  -1.012 -26.638  1.00  0.00           C  
ATOM    255  HA2 GLY    17      33.061  -1.114 -26.197  1.00  0.00           H  
ATOM    256  HA3 GLY    17      32.046  -0.177 -27.337  1.00  0.00           H  
ATOM    257  C   GLY    17      31.124  -0.730 -25.469  1.00  0.00           C  
ATOM    258  O   GLY    17      31.532  -0.057 -24.547  1.00  0.00           O  
ATOM    259  N   THR    18      29.923  -1.245 -25.473  1.00  0.00           N  
ATOM    260  H   THR    18      29.577  -1.702 -26.305  1.00  0.00           H  
ATOM    261  CA  THR    18      29.014  -1.392 -24.366  1.00  0.00           C  
ATOM    262  HA  THR    18      29.505  -1.659 -23.430  1.00  0.00           H  
ATOM    263  CB  THR    18      28.455   0.028 -24.142  1.00  0.00           C  
ATOM    264  HB  THR    18      28.353   0.497 -25.121  1.00  0.00           H  
ATOM    265  CG2 THR    18      27.110   0.189 -23.388  1.00  0.00           C  
ATOM    266 HG21 THR    18      26.958   1.262 -23.276  1.00  0.00           H  
ATOM    267 HG22 THR    18      26.363  -0.288 -24.022  1.00  0.00           H  
ATOM    268 HG23 THR    18      27.093  -0.272 -22.401  1.00  0.00           H  
ATOM    269  OG1 THR    18      29.319   0.923 -23.479  1.00  0.00           O  
ATOM    270  HG1 THR    18      30.216   0.641 -23.673  1.00  0.00           H  
ATOM    271  C   THR    18      27.944  -2.345 -24.702  1.00  0.00           C  
ATOM    272  O   THR    18      27.424  -2.207 -25.826  1.00  0.00           O  
ATOM    273  N   CYS    19      27.752  -3.328 -23.894  1.00  0.00           N  
ATOM    274  H   CYS    19      28.330  -3.410 -23.070  1.00  0.00           H  
ATOM    275  CA  CYS    19      26.898  -4.451 -24.160  1.00  0.00           C  
ATOM    276  HA  CYS    19      26.908  -4.652 -25.232  1.00  0.00           H  
ATOM    277  CB  CYS    19      27.537  -5.761 -23.524  1.00  0.00           C  
ATOM    278  HB2 CYS    19      28.599  -5.545 -23.407  1.00  0.00           H  
ATOM    279  HB3 CYS    19      27.042  -6.094 -22.612  1.00  0.00           H  
ATOM    280  SG  CYS    19      27.520  -7.140 -24.656  1.00  0.00           S  
ATOM    281  HG  CYS    19      28.496  -6.646 -25.422  1.00  0.00           H  
ATOM    282  C   CYS    19      25.424  -4.211 -23.696  1.00  0.00           C  
ATOM    283  O   CYS    19      25.199  -3.131 -23.158  1.00  0.00           O  
ATOM    284  N   PHE    20      24.533  -5.223 -24.038  1.00  0.00           N  
ATOM    285  H   PHE    20      24.962  -6.062 -24.402  1.00  0.00           H  
ATOM    286  CA  PHE    20      23.081  -4.935 -24.134  1.00  0.00           C  
ATOM    287  HA  PHE    20      22.998  -3.898 -24.459  1.00  0.00           H  
ATOM    288  CB  PHE    20      22.443  -5.760 -25.265  1.00  0.00           C  
ATOM    289  HB2 PHE    20      21.405  -5.905 -24.966  1.00  0.00           H  
ATOM    290  HB3 PHE    20      22.557  -5.138 -26.152  1.00  0.00           H  
ATOM    291  CG  PHE    20      22.993  -7.131 -25.554  1.00  0.00           C  
ATOM    292  CD1 PHE    20      23.496  -7.480 -26.782  1.00  0.00           C  
ATOM    293  HD1 PHE    20      23.461  -6.747 -27.574  1.00  0.00           H  
ATOM    294  CE1 PHE    20      23.929  -8.766 -27.091  1.00  0.00           C  
ATOM    295  HE1 PHE    20      24.368  -9.090 -28.023  1.00  0.00           H  
ATOM    296  CZ  PHE    20      23.985  -9.699 -25.973  1.00  0.00           C  
ATOM    297  HZ  PHE    20      24.470 -10.660 -26.060  1.00  0.00           H  
ATOM    298  CE2 PHE    20      23.421  -9.338 -24.723  1.00  0.00           C  
ATOM    299  HE2 PHE    20      23.326 -10.123 -23.988  1.00  0.00           H  
ATOM    300  CD2 PHE    20      22.888  -8.033 -24.485  1.00  0.00           C  
ATOM    301  HD2 PHE    20      22.413  -7.762 -23.554  1.00  0.00           H  
ATOM    302  C   PHE    20      22.351  -5.055 -22.827  1.00  0.00           C  
ATOM    303  O   PHE    20      21.207  -4.532 -22.727  1.00  0.00           O  
ATOM    304  N   TYR    21      22.864  -5.785 -21.827  1.00  0.00           N  
ATOM    305  H   TYR    21      23.737  -6.259 -22.011  1.00  0.00           H  
ATOM    306  CA  TYR    21      22.415  -5.907 -20.437  1.00  0.00           C  
ATOM    307  HA  TYR    21      21.326  -5.860 -20.416  1.00  0.00           H  
ATOM    308  CB  TYR    21      22.755  -7.243 -19.727  1.00  0.00           C  
ATOM    309  HB2 TYR    21      22.224  -7.399 -18.788  1.00  0.00           H  
ATOM    310  HB3 TYR    21      22.351  -8.045 -20.344  1.00  0.00           H  
ATOM    311  CG  TYR    21      24.265  -7.485 -19.496  1.00  0.00           C  
ATOM    312  CD1 TYR    21      25.203  -7.354 -20.569  1.00  0.00           C  
ATOM    313  HD1 TYR    21      24.907  -7.269 -21.604  1.00  0.00           H  
ATOM    314  CE1 TYR    21      26.550  -7.636 -20.338  1.00  0.00           C  
ATOM    315  HE1 TYR    21      27.206  -7.719 -21.191  1.00  0.00           H  
ATOM    316  CZ  TYR    21      26.988  -7.966 -19.076  1.00  0.00           C  
ATOM    317  OH  TYR    21      28.225  -8.486 -18.882  1.00  0.00           O  
ATOM    318  HH  TYR    21      28.776  -8.260 -19.635  1.00  0.00           H  
ATOM    319  CE2 TYR    21      26.030  -8.192 -18.055  1.00  0.00           C  
ATOM    320  HE2 TYR    21      26.369  -8.611 -17.118  1.00  0.00           H  
ATOM    321  CD2 TYR    21      24.685  -7.874 -18.226  1.00  0.00           C  
ATOM    322  HD2 TYR    21      24.019  -8.075 -17.400  1.00  0.00           H  
ATOM    323  C   TYR    21      23.024  -4.825 -19.610  1.00  0.00           C  
ATOM    324  O   TYR    21      22.267  -4.262 -18.770  1.00  0.00           O  
ATOM    325  N   MET    22      24.352  -4.489 -19.841  1.00  0.00           N  
ATOM    326  H   MET    22      24.879  -4.952 -20.567  1.00  0.00           H  
ATOM    327  CA  MET    22      25.217  -3.601 -19.058  1.00  0.00           C  
ATOM    328  HA  MET    22      24.688  -2.649 -19.027  1.00  0.00           H  
ATOM    329  CB  MET    22      25.453  -4.101 -17.639  1.00  0.00           C  
ATOM    330  HB2 MET    22      24.541  -4.504 -17.199  1.00  0.00           H  
ATOM    331  HB3 MET    22      26.155  -4.926 -17.762  1.00  0.00           H  
ATOM    332  CG  MET    22      25.911  -3.072 -16.542  1.00  0.00           C  
ATOM    333  HG2 MET    22      25.434  -2.118 -16.769  1.00  0.00           H  
ATOM    334  HG3 MET    22      25.610  -3.425 -15.555  1.00  0.00           H  
ATOM    335  SD  MET    22      27.694  -2.810 -16.416  1.00  0.00           S  
ATOM    336  CE  MET    22      27.682  -1.170 -15.742  1.00  0.00           C  
ATOM    337  HE1 MET    22      28.423  -1.054 -14.951  1.00  0.00           H  
ATOM    338  HE2 MET    22      27.940  -0.445 -16.515  1.00  0.00           H  
ATOM    339  HE3 MET    22      26.719  -0.935 -15.290  1.00  0.00           H  
ATOM    340  C   MET    22      26.479  -3.269 -19.873  1.00  0.00           C  
ATOM    341  O   MET    22      26.799  -3.984 -20.776  1.00  0.00           O  
ATOM    342  N   GLY    23      27.215  -2.189 -19.549  1.00  0.00           N  
ATOM    343  H   GLY    23      26.933  -1.588 -18.788  1.00  0.00           H  
ATOM    344  CA  GLY    23      28.516  -1.851 -20.225  1.00  0.00           C  
ATOM    345  HA2 GLY    23      28.356  -1.901 -21.302  1.00  0.00           H  
ATOM    346  HA3 GLY    23      28.888  -0.875 -19.915  1.00  0.00           H  
ATOM    347  C   GLY    23      29.711  -2.914 -20.156  1.00  0.00           C  
ATOM    348  O   GLY    23      30.477  -2.969 -21.125  1.00  0.00           O  
ATOM    349  N   ARG    24      29.657  -3.834 -19.221  1.00  0.00           N  
ATOM    350  H   ARG    24      28.935  -3.690 -18.530  1.00  0.00           H  
ATOM    351  CA  ARG    24      30.524  -4.988 -19.225  1.00  0.00           C  
ATOM    352  HA  ARG    24      31.554  -4.652 -19.108  1.00  0.00           H  
ATOM    353  CB  ARG    24      30.278  -5.795 -17.914  1.00  0.00           C  
ATOM    354  HB2 ARG    24      29.994  -5.168 -17.069  1.00  0.00           H  
ATOM    355  HB3 ARG    24      29.330  -6.278 -18.152  1.00  0.00           H  
ATOM    356  CG  ARG    24      31.394  -6.772 -17.324  1.00  0.00           C  
ATOM    357  HG2 ARG    24      32.047  -6.111 -16.753  1.00  0.00           H  
ATOM    358  HG3 ARG    24      30.906  -7.407 -16.584  1.00  0.00           H  
ATOM    359  CD  ARG    24      32.058  -7.668 -18.274  1.00  0.00           C  
ATOM    360  HD2 ARG    24      32.509  -8.524 -17.771  1.00  0.00           H  
ATOM    361  HD3 ARG    24      31.392  -8.157 -18.985  1.00  0.00           H  
ATOM    362  NE  ARG    24      33.148  -6.966 -19.018  1.00  0.00           N  
ATOM    363  HE  ARG    24      33.094  -6.951 -20.026  1.00  0.00           H  
ATOM    364  CZ  ARG    24      34.229  -6.440 -18.518  1.00  0.00           C  
ATOM    365  NH1 ARG    24      34.459  -6.478 -17.225  1.00  0.00           N  
ATOM    366 HH11 ARG    24      33.895  -7.058 -16.620  1.00  0.00           H  
ATOM    367 HH12 ARG    24      35.190  -5.943 -16.777  1.00  0.00           H  
ATOM    368  NH2 ARG    24      35.126  -5.943 -19.343  1.00  0.00           N  
ATOM    369 HH21 ARG    24      34.916  -5.955 -20.331  1.00  0.00           H  
ATOM    370 HH22 ARG    24      35.989  -5.518 -19.038  1.00  0.00           H  
ATOM    371  C   ARG    24      30.373  -5.888 -20.494  1.00  0.00           C  
ATOM    372  O   ARG    24      29.452  -6.725 -20.594  1.00  0.00           O  
ATOM    373  N   VAL    25      31.229  -5.803 -21.521  1.00  0.00           N  
ATOM    374  H   VAL    25      31.945  -5.091 -21.493  1.00  0.00           H  
ATOM    375  CA  VAL    25      31.207  -6.701 -22.733  1.00  0.00           C  
ATOM    376  HA  VAL    25      30.211  -7.077 -22.966  1.00  0.00           H  
ATOM    377  CB  VAL    25      31.840  -5.922 -23.934  1.00  0.00           C  
ATOM    378  HB  VAL    25      32.895  -5.738 -23.729  1.00  0.00           H  
ATOM    379  CG1 VAL    25      31.749  -6.882 -25.194  1.00  0.00           C  
ATOM    380 HG11 VAL    25      32.239  -6.432 -26.058  1.00  0.00           H  
ATOM    381 HG12 VAL    25      32.124  -7.887 -25.001  1.00  0.00           H  
ATOM    382 HG13 VAL    25      30.695  -7.008 -25.441  1.00  0.00           H  
ATOM    383  CG2 VAL    25      31.153  -4.565 -24.214  1.00  0.00           C  
ATOM    384 HG21 VAL    25      30.157  -4.714 -24.632  1.00  0.00           H  
ATOM    385 HG22 VAL    25      31.119  -4.049 -23.254  1.00  0.00           H  
ATOM    386 HG23 VAL    25      31.754  -4.027 -24.947  1.00  0.00           H  
ATOM    387  C   VAL    25      32.230  -7.786 -22.420  1.00  0.00           C  
ATOM    388  O   VAL    25      33.270  -7.565 -21.789  1.00  0.00           O  
ATOM    389  N   TRP    26      31.999  -9.058 -22.806  1.00  0.00           N  
ATOM    390  H   TRP    26      31.063  -9.255 -23.131  1.00  0.00           H  
ATOM    391  CA  TRP    26      32.952 -10.180 -22.644  1.00  0.00           C  
ATOM    392  HA  TRP    26      33.551  -9.975 -21.757  1.00  0.00           H  
ATOM    393  CB  TRP    26      32.144 -11.464 -22.517  1.00  0.00           C  
ATOM    394  HB2 TRP    26      31.726 -11.684 -23.500  1.00  0.00           H  
ATOM    395  HB3 TRP    26      32.848 -12.269 -22.305  1.00  0.00           H  
ATOM    396  CG  TRP    26      31.123 -11.411 -21.431  1.00  0.00           C  
ATOM    397  CD1 TRP    26      29.799 -11.334 -21.607  1.00  0.00           C  
ATOM    398  HD1 TRP    26      29.325 -11.310 -22.577  1.00  0.00           H  
ATOM    399  NE1 TRP    26      29.193 -11.076 -20.384  1.00  0.00           N  
ATOM    400  HE1 TRP    26      28.239 -10.762 -20.278  1.00  0.00           H  
ATOM    401  CE2 TRP    26      30.142 -11.081 -19.400  1.00  0.00           C  
ATOM    402  CZ2 TRP    26      30.146 -10.819 -18.004  1.00  0.00           C  
ATOM    403  HZ2 TRP    26      29.235 -10.567 -17.480  1.00  0.00           H  
ATOM    404  CH2 TRP    26      31.301 -10.832 -17.215  1.00  0.00           C  
ATOM    405  HH2 TRP    26      31.236 -10.780 -16.139  1.00  0.00           H  
ATOM    406  CZ3 TRP    26      32.518 -11.208 -17.808  1.00  0.00           C  
ATOM    407  HZ3 TRP    26      33.375 -11.204 -17.151  1.00  0.00           H  
ATOM    408  CE3 TRP    26      32.564 -11.475 -19.190  1.00  0.00           C  
ATOM    409  HE3 TRP    26      33.452 -11.823 -19.698  1.00  0.00           H  
ATOM    410  CD2 TRP    26      31.401 -11.429 -20.018  1.00  0.00           C  
ATOM    411  C   TRP    26      34.122 -10.292 -23.740  1.00  0.00           C  
ATOM    412  O   TRP    26      35.054 -11.078 -23.586  1.00  0.00           O  
ATOM    413  N   ALA    27      34.032  -9.482 -24.773  1.00  0.00           N  
ATOM    414  H   ALA    27      33.329  -8.761 -24.690  1.00  0.00           H  
ATOM    415  CA  ALA    27      34.904  -9.515 -25.898  1.00  0.00           C  
ATOM    416  HA  ALA    27      35.449 -10.447 -25.747  1.00  0.00           H  
ATOM    417  CB  ALA    27      34.137  -9.403 -27.242  1.00  0.00           C  
ATOM    418  HB1 ALA    27      34.848  -9.573 -28.051  1.00  0.00           H  
ATOM    419  HB2 ALA    27      33.460 -10.257 -27.205  1.00  0.00           H  
ATOM    420  HB3 ALA    27      33.625  -8.460 -27.429  1.00  0.00           H  
ATOM    421  C   ALA    27      35.922  -8.419 -25.849  1.00  0.00           C  
ATOM    422  O   ALA    27      36.729  -8.243 -26.738  1.00  0.00           O  
ATOM    423  N   PHE    28      35.899  -7.537 -24.788  1.00  0.00           N  
ATOM    424  H   PHE    28      35.275  -7.830 -24.049  1.00  0.00           H  
ATOM    425  CA  PHE    28      36.598  -6.299 -24.739  1.00  0.00           C  
ATOM    426  HA  PHE    28      37.579  -6.522 -25.159  1.00  0.00           H  
ATOM    427  CB  PHE    28      35.825  -5.279 -25.567  1.00  0.00           C  
ATOM    428  HB2 PHE    28      35.151  -5.809 -26.240  1.00  0.00           H  
ATOM    429  HB3 PHE    28      35.250  -4.593 -24.945  1.00  0.00           H  
ATOM    430  CG  PHE    28      36.606  -4.301 -26.422  1.00  0.00           C  
ATOM    431  CD1 PHE    28      37.873  -4.608 -27.045  1.00  0.00           C  
ATOM    432  HD1 PHE    28      38.383  -5.552 -26.919  1.00  0.00           H  
ATOM    433  CE1 PHE    28      38.523  -3.679 -27.917  1.00  0.00           C  
ATOM    434  HE1 PHE    28      39.497  -3.893 -28.331  1.00  0.00           H  
ATOM    435  CZ  PHE    28      37.903  -2.469 -28.150  1.00  0.00           C  
ATOM    436  HZ  PHE    28      38.279  -1.679 -28.783  1.00  0.00           H  
ATOM    437  CE2 PHE    28      36.672  -2.129 -27.578  1.00  0.00           C  
ATOM    438  HE2 PHE    28      36.333  -1.105 -27.650  1.00  0.00           H  
ATOM    439  CD2 PHE    28      36.089  -3.014 -26.646  1.00  0.00           C  
ATOM    440  HD2 PHE    28      35.126  -2.734 -26.245  1.00  0.00           H  
ATOM    441  C   PHE    28      36.857  -5.739 -23.279  1.00  0.00           C  
ATOM    442  O   PHE    28      36.154  -6.257 -22.356  1.00  0.00           O  
ATOM    443  N   CYS    29      37.673  -4.749 -22.952  1.00  0.00           N  
ATOM    444  H   CYS    29      38.107  -4.275 -23.731  1.00  0.00           H  
ATOM    445  CA  CYS    29      38.029  -4.286 -21.569  1.00  0.00           C  
ATOM    446  HA  CYS    29      38.136  -5.238 -21.048  1.00  0.00           H  
ATOM    447  CB  CYS    29      39.248  -3.390 -21.697  1.00  0.00           C  
ATOM    448  HB2 CYS    29      39.470  -2.893 -20.753  1.00  0.00           H  
ATOM    449  HB3 CYS    29      40.145  -3.966 -21.924  1.00  0.00           H  
ATOM    450  SG  CYS    29      38.795  -2.160 -22.995  1.00  0.00           S  
ATOM    451  HG  CYS    29      40.000  -1.879 -23.499  1.00  0.00           H  
ATOM    452  C   CYS    29      36.870  -3.599 -20.777  1.00  0.00           C  
ATOM    453  O   CYS    29      36.851  -3.674 -19.558  1.00  0.00           O  
ATOM    454  N   CYS    30      35.987  -2.960 -21.475  1.00  0.00           N  
ATOM    455  H   CYS    30      36.115  -2.887 -22.474  1.00  0.00           H  
ATOM    456  CA  CYS    30      34.849  -2.235 -20.850  1.00  0.00           C  
ATOM    457  HA  CYS    30      35.175  -1.882 -19.871  1.00  0.00           H  
ATOM    458  CB  CYS    30      34.470  -1.055 -21.784  1.00  0.00           C  
ATOM    459  HB2 CYS    30      33.762  -0.384 -21.298  1.00  0.00           H  
ATOM    460  HB3 CYS    30      35.390  -0.503 -21.976  1.00  0.00           H  
ATOM    461  SG  CYS    30      33.892  -1.683 -23.354  1.00  0.00           S  
ATOM    462  HG  CYS    30      33.710  -0.516 -23.978  1.00  0.00           H  
ATOM    463  C   CYS    30      33.615  -3.126 -20.576  1.00  0.00           C  
ATOM    464  O   CYS    30      33.480  -4.276 -21.036  1.00  0.00           O  
TER   
END   
