# Supplementary material for: Prediction of Anticancer Peptides with High Efficacy and Low Toxicity by Hybrid Model Based on 3D Structure of Peptides
Source: Int J Mol Sci. 2021 May 26;22(11):5630. doi: 10.3390/ijms22115630 (PMC8198792; doi:10.3390/ijms22115630)
Supplement: Supplementary file 1 [file ijms-22-05630-s001.zip › Supplement2(Datasets)/ACPs(PDB)/D1/PDB(Negative)/(209)NL_satpdb12613.pdb]

ATOM      1  N   ARG     1       9.658 -23.725  -6.331  1.00  0.00           N  
ATOM      2  H   ARG     1       9.449 -22.797  -5.991  1.00  0.00           H  
ATOM      3  CA  ARG     1       9.505 -24.004  -7.742  1.00  0.00           C  
ATOM      4  HA  ARG     1       9.821 -25.046  -7.802  1.00  0.00           H  
ATOM      5  CB  ARG     1       8.007 -23.926  -8.303  1.00  0.00           C  
ATOM      6  HB2 ARG     1       7.851 -24.481  -9.228  1.00  0.00           H  
ATOM      7  HB3 ARG     1       7.395 -24.487  -7.597  1.00  0.00           H  
ATOM      8  CG  ARG     1       7.316 -22.563  -8.556  1.00  0.00           C  
ATOM      9  HG2 ARG     1       6.256 -22.752  -8.387  1.00  0.00           H  
ATOM     10  HG3 ARG     1       7.790 -21.925  -7.810  1.00  0.00           H  
ATOM     11  CD  ARG     1       7.517 -22.097  -9.990  1.00  0.00           C  
ATOM     12  HD2 ARG     1       8.518 -22.368 -10.328  1.00  0.00           H  
ATOM     13  HD3 ARG     1       6.870 -22.811 -10.499  1.00  0.00           H  
ATOM     14  NE  ARG     1       7.181 -20.708 -10.309  1.00  0.00           N  
ATOM     15  HE  ARG     1       6.378 -20.582 -10.909  1.00  0.00           H  
ATOM     16  CZ  ARG     1       7.995 -19.706 -10.299  1.00  0.00           C  
ATOM     17  NH1 ARG     1       9.177 -19.757  -9.812  1.00  0.00           N  
ATOM     18 HH11 ARG     1       9.331 -20.529  -9.179  1.00  0.00           H  
ATOM     19 HH12 ARG     1       9.795 -18.959  -9.837  1.00  0.00           H  
ATOM     20  NH2 ARG     1       7.621 -18.592 -10.890  1.00  0.00           N  
ATOM     21 HH21 ARG     1       6.702 -18.568 -11.308  1.00  0.00           H  
ATOM     22 HH22 ARG     1       8.162 -17.739 -10.891  1.00  0.00           H  
ATOM     23  C   ARG     1      10.461 -23.107  -8.538  1.00  0.00           C  
ATOM     24  O   ARG     1      10.306 -21.860  -8.394  1.00  0.00           O  
ATOM     25  N   PRO     2      11.408 -23.590  -9.346  1.00  0.00           N  
ATOM     26  CD  PRO     2      11.854 -24.988  -9.519  1.00  0.00           C  
ATOM     27  HD2 PRO     2      11.181 -25.421 -10.259  1.00  0.00           H  
ATOM     28  HD3 PRO     2      11.820 -25.470  -8.542  1.00  0.00           H  
ATOM     29  CG  PRO     2      13.299 -24.858 -10.114  1.00  0.00           C  
ATOM     30  HG2 PRO     2      13.489 -25.663 -10.824  1.00  0.00           H  
ATOM     31  HG3 PRO     2      14.075 -24.863  -9.348  1.00  0.00           H  
ATOM     32  CB  PRO     2      13.279 -23.499 -10.889  1.00  0.00           C  
ATOM     33  HB2 PRO     2      12.890 -23.756 -11.874  1.00  0.00           H  
ATOM     34  HB3 PRO     2      14.293 -23.100 -10.916  1.00  0.00           H  
ATOM     35  CA  PRO     2      12.217 -22.661 -10.192  1.00  0.00           C  
ATOM     36  HA  PRO     2      12.793 -21.948  -9.602  1.00  0.00           H  
ATOM     37  C   PRO     2      11.374 -21.933 -11.290  1.00  0.00           C  
ATOM     38  O   PRO     2      10.291 -22.368 -11.717  1.00  0.00           O  
ATOM     39  N   TRP     3      11.998 -20.816 -11.715  1.00  0.00           N  
ATOM     40  H   TRP     3      12.905 -20.622 -11.315  1.00  0.00           H  
ATOM     41  CA  TRP     3      11.558 -19.725 -12.624  1.00  0.00           C  
ATOM     42  HA  TRP     3      12.362 -19.641 -13.356  1.00  0.00           H  
ATOM     43  CB  TRP     3      10.262 -20.042 -13.384  1.00  0.00           C  
ATOM     44  HB2 TRP     3      10.363 -21.046 -13.797  1.00  0.00           H  
ATOM     45  HB3 TRP     3       9.473 -20.087 -12.633  1.00  0.00           H  
ATOM     46  CG  TRP     3       9.831 -19.251 -14.613  1.00  0.00           C  
ATOM     47  CD1 TRP     3       8.887 -18.223 -14.637  1.00  0.00           C  
ATOM     48  HD1 TRP     3       8.354 -17.915 -13.750  1.00  0.00           H  
ATOM     49  NE1 TRP     3       8.500 -17.920 -15.958  1.00  0.00           N  
ATOM     50  HE1 TRP     3       7.637 -17.447 -16.185  1.00  0.00           H  
ATOM     51  CE2 TRP     3       9.286 -18.705 -16.851  1.00  0.00           C  
ATOM     52  CZ2 TRP     3       9.224 -18.949 -18.198  1.00  0.00           C  
ATOM     53  HZ2 TRP     3       8.515 -18.486 -18.869  1.00  0.00           H  
ATOM     54  CH2 TRP     3      10.150 -19.831 -18.755  1.00  0.00           C  
ATOM     55  HH2 TRP     3      10.117 -20.083 -19.804  1.00  0.00           H  
ATOM     56  CZ3 TRP     3      11.264 -20.427 -18.029  1.00  0.00           C  
ATOM     57  HZ3 TRP     3      11.998 -21.048 -18.521  1.00  0.00           H  
ATOM     58  CE3 TRP     3      11.315 -20.153 -16.664  1.00  0.00           C  
ATOM     59  HE3 TRP     3      12.076 -20.599 -16.041  1.00  0.00           H  
ATOM     60  CD2 TRP     3      10.286 -19.351 -16.064  1.00  0.00           C  
ATOM     61  C   TRP     3      11.525 -18.307 -11.938  1.00  0.00           C  
ATOM     62  O   TRP     3      11.658 -18.110 -10.714  1.00  0.00           O  
ATOM     63  N   ALA     4      11.419 -17.270 -12.753  1.00  0.00           N  
ATOM     64  H   ALA     4      11.185 -17.429 -13.722  1.00  0.00           H  
ATOM     65  CA  ALA     4      11.269 -15.840 -12.348  1.00  0.00           C  
ATOM     66  HA  ALA     4      12.066 -15.561 -11.659  1.00  0.00           H  
ATOM     67  CB  ALA     4      11.280 -14.850 -13.567  1.00  0.00           C  
ATOM     68  HB1 ALA     4      10.405 -15.102 -14.167  1.00  0.00           H  
ATOM     69  HB2 ALA     4      11.252 -13.788 -13.322  1.00  0.00           H  
ATOM     70  HB3 ALA     4      12.197 -15.056 -14.119  1.00  0.00           H  
ATOM     71  C   ALA     4       9.988 -15.548 -11.512  1.00  0.00           C  
ATOM     72  O   ALA     4       9.051 -16.331 -11.465  1.00  0.00           O  
ATOM     73  N   GLY     5       9.980 -14.311 -11.007  1.00  0.00           N  
ATOM     74  H   GLY     5      10.797 -13.717 -11.011  1.00  0.00           H  
ATOM     75  CA  GLY     5       8.693 -13.790 -10.443  1.00  0.00           C  
ATOM     76  HA2 GLY     5       8.245 -14.591  -9.856  1.00  0.00           H  
ATOM     77  HA3 GLY     5       8.878 -12.936  -9.792  1.00  0.00           H  
ATOM     78  C   GLY     5       7.731 -13.368 -11.541  1.00  0.00           C  
ATOM     79  O   GLY     5       7.871 -12.324 -12.164  1.00  0.00           O  
ATOM     80  N   ASN     6       6.764 -14.267 -11.750  1.00  0.00           N  
ATOM     81  H   ASN     6       6.663 -15.058 -11.130  1.00  0.00           H  
ATOM     82  CA  ASN     6       6.005 -14.387 -13.014  1.00  0.00           C  
ATOM     83  HA  ASN     6       5.396 -13.492 -13.141  1.00  0.00           H  
ATOM     84  CB  ASN     6       6.984 -14.473 -14.280  1.00  0.00           C  
ATOM     85  HB2 ASN     6       7.511 -13.539 -14.473  1.00  0.00           H  
ATOM     86  HB3 ASN     6       7.748 -15.216 -14.053  1.00  0.00           H  
ATOM     87  CG  ASN     6       6.264 -14.942 -15.516  1.00  0.00           C  
ATOM     88  OD1 ASN     6       6.072 -16.126 -15.624  1.00  0.00           O  
ATOM     89  ND2 ASN     6       5.642 -14.099 -16.375  1.00  0.00           N  
ATOM     90 HD21 ASN     6       5.177 -14.581 -17.130  1.00  0.00           H  
ATOM     91 HD22 ASN     6       5.697 -13.091 -16.351  1.00  0.00           H  
ATOM     92  C   ASN     6       5.083 -15.585 -12.921  1.00  0.00           C  
ATOM     93  O   ASN     6       5.370 -16.556 -12.203  1.00  0.00           O  
ATOM     94  N   GLY     7       3.929 -15.578 -13.617  1.00  0.00           N  
ATOM     95  H   GLY     7       3.764 -14.807 -14.248  1.00  0.00           H  
ATOM     96  CA  GLY     7       2.998 -16.696 -13.485  1.00  0.00           C  
ATOM     97  HA2 GLY     7       2.905 -17.097 -12.476  1.00  0.00           H  
ATOM     98  HA3 GLY     7       1.976 -16.481 -13.797  1.00  0.00           H  
ATOM     99  C   GLY     7       3.389 -17.821 -14.461  1.00  0.00           C  
ATOM    100  O   GLY     7       2.791 -18.030 -15.485  1.00  0.00           O  
ATOM    101  N   SER     8       4.378 -18.627 -14.111  1.00  0.00           N  
ATOM    102  H   SER     8       4.878 -18.346 -13.279  1.00  0.00           H  
ATOM    103  CA  SER     8       4.648 -19.951 -14.765  1.00  0.00           C  
ATOM    104  HA  SER     8       3.736 -20.548 -14.785  1.00  0.00           H  
ATOM    105  CB  SER     8       5.275 -19.712 -16.235  1.00  0.00           C  
ATOM    106  HB2 SER     8       4.809 -18.798 -16.604  1.00  0.00           H  
ATOM    107  HB3 SER     8       6.336 -19.464 -16.207  1.00  0.00           H  
ATOM    108  OG  SER     8       5.107 -20.851 -17.065  1.00  0.00           O  
ATOM    109  HG  SER     8       4.494 -20.739 -17.796  1.00  0.00           H  
ATOM    110  C   SER     8       5.581 -20.721 -13.843  1.00  0.00           C  
ATOM    111  O   SER     8       5.674 -20.429 -12.651  1.00  0.00           O  
ATOM    112  N   VAL     9       6.053 -21.861 -14.377  1.00  0.00           N  
ATOM    113  H   VAL     9       5.815 -21.946 -15.355  1.00  0.00           H  
ATOM    114  CA  VAL     9       7.049 -22.757 -13.805  1.00  0.00           C  
ATOM    115  HA  VAL     9       7.629 -22.221 -13.055  1.00  0.00           H  
ATOM    116  CB  VAL     9       6.411 -24.015 -13.169  1.00  0.00           C  
ATOM    117  HB  VAL     9       5.624 -23.705 -12.482  1.00  0.00           H  
ATOM    118  CG1 VAL     9       5.656 -24.921 -14.193  1.00  0.00           C  
ATOM    119 HG11 VAL     9       4.916 -24.355 -14.760  1.00  0.00           H  
ATOM    120 HG12 VAL     9       6.327 -25.152 -15.021  1.00  0.00           H  
ATOM    121 HG13 VAL     9       5.232 -25.788 -13.687  1.00  0.00           H  
ATOM    122  CG2 VAL     9       7.379 -24.816 -12.328  1.00  0.00           C  
ATOM    123 HG21 VAL     9       6.922 -25.629 -11.763  1.00  0.00           H  
ATOM    124 HG22 VAL     9       8.073 -25.298 -13.016  1.00  0.00           H  
ATOM    125 HG23 VAL     9       8.053 -24.280 -11.660  1.00  0.00           H  
ATOM    126  C   VAL     9       8.093 -23.165 -14.863  1.00  0.00           C  
ATOM    127  O   VAL     9       7.766 -23.189 -16.066  1.00  0.00           O  
ATOM    128  N   HIE    10       9.252 -23.605 -14.382  1.00  0.00           N  
ATOM    129  H   HIE    10       9.478 -23.364 -13.427  1.00  0.00           H  
ATOM    130  CA  HIE    10      10.419 -23.938 -15.308  1.00  0.00           C  
ATOM    131  HA  HIE    10      10.596 -23.102 -15.984  1.00  0.00           H  
ATOM    132  CB  HIE    10      11.730 -23.909 -14.427  1.00  0.00           C  
ATOM    133  HB2 HIE    10      11.781 -22.867 -14.112  1.00  0.00           H  
ATOM    134  HB3 HIE    10      11.671 -24.572 -13.563  1.00  0.00           H  
ATOM    135  CG  HIE    10      12.989 -24.218 -15.126  1.00  0.00           C  
ATOM    136  ND1 HIE    10      13.354 -23.688 -16.344  1.00  0.00           N  
ATOM    137  CE1 HIE    10      14.603 -24.160 -16.463  1.00  0.00           C  
ATOM    138  HE1 HIE    10      15.286 -23.781 -17.209  1.00  0.00           H  
ATOM    139  NE2 HIE    10      14.990 -24.997 -15.491  1.00  0.00           N  
ATOM    140  HE2 HIE    10      15.916 -25.348 -15.292  1.00  0.00           H  
ATOM    141  CD2 HIE    10      14.001 -24.998 -14.624  1.00  0.00           C  
ATOM    142  HD2 HIE    10      13.976 -25.488 -13.662  1.00  0.00           H  
ATOM    143  C   HIE    10      10.182 -25.266 -16.071  1.00  0.00           C  
ATOM    144  O   HIE    10       9.260 -26.021 -15.824  1.00  0.00           O  
ATOM    145  N   ARG    11      10.976 -25.507 -17.156  1.00  0.00           N  
ATOM    146  H   ARG    11      11.877 -25.064 -17.267  1.00  0.00           H  
ATOM    147  CA  ARG    11      10.710 -26.686 -18.041  1.00  0.00           C  
ATOM    148  HA  ARG    11       9.655 -26.913 -18.192  1.00  0.00           H  
ATOM    149  CB  ARG    11      11.373 -26.347 -19.441  1.00  0.00           C  
ATOM    150  HB2 ARG    11      12.414 -26.097 -19.235  1.00  0.00           H  
ATOM    151  HB3 ARG    11      11.303 -27.253 -20.043  1.00  0.00           H  
ATOM    152  CG  ARG    11      10.660 -25.155 -20.148  1.00  0.00           C  
ATOM    153  HG2 ARG    11      10.709 -24.257 -19.533  1.00  0.00           H  
ATOM    154  HG3 ARG    11      11.278 -24.843 -20.990  1.00  0.00           H  
ATOM    155  CD  ARG    11       9.240 -25.378 -20.723  1.00  0.00           C  
ATOM    156  HD2 ARG    11       8.970 -24.428 -21.183  1.00  0.00           H  
ATOM    157  HD3 ARG    11       9.301 -26.253 -21.370  1.00  0.00           H  
ATOM    158  NE  ARG    11       8.220 -25.691 -19.714  1.00  0.00           N  
ATOM    159  HE  ARG    11       7.950 -26.661 -19.640  1.00  0.00           H  
ATOM    160  CZ  ARG    11       7.509 -24.820 -18.966  1.00  0.00           C  
ATOM    161  NH1 ARG    11       7.539 -23.537 -19.142  1.00  0.00           N  
ATOM    162 HH11 ARG    11       8.232 -23.329 -19.847  1.00  0.00           H  
ATOM    163 HH12 ARG    11       7.011 -22.891 -18.573  1.00  0.00           H  
ATOM    164  NH2 ARG    11       6.737 -25.280 -17.967  1.00  0.00           N  
ATOM    165 HH21 ARG    11       6.797 -26.286 -17.901  1.00  0.00           H  
ATOM    166 HH22 ARG    11       6.276 -24.722 -17.263  1.00  0.00           H  
ATOM    167  C   ARG    11      11.230 -27.969 -17.374  1.00  0.00           C  
ATOM    168  O   ARG    11      11.519 -28.872 -18.032  1.00  0.00           O  
ATOM    169  N   TYR    12      11.249 -28.109 -16.057  1.00  0.00           N  
ATOM    170  H   TYR    12      11.103 -27.303 -15.466  1.00  0.00           H  
ATOM    171  CA  TYR    12      11.235 -29.480 -15.445  1.00  0.00           C  
ATOM    172  HA  TYR    12      12.199 -29.984 -15.514  1.00  0.00           H  
ATOM    173  CB  TYR    12      11.023 -29.145 -13.977  1.00  0.00           C  
ATOM    174  HB2 TYR    12      11.706 -28.352 -13.672  1.00  0.00           H  
ATOM    175  HB3 TYR    12      10.030 -28.732 -13.805  1.00  0.00           H  
ATOM    176  CG  TYR    12      11.294 -30.274 -13.116  1.00  0.00           C  
ATOM    177  CD1 TYR    12      10.268 -31.071 -12.501  1.00  0.00           C  
ATOM    178  HD1 TYR    12       9.225 -30.874 -12.701  1.00  0.00           H  
ATOM    179  CE1 TYR    12      10.583 -32.090 -11.577  1.00  0.00           C  
ATOM    180  HE1 TYR    12       9.785 -32.675 -11.145  1.00  0.00           H  
ATOM    181  CZ  TYR    12      11.917 -32.238 -11.134  1.00  0.00           C  
ATOM    182  OH  TYR    12      12.266 -33.218 -10.272  1.00  0.00           O  
ATOM    183  HH  TYR    12      11.561 -33.702  -9.836  1.00  0.00           H  
ATOM    184  CE2 TYR    12      13.007 -31.463 -11.754  1.00  0.00           C  
ATOM    185  HE2 TYR    12      14.005 -31.579 -11.358  1.00  0.00           H  
ATOM    186  CD2 TYR    12      12.643 -30.547 -12.772  1.00  0.00           C  
ATOM    187  HD2 TYR    12      13.503 -30.024 -13.164  1.00  0.00           H  
ATOM    188  C   TYR    12      10.066 -30.464 -15.977  1.00  0.00           C  
ATOM    189  O   TYR    12      10.252 -31.667 -16.035  1.00  0.00           O  
ATOM    190  N   THR    13       8.993 -29.842 -16.432  1.00  0.00           N  
ATOM    191  H   THR    13       9.080 -28.836 -16.400  1.00  0.00           H  
ATOM    192  CA  THR    13       7.789 -30.402 -17.154  1.00  0.00           C  
ATOM    193  HA  THR    13       7.354 -31.175 -16.520  1.00  0.00           H  
ATOM    194  CB  THR    13       6.680 -29.310 -17.313  1.00  0.00           C  
ATOM    195  HB  THR    13       5.925 -29.676 -18.010  1.00  0.00           H  
ATOM    196  CG2 THR    13       6.048 -28.828 -15.998  1.00  0.00           C  
ATOM    197 HG21 THR    13       6.762 -28.231 -15.430  1.00  0.00           H  
ATOM    198 HG22 THR    13       5.182 -28.182 -16.144  1.00  0.00           H  
ATOM    199 HG23 THR    13       5.659 -29.660 -15.412  1.00  0.00           H  
ATOM    200  OG1 THR    13       7.318 -28.188 -17.955  1.00  0.00           O  
ATOM    201  HG1 THR    13       7.855 -28.697 -18.566  1.00  0.00           H  
ATOM    202  C   THR    13       8.251 -30.946 -18.518  1.00  0.00           C  
ATOM    203  O   THR    13       8.283 -30.207 -19.474  1.00  0.00           O  
ATOM    204  N   VAL    14       8.481 -32.330 -18.473  1.00  0.00           N  
ATOM    205  H   VAL    14       8.284 -32.779 -17.590  1.00  0.00           H  
ATOM    206  CA  VAL    14       8.994 -33.100 -19.552  1.00  0.00           C  
ATOM    207  HA  VAL    14       8.340 -32.962 -20.413  1.00  0.00           H  
ATOM    208  CB  VAL    14      10.410 -32.636 -19.938  1.00  0.00           C  
ATOM    209  HB  VAL    14      10.488 -31.552 -19.851  1.00  0.00           H  
ATOM    210  CG1 VAL    14      11.701 -33.036 -19.096  1.00  0.00           C  
ATOM    211 HG11 VAL    14      11.598 -32.670 -18.075  1.00  0.00           H  
ATOM    212 HG12 VAL    14      11.825 -34.119 -19.099  1.00  0.00           H  
ATOM    213 HG13 VAL    14      12.639 -32.640 -19.484  1.00  0.00           H  
ATOM    214  CG2 VAL    14      10.728 -32.959 -21.407  1.00  0.00           C  
ATOM    215 HG21 VAL    14      11.600 -32.388 -21.726  1.00  0.00           H  
ATOM    216 HG22 VAL    14      10.963 -34.004 -21.611  1.00  0.00           H  
ATOM    217 HG23 VAL    14       9.871 -32.594 -21.974  1.00  0.00           H  
ATOM    218  C   VAL    14       9.053 -34.572 -19.163  1.00  0.00           C  
ATOM    219  O   VAL    14       9.315 -34.882 -18.014  1.00  0.00           O  
ATOM    220  N   LEU    15       8.796 -35.412 -20.137  1.00  0.00           N  
ATOM    221  H   LEU    15       8.440 -35.045 -21.008  1.00  0.00           H  
ATOM    222  CA  LEU    15       8.817 -36.929 -20.072  1.00  0.00           C  
ATOM    223  HA  LEU    15       8.309 -37.287 -19.177  1.00  0.00           H  
ATOM    224  CB  LEU    15       8.106 -37.552 -21.333  1.00  0.00           C  
ATOM    225  HB2 LEU    15       8.567 -37.336 -22.296  1.00  0.00           H  
ATOM    226  HB3 LEU    15       8.335 -38.613 -21.225  1.00  0.00           H  
ATOM    227  CG  LEU    15       6.578 -37.252 -21.570  1.00  0.00           C  
ATOM    228  HG  LEU    15       5.938 -37.876 -20.946  1.00  0.00           H  
ATOM    229  CD1 LEU    15       6.049 -35.865 -21.297  1.00  0.00           C  
ATOM    230 HD11 LEU    15       6.222 -35.580 -20.259  1.00  0.00           H  
ATOM    231 HD12 LEU    15       6.576 -35.161 -21.940  1.00  0.00           H  
ATOM    232 HD13 LEU    15       4.987 -35.895 -21.541  1.00  0.00           H  
ATOM    233  CD2 LEU    15       6.118 -37.702 -22.975  1.00  0.00           C  
ATOM    234 HD21 LEU    15       6.356 -36.945 -23.722  1.00  0.00           H  
ATOM    235 HD22 LEU    15       6.518 -38.663 -23.301  1.00  0.00           H  
ATOM    236 HD23 LEU    15       5.034 -37.771 -22.893  1.00  0.00           H  
ATOM    237  C   LEU    15      10.331 -37.427 -19.978  1.00  0.00           C  
ATOM    238  O   LEU    15      10.633 -38.562 -19.765  1.00  0.00           O  
ATOM    239  N   SER    16      11.321 -36.547 -20.233  1.00  0.00           N  
ATOM    240  H   SER    16      11.128 -35.582 -20.459  1.00  0.00           H  
ATOM    241  CA  SER    16      12.704 -37.049 -20.333  1.00  0.00           C  
ATOM    242  HA  SER    16      12.789 -37.988 -20.879  1.00  0.00           H  
ATOM    243  CB  SER    16      13.515 -35.964 -21.062  1.00  0.00           C  
ATOM    244  HB2 SER    16      13.311 -35.948 -22.133  1.00  0.00           H  
ATOM    245  HB3 SER    16      13.155 -34.995 -20.716  1.00  0.00           H  
ATOM    246  OG  SER    16      14.939 -36.027 -20.831  1.00  0.00           O  
ATOM    247  HG  SER    16      15.219 -35.661 -19.989  1.00  0.00           H  
ATOM    248  C   SER    16      13.373 -37.242 -18.883  1.00  0.00           C  
ATOM    249  O   SER    16      13.180 -36.445 -17.923  1.00  0.00           O  
ATOM    250  N   PRO    17      14.296 -38.233 -18.766  1.00  0.00           N  
ATOM    251  CD  PRO    17      14.258 -39.525 -19.431  1.00  0.00           C  
ATOM    252  HD2 PRO    17      14.674 -39.355 -20.424  1.00  0.00           H  
ATOM    253  HD3 PRO    17      13.269 -39.979 -19.482  1.00  0.00           H  
ATOM    254  CG  PRO    17      15.162 -40.462 -18.643  1.00  0.00           C  
ATOM    255  HG2 PRO    17      14.625 -40.997 -17.860  1.00  0.00           H  
ATOM    256  HG3 PRO    17      15.678 -41.191 -19.269  1.00  0.00           H  
ATOM    257  CB  PRO    17      16.153 -39.475 -18.006  1.00  0.00           C  
ATOM    258  HB2 PRO    17      16.895 -39.168 -18.743  1.00  0.00           H  
ATOM    259  HB3 PRO    17      16.673 -39.842 -17.121  1.00  0.00           H  
ATOM    260  CA  PRO    17      15.225 -38.324 -17.604  1.00  0.00           C  
ATOM    261  HA  PRO    17      14.639 -38.727 -16.777  1.00  0.00           H  
ATOM    262  C   PRO    17      15.967 -37.022 -17.264  1.00  0.00           C  
ATOM    263  O   PRO    17      16.346 -36.339 -18.266  1.00  0.00           O  
ATOM    264  N   ARG    18      16.090 -36.672 -15.987  1.00  0.00           N  
ATOM    265  H   ARG    18      15.586 -37.256 -15.336  1.00  0.00           H  
ATOM    266  CA  ARG    18      16.568 -35.337 -15.543  1.00  0.00           C  
ATOM    267  HA  ARG    18      15.761 -34.669 -15.844  1.00  0.00           H  
ATOM    268  CB  ARG    18      16.693 -35.262 -14.027  1.00  0.00           C  
ATOM    269  HB2 ARG    18      17.524 -35.924 -13.781  1.00  0.00           H  
ATOM    270  HB3 ARG    18      16.990 -34.275 -13.672  1.00  0.00           H  
ATOM    271  CG  ARG    18      15.405 -35.650 -13.286  1.00  0.00           C  
ATOM    272  HG2 ARG    18      15.288 -36.709 -13.519  1.00  0.00           H  
ATOM    273  HG3 ARG    18      15.672 -35.510 -12.239  1.00  0.00           H  
ATOM    274  CD  ARG    18      14.234 -34.683 -13.456  1.00  0.00           C  
ATOM    275  HD2 ARG    18      13.629 -34.690 -12.549  1.00  0.00           H  
ATOM    276  HD3 ARG    18      14.541 -33.666 -13.699  1.00  0.00           H  
ATOM    277  NE  ARG    18      13.377 -35.040 -14.512  1.00  0.00           N  
ATOM    278  HE  ARG    18      13.680 -35.812 -15.089  1.00  0.00           H  
ATOM    279  CZ  ARG    18      12.305 -34.371 -14.993  1.00  0.00           C  
ATOM    280  NH1 ARG    18      11.793 -33.405 -14.350  1.00  0.00           N  
ATOM    281 HH11 ARG    18      12.206 -33.164 -13.461  1.00  0.00           H  
ATOM    282 HH12 ARG    18      11.246 -32.696 -14.818  1.00  0.00           H  
ATOM    283  NH2 ARG    18      11.831 -34.641 -16.216  1.00  0.00           N  
ATOM    284 HH21 ARG    18      12.138 -35.383 -16.828  1.00  0.00           H  
ATOM    285 HH22 ARG    18      10.979 -34.131 -16.400  1.00  0.00           H  
ATOM    286  C   ARG    18      17.932 -34.982 -16.084  1.00  0.00           C  
ATOM    287  O   ARG    18      18.140 -33.824 -16.403  1.00  0.00           O  
ATOM    288  N   LEU    19      18.900 -35.932 -16.167  1.00  0.00           N  
ATOM    289  H   LEU    19      18.637 -36.883 -15.950  1.00  0.00           H  
ATOM    290  CA  LEU    19      20.280 -35.681 -16.688  1.00  0.00           C  
ATOM    291  HA  LEU    19      20.830 -35.063 -15.979  1.00  0.00           H  
ATOM    292  CB  LEU    19      20.950 -36.987 -16.901  1.00  0.00           C  
ATOM    293  HB2 LEU    19      20.746 -37.561 -15.998  1.00  0.00           H  
ATOM    294  HB3 LEU    19      20.386 -37.496 -17.683  1.00  0.00           H  
ATOM    295  CG  LEU    19      22.436 -36.905 -17.315  1.00  0.00           C  
ATOM    296  HG  LEU    19      22.637 -36.185 -18.108  1.00  0.00           H  
ATOM    297  CD1 LEU    19      23.376 -36.551 -16.152  1.00  0.00           C  
ATOM    298 HD11 LEU    19      24.407 -36.592 -16.503  1.00  0.00           H  
ATOM    299 HD12 LEU    19      23.075 -35.600 -15.714  1.00  0.00           H  
ATOM    300 HD13 LEU    19      23.377 -37.370 -15.433  1.00  0.00           H  
ATOM    301  CD2 LEU    19      22.810 -38.314 -17.797  1.00  0.00           C  
ATOM    302 HD21 LEU    19      23.868 -38.546 -17.918  1.00  0.00           H  
ATOM    303 HD22 LEU    19      22.465 -39.109 -17.135  1.00  0.00           H  
ATOM    304 HD23 LEU    19      22.363 -38.407 -18.786  1.00  0.00           H  
ATOM    305  C   LEU    19      20.257 -34.953 -17.965  1.00  0.00           C  
ATOM    306  O   LEU    19      21.168 -34.188 -18.159  1.00  0.00           O  
ATOM    307  N   LYS    20      19.326 -34.982 -18.896  1.00  0.00           N  
ATOM    308  H   LYS    20      18.597 -35.680 -18.863  1.00  0.00           H  
ATOM    309  CA  LYS    20      19.243 -34.078 -20.052  1.00  0.00           C  
ATOM    310  HA  LYS    20      20.274 -34.144 -20.398  1.00  0.00           H  
ATOM    311  CB  LYS    20      18.393 -34.770 -21.079  1.00  0.00           C  
ATOM    312  HB2 LYS    20      18.840 -35.743 -21.279  1.00  0.00           H  
ATOM    313  HB3 LYS    20      17.346 -34.902 -20.807  1.00  0.00           H  
ATOM    314  CG  LYS    20      18.586 -34.057 -22.435  1.00  0.00           C  
ATOM    315  HG2 LYS    20      18.843 -33.002 -22.333  1.00  0.00           H  
ATOM    316  HG3 LYS    20      19.390 -34.598 -22.933  1.00  0.00           H  
ATOM    317  CD  LYS    20      17.409 -34.186 -23.426  1.00  0.00           C  
ATOM    318  HD2 LYS    20      17.829 -33.860 -24.378  1.00  0.00           H  
ATOM    319  HD3 LYS    20      17.242 -35.262 -23.464  1.00  0.00           H  
ATOM    320  CE  LYS    20      16.095 -33.476 -23.237  1.00  0.00           C  
ATOM    321  HE2 LYS    20      15.554 -33.483 -24.183  1.00  0.00           H  
ATOM    322  HE3 LYS    20      15.589 -33.944 -22.393  1.00  0.00           H  
ATOM    323  NZ  LYS    20      16.238 -32.068 -22.829  1.00  0.00           N  
ATOM    324  HZ1 LYS    20      17.029 -32.078 -22.201  1.00  0.00           H  
ATOM    325  HZ2 LYS    20      16.505 -31.391 -23.528  1.00  0.00           H  
ATOM    326  HZ3 LYS    20      15.530 -31.661 -22.235  1.00  0.00           H  
ATOM    327  C   LYS    20      18.786 -32.629 -19.780  1.00  0.00           C  
ATOM    328  O   LYS    20      17.852 -32.144 -20.398  1.00  0.00           O  
ATOM    329  N   THR    21      19.376 -32.014 -18.751  1.00  0.00           N  
ATOM    330  H   THR    21      20.098 -32.557 -18.300  1.00  0.00           H  
ATOM    331  CA  THR    21      19.245 -30.558 -18.372  1.00  0.00           C  
ATOM    332  HA  THR    21      19.771 -30.379 -17.434  1.00  0.00           H  
ATOM    333  CB  THR    21      19.917 -29.608 -19.332  1.00  0.00           C  
ATOM    334  HB  THR    21      19.670 -28.612 -18.965  1.00  0.00           H  
ATOM    335  CG2 THR    21      21.483 -29.683 -19.446  1.00  0.00           C  
ATOM    336 HG21 THR    21      21.872 -30.684 -19.263  1.00  0.00           H  
ATOM    337 HG22 THR    21      21.887 -29.171 -20.319  1.00  0.00           H  
ATOM    338 HG23 THR    21      21.850 -29.143 -18.573  1.00  0.00           H  
ATOM    339  OG1 THR    21      19.301 -29.762 -20.625  1.00  0.00           O  
ATOM    340  HG1 THR    21      18.680 -29.038 -20.729  1.00  0.00           H  
ATOM    341  C   THR    21      17.823 -30.175 -18.035  1.00  0.00           C  
ATOM    342  O   THR    21      17.434 -29.076 -18.286  1.00  0.00           O  
ATOM    343  N   GLN    22      16.976 -31.103 -17.621  1.00  0.00           N  
ATOM    344  H   GLN    22      17.331 -32.049 -17.636  1.00  0.00           H  
ATOM    345  CA  GLN    22      15.640 -30.799 -17.209  1.00  0.00           C  
ATOM    346  HA  GLN    22      15.692 -29.799 -16.780  1.00  0.00           H  
ATOM    347  CB  GLN    22      14.636 -30.867 -18.400  1.00  0.00           C  
ATOM    348  HB2 GLN    22      14.959 -31.694 -19.034  1.00  0.00           H  
ATOM    349  HB3 GLN    22      13.637 -31.037 -17.999  1.00  0.00           H  
ATOM    350  CG  GLN    22      14.548 -29.593 -19.261  1.00  0.00           C  
ATOM    351  HG2 GLN    22      14.013 -28.941 -18.569  1.00  0.00           H  
ATOM    352  HG3 GLN    22      15.470 -29.201 -19.690  1.00  0.00           H  
ATOM    353  CD  GLN    22      13.783 -29.973 -20.567  1.00  0.00           C  
ATOM    354  OE1 GLN    22      14.298 -30.415 -21.589  1.00  0.00           O  
ATOM    355  NE2 GLN    22      12.516 -29.636 -20.655  1.00  0.00           N  
ATOM    356 HE21 GLN    22      12.094 -29.831 -21.552  1.00  0.00           H  
ATOM    357 HE22 GLN    22      12.012 -29.441 -19.802  1.00  0.00           H  
ATOM    358  C   GLN    22      15.271 -31.746 -16.107  1.00  0.00           C  
ATOM    359  O   GLN    22      14.231 -31.591 -15.429  1.00  0.00           O  
TER   
END   
