# Supplementary material for: Prediction of Anticancer Peptides with High Efficacy and Low Toxicity by Hybrid Model Based on 3D Structure of Peptides
Source: Int J Mol Sci. 2021 May 26;22(11):5630. doi: 10.3390/ijms22115630 (PMC8198792; doi:10.3390/ijms22115630)
Supplement: Supplementary file 1 [file ijms-22-05630-s001.zip › Supplement2(Datasets)/ACPs(PDB)/D1/PDB(Negative)/(21)NL_satpdb10259.pdb]

ATOM      1  N   GLY     1      -1.037   2.423  -5.176  1.00  0.00           N  
ATOM      2  H   GLY     1      -2.044   2.352  -5.183  1.00  0.00           H  
ATOM      3  CA  GLY     1      -0.193   2.214  -6.380  1.00  0.00           C  
ATOM      4  HA2 GLY     1      -0.467   1.196  -6.658  1.00  0.00           H  
ATOM      5  HA3 GLY     1      -0.552   2.793  -7.230  1.00  0.00           H  
ATOM      6  C   GLY     1       1.327   2.308  -6.175  1.00  0.00           C  
ATOM      7  O   GLY     1       1.820   3.150  -5.432  1.00  0.00           O  
ATOM      8  N   ILE     2       1.948   1.521  -7.044  1.00  0.00           N  
ATOM      9  H   ILE     2       1.310   0.911  -7.535  1.00  0.00           H  
ATOM     10  CA  ILE     2       3.393   1.432  -7.505  1.00  0.00           C  
ATOM     11  HA  ILE     2       3.479   2.037  -8.408  1.00  0.00           H  
ATOM     12  CB  ILE     2       4.451   2.104  -6.552  1.00  0.00           C  
ATOM     13  HB  ILE     2       4.067   3.073  -6.233  1.00  0.00           H  
ATOM     14  CG2 ILE     2       4.766   1.235  -5.297  1.00  0.00           C  
ATOM     15 HG21 ILE     2       5.383   0.408  -5.648  1.00  0.00           H  
ATOM     16 HG22 ILE     2       5.319   1.859  -4.595  1.00  0.00           H  
ATOM     17 HG23 ILE     2       3.885   0.775  -4.851  1.00  0.00           H  
ATOM     18  CG1 ILE     2       5.832   2.413  -7.209  1.00  0.00           C  
ATOM     19 HG12 ILE     2       6.354   3.093  -6.536  1.00  0.00           H  
ATOM     20 HG13 ILE     2       6.479   1.535  -7.226  1.00  0.00           H  
ATOM     21  CD1 ILE     2       5.785   3.026  -8.554  1.00  0.00           C  
ATOM     22 HD11 ILE     2       6.690   3.586  -8.790  1.00  0.00           H  
ATOM     23 HD12 ILE     2       5.709   2.353  -9.408  1.00  0.00           H  
ATOM     24 HD13 ILE     2       4.954   3.728  -8.484  1.00  0.00           H  
ATOM     25  C   ILE     2       3.641  -0.012  -7.914  1.00  0.00           C  
ATOM     26  O   ILE     2       2.727  -0.775  -7.929  1.00  0.00           O  
ATOM     27  N   LEU     3       4.822  -0.390  -8.446  1.00  0.00           N  
ATOM     28  H   LEU     3       5.498   0.359  -8.499  1.00  0.00           H  
ATOM     29  CA  LEU     3       5.155  -1.754  -8.865  1.00  0.00           C  
ATOM     30  HA  LEU     3       4.360  -2.090  -9.531  1.00  0.00           H  
ATOM     31  CB  LEU     3       6.445  -1.610  -9.711  1.00  0.00           C  
ATOM     32  HB2 LEU     3       6.214  -0.967 -10.560  1.00  0.00           H  
ATOM     33  HB3 LEU     3       7.187  -1.238  -9.005  1.00  0.00           H  
ATOM     34  CG  LEU     3       6.924  -2.961 -10.170  1.00  0.00           C  
ATOM     35  HG  LEU     3       7.068  -3.614  -9.310  1.00  0.00           H  
ATOM     36  CD1 LEU     3       6.033  -3.764 -11.046  1.00  0.00           C  
ATOM     37 HD11 LEU     3       6.636  -4.550 -11.501  1.00  0.00           H  
ATOM     38 HD12 LEU     3       5.217  -4.142 -10.430  1.00  0.00           H  
ATOM     39 HD13 LEU     3       5.578  -3.113 -11.794  1.00  0.00           H  
ATOM     40  CD2 LEU     3       8.335  -2.805 -10.725  1.00  0.00           C  
ATOM     41 HD21 LEU     3       8.974  -2.147 -10.136  1.00  0.00           H  
ATOM     42 HD22 LEU     3       8.723  -3.823 -10.748  1.00  0.00           H  
ATOM     43 HD23 LEU     3       8.236  -2.363 -11.716  1.00  0.00           H  
ATOM     44  C   LEU     3       5.250  -2.733  -7.653  1.00  0.00           C  
ATOM     45  O   LEU     3       4.982  -3.912  -7.817  1.00  0.00           O  
ATOM     46  N   ASN     4       5.604  -2.207  -6.498  1.00  0.00           N  
ATOM     47  H   ASN     4       5.835  -1.225  -6.458  1.00  0.00           H  
ATOM     48  CA  ASN     4       5.616  -2.912  -5.162  1.00  0.00           C  
ATOM     49  HA  ASN     4       6.534  -3.497  -5.105  1.00  0.00           H  
ATOM     50  CB  ASN     4       5.657  -1.877  -4.064  1.00  0.00           C  
ATOM     51  HB2 ASN     4       6.562  -1.329  -4.324  1.00  0.00           H  
ATOM     52  HB3 ASN     4       4.803  -1.205  -4.145  1.00  0.00           H  
ATOM     53  CG  ASN     4       5.677  -2.472  -2.682  1.00  0.00           C  
ATOM     54  OD1 ASN     4       4.648  -2.515  -2.083  1.00  0.00           O  
ATOM     55  ND2 ASN     4       6.753  -3.021  -2.156  1.00  0.00           N  
ATOM     56 HD21 ASN     4       6.651  -3.585  -1.325  1.00  0.00           H  
ATOM     57 HD22 ASN     4       7.693  -2.961  -2.522  1.00  0.00           H  
ATOM     58  C   ASN     4       4.469  -3.865  -4.963  1.00  0.00           C  
ATOM     59  O   ASN     4       3.375  -3.432  -4.869  1.00  0.00           O  
ATOM     60  N   THR     5       4.827  -5.146  -4.857  1.00  0.00           N  
ATOM     61  H   THR     5       5.801  -5.314  -5.062  1.00  0.00           H  
ATOM     62  CA  THR     5       3.868  -6.254  -5.096  1.00  0.00           C  
ATOM     63  HA  THR     5       3.510  -6.097  -6.113  1.00  0.00           H  
ATOM     64  CB  THR     5       4.574  -7.604  -5.065  1.00  0.00           C  
ATOM     65  HB  THR     5       3.930  -8.477  -4.962  1.00  0.00           H  
ATOM     66  CG2 THR     5       5.396  -7.798  -6.346  1.00  0.00           C  
ATOM     67 HG21 THR     5       6.009  -6.941  -6.626  1.00  0.00           H  
ATOM     68 HG22 THR     5       5.927  -8.747  -6.421  1.00  0.00           H  
ATOM     69 HG23 THR     5       4.586  -7.796  -7.076  1.00  0.00           H  
ATOM     70  OG1 THR     5       5.511  -7.748  -3.961  1.00  0.00           O  
ATOM     71  HG1 THR     5       5.981  -8.581  -4.042  1.00  0.00           H  
ATOM     72  C   THR     5       2.618  -6.160  -4.319  1.00  0.00           C  
ATOM     73  O   THR     5       1.603  -5.846  -4.890  1.00  0.00           O  
ATOM     74  N   ILE     6       2.643  -6.267  -3.009  1.00  0.00           N  
ATOM     75  H   ILE     6       3.540  -6.388  -2.561  1.00  0.00           H  
ATOM     76  CA  ILE     6       1.384  -6.185  -2.181  1.00  0.00           C  
ATOM     77  HA  ILE     6       0.687  -6.955  -2.510  1.00  0.00           H  
ATOM     78  CB  ILE     6       1.737  -6.434  -0.683  1.00  0.00           C  
ATOM     79  HB  ILE     6       2.273  -7.374  -0.553  1.00  0.00           H  
ATOM     80  CG2 ILE     6       2.561  -5.222  -0.132  1.00  0.00           C  
ATOM     81 HG21 ILE     6       3.376  -4.875  -0.767  1.00  0.00           H  
ATOM     82 HG22 ILE     6       1.955  -4.341   0.080  1.00  0.00           H  
ATOM     83 HG23 ILE     6       2.944  -5.502   0.849  1.00  0.00           H  
ATOM     84  CG1 ILE     6       0.427  -6.544   0.163  1.00  0.00           C  
ATOM     85 HG12 ILE     6       0.701  -6.322   1.194  1.00  0.00           H  
ATOM     86 HG13 ILE     6      -0.297  -5.772  -0.100  1.00  0.00           H  
ATOM     87  CD1 ILE     6      -0.279  -7.859   0.096  1.00  0.00           C  
ATOM     88 HD11 ILE     6      -1.120  -7.951   0.783  1.00  0.00           H  
ATOM     89 HD12 ILE     6      -0.754  -7.850  -0.885  1.00  0.00           H  
ATOM     90 HD13 ILE     6       0.463  -8.653   0.182  1.00  0.00           H  
ATOM     91  C   ILE     6       0.650  -4.819  -2.381  1.00  0.00           C  
ATOM     92  O   ILE     6      -0.536  -4.819  -2.455  1.00  0.00           O  
ATOM     93  N   LYS     7       1.287  -3.655  -2.552  1.00  0.00           N  
ATOM     94  H   LYS     7       2.290  -3.685  -2.444  1.00  0.00           H  
ATOM     95  CA  LYS     7       0.595  -2.368  -2.716  1.00  0.00           C  
ATOM     96  HA  LYS     7      -0.233  -2.390  -2.007  1.00  0.00           H  
ATOM     97  CB  LYS     7       1.606  -1.251  -2.414  1.00  0.00           C  
ATOM     98  HB2 LYS     7       2.067  -1.584  -1.484  1.00  0.00           H  
ATOM     99  HB3 LYS     7       2.412  -1.200  -3.146  1.00  0.00           H  
ATOM    100  CG  LYS     7       0.905   0.138  -2.196  1.00  0.00           C  
ATOM    101  HG2 LYS     7       0.382   0.492  -3.084  1.00  0.00           H  
ATOM    102  HG3 LYS     7       0.197  -0.075  -1.395  1.00  0.00           H  
ATOM    103  CD  LYS     7       1.831   1.212  -1.637  1.00  0.00           C  
ATOM    104  HD2 LYS     7       2.318   0.870  -0.724  1.00  0.00           H  
ATOM    105  HD3 LYS     7       2.660   1.226  -2.344  1.00  0.00           H  
ATOM    106  CE  LYS     7       1.039   2.549  -1.434  1.00  0.00           C  
ATOM    107  HE2 LYS     7       0.079   2.232  -1.024  1.00  0.00           H  
ATOM    108  HE3 LYS     7       1.481   3.178  -0.661  1.00  0.00           H  
ATOM    109  NZ  LYS     7       0.921   3.273  -2.741  1.00  0.00           N  
ATOM    110  HZ1 LYS     7       0.620   4.231  -2.635  1.00  0.00           H  
ATOM    111  HZ2 LYS     7       1.782   3.328  -3.267  1.00  0.00           H  
ATOM    112  HZ3 LYS     7       0.231   2.823  -3.326  1.00  0.00           H  
ATOM    113  C   LYS     7      -0.078  -2.253  -4.152  1.00  0.00           C  
ATOM    114  O   LYS     7      -1.155  -1.671  -4.292  1.00  0.00           O  
ATOM    115  N   SER     8       0.547  -2.824  -5.143  1.00  0.00           N  
ATOM    116  H   SER     8       1.360  -3.373  -4.903  1.00  0.00           H  
ATOM    117  CA  SER     8       0.086  -3.030  -6.534  1.00  0.00           C  
ATOM    118  HA  SER     8      -0.272  -2.043  -6.827  1.00  0.00           H  
ATOM    119  CB  SER     8       1.201  -3.622  -7.412  1.00  0.00           C  
ATOM    120  HB2 SER     8       2.180  -3.159  -7.294  1.00  0.00           H  
ATOM    121  HB3 SER     8       1.274  -4.685  -7.185  1.00  0.00           H  
ATOM    122  OG  SER     8       0.828  -3.464  -8.844  1.00  0.00           O  
ATOM    123  HG  SER     8       1.660  -3.199  -9.243  1.00  0.00           H  
ATOM    124  C   SER     8      -1.083  -3.984  -6.554  1.00  0.00           C  
ATOM    125  O   SER     8      -1.970  -3.754  -7.377  1.00  0.00           O  
ATOM    126  N   ILE     9      -1.100  -4.976  -5.621  1.00  0.00           N  
ATOM    127  H   ILE     9      -0.251  -5.163  -5.108  1.00  0.00           H  
ATOM    128  CA  ILE     9      -2.294  -5.848  -5.599  1.00  0.00           C  
ATOM    129  HA  ILE     9      -2.637  -5.866  -6.633  1.00  0.00           H  
ATOM    130  CB  ILE     9      -1.847  -7.302  -5.138  1.00  0.00           C  
ATOM    131  HB  ILE     9      -1.419  -7.202  -4.141  1.00  0.00           H  
ATOM    132  CG2 ILE     9      -3.125  -8.124  -4.977  1.00  0.00           C  
ATOM    133 HG21 ILE     9      -2.896  -9.183  -4.866  1.00  0.00           H  
ATOM    134 HG22 ILE     9      -3.695  -7.806  -4.103  1.00  0.00           H  
ATOM    135 HG23 ILE     9      -3.806  -8.004  -5.820  1.00  0.00           H  
ATOM    136  CG1 ILE     9      -0.736  -8.047  -5.943  1.00  0.00           C  
ATOM    137 HG12 ILE     9       0.118  -7.405  -6.156  1.00  0.00           H  
ATOM    138 HG13 ILE     9      -0.389  -8.866  -5.313  1.00  0.00           H  
ATOM    139  CD1 ILE     9      -1.088  -8.566  -7.348  1.00  0.00           C  
ATOM    140 HD11 ILE     9      -1.793  -9.382  -7.191  1.00  0.00           H  
ATOM    141 HD12 ILE     9      -1.620  -7.791  -7.901  1.00  0.00           H  
ATOM    142 HD13 ILE     9      -0.163  -8.866  -7.840  1.00  0.00           H  
ATOM    143  C   ILE     9      -3.430  -5.197  -4.861  1.00  0.00           C  
ATOM    144  O   ILE     9      -4.576  -5.034  -5.320  1.00  0.00           O  
ATOM    145  N   ALA    10      -3.096  -4.512  -3.757  1.00  0.00           N  
ATOM    146  H   ALA    10      -2.134  -4.609  -3.465  1.00  0.00           H  
ATOM    147  CA  ALA    10      -3.986  -3.806  -2.802  1.00  0.00           C  
ATOM    148  HA  ALA    10      -4.871  -4.413  -2.614  1.00  0.00           H  
ATOM    149  CB  ALA    10      -3.321  -3.578  -1.472  1.00  0.00           C  
ATOM    150  HB1 ALA    10      -2.469  -2.913  -1.615  1.00  0.00           H  
ATOM    151  HB2 ALA    10      -3.877  -3.034  -0.708  1.00  0.00           H  
ATOM    152  HB3 ALA    10      -2.976  -4.543  -1.101  1.00  0.00           H  
ATOM    153  C   ALA    10      -4.617  -2.542  -3.389  1.00  0.00           C  
ATOM    154  O   ALA    10      -5.296  -1.820  -2.660  1.00  0.00           O  
ATOM    155  N   SER    11      -4.406  -2.316  -4.646  1.00  0.00           N  
ATOM    156  H   SER    11      -3.885  -3.029  -5.137  1.00  0.00           H  
ATOM    157  CA  SER    11      -5.009  -1.243  -5.410  1.00  0.00           C  
ATOM    158  HA  SER    11      -5.527  -0.601  -4.698  1.00  0.00           H  
ATOM    159  CB  SER    11      -3.958  -0.308  -6.105  1.00  0.00           C  
ATOM    160  HB2 SER    11      -3.313  -0.892  -6.762  1.00  0.00           H  
ATOM    161  HB3 SER    11      -4.512   0.466  -6.635  1.00  0.00           H  
ATOM    162  OG  SER    11      -3.112   0.127  -5.118  1.00  0.00           O  
ATOM    163  HG  SER    11      -2.619  -0.551  -4.651  1.00  0.00           H  
ATOM    164  C   SER    11      -5.968  -1.825  -6.410  1.00  0.00           C  
ATOM    165  O   SER    11      -7.162  -1.541  -6.432  1.00  0.00           O  
ATOM    166  N   LYS    12      -5.436  -2.822  -7.186  1.00  0.00           N  
ATOM    167  H   LYS    12      -4.432  -2.931  -7.192  1.00  0.00           H  
ATOM    168  CA  LYS    12      -6.201  -3.388  -8.317  1.00  0.00           C  
ATOM    169  HA  LYS    12      -6.781  -2.641  -8.859  1.00  0.00           H  
ATOM    170  CB  LYS    12      -5.215  -4.117  -9.205  1.00  0.00           C  
ATOM    171  HB2 LYS    12      -4.571  -4.813  -8.667  1.00  0.00           H  
ATOM    172  HB3 LYS    12      -5.736  -4.634 -10.011  1.00  0.00           H  
ATOM    173  CG  LYS    12      -4.257  -3.161  -9.923  1.00  0.00           C  
ATOM    174  HG2 LYS    12      -4.830  -2.329 -10.333  1.00  0.00           H  
ATOM    175  HG3 LYS    12      -3.567  -2.658  -9.246  1.00  0.00           H  
ATOM    176  CD  LYS    12      -3.474  -3.736 -11.091  1.00  0.00           C  
ATOM    177  HD2 LYS    12      -4.195  -3.874 -11.897  1.00  0.00           H  
ATOM    178  HD3 LYS    12      -2.846  -2.944 -11.498  1.00  0.00           H  
ATOM    179  CE  LYS    12      -2.584  -4.962 -10.755  1.00  0.00           C  
ATOM    180  HE2 LYS    12      -3.020  -5.897 -10.404  1.00  0.00           H  
ATOM    181  HE3 LYS    12      -2.274  -5.406 -11.702  1.00  0.00           H  
ATOM    182  NZ  LYS    12      -1.498  -4.660  -9.834  1.00  0.00           N  
ATOM    183  HZ1 LYS    12      -1.909  -4.236  -9.015  1.00  0.00           H  
ATOM    184  HZ2 LYS    12      -0.976  -5.472  -9.536  1.00  0.00           H  
ATOM    185  HZ3 LYS    12      -0.824  -3.991 -10.177  1.00  0.00           H  
ATOM    186  C   LYS    12      -7.284  -4.309  -7.773  1.00  0.00           C  
ATOM    187  O   LYS    12      -8.407  -4.340  -8.278  1.00  0.00           O  
ATOM    188  N   LEU    13      -7.074  -5.017  -6.583  1.00  0.00           N  
ATOM    189  H   LEU    13      -6.141  -4.824  -6.246  1.00  0.00           H  
ATOM    190  CA  LEU    13      -8.044  -5.918  -5.863  1.00  0.00           C  
ATOM    191  HA  LEU    13      -8.357  -6.710  -6.543  1.00  0.00           H  
ATOM    192  CB  LEU    13      -7.368  -6.560  -4.576  1.00  0.00           C  
ATOM    193  HB2 LEU    13      -6.424  -7.057  -4.797  1.00  0.00           H  
ATOM    194  HB3 LEU    13      -7.141  -5.756  -3.877  1.00  0.00           H  
ATOM    195  CG  LEU    13      -8.249  -7.588  -3.774  1.00  0.00           C  
ATOM    196  HG  LEU    13      -9.117  -6.994  -3.489  1.00  0.00           H  
ATOM    197  CD1 LEU    13      -8.713  -8.893  -4.442  1.00  0.00           C  
ATOM    198 HD11 LEU    13      -9.305  -8.594  -5.306  1.00  0.00           H  
ATOM    199 HD12 LEU    13      -7.784  -9.386  -4.728  1.00  0.00           H  
ATOM    200 HD13 LEU    13      -9.400  -9.474  -3.827  1.00  0.00           H  
ATOM    201  CD2 LEU    13      -7.563  -8.024  -2.499  1.00  0.00           C  
ATOM    202 HD21 LEU    13      -6.722  -8.669  -2.752  1.00  0.00           H  
ATOM    203 HD22 LEU    13      -7.230  -7.130  -1.972  1.00  0.00           H  
ATOM    204 HD23 LEU    13      -8.238  -8.598  -1.864  1.00  0.00           H  
ATOM    205  C   LEU    13      -9.378  -5.181  -5.553  1.00  0.00           C  
ATOM    206  O   LEU    13     -10.382  -5.790  -5.647  1.00  0.00           O  
ATOM    207  N   LYS    14      -9.256  -3.914  -5.159  1.00  0.00           N  
ATOM    208  H   LYS    14      -8.321  -3.531  -5.163  1.00  0.00           H  
ATOM    209  CA  LYS    14     -10.336  -3.010  -4.738  1.00  0.00           C  
ATOM    210  HA  LYS    14     -11.012  -3.580  -4.101  1.00  0.00           H  
ATOM    211  CB  LYS    14      -9.772  -1.821  -4.093  1.00  0.00           C  
ATOM    212  HB2 LYS    14      -9.295  -1.156  -4.813  1.00  0.00           H  
ATOM    213  HB3 LYS    14     -10.657  -1.235  -3.842  1.00  0.00           H  
ATOM    214  CG  LYS    14      -8.923  -1.961  -2.810  1.00  0.00           C  
ATOM    215  HG2 LYS    14      -9.631  -2.399  -2.106  1.00  0.00           H  
ATOM    216  HG3 LYS    14      -8.054  -2.619  -2.803  1.00  0.00           H  
ATOM    217  CD  LYS    14      -8.633  -0.572  -2.218  1.00  0.00           C  
ATOM    218  HD2 LYS    14      -7.927  -0.077  -2.885  1.00  0.00           H  
ATOM    219  HD3 LYS    14      -9.574  -0.039  -2.350  1.00  0.00           H  
ATOM    220  CE  LYS    14      -8.234  -0.678  -0.690  1.00  0.00           C  
ATOM    221  HE2 LYS    14      -8.191   0.280  -0.173  1.00  0.00           H  
ATOM    222  HE3 LYS    14      -8.998  -1.284  -0.203  1.00  0.00           H  
ATOM    223  NZ  LYS    14      -6.933  -1.338  -0.563  1.00  0.00           N  
ATOM    224  HZ1 LYS    14      -6.862  -2.016  -1.308  1.00  0.00           H  
ATOM    225  HZ2 LYS    14      -6.198  -0.703  -0.840  1.00  0.00           H  
ATOM    226  HZ3 LYS    14      -6.801  -1.767   0.342  1.00  0.00           H  
ATOM    227  C   LYS    14     -11.260  -2.728  -5.991  1.00  0.00           C  
ATOM    228  O   LYS    14     -12.405  -3.129  -5.996  1.00  0.00           O  
ATOM    229  N   ARG    15     -10.733  -2.143  -7.081  1.00  0.00           N  
ATOM    230  H   ARG    15      -9.759  -1.886  -7.010  1.00  0.00           H  
ATOM    231  CA  ARG    15     -11.509  -2.006  -8.316  1.00  0.00           C  
ATOM    232  HA  ARG    15     -12.336  -1.353  -8.038  1.00  0.00           H  
ATOM    233  CB  ARG    15     -10.628  -1.356  -9.397  1.00  0.00           C  
ATOM    234  HB2 ARG    15     -10.347  -0.345  -9.101  1.00  0.00           H  
ATOM    235  HB3 ARG    15      -9.718  -1.955  -9.365  1.00  0.00           H  
ATOM    236  CG  ARG    15     -11.099  -1.390 -10.855  1.00  0.00           C  
ATOM    237  HG2 ARG    15     -10.267  -0.910 -11.370  1.00  0.00           H  
ATOM    238  HG3 ARG    15     -11.274  -2.417 -11.174  1.00  0.00           H  
ATOM    239  CD  ARG    15     -12.350  -0.519 -11.128  1.00  0.00           C  
ATOM    240  HD2 ARG    15     -13.106  -0.533 -10.343  1.00  0.00           H  
ATOM    241  HD3 ARG    15     -11.957   0.497 -11.102  1.00  0.00           H  
ATOM    242  NE  ARG    15     -12.896  -0.699 -12.457  1.00  0.00           N  
ATOM    243  HE  ARG    15     -12.595  -0.150 -13.250  1.00  0.00           H  
ATOM    244  CZ  ARG    15     -14.021  -1.487 -12.725  1.00  0.00           C  
ATOM    245  NH1 ARG    15     -14.612  -2.176 -11.795  1.00  0.00           N  
ATOM    246 HH11 ARG    15     -14.299  -2.108 -10.837  1.00  0.00           H  
ATOM    247 HH12 ARG    15     -15.051  -3.046 -12.061  1.00  0.00           H  
ATOM    248  NH2 ARG    15     -14.545  -1.530 -14.011  1.00  0.00           N  
ATOM    249 HH21 ARG    15     -13.994  -1.259 -14.813  1.00  0.00           H  
ATOM    250 HH22 ARG    15     -15.359  -2.114 -14.142  1.00  0.00           H  
ATOM    251  C   ARG    15     -12.163  -3.379  -8.771  1.00  0.00           C  
ATOM    252  O   ARG    15     -13.313  -3.326  -9.320  1.00  0.00           O  
ATOM    253  N   LYS    16     -11.480  -4.544  -8.730  1.00  0.00           N  
ATOM    254  H   LYS    16     -10.523  -4.600  -8.412  1.00  0.00           H  
ATOM    255  CA  LYS    16     -11.955  -5.775  -9.345  1.00  0.00           C  
ATOM    256  HA  LYS    16     -12.189  -5.551 -10.386  1.00  0.00           H  
ATOM    257  CB  LYS    16     -10.723  -6.817  -9.344  1.00  0.00           C  
ATOM    258  HB2 LYS    16      -9.822  -6.465  -9.847  1.00  0.00           H  
ATOM    259  HB3 LYS    16     -10.648  -7.048  -8.281  1.00  0.00           H  
ATOM    260  CG  LYS    16     -11.018  -8.218  -9.907  1.00  0.00           C  
ATOM    261  HG2 LYS    16     -12.071  -8.398  -9.686  1.00  0.00           H  
ATOM    262  HG3 LYS    16     -10.950  -8.181 -10.994  1.00  0.00           H  
ATOM    263  CD  LYS    16     -10.122  -9.285  -9.261  1.00  0.00           C  
ATOM    264  HD2 LYS    16     -10.107 -10.183  -9.878  1.00  0.00           H  
ATOM    265  HD3 LYS    16      -9.080  -8.967  -9.290  1.00  0.00           H  
ATOM    266  CE  LYS    16     -10.497  -9.561  -7.777  1.00  0.00           C  
ATOM    267  HE2 LYS    16      -9.970 -10.388  -7.302  1.00  0.00           H  
ATOM    268  HE3 LYS    16     -10.256  -8.698  -7.156  1.00  0.00           H  
ATOM    269  NZ  LYS    16     -11.959  -9.869  -7.496  1.00  0.00           N  
ATOM    270  HZ1 LYS    16     -12.059  -9.865  -6.491  1.00  0.00           H  
ATOM    271  HZ2 LYS    16     -12.525  -9.119  -7.866  1.00  0.00           H  
ATOM    272  HZ3 LYS    16     -12.215 -10.772  -7.871  1.00  0.00           H  
ATOM    273  C   LYS    16     -13.095  -6.289  -8.479  1.00  0.00           C  
ATOM    274  O   LYS    16     -14.014  -7.005  -8.966  1.00  0.00           O  
ATOM    275  N   ALA    17     -13.029  -6.003  -7.144  1.00  0.00           N  
ATOM    276  H   ALA    17     -12.295  -5.460  -6.713  1.00  0.00           H  
ATOM    277  CA  ALA    17     -14.211  -6.127  -6.224  1.00  0.00           C  
ATOM    278  HA  ALA    17     -13.974  -5.880  -5.190  1.00  0.00           H  
ATOM    279  CB  ALA    17     -15.265  -5.130  -6.720  1.00  0.00           C  
ATOM    280  HB1 ALA    17     -15.627  -5.302  -7.733  1.00  0.00           H  
ATOM    281  HB2 ALA    17     -16.123  -5.160  -6.049  1.00  0.00           H  
ATOM    282  HB3 ALA    17     -14.897  -4.117  -6.550  1.00  0.00           H  
ATOM    283  C   ALA    17     -14.652  -7.592  -6.138  1.00  0.00           C  
ATOM    284  O   ALA    17     -13.768  -8.485  -5.898  1.00  0.00           O  
ATOM    285  N   LYS    18     -15.899  -7.972  -6.540  1.00  0.00           N  
ATOM    286  H   LYS    18     -16.385  -7.143  -6.853  1.00  0.00           H  
ATOM    287  CA  LYS    18     -16.198  -9.291  -7.115  1.00  0.00           C  
ATOM    288  HA  LYS    18     -15.682 -10.039  -6.514  1.00  0.00           H  
ATOM    289  CB  LYS    18     -17.702  -9.512  -7.084  1.00  0.00           C  
ATOM    290  HB2 LYS    18     -18.212  -8.660  -7.534  1.00  0.00           H  
ATOM    291  HB3 LYS    18     -17.775 -10.393  -7.723  1.00  0.00           H  
ATOM    292  CG  LYS    18     -18.377  -9.740  -5.745  1.00  0.00           C  
ATOM    293  HG2 LYS    18     -17.818 -10.364  -5.049  1.00  0.00           H  
ATOM    294  HG3 LYS    18     -18.389  -8.742  -5.306  1.00  0.00           H  
ATOM    295  CD  LYS    18     -19.787 -10.251  -5.767  1.00  0.00           C  
ATOM    296  HD2 LYS    18     -20.546  -9.485  -5.927  1.00  0.00           H  
ATOM    297  HD3 LYS    18     -19.920 -11.004  -6.544  1.00  0.00           H  
ATOM    298  CE  LYS    18     -20.067 -10.880  -4.425  1.00  0.00           C  
ATOM    299  HE2 LYS    18     -19.391 -11.722  -4.279  1.00  0.00           H  
ATOM    300  HE3 LYS    18     -19.712 -10.115  -3.734  1.00  0.00           H  
ATOM    301  NZ  LYS    18     -21.516 -11.254  -4.244  1.00  0.00           N  
ATOM    302  HZ1 LYS    18     -21.697 -11.812  -3.422  1.00  0.00           H  
ATOM    303  HZ2 LYS    18     -22.147 -10.465  -4.214  1.00  0.00           H  
ATOM    304  HZ3 LYS    18     -21.828 -11.693  -5.098  1.00  0.00           H  
ATOM    305  C   LYS    18     -15.789  -9.484  -8.566  1.00  0.00           C  
ATOM    306  O   LYS    18     -14.795 -10.258  -8.639  1.00  0.00           O  
TER   
END   
