# Supplementary material for: Prediction of Anticancer Peptides with High Efficacy and Low Toxicity by Hybrid Model Based on 3D Structure of Peptides
Source: Int J Mol Sci. 2021 May 26;22(11):5630. doi: 10.3390/ijms22115630 (PMC8198792; doi:10.3390/ijms22115630)
Supplement: Supplementary file 1 [file ijms-22-05630-s001.zip › Supplement2(Datasets)/ACPs(PDB)/D1/PDB(Negative)/(210)NL_satpdb12625.pdb]

EXPDTA    THEORETICAL MODEL, MODELLER 9.13 2015/09/21 01:40:50
REMARK   6 MODELLER OBJECTIVE FUNCTION:       790.4061
REMARK   6 MODELLER BEST TEMPLATE % SEQ ID:  20.000
ATOM      1  N   MET     1      -0.308   8.981  10.252  1.00106.56           N
ATOM      2  CA  MET     1       0.159   9.602   8.991  1.00106.56           C
ATOM      3  CB  MET     1      -0.701  10.838   8.643  1.00106.56           C
ATOM      4  CG  MET     1      -0.580  11.313   7.191  1.00106.56           C
ATOM      5  SD  MET     1      -1.396  12.899   6.840  1.00106.56           S
ATOM      6  CE  MET     1      -3.075  12.274   7.135  1.00106.56           C
ATOM      7  C   MET     1       1.584  10.042   9.138  1.00106.56           C
ATOM      8  O   MET     1       2.333   9.502   9.949  1.00106.56           O
ATOM      9  N   GLU     2       1.991  11.022   8.313  1.00 93.22           N
ATOM     10  CA  GLU     2       3.302  11.600   8.292  1.00 93.22           C
ATOM     11  CB  GLU     2       3.454  12.524   7.079  1.00 93.22           C
ATOM     12  CG  GLU     2       3.390  11.727   5.773  1.00 93.22           C
ATOM     13  CD  GLU     2       2.974  12.653   4.646  1.00 93.22           C
ATOM     14  OE1 GLU     2       1.934  13.347   4.802  1.00 93.22           O
ATOM     15  OE2 GLU     2       3.685  12.671   3.605  1.00 93.22           O
ATOM     16  C   GLU     2       3.495  12.395   9.541  1.00 93.22           C
ATOM     17  O   GLU     2       4.588  12.421  10.105  1.00 93.22           O
ATOM     18  N   SER     3       2.408  13.029  10.024  1.00 97.97           N
ATOM     19  CA  SER     3       2.474  13.925  11.143  1.00 97.97           C
ATOM     20  CB  SER     3       1.118  14.536  11.535  1.00 97.97           C
ATOM     21  OG  SER     3       0.194  13.506  11.849  1.00 97.97           O
ATOM     22  C   SER     3       3.030  13.230  12.337  1.00 97.97           C
ATOM     23  O   SER     3       3.306  12.031  12.312  1.00 97.97           O
ATOM     24  N   GLN     4       3.254  14.020  13.407  1.00114.33           N
ATOM     25  CA  GLN     4       3.831  13.518  14.615  1.00114.33           C
ATOM     26  CB  GLN     4       3.945  14.570  15.730  1.00114.33           C
ATOM     27  CG  GLN     4       4.532  13.990  17.018  1.00114.33           C
ATOM     28  CD  GLN     4       4.162  14.901  18.180  1.00114.33           C
ATOM     29  OE1 GLN     4       4.977  15.687  18.661  1.00114.33           O
ATOM     30  NE2 GLN     4       2.893  14.779  18.656  1.00114.33           N
ATOM     31  C   GLN     4       2.933  12.460  15.148  1.00114.33           C
ATOM     32  O   GLN     4       1.746  12.691  15.376  1.00114.33           O
ATOM     33  N   SER     5       3.493  11.251  15.345  1.00109.89           N
ATOM     34  CA  SER     5       2.724  10.176  15.889  1.00109.89           C
ATOM     35  CB  SER     5       2.099   9.265  14.816  1.00109.89           C
ATOM     36  OG  SER     5       3.120   8.701  14.008  1.00109.89           O
ATOM     37  C   SER     5       3.638   9.357  16.742  1.00109.89           C
ATOM     38  O   SER     5       4.782   9.087  16.375  1.00109.89           O
ATOM     39  N   ASN     6       3.130   8.966  17.926  1.00 59.30           N
ATOM     40  CA  ASN     6       3.840   8.208  18.915  1.00 59.30           C
ATOM     41  CB  ASN     6       3.056   8.116  20.236  1.00 59.30           C
ATOM     42  CG  ASN     6       2.944   9.513  20.829  1.00 59.30           C
ATOM     43  OD1 ASN     6       3.859  10.002  21.490  1.00 59.30           O
ATOM     44  ND2 ASN     6       1.782  10.177  20.586  1.00 59.30           N
ATOM     45  C   ASN     6       4.072   6.799  18.447  1.00 59.30           C
ATOM     46  O   ASN     6       5.124   6.219  18.706  1.00 59.30           O
ATOM     47  N   ALA     7       3.096   6.217  17.724  1.00 47.62           N
ATOM     48  CA  ALA     7       3.092   4.817  17.383  1.00 47.62           C
ATOM     49  CB  ALA     7       1.818   4.381  16.634  1.00 47.62           C
ATOM     50  C   ALA     7       4.263   4.404  16.548  1.00 47.62           C
ATOM     51  O   ALA     7       4.804   3.316  16.739  1.00 47.62           O
ATOM     52  N   VAL     8       4.710   5.259  15.620  1.00107.14           N
ATOM     53  CA  VAL     8       5.723   4.880  14.679  1.00107.14           C
ATOM     54  CB  VAL     8       6.086   5.995  13.744  1.00107.14           C
ATOM     55  CG1 VAL     8       4.857   6.319  12.879  1.00107.14           C
ATOM     56  CG2 VAL     8       6.602   7.188  14.561  1.00107.14           C
ATOM     57  C   VAL     8       6.953   4.446  15.403  1.00107.14           C
ATOM     58  O   VAL     8       7.696   3.592  14.920  1.00107.14           O
ATOM     59  N   GLN     9       7.197   5.014  16.594  1.00 88.22           N
ATOM     60  CA  GLN     9       8.387   4.716  17.335  1.00 88.22           C
ATOM     61  CB  GLN     9       8.433   5.486  18.664  1.00 88.22           C
ATOM     62  CG  GLN     9       9.740   5.321  19.437  1.00 88.22           C
ATOM     63  CD  GLN     9       9.733   6.374  20.535  1.00 88.22           C
ATOM     64  OE1 GLN     9       8.681   6.877  20.924  1.00 88.22           O
ATOM     65  NE2 GLN     9      10.945   6.730  21.039  1.00 88.22           N
ATOM     66  C   GLN     9       8.445   3.246  17.629  1.00 88.22           C
ATOM     67  O   GLN     9       9.522   2.655  17.599  1.00 88.22           O
ATOM     68  N   LEU    10       7.288   2.622  17.923  1.00128.89           N
ATOM     69  CA  LEU    10       7.182   1.224  18.255  1.00128.89           C
ATOM     70  CB  LEU    10       5.720   0.860  18.618  1.00128.89           C
ATOM     71  CG  LEU    10       5.381  -0.645  18.738  1.00128.89           C
ATOM     72  CD1 LEU    10       5.199  -1.298  17.356  1.00128.89           C
ATOM     73  CD2 LEU    10       6.397  -1.392  19.612  1.00128.89           C
ATOM     74  C   LEU    10       7.614   0.354  17.116  1.00128.89           C
ATOM     75  O   LEU    10       8.393  -0.580  17.304  1.00128.89           O
ATOM     76  N   MET    11       7.132   0.650  15.895  1.00129.84           N
ATOM     77  CA  MET    11       7.388  -0.231  14.792  1.00129.84           C
ATOM     78  CB  MET    11       6.773   0.261  13.471  1.00129.84           C
ATOM     79  CG  MET    11       5.251   0.152  13.382  1.00129.84           C
ATOM     80  SD  MET    11       4.650  -1.561  13.349  1.00129.84           S
ATOM     81  CE  MET    11       3.026  -1.197  12.625  1.00129.84           C
ATOM     82  C   MET    11       8.849  -0.360  14.538  1.00129.84           C
ATOM     83  O   MET    11       9.354  -1.475  14.432  1.00129.84           O
ATOM     84  N   LEU    12       9.575   0.764  14.420  1.00 93.56           N
ATOM     85  CA  LEU    12      10.970   0.628  14.139  1.00 93.56           C
ATOM     86  CB  LEU    12      11.646   1.936  13.699  1.00 93.56           C
ATOM     87  CG  LEU    12      11.193   2.412  12.303  1.00 93.56           C
ATOM     88  CD1 LEU    12      11.617   1.416  11.209  1.00 93.56           C
ATOM     89  CD2 LEU    12       9.693   2.744  12.270  1.00 93.56           C
ATOM     90  C   LEU    12      11.692   0.083  15.326  1.00 93.56           C
ATOM     91  O   LEU    12      12.496  -0.838  15.196  1.00 93.56           O
ATOM     92  N   GLY    13      11.387   0.598  16.531  1.00 29.86           N
ATOM     93  CA  GLY    13      12.141   0.210  17.687  1.00 29.86           C
ATOM     94  C   GLY    13      12.019  -1.260  17.909  1.00 29.86           C
ATOM     95  O   GLY    13      13.013  -1.935  18.169  1.00 29.86           O
ATOM     96  N   PHE    14      10.792  -1.797  17.821  1.00 89.24           N
ATOM     97  CA  PHE    14      10.597  -3.193  18.067  1.00 89.24           C
ATOM     98  CB  PHE    14       9.120  -3.593  18.172  1.00 89.24           C
ATOM     99  CG  PHE    14       9.172  -4.938  18.797  1.00 89.24           C
ATOM    100  CD1 PHE    14       9.214  -5.058  20.167  1.00 89.24           C
ATOM    101  CD2 PHE    14       9.214  -6.076  18.032  1.00 89.24           C
ATOM    102  CE1 PHE    14       9.280  -6.290  20.774  1.00 89.24           C
ATOM    103  CE2 PHE    14       9.279  -7.310  18.637  1.00 89.24           C
ATOM    104  CZ  PHE    14       9.310  -7.427  20.006  1.00 89.24           C
ATOM    105  C   PHE    14      11.226  -3.964  16.950  1.00 89.24           C
ATOM    106  O   PHE    14      11.765  -5.053  17.146  1.00 89.24           O
ATOM    107  N   GLY    15      11.142  -3.398  15.734  1.00 43.75           N
ATOM    108  CA  GLY    15      11.638  -3.985  14.524  1.00 43.75           C
ATOM    109  C   GLY    15      13.125  -4.150  14.590  1.00 43.75           C
ATOM    110  O   GLY    15      13.658  -5.129  14.072  1.00 43.75           O
ATOM    111  N   THR    16      13.848  -3.194  15.196  1.00 34.31           N
ATOM    112  CA  THR    16      15.277  -3.305  15.261  1.00 34.31           C
ATOM    113  CB  THR    16      15.888  -2.184  16.057  1.00 34.31           C
ATOM    114  OG1 THR    16      15.552  -0.935  15.472  1.00 34.31           O
ATOM    115  CG2 THR    16      17.418  -2.362  16.117  1.00 34.31           C
ATOM    116  C   THR    16      15.585  -4.572  15.988  1.00 34.31           C
ATOM    117  O   THR    16      16.433  -5.357  15.566  1.00 34.31           O
ATOM    118  N   PHE    17      14.862  -4.797  17.102  1.00 87.74           N
ATOM    119  CA  PHE    17      15.055  -5.926  17.961  1.00 87.74           C
ATOM    120  CB  PHE    17      14.096  -5.910  19.169  1.00 87.74           C
ATOM    121  CG  PHE    17      14.361  -7.093  20.042  1.00 87.74           C
ATOM    122  CD1 PHE    17      13.807  -8.315  19.739  1.00 87.74           C
ATOM    123  CD2 PHE    17      15.172  -6.992  21.151  1.00 87.74           C
ATOM    124  CE1 PHE    17      14.040  -9.411  20.538  1.00 87.74           C
ATOM    125  CE2 PHE    17      15.408  -8.082  21.954  1.00 87.74           C
ATOM    126  CZ  PHE    17      14.844  -9.296  21.646  1.00 87.74           C
ATOM    127  C   PHE    17      14.755  -7.162  17.186  1.00 87.74           C
ATOM    128  O   PHE    17      15.500  -8.136  17.251  1.00 87.74           O
ATOM    129  N   VAL    18      13.643  -7.150  16.431  1.00 36.59           N
ATOM    130  CA  VAL    18      13.221  -8.298  15.684  1.00 36.59           C
ATOM    131  CB  VAL    18      11.903  -8.072  15.002  1.00 36.59           C
ATOM    132  CG1 VAL    18      11.554  -9.304  14.148  1.00 36.59           C
ATOM    133  CG2 VAL    18      10.867  -7.730  16.086  1.00 36.59           C
ATOM    134  C   VAL    18      14.238  -8.636  14.635  1.00 36.59           C
ATOM    135  O   VAL    18      14.612  -9.799  14.479  1.00 36.59           O
ATOM    136  N   LEU    19      14.741  -7.623  13.907  1.00 50.53           N
ATOM    137  CA  LEU    19      15.631  -7.886  12.809  1.00 50.53           C
ATOM    138  CB  LEU    19      16.097  -6.602  12.099  1.00 50.53           C
ATOM    139  CG  LEU    19      14.941  -5.721  11.594  1.00 50.53           C
ATOM    140  CD1 LEU    19      15.461  -4.537  10.760  1.00 50.53           C
ATOM    141  CD2 LEU    19      13.864  -6.562  10.892  1.00 50.53           C
ATOM    142  C   LEU    19      16.872  -8.550  13.308  1.00 50.53           C
ATOM    143  O   LEU    19      17.277  -9.596  12.802  1.00 50.53           O
ATOM    144  N   MET    20      17.484  -7.961  14.351  1.00126.91           N
ATOM    145  CA  MET    20      18.727  -8.435  14.885  1.00126.91           C
ATOM    146  CB  MET    20      19.309  -7.498  15.968  1.00126.91           C
ATOM    147  CG  MET    20      18.713  -7.673  17.364  1.00126.91           C
ATOM    148  SD  MET    20      19.434  -9.037  18.322  1.00126.91           S
ATOM    149  CE  MET    20      20.828  -8.016  18.878  1.00126.91           C
ATOM    150  C   MET    20      18.500  -9.793  15.464  1.00126.91           C
ATOM    151  O   MET    20      19.361 -10.667  15.383  1.00126.91           O
ATOM    152  N   LEU    21      17.305  -9.997  16.045  1.00133.50           N
ATOM    153  CA  LEU    21      16.927 -11.208  16.710  1.00133.50           C
ATOM    154  CB  LEU    21      15.505 -11.072  17.305  1.00133.50           C
ATOM    155  CG  LEU    21      14.951 -12.295  18.064  1.00133.50           C
ATOM    156  CD1 LEU    21      14.610 -13.459  17.126  1.00133.50           C
ATOM    157  CD2 LEU    21      15.882 -12.700  19.211  1.00133.50           C
ATOM    158  C   LEU    21      16.957 -12.351  15.738  1.00133.50           C
ATOM    159  O   LEU    21      17.506 -13.405  16.046  1.00133.50           O
ATOM    160  N   LEU    22      16.389 -12.195  14.527  1.00 99.12           N
ATOM    161  CA  LEU    22      16.361 -13.311  13.617  1.00 99.12           C
ATOM    162  CB  LEU    22      15.627 -13.030  12.290  1.00 99.12           C
ATOM    163  CG  LEU    22      14.115 -12.792  12.439  1.00 99.12           C
ATOM    164  CD1 LEU    22      13.447 -12.563  11.074  1.00 99.12           C
ATOM    165  CD2 LEU    22      13.459 -13.936  13.222  1.00 99.12           C
ATOM    166  C   LEU    22      17.753 -13.664  13.224  1.00 99.12           C
ATOM    167  O   LEU    22      18.141 -14.831  13.247  1.00 99.12           O
ATOM    168  N   GLY    23      18.550 -12.642  12.868  1.00 36.24           N
ATOM    169  CA  GLY    23      19.877 -12.883  12.391  1.00 36.24           C
ATOM    170  C   GLY    23      20.697 -13.526  13.461  1.00 36.24           C
ATOM    171  O   GLY    23      21.431 -14.478  13.203  1.00 36.24           O
ATOM    172  N   LEU    24      20.602 -13.021  14.700  1.00100.61           N
ATOM    173  CA  LEU    24      21.435 -13.544  15.740  1.00100.61           C
ATOM    174  CB  LEU    24      21.285 -12.743  17.055  1.00100.61           C
ATOM    175  CG  LEU    24      22.389 -12.954  18.115  1.00100.61           C
ATOM    176  CD1 LEU    24      22.016 -12.279  19.447  1.00100.61           C
ATOM    177  CD2 LEU    24      22.793 -14.427  18.268  1.00100.61           C
ATOM    178  C   LEU    24      21.027 -14.971  15.968  1.00100.61           C
ATOM    179  O   LEU    24      21.869 -15.855  16.125  1.00100.61           O
ATOM    180  N   VAL    25      19.706 -15.236  15.954  1.00 38.26           N
ATOM    181  CA  VAL    25      19.201 -16.552  16.231  1.00 38.26           C
ATOM    182  CB  VAL    25      17.703 -16.637  16.159  1.00 38.26           C
ATOM    183  CG1 VAL    25      17.295 -18.119  16.228  1.00 38.26           C
ATOM    184  CG2 VAL    25      17.112 -15.795  17.298  1.00 38.26           C
ATOM    185  C   VAL    25      19.718 -17.536  15.234  1.00 38.26           C
ATOM    186  O   VAL    25      20.211 -18.599  15.602  1.00 38.26           O
ATOM    187  N   VAL    26      19.637 -17.213  13.936  1.00 94.60           N
ATOM    188  CA  VAL    26      20.037 -18.172  12.955  1.00 94.60           C
ATOM    189  CB  VAL    26      19.777 -17.705  11.558  1.00 94.60           C
ATOM    190  CG1 VAL    26      18.256 -17.559  11.384  1.00 94.60           C
ATOM    191  CG2 VAL    26      20.551 -16.400  11.317  1.00 94.60           C
ATOM    192  C   VAL    26      21.491 -18.469  13.091  1.00 94.60           C
ATOM    193  O   VAL    26      21.896 -19.629  13.042  1.00 94.60           O
ATOM    194  N   GLU    27      22.320 -17.428  13.276  1.00 49.66           N
ATOM    195  CA  GLU    27      23.732 -17.651  13.338  1.00 49.66           C
ATOM    196  CB  GLU    27      24.513 -16.337  13.486  1.00 49.66           C
ATOM    197  CG  GLU    27      24.316 -15.398  12.295  1.00 49.66           C
ATOM    198  CD  GLU    27      25.102 -14.120  12.542  1.00 49.66           C
ATOM    199  OE1 GLU    27      26.041 -14.153  13.379  1.00 49.66           O
ATOM    200  OE2 GLU    27      24.771 -13.093  11.889  1.00 49.66           O
ATOM    201  C   GLU    27      24.063 -18.483  14.535  1.00 49.66           C
ATOM    202  O   GLU    27      24.743 -19.502  14.424  1.00 49.66           O
ATOM    203  N   LEU    28      23.556 -18.079  15.713  1.00134.56           N
ATOM    204  CA  LEU    28      23.938 -18.741  16.924  1.00134.56           C
ATOM    205  CB  LEU    28      23.392 -18.038  18.176  1.00134.56           C
ATOM    206  CG  LEU    28      23.789 -18.729  19.491  1.00134.56           C
ATOM    207  CD1 LEU    28      25.317 -18.777  19.653  1.00134.56           C
ATOM    208  CD2 LEU    28      23.083 -18.076  20.688  1.00134.56           C
ATOM    209  C   LEU    28      23.465 -20.159  16.937  1.00134.56           C
ATOM    210  O   LEU    28      24.246 -21.074  17.191  1.00134.56           O
ATOM    211  N   ILE    29      22.175 -20.382  16.635  1.00 96.94           N
ATOM    212  CA  ILE    29      21.623 -21.706  16.680  1.00 96.94           C
ATOM    213  CB  ILE    29      20.131 -21.739  16.514  1.00 96.94           C
ATOM    214  CG1 ILE    29      19.431 -21.172  17.767  1.00 96.94           C
ATOM    215  CG2 ILE    29      19.729 -23.187  16.182  1.00 96.94           C
ATOM    216  CD1 ILE    29      19.733 -19.701  18.053  1.00 96.94           C
ATOM    217  C   ILE    29      22.238 -22.567  15.622  1.00 96.94           C
ATOM    218  O   ILE    29      22.483 -23.752  15.845  1.00 96.94           O
ATOM    219  N   LYS    30      22.484 -22.003  14.425  1.00 96.19           N
ATOM    220  CA  LYS    30      23.008 -22.791  13.348  1.00 96.19           C
ATOM    221  CB  LYS    30      23.119 -21.981  12.042  1.00 96.19           C
ATOM    222  CG  LYS    30      21.754 -21.806  11.373  1.00 96.19           C
ATOM    223  CD  LYS    30      21.676 -20.713  10.303  1.00 96.19           C
ATOM    224  CE  LYS    30      20.373 -20.786   9.502  1.00 96.19           C
ATOM    225  NZ  LYS    30      19.260 -21.176  10.396  1.00 96.19           N
ATOM    226  C   LYS    30      24.348 -23.352  13.719  1.00 96.19           C
ATOM    227  O   LYS    30      24.560 -24.558  13.589  1.00 96.19           O
ATOM    228  N   ASN    31      25.291 -22.517  14.204  1.00139.47           N
ATOM    229  CA  ASN    31      26.553 -23.071  14.616  1.00139.47           C
ATOM    230  CB  ASN    31      27.764 -22.243  14.141  1.00139.47           C
ATOM    231  CG  ASN    31      27.880 -22.402  12.628  1.00139.47           C
ATOM    232  OD1 ASN    31      28.777 -23.077  12.125  1.00139.47           O
ATOM    233  ND2 ASN    31      26.930 -21.778  11.881  1.00139.47           N
ATOM    234  C   ASN    31      26.531 -23.050  16.111  1.00139.47           C
ATOM    235  O   ASN    31      27.430 -22.524  16.763  1.00139.47           O
ATOM    236  N   SER    32      25.481 -23.687  16.665  1.00135.87           N
ATOM    237  CA  SER    32      25.136 -23.708  18.057  1.00135.87           C
ATOM    238  CB  SER    32      23.641 -23.984  18.310  1.00135.87           C
ATOM    239  OG  SER    32      23.303 -23.754  19.670  1.00135.87           O
ATOM    240  C   SER    32      25.932 -24.706  18.838  1.00135.87           C
ATOM    241  O   SER    32      25.471 -25.128  19.895  1.00135.87           O
ATOM    242  N   ASN    33      27.107 -25.148  18.341  1.00 80.52           N
ATOM    243  CA  ASN    33      27.883 -26.072  19.120  1.00 80.52           C
ATOM    244  CB  ASN    33      29.254 -26.403  18.499  1.00 80.52           C
ATOM    245  CG  ASN    33      29.858 -27.587  19.250  1.00 80.52           C
ATOM    246  OD1 ASN    33      29.417 -27.936  20.345  1.00 80.52           O
ATOM    247  ND2 ASN    33      30.889 -28.234  18.642  1.00 80.52           N
ATOM    248  C   ASN    33      28.136 -25.388  20.421  1.00 80.52           C
ATOM    249  O   ASN    33      28.020 -25.997  21.482  1.00 80.52           O
ATOM    250  N   LYS    34      28.486 -24.091  20.370  1.00103.98           N
ATOM    251  CA  LYS    34      28.622 -23.344  21.585  1.00103.98           C
ATOM    252  CB  LYS    34      29.924 -22.536  21.696  1.00103.98           C
ATOM    253  CG  LYS    34      31.192 -23.379  21.740  1.00103.98           C
ATOM    254  CD  LYS    34      32.455 -22.543  21.542  1.00103.98           C
ATOM    255  CE  LYS    34      33.743 -23.354  21.675  1.00103.98           C
ATOM    256  NZ  LYS    34      33.909 -24.248  20.512  1.00103.98           N
ATOM    257  C   LYS    34      27.552 -22.317  21.504  1.00103.98           C
ATOM    258  O   LYS    34      27.655 -21.378  20.718  1.00103.98           O
ATOM    259  N   LYS    35      26.485 -22.447  22.305  1.00112.62           N
ATOM    260  CA  LYS    35      25.481 -21.438  22.186  1.00112.62           C
ATOM    261  CB  LYS    35      24.050 -21.992  22.199  1.00112.62           C
ATOM    262  CG  LYS    35      23.730 -22.793  23.456  1.00112.62           C
ATOM    263  CD  LYS    35      22.231 -22.950  23.687  1.00112.62           C
ATOM    264  CE  LYS    35      21.915 -23.812  24.907  1.00112.62           C
ATOM    265  NZ  LYS    35      22.897 -23.537  25.982  1.00112.62           N
ATOM    266  C   LYS    35      25.643 -20.486  23.365  1.00112.62           C
ATOM    267  O   LYS    35      26.765 -19.952  23.549  1.00112.62           O
ATOM    268  OXT LYS    35      24.634 -20.283  24.099  1.00112.62           O
TER     269      LYS    35
END
