# Supplementary material for: Prediction of Anticancer Peptides with High Efficacy and Low Toxicity by Hybrid Model Based on 3D Structure of Peptides
Source: Int J Mol Sci. 2021 May 26;22(11):5630. doi: 10.3390/ijms22115630 (PMC8198792; doi:10.3390/ijms22115630)
Supplement: Supplementary file 1 [file ijms-22-05630-s001.zip › Supplement2(Datasets)/ACPs(PDB)/D1/PDB(Negative)/(211)NL_satpdb12637.pdb]

ATOM      1  N   GLY     1       5.529 -22.953   7.117  1.00  0.00           N  
ATOM      2  H   GLY     1       4.929 -23.426   7.778  1.00  0.00           H  
ATOM      3  CA  GLY     1       6.103 -21.720   7.614  1.00  0.00           C  
ATOM      4  HA2 GLY     1       6.480 -21.830   8.631  1.00  0.00           H  
ATOM      5  HA3 GLY     1       6.837 -21.399   6.875  1.00  0.00           H  
ATOM      6  C   GLY     1       5.040 -20.619   7.841  1.00  0.00           C  
ATOM      7  O   GLY     1       5.444 -19.524   8.227  1.00  0.00           O  
ATOM      8  N   ILE     2       3.708 -20.841   7.649  1.00  0.00           N  
ATOM      9  H   ILE     2       3.409 -21.776   7.414  1.00  0.00           H  
ATOM     10  CA  ILE     2       2.709 -19.717   7.688  1.00  0.00           C  
ATOM     11  HA  ILE     2       3.010 -18.891   8.331  1.00  0.00           H  
ATOM     12  CB  ILE     2       2.589 -18.918   6.365  1.00  0.00           C  
ATOM     13  HB  ILE     2       3.580 -18.465   6.375  1.00  0.00           H  
ATOM     14  CG2 ILE     2       2.563 -19.623   5.013  1.00  0.00           C  
ATOM     15 HG21 ILE     2       1.559 -20.024   4.879  1.00  0.00           H  
ATOM     16 HG22 ILE     2       2.883 -19.007   4.173  1.00  0.00           H  
ATOM     17 HG23 ILE     2       3.172 -20.510   5.192  1.00  0.00           H  
ATOM     18  CG1 ILE     2       1.497 -17.777   6.413  1.00  0.00           C  
ATOM     19 HG12 ILE     2       0.492 -18.136   6.187  1.00  0.00           H  
ATOM     20 HG13 ILE     2       1.320 -17.328   7.390  1.00  0.00           H  
ATOM     21  CD1 ILE     2       1.940 -16.600   5.474  1.00  0.00           C  
ATOM     22 HD11 ILE     2       1.719 -16.839   4.434  1.00  0.00           H  
ATOM     23 HD12 ILE     2       1.386 -15.728   5.821  1.00  0.00           H  
ATOM     24 HD13 ILE     2       2.992 -16.346   5.610  1.00  0.00           H  
ATOM     25  C   ILE     2       1.324 -20.203   8.240  1.00  0.00           C  
ATOM     26  O   ILE     2       0.558 -20.821   7.523  1.00  0.00           O  
ATOM     27  N   PRO     3       0.893 -19.734   9.428  1.00  0.00           N  
ATOM     28  CD  PRO     3       1.742 -19.033  10.374  1.00  0.00           C  
ATOM     29  HD2 PRO     3       1.517 -17.967  10.348  1.00  0.00           H  
ATOM     30  HD3 PRO     3       2.786 -19.315  10.234  1.00  0.00           H  
ATOM     31  CG  PRO     3       1.326 -19.631  11.769  1.00  0.00           C  
ATOM     32  HG2 PRO     3       1.509 -18.977  12.621  1.00  0.00           H  
ATOM     33  HG3 PRO     3       1.830 -20.594  11.859  1.00  0.00           H  
ATOM     34  CB  PRO     3      -0.181 -19.903  11.610  1.00  0.00           C  
ATOM     35  HB2 PRO     3      -0.810 -19.030  11.786  1.00  0.00           H  
ATOM     36  HB3 PRO     3      -0.475 -20.767  12.206  1.00  0.00           H  
ATOM     37  CA  PRO     3      -0.357 -20.188  10.093  1.00  0.00           C  
ATOM     38  HA  PRO     3      -0.493 -21.255   9.917  1.00  0.00           H  
ATOM     39  C   PRO     3      -1.653 -19.527   9.549  1.00  0.00           C  
ATOM     40  O   PRO     3      -2.605 -19.291  10.317  1.00  0.00           O  
ATOM     41  N   CYS     4      -1.650 -19.160   8.225  1.00  0.00           N  
ATOM     42  H   CYS     4      -0.906 -19.499   7.633  1.00  0.00           H  
ATOM     43  CA  CYS     4      -2.770 -18.589   7.420  1.00  0.00           C  
ATOM     44  HA  CYS     4      -3.689 -18.782   7.973  1.00  0.00           H  
ATOM     45  CB  CYS     4      -2.506 -17.062   7.367  1.00  0.00           C  
ATOM     46  HB2 CYS     4      -1.815 -16.730   6.592  1.00  0.00           H  
ATOM     47  HB3 CYS     4      -3.390 -16.580   6.950  1.00  0.00           H  
ATOM     48  SG  CYS     4      -1.908 -16.427   8.951  1.00  0.00           S  
ATOM     49  HG  CYS     4      -2.821 -16.987   9.749  1.00  0.00           H  
ATOM     50  C   CYS     4      -3.031 -19.294   6.069  1.00  0.00           C  
ATOM     51  O   CYS     4      -3.930 -18.887   5.338  1.00  0.00           O  
ATOM     52  N   ALA     5      -2.241 -20.338   5.797  1.00  0.00           N  
ATOM     53  H   ALA     5      -1.539 -20.516   6.500  1.00  0.00           H  
ATOM     54  CA  ALA     5      -2.274 -21.042   4.470  1.00  0.00           C  
ATOM     55  HA  ALA     5      -3.334 -21.155   4.240  1.00  0.00           H  
ATOM     56  CB  ALA     5      -1.513 -20.074   3.506  1.00  0.00           C  
ATOM     57  HB1 ALA     5      -2.051 -19.126   3.487  1.00  0.00           H  
ATOM     58  HB2 ALA     5      -0.471 -19.849   3.732  1.00  0.00           H  
ATOM     59  HB3 ALA     5      -1.576 -20.448   2.484  1.00  0.00           H  
ATOM     60  C   ALA     5      -1.632 -22.379   4.572  1.00  0.00           C  
ATOM     61  O   ALA     5      -1.984 -23.382   3.922  1.00  0.00           O  
ATOM     62  N   GLU     6      -0.581 -22.460   5.357  1.00  0.00           N  
ATOM     63  H   GLU     6      -0.399 -21.725   6.026  1.00  0.00           H  
ATOM     64  CA  GLU     6       0.198 -23.630   5.476  1.00  0.00           C  
ATOM     65  HA  GLU     6       0.148 -24.197   4.547  1.00  0.00           H  
ATOM     66  CB  GLU     6       1.664 -23.230   5.562  1.00  0.00           C  
ATOM     67  HB2 GLU     6       2.023 -22.860   4.602  1.00  0.00           H  
ATOM     68  HB3 GLU     6       1.903 -22.450   6.285  1.00  0.00           H  
ATOM     69  CG  GLU     6       2.612 -24.370   5.888  1.00  0.00           C  
ATOM     70  HG2 GLU     6       2.133 -25.248   5.455  1.00  0.00           H  
ATOM     71  HG3 GLU     6       3.586 -24.234   5.418  1.00  0.00           H  
ATOM     72  CD  GLU     6       2.800 -24.573   7.426  1.00  0.00           C  
ATOM     73  OE1 GLU     6       2.475 -25.635   7.987  1.00  0.00           O  
ATOM     74  OE2 GLU     6       3.179 -23.614   8.040  1.00  0.00           O  
ATOM     75  C   GLU     6      -0.363 -24.373   6.665  1.00  0.00           C  
ATOM     76  O   GLU     6      -1.029 -23.801   7.542  1.00  0.00           O  
ATOM     77  N   SER     7      -0.109 -25.648   6.759  1.00  0.00           N  
ATOM     78  H   SER     7       0.705 -25.982   6.263  1.00  0.00           H  
ATOM     79  CA  SER     7      -0.688 -26.657   7.729  1.00  0.00           C  
ATOM     80  HA  SER     7      -1.716 -26.770   7.385  1.00  0.00           H  
ATOM     81  CB  SER     7       0.094 -27.974   7.782  1.00  0.00           C  
ATOM     82  HB2 SER     7       0.027 -28.370   8.795  1.00  0.00           H  
ATOM     83  HB3 SER     7      -0.387 -28.742   7.176  1.00  0.00           H  
ATOM     84  OG  SER     7       1.460 -27.934   7.418  1.00  0.00           O  
ATOM     85  HG  SER     7       1.960 -27.138   7.614  1.00  0.00           H  
ATOM     86  C   SER     7      -0.711 -26.157   9.206  1.00  0.00           C  
ATOM     87  O   SER     7      -1.692 -26.457   9.950  1.00  0.00           O  
ATOM     88  N   CYS     8       0.258 -25.351   9.672  1.00  0.00           N  
ATOM     89  H   CYS     8       1.028 -25.268   9.024  1.00  0.00           H  
ATOM     90  CA  CYS     8       0.289 -24.652  10.903  1.00  0.00           C  
ATOM     91  HA  CYS     8       0.246 -25.462  11.632  1.00  0.00           H  
ATOM     92  CB  CYS     8       1.665 -23.962  11.091  1.00  0.00           C  
ATOM     93  HB2 CYS     8       1.804 -23.222  10.302  1.00  0.00           H  
ATOM     94  HB3 CYS     8       1.656 -23.478  12.068  1.00  0.00           H  
ATOM     95  SG  CYS     8       3.065 -25.085  11.013  1.00  0.00           S  
ATOM     96  HG  CYS     8       2.972 -25.400   9.718  1.00  0.00           H  
ATOM     97  C   CYS     8      -0.971 -23.752  11.206  1.00  0.00           C  
ATOM     98  O   CYS     8      -1.157 -23.415  12.388  1.00  0.00           O  
ATOM     99  N   VAL     9      -1.882 -23.479  10.212  1.00  0.00           N  
ATOM    100  H   VAL     9      -1.620 -23.738   9.271  1.00  0.00           H  
ATOM    101  CA  VAL     9      -3.196 -22.808  10.411  1.00  0.00           C  
ATOM    102  HA  VAL     9      -3.015 -21.847  10.893  1.00  0.00           H  
ATOM    103  CB  VAL     9      -3.751 -22.555   9.008  1.00  0.00           C  
ATOM    104  HB  VAL     9      -2.916 -22.132   8.449  1.00  0.00           H  
ATOM    105  CG1 VAL     9      -4.266 -23.790   8.198  1.00  0.00           C  
ATOM    106 HG11 VAL     9      -3.468 -24.533   8.175  1.00  0.00           H  
ATOM    107 HG12 VAL     9      -5.130 -24.178   8.739  1.00  0.00           H  
ATOM    108 HG13 VAL     9      -4.503 -23.515   7.170  1.00  0.00           H  
ATOM    109  CG2 VAL     9      -4.813 -21.481   9.066  1.00  0.00           C  
ATOM    110 HG21 VAL     9      -4.391 -20.494   9.254  1.00  0.00           H  
ATOM    111 HG22 VAL     9      -5.439 -21.391   8.178  1.00  0.00           H  
ATOM    112 HG23 VAL     9      -5.502 -21.666   9.889  1.00  0.00           H  
ATOM    113  C   VAL     9      -4.165 -23.627  11.318  1.00  0.00           C  
ATOM    114  O   VAL     9      -5.046 -23.054  12.019  1.00  0.00           O  
ATOM    115  N   TRP    10      -3.993 -24.975  11.352  1.00  0.00           N  
ATOM    116  H   TRP    10      -3.314 -25.476  10.797  1.00  0.00           H  
ATOM    117  CA  TRP    10      -4.791 -25.820  12.280  1.00  0.00           C  
ATOM    118  HA  TRP    10      -5.814 -25.764  11.905  1.00  0.00           H  
ATOM    119  CB  TRP    10      -4.337 -27.256  12.088  1.00  0.00           C  
ATOM    120  HB2 TRP    10      -4.354 -27.433  11.012  1.00  0.00           H  
ATOM    121  HB3 TRP    10      -3.297 -27.258  12.417  1.00  0.00           H  
ATOM    122  CG  TRP    10      -5.053 -28.393  12.809  1.00  0.00           C  
ATOM    123  CD1 TRP    10      -4.420 -29.387  13.476  1.00  0.00           C  
ATOM    124  HD1 TRP    10      -3.345 -29.447  13.560  1.00  0.00           H  
ATOM    125  NE1 TRP    10      -5.304 -30.245  13.946  1.00  0.00           N  
ATOM    126  HE1 TRP    10      -4.991 -31.097  14.390  1.00  0.00           H  
ATOM    127  CE2 TRP    10      -6.558 -29.967  13.576  1.00  0.00           C  
ATOM    128  CZ2 TRP    10      -7.757 -30.654  13.859  1.00  0.00           C  
ATOM    129  HZ2 TRP    10      -7.732 -31.547  14.466  1.00  0.00           H  
ATOM    130  CH2 TRP    10      -8.958 -30.048  13.483  1.00  0.00           C  
ATOM    131  HH2 TRP    10      -9.877 -30.512  13.810  1.00  0.00           H  
ATOM    132  CZ3 TRP    10      -8.894 -28.878  12.757  1.00  0.00           C  
ATOM    133  HZ3 TRP    10      -9.811 -28.408  12.434  1.00  0.00           H  
ATOM    134  CE3 TRP    10      -7.688 -28.144  12.516  1.00  0.00           C  
ATOM    135  HE3 TRP    10      -7.726 -27.194  12.005  1.00  0.00           H  
ATOM    136  CD2 TRP    10      -6.452 -28.690  12.916  1.00  0.00           C  
ATOM    137  C   TRP    10      -4.780 -25.389  13.755  1.00  0.00           C  
ATOM    138  O   TRP    10      -5.800 -25.551  14.356  1.00  0.00           O  
ATOM    139  N   ILE    11      -3.662 -24.800  14.240  1.00  0.00           N  
ATOM    140  H   ILE    11      -2.959 -24.451  13.604  1.00  0.00           H  
ATOM    141  CA  ILE    11      -3.459 -24.191  15.569  1.00  0.00           C  
ATOM    142  HA  ILE    11      -3.705 -24.959  16.303  1.00  0.00           H  
ATOM    143  CB  ILE    11      -1.964 -23.765  15.683  1.00  0.00           C  
ATOM    144  HB  ILE    11      -1.678 -23.053  14.909  1.00  0.00           H  
ATOM    145  CG2 ILE    11      -1.734 -22.992  17.052  1.00  0.00           C  
ATOM    146 HG21 ILE    11      -2.341 -22.086  17.046  1.00  0.00           H  
ATOM    147 HG22 ILE    11      -1.996 -23.615  17.906  1.00  0.00           H  
ATOM    148 HG23 ILE    11      -0.699 -22.651  17.081  1.00  0.00           H  
ATOM    149  CG1 ILE    11      -0.948 -24.935  15.456  1.00  0.00           C  
ATOM    150 HG12 ILE    11      -1.154 -25.429  14.506  1.00  0.00           H  
ATOM    151 HG13 ILE    11       0.085 -24.592  15.401  1.00  0.00           H  
ATOM    152  CD1 ILE    11      -1.099 -25.958  16.600  1.00  0.00           C  
ATOM    153 HD11 ILE    11      -0.492 -26.805  16.279  1.00  0.00           H  
ATOM    154 HD12 ILE    11      -0.693 -25.607  17.549  1.00  0.00           H  
ATOM    155 HD13 ILE    11      -2.153 -26.176  16.770  1.00  0.00           H  
ATOM    156  C   ILE    11      -4.554 -23.118  15.820  1.00  0.00           C  
ATOM    157  O   ILE    11      -5.457 -23.404  16.634  1.00  0.00           O  
ATOM    158  N   PRO    12      -4.596 -21.924  15.097  1.00  0.00           N  
ATOM    159  CD  PRO    12      -3.556 -21.318  14.285  1.00  0.00           C  
ATOM    160  HD2 PRO    12      -3.367 -21.867  13.363  1.00  0.00           H  
ATOM    161  HD3 PRO    12      -2.640 -21.370  14.874  1.00  0.00           H  
ATOM    162  CG  PRO    12      -3.968 -19.900  13.980  1.00  0.00           C  
ATOM    163  HG2 PRO    12      -3.622 -19.483  13.035  1.00  0.00           H  
ATOM    164  HG3 PRO    12      -3.769 -19.199  14.790  1.00  0.00           H  
ATOM    165  CB  PRO    12      -5.431 -20.071  14.009  1.00  0.00           C  
ATOM    166  HB2 PRO    12      -5.748 -20.573  13.094  1.00  0.00           H  
ATOM    167  HB3 PRO    12      -5.924 -19.101  14.071  1.00  0.00           H  
ATOM    168  CA  PRO    12      -5.665 -21.033  15.153  1.00  0.00           C  
ATOM    169  HA  PRO    12      -5.625 -20.530  16.119  1.00  0.00           H  
ATOM    170  C   PRO    12      -7.034 -21.570  15.004  1.00  0.00           C  
ATOM    171  O   PRO    12      -7.965 -21.216  15.696  1.00  0.00           O  
ATOM    172  N   CYS    13      -7.168 -22.684  14.272  1.00  0.00           N  
ATOM    173  H   CYS    13      -6.450 -22.869  13.585  1.00  0.00           H  
ATOM    174  CA  CYS    13      -8.462 -23.374  14.055  1.00  0.00           C  
ATOM    175  HA  CYS    13      -9.205 -22.591  13.905  1.00  0.00           H  
ATOM    176  CB  CYS    13      -8.431 -24.180  12.771  1.00  0.00           C  
ATOM    177  HB2 CYS    13      -7.544 -24.814  12.765  1.00  0.00           H  
ATOM    178  HB3 CYS    13      -9.245 -24.905  12.751  1.00  0.00           H  
ATOM    179  SG  CYS    13      -8.522 -23.080  11.345  1.00  0.00           S  
ATOM    180  HG  CYS    13      -7.599 -23.628  10.550  1.00  0.00           H  
ATOM    181  C   CYS    13      -8.844 -24.193  15.275  1.00  0.00           C  
ATOM    182  O   CYS    13     -10.017 -24.077  15.690  1.00  0.00           O  
ATOM    183  N   THR    14      -7.867 -24.832  15.891  1.00  0.00           N  
ATOM    184  H   THR    14      -6.965 -24.560  15.527  1.00  0.00           H  
ATOM    185  CA  THR    14      -7.886 -25.710  17.069  1.00  0.00           C  
ATOM    186  HA  THR    14      -8.731 -26.392  16.976  1.00  0.00           H  
ATOM    187  CB  THR    14      -6.609 -26.436  17.354  1.00  0.00           C  
ATOM    188  HB  THR    14      -5.760 -25.755  17.295  1.00  0.00           H  
ATOM    189  CG2 THR    14      -6.570 -27.288  18.568  1.00  0.00           C  
ATOM    190 HG21 THR    14      -5.493 -27.301  18.737  1.00  0.00           H  
ATOM    191 HG22 THR    14      -7.146 -26.826  19.369  1.00  0.00           H  
ATOM    192 HG23 THR    14      -6.897 -28.301  18.335  1.00  0.00           H  
ATOM    193  OG1 THR    14      -6.520 -27.323  16.226  1.00  0.00           O  
ATOM    194  HG1 THR    14      -6.229 -26.808  15.470  1.00  0.00           H  
ATOM    195  C   THR    14      -8.151 -24.831  18.291  1.00  0.00           C  
ATOM    196  O   THR    14      -9.067 -25.129  19.006  1.00  0.00           O  
ATOM    197  N   VAL    15      -7.402 -23.724  18.451  1.00  0.00           N  
ATOM    198  H   VAL    15      -6.726 -23.655  17.704  1.00  0.00           H  
ATOM    199  CA  VAL    15      -7.464 -22.788  19.559  1.00  0.00           C  
ATOM    200  HA  VAL    15      -7.338 -23.198  20.561  1.00  0.00           H  
ATOM    201  CB  VAL    15      -6.482 -21.672  19.358  1.00  0.00           C  
ATOM    202  HB  VAL    15      -6.464 -21.417  18.298  1.00  0.00           H  
ATOM    203  CG1 VAL    15      -6.643 -20.353  20.128  1.00  0.00           C  
ATOM    204 HG11 VAL    15      -7.509 -19.854  19.695  1.00  0.00           H  
ATOM    205 HG12 VAL    15      -6.583 -20.490  21.208  1.00  0.00           H  
ATOM    206 HG13 VAL    15      -5.882 -19.617  19.868  1.00  0.00           H  
ATOM    207  CG2 VAL    15      -5.134 -22.128  19.847  1.00  0.00           C  
ATOM    208 HG21 VAL    15      -4.323 -21.428  19.649  1.00  0.00           H  
ATOM    209 HG22 VAL    15      -5.139 -22.355  20.913  1.00  0.00           H  
ATOM    210 HG23 VAL    15      -4.884 -23.096  19.412  1.00  0.00           H  
ATOM    211  C   VAL    15      -8.943 -22.255  19.533  1.00  0.00           C  
ATOM    212  O   VAL    15      -9.541 -22.124  20.605  1.00  0.00           O  
ATOM    213  N   THR    16      -9.500 -21.875  18.341  1.00  0.00           N  
ATOM    214  H   THR    16      -9.070 -22.010  17.437  1.00  0.00           H  
ATOM    215  CA  THR    16     -10.867 -21.352  18.175  1.00  0.00           C  
ATOM    216  HA  THR    16     -11.009 -20.437  18.751  1.00  0.00           H  
ATOM    217  CB  THR    16     -11.076 -21.062  16.672  1.00  0.00           C  
ATOM    218  HB  THR    16     -10.798 -21.998  16.187  1.00  0.00           H  
ATOM    219  CG2 THR    16     -12.416 -20.538  16.151  1.00  0.00           C  
ATOM    220 HG21 THR    16     -12.727 -19.654  16.707  1.00  0.00           H  
ATOM    221 HG22 THR    16     -12.286 -20.451  15.072  1.00  0.00           H  
ATOM    222 HG23 THR    16     -13.196 -21.267  16.369  1.00  0.00           H  
ATOM    223  OG1 THR    16     -10.137 -20.121  16.434  1.00  0.00           O  
ATOM    224  HG1 THR    16      -9.337 -20.555  16.129  1.00  0.00           H  
ATOM    225  C   THR    16     -11.905 -22.310  18.699  1.00  0.00           C  
ATOM    226  O   THR    16     -12.705 -21.960  19.566  1.00  0.00           O  
ATOM    227  N   ALA    17     -11.921 -23.500  18.154  1.00  0.00           N  
ATOM    228  H   ALA    17     -11.253 -23.625  17.407  1.00  0.00           H  
ATOM    229  CA  ALA    17     -12.782 -24.687  18.464  1.00  0.00           C  
ATOM    230  HA  ALA    17     -13.825 -24.481  18.224  1.00  0.00           H  
ATOM    231  CB  ALA    17     -12.343 -25.904  17.586  1.00  0.00           C  
ATOM    232  HB1 ALA    17     -12.838 -26.779  18.008  1.00  0.00           H  
ATOM    233  HB2 ALA    17     -12.672 -25.722  16.563  1.00  0.00           H  
ATOM    234  HB3 ALA    17     -11.284 -26.131  17.469  1.00  0.00           H  
ATOM    235  C   ALA    17     -12.713 -25.087  19.981  1.00  0.00           C  
ATOM    236  O   ALA    17     -13.696 -25.392  20.603  1.00  0.00           O  
ATOM    237  N   LEU    18     -11.525 -24.999  20.586  1.00  0.00           N  
ATOM    238  H   LEU    18     -10.754 -24.944  19.936  1.00  0.00           H  
ATOM    239  CA  LEU    18     -11.200 -25.195  21.969  1.00  0.00           C  
ATOM    240  HA  LEU    18     -11.496 -26.189  22.305  1.00  0.00           H  
ATOM    241  CB  LEU    18      -9.671 -25.156  22.131  1.00  0.00           C  
ATOM    242  HB2 LEU    18      -9.225 -25.921  21.496  1.00  0.00           H  
ATOM    243  HB3 LEU    18      -9.276 -24.161  21.928  1.00  0.00           H  
ATOM    244  CG  LEU    18      -9.179 -25.408  23.548  1.00  0.00           C  
ATOM    245  HG  LEU    18      -9.632 -24.650  24.188  1.00  0.00           H  
ATOM    246  CD1 LEU    18      -9.417 -26.786  24.080  1.00  0.00           C  
ATOM    247 HD11 LEU    18     -10.491 -26.961  24.142  1.00  0.00           H  
ATOM    248 HD12 LEU    18      -8.968 -27.541  23.434  1.00  0.00           H  
ATOM    249 HD13 LEU    18      -8.923 -26.922  25.043  1.00  0.00           H  
ATOM    250  CD2 LEU    18      -7.672 -25.121  23.542  1.00  0.00           C  
ATOM    251 HD21 LEU    18      -7.220 -25.659  22.708  1.00  0.00           H  
ATOM    252 HD22 LEU    18      -7.513 -24.080  23.260  1.00  0.00           H  
ATOM    253 HD23 LEU    18      -7.283 -25.138  24.560  1.00  0.00           H  
ATOM    254  C   LEU    18     -11.806 -24.102  22.835  1.00  0.00           C  
ATOM    255  O   LEU    18     -12.391 -24.461  23.880  1.00  0.00           O  
ATOM    256  N   LEU    19     -11.762 -22.832  22.415  1.00  0.00           N  
ATOM    257  H   LEU    19     -11.351 -22.643  21.512  1.00  0.00           H  
ATOM    258  CA  LEU    19     -12.456 -21.782  23.159  1.00  0.00           C  
ATOM    259  HA  LEU    19     -12.306 -21.910  24.231  1.00  0.00           H  
ATOM    260  CB  LEU    19     -11.974 -20.346  22.744  1.00  0.00           C  
ATOM    261  HB2 LEU    19     -12.177 -20.220  21.681  1.00  0.00           H  
ATOM    262  HB3 LEU    19     -12.612 -19.668  23.312  1.00  0.00           H  
ATOM    263  CG  LEU    19     -10.606 -19.914  23.293  1.00  0.00           C  
ATOM    264  HG  LEU    19      -9.873 -20.604  22.873  1.00  0.00           H  
ATOM    265  CD1 LEU    19     -10.203 -18.539  22.676  1.00  0.00           C  
ATOM    266 HD11 LEU    19     -10.105 -18.754  21.612  1.00  0.00           H  
ATOM    267 HD12 LEU    19     -10.970 -17.772  22.778  1.00  0.00           H  
ATOM    268 HD13 LEU    19      -9.232 -18.201  23.038  1.00  0.00           H  
ATOM    269  CD2 LEU    19     -10.474 -19.879  24.789  1.00  0.00           C  
ATOM    270 HD21 LEU    19      -9.474 -19.497  24.997  1.00  0.00           H  
ATOM    271 HD22 LEU    19     -11.150 -19.152  25.239  1.00  0.00           H  
ATOM    272 HD23 LEU    19     -10.532 -20.842  25.296  1.00  0.00           H  
ATOM    273  C   LEU    19     -13.990 -21.988  23.115  1.00  0.00           C  
ATOM    274  O   LEU    19     -14.719 -21.749  24.103  1.00  0.00           O  
ATOM    275  N   GLY    20     -14.496 -22.604  22.048  1.00  0.00           N  
ATOM    276  H   GLY    20     -13.764 -22.694  21.357  1.00  0.00           H  
ATOM    277  CA  GLY    20     -15.866 -23.015  21.688  1.00  0.00           C  
ATOM    278  HA2 GLY    20     -16.435 -22.090  21.778  1.00  0.00           H  
ATOM    279  HA3 GLY    20     -15.883 -23.362  20.655  1.00  0.00           H  
ATOM    280  C   GLY    20     -16.356 -24.208  22.486  1.00  0.00           C  
ATOM    281  O   GLY    20     -17.540 -24.504  22.382  1.00  0.00           O  
ATOM    282  N   CYS    21     -15.476 -24.944  23.157  1.00  0.00           N  
ATOM    283  H   CYS    21     -14.526 -24.726  22.893  1.00  0.00           H  
ATOM    284  CA  CYS    21     -15.655 -26.112  23.971  1.00  0.00           C  
ATOM    285  HA  CYS    21     -16.688 -26.448  24.069  1.00  0.00           H  
ATOM    286  CB  CYS    21     -14.812 -27.267  23.482  1.00  0.00           C  
ATOM    287  HB2 CYS    21     -13.760 -26.994  23.403  1.00  0.00           H  
ATOM    288  HB3 CYS    21     -14.945 -28.198  24.034  1.00  0.00           H  
ATOM    289  SG  CYS    21     -15.407 -27.723  21.785  1.00  0.00           S  
ATOM    290  HG  CYS    21     -14.536 -26.980  21.096  1.00  0.00           H  
ATOM    291  C   CYS    21     -15.254 -25.875  25.474  1.00  0.00           C  
ATOM    292  O   CYS    21     -15.537 -26.718  26.372  1.00  0.00           O  
ATOM    293  N   SER    22     -14.615 -24.746  25.729  1.00  0.00           N  
ATOM    294  H   SER    22     -14.772 -24.070  24.995  1.00  0.00           H  
ATOM    295  CA  SER    22     -14.305 -24.414  27.115  1.00  0.00           C  
ATOM    296  HA  SER    22     -14.185 -25.320  27.709  1.00  0.00           H  
ATOM    297  CB  SER    22     -12.882 -23.729  27.239  1.00  0.00           C  
ATOM    298  HB2 SER    22     -13.020 -22.815  26.662  1.00  0.00           H  
ATOM    299  HB3 SER    22     -12.567 -23.475  28.251  1.00  0.00           H  
ATOM    300  OG  SER    22     -11.869 -24.485  26.596  1.00  0.00           O  
ATOM    301  HG  SER    22     -12.175 -24.641  25.700  1.00  0.00           H  
ATOM    302  C   SER    22     -15.420 -23.648  27.830  1.00  0.00           C  
ATOM    303  O   SER    22     -16.437 -23.440  27.227  1.00  0.00           O  
ATOM    304  N   CYS    23     -15.117 -23.299  29.084  1.00  0.00           N  
ATOM    305  H   CYS    23     -14.364 -23.718  29.610  1.00  0.00           H  
ATOM    306  CA  CYS    23     -15.968 -22.472  29.988  1.00  0.00           C  
ATOM    307  HA  CYS    23     -16.955 -22.935  29.980  1.00  0.00           H  
ATOM    308  CB  CYS    23     -15.406 -22.428  31.402  1.00  0.00           C  
ATOM    309  HB2 CYS    23     -14.521 -21.798  31.490  1.00  0.00           H  
ATOM    310  HB3 CYS    23     -16.225 -22.130  32.057  1.00  0.00           H  
ATOM    311  SG  CYS    23     -14.951 -24.085  31.909  1.00  0.00           S  
ATOM    312  HG  CYS    23     -14.648 -23.822  33.183  1.00  0.00           H  
ATOM    313  C   CYS    23     -16.157 -20.973  29.551  1.00  0.00           C  
ATOM    314  O   CYS    23     -17.048 -20.216  29.867  1.00  0.00           O  
ATOM    315  N   SER    24     -15.291 -20.569  28.641  1.00  0.00           N  
ATOM    316  H   SER    24     -14.518 -21.139  28.327  1.00  0.00           H  
ATOM    317  CA  SER    24     -15.592 -19.365  27.813  1.00  0.00           C  
ATOM    318  HA  SER    24     -15.818 -18.450  28.361  1.00  0.00           H  
ATOM    319  CB  SER    24     -14.306 -19.155  27.063  1.00  0.00           C  
ATOM    320  HB2 SER    24     -14.400 -18.367  26.315  1.00  0.00           H  
ATOM    321  HB3 SER    24     -13.576 -18.881  27.824  1.00  0.00           H  
ATOM    322  OG  SER    24     -13.808 -20.384  26.459  1.00  0.00           O  
ATOM    323  HG  SER    24     -14.416 -20.817  25.854  1.00  0.00           H  
ATOM    324  C   SER    24     -16.730 -19.535  26.726  1.00  0.00           C  
ATOM    325  O   SER    24     -16.800 -18.679  25.754  1.00  0.00           O  
ATOM    326  N   ASN    25     -17.393 -20.704  26.594  1.00  0.00           N  
ATOM    327  H   ASN    25     -16.954 -21.442  27.125  1.00  0.00           H  
ATOM    328  CA  ASN    25     -18.438 -20.920  25.611  1.00  0.00           C  
ATOM    329  HA  ASN    25     -19.092 -20.050  25.666  1.00  0.00           H  
ATOM    330  CB  ASN    25     -17.814 -21.236  24.265  1.00  0.00           C  
ATOM    331  HB2 ASN    25     -16.950 -20.610  24.043  1.00  0.00           H  
ATOM    332  HB3 ASN    25     -17.458 -22.267  24.264  1.00  0.00           H  
ATOM    333  CG  ASN    25     -18.689 -20.924  23.053  1.00  0.00           C  
ATOM    334  OD1 ASN    25     -19.375 -21.719  22.577  1.00  0.00           O  
ATOM    335  ND2 ASN    25     -18.492 -19.700  22.504  1.00  0.00           N  
ATOM    336 HD21 ASN    25     -18.782 -19.489  21.560  1.00  0.00           H  
ATOM    337 HD22 ASN    25     -17.856 -19.100  23.010  1.00  0.00           H  
ATOM    338  C   ASN    25     -19.494 -21.997  26.081  1.00  0.00           C  
ATOM    339  O   ASN    25     -19.853 -22.138  27.272  1.00  0.00           O  
ATOM    340  N   LYS    26     -19.988 -22.851  25.085  1.00  0.00           N  
ATOM    341  H   LYS    26     -19.912 -22.521  24.134  1.00  0.00           H  
ATOM    342  CA  LYS    26     -20.576 -24.158  25.350  1.00  0.00           C  
ATOM    343  HA  LYS    26     -21.574 -24.162  25.787  1.00  0.00           H  
ATOM    344  CB  LYS    26     -20.942 -24.718  23.973  1.00  0.00           C  
ATOM    345  HB2 LYS    26     -21.512 -23.987  23.401  1.00  0.00           H  
ATOM    346  HB3 LYS    26     -20.040 -24.718  23.361  1.00  0.00           H  
ATOM    347  CG  LYS    26     -21.768 -26.042  23.967  1.00  0.00           C  
ATOM    348  HG2 LYS    26     -21.604 -26.672  24.841  1.00  0.00           H  
ATOM    349  HG3 LYS    26     -22.787 -25.658  23.997  1.00  0.00           H  
ATOM    350  CD  LYS    26     -21.503 -26.797  22.635  1.00  0.00           C  
ATOM    351  HD2 LYS    26     -22.409 -27.374  22.449  1.00  0.00           H  
ATOM    352  HD3 LYS    26     -21.294 -26.112  21.814  1.00  0.00           H  
ATOM    353  CE  LYS    26     -20.420 -27.899  22.680  1.00  0.00           C  
ATOM    354  HE2 LYS    26     -20.472 -28.492  23.594  1.00  0.00           H  
ATOM    355  HE3 LYS    26     -20.697 -28.535  21.840  1.00  0.00           H  
ATOM    356  NZ  LYS    26     -19.042 -27.276  22.647  1.00  0.00           N  
ATOM    357  HZ1 LYS    26     -18.419 -28.069  22.604  1.00  0.00           H  
ATOM    358  HZ2 LYS    26     -18.857 -26.720  21.824  1.00  0.00           H  
ATOM    359  HZ3 LYS    26     -18.805 -26.819  23.516  1.00  0.00           H  
ATOM    360  C   LYS    26     -19.590 -25.061  26.050  1.00  0.00           C  
ATOM    361  O   LYS    26     -18.974 -25.929  25.402  1.00  0.00           O  
ATOM    362  N   VAL    27     -19.471 -24.887  27.326  1.00  0.00           N  
ATOM    363  H   VAL    27     -19.836 -24.005  27.655  1.00  0.00           H  
ATOM    364  CA  VAL    27     -18.782 -25.645  28.293  1.00  0.00           C  
ATOM    365  HA  VAL    27     -17.775 -25.236  28.212  1.00  0.00           H  
ATOM    366  CB  VAL    27     -19.147 -25.057  29.663  1.00  0.00           C  
ATOM    367  HB  VAL    27     -19.106 -23.970  29.597  1.00  0.00           H  
ATOM    368  CG1 VAL    27     -20.637 -25.237  30.014  1.00  0.00           C  
ATOM    369 HG11 VAL    27     -20.832 -26.236  30.405  1.00  0.00           H  
ATOM    370 HG12 VAL    27     -20.919 -24.548  30.810  1.00  0.00           H  
ATOM    371 HG13 VAL    27     -21.257 -24.940  29.168  1.00  0.00           H  
ATOM    372  CG2 VAL    27     -18.314 -25.703  30.777  1.00  0.00           C  
ATOM    373 HG21 VAL    27     -18.448 -26.782  30.853  1.00  0.00           H  
ATOM    374 HG22 VAL    27     -17.251 -25.522  30.621  1.00  0.00           H  
ATOM    375 HG23 VAL    27     -18.624 -25.321  31.750  1.00  0.00           H  
ATOM    376  C   VAL    27     -18.798 -27.205  28.147  1.00  0.00           C  
ATOM    377  O   VAL    27     -19.729 -27.910  28.609  1.00  0.00           O  
ATOM    378  N   CYS    28     -17.799 -27.767  27.515  1.00  0.00           N  
ATOM    379  H   CYS    28     -17.171 -27.143  27.029  1.00  0.00           H  
ATOM    380  CA  CYS    28     -17.239 -29.148  27.687  1.00  0.00           C  
ATOM    381  HA  CYS    28     -17.919 -29.868  28.141  1.00  0.00           H  
ATOM    382  CB  CYS    28     -17.062 -29.619  26.208  1.00  0.00           C  
ATOM    383  HB2 CYS    28     -16.437 -28.864  25.731  1.00  0.00           H  
ATOM    384  HB3 CYS    28     -16.602 -30.607  26.225  1.00  0.00           H  
ATOM    385  SG  CYS    28     -18.736 -29.644  25.420  1.00  0.00           S  
ATOM    386  HG  CYS    28     -19.344 -30.135  26.503  1.00  0.00           H  
ATOM    387  C   CYS    28     -15.968 -29.133  28.531  1.00  0.00           C  
ATOM    388  O   CYS    28     -15.217 -30.047  28.469  1.00  0.00           O  
ATOM    389  N   TYR    29     -15.721 -28.041  29.246  1.00  0.00           N  
ATOM    390  H   TYR    29     -16.379 -27.277  29.184  1.00  0.00           H  
ATOM    391  CA  TYR    29     -14.566 -27.643  30.060  1.00  0.00           C  
ATOM    392  HA  TYR    29     -14.819 -26.663  30.465  1.00  0.00           H  
ATOM    393  CB  TYR    29     -14.298 -28.634  31.223  1.00  0.00           C  
ATOM    394  HB2 TYR    29     -15.124 -28.598  31.933  1.00  0.00           H  
ATOM    395  HB3 TYR    29     -14.283 -29.671  30.888  1.00  0.00           H  
ATOM    396  CG  TYR    29     -13.047 -28.187  31.979  1.00  0.00           C  
ATOM    397  CD1 TYR    29     -11.823 -28.772  31.564  1.00  0.00           C  
ATOM    398  HD1 TYR    29     -11.821 -29.387  30.676  1.00  0.00           H  
ATOM    399  CE1 TYR    29     -10.560 -28.248  32.031  1.00  0.00           C  
ATOM    400  HE1 TYR    29      -9.643 -28.697  31.681  1.00  0.00           H  
ATOM    401  CZ  TYR    29     -10.597 -27.259  33.059  1.00  0.00           C  
ATOM    402  OH  TYR    29      -9.457 -26.933  33.692  1.00  0.00           O  
ATOM    403  HH  TYR    29      -8.668 -27.324  33.310  1.00  0.00           H  
ATOM    404  CE2 TYR    29     -11.841 -26.742  33.489  1.00  0.00           C  
ATOM    405  HE2 TYR    29     -11.944 -25.993  34.260  1.00  0.00           H  
ATOM    406  CD2 TYR    29     -13.059 -27.176  32.951  1.00  0.00           C  
ATOM    407  HD2 TYR    29     -14.024 -26.817  33.277  1.00  0.00           H  
ATOM    408  C   TYR    29     -13.344 -27.290  29.250  1.00  0.00           C  
ATOM    409  O   TYR    29     -12.776 -26.188  29.416  1.00  0.00           O  
ATOM    410  N   ASN    30     -12.835 -28.266  28.476  1.00  0.00           N  
ATOM    411  H   ASN    30     -13.353 -29.131  28.422  1.00  0.00           H  
ATOM    412  CA  ASN    30     -11.488 -28.276  27.765  1.00  0.00           C  
ATOM    413  HA  ASN    30     -10.820 -27.697  28.403  1.00  0.00           H  
ATOM    414  CB  ASN    30     -11.111 -29.718  27.650  1.00  0.00           C  
ATOM    415  HB2 ASN    30     -11.191 -30.180  28.634  1.00  0.00           H  
ATOM    416  HB3 ASN    30     -11.872 -30.117  26.980  1.00  0.00           H  
ATOM    417  CG  ASN    30      -9.693 -29.982  27.064  1.00  0.00           C  
ATOM    418  OD1 ASN    30      -9.170 -29.270  26.252  1.00  0.00           O  
ATOM    419  ND2 ASN    30      -9.065 -30.990  27.574  1.00  0.00           N  
ATOM    420 HD21 ASN    30      -8.087 -31.147  27.374  1.00  0.00           H  
ATOM    421 HD22 ASN    30      -9.609 -31.679  28.073  1.00  0.00           H  
ATOM    422  C   ASN    30     -11.620 -27.424  26.405  1.00  0.00           C  
ATOM    423  O   ASN    30     -12.522 -27.804  25.596  1.00  0.00           O  
TER   
END   
