# Supplementary material for: Prediction of Anticancer Peptides with High Efficacy and Low Toxicity by Hybrid Model Based on 3D Structure of Peptides
Source: Int J Mol Sci. 2021 May 26;22(11):5630. doi: 10.3390/ijms22115630 (PMC8198792; doi:10.3390/ijms22115630)
Supplement: Supplementary file 1 [file ijms-22-05630-s001.zip › Supplement2(Datasets)/ACPs(PDB)/D1/PDB(Negative)/(212)NL_satpdb12661.pdb]

EXPDTA    THEORETICAL MODEL, MODELLER 9.13 2015/09/20 23:15:17
REMARK   6 MODELLER OBJECTIVE FUNCTION:       800.5283
REMARK   6 MODELLER BEST TEMPLATE % SEQ ID:  48.387
ATOM      1  N   TYR     1      30.373  28.810  15.315  1.00106.39           N
ATOM      2  CA  TYR     1      30.944  28.359  14.026  1.00106.39           C
ATOM      3  CB  TYR     1      31.979  27.245  14.260  1.00106.39           C
ATOM      4  CG  TYR     1      33.052  27.818  15.122  1.00106.39           C
ATOM      5  CD1 TYR     1      34.082  28.546  14.578  1.00106.39           C
ATOM      6  CD2 TYR     1      33.016  27.631  16.485  1.00106.39           C
ATOM      7  CE1 TYR     1      35.066  29.074  15.382  1.00106.39           C
ATOM      8  CE2 TYR     1      33.996  28.155  17.295  1.00106.39           C
ATOM      9  CZ  TYR     1      35.024  28.878  16.742  1.00106.39           C
ATOM     10  OH  TYR     1      36.032  29.418  17.568  1.00106.39           O
ATOM     11  C   TYR     1      29.846  27.804  13.188  1.00106.39           C
ATOM     12  O   TYR     1      28.673  27.904  13.544  1.00106.39           O
ATOM     13  N   ARG     2      30.197  27.211  12.033  1.00289.01           N
ATOM     14  CA  ARG     2      29.177  26.633  11.213  1.00289.01           C
ATOM     15  CB  ARG     2      29.710  25.997   9.919  1.00289.01           C
ATOM     16  CG  ARG     2      30.160  26.992   8.850  1.00289.01           C
ATOM     17  CD  ARG     2      30.681  26.294   7.590  1.00289.01           C
ATOM     18  NE  ARG     2      29.604  25.372   7.130  1.00289.01           N
ATOM     19  CZ  ARG     2      28.761  25.735   6.120  1.00289.01           C
ATOM     20  NH1 ARG     2      29.005  26.869   5.400  1.00289.01           N
ATOM     21  NH2 ARG     2      27.679  24.958   5.822  1.00289.01           N
ATOM     22  C   ARG     2      28.573  25.539  12.022  1.00289.01           C
ATOM     23  O   ARG     2      27.356  25.367  12.045  1.00289.01           O
ATOM     24  N   GLY     3      29.427  24.784  12.735  1.00394.86           N
ATOM     25  CA  GLY     3      28.930  23.700  13.522  1.00394.86           C
ATOM     26  C   GLY     3      28.762  22.548  12.596  1.00394.86           C
ATOM     27  O   GLY     3      29.375  22.494  11.531  1.00394.86           O
ATOM     28  N   GLY     4      27.919  21.580  12.983  1.00375.08           N
ATOM     29  CA  GLY     4      27.743  20.449  12.133  1.00375.08           C
ATOM     30  C   GLY     4      26.304  20.401  11.759  1.00375.08           C
ATOM     31  O   GLY     4      25.473  21.101  12.336  1.00375.08           O
ATOM     32  N   TYR     5      25.988  19.560  10.762  1.00162.15           N
ATOM     33  CA  TYR     5      24.649  19.388  10.283  1.00162.15           C
ATOM     34  CB  TYR     5      24.604  19.220   8.751  1.00162.15           C
ATOM     35  CG  TYR     5      23.203  18.997   8.294  1.00162.15           C
ATOM     36  CD1 TYR     5      22.336  20.053   8.116  1.00162.15           C
ATOM     37  CD2 TYR     5      22.764  17.721   8.026  1.00162.15           C
ATOM     38  CE1 TYR     5      21.048  19.833   7.687  1.00162.15           C
ATOM     39  CE2 TYR     5      21.477  17.495   7.597  1.00162.15           C
ATOM     40  CZ  TYR     5      20.616  18.553   7.429  1.00162.15           C
ATOM     41  OH  TYR     5      19.296  18.323   6.990  1.00162.15           O
ATOM     42  C   TYR     5      24.126  18.130  10.910  1.00162.15           C
ATOM     43  O   TYR     5      24.838  17.131  10.975  1.00162.15           O
ATOM     44  N   THR     6      22.873  18.156  11.416  1.00 59.84           N
ATOM     45  CA  THR     6      22.304  16.994  12.049  1.00 59.84           C
ATOM     46  CB  THR     6      21.994  17.222  13.501  1.00 59.84           C
ATOM     47  OG1 THR     6      23.177  17.583  14.200  1.00 59.84           O
ATOM     48  CG2 THR     6      21.395  15.939  14.103  1.00 59.84           C
ATOM     49  C   THR     6      21.012  16.680  11.350  1.00 59.84           C
ATOM     50  O   THR     6      20.444  17.541  10.681  1.00 59.84           O
ATOM     51  N   GLY     7      20.522  15.422  11.469  1.00117.27           N
ATOM     52  CA  GLY     7      19.301  15.047  10.805  1.00117.27           C
ATOM     53  C   GLY     7      18.232  14.854  11.841  1.00117.27           C
ATOM     54  O   GLY     7      18.342  14.047  12.764  1.00117.27           O
ATOM     55  N   PRO     8      17.181  15.606  11.664  1.00333.38           N
ATOM     56  CA  PRO     8      16.091  15.613  12.604  1.00333.38           C
ATOM     57  CD  PRO     8      17.327  16.894  11.002  1.00333.38           C
ATOM     58  CB  PRO     8      15.256  16.845  12.265  1.00333.38           C
ATOM     59  CG  PRO     8      16.276  17.813  11.644  1.00333.38           C
ATOM     60  C   PRO     8      15.273  14.376  12.749  1.00333.38           C
ATOM     61  O   PRO     8      14.756  14.156  13.841  1.00333.38           O
ATOM     62  N   ILE     9      15.112  13.546  11.707  1.00226.16           N
ATOM     63  CA  ILE     9      14.234  12.444  11.949  1.00226.16           C
ATOM     64  CB  ILE     9      13.180  12.316  10.893  1.00226.16           C
ATOM     65  CG1 ILE     9      12.340  13.605  10.879  1.00226.16           C
ATOM     66  CG2 ILE     9      12.345  11.057  11.176  1.00226.16           C
ATOM     67  CD1 ILE     9      11.446  13.750   9.651  1.00226.16           C
ATOM     68  C   ILE     9      15.056  11.200  12.008  1.00226.16           C
ATOM     69  O   ILE     9      15.576  10.692  11.018  1.00226.16           O
ATOM     70  N   PRO    10      15.151  10.735  13.216  1.00376.00           N
ATOM     71  CA  PRO    10      15.948   9.607  13.616  1.00376.00           C
ATOM     72  CD  PRO    10      14.320  11.254  14.287  1.00376.00           C
ATOM     73  CB  PRO    10      15.801   9.546  15.139  1.00376.00           C
ATOM     74  CG  PRO    10      14.440  10.217  15.410  1.00376.00           C
ATOM     75  C   PRO    10      15.695   8.271  12.979  1.00376.00           C
ATOM     76  O   PRO    10      16.665   7.579  12.679  1.00376.00           O
ATOM     77  N   ARG    11      14.442   7.852  12.734  1.00315.43           N
ATOM     78  CA  ARG    11      14.363   6.484  12.292  1.00315.43           C
ATOM     79  CB  ARG    11      13.456   5.581  13.138  1.00315.43           C
ATOM     80  CG  ARG    11      13.237   4.221  12.469  1.00315.43           C
ATOM     81  CD  ARG    11      12.408   3.225  13.280  1.00315.43           C
ATOM     82  NE  ARG    11      12.093   2.083  12.376  1.00315.43           N
ATOM     83  CZ  ARG    11      12.954   1.029  12.269  1.00315.43           C
ATOM     84  NH1 ARG    11      14.079   0.990  13.041  1.00315.43           N
ATOM     85  NH2 ARG    11      12.691   0.017  11.391  1.00315.43           N
ATOM     86  C   ARG    11      13.870   6.368  10.892  1.00315.43           C
ATOM     87  O   ARG    11      12.982   7.087  10.437  1.00315.43           O
ATOM     88  N   PRO    12      14.496   5.449  10.208  1.00138.09           N
ATOM     89  CA  PRO    12      14.131   5.149   8.849  1.00138.09           C
ATOM     90  CD  PRO    12      15.892   5.147  10.477  1.00138.09           C
ATOM     91  CB  PRO    12      15.370   4.520   8.204  1.00138.09           C
ATOM     92  CG  PRO    12      16.276   4.133   9.388  1.00138.09           C
ATOM     93  C   PRO    12      12.905   4.289   8.761  1.00138.09           C
ATOM     94  O   PRO    12      12.617   3.528   9.683  1.00138.09           O
ATOM     95  N   PRO    13      12.188   4.428   7.682  1.00175.89           N
ATOM     96  CA  PRO    13      11.022   3.615   7.464  1.00175.89           C
ATOM     97  CD  PRO    13      12.025   5.762   7.126  1.00175.89           C
ATOM     98  CB  PRO    13      10.148   4.379   6.471  1.00175.89           C
ATOM     99  CG  PRO    13      10.562   5.846   6.667  1.00175.89           C
ATOM    100  C   PRO    13      11.434   2.279   6.936  1.00175.89           C
ATOM    101  O   PRO    13      12.603   2.099   6.599  1.00175.89           O
ATOM    102  N   PRO    14      10.519   1.353   6.885  1.00 69.89           N
ATOM    103  CA  PRO    14      10.799   0.064   6.317  1.00 69.89           C
ATOM    104  CD  PRO    14       9.427   1.299   7.841  1.00 69.89           C
ATOM    105  CB  PRO    14       9.720  -0.885   6.842  1.00 69.89           C
ATOM    106  CG  PRO    14       8.644   0.038   7.436  1.00 69.89           C
ATOM    107  C   PRO    14      10.824   0.182   4.828  1.00 69.89           C
ATOM    108  O   PRO    14      10.329   1.179   4.304  1.00 69.89           O
ATOM    109  N   ILE    15      11.407  -0.812   4.127  1.00 94.80           N
ATOM    110  CA  ILE    15      11.505  -0.737   2.699  1.00 94.80           C
ATOM    111  CB  ILE    15      12.770  -1.334   2.149  1.00 94.80           C
ATOM    112  CG1 ILE    15      12.833  -2.840   2.449  1.00 94.80           C
ATOM    113  CG2 ILE    15      13.961  -0.539   2.711  1.00 94.80           C
ATOM    114  CD1 ILE    15      13.953  -3.555   1.693  1.00 94.80           C
ATOM    115  C   ILE    15      10.356  -1.479   2.096  1.00 94.80           C
ATOM    116  O   ILE    15      10.001  -2.571   2.537  1.00 94.80           O
ATOM    117  N   GLY    16       9.723  -0.863   1.077  1.00 19.81           N
ATOM    118  CA  GLY    16       8.635  -1.485   0.380  1.00 19.81           C
ATOM    119  C   GLY    16       8.736  -1.056  -1.051  1.00 19.81           C
ATOM    120  O   GLY    16       9.191   0.047  -1.346  1.00 19.81           O
ATOM    121  N   ARG    17       8.299  -1.923  -1.986  1.00230.10           N
ATOM    122  CA  ARG    17       8.405  -1.587  -3.377  1.00230.10           C
ATOM    123  CB  ARG    17       8.272  -2.791  -4.327  1.00230.10           C
ATOM    124  CG  ARG    17       6.937  -3.529  -4.236  1.00230.10           C
ATOM    125  CD  ARG    17       6.873  -4.763  -5.137  1.00230.10           C
ATOM    126  NE  ARG    17       6.968  -4.291  -6.547  1.00230.10           N
ATOM    127  CZ  ARG    17       7.227  -5.177  -7.552  1.00230.10           C
ATOM    128  NH1 ARG    17       7.378  -6.504  -7.276  1.00230.10           N
ATOM    129  NH2 ARG    17       7.318  -4.730  -8.838  1.00230.10           N
ATOM    130  C   ARG    17       7.329  -0.607  -3.704  1.00230.10           C
ATOM    131  O   ARG    17       6.205  -0.685  -3.211  1.00230.10           O
ATOM    132  N   PRO    18       7.673   0.332  -4.535  1.00167.24           N
ATOM    133  CA  PRO    18       6.793   1.396  -4.927  1.00167.24           C
ATOM    134  CD  PRO    18       9.003   0.444  -5.107  1.00167.24           C
ATOM    135  CB  PRO    18       7.638   2.333  -5.791  1.00167.24           C
ATOM    136  CG  PRO    18       8.833   1.466  -6.243  1.00167.24           C
ATOM    137  C   PRO    18       5.510   0.965  -5.574  1.00167.24           C
ATOM    138  O   PRO    18       4.508   1.631  -5.322  1.00167.24           O
ATOM    139  N   PRO    19       5.459  -0.057  -6.384  1.00116.70           N
ATOM    140  CA  PRO    19       4.182  -0.424  -6.931  1.00116.70           C
ATOM    141  CD  PRO    19       6.533  -0.329  -7.324  1.00116.70           C
ATOM    142  CB  PRO    19       4.460  -1.183  -8.232  1.00116.70           C
ATOM    143  CG  PRO    19       5.974  -1.455  -8.206  1.00116.70           C
ATOM    144  C   PRO    19       3.406  -1.202  -5.922  1.00116.70           C
ATOM    145  O   PRO    19       4.015  -1.751  -5.006  1.00116.70           O
ATOM    146  N   LEU    20       2.066  -1.252  -6.062  1.00256.60           N
ATOM    147  CA  LEU    20       1.264  -1.997  -5.136  1.00256.60           C
ATOM    148  CB  LEU    20      -0.046  -1.282  -4.754  1.00256.60           C
ATOM    149  CG  LEU    20      -0.917  -2.062  -3.754  1.00256.60           C
ATOM    150  CD1 LEU    20      -0.187  -2.225  -2.412  1.00256.60           C
ATOM    151  CD2 LEU    20      -2.309  -1.419  -3.604  1.00256.60           C
ATOM    152  C   LEU    20       0.897  -3.272  -5.827  1.00256.60           C
ATOM    153  O   LEU    20       0.286  -3.257  -6.895  1.00256.60           O
ATOM    154  N   ARG    21       1.294  -4.416  -5.236  1.00165.84           N
ATOM    155  CA  ARG    21       1.004  -5.688  -5.823  1.00165.84           C
ATOM    156  CB  ARG    21       1.622  -6.842  -5.015  1.00165.84           C
ATOM    157  CG  ARG    21       1.157  -6.871  -3.557  1.00165.84           C
ATOM    158  CD  ARG    21       1.780  -7.992  -2.723  1.00165.84           C
ATOM    159  NE  ARG    21       1.254  -7.868  -1.332  1.00165.84           N
ATOM    160  CZ  ARG    21       1.953  -7.171  -0.387  1.00165.84           C
ATOM    161  NH1 ARG    21       3.146  -6.592  -0.710  1.00165.84           N
ATOM    162  NH2 ARG    21       1.456  -7.058   0.880  1.00165.84           N
ATOM    163  C   ARG    21      -0.475  -5.869  -5.849  1.00165.84           C
ATOM    164  O   ARG    21      -1.058  -6.179  -6.886  1.00165.84           O
ATOM    165  N   LEU    22      -1.122  -5.650  -4.693  1.00157.13           N
ATOM    166  CA  LEU    22      -2.540  -5.804  -4.597  1.00157.13           C
ATOM    167  CB  LEU    22      -2.947  -7.297  -4.683  1.00157.13           C
ATOM    168  CG  LEU    22      -4.430  -7.656  -4.953  1.00157.13           C
ATOM    169  CD1 LEU    22      -4.599  -9.181  -5.032  1.00157.13           C
ATOM    170  CD2 LEU    22      -5.411  -7.056  -3.942  1.00157.13           C
ATOM    171  C   LEU    22      -2.839  -5.248  -3.243  1.00157.13           C
ATOM    172  O   LEU    22      -1.944  -5.195  -2.401  1.00157.13           O
ATOM    173  N   VAL    23      -4.076  -4.780  -2.997  1.00129.87           N
ATOM    174  CA  VAL    23      -4.375  -4.279  -1.689  1.00129.87           C
ATOM    175  CB  VAL    23      -5.806  -3.860  -1.510  1.00129.87           C
ATOM    176  CG1 VAL    23      -6.113  -2.701  -2.475  1.00129.87           C
ATOM    177  CG2 VAL    23      -6.699  -5.095  -1.713  1.00129.87           C
ATOM    178  C   VAL    23      -4.129  -5.422  -0.767  1.00129.87           C
ATOM    179  O   VAL    23      -4.459  -6.563  -1.082  1.00129.87           O
ATOM    180  N   VAL    24      -3.514  -5.148   0.396  1.00176.58           N
ATOM    181  CA  VAL    24      -3.197  -6.237   1.262  1.00176.58           C
ATOM    182  CB  VAL    24      -2.335  -5.841   2.425  1.00176.58           C
ATOM    183  CG1 VAL    24      -2.066  -7.087   3.285  1.00176.58           C
ATOM    184  CG2 VAL    24      -1.064  -5.169   1.880  1.00176.58           C
ATOM    185  C   VAL    24      -4.482  -6.748   1.799  1.00176.58           C
ATOM    186  O   VAL    24      -5.306  -5.990   2.308  1.00176.58           O
ATOM    187  N   CYS    25      -4.697  -8.066   1.665  1.00163.11           N
ATOM    188  CA  CYS    25      -5.890  -8.634   2.201  1.00163.11           C
ATOM    189  CB  CYS    25      -6.548  -9.641   1.246  1.00163.11           C
ATOM    190  SG  CYS    25      -7.094  -8.856  -0.302  1.00163.11           S
ATOM    191  C   CYS    25      -5.451  -9.376   3.415  1.00163.11           C
ATOM    192  O   CYS    25      -5.124 -10.560   3.349  1.00163.11           O
ATOM    193  N   ALA    26      -5.411  -8.678   4.563  1.00113.21           N
ATOM    194  CA  ALA    26      -4.967  -9.317   5.763  1.00113.21           C
ATOM    195  CB  ALA    26      -4.907  -8.361   6.964  1.00113.21           C
ATOM    196  C   ALA    26      -5.934 -10.395   6.109  1.00113.21           C
ATOM    197  O   ALA    26      -5.546 -11.518   6.429  1.00113.21           O
ATOM    198  N   CYS    27      -7.238 -10.085   6.027  1.00 69.95           N
ATOM    199  CA  CYS    27      -8.199 -11.072   6.404  1.00 69.95           C
ATOM    200  CB  CYS    27      -9.623 -10.519   6.585  1.00 69.95           C
ATOM    201  SG  CYS    27      -9.768  -9.384   7.998  1.00 69.95           S
ATOM    202  C   CYS    27      -8.253 -12.113   5.342  1.00 69.95           C
ATOM    203  O   CYS    27      -8.128 -11.819   4.155  1.00 69.95           O
ATOM    204  N   TYR    28      -8.424 -13.378   5.766  1.00144.63           N
ATOM    205  CA  TYR    28      -8.579 -14.451   4.834  1.00144.63           C
ATOM    206  CB  TYR    28      -9.728 -14.208   3.842  1.00144.63           C
ATOM    207  CG  TYR    28     -10.938 -14.134   4.708  1.00144.63           C
ATOM    208  CD1 TYR    28     -11.526 -15.284   5.177  1.00144.63           C
ATOM    209  CD2 TYR    28     -11.473 -12.917   5.070  1.00144.63           C
ATOM    210  CE1 TYR    28     -12.636 -15.224   5.985  1.00144.63           C
ATOM    211  CE2 TYR    28     -12.585 -12.851   5.879  1.00144.63           C
ATOM    212  CZ  TYR    28     -13.166 -14.007   6.337  1.00144.63           C
ATOM    213  OH  TYR    28     -14.306 -13.956   7.167  1.00144.63           O
ATOM    214  C   TYR    28      -7.296 -14.697   4.114  1.00144.63           C
ATOM    215  O   TYR    28      -6.579 -13.776   3.726  1.00144.63           O
ATOM    216  N   ARG    29      -6.965 -15.989   3.941  1.00189.10           N
ATOM    217  CA  ARG    29      -5.733 -16.367   3.323  1.00189.10           C
ATOM    218  CB  ARG    29      -5.582 -15.865   1.874  1.00189.10           C
ATOM    219  CG  ARG    29      -6.572 -16.516   0.905  1.00189.10           C
ATOM    220  CD  ARG    29      -6.298 -18.004   0.659  1.00189.10           C
ATOM    221  NE  ARG    29      -5.010 -18.118  -0.084  1.00189.10           N
ATOM    222  CZ  ARG    29      -5.017 -18.301  -1.437  1.00189.10           C
ATOM    223  NH1 ARG    29      -6.203 -18.430  -2.099  1.00189.10           N
ATOM    224  NH2 ARG    29      -3.841 -18.375  -2.126  1.00189.10           N
ATOM    225  C   ARG    29      -4.646 -15.785   4.157  1.00189.10           C
ATOM    226  O   ARG    29      -3.574 -15.444   3.658  1.00189.10           O
ATOM    227  N   LEU    30      -4.906 -15.688   5.475  1.00 98.99           N
ATOM    228  CA  LEU    30      -3.945 -15.161   6.392  1.00 98.99           C
ATOM    229  CB  LEU    30      -4.535 -15.009   7.812  1.00 98.99           C
ATOM    230  CG  LEU    30      -3.626 -14.396   8.903  1.00 98.99           C
ATOM    231  CD1 LEU    30      -4.413 -14.231  10.212  1.00 98.99           C
ATOM    232  CD2 LEU    30      -2.343 -15.209   9.148  1.00 98.99           C
ATOM    233  C   LEU    30      -2.833 -16.149   6.411  1.00 98.99           C
ATOM    234  O   LEU    30      -3.064 -17.357   6.392  1.00 98.99           O
ATOM    235  N   SER    31      -1.584 -15.649   6.427  1.00 20.26           N
ATOM    236  CA  SER    31      -0.456 -16.527   6.431  1.00 20.26           C
ATOM    237  CB  SER    31       0.414 -16.379   5.176  1.00 20.26           C
ATOM    238  OG  SER    31      -0.342 -16.719   4.023  1.00 20.26           O
ATOM    239  C   SER    31       0.407 -16.134   7.621  1.00 20.26           C
ATOM    240  O   SER    31       0.206 -15.010   8.153  1.00 20.26           O
ATOM    241  OXT SER    31       1.288 -16.946   8.011  1.00 20.26           O
TER     242      SER    31
END
