# Supplementary material for: Prediction of Anticancer Peptides with High Efficacy and Low Toxicity by Hybrid Model Based on 3D Structure of Peptides
Source: Int J Mol Sci. 2021 May 26;22(11):5630. doi: 10.3390/ijms22115630 (PMC8198792; doi:10.3390/ijms22115630)
Supplement: Supplementary file 1 [file ijms-22-05630-s001.zip › Supplement2(Datasets)/ACPs(PDB)/D1/PDB(Negative)/(213)NL_satpdb12678.pdb]

ATOM      1  N   GLY     1      -3.123 -27.021  -4.002  1.00  0.00           N  
ATOM      2  H   GLY     1      -3.779 -26.946  -3.238  1.00  0.00           H  
ATOM      3  CA  GLY     1      -2.461 -25.837  -4.627  1.00  0.00           C  
ATOM      4  HA2 GLY     1      -3.274 -25.119  -4.519  1.00  0.00           H  
ATOM      5  HA3 GLY     1      -1.579 -25.648  -4.015  1.00  0.00           H  
ATOM      6  C   GLY     1      -2.002 -26.022  -6.081  1.00  0.00           C  
ATOM      7  O   GLY     1      -1.353 -25.113  -6.592  1.00  0.00           O  
ATOM      8  N   ILE     2      -2.473 -27.090  -6.765  1.00  0.00           N  
ATOM      9  H   ILE     2      -3.038 -27.734  -6.231  1.00  0.00           H  
ATOM     10  CA  ILE     2      -2.200 -27.428  -8.156  1.00  0.00           C  
ATOM     11  HA  ILE     2      -1.112 -27.377  -8.195  1.00  0.00           H  
ATOM     12  CB  ILE     2      -2.791 -28.871  -8.299  1.00  0.00           C  
ATOM     13  HB  ILE     2      -2.470 -29.508  -7.475  1.00  0.00           H  
ATOM     14  CG2 ILE     2      -4.274 -29.004  -8.504  1.00  0.00           C  
ATOM     15 HG21 ILE     2      -4.491 -28.406  -9.389  1.00  0.00           H  
ATOM     16 HG22 ILE     2      -4.514 -30.067  -8.499  1.00  0.00           H  
ATOM     17 HG23 ILE     2      -4.830 -28.528  -7.695  1.00  0.00           H  
ATOM     18  CG1 ILE     2      -2.184 -29.571  -9.479  1.00  0.00           C  
ATOM     19 HG12 ILE     2      -2.574 -30.584  -9.576  1.00  0.00           H  
ATOM     20 HG13 ILE     2      -2.370 -29.032 -10.407  1.00  0.00           H  
ATOM     21  CD1 ILE     2      -0.645 -29.769  -9.459  1.00  0.00           C  
ATOM     22 HD11 ILE     2      -0.418 -30.651 -10.058  1.00  0.00           H  
ATOM     23 HD12 ILE     2      -0.275 -28.798  -9.786  1.00  0.00           H  
ATOM     24 HD13 ILE     2      -0.334 -29.972  -8.434  1.00  0.00           H  
ATOM     25  C   ILE     2      -2.650 -26.439  -9.237  1.00  0.00           C  
ATOM     26  O   ILE     2      -2.045 -26.326 -10.270  1.00  0.00           O  
ATOM     27  N   PHE     3      -3.699 -25.607  -9.031  1.00  0.00           N  
ATOM     28  H   PHE     3      -4.148 -25.510  -8.131  1.00  0.00           H  
ATOM     29  CA  PHE     3      -4.392 -24.785 -10.001  1.00  0.00           C  
ATOM     30  HA  PHE     3      -4.929 -25.451 -10.677  1.00  0.00           H  
ATOM     31  CB  PHE     3      -5.340 -23.875  -9.270  1.00  0.00           C  
ATOM     32  HB2 PHE     3      -6.052 -24.402  -8.635  1.00  0.00           H  
ATOM     33  HB3 PHE     3      -4.671 -23.264  -8.664  1.00  0.00           H  
ATOM     34  CG  PHE     3      -6.013 -22.876 -10.184  1.00  0.00           C  
ATOM     35  CD1 PHE     3      -5.597 -21.549 -10.211  1.00  0.00           C  
ATOM     36  HD1 PHE     3      -4.700 -21.284  -9.671  1.00  0.00           H  
ATOM     37  CE1 PHE     3      -6.386 -20.642 -10.971  1.00  0.00           C  
ATOM     38  HE1 PHE     3      -6.164 -19.586 -11.016  1.00  0.00           H  
ATOM     39  CZ  PHE     3      -7.522 -21.026 -11.701  1.00  0.00           C  
ATOM     40  HZ  PHE     3      -8.104 -20.253 -12.179  1.00  0.00           H  
ATOM     41  CE2 PHE     3      -8.053 -22.310 -11.477  1.00  0.00           C  
ATOM     42  HE2 PHE     3      -9.076 -22.475 -11.780  1.00  0.00           H  
ATOM     43  CD2 PHE     3      -7.259 -23.235 -10.752  1.00  0.00           C  
ATOM     44  HD2 PHE     3      -7.704 -24.216 -10.679  1.00  0.00           H  
ATOM     45  C   PHE     3      -3.401 -23.975 -10.934  1.00  0.00           C  
ATOM     46  O   PHE     3      -2.440 -23.420 -10.476  1.00  0.00           O  
ATOM     47  N   SER     4      -3.731 -23.784 -12.215  1.00  0.00           N  
ATOM     48  H   SER     4      -4.648 -24.047 -12.548  1.00  0.00           H  
ATOM     49  CA  SER     4      -2.882 -23.343 -13.326  1.00  0.00           C  
ATOM     50  HA  SER     4      -2.085 -24.041 -13.581  1.00  0.00           H  
ATOM     51  CB  SER     4      -3.743 -23.260 -14.656  1.00  0.00           C  
ATOM     52  HB2 SER     4      -4.285 -22.334 -14.463  1.00  0.00           H  
ATOM     53  HB3 SER     4      -3.077 -23.277 -15.519  1.00  0.00           H  
ATOM     54  OG  SER     4      -4.752 -24.266 -14.737  1.00  0.00           O  
ATOM     55  HG  SER     4      -5.234 -24.371 -15.561  1.00  0.00           H  
ATOM     56  C   SER     4      -2.139 -22.035 -13.033  1.00  0.00           C  
ATOM     57  O   SER     4      -0.941 -22.041 -12.869  1.00  0.00           O  
ATOM     58  N   SER     5      -2.810 -20.918 -12.745  1.00  0.00           N  
ATOM     59  H   SER     5      -3.815 -20.967 -12.831  1.00  0.00           H  
ATOM     60  CA  SER     5      -2.243 -19.605 -12.681  1.00  0.00           C  
ATOM     61  HA  SER     5      -1.450 -19.474 -13.417  1.00  0.00           H  
ATOM     62  CB  SER     5      -3.490 -18.753 -12.935  1.00  0.00           C  
ATOM     63  HB2 SER     5      -4.197 -18.833 -12.110  1.00  0.00           H  
ATOM     64  HB3 SER     5      -3.112 -17.731 -12.944  1.00  0.00           H  
ATOM     65  OG  SER     5      -4.091 -18.999 -14.184  1.00  0.00           O  
ATOM     66  HG  SER     5      -4.547 -18.206 -14.476  1.00  0.00           H  
ATOM     67  C   SER     5      -1.711 -19.419 -11.278  1.00  0.00           C  
ATOM     68  O   SER     5      -2.480 -19.428 -10.323  1.00  0.00           O  
ATOM     69  N   ARG     6      -0.334 -19.324 -11.106  1.00  0.00           N  
ATOM     70  H   ARG     6       0.214 -19.364 -11.954  1.00  0.00           H  
ATOM     71  CA  ARG     6       0.459 -19.018  -9.911  1.00  0.00           C  
ATOM     72  HA  ARG     6       1.447 -19.281 -10.289  1.00  0.00           H  
ATOM     73  CB  ARG     6       0.671 -17.545  -9.588  1.00  0.00           C  
ATOM     74  HB2 ARG     6       1.199 -17.409  -8.645  1.00  0.00           H  
ATOM     75  HB3 ARG     6       1.250 -16.989 -10.325  1.00  0.00           H  
ATOM     76  CG  ARG     6      -0.596 -16.632  -9.343  1.00  0.00           C  
ATOM     77  HG2 ARG     6      -0.209 -15.624  -9.197  1.00  0.00           H  
ATOM     78  HG3 ARG     6      -1.304 -16.658 -10.172  1.00  0.00           H  
ATOM     79  CD  ARG     6      -1.403 -16.767  -7.947  1.00  0.00           C  
ATOM     80  HD2 ARG     6      -0.577 -16.846  -7.241  1.00  0.00           H  
ATOM     81  HD3 ARG     6      -1.867 -15.781  -7.913  1.00  0.00           H  
ATOM     82  NE  ARG     6      -2.332 -17.923  -7.898  1.00  0.00           N  
ATOM     83  HE  ARG     6      -2.188 -18.628  -8.606  1.00  0.00           H  
ATOM     84  CZ  ARG     6      -3.308 -18.111  -7.006  1.00  0.00           C  
ATOM     85  NH1 ARG     6      -3.692 -17.173  -6.161  1.00  0.00           N  
ATOM     86 HH11 ARG     6      -3.208 -16.286  -6.168  1.00  0.00           H  
ATOM     87 HH12 ARG     6      -4.345 -17.372  -5.417  1.00  0.00           H  
ATOM     88  NH2 ARG     6      -3.935 -19.287  -7.024  1.00  0.00           N  
ATOM     89 HH21 ARG     6      -3.592 -20.004  -7.647  1.00  0.00           H  
ATOM     90 HH22 ARG     6      -4.805 -19.395  -6.523  1.00  0.00           H  
ATOM     91  C   ARG     6       0.232 -19.884  -8.634  1.00  0.00           C  
ATOM     92  O   ARG     6       0.435 -19.476  -7.490  1.00  0.00           O  
ATOM     93  N   LYS     7      -0.208 -21.076  -8.860  1.00  0.00           N  
ATOM     94  H   LYS     7      -0.449 -21.246  -9.826  1.00  0.00           H  
ATOM     95  CA  LYS     7      -0.419 -22.181  -7.895  1.00  0.00           C  
ATOM     96  HA  LYS     7      -0.935 -23.006  -8.387  1.00  0.00           H  
ATOM     97  CB  LYS     7       0.963 -22.677  -7.331  1.00  0.00           C  
ATOM     98  HB2 LYS     7       1.427 -21.788  -6.903  1.00  0.00           H  
ATOM     99  HB3 LYS     7       0.697 -23.456  -6.618  1.00  0.00           H  
ATOM    100  CG  LYS     7       2.032 -23.219  -8.339  1.00  0.00           C  
ATOM    101  HG2 LYS     7       2.095 -22.453  -9.111  1.00  0.00           H  
ATOM    102  HG3 LYS     7       3.019 -23.279  -7.881  1.00  0.00           H  
ATOM    103  CD  LYS     7       1.419 -24.515  -8.931  1.00  0.00           C  
ATOM    104  HD2 LYS     7       2.059 -25.361  -8.680  1.00  0.00           H  
ATOM    105  HD3 LYS     7       0.481 -24.782  -8.443  1.00  0.00           H  
ATOM    106  CE  LYS     7       1.270 -24.411 -10.433  1.00  0.00           C  
ATOM    107  HE2 LYS     7       1.689 -23.476 -10.805  1.00  0.00           H  
ATOM    108  HE3 LYS     7       1.799 -25.188 -10.982  1.00  0.00           H  
ATOM    109  NZ  LYS     7      -0.104 -24.310 -10.888  1.00  0.00           N  
ATOM    110  HZ1 LYS     7      -0.594 -23.523 -10.486  1.00  0.00           H  
ATOM    111  HZ2 LYS     7      -0.176 -24.206 -11.890  1.00  0.00           H  
ATOM    112  HZ3 LYS     7      -0.599 -25.161 -10.662  1.00  0.00           H  
ATOM    113  C   LYS     7      -1.444 -21.752  -6.800  1.00  0.00           C  
ATOM    114  O   LYS     7      -2.684 -21.690  -7.014  1.00  0.00           O  
ATOM    115  N   CYS     8      -0.958 -21.327  -5.635  1.00  0.00           N  
ATOM    116  H   CYS     8       0.032 -21.343  -5.433  1.00  0.00           H  
ATOM    117  CA  CYS     8      -1.784 -20.953  -4.522  1.00  0.00           C  
ATOM    118  HA  CYS     8      -2.691 -20.506  -4.929  1.00  0.00           H  
ATOM    119  CB  CYS     8      -2.261 -22.145  -3.697  1.00  0.00           C  
ATOM    120  HB2 CYS     8      -2.713 -22.895  -4.346  1.00  0.00           H  
ATOM    121  HB3 CYS     8      -1.359 -22.673  -3.391  1.00  0.00           H  
ATOM    122  SG  CYS     8      -3.285 -21.415  -2.416  1.00  0.00           S  
ATOM    123  HG  CYS     8      -4.011 -22.501  -2.137  1.00  0.00           H  
ATOM    124  C   CYS     8      -0.906 -20.023  -3.723  1.00  0.00           C  
ATOM    125  O   CYS     8       0.240 -20.419  -3.398  1.00  0.00           O  
ATOM    126  N   LYS     9      -1.327 -18.844  -3.336  1.00  0.00           N  
ATOM    127  H   LYS     9      -2.322 -18.706  -3.446  1.00  0.00           H  
ATOM    128  CA  LYS     9      -0.502 -17.771  -2.688  1.00  0.00           C  
ATOM    129  HA  LYS     9       0.506 -17.996  -3.036  1.00  0.00           H  
ATOM    130  CB  LYS     9      -0.836 -16.394  -3.268  1.00  0.00           C  
ATOM    131  HB2 LYS     9      -1.051 -16.591  -4.318  1.00  0.00           H  
ATOM    132  HB3 LYS     9      -1.796 -16.058  -2.877  1.00  0.00           H  
ATOM    133  CG  LYS     9       0.253 -15.250  -3.190  1.00  0.00           C  
ATOM    134  HG2 LYS     9       0.998 -15.623  -3.892  1.00  0.00           H  
ATOM    135  HG3 LYS     9      -0.134 -14.287  -3.525  1.00  0.00           H  
ATOM    136  CD  LYS     9       0.960 -15.021  -1.803  1.00  0.00           C  
ATOM    137  HD2 LYS     9       1.351 -15.983  -1.471  1.00  0.00           H  
ATOM    138  HD3 LYS     9       1.804 -14.338  -1.892  1.00  0.00           H  
ATOM    139  CE  LYS     9       0.031 -14.350  -0.792  1.00  0.00           C  
ATOM    140  HE2 LYS     9       0.222 -13.288  -0.952  1.00  0.00           H  
ATOM    141  HE3 LYS     9      -1.013 -14.601  -0.978  1.00  0.00           H  
ATOM    142  NZ  LYS     9       0.421 -14.738   0.565  1.00  0.00           N  
ATOM    143  HZ1 LYS     9       1.422 -14.762   0.697  1.00  0.00           H  
ATOM    144  HZ2 LYS     9      -0.094 -14.187   1.236  1.00  0.00           H  
ATOM    145  HZ3 LYS     9       0.142 -15.706   0.642  1.00  0.00           H  
ATOM    146  C   LYS     9      -0.594 -18.008  -1.132  1.00  0.00           C  
ATOM    147  O   LYS     9      -0.794 -17.121  -0.358  1.00  0.00           O  
ATOM    148  N   THR    10      -0.549 -19.269  -0.756  1.00  0.00           N  
ATOM    149  H   THR    10      -0.338 -19.979  -1.443  1.00  0.00           H  
ATOM    150  CA  THR    10      -0.539 -19.673   0.694  1.00  0.00           C  
ATOM    151  HA  THR    10      -1.503 -19.326   1.065  1.00  0.00           H  
ATOM    152  CB  THR    10      -0.628 -21.222   0.918  1.00  0.00           C  
ATOM    153  HB  THR    10      -1.623 -21.425   0.524  1.00  0.00           H  
ATOM    154  CG2 THR    10       0.479 -22.014   0.215  1.00  0.00           C  
ATOM    155 HG21 THR    10       0.283 -23.086   0.200  1.00  0.00           H  
ATOM    156 HG22 THR    10       0.625 -21.751  -0.833  1.00  0.00           H  
ATOM    157 HG23 THR    10       1.378 -21.967   0.829  1.00  0.00           H  
ATOM    158  OG1 THR    10      -0.524 -21.534   2.318  1.00  0.00           O  
ATOM    159  HG1 THR    10      -1.397 -21.849   2.563  1.00  0.00           H  
ATOM    160  C   THR    10       0.571 -19.061   1.525  1.00  0.00           C  
ATOM    161  O   THR    10       1.712 -18.866   1.107  1.00  0.00           O  
ATOM    162  N   VAL    11       0.172 -18.688   2.782  1.00  0.00           N  
ATOM    163  H   VAL    11      -0.741 -19.029   3.050  1.00  0.00           H  
ATOM    164  CA  VAL    11       1.143 -18.066   3.709  1.00  0.00           C  
ATOM    165  HA  VAL    11       1.596 -17.164   3.299  1.00  0.00           H  
ATOM    166  CB  VAL    11       0.502 -17.603   5.048  1.00  0.00           C  
ATOM    167  HB  VAL    11       0.005 -18.430   5.554  1.00  0.00           H  
ATOM    168  CG1 VAL    11       1.537 -16.899   6.026  1.00  0.00           C  
ATOM    169 HG11 VAL    11       2.158 -16.149   5.536  1.00  0.00           H  
ATOM    170 HG12 VAL    11       0.952 -16.331   6.750  1.00  0.00           H  
ATOM    171 HG13 VAL    11       2.215 -17.623   6.480  1.00  0.00           H  
ATOM    172  CG2 VAL    11      -0.491 -16.444   4.829  1.00  0.00           C  
ATOM    173 HG21 VAL    11       0.025 -15.611   4.350  1.00  0.00           H  
ATOM    174 HG22 VAL    11      -1.339 -16.745   4.213  1.00  0.00           H  
ATOM    175 HG23 VAL    11      -0.831 -16.066   5.793  1.00  0.00           H  
ATOM    176  C   VAL    11       2.268 -19.049   4.037  1.00  0.00           C  
ATOM    177  O   VAL    11       3.411 -18.636   4.150  1.00  0.00           O  
ATOM    178  N   SER    12       2.016 -20.327   3.983  1.00  0.00           N  
ATOM    179  H   SER    12       1.066 -20.591   3.763  1.00  0.00           H  
ATOM    180  CA  SER    12       3.023 -21.359   4.381  1.00  0.00           C  
ATOM    181  HA  SER    12       3.589 -21.008   5.244  1.00  0.00           H  
ATOM    182  CB  SER    12       2.330 -22.484   4.961  1.00  0.00           C  
ATOM    183  HB2 SER    12       1.809 -22.988   4.147  1.00  0.00           H  
ATOM    184  HB3 SER    12       3.104 -23.176   5.290  1.00  0.00           H  
ATOM    185  OG  SER    12       1.474 -22.241   6.002  1.00  0.00           O  
ATOM    186  HG  SER    12       1.076 -23.064   6.295  1.00  0.00           H  
ATOM    187  C   SER    12       3.993 -21.623   3.168  1.00  0.00           C  
ATOM    188  O   SER    12       5.087 -22.163   3.359  1.00  0.00           O  
ATOM    189  N   LYS    13       3.651 -21.211   1.884  1.00  0.00           N  
ATOM    190  H   LYS    13       2.748 -20.781   1.744  1.00  0.00           H  
ATOM    191  CA  LYS    13       4.650 -21.213   0.770  1.00  0.00           C  
ATOM    192  HA  LYS    13       5.528 -21.818   1.000  1.00  0.00           H  
ATOM    193  CB  LYS    13       3.928 -21.563  -0.559  1.00  0.00           C  
ATOM    194  HB2 LYS    13       3.491 -22.542  -0.364  1.00  0.00           H  
ATOM    195  HB3 LYS    13       3.063 -20.919  -0.717  1.00  0.00           H  
ATOM    196  CG  LYS    13       4.746 -21.671  -1.852  1.00  0.00           C  
ATOM    197  HG2 LYS    13       4.017 -21.946  -2.614  1.00  0.00           H  
ATOM    198  HG3 LYS    13       5.250 -20.786  -2.241  1.00  0.00           H  
ATOM    199  CD  LYS    13       5.803 -22.722  -1.749  1.00  0.00           C  
ATOM    200  HD2 LYS    13       5.908 -23.251  -0.802  1.00  0.00           H  
ATOM    201  HD3 LYS    13       5.419 -23.408  -2.503  1.00  0.00           H  
ATOM    202  CE  LYS    13       7.196 -22.419  -2.364  1.00  0.00           C  
ATOM    203  HE2 LYS    13       7.647 -23.348  -2.715  1.00  0.00           H  
ATOM    204  HE3 LYS    13       7.065 -21.782  -3.238  1.00  0.00           H  
ATOM    205  NZ  LYS    13       7.930 -21.713  -1.216  1.00  0.00           N  
ATOM    206  HZ1 LYS    13       8.062 -22.311  -0.413  1.00  0.00           H  
ATOM    207  HZ2 LYS    13       8.790 -21.253  -1.480  1.00  0.00           H  
ATOM    208  HZ3 LYS    13       7.389 -20.939  -0.860  1.00  0.00           H  
ATOM    209  C   LYS    13       5.280 -19.808   0.544  1.00  0.00           C  
ATOM    210  O   LYS    13       6.342 -19.757  -0.063  1.00  0.00           O  
ATOM    211  N   THR    14       4.641 -18.691   0.945  1.00  0.00           N  
ATOM    212  H   THR    14       3.635 -18.773   0.942  1.00  0.00           H  
ATOM    213  CA  THR    14       5.311 -17.416   1.244  1.00  0.00           C  
ATOM    214  HA  THR    14       5.783 -17.019   0.345  1.00  0.00           H  
ATOM    215  CB  THR    14       4.345 -16.251   1.680  1.00  0.00           C  
ATOM    216  HB  THR    14       4.184 -16.351   2.754  1.00  0.00           H  
ATOM    217  CG2 THR    14       4.993 -14.872   1.445  1.00  0.00           C  
ATOM    218 HG21 THR    14       5.957 -14.886   1.952  1.00  0.00           H  
ATOM    219 HG22 THR    14       5.116 -14.703   0.375  1.00  0.00           H  
ATOM    220 HG23 THR    14       4.547 -13.962   1.845  1.00  0.00           H  
ATOM    221  OG1 THR    14       3.128 -16.228   0.976  1.00  0.00           O  
ATOM    222  HG1 THR    14       2.672 -17.064   1.103  1.00  0.00           H  
ATOM    223  C   THR    14       6.425 -17.523   2.226  1.00  0.00           C  
ATOM    224  O   THR    14       7.539 -17.338   1.787  1.00  0.00           O  
ATOM    225  N   PHE    15       6.205 -17.973   3.453  1.00  0.00           N  
ATOM    226  H   PHE    15       5.260 -18.190   3.736  1.00  0.00           H  
ATOM    227  CA  PHE    15       7.210 -18.067   4.565  1.00  0.00           C  
ATOM    228  HA  PHE    15       7.891 -17.216   4.575  1.00  0.00           H  
ATOM    229  CB  PHE    15       6.362 -18.188   5.862  1.00  0.00           C  
ATOM    230  HB2 PHE    15       5.578 -17.436   5.777  1.00  0.00           H  
ATOM    231  HB3 PHE    15       5.859 -19.148   5.985  1.00  0.00           H  
ATOM    232  CG  PHE    15       7.244 -17.866   7.082  1.00  0.00           C  
ATOM    233  CD1 PHE    15       7.377 -16.464   7.433  1.00  0.00           C  
ATOM    234  HD1 PHE    15       7.063 -15.630   6.823  1.00  0.00           H  
ATOM    235  CE1 PHE    15       8.096 -16.059   8.575  1.00  0.00           C  
ATOM    236  HE1 PHE    15       8.145 -15.031   8.903  1.00  0.00           H  
ATOM    237  CZ  PHE    15       8.623 -17.020   9.438  1.00  0.00           C  
ATOM    238  HZ  PHE    15       9.254 -16.754  10.273  1.00  0.00           H  
ATOM    239  CE2 PHE    15       8.378 -18.392   9.194  1.00  0.00           C  
ATOM    240  HE2 PHE    15       8.761 -19.163   9.846  1.00  0.00           H  
ATOM    241  CD2 PHE    15       7.635 -18.832   8.044  1.00  0.00           C  
ATOM    242  HD2 PHE    15       7.284 -19.840   7.879  1.00  0.00           H  
ATOM    243  C   PHE    15       8.072 -19.373   4.418  1.00  0.00           C  
ATOM    244  O   PHE    15       8.134 -20.235   5.285  1.00  0.00           O  
ATOM    245  N   ARG    16       8.769 -19.525   3.277  1.00  0.00           N  
ATOM    246  H   ARG    16       8.703 -18.773   2.605  1.00  0.00           H  
ATOM    247  CA  ARG    16       9.606 -20.685   2.935  1.00  0.00           C  
ATOM    248  HA  ARG    16      10.046 -20.356   1.994  1.00  0.00           H  
ATOM    249  CB  ARG    16      10.652 -21.021   4.005  1.00  0.00           C  
ATOM    250  HB2 ARG    16      11.044 -20.047   4.296  1.00  0.00           H  
ATOM    251  HB3 ARG    16      10.189 -21.460   4.889  1.00  0.00           H  
ATOM    252  CG  ARG    16      11.785 -21.852   3.320  1.00  0.00           C  
ATOM    253  HG2 ARG    16      11.367 -22.609   2.655  1.00  0.00           H  
ATOM    254  HG3 ARG    16      12.491 -21.164   2.856  1.00  0.00           H  
ATOM    255  CD  ARG    16      12.639 -22.708   4.279  1.00  0.00           C  
ATOM    256  HD2 ARG    16      13.438 -23.222   3.744  1.00  0.00           H  
ATOM    257  HD3 ARG    16      13.050 -22.015   5.013  1.00  0.00           H  
ATOM    258  NE  ARG    16      11.848 -23.730   5.026  1.00  0.00           N  
ATOM    259  HE  ARG    16      10.841 -23.656   5.047  1.00  0.00           H  
ATOM    260  CZ  ARG    16      12.292 -24.748   5.774  1.00  0.00           C  
ATOM    261  NH1 ARG    16      13.559 -25.197   5.822  1.00  0.00           N  
ATOM    262 HH11 ARG    16      14.346 -24.717   5.408  1.00  0.00           H  
ATOM    263 HH12 ARG    16      13.649 -26.070   6.321  1.00  0.00           H  
ATOM    264  NH2 ARG    16      11.357 -25.390   6.403  1.00  0.00           N  
ATOM    265 HH21 ARG    16      10.383 -25.125   6.411  1.00  0.00           H  
ATOM    266 HH22 ARG    16      11.603 -26.206   6.945  1.00  0.00           H  
ATOM    267  C   ARG    16       8.777 -21.923   2.534  1.00  0.00           C  
ATOM    268  O   ARG    16       8.730 -22.395   1.383  1.00  0.00           O  
ATOM    269  N   GLY    17       8.026 -22.476   3.493  1.00  0.00           N  
ATOM    270  H   GLY    17       7.933 -21.976   4.365  1.00  0.00           H  
ATOM    271  CA  GLY    17       7.605 -23.911   3.564  1.00  0.00           C  
ATOM    272  HA2 GLY    17       6.624 -24.006   3.099  1.00  0.00           H  
ATOM    273  HA3 GLY    17       8.337 -24.556   3.076  1.00  0.00           H  
ATOM    274  C   GLY    17       7.629 -24.169   5.085  1.00  0.00           C  
ATOM    275  O   GLY    17       8.717 -24.412   5.665  1.00  0.00           O  
ATOM    276  N   ILE    18       6.470 -24.066   5.640  1.00  0.00           N  
ATOM    277  H   ILE    18       5.721 -23.760   5.036  1.00  0.00           H  
ATOM    278  CA  ILE    18       6.248 -24.203   7.144  1.00  0.00           C  
ATOM    279  HA  ILE    18       7.139 -24.713   7.509  1.00  0.00           H  
ATOM    280  CB  ILE    18       6.188 -22.744   7.742  1.00  0.00           C  
ATOM    281  HB  ILE    18       6.825 -22.054   7.187  1.00  0.00           H  
ATOM    282  CG2 ILE    18       4.744 -22.214   7.709  1.00  0.00           C  
ATOM    283 HG21 ILE    18       4.224 -22.390   6.767  1.00  0.00           H  
ATOM    284 HG22 ILE    18       4.122 -22.569   8.531  1.00  0.00           H  
ATOM    285 HG23 ILE    18       4.863 -21.147   7.896  1.00  0.00           H  
ATOM    286  CG1 ILE    18       6.774 -22.635   9.192  1.00  0.00           C  
ATOM    287 HG12 ILE    18       6.522 -21.661   9.611  1.00  0.00           H  
ATOM    288 HG13 ILE    18       6.377 -23.395   9.864  1.00  0.00           H  
ATOM    289  CD1 ILE    18       8.290 -22.758   9.184  1.00  0.00           C  
ATOM    290 HD11 ILE    18       8.646 -21.934   8.566  1.00  0.00           H  
ATOM    291 HD12 ILE    18       8.596 -22.570  10.213  1.00  0.00           H  
ATOM    292 HD13 ILE    18       8.734 -23.703   8.868  1.00  0.00           H  
ATOM    293  C   ILE    18       4.988 -25.116   7.526  1.00  0.00           C  
ATOM    294  O   ILE    18       4.088 -25.306   6.681  1.00  0.00           O  
ATOM    295  N   CYS    19       4.888 -25.610   8.764  1.00  0.00           N  
ATOM    296  H   CYS    19       5.619 -25.261   9.367  1.00  0.00           H  
ATOM    297  CA  CYS    19       4.102 -26.760   9.089  1.00  0.00           C  
ATOM    298  HA  CYS    19       4.324 -27.477   8.299  1.00  0.00           H  
ATOM    299  CB  CYS    19       4.427 -27.408  10.400  1.00  0.00           C  
ATOM    300  HB2 CYS    19       3.925 -28.373  10.339  1.00  0.00           H  
ATOM    301  HB3 CYS    19       5.489 -27.614  10.530  1.00  0.00           H  
ATOM    302  SG  CYS    19       3.755 -26.546  11.816  1.00  0.00           S  
ATOM    303  HG  CYS    19       4.906 -26.153  12.370  1.00  0.00           H  
ATOM    304  C   CYS    19       2.567 -26.465   8.930  1.00  0.00           C  
ATOM    305  O   CYS    19       1.796 -27.310   8.501  1.00  0.00           O  
ATOM    306  N   THR    20       2.048 -25.343   9.377  1.00  0.00           N  
ATOM    307  H   THR    20       2.683 -24.726   9.864  1.00  0.00           H  
ATOM    308  CA  THR    20       0.635 -24.916   9.350  1.00  0.00           C  
ATOM    309  HA  THR    20       0.142 -25.492  10.132  1.00  0.00           H  
ATOM    310  CB  THR    20       0.486 -23.436   9.820  1.00  0.00           C  
ATOM    311  HB  THR    20       0.948 -22.717   9.143  1.00  0.00           H  
ATOM    312  CG2 THR    20      -0.912 -23.095   9.971  1.00  0.00           C  
ATOM    313 HG21 THR    20      -1.456 -22.955   9.037  1.00  0.00           H  
ATOM    314 HG22 THR    20      -1.500 -23.815  10.539  1.00  0.00           H  
ATOM    315 HG23 THR    20      -1.053 -22.181  10.547  1.00  0.00           H  
ATOM    316  OG1 THR    20       1.167 -23.221  11.049  1.00  0.00           O  
ATOM    317  HG1 THR    20       1.044 -22.298  11.283  1.00  0.00           H  
ATOM    318  C   THR    20       0.084 -25.009   7.944  1.00  0.00           C  
ATOM    319  O   THR    20       0.691 -24.681   6.901  1.00  0.00           O  
ATOM    320  N   ARG    21      -1.200 -25.446   7.948  1.00  0.00           N  
ATOM    321  H   ARG    21      -1.593 -25.733   8.833  1.00  0.00           H  
ATOM    322  CA  ARG    21      -2.003 -25.650   6.715  1.00  0.00           C  
ATOM    323  HA  ARG    21      -1.372 -25.620   5.827  1.00  0.00           H  
ATOM    324  CB  ARG    21      -2.827 -26.968   6.688  1.00  0.00           C  
ATOM    325  HB2 ARG    21      -3.141 -27.357   7.656  1.00  0.00           H  
ATOM    326  HB3 ARG    21      -3.742 -26.778   6.127  1.00  0.00           H  
ATOM    327  CG  ARG    21      -2.047 -28.008   5.854  1.00  0.00           C  
ATOM    328  HG2 ARG    21      -2.681 -28.874   5.663  1.00  0.00           H  
ATOM    329  HG3 ARG    21      -1.870 -27.570   4.872  1.00  0.00           H  
ATOM    330  CD  ARG    21      -0.718 -28.599   6.357  1.00  0.00           C  
ATOM    331  HD2 ARG    21      -0.739 -28.553   7.446  1.00  0.00           H  
ATOM    332  HD3 ARG    21      -0.626 -29.642   6.055  1.00  0.00           H  
ATOM    333  NE  ARG    21       0.514 -27.782   5.992  1.00  0.00           N  
ATOM    334  HE  ARG    21       1.054 -27.297   6.694  1.00  0.00           H  
ATOM    335  CZ  ARG    21       1.096 -27.660   4.827  1.00  0.00           C  
ATOM    336  NH1 ARG    21       0.572 -28.226   3.805  1.00  0.00           N  
ATOM    337 HH11 ARG    21      -0.333 -28.670   3.869  1.00  0.00           H  
ATOM    338 HH12 ARG    21       0.894 -28.064   2.861  1.00  0.00           H  
ATOM    339  NH2 ARG    21       2.093 -26.779   4.649  1.00  0.00           N  
ATOM    340 HH21 ARG    21       2.454 -26.272   5.444  1.00  0.00           H  
ATOM    341 HH22 ARG    21       2.623 -26.777   3.789  1.00  0.00           H  
ATOM    342  C   ARG    21      -2.884 -24.430   6.584  1.00  0.00           C  
ATOM    343  O   ARG    21      -3.340 -23.855   7.609  1.00  0.00           O  
ATOM    344  N   ASN    22      -3.131 -23.898   5.403  1.00  0.00           N  
ATOM    345  H   ASN    22      -2.684 -24.275   4.579  1.00  0.00           H  
ATOM    346  CA  ASN    22      -3.447 -22.468   5.295  1.00  0.00           C  
ATOM    347  HA  ASN    22      -4.215 -22.297   6.049  1.00  0.00           H  
ATOM    348  CB  ASN    22      -2.223 -21.705   5.793  1.00  0.00           C  
ATOM    349  HB2 ASN    22      -2.162 -21.832   6.874  1.00  0.00           H  
ATOM    350  HB3 ASN    22      -1.325 -22.131   5.347  1.00  0.00           H  
ATOM    351  CG  ASN    22      -2.260 -20.228   5.385  1.00  0.00           C  
ATOM    352  OD1 ASN    22      -1.736 -19.803   4.361  1.00  0.00           O  
ATOM    353  ND2 ASN    22      -2.926 -19.410   6.215  1.00  0.00           N  
ATOM    354 HD21 ASN    22      -2.963 -18.429   5.977  1.00  0.00           H  
ATOM    355 HD22 ASN    22      -3.095 -19.693   7.170  1.00  0.00           H  
ATOM    356  C   ASN    22      -3.971 -22.144   3.830  1.00  0.00           C  
ATOM    357  O   ASN    22      -3.357 -22.768   2.919  1.00  0.00           O  
ATOM    358  N   ALA    23      -5.101 -21.385   3.688  1.00  0.00           N  
ATOM    359  H   ALA    23      -5.425 -20.881   4.501  1.00  0.00           H  
ATOM    360  CA  ALA    23      -5.577 -20.954   2.374  1.00  0.00           C  
ATOM    361  HA  ALA    23      -5.519 -21.817   1.710  1.00  0.00           H  
ATOM    362  CB  ALA    23      -7.045 -20.575   2.593  1.00  0.00           C  
ATOM    363  HB1 ALA    23      -7.549 -21.389   3.114  1.00  0.00           H  
ATOM    364  HB2 ALA    23      -7.123 -19.710   3.253  1.00  0.00           H  
ATOM    365  HB3 ALA    23      -7.547 -20.397   1.642  1.00  0.00           H  
ATOM    366  C   ALA    23      -4.730 -19.907   1.672  1.00  0.00           C  
ATOM    367  O   ALA    23      -3.623 -19.666   2.027  1.00  0.00           O  
ATOM    368  N   ASN    24      -5.222 -19.225   0.644  1.00  0.00           N  
ATOM    369  H   ASN    24      -6.082 -19.590   0.261  1.00  0.00           H  
ATOM    370  CA  ASN    24      -4.583 -18.108  -0.040  1.00  0.00           C  
ATOM    371  HA  ASN    24      -3.570 -18.389  -0.330  1.00  0.00           H  
ATOM    372  CB  ASN    24      -5.363 -17.905  -1.343  1.00  0.00           C  
ATOM    373  HB2 ASN    24      -5.400 -18.901  -1.784  1.00  0.00           H  
ATOM    374  HB3 ASN    24      -6.400 -17.611  -1.176  1.00  0.00           H  
ATOM    375  CG  ASN    24      -4.647 -17.012  -2.437  1.00  0.00           C  
ATOM    376  OD1 ASN    24      -4.262 -17.530  -3.501  1.00  0.00           O  
ATOM    377  ND2 ASN    24      -4.574 -15.736  -2.262  1.00  0.00           N  
ATOM    378 HD21 ASN    24      -4.377 -15.208  -3.100  1.00  0.00           H  
ATOM    379 HD22 ASN    24      -4.758 -15.375  -1.337  1.00  0.00           H  
ATOM    380  C   ASN    24      -4.478 -16.835   0.883  1.00  0.00           C  
ATOM    381  O   ASN    24      -4.804 -15.718   0.493  1.00  0.00           O  
ATOM    382  N   CYS    25      -4.188 -17.008   2.183  1.00  0.00           N  
ATOM    383  H   CYS    25      -3.908 -17.923   2.508  1.00  0.00           H  
ATOM    384  CA  CYS    25      -4.310 -15.906   3.201  1.00  0.00           C  
ATOM    385  HA  CYS    25      -5.198 -15.324   2.954  1.00  0.00           H  
ATOM    386  CB  CYS    25      -4.434 -16.509   4.661  1.00  0.00           C  
ATOM    387  HB2 CYS    25      -3.679 -17.286   4.785  1.00  0.00           H  
ATOM    388  HB3 CYS    25      -4.565 -15.711   5.391  1.00  0.00           H  
ATOM    389  SG  CYS    25      -5.968 -17.401   4.705  1.00  0.00           S  
ATOM    390  HG  CYS    25      -6.242 -17.441   6.012  1.00  0.00           H  
ATOM    391  C   CYS    25      -3.055 -14.899   3.070  1.00  0.00           C  
ATOM    392  O   CYS    25      -2.084 -15.171   2.368  1.00  0.00           O  
TER   
END   
