# Supplementary material for: Prediction of Anticancer Peptides with High Efficacy and Low Toxicity by Hybrid Model Based on 3D Structure of Peptides
Source: Int J Mol Sci. 2021 May 26;22(11):5630. doi: 10.3390/ijms22115630 (PMC8198792; doi:10.3390/ijms22115630)
Supplement: Supplementary file 1 [file ijms-22-05630-s001.zip › Supplement2(Datasets)/ACPs(PDB)/D1/PDB(Negative)/(214)NL_satpdb12685.pdb]

ATOM      1  N   GLY     1      -4.688 -22.592  13.800  1.00  0.00           N  
ATOM      2  H   GLY     1      -5.207 -23.455  13.725  1.00  0.00           H  
ATOM      3  CA  GLY     1      -4.176 -21.895  12.595  1.00  0.00           C  
ATOM      4  HA2 GLY     1      -3.109 -22.005  12.404  1.00  0.00           H  
ATOM      5  HA3 GLY     1      -4.712 -22.234  11.709  1.00  0.00           H  
ATOM      6  C   GLY     1      -4.445 -20.368  12.722  1.00  0.00           C  
ATOM      7  O   GLY     1      -4.126 -19.659  11.814  1.00  0.00           O  
ATOM      8  N   VAL     2      -4.942 -19.902  13.883  1.00  0.00           N  
ATOM      9  H   VAL     2      -5.298 -20.538  14.581  1.00  0.00           H  
ATOM     10  CA  VAL     2      -5.200 -18.438  14.120  1.00  0.00           C  
ATOM     11  HA  VAL     2      -5.595 -17.935  13.237  1.00  0.00           H  
ATOM     12  CB  VAL     2      -6.240 -18.107  15.276  1.00  0.00           C  
ATOM     13  HB  VAL     2      -7.239 -18.308  14.890  1.00  0.00           H  
ATOM     14  CG1 VAL     2      -5.975 -18.906  16.561  1.00  0.00           C  
ATOM     15 HG11 VAL     2      -6.305 -19.936  16.425  1.00  0.00           H  
ATOM     16 HG12 VAL     2      -4.924 -18.895  16.848  1.00  0.00           H  
ATOM     17 HG13 VAL     2      -6.416 -18.429  17.436  1.00  0.00           H  
ATOM     18  CG2 VAL     2      -6.224 -16.617  15.597  1.00  0.00           C  
ATOM     19 HG21 VAL     2      -5.279 -16.343  16.067  1.00  0.00           H  
ATOM     20 HG22 VAL     2      -6.230 -15.901  14.775  1.00  0.00           H  
ATOM     21 HG23 VAL     2      -7.020 -16.333  16.284  1.00  0.00           H  
ATOM     22  C   VAL     2      -3.745 -17.736  14.382  1.00  0.00           C  
ATOM     23  O   VAL     2      -3.427 -16.916  13.567  1.00  0.00           O  
ATOM     24  N   LEU     3      -2.977 -18.161  15.407  1.00  0.00           N  
ATOM     25  H   LEU     3      -3.295 -18.906  16.010  1.00  0.00           H  
ATOM     26  CA  LEU     3      -1.619 -17.781  15.675  1.00  0.00           C  
ATOM     27  HA  LEU     3      -1.559 -16.693  15.708  1.00  0.00           H  
ATOM     28  CB  LEU     3      -1.115 -18.231  17.036  1.00  0.00           C  
ATOM     29  HB2 LEU     3      -1.911 -18.031  17.753  1.00  0.00           H  
ATOM     30  HB3 LEU     3      -0.929 -19.301  17.124  1.00  0.00           H  
ATOM     31  CG  LEU     3       0.105 -17.461  17.565  1.00  0.00           C  
ATOM     32  HG  LEU     3       0.927 -17.824  16.948  1.00  0.00           H  
ATOM     33  CD1 LEU     3      -0.032 -15.919  17.623  1.00  0.00           C  
ATOM     34 HD11 LEU     3       0.227 -15.481  16.659  1.00  0.00           H  
ATOM     35 HD12 LEU     3      -1.069 -15.655  17.832  1.00  0.00           H  
ATOM     36 HD13 LEU     3       0.623 -15.494  18.384  1.00  0.00           H  
ATOM     37  CD2 LEU     3       0.444 -17.953  18.952  1.00  0.00           C  
ATOM     38 HD21 LEU     3       0.618 -19.029  18.982  1.00  0.00           H  
ATOM     39 HD22 LEU     3       1.326 -17.424  19.315  1.00  0.00           H  
ATOM     40 HD23 LEU     3      -0.410 -17.811  19.614  1.00  0.00           H  
ATOM     41  C   LEU     3      -0.675 -18.235  14.575  1.00  0.00           C  
ATOM     42  O   LEU     3      -0.911 -19.289  13.986  1.00  0.00           O  
ATOM     43  N   SER     4       0.280 -17.379  14.209  1.00  0.00           N  
ATOM     44  H   SER     4       0.279 -16.474  14.659  1.00  0.00           H  
ATOM     45  CA  SER     4       1.162 -17.562  13.009  1.00  0.00           C  
ATOM     46  HA  SER     4       1.574 -18.571  13.014  1.00  0.00           H  
ATOM     47  CB  SER     4       0.421 -17.415  11.631  1.00  0.00           C  
ATOM     48  HB2 SER     4       0.321 -16.344  11.457  1.00  0.00           H  
ATOM     49  HB3 SER     4       1.125 -17.769  10.877  1.00  0.00           H  
ATOM     50  OG  SER     4      -0.784 -18.153  11.676  1.00  0.00           O  
ATOM     51  HG  SER     4      -0.678 -18.836  12.343  1.00  0.00           H  
ATOM     52  C   SER     4       2.399 -16.603  13.069  1.00  0.00           C  
ATOM     53  O   SER     4       2.421 -15.652  13.886  1.00  0.00           O  
ATOM     54  N   ASN     5       3.317 -16.786  12.118  1.00  0.00           N  
ATOM     55  H   ASN     5       3.220 -17.583  11.505  1.00  0.00           H  
ATOM     56  CA  ASN     5       4.446 -15.871  11.851  1.00  0.00           C  
ATOM     57  HA  ASN     5       5.111 -15.858  12.715  1.00  0.00           H  
ATOM     58  CB  ASN     5       5.209 -16.418  10.616  1.00  0.00           C  
ATOM     59  HB2 ASN     5       5.574 -17.423  10.830  1.00  0.00           H  
ATOM     60  HB3 ASN     5       4.506 -16.490   9.786  1.00  0.00           H  
ATOM     61  CG  ASN     5       6.409 -15.561  10.245  1.00  0.00           C  
ATOM     62  OD1 ASN     5       6.601 -14.467  10.590  1.00  0.00           O  
ATOM     63  ND2 ASN     5       7.287 -16.153   9.441  1.00  0.00           N  
ATOM     64 HD21 ASN     5       8.073 -15.661   9.041  1.00  0.00           H  
ATOM     65 HD22 ASN     5       7.158 -17.143   9.292  1.00  0.00           H  
ATOM     66  C   ASN     5       3.761 -14.489  11.555  1.00  0.00           C  
ATOM     67  O   ASN     5       2.861 -14.402  10.689  1.00  0.00           O  
ATOM     68  N   VAL     6       4.301 -13.404  12.173  1.00  0.00           N  
ATOM     69  H   VAL     6       5.213 -13.573  12.574  1.00  0.00           H  
ATOM     70  CA  VAL     6       3.714 -12.070  12.298  1.00  0.00           C  
ATOM     71  HA  VAL     6       2.827 -12.292  12.891  1.00  0.00           H  
ATOM     72  CB  VAL     6       4.742 -11.220  13.119  1.00  0.00           C  
ATOM     73  HB  VAL     6       5.247 -11.829  13.869  1.00  0.00           H  
ATOM     74  CG1 VAL     6       5.909 -10.654  12.314  1.00  0.00           C  
ATOM     75 HG11 VAL     6       6.496 -11.499  11.952  1.00  0.00           H  
ATOM     76 HG12 VAL     6       5.689 -10.138  11.379  1.00  0.00           H  
ATOM     77 HG13 VAL     6       6.583 -10.026  12.897  1.00  0.00           H  
ATOM     78  CG2 VAL     6       4.024 -10.076  13.809  1.00  0.00           C  
ATOM     79 HG21 VAL     6       3.170 -10.415  14.395  1.00  0.00           H  
ATOM     80 HG22 VAL     6       4.676  -9.344  14.287  1.00  0.00           H  
ATOM     81 HG23 VAL     6       3.448  -9.582  13.027  1.00  0.00           H  
ATOM     82  C   VAL     6       3.381 -11.388  10.997  1.00  0.00           C  
ATOM     83  O   VAL     6       2.535 -10.535  10.966  1.00  0.00           O  
ATOM     84  N   ILE     7       3.972 -11.770   9.816  1.00  0.00           N  
ATOM     85  H   ILE     7       4.600 -12.559   9.875  1.00  0.00           H  
ATOM     86  CA  ILE     7       3.645 -11.188   8.518  1.00  0.00           C  
ATOM     87  HA  ILE     7       3.404 -10.156   8.770  1.00  0.00           H  
ATOM     88  CB  ILE     7       4.826 -11.312   7.505  1.00  0.00           C  
ATOM     89  HB  ILE     7       5.687 -10.829   7.969  1.00  0.00           H  
ATOM     90  CG2 ILE     7       5.179 -12.794   7.347  1.00  0.00           C  
ATOM     91 HG21 ILE     7       5.403 -13.360   8.251  1.00  0.00           H  
ATOM     92 HG22 ILE     7       4.333 -13.350   6.943  1.00  0.00           H  
ATOM     93 HG23 ILE     7       5.950 -12.920   6.587  1.00  0.00           H  
ATOM     94  CG1 ILE     7       4.611 -10.662   6.106  1.00  0.00           C  
ATOM     95 HG12 ILE     7       5.452 -10.884   5.449  1.00  0.00           H  
ATOM     96 HG13 ILE     7       3.813 -11.111   5.516  1.00  0.00           H  
ATOM     97  CD1 ILE     7       4.500  -9.150   6.041  1.00  0.00           C  
ATOM     98 HD11 ILE     7       4.624  -8.712   5.051  1.00  0.00           H  
ATOM     99 HD12 ILE     7       3.568  -8.906   6.552  1.00  0.00           H  
ATOM    100 HD13 ILE     7       5.342  -8.766   6.617  1.00  0.00           H  
ATOM    101  C   ILE     7       2.372 -11.756   7.942  1.00  0.00           C  
ATOM    102  O   ILE     7       1.822 -11.182   6.940  1.00  0.00           O  
ATOM    103  N   GLY     8       1.954 -12.887   8.387  1.00  0.00           N  
ATOM    104  H   GLY     8       2.528 -13.385   9.052  1.00  0.00           H  
ATOM    105  CA  GLY     8       0.626 -13.562   8.027  1.00  0.00           C  
ATOM    106  HA2 GLY     8       0.315 -13.376   6.999  1.00  0.00           H  
ATOM    107  HA3 GLY     8       0.851 -14.618   8.176  1.00  0.00           H  
ATOM    108  C   GLY     8      -0.387 -13.204   9.037  1.00  0.00           C  
ATOM    109  O   GLY     8      -1.600 -13.206   8.766  1.00  0.00           O  
ATOM    110  N   TYR     9       0.004 -13.050  10.293  1.00  0.00           N  
ATOM    111  H   TYR     9       0.992 -13.095  10.496  1.00  0.00           H  
ATOM    112  CA  TYR     9      -0.989 -12.757  11.319  1.00  0.00           C  
ATOM    113  HA  TYR     9      -1.924 -13.286  11.132  1.00  0.00           H  
ATOM    114  CB  TYR     9      -0.425 -13.210  12.715  1.00  0.00           C  
ATOM    115  HB2 TYR     9      -0.190 -14.263  12.557  1.00  0.00           H  
ATOM    116  HB3 TYR     9       0.481 -12.640  12.922  1.00  0.00           H  
ATOM    117  CG  TYR     9      -1.236 -13.010  13.954  1.00  0.00           C  
ATOM    118  CD1 TYR     9      -0.796 -12.211  15.013  1.00  0.00           C  
ATOM    119  HD1 TYR     9       0.121 -11.640  15.014  1.00  0.00           H  
ATOM    120  CE1 TYR     9      -1.498 -12.202  16.225  1.00  0.00           C  
ATOM    121  HE1 TYR     9      -1.180 -11.633  17.087  1.00  0.00           H  
ATOM    122  CZ  TYR     9      -2.659 -12.930  16.351  1.00  0.00           C  
ATOM    123  OH  TYR     9      -3.390 -12.735  17.492  1.00  0.00           O  
ATOM    124  HH  TYR     9      -3.032 -12.093  18.111  1.00  0.00           H  
ATOM    125  CE2 TYR     9      -3.056 -13.793  15.331  1.00  0.00           C  
ATOM    126  HE2 TYR     9      -3.920 -14.413  15.517  1.00  0.00           H  
ATOM    127  CD2 TYR     9      -2.309 -13.887  14.171  1.00  0.00           C  
ATOM    128  HD2 TYR     9      -2.659 -14.552  13.395  1.00  0.00           H  
ATOM    129  C   TYR     9      -1.464 -11.270  11.295  1.00  0.00           C  
ATOM    130  O   TYR     9      -2.649 -10.995  11.371  1.00  0.00           O  
ATOM    131  N   LEU    10      -0.516 -10.348  10.963  1.00  0.00           N  
ATOM    132  H   LEU    10       0.450 -10.577  10.778  1.00  0.00           H  
ATOM    133  CA  LEU    10      -0.905  -8.951  10.573  1.00  0.00           C  
ATOM    134  HA  LEU    10      -1.187  -8.384  11.459  1.00  0.00           H  
ATOM    135  CB  LEU    10       0.337  -8.338   9.926  1.00  0.00           C  
ATOM    136  HB2 LEU    10       1.010  -8.146  10.763  1.00  0.00           H  
ATOM    137  HB3 LEU    10       0.748  -8.932   9.109  1.00  0.00           H  
ATOM    138  CG  LEU    10       0.183  -6.862   9.384  1.00  0.00           C  
ATOM    139  HG  LEU    10      -0.616  -6.663   8.670  1.00  0.00           H  
ATOM    140  CD1 LEU    10      -0.213  -5.764  10.440  1.00  0.00           C  
ATOM    141 HD11 LEU    10       0.619  -5.656  11.137  1.00  0.00           H  
ATOM    142 HD12 LEU    10      -0.457  -4.763  10.086  1.00  0.00           H  
ATOM    143 HD13 LEU    10      -0.969  -6.202  11.092  1.00  0.00           H  
ATOM    144  CD2 LEU    10       1.515  -6.462   8.685  1.00  0.00           C  
ATOM    145 HD21 LEU    10       1.602  -7.126   7.825  1.00  0.00           H  
ATOM    146 HD22 LEU    10       1.410  -5.446   8.305  1.00  0.00           H  
ATOM    147 HD23 LEU    10       2.343  -6.426   9.393  1.00  0.00           H  
ATOM    148  C   LEU    10      -2.085  -8.852   9.547  1.00  0.00           C  
ATOM    149  O   LEU    10      -2.839  -7.939   9.665  1.00  0.00           O  
ATOM    150  N   LYS    11      -2.296  -9.829   8.690  1.00  0.00           N  
ATOM    151  H   LYS    11      -1.665 -10.618   8.723  1.00  0.00           H  
ATOM    152  CA  LYS    11      -3.338  -9.908   7.666  1.00  0.00           C  
ATOM    153  HA  LYS    11      -3.485  -8.945   7.177  1.00  0.00           H  
ATOM    154  CB  LYS    11      -2.893 -10.869   6.551  1.00  0.00           C  
ATOM    155  HB2 LYS    11      -2.584 -11.792   7.043  1.00  0.00           H  
ATOM    156  HB3 LYS    11      -3.780 -11.039   5.941  1.00  0.00           H  
ATOM    157  CG  LYS    11      -1.756 -10.316   5.746  1.00  0.00           C  
ATOM    158  HG2 LYS    11      -2.006  -9.409   5.195  1.00  0.00           H  
ATOM    159  HG3 LYS    11      -0.893 -10.111   6.379  1.00  0.00           H  
ATOM    160  CD  LYS    11      -1.254 -11.265   4.691  1.00  0.00           C  
ATOM    161  HD2 LYS    11      -0.813 -12.085   5.258  1.00  0.00           H  
ATOM    162  HD3 LYS    11      -2.079 -11.665   4.101  1.00  0.00           H  
ATOM    163  CE  LYS    11      -0.188 -10.606   3.752  1.00  0.00           C  
ATOM    164  HE2 LYS    11       0.278 -11.225   2.985  1.00  0.00           H  
ATOM    165  HE3 LYS    11      -0.642  -9.791   3.189  1.00  0.00           H  
ATOM    166  NZ  LYS    11       0.873  -9.863   4.497  1.00  0.00           N  
ATOM    167  HZ1 LYS    11       1.552  -9.343   3.960  1.00  0.00           H  
ATOM    168  HZ2 LYS    11       0.395  -9.236   5.128  1.00  0.00           H  
ATOM    169  HZ3 LYS    11       1.355 -10.577   5.025  1.00  0.00           H  
ATOM    170  C   LYS    11      -4.705 -10.385   8.178  1.00  0.00           C  
ATOM    171  O   LYS    11      -5.718  -9.981   7.606  1.00  0.00           O  
ATOM    172  N   LYS    12      -4.707 -11.182   9.269  1.00  0.00           N  
ATOM    173  H   LYS    12      -3.818 -11.503   9.625  1.00  0.00           H  
ATOM    174  CA  LYS    12      -5.915 -11.662  10.002  1.00  0.00           C  
ATOM    175  HA  LYS    12      -6.784 -11.762   9.353  1.00  0.00           H  
ATOM    176  CB  LYS    12      -5.692 -12.955  10.740  1.00  0.00           C  
ATOM    177  HB2 LYS    12      -5.214 -12.751  11.698  1.00  0.00           H  
ATOM    178  HB3 LYS    12      -6.725 -13.270  10.887  1.00  0.00           H  
ATOM    179  CG  LYS    12      -4.959 -13.989   9.931  1.00  0.00           C  
ATOM    180  HG2 LYS    12      -5.586 -14.197   9.064  1.00  0.00           H  
ATOM    181  HG3 LYS    12      -3.976 -13.635   9.621  1.00  0.00           H  
ATOM    182  CD  LYS    12      -4.735 -15.306  10.666  1.00  0.00           C  
ATOM    183  HD2 LYS    12      -4.491 -15.088  11.706  1.00  0.00           H  
ATOM    184  HD3 LYS    12      -5.670 -15.861  10.734  1.00  0.00           H  
ATOM    185  CE  LYS    12      -3.602 -16.101  10.032  1.00  0.00           C  
ATOM    186  HE2 LYS    12      -3.770 -16.292   8.973  1.00  0.00           H  
ATOM    187  HE3 LYS    12      -2.682 -15.520  10.092  1.00  0.00           H  
ATOM    188  NZ  LYS    12      -3.266 -17.360  10.731  1.00  0.00           N  
ATOM    189  HZ1 LYS    12      -2.282 -17.516  10.568  1.00  0.00           H  
ATOM    190  HZ2 LYS    12      -3.411 -17.356  11.731  1.00  0.00           H  
ATOM    191  HZ3 LYS    12      -3.807 -18.164  10.446  1.00  0.00           H  
ATOM    192  C   LYS    12      -6.421 -10.581  11.021  1.00  0.00           C  
ATOM    193  O   LYS    12      -7.576 -10.591  11.405  1.00  0.00           O  
ATOM    194  N   LEU    13      -5.468  -9.754  11.598  1.00  0.00           N  
ATOM    195  H   LEU    13      -4.535  -9.964  11.275  1.00  0.00           H  
ATOM    196  CA  LEU    13      -5.769  -8.533  12.348  1.00  0.00           C  
ATOM    197  HA  LEU    13      -6.692  -8.641  12.918  1.00  0.00           H  
ATOM    198  CB  LEU    13      -4.598  -8.252  13.263  1.00  0.00           C  
ATOM    199  HB2 LEU    13      -3.712  -8.043  12.663  1.00  0.00           H  
ATOM    200  HB3 LEU    13      -4.902  -7.383  13.845  1.00  0.00           H  
ATOM    201  CG  LEU    13      -4.077  -9.330  14.292  1.00  0.00           C  
ATOM    202  HG  LEU    13      -4.161 -10.252  13.716  1.00  0.00           H  
ATOM    203  CD1 LEU    13      -2.688  -8.956  14.720  1.00  0.00           C  
ATOM    204 HD11 LEU    13      -2.647  -8.065  15.346  1.00  0.00           H  
ATOM    205 HD12 LEU    13      -2.210  -9.782  15.246  1.00  0.00           H  
ATOM    206 HD13 LEU    13      -2.036  -8.631  13.909  1.00  0.00           H  
ATOM    207  CD2 LEU    13      -5.096  -9.556  15.435  1.00  0.00           C  
ATOM    208 HD21 LEU    13      -5.900 -10.123  14.965  1.00  0.00           H  
ATOM    209 HD22 LEU    13      -4.663 -10.151  16.239  1.00  0.00           H  
ATOM    210 HD23 LEU    13      -5.524  -8.644  15.853  1.00  0.00           H  
ATOM    211  C   LEU    13      -6.052  -7.324  11.405  1.00  0.00           C  
ATOM    212  O   LEU    13      -7.182  -6.869  11.263  1.00  0.00           O  
ATOM    213  N   GLY    14      -5.049  -6.812  10.680  1.00  0.00           N  
ATOM    214  H   GLY    14      -4.149  -7.259  10.782  1.00  0.00           H  
ATOM    215  CA  GLY    14      -5.018  -5.612   9.751  1.00  0.00           C  
ATOM    216  HA2 GLY    14      -5.531  -4.832  10.314  1.00  0.00           H  
ATOM    217  HA3 GLY    14      -3.979  -5.326   9.589  1.00  0.00           H  
ATOM    218  C   GLY    14      -5.621  -5.970   8.412  1.00  0.00           C  
ATOM    219  O   GLY    14      -4.948  -5.980   7.389  1.00  0.00           O  
ATOM    220  N   THR    15      -6.933  -6.205   8.513  1.00  0.00           N  
ATOM    221  H   THR    15      -7.219  -6.212   9.481  1.00  0.00           H  
ATOM    222  CA  THR    15      -7.871  -6.672   7.517  1.00  0.00           C  
ATOM    223  HA  THR    15      -7.480  -7.592   7.084  1.00  0.00           H  
ATOM    224  CB  THR    15      -9.113  -7.174   8.266  1.00  0.00           C  
ATOM    225  HB  THR    15      -9.560  -6.383   8.869  1.00  0.00           H  
ATOM    226  CG2 THR    15     -10.220  -7.672   7.306  1.00  0.00           C  
ATOM    227 HG21 THR    15      -9.877  -8.475   6.653  1.00  0.00           H  
ATOM    228 HG22 THR    15     -11.076  -8.051   7.866  1.00  0.00           H  
ATOM    229 HG23 THR    15     -10.586  -6.795   6.773  1.00  0.00           H  
ATOM    230  OG1 THR    15      -8.644  -8.193   9.119  1.00  0.00           O  
ATOM    231  HG1 THR    15      -8.387  -7.763   9.938  1.00  0.00           H  
ATOM    232  C   THR    15      -8.291  -5.598   6.470  1.00  0.00           C  
ATOM    233  O   THR    15      -8.601  -4.397   6.789  1.00  0.00           O  
ATOM    234  N   GLY    16      -8.250  -5.958   5.168  1.00  0.00           N  
ATOM    235  H   GLY    16      -7.965  -6.897   4.930  1.00  0.00           H  
ATOM    236  CA  GLY    16      -8.727  -5.201   3.966  1.00  0.00           C  
ATOM    237  HA2 GLY    16      -8.764  -5.916   3.144  1.00  0.00           H  
ATOM    238  HA3 GLY    16      -9.717  -4.775   4.124  1.00  0.00           H  
ATOM    239  C   GLY    16      -7.795  -4.108   3.658  1.00  0.00           C  
ATOM    240  O   GLY    16      -6.663  -4.394   3.549  1.00  0.00           O  
ATOM    241  N   ALA    17      -8.255  -2.847   3.705  1.00  0.00           N  
ATOM    242  H   ALA    17      -9.247  -2.769   3.875  1.00  0.00           H  
ATOM    243  CA  ALA    17      -7.500  -1.622   3.214  1.00  0.00           C  
ATOM    244  HA  ALA    17      -7.195  -1.822   2.187  1.00  0.00           H  
ATOM    245  CB  ALA    17      -8.487  -0.450   3.023  1.00  0.00           C  
ATOM    246  HB1 ALA    17      -9.114  -0.222   3.886  1.00  0.00           H  
ATOM    247  HB2 ALA    17      -7.860   0.412   2.795  1.00  0.00           H  
ATOM    248  HB3 ALA    17      -9.195  -0.643   2.217  1.00  0.00           H  
ATOM    249  C   ALA    17      -6.281  -1.292   4.071  1.00  0.00           C  
ATOM    250  O   ALA    17      -5.549  -0.394   3.659  1.00  0.00           O  
ATOM    251  N   LEU    18      -5.945  -2.100   5.097  1.00  0.00           N  
ATOM    252  H   LEU    18      -6.553  -2.879   5.308  1.00  0.00           H  
ATOM    253  CA  LEU    18      -4.722  -2.085   5.925  1.00  0.00           C  
ATOM    254  HA  LEU    18      -4.346  -1.071   6.066  1.00  0.00           H  
ATOM    255  CB  LEU    18      -5.121  -2.662   7.327  1.00  0.00           C  
ATOM    256  HB2 LEU    18      -5.707  -3.579   7.257  1.00  0.00           H  
ATOM    257  HB3 LEU    18      -4.240  -2.999   7.875  1.00  0.00           H  
ATOM    258  CG  LEU    18      -6.014  -1.688   8.055  1.00  0.00           C  
ATOM    259  HG  LEU    18      -6.891  -1.437   7.458  1.00  0.00           H  
ATOM    260  CD1 LEU    18      -6.557  -2.341   9.320  1.00  0.00           C  
ATOM    261 HD11 LEU    18      -5.767  -2.385  10.069  1.00  0.00           H  
ATOM    262 HD12 LEU    18      -7.430  -1.861   9.763  1.00  0.00           H  
ATOM    263 HD13 LEU    18      -6.968  -3.343   9.195  1.00  0.00           H  
ATOM    264  CD2 LEU    18      -5.228  -0.347   8.447  1.00  0.00           C  
ATOM    265 HD21 LEU    18      -4.217  -0.473   8.833  1.00  0.00           H  
ATOM    266 HD22 LEU    18      -5.154   0.275   7.554  1.00  0.00           H  
ATOM    267 HD23 LEU    18      -5.846   0.113   9.218  1.00  0.00           H  
ATOM    268  C   LEU    18      -3.581  -2.902   5.210  1.00  0.00           C  
ATOM    269  O   LEU    18      -2.934  -2.385   4.340  1.00  0.00           O  
ATOM    270  N   ASN    19      -3.326  -4.195   5.489  1.00  0.00           N  
ATOM    271  H   ASN    19      -3.924  -4.633   6.176  1.00  0.00           H  
ATOM    272  CA  ASN    19      -2.331  -5.082   4.764  1.00  0.00           C  
ATOM    273  HA  ASN    19      -1.692  -4.400   4.203  1.00  0.00           H  
ATOM    274  CB  ASN    19      -1.490  -5.584   5.907  1.00  0.00           C  
ATOM    275  HB2 ASN    19      -1.198  -4.757   6.553  1.00  0.00           H  
ATOM    276  HB3 ASN    19      -2.053  -6.287   6.521  1.00  0.00           H  
ATOM    277  CG  ASN    19      -0.309  -6.403   5.392  1.00  0.00           C  
ATOM    278  OD1 ASN    19      -0.261  -7.613   5.627  1.00  0.00           O  
ATOM    279  ND2 ASN    19       0.634  -5.720   4.735  1.00  0.00           N  
ATOM    280 HD21 ASN    19       1.436  -6.288   4.501  1.00  0.00           H  
ATOM    281 HD22 ASN    19       0.685  -4.712   4.771  1.00  0.00           H  
ATOM    282  C   ASN    19      -2.852  -6.239   3.881  1.00  0.00           C  
ATOM    283  O   ASN    19      -2.257  -6.606   2.902  1.00  0.00           O  
ATOM    284  N   ALA    20      -4.024  -6.792   4.157  1.00  0.00           N  
ATOM    285  H   ALA    20      -4.615  -6.307   4.817  1.00  0.00           H  
ATOM    286  CA  ALA    20      -4.532  -8.039   3.575  1.00  0.00           C  
ATOM    287  HA  ALA    20      -3.722  -8.722   3.320  1.00  0.00           H  
ATOM    288  CB  ALA    20      -5.445  -8.622   4.573  1.00  0.00           C  
ATOM    289  HB1 ALA    20      -5.827  -9.610   4.318  1.00  0.00           H  
ATOM    290  HB2 ALA    20      -4.918  -8.731   5.521  1.00  0.00           H  
ATOM    291  HB3 ALA    20      -6.250  -7.941   4.852  1.00  0.00           H  
ATOM    292  C   ALA    20      -5.364  -7.705   2.298  1.00  0.00           C  
ATOM    293  O   ALA    20      -6.369  -7.004   2.425  1.00  0.00           O  
ATOM    294  N   VAL    21      -4.775  -8.150   1.175  1.00  0.00           N  
ATOM    295  H   VAL    21      -3.934  -8.698   1.285  1.00  0.00           H  
ATOM    296  CA  VAL    21      -5.344  -8.119  -0.192  1.00  0.00           C  
ATOM    297  HA  VAL    21      -4.611  -8.726  -0.722  1.00  0.00           H  
ATOM    298  CB  VAL    21      -6.911  -8.383  -0.405  1.00  0.00           C  
ATOM    299  HB  VAL    21      -7.435  -7.635   0.188  1.00  0.00           H  
ATOM    300  CG1 VAL    21      -7.408  -8.371  -1.846  1.00  0.00           C  
ATOM    301 HG11 VAL    21      -8.392  -8.833  -1.935  1.00  0.00           H  
ATOM    302 HG12 VAL    21      -7.493  -7.349  -2.215  1.00  0.00           H  
ATOM    303 HG13 VAL    21      -6.835  -8.924  -2.590  1.00  0.00           H  
ATOM    304  CG2 VAL    21      -7.235  -9.773   0.157  1.00  0.00           C  
ATOM    305 HG21 VAL    21      -8.225 -10.169  -0.069  1.00  0.00           H  
ATOM    306 HG22 VAL    21      -6.485 -10.447  -0.257  1.00  0.00           H  
ATOM    307 HG23 VAL    21      -7.046  -9.882   1.225  1.00  0.00           H  
ATOM    308  C   VAL    21      -5.110  -6.701  -0.727  1.00  0.00           C  
ATOM    309  O   VAL    21      -4.476  -6.559  -1.751  1.00  0.00           O  
ATOM    310  N   LEU    22      -5.673  -5.680  -0.071  1.00  0.00           N  
ATOM    311  H   LEU    22      -6.189  -5.920   0.763  1.00  0.00           H  
ATOM    312  CA  LEU    22      -5.638  -4.290  -0.567  1.00  0.00           C  
ATOM    313  HA  LEU    22      -5.664  -4.339  -1.656  1.00  0.00           H  
ATOM    314  CB  LEU    22      -6.998  -3.623  -0.287  1.00  0.00           C  
ATOM    315  HB2 LEU    22      -7.178  -3.668   0.787  1.00  0.00           H  
ATOM    316  HB3 LEU    22      -6.779  -2.587  -0.547  1.00  0.00           H  
ATOM    317  CG  LEU    22      -8.236  -4.224  -1.046  1.00  0.00           C  
ATOM    318  HG  LEU    22      -8.563  -5.173  -0.620  1.00  0.00           H  
ATOM    319  CD1 LEU    22      -9.393  -3.298  -0.840  1.00  0.00           C  
ATOM    320 HD11 LEU    22      -9.019  -2.281  -0.958  1.00  0.00           H  
ATOM    321 HD12 LEU    22     -10.236  -3.535  -1.490  1.00  0.00           H  
ATOM    322 HD13 LEU    22      -9.701  -3.293   0.205  1.00  0.00           H  
ATOM    323  CD2 LEU    22      -8.054  -4.300  -2.608  1.00  0.00           C  
ATOM    324 HD21 LEU    22      -7.700  -3.328  -2.952  1.00  0.00           H  
ATOM    325 HD22 LEU    22      -7.241  -4.937  -2.956  1.00  0.00           H  
ATOM    326 HD23 LEU    22      -8.960  -4.574  -3.149  1.00  0.00           H  
ATOM    327  C   LEU    22      -4.269  -3.634  -0.185  1.00  0.00           C  
ATOM    328  O   LEU    22      -4.217  -2.456   0.239  1.00  0.00           O  
ATOM    329  N   LYS    23      -3.188  -4.449  -0.302  1.00  0.00           N  
ATOM    330  H   LYS    23      -3.440  -5.340  -0.705  1.00  0.00           H  
ATOM    331  CA  LYS    23      -1.757  -4.216  -0.213  1.00  0.00           C  
ATOM    332  HA  LYS    23      -1.581  -3.578  -1.079  1.00  0.00           H  
ATOM    333  CB  LYS    23      -1.379  -3.427   1.111  1.00  0.00           C  
ATOM    334  HB2 LYS    23      -2.247  -3.161   1.714  1.00  0.00           H  
ATOM    335  HB3 LYS    23      -0.996  -4.131   1.850  1.00  0.00           H  
ATOM    336  CG  LYS    23      -0.504  -2.221   0.970  1.00  0.00           C  
ATOM    337  HG2 LYS    23      -0.057  -2.067   1.952  1.00  0.00           H  
ATOM    338  HG3 LYS    23       0.271  -2.519   0.263  1.00  0.00           H  
ATOM    339  CD  LYS    23      -1.145  -0.861   0.592  1.00  0.00           C  
ATOM    340  HD2 LYS    23      -0.387  -0.181   0.204  1.00  0.00           H  
ATOM    341  HD3 LYS    23      -1.871  -0.916  -0.219  1.00  0.00           H  
ATOM    342  CE  LYS    23      -1.886  -0.242   1.815  1.00  0.00           C  
ATOM    343  HE2 LYS    23      -1.282  -0.225   2.723  1.00  0.00           H  
ATOM    344  HE3 LYS    23      -2.154   0.780   1.546  1.00  0.00           H  
ATOM    345  NZ  LYS    23      -3.274  -0.746   2.142  1.00  0.00           N  
ATOM    346  HZ1 LYS    23      -3.888  -0.970   1.372  1.00  0.00           H  
ATOM    347  HZ2 LYS    23      -3.148  -1.588   2.685  1.00  0.00           H  
ATOM    348  HZ3 LYS    23      -3.743  -0.072   2.730  1.00  0.00           H  
ATOM    349  C   LYS    23      -0.877  -5.482  -0.404  1.00  0.00           C  
ATOM    350  O   LYS    23      -0.034  -5.518  -1.350  1.00  0.00           O  
ATOM    351  N   GLN    24      -0.958  -6.501   0.435  1.00  0.00           N  
ATOM    352  H   GLN    24      -1.585  -6.463   1.226  1.00  0.00           H  
ATOM    353  CA  GLN    24      -0.297  -7.772   0.267  1.00  0.00           C  
ATOM    354  HA  GLN    24       0.290  -7.851  -0.648  1.00  0.00           H  
ATOM    355  CB  GLN    24       0.695  -7.813   1.498  1.00  0.00           C  
ATOM    356  HB2 GLN    24       0.117  -7.662   2.409  1.00  0.00           H  
ATOM    357  HB3 GLN    24       1.168  -8.789   1.386  1.00  0.00           H  
ATOM    358  CG  GLN    24       1.721  -6.654   1.531  1.00  0.00           C  
ATOM    359  HG2 GLN    24       2.144  -6.444   0.549  1.00  0.00           H  
ATOM    360  HG3 GLN    24       1.244  -5.723   1.838  1.00  0.00           H  
ATOM    361  CD  GLN    24       2.843  -7.042   2.557  1.00  0.00           C  
ATOM    362  OE1 GLN    24       2.664  -7.767   3.487  1.00  0.00           O  
ATOM    363  NE2 GLN    24       3.997  -6.476   2.417  1.00  0.00           N  
ATOM    364 HE21 GLN    24       4.679  -6.734   3.115  1.00  0.00           H  
ATOM    365 HE22 GLN    24       4.282  -6.138   1.509  1.00  0.00           H  
ATOM    366  C   GLN    24      -1.413  -8.888   0.291  1.00  0.00           C  
ATOM    367  O   GLN    24      -2.117  -9.097   1.276  1.00  0.00           O  
TER   
END   
