# Supplementary material for: Prediction of Anticancer Peptides with High Efficacy and Low Toxicity by Hybrid Model Based on 3D Structure of Peptides
Source: Int J Mol Sci. 2021 May 26;22(11):5630. doi: 10.3390/ijms22115630 (PMC8198792; doi:10.3390/ijms22115630)
Supplement: Supplementary file 1 [file ijms-22-05630-s001.zip › Supplement2(Datasets)/ACPs(PDB)/D1/PDB(Negative)/(215)NL_satpdb12692.pdb]

ATOM      1  N   GLY     1      -0.543 -34.252  -6.934  1.00  0.00           N  
ATOM      2  H   GLY     1      -1.372 -34.827  -6.987  1.00  0.00           H  
ATOM      3  CA  GLY     1      -0.355 -33.047  -7.704  1.00  0.00           C  
ATOM      4  HA2 GLY     1       0.378 -33.364  -8.446  1.00  0.00           H  
ATOM      5  HA3 GLY     1      -1.312 -32.819  -8.172  1.00  0.00           H  
ATOM      6  C   GLY     1       0.248 -31.882  -6.975  1.00  0.00           C  
ATOM      7  O   GLY     1       0.348 -30.882  -7.639  1.00  0.00           O  
ATOM      8  N   PHE     2       0.747 -32.027  -5.751  1.00  0.00           N  
ATOM      9  H   PHE     2       0.708 -32.992  -5.458  1.00  0.00           H  
ATOM     10  CA  PHE     2       1.357 -31.001  -4.854  1.00  0.00           C  
ATOM     11  HA  PHE     2       0.727 -30.126  -4.694  1.00  0.00           H  
ATOM     12  CB  PHE     2       1.611 -31.671  -3.493  1.00  0.00           C  
ATOM     13  HB2 PHE     2       2.274 -32.510  -3.703  1.00  0.00           H  
ATOM     14  HB3 PHE     2       2.225 -30.900  -3.027  1.00  0.00           H  
ATOM     15  CG  PHE     2       0.420 -32.147  -2.710  1.00  0.00           C  
ATOM     16  CD1 PHE     2       0.007 -33.494  -2.887  1.00  0.00           C  
ATOM     17  HD1 PHE     2       0.589 -34.193  -3.469  1.00  0.00           H  
ATOM     18  CE1 PHE     2      -1.160 -33.934  -2.254  1.00  0.00           C  
ATOM     19  HE1 PHE     2      -1.529 -34.946  -2.329  1.00  0.00           H  
ATOM     20  CZ  PHE     2      -1.940 -33.042  -1.427  1.00  0.00           C  
ATOM     21  HZ  PHE     2      -2.828 -33.396  -0.925  1.00  0.00           H  
ATOM     22  CE2 PHE     2      -1.506 -31.723  -1.284  1.00  0.00           C  
ATOM     23  HE2 PHE     2      -2.140 -31.044  -0.733  1.00  0.00           H  
ATOM     24  CD2 PHE     2      -0.380 -31.281  -1.933  1.00  0.00           C  
ATOM     25  HD2 PHE     2      -0.143 -30.244  -1.749  1.00  0.00           H  
ATOM     26  C   PHE     2       2.630 -30.457  -5.559  1.00  0.00           C  
ATOM     27  O   PHE     2       2.663 -29.294  -5.841  1.00  0.00           O  
ATOM     28  N   CYS     3       3.655 -31.299  -5.803  1.00  0.00           N  
ATOM     29  H   CYS     3       3.489 -32.272  -5.590  1.00  0.00           H  
ATOM     30  CA  CYS     3       4.966 -31.095  -6.478  1.00  0.00           C  
ATOM     31  HA  CYS     3       5.501 -30.241  -6.062  1.00  0.00           H  
ATOM     32  CB  CYS     3       5.900 -32.294  -6.325  1.00  0.00           C  
ATOM     33  HB2 CYS     3       6.712 -32.384  -7.046  1.00  0.00           H  
ATOM     34  HB3 CYS     3       6.346 -32.389  -5.335  1.00  0.00           H  
ATOM     35  SG  CYS     3       4.917 -33.791  -6.618  1.00  0.00           S  
ATOM     36  HG  CYS     3       5.908 -34.616  -6.266  1.00  0.00           H  
ATOM     37  C   CYS     3       4.756 -30.741  -7.974  1.00  0.00           C  
ATOM     38  O   CYS     3       5.446 -29.937  -8.555  1.00  0.00           O  
ATOM     39  N   ARG     4       3.671 -31.287  -8.577  1.00  0.00           N  
ATOM     40  H   ARG     4       3.224 -32.030  -8.060  1.00  0.00           H  
ATOM     41  CA  ARG     4       3.217 -30.958 -10.026  1.00  0.00           C  
ATOM     42  HA  ARG     4       4.076 -30.969 -10.697  1.00  0.00           H  
ATOM     43  CB  ARG     4       2.280 -32.164 -10.545  1.00  0.00           C  
ATOM     44  HB2 ARG     4       2.414 -33.045  -9.917  1.00  0.00           H  
ATOM     45  HB3 ARG     4       1.213 -31.949 -10.487  1.00  0.00           H  
ATOM     46  CG  ARG     4       2.601 -32.617 -11.982  1.00  0.00           C  
ATOM     47  HG2 ARG     4       3.669 -32.836 -11.957  1.00  0.00           H  
ATOM     48  HG3 ARG     4       2.160 -33.605 -12.112  1.00  0.00           H  
ATOM     49  CD  ARG     4       2.200 -31.675 -13.200  1.00  0.00           C  
ATOM     50  HD2 ARG     4       2.172 -32.213 -14.147  1.00  0.00           H  
ATOM     51  HD3 ARG     4       1.148 -31.429 -13.051  1.00  0.00           H  
ATOM     52  NE  ARG     4       2.773 -30.276 -13.178  1.00  0.00           N  
ATOM     53  HE  ARG     4       2.282 -29.668 -12.538  1.00  0.00           H  
ATOM     54  CZ  ARG     4       3.844 -29.844 -13.917  1.00  0.00           C  
ATOM     55  NH1 ARG     4       4.681 -30.617 -14.545  1.00  0.00           N  
ATOM     56 HH11 ARG     4       4.640 -31.624 -14.491  1.00  0.00           H  
ATOM     57 HH12 ARG     4       5.422 -30.227 -15.110  1.00  0.00           H  
ATOM     58  NH2 ARG     4       4.200 -28.631 -13.908  1.00  0.00           N  
ATOM     59 HH21 ARG     4       3.781 -27.909 -13.340  1.00  0.00           H  
ATOM     60 HH22 ARG     4       5.091 -28.414 -14.330  1.00  0.00           H  
ATOM     61  C   ARG     4       2.549 -29.555 -10.185  1.00  0.00           C  
ATOM     62  O   ARG     4       1.446 -29.453 -10.727  1.00  0.00           O  
ATOM     63  N   CYS     5       3.097 -28.488  -9.584  1.00  0.00           N  
ATOM     64  H   CYS     5       3.998 -28.708  -9.185  1.00  0.00           H  
ATOM     65  CA  CYS     5       2.704 -27.082  -9.574  1.00  0.00           C  
ATOM     66  HA  CYS     5       1.713 -26.964  -9.137  1.00  0.00           H  
ATOM     67  CB  CYS     5       3.780 -26.306  -8.888  1.00  0.00           C  
ATOM     68  HB2 CYS     5       4.709 -26.419  -9.448  1.00  0.00           H  
ATOM     69  HB3 CYS     5       3.579 -25.234  -8.896  1.00  0.00           H  
ATOM     70  SG  CYS     5       4.129 -26.761  -7.120  1.00  0.00           S  
ATOM     71  HG  CYS     5       5.317 -26.253  -6.781  1.00  0.00           H  
ATOM     72  C   CYS     5       2.564 -26.362 -10.974  1.00  0.00           C  
ATOM     73  O   CYS     5       2.988 -26.901 -12.025  1.00  0.00           O  
ATOM     74  N   LEU     6       1.745 -25.298 -11.052  1.00  0.00           N  
ATOM     75  H   LEU     6       1.426 -24.972 -10.150  1.00  0.00           H  
ATOM     76  CA  LEU     6       1.412 -24.687 -12.309  1.00  0.00           C  
ATOM     77  HA  LEU     6       2.126 -24.981 -13.079  1.00  0.00           H  
ATOM     78  CB  LEU     6      -0.021 -24.956 -12.750  1.00  0.00           C  
ATOM     79  HB2 LEU     6      -0.536 -24.552 -11.878  1.00  0.00           H  
ATOM     80  HB3 LEU     6      -0.296 -24.327 -13.597  1.00  0.00           H  
ATOM     81  CG  LEU     6      -0.433 -26.428 -12.989  1.00  0.00           C  
ATOM     82  HG  LEU     6      -0.238 -27.059 -12.122  1.00  0.00           H  
ATOM     83  CD1 LEU     6      -1.973 -26.352 -13.277  1.00  0.00           C  
ATOM     84 HD11 LEU     6      -2.194 -25.788 -14.183  1.00  0.00           H  
ATOM     85 HD12 LEU     6      -2.400 -27.320 -13.542  1.00  0.00           H  
ATOM     86 HD13 LEU     6      -2.598 -26.011 -12.451  1.00  0.00           H  
ATOM     87  CD2 LEU     6       0.312 -27.017 -14.186  1.00  0.00           C  
ATOM     88 HD21 LEU     6       1.363 -26.816 -13.981  1.00  0.00           H  
ATOM     89 HD22 LEU     6       0.295 -28.105 -14.262  1.00  0.00           H  
ATOM     90 HD23 LEU     6      -0.081 -26.584 -15.106  1.00  0.00           H  
ATOM     91  C   LEU     6       1.491 -23.140 -12.174  1.00  0.00           C  
ATOM     92  O   LEU     6       1.332 -22.559 -11.094  1.00  0.00           O  
ATOM     93  N   CYS     7       1.707 -22.377 -13.241  1.00  0.00           N  
ATOM     94  H   CYS     7       1.952 -22.880 -14.082  1.00  0.00           H  
ATOM     95  CA  CYS     7       1.601 -20.882 -13.289  1.00  0.00           C  
ATOM     96  HA  CYS     7       2.244 -20.496 -12.498  1.00  0.00           H  
ATOM     97  CB  CYS     7       2.096 -20.427 -14.668  1.00  0.00           C  
ATOM     98  HB2 CYS     7       1.968 -19.350 -14.776  1.00  0.00           H  
ATOM     99  HB3 CYS     7       3.179 -20.544 -14.653  1.00  0.00           H  
ATOM    100  SG  CYS     7       1.283 -21.255 -16.035  1.00  0.00           S  
ATOM    101  HG  CYS     7       2.031 -20.641 -16.956  1.00  0.00           H  
ATOM    102  C   CYS     7       0.181 -20.242 -12.992  1.00  0.00           C  
ATOM    103  O   CYS     7       0.042 -19.047 -12.787  1.00  0.00           O  
ATOM    104  N   ARG     8      -0.889 -21.049 -12.869  1.00  0.00           N  
ATOM    105  H   ARG     8      -0.859 -21.929 -13.364  1.00  0.00           H  
ATOM    106  CA  ARG     8      -2.161 -20.597 -12.177  1.00  0.00           C  
ATOM    107  HA  ARG     8      -2.190 -19.529 -11.961  1.00  0.00           H  
ATOM    108  CB  ARG     8      -3.261 -20.958 -13.081  1.00  0.00           C  
ATOM    109  HB2 ARG     8      -3.036 -21.903 -13.577  1.00  0.00           H  
ATOM    110  HB3 ARG     8      -4.198 -20.997 -12.525  1.00  0.00           H  
ATOM    111  CG  ARG     8      -3.315 -20.058 -14.357  1.00  0.00           C  
ATOM    112  HG2 ARG     8      -2.578 -20.365 -15.098  1.00  0.00           H  
ATOM    113  HG3 ARG     8      -4.291 -20.414 -14.688  1.00  0.00           H  
ATOM    114  CD  ARG     8      -3.548 -18.586 -14.267  1.00  0.00           C  
ATOM    115  HD2 ARG     8      -3.858 -18.284 -15.268  1.00  0.00           H  
ATOM    116  HD3 ARG     8      -4.415 -18.460 -13.619  1.00  0.00           H  
ATOM    117  NE  ARG     8      -2.425 -17.881 -13.663  1.00  0.00           N  
ATOM    118  HE  ARG     8      -1.661 -18.388 -13.239  1.00  0.00           H  
ATOM    119  CZ  ARG     8      -2.196 -16.599 -13.632  1.00  0.00           C  
ATOM    120  NH1 ARG     8      -3.038 -15.724 -14.198  1.00  0.00           N  
ATOM    121 HH11 ARG     8      -3.841 -16.060 -14.712  1.00  0.00           H  
ATOM    122 HH12 ARG     8      -2.913 -14.724 -14.140  1.00  0.00           H  
ATOM    123  NH2 ARG     8      -1.099 -16.140 -13.072  1.00  0.00           N  
ATOM    124 HH21 ARG     8      -0.448 -16.803 -12.676  1.00  0.00           H  
ATOM    125 HH22 ARG     8      -1.040 -15.135 -12.986  1.00  0.00           H  
ATOM    126  C   ARG     8      -2.309 -21.206 -10.780  1.00  0.00           C  
ATOM    127  O   ARG     8      -3.200 -20.818 -10.019  1.00  0.00           O  
ATOM    128  N   ARG     9      -1.556 -22.261 -10.373  1.00  0.00           N  
ATOM    129  H   ARG     9      -0.802 -22.598 -10.956  1.00  0.00           H  
ATOM    130  CA  ARG     9      -1.778 -22.936  -9.113  1.00  0.00           C  
ATOM    131  HA  ARG     9      -2.152 -22.245  -8.358  1.00  0.00           H  
ATOM    132  CB  ARG     9      -2.783 -24.021  -9.274  1.00  0.00           C  
ATOM    133  HB2 ARG     9      -3.703 -23.588  -9.667  1.00  0.00           H  
ATOM    134  HB3 ARG     9      -2.499 -24.712 -10.068  1.00  0.00           H  
ATOM    135  CG  ARG     9      -3.236 -24.782  -7.983  1.00  0.00           C  
ATOM    136  HG2 ARG     9      -2.806 -24.200  -7.168  1.00  0.00           H  
ATOM    137  HG3 ARG     9      -4.326 -24.753  -7.959  1.00  0.00           H  
ATOM    138  CD  ARG     9      -2.787 -26.304  -8.033  1.00  0.00           C  
ATOM    139  HD2 ARG     9      -3.497 -26.994  -7.576  1.00  0.00           H  
ATOM    140  HD3 ARG     9      -2.657 -26.629  -9.066  1.00  0.00           H  
ATOM    141  NE  ARG     9      -1.460 -26.440  -7.311  1.00  0.00           N  
ATOM    142  HE  ARG     9      -1.341 -25.619  -6.735  1.00  0.00           H  
ATOM    143  CZ  ARG     9      -0.578 -27.454  -7.447  1.00  0.00           C  
ATOM    144  NH1 ARG     9      -0.700 -28.350  -8.392  1.00  0.00           N  
ATOM    145 HH11 ARG     9      -1.454 -28.299  -9.062  1.00  0.00           H  
ATOM    146 HH12 ARG     9      -0.202 -29.212  -8.226  1.00  0.00           H  
ATOM    147  NH2 ARG     9       0.410 -27.600  -6.619  1.00  0.00           N  
ATOM    148 HH21 ARG     9       0.453 -26.966  -5.834  1.00  0.00           H  
ATOM    149 HH22 ARG     9       1.109 -28.313  -6.770  1.00  0.00           H  
ATOM    150  C   ARG     9      -0.463 -23.457  -8.448  1.00  0.00           C  
ATOM    151  O   ARG     9       0.148 -24.438  -8.739  1.00  0.00           O  
ATOM    152  N   GLY    10       0.000 -22.546  -7.543  1.00  0.00           N  
ATOM    153  H   GLY    10      -0.590 -21.789  -7.229  1.00  0.00           H  
ATOM    154  CA  GLY    10       1.268 -22.791  -6.742  1.00  0.00           C  
ATOM    155  HA2 GLY    10       2.045 -23.079  -7.450  1.00  0.00           H  
ATOM    156  HA3 GLY    10       1.632 -21.919  -6.199  1.00  0.00           H  
ATOM    157  C   GLY    10       1.012 -23.821  -5.642  1.00  0.00           C  
ATOM    158  O   GLY    10       0.213 -24.753  -5.670  1.00  0.00           O  
ATOM    159  N   VAL    11       1.921 -23.739  -4.702  1.00  0.00           N  
ATOM    160  H   VAL    11       2.686 -23.101  -4.871  1.00  0.00           H  
ATOM    161  CA  VAL    11       2.002 -24.387  -3.393  1.00  0.00           C  
ATOM    162  HA  VAL    11       1.033 -24.456  -2.899  1.00  0.00           H  
ATOM    163  CB  VAL    11       2.323 -25.924  -3.514  1.00  0.00           C  
ATOM    164  HB  VAL    11       1.801 -26.324  -4.383  1.00  0.00           H  
ATOM    165  CG1 VAL    11       3.809 -26.260  -3.668  1.00  0.00           C  
ATOM    166 HG11 VAL    11       3.924 -27.342  -3.735  1.00  0.00           H  
ATOM    167 HG12 VAL    11       4.060 -25.808  -4.627  1.00  0.00           H  
ATOM    168 HG13 VAL    11       4.409 -25.813  -2.875  1.00  0.00           H  
ATOM    169  CG2 VAL    11       1.754 -26.705  -2.314  1.00  0.00           C  
ATOM    170 HG21 VAL    11       1.927 -27.746  -2.588  1.00  0.00           H  
ATOM    171 HG22 VAL    11       2.306 -26.479  -1.402  1.00  0.00           H  
ATOM    172 HG23 VAL    11       0.699 -26.465  -2.175  1.00  0.00           H  
ATOM    173  C   VAL    11       2.990 -23.592  -2.470  1.00  0.00           C  
ATOM    174  O   VAL    11       3.903 -22.912  -2.993  1.00  0.00           O  
ATOM    175  N   CYS    12       2.871 -23.682  -1.168  1.00  0.00           N  
ATOM    176  H   CYS    12       2.197 -24.304  -0.744  1.00  0.00           H  
ATOM    177  CA  CYS    12       3.818 -23.093  -0.204  1.00  0.00           C  
ATOM    178  HA  CYS    12       4.465 -22.392  -0.732  1.00  0.00           H  
ATOM    179  CB  CYS    12       2.940 -22.332   0.843  1.00  0.00           C  
ATOM    180  HB2 CYS    12       2.411 -21.452   0.476  1.00  0.00           H  
ATOM    181  HB3 CYS    12       2.270 -23.023   1.356  1.00  0.00           H  
ATOM    182  SG  CYS    12       4.013 -21.978   2.244  1.00  0.00           S  
ATOM    183  HG  CYS    12       3.314 -21.023   2.863  1.00  0.00           H  
ATOM    184  C   CYS    12       4.670 -24.229   0.429  1.00  0.00           C  
ATOM    185  O   CYS    12       4.164 -25.154   1.015  1.00  0.00           O  
ATOM    186  N   ARG    13       5.969 -24.057   0.386  1.00  0.00           N  
ATOM    187  H   ARG    13       6.299 -23.182   0.005  1.00  0.00           H  
ATOM    188  CA  ARG    13       6.995 -25.143   0.525  1.00  0.00           C  
ATOM    189  HA  ARG    13       6.631 -25.956  -0.103  1.00  0.00           H  
ATOM    190  CB  ARG    13       8.326 -24.636  -0.167  1.00  0.00           C  
ATOM    191  HB2 ARG    13       8.333 -23.546  -0.147  1.00  0.00           H  
ATOM    192  HB3 ARG    13       9.120 -25.080   0.433  1.00  0.00           H  
ATOM    193  CG  ARG    13       8.705 -25.056  -1.608  1.00  0.00           C  
ATOM    194  HG2 ARG    13       7.967 -24.591  -2.261  1.00  0.00           H  
ATOM    195  HG3 ARG    13       9.681 -24.665  -1.897  1.00  0.00           H  
ATOM    196  CD  ARG    13       8.634 -26.562  -1.767  1.00  0.00           C  
ATOM    197  HD2 ARG    13       7.580 -26.834  -1.826  1.00  0.00           H  
ATOM    198  HD3 ARG    13       9.020 -26.892  -2.731  1.00  0.00           H  
ATOM    199  NE  ARG    13       9.200 -27.295  -0.662  1.00  0.00           N  
ATOM    200  HE  ARG    13       9.477 -26.762   0.151  1.00  0.00           H  
ATOM    201  CZ  ARG    13       9.065 -28.641  -0.493  1.00  0.00           C  
ATOM    202  NH1 ARG    13       8.604 -29.473  -1.397  1.00  0.00           N  
ATOM    203 HH11 ARG    13       8.238 -29.230  -2.307  1.00  0.00           H  
ATOM    204 HH12 ARG    13       8.411 -30.360  -0.955  1.00  0.00           H  
ATOM    205  NH2 ARG    13       9.182 -29.109   0.736  1.00  0.00           N  
ATOM    206 HH21 ARG    13       9.285 -28.541   1.565  1.00  0.00           H  
ATOM    207 HH22 ARG    13       8.995 -30.101   0.723  1.00  0.00           H  
ATOM    208  C   ARG    13       7.142 -25.769   1.894  1.00  0.00           C  
ATOM    209  O   ARG    13       8.121 -26.517   2.058  1.00  0.00           O  
ATOM    210  N   CYS    14       6.294 -25.497   2.856  1.00  0.00           N  
ATOM    211  H   CYS    14       5.504 -24.917   2.610  1.00  0.00           H  
ATOM    212  CA  CYS    14       6.425 -26.030   4.229  1.00  0.00           C  
ATOM    213  HA  CYS    14       7.498 -26.069   4.415  1.00  0.00           H  
ATOM    214  CB  CYS    14       5.766 -25.070   5.256  1.00  0.00           C  
ATOM    215  HB2 CYS    14       5.922 -25.583   6.204  1.00  0.00           H  
ATOM    216  HB3 CYS    14       6.283 -24.110   5.225  1.00  0.00           H  
ATOM    217  SG  CYS    14       3.998 -24.991   4.965  1.00  0.00           S  
ATOM    218  HG  CYS    14       3.975 -23.728   5.402  1.00  0.00           H  
ATOM    219  C   CYS    14       6.102 -27.502   4.366  1.00  0.00           C  
ATOM    220  O   CYS    14       5.231 -27.998   3.706  1.00  0.00           O  
ATOM    221  N   LEU    15       6.822 -28.210   5.180  1.00  0.00           N  
ATOM    222  H   LEU    15       7.569 -27.642   5.554  1.00  0.00           H  
ATOM    223  CA  LEU    15       7.023 -29.705   5.319  1.00  0.00           C  
ATOM    224  HA  LEU    15       7.732 -29.939   6.114  1.00  0.00           H  
ATOM    225  CB  LEU    15       5.695 -30.458   5.644  1.00  0.00           C  
ATOM    226  HB2 LEU    15       5.048 -30.397   4.769  1.00  0.00           H  
ATOM    227  HB3 LEU    15       5.991 -31.505   5.712  1.00  0.00           H  
ATOM    228  CG  LEU    15       4.883 -29.979   6.781  1.00  0.00           C  
ATOM    229  HG  LEU    15       4.515 -29.010   6.445  1.00  0.00           H  
ATOM    230  CD1 LEU    15       3.700 -30.951   7.111  1.00  0.00           C  
ATOM    231 HD11 LEU    15       3.291 -31.282   6.156  1.00  0.00           H  
ATOM    232 HD12 LEU    15       4.072 -31.899   7.499  1.00  0.00           H  
ATOM    233 HD13 LEU    15       2.883 -30.498   7.673  1.00  0.00           H  
ATOM    234  CD2 LEU    15       5.732 -29.804   8.086  1.00  0.00           C  
ATOM    235 HD21 LEU    15       5.300 -29.162   8.852  1.00  0.00           H  
ATOM    236 HD22 LEU    15       5.986 -30.773   8.517  1.00  0.00           H  
ATOM    237 HD23 LEU    15       6.651 -29.232   7.958  1.00  0.00           H  
ATOM    238  C   LEU    15       7.681 -30.351   4.039  1.00  0.00           C  
ATOM    239  O   LEU    15       8.055 -29.549   3.149  1.00  0.00           O  
ATOM    240  N   CYS    16       7.905 -31.660   3.976  1.00  0.00           N  
ATOM    241  H   CYS    16       7.437 -32.146   4.727  1.00  0.00           H  
ATOM    242  CA  CYS    16       8.603 -32.502   2.952  1.00  0.00           C  
ATOM    243  HA  CYS    16       9.485 -31.973   2.588  1.00  0.00           H  
ATOM    244  CB  CYS    16       9.233 -33.693   3.627  1.00  0.00           C  
ATOM    245  HB2 CYS    16       9.848 -33.434   4.489  1.00  0.00           H  
ATOM    246  HB3 CYS    16       8.484 -34.461   3.821  1.00  0.00           H  
ATOM    247  SG  CYS    16      10.499 -34.331   2.503  1.00  0.00           S  
ATOM    248  HG  CYS    16      10.182 -35.621   2.647  1.00  0.00           H  
ATOM    249  C   CYS    16       7.830 -32.660   1.647  1.00  0.00           C  
ATOM    250  O   CYS    16       8.070 -31.855   0.707  1.00  0.00           O  
ATOM    251  N   THR    17       6.962 -33.654   1.522  1.00  0.00           N  
ATOM    252  H   THR    17       6.861 -34.289   2.301  1.00  0.00           H  
ATOM    253  CA  THR    17       6.110 -34.007   0.383  1.00  0.00           C  
ATOM    254  HA  THR    17       6.651 -33.989  -0.563  1.00  0.00           H  
ATOM    255  CB  THR    17       5.532 -35.437   0.631  1.00  0.00           C  
ATOM    256  HB  THR    17       4.689 -35.578  -0.045  1.00  0.00           H  
ATOM    257  CG2 THR    17       6.517 -36.537   0.380  1.00  0.00           C  
ATOM    258 HG21 THR    17       7.546 -36.464   0.732  1.00  0.00           H  
ATOM    259 HG22 THR    17       6.203 -37.482   0.824  1.00  0.00           H  
ATOM    260 HG23 THR    17       6.461 -36.627  -0.705  1.00  0.00           H  
ATOM    261  OG1 THR    17       5.070 -35.451   1.947  1.00  0.00           O  
ATOM    262  HG1 THR    17       4.349 -36.072   2.071  1.00  0.00           H  
ATOM    263  C   THR    17       4.921 -33.170   0.213  1.00  0.00           C  
ATOM    264  O   THR    17       4.347 -33.226  -0.909  1.00  0.00           O  
ATOM    265  N   LYS    18       4.639 -32.222   1.113  1.00  0.00           N  
ATOM    266  H   LYS    18       4.959 -32.275   2.070  1.00  0.00           H  
ATOM    267  CA  LYS    18       3.420 -31.409   0.921  1.00  0.00           C  
ATOM    268  HA  LYS    18       2.555 -31.986   0.592  1.00  0.00           H  
ATOM    269  CB  LYS    18       3.135 -30.835   2.312  1.00  0.00           C  
ATOM    270  HB2 LYS    18       3.166 -31.555   3.130  1.00  0.00           H  
ATOM    271  HB3 LYS    18       3.831 -30.018   2.502  1.00  0.00           H  
ATOM    272  CG  LYS    18       1.712 -30.219   2.301  1.00  0.00           C  
ATOM    273  HG2 LYS    18       1.490 -29.682   1.379  1.00  0.00           H  
ATOM    274  HG3 LYS    18       0.963 -31.011   2.313  1.00  0.00           H  
ATOM    275  CD  LYS    18       1.463 -29.274   3.555  1.00  0.00           C  
ATOM    276  HD2 LYS    18       0.421 -29.377   3.859  1.00  0.00           H  
ATOM    277  HD3 LYS    18       2.128 -29.533   4.379  1.00  0.00           H  
ATOM    278  CE  LYS    18       1.577 -27.783   3.187  1.00  0.00           C  
ATOM    279  HE2 LYS    18       0.732 -27.436   2.592  1.00  0.00           H  
ATOM    280  HE3 LYS    18       1.646 -27.143   4.067  1.00  0.00           H  
ATOM    281  NZ  LYS    18       2.840 -27.465   2.477  1.00  0.00           N  
ATOM    282  HZ1 LYS    18       3.702 -27.563   2.994  1.00  0.00           H  
ATOM    283  HZ2 LYS    18       2.981 -28.008   1.636  1.00  0.00           H  
ATOM    284  HZ3 LYS    18       2.899 -26.531   2.098  1.00  0.00           H  
ATOM    285  C   LYS    18       3.787 -30.369  -0.176  1.00  0.00           C  
ATOM    286  O   LYS    18       3.687 -29.178   0.120  1.00  0.00           O  
TER   
END   
