# Supplementary material for: Prediction of Anticancer Peptides with High Efficacy and Low Toxicity by Hybrid Model Based on 3D Structure of Peptides
Source: Int J Mol Sci. 2021 May 26;22(11):5630. doi: 10.3390/ijms22115630 (PMC8198792; doi:10.3390/ijms22115630)
Supplement: Supplementary file 1 [file ijms-22-05630-s001.zip › Supplement2(Datasets)/ACPs(PDB)/D1/PDB(Negative)/(216)NL_satpdb12694.pdb]

ATOM      1  N   ALA     1       6.849  -8.704   2.262  1.00  0.00           N  
ATOM      2  H   ALA     1       7.413  -9.351   1.730  1.00  0.00           H  
ATOM      3  CA  ALA     1       6.998  -7.282   1.815  1.00  0.00           C  
ATOM      4  HA  ALA     1       7.579  -6.778   2.588  1.00  0.00           H  
ATOM      5  CB  ALA     1       7.687  -7.302   0.460  1.00  0.00           C  
ATOM      6  HB1 ALA     1       8.583  -7.911   0.575  1.00  0.00           H  
ATOM      7  HB2 ALA     1       7.072  -7.883  -0.227  1.00  0.00           H  
ATOM      8  HB3 ALA     1       7.924  -6.316   0.060  1.00  0.00           H  
ATOM      9  C   ALA     1       5.638  -6.518   1.894  1.00  0.00           C  
ATOM     10  O   ALA     1       5.508  -5.318   2.051  1.00  0.00           O  
ATOM     11  N   LEU     2       4.574  -7.291   1.671  1.00  0.00           N  
ATOM     12  H   LEU     2       4.767  -8.277   1.562  1.00  0.00           H  
ATOM     13  CA  LEU     2       3.209  -6.793   1.303  1.00  0.00           C  
ATOM     14  HA  LEU     2       3.344  -5.928   0.653  1.00  0.00           H  
ATOM     15  CB  LEU     2       2.419  -7.838   0.510  1.00  0.00           C  
ATOM     16  HB2 LEU     2       1.391  -7.487   0.420  1.00  0.00           H  
ATOM     17  HB3 LEU     2       2.822  -7.748  -0.499  1.00  0.00           H  
ATOM     18  CG  LEU     2       2.530  -9.312   1.070  1.00  0.00           C  
ATOM     19  HG  LEU     2       3.596  -9.543   1.073  1.00  0.00           H  
ATOM     20  CD1 LEU     2       2.098  -9.528   2.482  1.00  0.00           C  
ATOM     21 HD11 LEU     2       2.844  -9.106   3.156  1.00  0.00           H  
ATOM     22 HD12 LEU     2       1.207  -8.949   2.725  1.00  0.00           H  
ATOM     23 HD13 LEU     2       1.840 -10.561   2.714  1.00  0.00           H  
ATOM     24  CD2 LEU     2       1.683 -10.190   0.135  1.00  0.00           C  
ATOM     25 HD21 LEU     2       1.951  -9.923  -0.887  1.00  0.00           H  
ATOM     26 HD22 LEU     2       1.755 -11.209   0.515  1.00  0.00           H  
ATOM     27 HD23 LEU     2       0.659  -9.936   0.409  1.00  0.00           H  
ATOM     28  C   LEU     2       2.403  -6.244   2.456  1.00  0.00           C  
ATOM     29  O   LEU     2       1.397  -5.631   2.287  1.00  0.00           O  
ATOM     30  N   LEU     3       3.002  -6.354   3.623  1.00  0.00           N  
ATOM     31  H   LEU     3       3.797  -6.969   3.728  1.00  0.00           H  
ATOM     32  CA  LEU     3       2.412  -5.785   4.838  1.00  0.00           C  
ATOM     33  HA  LEU     3       1.327  -5.878   4.793  1.00  0.00           H  
ATOM     34  CB  LEU     3       3.007  -6.521   6.036  1.00  0.00           C  
ATOM     35  HB2 LEU     3       2.785  -7.589   6.041  1.00  0.00           H  
ATOM     36  HB3 LEU     3       4.091  -6.479   5.936  1.00  0.00           H  
ATOM     37  CG  LEU     3       2.606  -6.061   7.470  1.00  0.00           C  
ATOM     38  HG  LEU     3       2.806  -4.995   7.580  1.00  0.00           H  
ATOM     39  CD1 LEU     3       1.119  -6.289   7.818  1.00  0.00           C  
ATOM     40 HD11 LEU     3       0.847  -6.056   8.847  1.00  0.00           H  
ATOM     41 HD12 LEU     3       0.552  -5.527   7.282  1.00  0.00           H  
ATOM     42 HD13 LEU     3       0.768  -7.274   7.510  1.00  0.00           H  
ATOM     43  CD2 LEU     3       3.466  -6.839   8.496  1.00  0.00           C  
ATOM     44 HD21 LEU     3       3.159  -6.644   9.524  1.00  0.00           H  
ATOM     45 HD22 LEU     3       3.547  -7.912   8.319  1.00  0.00           H  
ATOM     46 HD23 LEU     3       4.375  -6.250   8.377  1.00  0.00           H  
ATOM     47  C   LEU     3       2.792  -4.253   4.828  1.00  0.00           C  
ATOM     48  O   LEU     3       1.953  -3.401   4.952  1.00  0.00           O  
ATOM     49  N   HIE     4       4.056  -3.848   4.676  1.00  0.00           N  
ATOM     50  H   HIE     4       4.699  -4.609   4.508  1.00  0.00           H  
ATOM     51  CA  HIE     4       4.726  -2.573   4.985  1.00  0.00           C  
ATOM     52  HA  HIE     4       4.560  -2.308   6.029  1.00  0.00           H  
ATOM     53  CB  HIE     4       6.234  -2.812   4.751  1.00  0.00           C  
ATOM     54  HB2 HIE     4       6.400  -3.264   3.773  1.00  0.00           H  
ATOM     55  HB3 HIE     4       6.799  -1.911   4.990  1.00  0.00           H  
ATOM     56  CG  HIE     4       6.812  -3.818   5.759  1.00  0.00           C  
ATOM     57  ND1 HIE     4       6.866  -5.180   5.627  1.00  0.00           N  
ATOM     58  CE1 HIE     4       7.376  -5.610   6.802  1.00  0.00           C  
ATOM     59  HE1 HIE     4       7.730  -6.618   6.965  1.00  0.00           H  
ATOM     60  NE2 HIE     4       7.713  -4.628   7.643  1.00  0.00           N  
ATOM     61  HE2 HIE     4       8.374  -4.701   8.403  1.00  0.00           H  
ATOM     62  CD2 HIE     4       7.345  -3.510   6.951  1.00  0.00           C  
ATOM     63  HD2 HIE     4       7.615  -2.512   7.260  1.00  0.00           H  
ATOM     64  C   HIE     4       4.359  -1.390   4.106  1.00  0.00           C  
ATOM     65  O   HIE     4       4.555  -0.186   4.411  1.00  0.00           O  
ATOM     66  N   HIE     5       3.948  -1.656   2.853  1.00  0.00           N  
ATOM     67  H   HIE     5       3.889  -2.651   2.693  1.00  0.00           H  
ATOM     68  CA  HIE     5       3.696  -0.695   1.795  1.00  0.00           C  
ATOM     69  HA  HIE     5       4.342   0.181   1.851  1.00  0.00           H  
ATOM     70  CB  HIE     5       3.913  -1.217   0.372  1.00  0.00           C  
ATOM     71  HB2 HIE     5       3.815  -0.337  -0.265  1.00  0.00           H  
ATOM     72  HB3 HIE     5       4.873  -1.729   0.307  1.00  0.00           H  
ATOM     73  CG  HIE     5       2.895  -2.284  -0.041  1.00  0.00           C  
ATOM     74  ND1 HIE     5       2.475  -3.446   0.600  1.00  0.00           N  
ATOM     75  CE1 HIE     5       1.581  -4.002  -0.246  1.00  0.00           C  
ATOM     76  HE1 HIE     5       0.877  -4.768   0.042  1.00  0.00           H  
ATOM     77  NE2 HIE     5       1.476  -3.278  -1.371  1.00  0.00           N  
ATOM     78  HE2 HIE     5       0.831  -3.404  -2.138  1.00  0.00           H  
ATOM     79  CD2 HIE     5       2.326  -2.204  -1.286  1.00  0.00           C  
ATOM     80  HD2 HIE     5       2.430  -1.519  -2.114  1.00  0.00           H  
ATOM     81  C   HIE     5       2.305  -0.110   2.004  1.00  0.00           C  
ATOM     82  O   HIE     5       1.248  -0.487   1.513  1.00  0.00           O  
ATOM     83  N   GLY     6       2.351   0.857   2.888  1.00  0.00           N  
ATOM     84  H   GLY     6       3.269   1.052   3.261  1.00  0.00           H  
ATOM     85  CA  GLY     6       1.193   1.335   3.662  1.00  0.00           C  
ATOM     86  HA2 GLY     6       1.415   2.283   4.152  1.00  0.00           H  
ATOM     87  HA3 GLY     6       0.254   1.482   3.129  1.00  0.00           H  
ATOM     88  C   GLY     6       0.940   0.311   4.710  1.00  0.00           C  
ATOM     89  O   GLY     6       0.213  -0.669   4.544  1.00  0.00           O  
ATOM     90  N   LEU     7       1.493   0.494   5.964  1.00  0.00           N  
ATOM     91  H   LEU     7       1.844   1.402   6.231  1.00  0.00           H  
ATOM     92  CA  LEU     7       1.503  -0.556   6.996  1.00  0.00           C  
ATOM     93  HA  LEU     7       1.831  -1.452   6.467  1.00  0.00           H  
ATOM     94  CB  LEU     7       2.583  -0.066   8.007  1.00  0.00           C  
ATOM     95  HB2 LEU     7       3.486   0.163   7.441  1.00  0.00           H  
ATOM     96  HB3 LEU     7       2.153   0.870   8.361  1.00  0.00           H  
ATOM     97  CG  LEU     7       2.900  -1.045   9.138  1.00  0.00           C  
ATOM     98  HG  LEU     7       1.947  -1.231   9.634  1.00  0.00           H  
ATOM     99  CD1 LEU     7       3.585  -2.325   8.694  1.00  0.00           C  
ATOM    100 HD11 LEU     7       3.691  -2.954   9.577  1.00  0.00           H  
ATOM    101 HD12 LEU     7       2.961  -2.853   7.973  1.00  0.00           H  
ATOM    102 HD13 LEU     7       4.546  -2.097   8.231  1.00  0.00           H  
ATOM    103  CD2 LEU     7       3.794  -0.295  10.084  1.00  0.00           C  
ATOM    104 HD21 LEU     7       3.232   0.474  10.614  1.00  0.00           H  
ATOM    105 HD22 LEU     7       4.162  -0.965  10.862  1.00  0.00           H  
ATOM    106 HD23 LEU     7       4.635   0.259   9.666  1.00  0.00           H  
ATOM    107  C   LEU     7       0.077  -0.752   7.553  1.00  0.00           C  
ATOM    108  O   LEU     7      -0.584   0.162   8.122  1.00  0.00           O  
ATOM    109  N   ASN     8      -0.492  -1.933   7.270  1.00  0.00           N  
ATOM    110  H   ASN     8       0.061  -2.615   6.770  1.00  0.00           H  
ATOM    111  CA  ASN     8      -1.915  -2.200   7.439  1.00  0.00           C  
ATOM    112  HA  ASN     8      -2.341  -1.866   8.386  1.00  0.00           H  
ATOM    113  CB  ASN     8      -2.646  -1.413   6.336  1.00  0.00           C  
ATOM    114  HB2 ASN     8      -2.407  -0.351   6.394  1.00  0.00           H  
ATOM    115  HB3 ASN     8      -2.420  -1.702   5.309  1.00  0.00           H  
ATOM    116  CG  ASN     8      -4.130  -1.548   6.574  1.00  0.00           C  
ATOM    117  OD1 ASN     8      -4.688  -2.527   6.142  1.00  0.00           O  
ATOM    118  ND2 ASN     8      -4.806  -0.548   7.120  1.00  0.00           N  
ATOM    119 HD21 ASN     8      -5.810  -0.645   7.079  1.00  0.00           H  
ATOM    120 HD22 ASN     8      -4.347   0.276   7.482  1.00  0.00           H  
ATOM    121  C   ASN     8      -2.174  -3.702   7.274  1.00  0.00           C  
ATOM    122  O   ASN     8      -1.797  -4.278   6.301  1.00  0.00           O  
ATOM    123  N   CYS     9      -2.919  -4.369   8.219  1.00  0.00           N  
ATOM    124  H   CYS     9      -3.317  -3.908   9.024  1.00  0.00           H  
ATOM    125  CA  CYS     9      -3.210  -5.845   8.125  1.00  0.00           C  
ATOM    126  HA  CYS     9      -2.242  -6.325   7.977  1.00  0.00           H  
ATOM    127  CB  CYS     9      -3.786  -6.276   9.455  1.00  0.00           C  
ATOM    128  HB2 CYS     9      -4.109  -7.314   9.382  1.00  0.00           H  
ATOM    129  HB3 CYS     9      -3.073  -6.292  10.280  1.00  0.00           H  
ATOM    130  SG  CYS     9      -5.152  -5.262  10.012  1.00  0.00           S  
ATOM    131  HG  CYS     9      -5.535  -6.063  11.010  1.00  0.00           H  
ATOM    132  C   CYS     9      -4.173  -6.301   6.981  1.00  0.00           C  
ATOM    133  O   CYS     9      -3.845  -7.239   6.255  1.00  0.00           O  
ATOM    134  N   ALA    10      -5.335  -5.622   6.832  1.00  0.00           N  
ATOM    135  H   ALA    10      -5.449  -4.791   7.395  1.00  0.00           H  
ATOM    136  CA  ALA    10      -6.368  -5.968   5.841  1.00  0.00           C  
ATOM    137  HA  ALA    10      -6.541  -7.044   5.828  1.00  0.00           H  
ATOM    138  CB  ALA    10      -7.591  -5.257   6.411  1.00  0.00           C  
ATOM    139  HB1 ALA    10      -7.345  -4.213   6.604  1.00  0.00           H  
ATOM    140  HB2 ALA    10      -8.309  -5.258   5.591  1.00  0.00           H  
ATOM    141  HB3 ALA    10      -7.897  -5.677   7.369  1.00  0.00           H  
ATOM    142  C   ALA    10      -6.030  -5.581   4.382  1.00  0.00           C  
ATOM    143  O   ALA    10      -6.200  -6.413   3.469  1.00  0.00           O  
ATOM    144  N   LYS    11      -5.396  -4.451   4.166  1.00  0.00           N  
ATOM    145  H   LYS    11      -5.399  -3.764   4.907  1.00  0.00           H  
ATOM    146  CA  LYS    11      -4.585  -4.151   2.937  1.00  0.00           C  
ATOM    147  HA  LYS    11      -5.178  -4.320   2.038  1.00  0.00           H  
ATOM    148  CB  LYS    11      -4.081  -2.679   2.906  1.00  0.00           C  
ATOM    149  HB2 LYS    11      -4.884  -1.951   3.022  1.00  0.00           H  
ATOM    150  HB3 LYS    11      -3.389  -2.648   3.748  1.00  0.00           H  
ATOM    151  CG  LYS    11      -3.283  -2.226   1.619  1.00  0.00           C  
ATOM    152  HG2 LYS    11      -3.509  -2.885   0.781  1.00  0.00           H  
ATOM    153  HG3 LYS    11      -3.713  -1.241   1.438  1.00  0.00           H  
ATOM    154  CD  LYS    11      -1.758  -1.943   1.816  1.00  0.00           C  
ATOM    155  HD2 LYS    11      -1.402  -1.619   0.838  1.00  0.00           H  
ATOM    156  HD3 LYS    11      -1.704  -1.194   2.606  1.00  0.00           H  
ATOM    157  CE  LYS    11      -1.043  -3.178   2.202  1.00  0.00           C  
ATOM    158  HE2 LYS    11      -1.597  -3.501   3.084  1.00  0.00           H  
ATOM    159  HE3 LYS    11      -1.068  -3.907   1.393  1.00  0.00           H  
ATOM    160  NZ  LYS    11       0.325  -2.888   2.574  1.00  0.00           N  
ATOM    161  HZ1 LYS    11       0.815  -3.668   2.987  1.00  0.00           H  
ATOM    162  HZ2 LYS    11       0.924  -2.539   1.840  1.00  0.00           H  
ATOM    163  HZ3 LYS    11       0.406  -2.094   3.193  1.00  0.00           H  
ATOM    164  C   LYS    11      -3.437  -5.153   2.764  1.00  0.00           C  
ATOM    165  O   LYS    11      -3.063  -5.464   1.644  1.00  0.00           O  
ATOM    166  N   GLY    12      -2.831  -5.715   3.835  1.00  0.00           N  
ATOM    167  H   GLY    12      -3.126  -5.378   4.741  1.00  0.00           H  
ATOM    168  CA  GLY    12      -1.605  -6.551   3.883  1.00  0.00           C  
ATOM    169  HA2 GLY    12      -0.788  -6.071   3.344  1.00  0.00           H  
ATOM    170  HA3 GLY    12      -1.324  -6.719   4.922  1.00  0.00           H  
ATOM    171  C   GLY    12      -1.976  -7.921   3.308  1.00  0.00           C  
ATOM    172  O   GLY    12      -1.336  -8.435   2.400  1.00  0.00           O  
ATOM    173  N   VAL    13      -2.989  -8.643   3.860  1.00  0.00           N  
ATOM    174  H   VAL    13      -3.439  -8.200   4.648  1.00  0.00           H  
ATOM    175  CA  VAL    13      -3.566  -9.846   3.322  1.00  0.00           C  
ATOM    176  HA  VAL    13      -2.865 -10.678   3.256  1.00  0.00           H  
ATOM    177  CB  VAL    13      -4.833 -10.390   4.103  1.00  0.00           C  
ATOM    178  HB  VAL    13      -5.128 -11.355   3.692  1.00  0.00           H  
ATOM    179  CG1 VAL    13      -4.461 -10.749   5.591  1.00  0.00           C  
ATOM    180 HG11 VAL    13      -5.321 -11.102   6.159  1.00  0.00           H  
ATOM    181 HG12 VAL    13      -3.714 -11.538   5.687  1.00  0.00           H  
ATOM    182 HG13 VAL    13      -3.978  -9.886   6.050  1.00  0.00           H  
ATOM    183  CG2 VAL    13      -6.095  -9.504   4.124  1.00  0.00           C  
ATOM    184 HG21 VAL    13      -5.898  -8.591   4.686  1.00  0.00           H  
ATOM    185 HG22 VAL    13      -6.421  -9.231   3.120  1.00  0.00           H  
ATOM    186 HG23 VAL    13      -6.920 -10.073   4.554  1.00  0.00           H  
ATOM    187  C   VAL    13      -4.133  -9.675   1.829  1.00  0.00           C  
ATOM    188  O   VAL    13      -4.178 -10.684   1.129  1.00  0.00           O  
ATOM    189  N   LEU    14      -4.442  -8.488   1.283  1.00  0.00           N  
ATOM    190  H   LEU    14      -4.417  -7.678   1.887  1.00  0.00           H  
ATOM    191  CA  LEU    14      -4.986  -8.239  -0.069  1.00  0.00           C  
ATOM    192  HA  LEU    14      -5.318  -9.212  -0.430  1.00  0.00           H  
ATOM    193  CB  LEU    14      -6.196  -7.197  -0.070  1.00  0.00           C  
ATOM    194  HB2 LEU    14      -5.760  -6.350   0.462  1.00  0.00           H  
ATOM    195  HB3 LEU    14      -6.314  -6.805  -1.080  1.00  0.00           H  
ATOM    196  CG  LEU    14      -7.611  -7.441   0.492  1.00  0.00           C  
ATOM    197  HG  LEU    14      -7.485  -7.894   1.475  1.00  0.00           H  
ATOM    198  CD1 LEU    14      -8.405  -6.163   0.455  1.00  0.00           C  
ATOM    199 HD11 LEU    14      -8.358  -5.740  -0.549  1.00  0.00           H  
ATOM    200 HD12 LEU    14      -9.451  -6.258   0.745  1.00  0.00           H  
ATOM    201 HD13 LEU    14      -7.870  -5.481   1.116  1.00  0.00           H  
ATOM    202  CD2 LEU    14      -8.354  -8.418  -0.338  1.00  0.00           C  
ATOM    203 HD21 LEU    14      -8.604  -7.958  -1.294  1.00  0.00           H  
ATOM    204 HD22 LEU    14      -7.823  -9.369  -0.367  1.00  0.00           H  
ATOM    205 HD23 LEU    14      -9.312  -8.707   0.094  1.00  0.00           H  
ATOM    206  C   LEU    14      -3.813  -7.745  -0.982  1.00  0.00           C  
ATOM    207  O   LEU    14      -4.033  -7.478  -2.138  1.00  0.00           O  
ATOM    208  N   ALA    15      -2.585  -7.744  -0.455  1.00  0.00           N  
ATOM    209  H   ALA    15      -2.477  -8.207   0.436  1.00  0.00           H  
ATOM    210  CA  ALA    15      -1.435  -7.138  -1.118  1.00  0.00           C  
ATOM    211  HA  ALA    15      -0.692  -6.973  -0.337  1.00  0.00           H  
ATOM    212  CB  ALA    15      -0.815  -8.022  -2.210  1.00  0.00           C  
ATOM    213  HB1 ALA    15      -0.014  -7.482  -2.715  1.00  0.00           H  
ATOM    214  HB2 ALA    15      -0.387  -8.935  -1.798  1.00  0.00           H  
ATOM    215  HB3 ALA    15      -1.633  -8.387  -2.830  1.00  0.00           H  
ATOM    216  C   ALA    15      -1.809  -5.728  -1.524  1.00  0.00           C  
ATOM    217  O   ALA    15      -0.849  -4.917  -1.753  1.00  0.00           O  
TER   
END   
