# Supplementary material for: Prediction of Anticancer Peptides with High Efficacy and Low Toxicity by Hybrid Model Based on 3D Structure of Peptides
Source: Int J Mol Sci. 2021 May 26;22(11):5630. doi: 10.3390/ijms22115630 (PMC8198792; doi:10.3390/ijms22115630)
Supplement: Supplementary file 1 [file ijms-22-05630-s001.zip › Supplement2(Datasets)/ACPs(PDB)/D1/PDB(Negative)/(217)NL_satpdb12698.pdb]

ATOM      1  H   THR     1     -54.105  62.393 -86.341  1.00  0.00
ATOM      2  N   THR     1     -55.067  62.172 -86.350  1.00  0.00
ATOM      3  CA  THR     1     -55.469  61.064 -87.211  1.00  0.00
ATOM      4  C   THR     1     -54.770  59.772 -86.801  1.00  0.00
ATOM      5  O   THR     1     -53.584  59.788 -86.482  1.00  0.00
ATOM      6  CB  THR     1     -55.158  61.377 -88.687  1.00  0.00
ATOM      7  OG1 THR     1     -55.860  62.551 -89.072  1.00  0.00
ATOM      8  CG2 THR     1     -55.585  60.229 -89.600  1.00  0.00
ATOM      9  H   ILE     2     -56.630  58.675 -86.969  1.00  0.00
ATOM     10  N   ILE     2     -55.649  58.676 -86.862  1.00  0.00
ATOM     11  CA  ILE     2     -54.980  57.470 -86.755  1.00  0.00
ATOM     12  C   ILE     2     -54.685  57.131 -88.224  1.00  0.00
ATOM     13  O   ILE     2     -55.328  56.253 -88.795  1.00  0.00
ATOM     14  CB  ILE     2     -55.783  56.326 -86.096  1.00  0.00
ATOM     15  CG1 ILE     2     -57.035  56.007 -86.922  1.00  0.00
ATOM     16  CG2 ILE     2     -56.219  56.726 -84.685  1.00  0.00
ATOM     17  CD1 ILE     2     -57.722  54.737 -86.432  1.00  0.00
ATOM     18  H   THR     3     -53.678  58.790 -88.705  1.00  0.00
ATOM     19  N   THR     3     -53.699  57.818 -88.871  1.00  0.00
ATOM     20  CA  THR     3     -52.745  57.248 -89.722  1.00  0.00
ATOM     21  C   THR     3     -51.360  57.497 -89.498  1.00  0.00
ATOM     22  O   THR     3     -51.003  58.521 -88.919  1.00  0.00
ATOM     23  CB  THR     3     -53.128  57.691 -91.147  1.00  0.00
ATOM     24  OG1 THR     3     -54.430  57.210 -91.450  1.00  0.00
ATOM     25  CG2 THR     3     -52.149  57.142 -92.181  1.00  0.00
ATOM     26  H   LEU     4     -50.392  56.582 -90.917  1.00  0.00
ATOM     27  N   LEU     4     -50.401  56.603 -89.930  1.00  0.00
ATOM     28  CA  LEU     4     -49.429  55.718 -89.157  1.00  0.00
ATOM     29  C   LEU     4     -48.186  56.372 -89.442  1.00  0.00
ATOM     30  O   LEU     4     -47.990  56.869 -90.548  1.00  0.00
ATOM     31  CB  LEU     4     -49.369  54.257 -89.611  1.00  0.00
ATOM     32  CG  LEU     4     -48.332  53.436 -88.836  1.00  0.00
ATOM     33  CD1 LEU     4     -48.750  53.303 -87.374  1.00  0.00
ATOM     34  CD2 LEU     4     -48.206  52.038 -89.440  1.00  0.00
ATOM     35  H   SER     5     -47.666  56.438 -87.446  1.00  0.00
ATOM     36  N   SER     5     -47.304  56.350 -88.360  1.00  0.00
ATOM     37  CA  SER     5     -45.929  56.203 -88.537  1.00  0.00
ATOM     38  C   SER     5     -45.636  55.098 -87.594  1.00  0.00
ATOM     39  O   SER     5     -46.448  54.802 -86.720  1.00  0.00
ATOM     40  CB  SER     5     -45.087  57.429 -88.179  1.00  0.00
ATOM     41  OG  SER     5     -45.081  57.622 -86.772  1.00  0.00
ATOM     42  H   THR     6     -43.893  55.221 -88.262  1.00  0.00
ATOM     43  N   THR     6     -44.483  54.560 -87.828  1.00  0.00
ATOM     44  CA  THR     6     -44.003  53.291 -87.571  1.00  0.00
ATOM     45  C   THR     6     -43.254  53.484 -86.144  1.00  0.00
ATOM     46  O   THR     6     -42.070  53.813 -86.109  1.00  0.00
ATOM     47  CB  THR     6     -43.005  52.744 -88.610  1.00  0.00
ATOM     48  OG1 THR     6     -42.855  51.344 -88.419  1.00  0.00
ATOM     49  CG2 THR     6     -41.637  53.407 -88.469  1.00  0.00
ATOM     50  H   CYS     7     -44.904  53.597 -85.024  1.00  0.00
ATOM     51  N   CYS     7     -43.982  53.265 -85.143  1.00  0.00
ATOM     52  CA  CYS     7     -43.371  52.433 -84.082  1.00  0.00
ATOM     53  C   CYS     7     -43.022  51.043 -84.385  1.00  0.00
ATOM     54  O   CYS     7     -42.435  50.358 -83.549  1.00  0.00
ATOM     55  CB  CYS     7     -44.339  52.482 -82.899  1.00  0.00
ATOM     56  SG  CYS     7     -44.230  54.049 -81.999  1.00  0.00
ATOM     57  H   ALA     8     -44.144  51.225 -86.036  1.00  0.00
ATOM     58  N   ALA     8     -43.417  50.708 -85.612  1.00  0.00
ATOM     59  CA  ALA     8     -42.779  49.560 -86.375  1.00  0.00
ATOM     60  C   ALA     8     -43.154  48.392 -85.583  1.00  0.00
ATOM     61  O   ALA     8     -42.512  47.349 -85.682  1.00  0.00
ATOM     62  CB  ALA     8     -41.263  49.653 -86.494  1.00  0.00
ATOM     63  H   ILE     9     -44.164  49.345 -84.277  1.00  0.00
ATOM     64  N   ILE     9     -44.206  48.488 -84.764  1.00  0.00
ATOM     65  CA  ILE     9     -45.261  47.626 -84.524  1.00  0.00
ATOM     66  C   ILE     9     -46.122  47.417 -85.644  1.00  0.00
ATOM     67  O   ILE     9     -46.534  46.288 -85.902  1.00  0.00
ATOM     68  CB  ILE     9     -46.072  48.155 -83.320  1.00  0.00
ATOM     69  CG1 ILE     9     -45.219  48.129 -82.047  1.00  0.00
ATOM     70  CG2 ILE     9     -47.313  47.289 -83.093  1.00  0.00
ATOM     71  CD1 ILE     9     -45.905  48.856 -80.896  1.00  0.00
ATOM     72  H   LEU    10     -46.033  49.356 -85.810  1.00  0.00
ATOM     73  N   LEU    10     -46.354  48.551 -86.281  1.00  0.00
ATOM     74  CA  LEU    10     -46.982  48.690 -87.503  1.00  0.00
ATOM     75  C   LEU    10     -46.078  49.507 -88.476  1.00  0.00
ATOM     76  O   LEU    10     -45.748  50.656 -88.192  1.00  0.00
ATOM     77  CB  LEU    10     -48.338  49.382 -87.342  1.00  0.00
ATOM     78  CG  LEU    10     -49.325  48.565 -86.500  1.00  0.00
ATOM     79  CD1 LEU    10     -50.551  49.410 -86.159  1.00  0.00
ATOM     80  CD2 LEU    10     -49.782  47.328 -87.272  1.00  0.00
ATOM     81  H   SER    11     -46.369  48.305 -90.201  1.00  0.00
ATOM     82  N   SER    11     -45.747  48.792 -89.609  1.00  0.00
ATOM     83  CA  SER    11     -44.259  48.793 -89.933  1.00  0.00
ATOM     84  C   SER    11     -44.252  49.419 -91.224  1.00  0.00
ATOM     85  O   SER    11     -44.897  48.930 -92.149  1.00  0.00
ATOM     86  CB  SER    11     -43.608  47.412 -90.022  1.00  0.00
ATOM     87  OG  SER    11     -43.641  46.776 -88.753  1.00  0.00
ATOM     88  H   LYS    12     -42.782  50.539 -90.579  1.00  0.00
ATOM     89  N   LYS    12     -43.481  50.542 -91.275  1.00  0.00
ATOM     90  CA  LYS    12     -43.566  51.614 -92.144  1.00  0.00
ATOM     91  C   LYS    12     -45.087  51.897 -92.333  1.00  0.00
ATOM     92  O   LYS    12     -45.836  51.917 -91.359  1.00  0.00
ATOM     93  CB  LYS    12     -42.908  51.336 -93.499  1.00  0.00
ATOM     94  CG  LYS    12     -41.389  51.221 -93.373  1.00  0.00
ATOM     95  CD  LYS    12     -40.754  50.931 -94.734  1.00  0.00
ATOM     96  CE  LYS    12     -39.234  50.829 -94.609  1.00  0.00
ATOM     97  NZ  LYS    12     -38.633  50.559 -95.942  1.00  0.00
ATOM     98  N   PRO    13     -45.574  52.120 -93.637  1.00  0.00
ATOM     99  CA  PRO    13     -46.761  53.042 -93.684  1.00  0.00
ATOM    100  C   PRO    13     -47.872  52.547 -92.901  1.00  0.00
ATOM    101  O   PRO    13     -48.560  53.327 -92.247  1.00  0.00
ATOM    102  CB  PRO    13     -47.113  53.097 -95.172  1.00  0.00
ATOM    103  CG  PRO    13     -45.811  52.858 -95.903  1.00  0.00
ATOM    104  CD  PRO    13     -45.116  51.718 -95.179  1.00  0.00
ATOM    105  H   LEU    14     -47.323  50.532 -93.381  1.00  0.00
ATOM    106  N   LEU    14     -48.009  51.134 -93.006  1.00  0.00
ATOM    107  CA  LEU    14     -49.264  50.568 -92.508  1.00  0.00
ATOM    108  C   LEU    14     -50.314  51.472 -93.241  1.00  0.00
ATOM    109  O   LEU    14     -51.227  51.994 -92.606  1.00  0.00
ATOM    110  CB  LEU    14     -49.465  50.654 -90.993  1.00  0.00
ATOM    111  CG  LEU    14     -50.766  49.992 -90.526  1.00  0.00
ATOM    112  CD1 LEU    14     -50.682  48.478 -90.712  1.00  0.00
ATOM    113  CD2 LEU    14     -51.012  50.292 -89.048  1.00  0.00
ATOM    114  H   GLY    15     -49.297  51.148 -95.049  1.00  0.00
ATOM    115  N   GLY    15     -50.059  51.559 -94.575  1.00  0.00
ATOM    116  CA  GLY    15     -50.992  52.307 -95.300  1.00  0.00
ATOM    117  C   GLY    15     -52.162  51.360 -95.469  1.00  0.00
ATOM    118  O   GLY    15     -52.707  51.244 -96.565  1.00  0.00
ATOM    119  H   ASN    16     -51.644  50.554 -93.831  1.00  0.00
ATOM    120  N   ASN    16     -52.449  50.769 -94.360  1.00  0.00
ATOM    121  CA  ASN    16     -53.707  50.425 -93.859  1.00  0.00
ATOM    122  C   ASN    16     -54.525  51.800 -94.034  1.00  0.00
ATOM    123  O   ASN    16     -55.738  51.774 -94.228  1.00  0.00
ATOM    124  CB  ASN    16     -53.727  49.982 -92.393  1.00  0.00
ATOM    125  CG  ASN    16     -55.101  49.455 -91.994  1.00  0.00
ATOM    126  ND2 ASN    16     -55.168  48.642 -90.960  1.00  0.00
ATOM    127  OD1 ASN    16     -56.104  49.777 -92.615  1.00  0.00
ATOM    128  H   ASN    17     -52.727  52.641 -94.092  1.00  0.00
ATOM    129  N   ASN    17     -53.662  52.918 -93.939  1.00  0.00
ATOM    130  CA  ASN    17     -53.939  54.252 -93.681  1.00  0.00
ATOM    131  C   ASN    17     -54.667  54.145 -92.414  1.00  0.00
ATOM    132  O   ASN    17     -55.491  55.002 -92.102  1.00  0.00
ATOM    133  CB  ASN    17     -54.802  54.966 -94.726  1.00  0.00
ATOM    134  CG  ASN    17     -54.066  55.095 -96.055  1.00  0.00
ATOM    135  ND2 ASN    17     -54.367  54.237 -97.008  1.00  0.00
ATOM    136  OD1 ASN    17     -53.224  55.965 -96.228  1.00  0.00
ATOM    137  H   GLY    18     -53.528  52.631 -92.164  1.00  0.00
ATOM    138  N   GLY    18     -54.303  53.071 -91.739  1.00  0.00
ATOM    139  CA  GLY    18     -54.844  52.523 -90.573  1.00  0.00
ATOM    140  C   GLY    18     -53.951  53.002 -89.529  1.00  0.00
ATOM    141  O   GLY    18     -52.736  52.858 -89.643  1.00  0.00
ATOM    142  H   TYR    19     -55.205  54.151 -88.377  1.00  0.00
ATOM    143  N   TYR    19     -54.391  53.595 -88.428  1.00  0.00
ATOM    144  CA  TYR    19     -53.572  53.380 -87.191  1.00  0.00
ATOM    145  C   TYR    19     -52.266  53.987 -87.214  1.00  0.00
ATOM    146  O   TYR    19     -51.274  53.305 -87.460  1.00  0.00
ATOM    147  CB  TYR    19     -53.443  51.870 -86.959  1.00  0.00
ATOM    148  CG  TYR    19     -54.784  51.211 -86.714  1.00  0.00
ATOM    149  CD1 TYR    19     -55.402  50.467 -87.721  1.00  0.00
ATOM    150  CD2 TYR    19     -55.416  51.340 -85.477  1.00  0.00
ATOM    151  CE1 TYR    19     -56.638  49.859 -87.494  1.00  0.00
ATOM    152  CE2 TYR    19     -56.653  50.734 -85.247  1.00  0.00
ATOM    153  CZ  TYR    19     -57.260  49.995 -86.257  1.00  0.00
ATOM    154  OH  TYR    19     -58.476  49.398 -86.032  1.00  0.00
ATOM    155  H   LEU    20     -53.044  55.767 -87.111  1.00  0.00
ATOM    156  N   LEU    20     -52.185  55.309 -86.951  1.00  0.00
ATOM    157  CA  LEU    20     -50.991  56.116 -86.462  1.00  0.00
ATOM    158  C   LEU    20     -50.591  55.339 -85.338  1.00  0.00
ATOM    159  O   LEU    20     -51.413  55.028 -84.480  1.00  0.00
ATOM    160  CB  LEU    20     -51.301  57.550 -86.025  1.00  0.00
ATOM    161  CG  LEU    20     -50.062  58.453 -86.026  1.00  0.00
ATOM    162  CD1 LEU    20     -49.499  58.572 -87.441  1.00  0.00
ATOM    163  CD2 LEU    20     -50.425  59.849 -85.523  1.00  0.00
ATOM    164  H   CYS    21     -48.591  54.990 -85.951  1.00  0.00
ATOM    165  N   CYS    21     -49.266  54.952 -85.231  1.00  0.00
ATOM    166  CA  CYS    21     -48.884  54.462 -83.934  1.00  0.00
ATOM    167  C   CYS    21     -47.536  55.025 -83.703  1.00  0.00
ATOM    168  O   CYS    21     -46.538  54.399 -84.051  1.00  0.00
ATOM    169  CB  CYS    21     -48.833  52.935 -83.849  1.00  0.00
ATOM    170  SG  CYS    21     -50.255  52.163 -84.660  1.00  0.00
ATOM    171  H   THR    22     -48.441  56.213 -82.637  1.00  0.00
ATOM    172  N   THR    22     -47.595  56.140 -83.139  1.00  0.00
ATOM    173  CA  THR    22     -46.705  57.199 -83.123  1.00  0.00
ATOM    174  C   THR    22     -46.505  57.923 -81.911  1.00  0.00
ATOM    175  O   THR    22     -45.910  58.998 -81.926  1.00  0.00
ATOM    176  CB  THR    22     -47.161  58.164 -84.234  1.00  0.00
ATOM    177  OG1 THR    22     -47.053  57.512 -85.491  1.00  0.00
ATOM    178  CG2 THR    22     -46.303  59.427 -84.261  1.00  0.00
ATOM    179  H   VAL    23     -47.375  56.421 -80.770  1.00  0.00
ATOM    180  N   VAL    23     -46.998  57.330 -80.844  1.00  0.00
ATOM    181  CA  VAL    23     -46.950  58.139 -79.715  1.00  0.00
ATOM    182  C   VAL    23     -45.914  57.547 -78.677  1.00  0.00
ATOM    183  O   VAL    23     -44.726  57.857 -78.746  1.00  0.00
ATOM    184  CB  VAL    23     -48.341  58.274 -79.057  1.00  0.00
ATOM    185  CG1 VAL    23     -48.248  59.095 -77.771  1.00  0.00
ATOM    186  CG2 VAL    23     -49.313  58.972 -80.007  1.00  0.00
ATOM    187  H   THR    24     -47.122  56.144 -77.784  1.00  0.00
ATOM    188  N   THR    24     -46.326  56.727 -77.759  1.00  0.00
ATOM    189  CA  THR    24     -45.508  56.711 -76.634  1.00  0.00
ATOM    190  C   THR    24     -44.379  55.577 -76.725  1.00  0.00
ATOM    191  O   THR    24     -43.579  55.427 -75.804  1.00  0.00
ATOM    192  CB  THR    24     -46.352  56.501 -75.362  1.00  0.00
ATOM    193  OG1 THR    24     -47.281  57.569 -75.239  1.00  0.00
ATOM    194  CG2 THR    24     -45.476  56.467 -74.112  1.00  0.00
ATOM    195  H   LYS    25     -44.610  55.541 -78.620  1.00  0.00
ATOM    196  N   LYS    25     -44.468  54.904 -77.879  1.00  0.00
ATOM    197  CA  LYS    25     -44.391  53.552 -78.157  1.00  0.00
ATOM    198  C   LYS    25     -45.392  52.698 -77.586  1.00  0.00
ATOM    199  O   LYS    25     -45.294  51.478 -77.693  1.00  0.00
ATOM    200  CB  LYS    25     -42.996  53.093 -77.724  1.00  0.00
ATOM    201  CG  LYS    25     -41.902  53.742 -78.573  1.00  0.00
ATOM    202  CD  LYS    25     -40.517  53.280 -78.117  1.00  0.00
ATOM    203  CE  LYS    25     -39.426  53.920 -78.974  1.00  0.00
ATOM    204  NZ  LYS    25     -38.088  53.451 -78.525  1.00  0.00
ATOM    205  H   GLU    26     -46.002  54.216 -76.717  1.00  0.00
ATOM    206  N   GLU    26     -46.329  53.329 -77.002  1.00  0.00
ATOM    207  CA  GLU    26     -47.648  52.971 -76.734  1.00  0.00
ATOM    208  C   GLU    26     -48.364  52.954 -77.966  1.00  0.00
ATOM    209  O   GLU    26     -49.161  52.049 -78.203  1.00  0.00
ATOM    210  CB  GLU    26     -48.314  53.938 -75.752  1.00  0.00
ATOM    211  CG  GLU    26     -49.765  53.544 -75.474  1.00  0.00
ATOM    212  CD  GLU    26     -50.398  54.478 -74.448  1.00  0.00
ATOM    213  OE1 GLU    26     -51.581  54.295 -74.147  1.00  0.00
ATOM    214  OE2 GLU    26     -49.692  55.373 -73.970  1.00  0.00
ATOM    215  H   CYS    27     -47.681  54.932 -78.474  1.00  0.00
ATOM    216  N   CYS    27     -48.018  54.061 -78.791  1.00  0.00
ATOM    217  CA  CYS    27     -48.192  53.835 -80.264  1.00  0.00
ATOM    218  C   CYS    27     -49.423  53.051 -80.501  1.00  0.00
ATOM    219  O   CYS    27     -50.437  53.608 -80.916  1.00  0.00
ATOM    220  CB  CYS    27     -46.986  53.102 -80.855  1.00  0.00
ATOM    221  SG  CYS    27     -45.613  54.228 -81.202  1.00  0.00
ATOM    222  H   MET    28     -48.595  51.353 -80.395  1.00  0.00
ATOM    223  N   MET    28     -49.491  51.751 -80.277  1.00  0.00
ATOM    224  CA  MET    28     -50.616  50.887 -79.905  1.00  0.00
ATOM    225  C   MET    28     -51.806  50.938 -80.949  1.00  0.00
ATOM    226  O   MET    28     -51.580  50.794 -82.149  1.00  0.00
ATOM    227  CB  MET    28     -51.122  51.287 -78.516  1.00  0.00
ATOM    228  CG  MET    28     -52.097  50.252 -77.958  1.00  0.00
ATOM    229  SD  MET    28     -52.504  50.590 -76.230  1.00  0.00
ATOM    230  CE  MET    28     -50.910  50.195 -75.488  1.00  0.00
ATOM    231  N   PRO    29     -53.168  51.146 -80.651  1.00  0.00
ATOM    232  CA  PRO    29     -54.100  52.002 -81.516  1.00  0.00
ATOM    233  C   PRO    29     -55.027  52.991 -80.866  1.00  0.00
ATOM    234  O   PRO    29     -55.579  52.711 -79.804  1.00  0.00
ATOM    235  CB  PRO    29     -54.882  50.895 -82.225  1.00  0.00
ATOM    236  CG  PRO    29     -54.923  49.741 -81.247  1.00  0.00
ATOM    237  CD  PRO    29     -55.237  50.343 -79.888  1.00  0.00
ATOM    238  H   SER    30     -55.041  54.209 -82.541  1.00  0.00
ATOM    239  N   SER    30     -55.200  54.217 -81.567  1.00  0.00
ATOM    240  CA  SER    30     -55.580  55.400 -80.953  1.00  0.00
ATOM    241  C   SER    30     -54.513  55.759 -80.066  1.00  0.00
ATOM    242  O   SER    30     -54.077  56.908 -80.060  1.00  0.00
ATOM    243  CB  SER    30     -56.886  55.265 -80.167  1.00  0.00
ATOM    244  OG  SER    30     -57.960  54.980 -81.052  1.00  0.00
ATOM    245  H   SER    31     -54.563  53.875 -79.191  1.00  0.00
ATOM    246  N   SER    31     -54.104  54.738 -79.325  1.00  0.00
ATOM    247  CA  SER    31     -52.888  54.965 -78.695  1.00  0.00
ATOM    248  C   SER    31     -51.817  55.127 -79.618  1.00  0.00
ATOM    249  O   SER    31     -50.819  55.770 -79.298  1.00  0.00
ATOM    250  CB  SER    31     -52.582  53.809 -77.741  1.00  0.00
ATOM    251  OG  SER    31     -53.546  53.769 -76.699  1.00  0.00
ATOM    252  H   CYS    32     -52.719  53.813 -80.959  1.00  0.00
ATOM    253  N   CYS    32     -52.021  54.506 -80.877  1.00  0.00
ATOM    254  CA  CYS    32     -51.273  54.848 -81.990  1.00  0.00
ATOM    255  C   CYS    32     -51.165  56.338 -82.056  1.00  0.00
ATOM    256  O   CYS    32     -50.061  56.878 -82.034  1.00  0.00
ATOM    257  CB  CYS    32     -51.905  54.313 -83.275  1.00  0.00
ATOM    258  SG  CYS    32     -51.796  52.510 -83.384  1.00  0.00
ATOM    259  H   ASN    33     -53.111  56.683 -82.463  1.00  0.00
ATOM    260  N   ASN    33     -52.255  57.045 -82.132  1.00  0.00
ATOM    261  CA  ASN    33     -52.192  58.379 -81.714  1.00  0.00
ATOM    262  C   ASN    33     -53.528  59.261 -81.515  1.00  0.00
ATOM    263  O   ASN    33     -54.639  58.749 -81.736  1.00  0.00
ATOM    264  CB  ASN    33     -51.255  59.058 -82.717  1.00  0.00
ATOM    265  CG  ASN    33     -50.973  60.503 -82.319  1.00  0.00
ATOM    266  ND2 ASN    33     -49.899  61.077 -82.820  1.00  0.00
ATOM    267  OD1 ASN    33     -51.720  61.105 -81.560  1.00  0.00
TER
