# Supplementary material for: Prediction of Anticancer Peptides with High Efficacy and Low Toxicity by Hybrid Model Based on 3D Structure of Peptides
Source: Int J Mol Sci. 2021 May 26;22(11):5630. doi: 10.3390/ijms22115630 (PMC8198792; doi:10.3390/ijms22115630)
Supplement: Supplementary file 1 [file ijms-22-05630-s001.zip › Supplement2(Datasets)/ACPs(PDB)/D1/PDB(Negative)/(218)NL_satpdb12699.pdb]

ATOM      1  N   PHE     1       5.516  -4.979  -7.335  1.00  0.00           N  
ATOM      2  H   PHE     1       6.010  -4.220  -7.783  1.00  0.00           H  
ATOM      3  CA  PHE     1       5.179  -4.728  -5.956  1.00  0.00           C  
ATOM      4  HA  PHE     1       5.737  -5.450  -5.360  1.00  0.00           H  
ATOM      5  CB  PHE     1       5.576  -3.258  -5.678  1.00  0.00           C  
ATOM      6  HB2 PHE     1       6.634  -3.171  -5.923  1.00  0.00           H  
ATOM      7  HB3 PHE     1       5.285  -2.607  -6.502  1.00  0.00           H  
ATOM      8  CG  PHE     1       5.242  -2.541  -4.378  1.00  0.00           C  
ATOM      9  CD1 PHE     1       4.538  -1.288  -4.454  1.00  0.00           C  
ATOM     10  HD1 PHE     1       4.154  -0.892  -5.383  1.00  0.00           H  
ATOM     11  CE1 PHE     1       4.361  -0.464  -3.305  1.00  0.00           C  
ATOM     12  HE1 PHE     1       3.879   0.502  -3.307  1.00  0.00           H  
ATOM     13  CZ  PHE     1       4.877  -0.885  -2.082  1.00  0.00           C  
ATOM     14  HZ  PHE     1       4.803  -0.186  -1.262  1.00  0.00           H  
ATOM     15  CE2 PHE     1       5.549  -2.161  -1.980  1.00  0.00           C  
ATOM     16  HE2 PHE     1       6.101  -2.354  -1.072  1.00  0.00           H  
ATOM     17  CD2 PHE     1       5.751  -2.998  -3.127  1.00  0.00           C  
ATOM     18  HD2 PHE     1       6.357  -3.892  -3.143  1.00  0.00           H  
ATOM     19  C   PHE     1       3.690  -4.955  -5.585  1.00  0.00           C  
ATOM     20  O   PHE     1       3.313  -4.851  -4.399  1.00  0.00           O  
ATOM     21  N   LEU     2       2.920  -5.308  -6.560  1.00  0.00           N  
ATOM     22  H   LEU     2       3.436  -5.464  -7.414  1.00  0.00           H  
ATOM     23  CA  LEU     2       1.443  -5.532  -6.501  1.00  0.00           C  
ATOM     24  HA  LEU     2       0.956  -4.605  -6.197  1.00  0.00           H  
ATOM     25  CB  LEU     2       0.862  -5.876  -7.803  1.00  0.00           C  
ATOM     26  HB2 LEU     2       1.227  -6.842  -8.151  1.00  0.00           H  
ATOM     27  HB3 LEU     2      -0.185  -5.948  -7.509  1.00  0.00           H  
ATOM     28  CG  LEU     2       1.009  -4.745  -8.828  1.00  0.00           C  
ATOM     29  HG  LEU     2       1.169  -3.822  -8.270  1.00  0.00           H  
ATOM     30  CD1 LEU     2       2.136  -4.917  -9.865  1.00  0.00           C  
ATOM     31 HD11 LEU     2       2.297  -3.993 -10.421  1.00  0.00           H  
ATOM     32 HD12 LEU     2       3.061  -4.980  -9.291  1.00  0.00           H  
ATOM     33 HD13 LEU     2       1.956  -5.847 -10.405  1.00  0.00           H  
ATOM     34  CD2 LEU     2      -0.262  -4.586  -9.726  1.00  0.00           C  
ATOM     35 HD21 LEU     2      -1.168  -4.329  -9.177  1.00  0.00           H  
ATOM     36 HD22 LEU     2      -0.054  -3.758 -10.404  1.00  0.00           H  
ATOM     37 HD23 LEU     2      -0.346  -5.523 -10.276  1.00  0.00           H  
ATOM     38  C   LEU     2       1.027  -6.711  -5.550  1.00  0.00           C  
ATOM     39  O   LEU     2       1.672  -7.713  -5.460  1.00  0.00           O  
ATOM     40  N   PRO     3      -0.112  -6.647  -4.833  1.00  0.00           N  
ATOM     41  CD  PRO     3      -0.896  -5.409  -4.756  1.00  0.00           C  
ATOM     42  HD2 PRO     3      -0.980  -4.895  -5.714  1.00  0.00           H  
ATOM     43  HD3 PRO     3      -0.400  -4.743  -4.051  1.00  0.00           H  
ATOM     44  CG  PRO     3      -2.309  -5.784  -4.256  1.00  0.00           C  
ATOM     45  HG2 PRO     3      -2.922  -6.101  -5.100  1.00  0.00           H  
ATOM     46  HG3 PRO     3      -2.733  -4.883  -3.813  1.00  0.00           H  
ATOM     47  CB  PRO     3      -1.929  -6.999  -3.380  1.00  0.00           C  
ATOM     48  HB2 PRO     3      -2.730  -7.732  -3.281  1.00  0.00           H  
ATOM     49  HB3 PRO     3      -1.617  -6.676  -2.387  1.00  0.00           H  
ATOM     50  CA  PRO     3      -0.784  -7.743  -4.064  1.00  0.00           C  
ATOM     51  HA  PRO     3      -0.153  -8.137  -3.267  1.00  0.00           H  
ATOM     52  C   PRO     3      -1.321  -8.871  -5.032  1.00  0.00           C  
ATOM     53  O   PRO     3      -1.501 -10.015  -4.649  1.00  0.00           O  
ATOM     54  N   ALA     4      -1.536  -8.546  -6.287  1.00  0.00           N  
ATOM     55  H   ALA     4      -1.145  -7.709  -6.695  1.00  0.00           H  
ATOM     56  CA  ALA     4      -1.916  -9.538  -7.377  1.00  0.00           C  
ATOM     57  HA  ALA     4      -2.660 -10.211  -6.951  1.00  0.00           H  
ATOM     58  CB  ALA     4      -2.555  -8.912  -8.627  1.00  0.00           C  
ATOM     59  HB1 ALA     4      -3.028  -9.683  -9.235  1.00  0.00           H  
ATOM     60  HB2 ALA     4      -3.283  -8.258  -8.147  1.00  0.00           H  
ATOM     61  HB3 ALA     4      -1.798  -8.330  -9.153  1.00  0.00           H  
ATOM     62  C   ALA     4      -0.648 -10.426  -7.726  1.00  0.00           C  
ATOM     63  O   ALA     4       0.411  -9.862  -7.951  1.00  0.00           O  
ATOM     64  N   ILE     5      -0.898 -11.730  -7.793  1.00  0.00           N  
ATOM     65  H   ILE     5      -1.850 -12.033  -7.651  1.00  0.00           H  
ATOM     66  CA  ILE     5       0.024 -12.887  -7.580  1.00  0.00           C  
ATOM     67  HA  ILE     5       0.135 -12.999  -6.502  1.00  0.00           H  
ATOM     68  CB  ILE     5      -0.648 -14.221  -8.011  1.00  0.00           C  
ATOM     69  HB  ILE     5      -1.601 -14.090  -7.499  1.00  0.00           H  
ATOM     70  CG2 ILE     5      -0.798 -14.395  -9.525  1.00  0.00           C  
ATOM     71 HG21 ILE     5      -1.641 -15.055  -9.728  1.00  0.00           H  
ATOM     72 HG22 ILE     5      -1.143 -13.454  -9.952  1.00  0.00           H  
ATOM     73 HG23 ILE     5       0.112 -14.726 -10.027  1.00  0.00           H  
ATOM     74  CG1 ILE     5      -0.147 -15.562  -7.475  1.00  0.00           C  
ATOM     75 HG12 ILE     5      -0.878 -16.316  -7.768  1.00  0.00           H  
ATOM     76 HG13 ILE     5       0.876 -15.733  -7.812  1.00  0.00           H  
ATOM     77  CD1 ILE     5       0.001 -15.511  -5.912  1.00  0.00           C  
ATOM     78 HD11 ILE     5       0.691 -14.710  -5.648  1.00  0.00           H  
ATOM     79 HD12 ILE     5      -0.977 -15.266  -5.497  1.00  0.00           H  
ATOM     80 HD13 ILE     5       0.210 -16.519  -5.556  1.00  0.00           H  
ATOM     81  C   ILE     5       1.446 -12.705  -8.122  1.00  0.00           C  
ATOM     82  O   ILE     5       2.468 -12.958  -7.511  1.00  0.00           O  
ATOM     83  N   ALA     6       1.586 -12.251  -9.422  1.00  0.00           N  
ATOM     84  H   ALA     6       0.735 -12.012  -9.911  1.00  0.00           H  
ATOM     85  CA  ALA     6       2.819 -12.011 -10.092  1.00  0.00           C  
ATOM     86  HA  ALA     6       3.464 -12.888 -10.149  1.00  0.00           H  
ATOM     87  CB  ALA     6       2.519 -11.561 -11.578  1.00  0.00           C  
ATOM     88  HB1 ALA     6       2.021 -12.285 -12.223  1.00  0.00           H  
ATOM     89  HB2 ALA     6       1.911 -10.658 -11.629  1.00  0.00           H  
ATOM     90  HB3 ALA     6       3.444 -11.186 -12.016  1.00  0.00           H  
ATOM     91  C   ALA     6       3.770 -10.957  -9.400  1.00  0.00           C  
ATOM     92  O   ALA     6       4.962 -11.166  -9.390  1.00  0.00           O  
ATOM     93  N   GLY     7       3.139  -9.966  -8.796  1.00  0.00           N  
ATOM     94  H   GLY     7       2.211  -9.848  -9.176  1.00  0.00           H  
ATOM     95  CA  GLY     7       3.753  -8.870  -7.997  1.00  0.00           C  
ATOM     96  HA2 GLY     7       4.781  -8.677  -8.305  1.00  0.00           H  
ATOM     97  HA3 GLY     7       3.085  -8.023  -8.154  1.00  0.00           H  
ATOM     98  C   GLY     7       3.774  -9.261  -6.568  1.00  0.00           C  
ATOM     99  O   GLY     7       4.587  -8.639  -5.951  1.00  0.00           O  
ATOM    100  N   MET     8       3.012 -10.203  -6.010  1.00  0.00           N  
ATOM    101  H   MET     8       2.196 -10.456  -6.549  1.00  0.00           H  
ATOM    102  CA  MET     8       3.304 -10.802  -4.673  1.00  0.00           C  
ATOM    103  HA  MET     8       3.552 -10.030  -3.945  1.00  0.00           H  
ATOM    104  CB  MET     8       2.050 -11.513  -4.133  1.00  0.00           C  
ATOM    105  HB2 MET     8       1.177 -10.932  -4.431  1.00  0.00           H  
ATOM    106  HB3 MET     8       2.034 -12.419  -4.739  1.00  0.00           H  
ATOM    107  CG  MET     8       1.812 -11.791  -2.678  1.00  0.00           C  
ATOM    108  HG2 MET     8       0.836 -12.271  -2.608  1.00  0.00           H  
ATOM    109  HG3 MET     8       2.599 -12.497  -2.416  1.00  0.00           H  
ATOM    110  SD  MET     8       1.871 -10.406  -1.555  1.00  0.00           S  
ATOM    111  CE  MET     8       1.938 -11.530  -0.116  1.00  0.00           C  
ATOM    112  HE1 MET     8       2.637 -12.331  -0.355  1.00  0.00           H  
ATOM    113  HE2 MET     8       2.411 -10.933   0.663  1.00  0.00           H  
ATOM    114  HE3 MET     8       0.974 -11.913   0.219  1.00  0.00           H  
ATOM    115  C   MET     8       4.592 -11.556  -4.828  1.00  0.00           C  
ATOM    116  O   MET     8       5.402 -11.523  -3.945  1.00  0.00           O  
ATOM    117  N   ALA     9       4.742 -12.245  -5.937  1.00  0.00           N  
ATOM    118  H   ALA     9       3.911 -12.325  -6.504  1.00  0.00           H  
ATOM    119  CA  ALA     9       5.835 -13.090  -6.255  1.00  0.00           C  
ATOM    120  HA  ALA     9       6.062 -13.767  -5.430  1.00  0.00           H  
ATOM    121  CB  ALA     9       5.508 -13.991  -7.476  1.00  0.00           C  
ATOM    122  HB1 ALA     9       4.602 -14.555  -7.255  1.00  0.00           H  
ATOM    123  HB2 ALA     9       5.536 -13.483  -8.440  1.00  0.00           H  
ATOM    124  HB3 ALA     9       6.265 -14.774  -7.522  1.00  0.00           H  
ATOM    125  C   ALA     9       7.169 -12.345  -6.508  1.00  0.00           C  
ATOM    126  O   ALA     9       8.264 -12.973  -6.427  1.00  0.00           O  
ATOM    127  N   ALA    10       7.107 -11.025  -6.660  1.00  0.00           N  
ATOM    128  H   ALA    10       6.175 -10.636  -6.669  1.00  0.00           H  
ATOM    129  CA  ALA    10       8.335 -10.226  -6.621  1.00  0.00           C  
ATOM    130  HA  ALA    10       8.958 -10.674  -7.396  1.00  0.00           H  
ATOM    131  CB  ALA    10       7.932  -8.829  -7.039  1.00  0.00           C  
ATOM    132  HB1 ALA    10       8.826  -8.208  -7.093  1.00  0.00           H  
ATOM    133  HB2 ALA    10       7.364  -8.714  -7.962  1.00  0.00           H  
ATOM    134  HB3 ALA    10       7.213  -8.428  -6.324  1.00  0.00           H  
ATOM    135  C   ALA    10       8.988 -10.205  -5.214  1.00  0.00           C  
ATOM    136  O   ALA    10      10.213 -10.288  -5.077  1.00  0.00           O  
ATOM    137  N   LYS    11       8.095 -10.273  -4.239  1.00  0.00           N  
ATOM    138  H   LYS    11       7.148 -10.536  -4.472  1.00  0.00           H  
ATOM    139  CA  LYS    11       8.453 -10.270  -2.850  1.00  0.00           C  
ATOM    140  HA  LYS    11       9.198  -9.474  -2.826  1.00  0.00           H  
ATOM    141  CB  LYS    11       7.250  -9.851  -1.954  1.00  0.00           C  
ATOM    142  HB2 LYS    11       6.577 -10.705  -1.876  1.00  0.00           H  
ATOM    143  HB3 LYS    11       7.548  -9.765  -0.910  1.00  0.00           H  
ATOM    144  CG  LYS    11       6.368  -8.685  -2.440  1.00  0.00           C  
ATOM    145  HG2 LYS    11       6.975  -7.782  -2.372  1.00  0.00           H  
ATOM    146  HG3 LYS    11       5.946  -8.774  -3.441  1.00  0.00           H  
ATOM    147  CD  LYS    11       5.147  -8.492  -1.479  1.00  0.00           C  
ATOM    148  HD2 LYS    11       4.614  -9.442  -1.507  1.00  0.00           H  
ATOM    149  HD3 LYS    11       5.570  -8.347  -0.485  1.00  0.00           H  
ATOM    150  CE  LYS    11       4.319  -7.333  -1.880  1.00  0.00           C  
ATOM    151  HE2 LYS    11       3.688  -6.944  -1.081  1.00  0.00           H  
ATOM    152  HE3 LYS    11       4.972  -6.495  -2.123  1.00  0.00           H  
ATOM    153  NZ  LYS    11       3.446  -7.441  -3.068  1.00  0.00           N  
ATOM    154  HZ1 LYS    11       2.720  -6.741  -3.122  1.00  0.00           H  
ATOM    155  HZ2 LYS    11       4.017  -7.553  -3.894  1.00  0.00           H  
ATOM    156  HZ3 LYS    11       2.968  -8.319  -2.924  1.00  0.00           H  
ATOM    157  C   LYS    11       9.056 -11.609  -2.417  1.00  0.00           C  
ATOM    158  O   LYS    11      10.171 -11.598  -1.861  1.00  0.00           O  
ATOM    159  N   PHE    12       8.268 -12.678  -2.486  1.00  0.00           N  
ATOM    160  H   PHE    12       7.339 -12.553  -2.861  1.00  0.00           H  
ATOM    161  CA  PHE    12       8.569 -14.020  -1.839  1.00  0.00           C  
ATOM    162  HA  PHE    12       9.175 -13.800  -0.961  1.00  0.00           H  
ATOM    163  CB  PHE    12       7.285 -14.723  -1.357  1.00  0.00           C  
ATOM    164  HB2 PHE    12       7.655 -15.609  -0.841  1.00  0.00           H  
ATOM    165  HB3 PHE    12       6.769 -14.116  -0.613  1.00  0.00           H  
ATOM    166  CG  PHE    12       6.298 -15.164  -2.415  1.00  0.00           C  
ATOM    167  CD1 PHE    12       5.130 -14.409  -2.749  1.00  0.00           C  
ATOM    168  HD1 PHE    12       4.990 -13.520  -2.151  1.00  0.00           H  
ATOM    169  CE1 PHE    12       4.301 -14.742  -3.833  1.00  0.00           C  
ATOM    170  HE1 PHE    12       3.420 -14.148  -4.026  1.00  0.00           H  
ATOM    171  CZ  PHE    12       4.640 -15.896  -4.595  1.00  0.00           C  
ATOM    172  HZ  PHE    12       4.039 -16.275  -5.408  1.00  0.00           H  
ATOM    173  CE2 PHE    12       5.776 -16.687  -4.263  1.00  0.00           C  
ATOM    174  HE2 PHE    12       5.951 -17.630  -4.759  1.00  0.00           H  
ATOM    175  CD2 PHE    12       6.604 -16.340  -3.195  1.00  0.00           C  
ATOM    176  HD2 PHE    12       7.429 -17.003  -2.977  1.00  0.00           H  
ATOM    177  C   PHE    12       9.529 -14.916  -2.697  1.00  0.00           C  
ATOM    178  O   PHE    12      10.257 -15.636  -2.062  1.00  0.00           O  
ATOM    179  N   LEU    13       9.583 -14.861  -4.041  1.00  0.00           N  
ATOM    180  H   LEU    13       8.938 -14.273  -4.551  1.00  0.00           H  
ATOM    181  CA  LEU    13      10.567 -15.726  -4.663  1.00  0.00           C  
ATOM    182  HA  LEU    13      10.396 -16.743  -4.310  1.00  0.00           H  
ATOM    183  CB  LEU    13      10.384 -15.689  -6.198  1.00  0.00           C  
ATOM    184  HB2 LEU    13      10.304 -14.667  -6.567  1.00  0.00           H  
ATOM    185  HB3 LEU    13      11.260 -16.218  -6.573  1.00  0.00           H  
ATOM    186  CG  LEU    13       9.157 -16.458  -6.715  1.00  0.00           C  
ATOM    187  HG  LEU    13       8.268 -16.014  -6.268  1.00  0.00           H  
ATOM    188  CD1 LEU    13       9.207 -16.265  -8.232  1.00  0.00           C  
ATOM    189 HD11 LEU    13       8.471 -16.941  -8.667  1.00  0.00           H  
ATOM    190 HD12 LEU    13       8.892 -15.282  -8.583  1.00  0.00           H  
ATOM    191 HD13 LEU    13      10.161 -16.445  -8.728  1.00  0.00           H  
ATOM    192  CD2 LEU    13       9.204 -17.960  -6.345  1.00  0.00           C  
ATOM    193 HD21 LEU    13      10.082 -18.463  -6.750  1.00  0.00           H  
ATOM    194 HD22 LEU    13       8.943 -18.088  -5.295  1.00  0.00           H  
ATOM    195 HD23 LEU    13       8.360 -18.455  -6.825  1.00  0.00           H  
ATOM    196  C   LEU    13      12.023 -15.340  -4.217  1.00  0.00           C  
ATOM    197  O   LEU    13      12.258 -14.218  -3.939  1.00  0.00           O  
ATOM    198  N   PRO    14      12.982 -16.209  -4.390  1.00  0.00           N  
ATOM    199  CD  PRO    14      12.762 -17.684  -4.409  1.00  0.00           C  
ATOM    200  HD2 PRO    14      12.187 -17.748  -5.333  1.00  0.00           H  
ATOM    201  HD3 PRO    14      12.288 -18.028  -3.489  1.00  0.00           H  
ATOM    202  CG  PRO    14      14.185 -18.293  -4.672  1.00  0.00           C  
ATOM    203  HG2 PRO    14      14.265 -19.278  -4.214  1.00  0.00           H  
ATOM    204  HG3 PRO    14      14.386 -18.310  -5.743  1.00  0.00           H  
ATOM    205  CB  PRO    14      15.052 -17.260  -3.926  1.00  0.00           C  
ATOM    206  HB2 PRO    14      16.033 -17.331  -4.395  1.00  0.00           H  
ATOM    207  HB3 PRO    14      15.036 -17.497  -2.862  1.00  0.00           H  
ATOM    208  CA  PRO    14      14.371 -15.875  -4.178  1.00  0.00           C  
ATOM    209  HA  PRO    14      14.525 -15.169  -3.362  1.00  0.00           H  
ATOM    210  C   PRO    14      14.930 -15.116  -5.400  1.00  0.00           C  
ATOM    211  O   PRO    14      14.519 -15.381  -6.514  1.00  0.00           O  
ATOM    212  N   LYS    15      15.967 -14.249  -5.256  1.00  0.00           N  
ATOM    213  H   LYS    15      16.445 -14.212  -4.367  1.00  0.00           H  
ATOM    214  CA  LYS    15      16.574 -13.457  -6.282  1.00  0.00           C  
ATOM    215  HA  LYS    15      15.831 -13.245  -7.052  1.00  0.00           H  
ATOM    216  CB  LYS    15      16.991 -12.035  -5.768  1.00  0.00           C  
ATOM    217  HB2 LYS    15      17.181 -11.483  -6.688  1.00  0.00           H  
ATOM    218  HB3 LYS    15      16.127 -11.594  -5.271  1.00  0.00           H  
ATOM    219  CG  LYS    15      18.288 -12.061  -4.820  1.00  0.00           C  
ATOM    220  HG2 LYS    15      17.991 -12.400  -3.827  1.00  0.00           H  
ATOM    221  HG3 LYS    15      19.015 -12.747  -5.254  1.00  0.00           H  
ATOM    222  CD  LYS    15      18.961 -10.754  -4.892  1.00  0.00           C  
ATOM    223  HD2 LYS    15      18.136 -10.089  -5.148  1.00  0.00           H  
ATOM    224  HD3 LYS    15      19.363 -10.440  -3.929  1.00  0.00           H  
ATOM    225  CE  LYS    15      20.125 -10.741  -5.907  1.00  0.00           C  
ATOM    226  HE2 LYS    15      20.438  -9.698  -5.943  1.00  0.00           H  
ATOM    227  HE3 LYS    15      20.913 -11.412  -5.564  1.00  0.00           H  
ATOM    228  NZ  LYS    15      19.761 -10.999  -7.331  1.00  0.00           N  
ATOM    229  HZ1 LYS    15      20.376 -10.661  -8.057  1.00  0.00           H  
ATOM    230  HZ2 LYS    15      19.504 -11.966  -7.474  1.00  0.00           H  
ATOM    231  HZ3 LYS    15      18.937 -10.510  -7.650  1.00  0.00           H  
ATOM    232  C   LYS    15      17.618 -14.207  -7.231  1.00  0.00           C  
ATOM    233  O   LYS    15      18.698 -13.711  -7.442  1.00  0.00           O  
ATOM    234  N   ILE    16      17.216 -15.332  -7.803  1.00  0.00           N  
ATOM    235  H   ILE    16      16.302 -15.655  -7.521  1.00  0.00           H  
ATOM    236  CA  ILE    16      17.763 -16.118  -8.921  1.00  0.00           C  
ATOM    237  HA  ILE    16      18.768 -15.763  -9.150  1.00  0.00           H  
ATOM    238  CB  ILE    16      17.900 -17.594  -8.428  1.00  0.00           C  
ATOM    239  HB  ILE    16      18.353 -17.489  -7.442  1.00  0.00           H  
ATOM    240  CG2 ILE    16      16.534 -18.266  -8.263  1.00  0.00           C  
ATOM    241 HG21 ILE    16      16.650 -19.221  -7.750  1.00  0.00           H  
ATOM    242 HG22 ILE    16      15.981 -17.652  -7.552  1.00  0.00           H  
ATOM    243 HG23 ILE    16      15.983 -18.382  -9.196  1.00  0.00           H  
ATOM    244  CG1 ILE    16      18.747 -18.522  -9.375  1.00  0.00           C  
ATOM    245 HG12 ILE    16      18.893 -19.416  -8.768  1.00  0.00           H  
ATOM    246 HG13 ILE    16      18.115 -18.888 -10.184  1.00  0.00           H  
ATOM    247  CD1 ILE    16      19.999 -18.015 -10.032  1.00  0.00           C  
ATOM    248 HD11 ILE    16      20.807 -17.698  -9.372  1.00  0.00           H  
ATOM    249 HD12 ILE    16      20.435 -18.843 -10.590  1.00  0.00           H  
ATOM    250 HD13 ILE    16      19.706 -17.221 -10.718  1.00  0.00           H  
ATOM    251  C   ILE    16      16.897 -16.051 -10.199  1.00  0.00           C  
ATOM    252  O   ILE    16      17.476 -16.103 -11.304  1.00  0.00           O  
ATOM    253  N   PHE    17      15.549 -15.893 -10.120  1.00  0.00           N  
ATOM    254  H   PHE    17      15.235 -15.902  -9.160  1.00  0.00           H  
ATOM    255  CA  PHE    17      14.681 -15.516 -11.235  1.00  0.00           C  
ATOM    256  HA  PHE    17      14.940 -16.137 -12.093  1.00  0.00           H  
ATOM    257  CB  PHE    17      13.174 -15.652 -10.803  1.00  0.00           C  
ATOM    258  HB2 PHE    17      12.906 -14.846 -10.120  1.00  0.00           H  
ATOM    259  HB3 PHE    17      12.552 -15.475 -11.681  1.00  0.00           H  
ATOM    260  CG  PHE    17      12.877 -17.002 -10.286  1.00  0.00           C  
ATOM    261  CD1 PHE    17      12.542 -17.985 -11.190  1.00  0.00           C  
ATOM    262  HD1 PHE    17      12.652 -17.751 -12.239  1.00  0.00           H  
ATOM    263  CE1 PHE    17      12.206 -19.312 -10.780  1.00  0.00           C  
ATOM    264  HE1 PHE    17      12.046 -20.073 -11.530  1.00  0.00           H  
ATOM    265  CZ  PHE    17      12.306 -19.686  -9.395  1.00  0.00           C  
ATOM    266  HZ  PHE    17      12.312 -20.724  -9.097  1.00  0.00           H  
ATOM    267  CE2 PHE    17      12.472 -18.629  -8.450  1.00  0.00           C  
ATOM    268  HE2 PHE    17      12.244 -18.722  -7.399  1.00  0.00           H  
ATOM    269  CD2 PHE    17      12.759 -17.294  -8.892  1.00  0.00           C  
ATOM    270  HD2 PHE    17      12.913 -16.539  -8.134  1.00  0.00           H  
ATOM    271  C   PHE    17      15.114 -14.098 -11.678  1.00  0.00           C  
ATOM    272  O   PHE    17      14.972 -13.165 -10.937  1.00  0.00           O  
ATOM    273  N   CYS    18      15.621 -13.989 -12.947  1.00  0.00           N  
ATOM    274  H   CYS    18      15.502 -14.791 -13.549  1.00  0.00           H  
ATOM    275  CA  CYS    18      16.285 -12.803 -13.576  1.00  0.00           C  
ATOM    276  HA  CYS    18      16.435 -13.000 -14.637  1.00  0.00           H  
ATOM    277  CB  CYS    18      15.432 -11.571 -13.401  1.00  0.00           C  
ATOM    278  HB2 CYS    18      15.431 -11.300 -12.345  1.00  0.00           H  
ATOM    279  HB3 CYS    18      15.874 -10.754 -13.970  1.00  0.00           H  
ATOM    280  SG  CYS    18      13.728 -11.759 -13.980  1.00  0.00           S  
ATOM    281  HG  CYS    18      13.986 -12.261 -15.191  1.00  0.00           H  
ATOM    282  C   CYS    18      17.768 -12.600 -13.256  1.00  0.00           C  
ATOM    283  O   CYS    18      18.375 -11.549 -13.466  1.00  0.00           O  
ATOM    284  N   ALA    19      18.295 -13.642 -12.597  1.00  0.00           N  
ATOM    285  H   ALA    19      17.697 -14.432 -12.403  1.00  0.00           H  
ATOM    286  CA  ALA    19      19.663 -14.052 -12.570  1.00  0.00           C  
ATOM    287  HA  ALA    19      19.741 -15.033 -12.100  1.00  0.00           H  
ATOM    288  CB  ALA    19      20.184 -14.157 -13.955  1.00  0.00           C  
ATOM    289  HB1 ALA    19      20.402 -13.210 -14.448  1.00  0.00           H  
ATOM    290  HB2 ALA    19      21.189 -14.569 -13.865  1.00  0.00           H  
ATOM    291  HB3 ALA    19      19.652 -14.828 -14.630  1.00  0.00           H  
ATOM    292  C   ALA    19      20.456 -13.070 -11.628  1.00  0.00           C  
ATOM    293  O   ALA    19      20.654 -13.343 -10.446  1.00  0.00           O  
ATOM    294  N   ILE    20      20.915 -11.932 -12.136  1.00  0.00           N  
ATOM    295  H   ILE    20      21.069 -11.788 -13.124  1.00  0.00           H  
ATOM    296  CA  ILE    20      21.660 -10.939 -11.264  1.00  0.00           C  
ATOM    297  HA  ILE    20      22.171 -11.545 -10.516  1.00  0.00           H  
ATOM    298  CB  ILE    20      22.636 -10.167 -12.171  1.00  0.00           C  
ATOM    299  HB  ILE    20      22.935 -10.870 -12.949  1.00  0.00           H  
ATOM    300  CG2 ILE    20      21.945  -9.073 -12.966  1.00  0.00           C  
ATOM    301 HG21 ILE    20      22.675  -8.667 -13.666  1.00  0.00           H  
ATOM    302 HG22 ILE    20      21.072  -9.397 -13.533  1.00  0.00           H  
ATOM    303 HG23 ILE    20      21.715  -8.246 -12.294  1.00  0.00           H  
ATOM    304  CG1 ILE    20      23.913  -9.835 -11.370  1.00  0.00           C  
ATOM    305 HG12 ILE    20      23.689  -9.254 -10.476  1.00  0.00           H  
ATOM    306 HG13 ILE    20      24.396 -10.760 -11.055  1.00  0.00           H  
ATOM    307  CD1 ILE    20      24.880  -8.937 -12.237  1.00  0.00           C  
ATOM    308 HD11 ILE    20      25.802  -8.944 -11.656  1.00  0.00           H  
ATOM    309 HD12 ILE    20      24.978  -9.403 -13.217  1.00  0.00           H  
ATOM    310 HD13 ILE    20      24.469  -7.928 -12.265  1.00  0.00           H  
ATOM    311  C   ILE    20      20.714 -10.033 -10.402  1.00  0.00           C  
ATOM    312  O   ILE    20      21.123  -9.566  -9.366  1.00  0.00           O  
ATOM    313  N   SER    21      19.443  -9.895 -10.813  1.00  0.00           N  
ATOM    314  H   SER    21      19.160 -10.378 -11.654  1.00  0.00           H  
ATOM    315  CA  SER    21      18.521  -8.909 -10.307  1.00  0.00           C  
ATOM    316  HA  SER    21      19.064  -8.406  -9.507  1.00  0.00           H  
ATOM    317  CB  SER    21      18.328  -7.810 -11.318  1.00  0.00           C  
ATOM    318  HB2 SER    21      19.311  -7.462 -11.634  1.00  0.00           H  
ATOM    319  HB3 SER    21      17.796  -8.301 -12.133  1.00  0.00           H  
ATOM    320  OG  SER    21      17.416  -6.733 -10.911  1.00  0.00           O  
ATOM    321  HG  SER    21      17.461  -6.050 -11.584  1.00  0.00           H  
ATOM    322  C   SER    21      17.318  -9.598  -9.676  1.00  0.00           C  
ATOM    323  O   SER    21      17.585 -10.673  -9.085  1.00  0.00           O  
ATOM    324  N   LYS    22      16.060  -9.079  -9.772  1.00  0.00           N  
ATOM    325  H   LYS    22      15.851  -8.194 -10.213  1.00  0.00           H  
ATOM    326  CA  LYS    22      14.968  -9.833  -9.232  1.00  0.00           C  
ATOM    327  HA  LYS    22      15.287 -10.869  -9.125  1.00  0.00           H  
ATOM    328  CB  LYS    22      14.593  -9.363  -7.793  1.00  0.00           C  
ATOM    329  HB2 LYS    22      15.487  -9.213  -7.187  1.00  0.00           H  
ATOM    330  HB3 LYS    22      14.156  -8.365  -7.777  1.00  0.00           H  
ATOM    331  CG  LYS    22      13.547 -10.306  -7.052  1.00  0.00           C  
ATOM    332  HG2 LYS    22      12.587 -10.340  -7.566  1.00  0.00           H  
ATOM    333  HG3 LYS    22      13.924 -11.327  -7.126  1.00  0.00           H  
ATOM    334  CD  LYS    22      13.325 -10.152  -5.533  1.00  0.00           C  
ATOM    335  HD2 LYS    22      14.191  -9.839  -4.950  1.00  0.00           H  
ATOM    336  HD3 LYS    22      12.557  -9.407  -5.324  1.00  0.00           H  
ATOM    337  CE  LYS    22      12.758 -11.437  -4.885  1.00  0.00           C  
ATOM    338  HE2 LYS    22      11.802 -11.667  -5.356  1.00  0.00           H  
ATOM    339  HE3 LYS    22      13.444 -12.247  -5.134  1.00  0.00           H  
ATOM    340  NZ  LYS    22      12.515 -11.333  -3.429  1.00  0.00           N  
ATOM    341  HZ1 LYS    22      11.565 -10.997  -3.363  1.00  0.00           H  
ATOM    342  HZ2 LYS    22      12.570 -12.170  -2.866  1.00  0.00           H  
ATOM    343  HZ3 LYS    22      13.170 -10.652  -3.072  1.00  0.00           H  
ATOM    344  C   LYS    22      13.730  -9.703 -10.129  1.00  0.00           C  
ATOM    345  O   LYS    22      13.305  -8.679 -10.679  1.00  0.00           O  
ATOM    346  N   LYS    23      12.996 -10.795 -10.351  1.00  0.00           N  
ATOM    347  H   LYS    23      13.446 -11.614  -9.968  1.00  0.00           H  
ATOM    348  CA  LYS    23      11.769 -10.926 -11.080  1.00  0.00           C  
ATOM    349  HA  LYS    23      11.895 -10.780 -12.153  1.00  0.00           H  
ATOM    350  CB  LYS    23      11.285 -12.388 -10.951  1.00  0.00           C  
ATOM    351  HB2 LYS    23      12.042 -13.040 -11.388  1.00  0.00           H  
ATOM    352  HB3 LYS    23      11.051 -12.639  -9.916  1.00  0.00           H  
ATOM    353  CG  LYS    23      10.021 -12.577 -11.778  1.00  0.00           C  
ATOM    354  HG2 LYS    23       9.528 -11.670 -12.128  1.00  0.00           H  
ATOM    355  HG3 LYS    23      10.337 -13.034 -12.717  1.00  0.00           H  
ATOM    356  CD  LYS    23       8.886 -13.456 -11.141  1.00  0.00           C  
ATOM    357  HD2 LYS    23       8.086 -13.591 -11.868  1.00  0.00           H  
ATOM    358  HD3 LYS    23       9.377 -14.409 -10.941  1.00  0.00           H  
ATOM    359  CE  LYS    23       8.341 -12.873  -9.805  1.00  0.00           C  
ATOM    360  HE2 LYS    23       7.843 -13.629  -9.198  1.00  0.00           H  
ATOM    361  HE3 LYS    23       9.199 -12.609  -9.187  1.00  0.00           H  
ATOM    362  NZ  LYS    23       7.432 -11.725 -10.119  1.00  0.00           N  
ATOM    363  HZ1 LYS    23       6.679 -11.691  -9.446  1.00  0.00           H  
ATOM    364  HZ2 LYS    23       7.962 -10.868 -10.054  1.00  0.00           H  
ATOM    365  HZ3 LYS    23       7.098 -11.751 -11.072  1.00  0.00           H  
ATOM    366  C   LYS    23      10.675  -9.941 -10.587  1.00  0.00           C  
ATOM    367  O   LYS    23      10.012 -10.187  -9.583  1.00  0.00           O  
ATOM    368  N   CYS    24      10.461  -8.864 -11.351  1.00  0.00           N  
ATOM    369  H   CYS    24      11.246  -8.556 -11.907  1.00  0.00           H  
ATOM    370  CA  CYS    24       9.315  -7.888 -11.145  1.00  0.00           C  
ATOM    371  HA  CYS    24       9.069  -7.731 -10.095  1.00  0.00           H  
ATOM    372  CB  CYS    24       9.884  -6.547 -11.726  1.00  0.00           C  
ATOM    373  HB2 CYS    24      10.131  -6.583 -12.787  1.00  0.00           H  
ATOM    374  HB3 CYS    24       9.123  -5.789 -11.540  1.00  0.00           H  
ATOM    375  SG  CYS    24      11.379  -6.194 -10.741  1.00  0.00           S  
ATOM    376  HG  CYS    24      12.078  -5.562 -11.688  1.00  0.00           H  
ATOM    377  C   CYS    24       8.043  -8.450 -11.807  1.00  0.00           C  
ATOM    378  O   CYS    24       8.060  -9.551 -12.363  1.00  0.00           O  
TER   
END   
