# Supplementary material for: Prediction of Anticancer Peptides with High Efficacy and Low Toxicity by Hybrid Model Based on 3D Structure of Peptides
Source: Int J Mol Sci. 2021 May 26;22(11):5630. doi: 10.3390/ijms22115630 (PMC8198792; doi:10.3390/ijms22115630)
Supplement: Supplementary file 1 [file ijms-22-05630-s001.zip › Supplement2(Datasets)/ACPs(PDB)/D1/PDB(Negative)/(219)NL_satpdb12746.pdb]

EXPDTA    THEORETICAL MODEL, MODELLER 9.13 2015/09/21 01:46:27
REMARK   6 MODELLER OBJECTIVE FUNCTION:       456.4132
REMARK   6 MODELLER BEST TEMPLATE % SEQ ID:  78.125
ATOM      1  N   SER     1      17.209  24.997  19.843  1.00 31.60           N
ATOM      2  CA  SER     1      17.764  25.828  18.751  1.00 31.60           C
ATOM      3  CB  SER     1      19.105  26.447  19.180  1.00 31.60           C
ATOM      4  OG  SER     1      20.066  25.423  19.399  1.00 31.60           O
ATOM      5  C   SER     1      17.998  25.016  17.522  1.00 31.60           C
ATOM      6  O   SER     1      17.313  24.024  17.276  1.00 31.60           O
ATOM      7  N   ALA     2      18.980  25.439  16.705  1.00189.22           N
ATOM      8  CA  ALA     2      19.286  24.725  15.502  1.00189.22           C
ATOM      9  CB  ALA     2      20.210  25.493  14.543  1.00189.22           C
ATOM     10  C   ALA     2      19.973  23.461  15.898  1.00189.22           C
ATOM     11  O   ALA     2      20.586  23.381  16.960  1.00189.22           O
ATOM     12  N   ASP     3      19.860  22.423  15.047  1.00149.24           N
ATOM     13  CA  ASP     3      20.478  21.164  15.335  1.00149.24           C
ATOM     14  CB  ASP     3      19.846  19.984  14.576  1.00149.24           C
ATOM     15  CG  ASP     3      18.441  19.764  15.118  1.00149.24           C
ATOM     16  OD1 ASP     3      18.030  20.541  16.022  1.00149.24           O
ATOM     17  OD2 ASP     3      17.759  18.819  14.641  1.00149.24           O
ATOM     18  C   ASP     3      21.904  21.240  14.905  1.00149.24           C
ATOM     19  O   ASP     3      22.275  20.769  13.830  1.00149.24           O
ATOM     20  N   VAL     4      22.750  21.842  15.756  1.00 54.18           N
ATOM     21  CA  VAL     4      24.142  21.926  15.443  1.00 54.18           C
ATOM     22  CB  VAL     4      24.611  23.332  15.198  1.00 54.18           C
ATOM     23  CG1 VAL     4      26.125  23.324  14.928  1.00 54.18           C
ATOM     24  CG2 VAL     4      23.783  23.924  14.050  1.00 54.18           C
ATOM     25  C   VAL     4      24.863  21.410  16.642  1.00 54.18           C
ATOM     26  O   VAL     4      24.318  21.393  17.745  1.00 54.18           O
ATOM     27  N   ALA     5      26.111  20.944  16.455  1.00 37.42           N
ATOM     28  CA  ALA     5      26.837  20.467  17.591  1.00 37.42           C
ATOM     29  CB  ALA     5      28.242  19.945  17.251  1.00 37.42           C
ATOM     30  C   ALA     5      26.993  21.641  18.498  1.00 37.42           C
ATOM     31  O   ALA     5      27.128  22.774  18.040  1.00 37.42           O
ATOM     32  N   GLY     6      26.963  21.393  19.821  1.00 18.26           N
ATOM     33  CA  GLY     6      27.100  22.471  20.752  1.00 18.26           C
ATOM     34  C   GLY     6      25.744  23.033  21.050  1.00 18.26           C
ATOM     35  O   GLY     6      25.627  24.111  21.631  1.00 18.26           O
ATOM     36  N   ALA     7      24.672  22.318  20.660  1.00 33.01           N
ATOM     37  CA  ALA     7      23.350  22.808  20.932  1.00 33.01           C
ATOM     38  CB  ALA     7      22.555  23.193  19.670  1.00 33.01           C
ATOM     39  C   ALA     7      22.596  21.714  21.614  1.00 33.01           C
ATOM     40  O   ALA     7      23.031  20.565  21.638  1.00 33.01           O
ATOM     41  N   VAL     8      21.452  22.069  22.232  1.00 39.73           N
ATOM     42  CA  VAL     8      20.648  21.084  22.892  1.00 39.73           C
ATOM     43  CB  VAL     8      20.277  21.439  24.301  1.00 39.73           C
ATOM     44  CG1 VAL     8      19.296  20.380  24.826  1.00 39.73           C
ATOM     45  CG2 VAL     8      21.557  21.538  25.138  1.00 39.73           C
ATOM     46  C   VAL     8      19.361  20.980  22.145  1.00 39.73           C
ATOM     47  O   VAL     8      18.831  21.973  21.648  1.00 39.73           O
ATOM     48  N   ILE     9      18.834  19.747  22.050  1.00 50.52           N
ATOM     49  CA  ILE     9      17.593  19.516  21.376  1.00 50.52           C
ATOM     50  CB  ILE     9      17.756  18.844  20.042  1.00 50.52           C
ATOM     51  CG1 ILE     9      18.400  17.460  20.217  1.00 50.52           C
ATOM     52  CG2 ILE     9      18.552  19.787  19.124  1.00 50.52           C
ATOM     53  CD1 ILE     9      18.391  16.604  18.953  1.00 50.52           C
ATOM     54  C   ILE     9      16.788  18.608  22.247  1.00 50.52           C
ATOM     55  O   ILE     9      17.312  17.995  23.178  1.00 50.52           O
ATOM     56  N   ASP    10      15.470  18.518  21.982  1.00 47.19           N
ATOM     57  CA  ASP    10      14.665  17.640  22.777  0.85 47.19           C
ATOM     58  CB  ASP    10      13.171  17.626  22.403  0.85 47.19           C
ATOM     59  CG  ASP    10      12.531  18.917  22.889  0.70 47.19           C
ATOM     60  OD1 ASP    10      13.256  19.747  23.499  0.70 47.19           O
ATOM     61  OD2 ASP    10      11.302  19.083  22.664  0.70 47.19           O
ATOM     62  C   ASP    10      15.193  16.265  22.547  1.00 47.19           C
ATOM     63  O   ASP    10      15.675  15.944  21.463  1.00 47.19           O
ATOM     64  N   GLY    11      15.109  15.413  23.584  1.00 84.74           N
ATOM     65  CA  GLY    11      15.638  14.084  23.511  1.00 84.74           C
ATOM     66  C   GLY    11      14.933  13.330  22.429  1.00 84.74           C
ATOM     67  O   GLY    11      15.541  12.522  21.731  1.00 84.74           O
ATOM     68  N   ALA    12      13.620  13.575  22.268  1.00 45.08           N
ATOM     69  CA  ALA    12      12.807  12.876  21.313  1.00 45.08           C
ATOM     70  CB  ALA    12      11.341  13.341  21.332  1.00 45.08           C
ATOM     71  C   ALA    12      13.327  13.122  19.928  1.00 45.08           C
ATOM     72  O   ALA    12      13.252  12.246  19.068  1.00 45.08           O
ATOM     73  N   SER    13      13.845  14.340  19.681  1.00 89.43           N
ATOM     74  CA  SER    13      14.293  14.795  18.390  1.00 89.43           C
ATOM     75  CB  SER    13      14.693  16.281  18.413  1.00 89.43           C
ATOM     76  OG  SER    13      13.624  17.073  18.903  1.00 89.43           O
ATOM     77  C   SER    13      15.509  14.050  17.912  1.00 89.43           C
ATOM     78  O   SER    13      15.762  13.998  16.708  1.00 89.43           O
ATOM     79  N   LEU    14      16.300  13.455  18.825  1.00 97.83           N
ATOM     80  CA  LEU    14      17.540  12.833  18.439  1.00 97.83           C
ATOM     81  CB  LEU    14      18.281  12.219  19.648  1.00 97.83           C
ATOM     82  CG  LEU    14      19.627  11.540  19.326  1.00 97.83           C
ATOM     83  CD1 LEU    14      20.644  12.552  18.770  1.00 97.83           C
ATOM     84  CD2 LEU    14      20.166  10.769  20.542  1.00 97.83           C
ATOM     85  C   LEU    14      17.254  11.751  17.441  1.00 97.83           C
ATOM     86  O   LEU    14      16.402  10.890  17.658  1.00 97.83           O
ATOM     87  N   SER    15      17.982  11.774  16.304  1.00 36.06           N
ATOM     88  CA  SER    15      17.770  10.806  15.264  1.00 36.06           C
ATOM     89  CB  SER    15      16.659  11.202  14.271  1.00 36.06           C
ATOM     90  OG  SER    15      17.033  12.370  13.553  1.00 36.06           O
ATOM     91  C   SER    15      19.043  10.675  14.482  1.00 36.06           C
ATOM     92  O   SER    15      20.019  11.392  14.705  1.00 36.06           O
ATOM     93  N   PHE    16      19.071   9.708  13.548  1.00 85.79           N
ATOM     94  CA  PHE    16      20.222   9.479  12.723  1.00 85.79           C
ATOM     95  CB  PHE    16      20.086   8.226  11.845  1.00 85.79           C
ATOM     96  CG  PHE    16      20.070   7.077  12.789  1.00 85.79           C
ATOM     97  CD1 PHE    16      18.949   6.823  13.543  1.00 85.79           C
ATOM     98  CD2 PHE    16      21.164   6.252  12.917  1.00 85.79           C
ATOM     99  CE1 PHE    16      18.918   5.765  14.419  1.00 85.79           C
ATOM    100  CE2 PHE    16      21.139   5.192  13.793  1.00 85.79           C
ATOM    101  CZ  PHE    16      20.015   4.948  14.547  1.00 85.79           C
ATOM    102  C   PHE    16      20.403  10.654  11.823  1.00 85.79           C
ATOM    103  O   PHE    16      21.529  11.068  11.550  1.00 85.79           O
ATOM    104  N   LYS    17      19.286  11.217  11.329  1.00114.83           N
ATOM    105  CA  LYS    17      19.376  12.303  10.401  1.00114.83           C
ATOM    106  CB  LYS    17      18.012  12.803   9.886  1.00114.83           C
ATOM    107  CG  LYS    17      17.151  13.495  10.945  1.00114.83           C
ATOM    108  CD  LYS    17      15.990  14.289  10.341  1.00114.83           C
ATOM    109  CE  LYS    17      16.363  15.712   9.920  1.00114.83           C
ATOM    110  NZ  LYS    17      16.513  16.568  11.119  1.00114.83           N
ATOM    111  C   LYS    17      20.060  13.460  11.051  1.00114.83           C
ATOM    112  O   LYS    17      20.881  14.121  10.418  1.00114.83           O
ATOM    113  N   ILE    18      19.738  13.749  12.328  1.00 76.66           N
ATOM    114  CA  ILE    18      20.350  14.879  12.970  1.00 76.66           C
ATOM    115  CB  ILE    18      19.794  15.193  14.333  1.00 76.66           C
ATOM    116  CG1 ILE    18      20.286  16.577  14.786  1.00 76.66           C
ATOM    117  CG2 ILE    18      20.148  14.059  15.308  1.00 76.66           C
ATOM    118  CD1 ILE    18      19.549  17.110  16.015  1.00 76.66           C
ATOM    119  C   ILE    18      21.819  14.628  13.107  1.00 76.66           C
ATOM    120  O   ILE    18      22.642  15.517  12.895  1.00 76.66           O
ATOM    121  N   LEU    19      22.189  13.391  13.470  1.00 39.81           N
ATOM    122  CA  LEU    19      23.568  13.054  13.675  1.00 39.81           C
ATOM    123  CB  LEU    19      23.752  11.584  14.079  1.00 39.81           C
ATOM    124  CG  LEU    19      23.041  11.213  15.393  1.00 39.81           C
ATOM    125  CD1 LEU    19      23.264   9.730  15.747  1.00 39.81           C
ATOM    126  CD2 LEU    19      23.435  12.175  16.524  1.00 39.81           C
ATOM    127  C   LEU    19      24.302  13.228  12.386  1.00 39.81           C
ATOM    128  O   LEU    19      25.427  13.726  12.362  1.00 39.81           O
ATOM    129  N   LYS    20      23.685  12.803  11.272  1.00 80.69           N
ATOM    130  CA  LYS    20      24.336  12.896  10.000  1.00 80.69           C
ATOM    131  CB  LYS    20      23.573  12.186   8.874  1.00 80.69           C
ATOM    132  CG  LYS    20      23.561  10.668   9.053  1.00 80.69           C
ATOM    133  CD  LYS    20      22.614   9.941   8.098  1.00 80.69           C
ATOM    134  CE  LYS    20      23.292   9.460   6.814  1.00 80.69           C
ATOM    135  NZ  LYS    20      24.091   8.247   7.090  1.00 80.69           N
ATOM    136  C   LYS    20      24.526  14.332   9.634  1.00 80.69           C
ATOM    137  O   LYS    20      25.529  14.682   9.013  1.00 80.69           O
ATOM    138  N   THR    21      23.567  15.208   9.994  1.00108.29           N
ATOM    139  CA  THR    21      23.721  16.591   9.640  1.00108.29           C
ATOM    140  CB  THR    21      22.532  17.458   9.954  1.00108.29           C
ATOM    141  OG1 THR    21      22.326  17.553  11.354  1.00108.29           O
ATOM    142  CG2 THR    21      21.297  16.837   9.282  1.00108.29           C
ATOM    143  C   THR    21      24.913  17.139  10.366  1.00108.29           C
ATOM    144  O   THR    21      25.643  17.969   9.825  1.00108.29           O
ATOM    145  N   VAL    22      25.140  16.698  11.620  1.00 37.61           N
ATOM    146  CA  VAL    22      26.261  17.180  12.378  1.00 37.61           C
ATOM    147  CB  VAL    22      26.302  16.652  13.783  1.00 37.61           C
ATOM    148  CG1 VAL    22      27.582  17.158  14.470  1.00 37.61           C
ATOM    149  CG2 VAL    22      25.010  17.086  14.498  1.00 37.61           C
ATOM    150  C   VAL    22      27.533  16.769  11.689  1.00 37.61           C
ATOM    151  O   VAL    22      28.498  17.529  11.630  1.00 37.61           O
ATOM    152  N   LEU    23      27.555  15.540  11.146  1.00131.60           N
ATOM    153  CA  LEU    23      28.693  14.972  10.483  1.00131.60           C
ATOM    154  CB  LEU    23      28.350  13.565   9.976  1.00131.60           C
ATOM    155  CG  LEU    23      29.529  12.787   9.390  1.00131.60           C
ATOM    156  CD1 LEU    23      30.520  12.377  10.490  1.00131.60           C
ATOM    157  CD2 LEU    23      29.033  11.602   8.556  1.00131.60           C
ATOM    158  C   LEU    23      29.002  15.826   9.287  1.00131.60           C
ATOM    159  O   LEU    23      30.162  16.083   8.969  1.00131.60           O
ATOM    160  N   GLU    24      27.943  16.299   8.604  1.00 42.68           N
ATOM    161  CA  GLU    24      28.021  17.089   7.405  1.00 42.68           C
ATOM    162  CB  GLU    24      26.619  17.435   6.872  1.00 42.68           C
ATOM    163  CG  GLU    24      26.607  18.155   5.524  1.00 42.68           C
ATOM    164  CD  GLU    24      25.151  18.414   5.157  1.00 42.68           C
ATOM    165  OE1 GLU    24      24.471  19.165   5.908  1.00 42.68           O
ATOM    166  OE2 GLU    24      24.695  17.861   4.121  1.00 42.68           O
ATOM    167  C   GLU    24      28.723  18.380   7.705  1.00 42.68           C
ATOM    168  O   GLU    24      29.486  18.892   6.886  1.00 42.68           O
ATOM    169  N   ALA    25      28.486  18.931   8.908  1.00 40.18           N
ATOM    170  CA  ALA    25      29.021  20.193   9.337  1.00 40.18           C
ATOM    171  CB  ALA    25      28.580  20.564  10.762  1.00 40.18           C
ATOM    172  C   ALA    25      30.516  20.128   9.335  1.00 40.18           C
ATOM    173  O   ALA    25      31.178  21.118   9.029  1.00 40.18           O
ATOM    174  N   LEU    26      31.095  18.961   9.673  1.00 84.13           N
ATOM    175  CA  LEU    26      32.525  18.876   9.741  1.00 84.13           C
ATOM    176  CB  LEU    26      33.048  17.486  10.142  1.00 84.13           C
ATOM    177  CG  LEU    26      32.704  17.093  11.591  1.00 84.13           C
ATOM    178  CD1 LEU    26      31.194  16.865  11.773  1.00 84.13           C
ATOM    179  CD2 LEU    26      33.570  15.915  12.066  1.00 84.13           C
ATOM    180  C   LEU    26      33.100  19.217   8.397  1.00 84.13           C
ATOM    181  O   LEU    26      34.131  19.879   8.313  1.00 84.13           O
ATOM    182  N   GLY    27      32.448  18.780   7.302  1.00 24.90           N
ATOM    183  CA  GLY    27      32.976  19.133   6.018  1.00 24.90           C
ATOM    184  C   GLY    27      33.859  18.035   5.545  1.00 24.90           C
ATOM    185  O   GLY    27      33.912  16.958   6.138  1.00 24.90           O
ATOM    186  N   ASN    28      34.589  18.301   4.446  1.00 42.97           N
ATOM    187  CA  ASN    28      35.407  17.282   3.867  1.00 42.97           C
ATOM    188  CB  ASN    28      35.845  17.618   2.433  1.00 42.97           C
ATOM    189  CG  ASN    28      36.532  16.396   1.844  1.00 42.97           C
ATOM    190  OD1 ASN    28      37.502  15.881   2.398  1.00 42.97           O
ATOM    191  ND2 ASN    28      36.014  15.911   0.685  1.00 42.97           N
ATOM    192  C   ASN    28      36.634  17.139   4.695  1.00 42.97           C
ATOM    193  O   ASN    28      37.649  17.795   4.455  1.00 42.97           O
ATOM    194  N   VAL    29      36.567  16.254   5.703  1.00 96.47           N
ATOM    195  CA  VAL    29      37.702  16.001   6.533  1.00 96.47           C
ATOM    196  CB  VAL    29      37.514  16.414   7.964  1.00 96.47           C
ATOM    197  CG1 VAL    29      36.371  15.586   8.574  1.00 96.47           C
ATOM    198  CG2 VAL    29      38.860  16.261   8.694  1.00 96.47           C
ATOM    199  C   VAL    29      37.898  14.529   6.516  1.00 96.47           C
ATOM    200  O   VAL    29      36.940  13.769   6.387  1.00 96.47           O
ATOM    201  N   LYS    30      39.164  14.093   6.637  1.00 94.28           N
ATOM    202  CA  LYS    30      39.430  12.694   6.579  1.00 94.28           C
ATOM    203  CB  LYS    30      40.924  12.399   6.803  1.00 94.28           C
ATOM    204  CG  LYS    30      41.488  13.150   8.016  1.00 94.28           C
ATOM    205  CD  LYS    30      42.869  12.678   8.476  1.00 94.28           C
ATOM    206  CE  LYS    30      43.489  13.574   9.555  1.00 94.28           C
ATOM    207  NZ  LYS    30      44.724  12.960  10.091  1.00 94.28           N
ATOM    208  C   LYS    30      38.660  12.052   7.675  1.00 94.28           C
ATOM    209  O   LYS    30      37.817  11.196   7.404  1.00 94.28           O
ATOM    210  N   ARG    31      38.887  12.522   8.923  1.00172.05           N
ATOM    211  CA  ARG    31      38.237  11.991  10.087  1.00172.05           C
ATOM    212  CB  ARG    31      36.797  12.486  10.296  1.00172.05           C
ATOM    213  CG  ARG    31      36.130  11.763  11.463  1.00172.05           C
ATOM    214  CD  ARG    31      36.877  11.922  12.790  1.00172.05           C
ATOM    215  NE  ARG    31      36.118  11.149  13.811  1.00172.05           N
ATOM    216  CZ  ARG    31      35.125  11.751  14.522  1.00172.05           C
ATOM    217  NH1 ARG    31      34.877  13.087  14.370  1.00172.05           N
ATOM    218  NH2 ARG    31      34.368  11.010  15.383  1.00172.05           N
ATOM    219  C   ARG    31      38.221  10.507   9.993  1.00172.05           C
ATOM    220  O   ARG    31      37.198   9.943   9.613  1.00172.05           O
ATOM    221  N   LYS    32      39.384   9.877  10.267  1.00 85.55           N
ATOM    222  CA  LYS    32      39.642   8.461  10.209  1.00 85.55           C
ATOM    223  CB  LYS    32      38.486   7.539   9.760  1.00 85.55           C
ATOM    224  CG  LYS    32      37.556   7.017  10.867  1.00 85.55           C
ATOM    225  CD  LYS    32      36.553   8.020  11.435  1.00 85.55           C
ATOM    226  CE  LYS    32      35.454   7.373  12.275  1.00 85.55           C
ATOM    227  NZ  LYS    32      34.386   8.360  12.553  1.00 85.55           N
ATOM    228  C   LYS    32      40.754   8.260   9.188  1.00 85.55           C
ATOM    229  O   LYS    32      40.517   8.559   7.986  1.00 85.55           O
ATOM    230  OXT LYS    32      41.854   7.799   9.593  1.00 85.55           O
TER     231      LYS    32
END
