# Supplementary material for: Prediction of Anticancer Peptides with High Efficacy and Low Toxicity by Hybrid Model Based on 3D Structure of Peptides
Source: Int J Mol Sci. 2021 May 26;22(11):5630. doi: 10.3390/ijms22115630 (PMC8198792; doi:10.3390/ijms22115630)
Supplement: Supplementary file 1 [file ijms-22-05630-s001.zip › Supplement2(Datasets)/ACPs(PDB)/D1/PDB(Negative)/(22)NL_satpdb10262.pdb]

ATOM      1  N   ILE     1       5.233  -9.905 -14.134  1.00  0.00           N  
ATOM      2  H   ILE     1       5.126  -9.025 -13.650  1.00  0.00           H  
ATOM      3  CA  ILE     1       4.304 -10.264 -15.266  1.00  0.00           C  
ATOM      4  HA  ILE     1       4.945 -10.604 -16.079  1.00  0.00           H  
ATOM      5  CB  ILE     1       3.267 -11.334 -14.832  1.00  0.00           C  
ATOM      6  HB  ILE     1       2.578 -10.883 -14.117  1.00  0.00           H  
ATOM      7  CG2 ILE     1       2.424 -11.845 -16.078  1.00  0.00           C  
ATOM      8 HG21 ILE     1       3.098 -12.359 -16.763  1.00  0.00           H  
ATOM      9 HG22 ILE     1       1.655 -12.591 -15.879  1.00  0.00           H  
ATOM     10 HG23 ILE     1       1.960 -10.985 -16.562  1.00  0.00           H  
ATOM     11  CG1 ILE     1       3.996 -12.534 -14.054  1.00  0.00           C  
ATOM     12 HG12 ILE     1       4.833 -12.997 -14.576  1.00  0.00           H  
ATOM     13 HG13 ILE     1       4.396 -12.065 -13.155  1.00  0.00           H  
ATOM     14  CD1 ILE     1       3.070 -13.625 -13.585  1.00  0.00           C  
ATOM     15 HD11 ILE     1       2.770 -14.328 -14.362  1.00  0.00           H  
ATOM     16 HD12 ILE     1       3.642 -14.337 -12.991  1.00  0.00           H  
ATOM     17 HD13 ILE     1       2.249 -13.200 -13.009  1.00  0.00           H  
ATOM     18  C   ILE     1       3.498  -9.052 -15.799  1.00  0.00           C  
ATOM     19  O   ILE     1       2.966  -8.226 -15.038  1.00  0.00           O  
ATOM     20  N   LEU     2       3.491  -8.978 -17.137  1.00  0.00           N  
ATOM     21  H   LEU     2       4.087  -9.642 -17.610  1.00  0.00           H  
ATOM     22  CA  LEU     2       3.101  -7.741 -17.893  1.00  0.00           C  
ATOM     23  HA  LEU     2       3.654  -6.854 -17.582  1.00  0.00           H  
ATOM     24  CB  LEU     2       3.425  -7.913 -19.376  1.00  0.00           C  
ATOM     25  HB2 LEU     2       2.908  -8.834 -19.644  1.00  0.00           H  
ATOM     26  HB3 LEU     2       3.067  -7.051 -19.940  1.00  0.00           H  
ATOM     27  CG  LEU     2       4.979  -8.016 -19.790  1.00  0.00           C  
ATOM     28  HG  LEU     2       5.340  -8.905 -19.274  1.00  0.00           H  
ATOM     29  CD1 LEU     2       5.132  -8.283 -21.322  1.00  0.00           C  
ATOM     30 HD11 LEU     2       5.140  -7.324 -21.840  1.00  0.00           H  
ATOM     31 HD12 LEU     2       6.084  -8.780 -21.506  1.00  0.00           H  
ATOM     32 HD13 LEU     2       4.330  -8.858 -21.785  1.00  0.00           H  
ATOM     33  CD2 LEU     2       5.730  -6.791 -19.295  1.00  0.00           C  
ATOM     34 HD21 LEU     2       5.171  -5.906 -19.600  1.00  0.00           H  
ATOM     35 HD22 LEU     2       5.721  -6.854 -18.207  1.00  0.00           H  
ATOM     36 HD23 LEU     2       6.737  -6.724 -19.705  1.00  0.00           H  
ATOM     37  C   LEU     2       1.561  -7.420 -17.711  1.00  0.00           C  
ATOM     38  O   LEU     2       1.094  -6.296 -17.881  1.00  0.00           O  
ATOM     39  N   GLY     3       0.794  -8.488 -17.449  1.00  0.00           N  
ATOM     40  H   GLY     3       1.294  -9.364 -17.388  1.00  0.00           H  
ATOM     41  CA  GLY     3      -0.599  -8.504 -17.160  1.00  0.00           C  
ATOM     42  HA2 GLY     3      -0.964  -7.929 -18.010  1.00  0.00           H  
ATOM     43  HA3 GLY     3      -1.034  -9.503 -17.113  1.00  0.00           H  
ATOM     44  C   GLY     3      -0.985  -7.895 -15.747  1.00  0.00           C  
ATOM     45  O   GLY     3      -0.105  -7.810 -14.907  1.00  0.00           O  
ATOM     46  N   LYS     4      -2.267  -7.466 -15.570  1.00  0.00           N  
ATOM     47  H   LYS     4      -2.877  -7.699 -16.340  1.00  0.00           H  
ATOM     48  CA  LYS     4      -2.735  -6.420 -14.668  1.00  0.00           C  
ATOM     49  HA  LYS     4      -3.742  -6.315 -15.073  1.00  0.00           H  
ATOM     50  CB  LYS     4      -2.927  -6.932 -13.137  1.00  0.00           C  
ATOM     51  HB2 LYS     4      -3.509  -6.106 -12.729  1.00  0.00           H  
ATOM     52  HB3 LYS     4      -3.495  -7.858 -13.052  1.00  0.00           H  
ATOM     53  CG  LYS     4      -1.680  -7.000 -12.202  1.00  0.00           C  
ATOM     54  HG2 LYS     4      -0.927  -6.326 -12.611  1.00  0.00           H  
ATOM     55  HG3 LYS     4      -1.813  -6.706 -11.161  1.00  0.00           H  
ATOM     56  CD  LYS     4      -1.065  -8.416 -12.208  1.00  0.00           C  
ATOM     57  HD2 LYS     4      -1.646  -8.910 -11.430  1.00  0.00           H  
ATOM     58  HD3 LYS     4      -1.254  -8.929 -13.151  1.00  0.00           H  
ATOM     59  CE  LYS     4       0.378  -8.629 -11.810  1.00  0.00           C  
ATOM     60  HE2 LYS     4       0.519  -8.314 -10.776  1.00  0.00           H  
ATOM     61  HE3 LYS     4       0.539  -9.707 -11.776  1.00  0.00           H  
ATOM     62  NZ  LYS     4       1.367  -7.921 -12.629  1.00  0.00           N  
ATOM     63  HZ1 LYS     4       1.392  -6.913 -12.588  1.00  0.00           H  
ATOM     64  HZ2 LYS     4       2.274  -8.318 -12.429  1.00  0.00           H  
ATOM     65  HZ3 LYS     4       1.213  -8.107 -13.610  1.00  0.00           H  
ATOM     66  C   LYS     4      -2.047  -5.056 -14.805  1.00  0.00           C  
ATOM     67  O   LYS     4      -1.029  -4.881 -15.505  1.00  0.00           O  
ATOM     68  N   ILE     5      -2.639  -3.952 -14.305  1.00  0.00           N  
ATOM     69  H   ILE     5      -3.522  -4.049 -13.824  1.00  0.00           H  
ATOM     70  CA  ILE     5      -2.051  -2.602 -14.429  1.00  0.00           C  
ATOM     71  HA  ILE     5      -2.090  -2.401 -15.499  1.00  0.00           H  
ATOM     72  CB  ILE     5      -2.913  -1.473 -13.862  1.00  0.00           C  
ATOM     73  HB  ILE     5      -3.919  -1.633 -14.249  1.00  0.00           H  
ATOM     74  CG2 ILE     5      -2.933  -1.493 -12.305  1.00  0.00           C  
ATOM     75 HG21 ILE     5      -3.817  -0.895 -12.084  1.00  0.00           H  
ATOM     76 HG22 ILE     5      -3.163  -2.485 -11.916  1.00  0.00           H  
ATOM     77 HG23 ILE     5      -2.003  -1.069 -11.927  1.00  0.00           H  
ATOM     78  CG1 ILE     5      -2.441  -0.002 -14.302  1.00  0.00           C  
ATOM     79 HG12 ILE     5      -3.021   0.663 -13.662  1.00  0.00           H  
ATOM     80 HG13 ILE     5      -1.373   0.151 -14.149  1.00  0.00           H  
ATOM     81  CD1 ILE     5      -2.794   0.284 -15.739  1.00  0.00           C  
ATOM     82 HD11 ILE     5      -3.859   0.089 -15.869  1.00  0.00           H  
ATOM     83 HD12 ILE     5      -2.479   1.301 -15.972  1.00  0.00           H  
ATOM     84 HD13 ILE     5      -2.257  -0.304 -16.483  1.00  0.00           H  
ATOM     85  C   ILE     5      -0.549  -2.495 -14.098  1.00  0.00           C  
ATOM     86  O   ILE     5       0.201  -2.156 -15.028  1.00  0.00           O  
ATOM     87  N   TRP     6      -0.083  -2.821 -12.899  1.00  0.00           N  
ATOM     88  H   TRP     6      -0.680  -3.107 -12.136  1.00  0.00           H  
ATOM     89  CA  TRP     6       1.329  -2.747 -12.528  1.00  0.00           C  
ATOM     90  HA  TRP     6       1.840  -1.998 -13.132  1.00  0.00           H  
ATOM     91  CB  TRP     6       1.438  -2.429 -11.117  1.00  0.00           C  
ATOM     92  HB2 TRP     6       1.018  -1.423 -11.090  1.00  0.00           H  
ATOM     93  HB3 TRP     6       0.743  -2.997 -10.498  1.00  0.00           H  
ATOM     94  CG  TRP     6       2.809  -2.290 -10.576  1.00  0.00           C  
ATOM     95  CD1 TRP     6       3.089  -2.592  -9.316  1.00  0.00           C  
ATOM     96  HD1 TRP     6       2.352  -2.885  -8.583  1.00  0.00           H  
ATOM     97  NE1 TRP     6       4.426  -2.419  -8.992  1.00  0.00           N  
ATOM     98  HE1 TRP     6       4.855  -2.515  -8.083  1.00  0.00           H  
ATOM     99  CE2 TRP     6       5.099  -2.122 -10.190  1.00  0.00           C  
ATOM    100  CZ2 TRP     6       6.445  -1.991 -10.542  1.00  0.00           C  
ATOM    101  HZ2 TRP     6       7.223  -2.149  -9.810  1.00  0.00           H  
ATOM    102  CH2 TRP     6       6.817  -1.608 -11.854  1.00  0.00           C  
ATOM    103  HH2 TRP     6       7.872  -1.577 -12.083  1.00  0.00           H  
ATOM    104  CZ3 TRP     6       5.853  -1.251 -12.793  1.00  0.00           C  
ATOM    105  HZ3 TRP     6       6.084  -0.826 -13.759  1.00  0.00           H  
ATOM    106  CE3 TRP     6       4.496  -1.367 -12.427  1.00  0.00           C  
ATOM    107  HE3 TRP     6       3.727  -1.196 -13.166  1.00  0.00           H  
ATOM    108  CD2 TRP     6       4.045  -1.867 -11.160  1.00  0.00           C  
ATOM    109  C   TRP     6       2.025  -4.119 -12.911  1.00  0.00           C  
ATOM    110  O   TRP     6       1.432  -5.158 -12.764  1.00  0.00           O  
ATOM    111  N   LYS     7       3.279  -4.056 -13.351  1.00  0.00           N  
ATOM    112  H   LYS     7       3.699  -3.143 -13.452  1.00  0.00           H  
ATOM    113  CA  LYS     7       4.017  -5.154 -13.979  1.00  0.00           C  
ATOM    114  HA  LYS     7       3.253  -5.773 -14.450  1.00  0.00           H  
ATOM    115  CB  LYS     7       4.811  -4.424 -15.095  1.00  0.00           C  
ATOM    116  HB2 LYS     7       5.761  -3.971 -14.812  1.00  0.00           H  
ATOM    117  HB3 LYS     7       5.110  -5.229 -15.766  1.00  0.00           H  
ATOM    118  CG  LYS     7       4.083  -3.435 -16.020  1.00  0.00           C  
ATOM    119  HG2 LYS     7       3.944  -2.512 -15.457  1.00  0.00           H  
ATOM    120  HG3 LYS     7       4.711  -3.214 -16.883  1.00  0.00           H  
ATOM    121  CD  LYS     7       2.718  -3.984 -16.541  1.00  0.00           C  
ATOM    122  HD2 LYS     7       2.873  -4.948 -17.026  1.00  0.00           H  
ATOM    123  HD3 LYS     7       1.951  -4.230 -15.807  1.00  0.00           H  
ATOM    124  CE  LYS     7       2.018  -3.012 -17.450  1.00  0.00           C  
ATOM    125  HE2 LYS     7       2.039  -2.035 -16.969  1.00  0.00           H  
ATOM    126  HE3 LYS     7       2.544  -3.057 -18.404  1.00  0.00           H  
ATOM    127  NZ  LYS     7       0.603  -3.456 -17.624  1.00  0.00           N  
ATOM    128  HZ1 LYS     7       0.220  -3.704 -16.723  1.00  0.00           H  
ATOM    129  HZ2 LYS     7       0.097  -2.737 -18.122  1.00  0.00           H  
ATOM    130  HZ3 LYS     7       0.631  -4.352 -18.089  1.00  0.00           H  
ATOM    131  C   LYS     7       4.836  -6.057 -13.029  1.00  0.00           C  
ATOM    132  O   LYS     7       5.666  -6.883 -13.428  1.00  0.00           O  
ATOM    133  N   ILE     8       4.678  -5.809 -11.685  1.00  0.00           N  
ATOM    134  H   ILE     8       3.946  -5.141 -11.487  1.00  0.00           H  
ATOM    135  CA  ILE     8       5.304  -6.572 -10.632  1.00  0.00           C  
ATOM    136  HA  ILE     8       6.378  -6.459 -10.780  1.00  0.00           H  
ATOM    137  CB  ILE     8       5.066  -5.926  -9.207  1.00  0.00           C  
ATOM    138  HB  ILE     8       5.394  -4.890  -9.293  1.00  0.00           H  
ATOM    139  CG2 ILE     8       3.622  -5.915  -8.720  1.00  0.00           C  
ATOM    140 HG21 ILE     8       2.995  -5.271  -9.336  1.00  0.00           H  
ATOM    141 HG22 ILE     8       3.172  -6.907  -8.746  1.00  0.00           H  
ATOM    142 HG23 ILE     8       3.673  -5.487  -7.719  1.00  0.00           H  
ATOM    143  CG1 ILE     8       5.863  -6.636  -8.115  1.00  0.00           C  
ATOM    144 HG12 ILE     8       5.677  -6.057  -7.211  1.00  0.00           H  
ATOM    145 HG13 ILE     8       5.593  -7.685  -7.987  1.00  0.00           H  
ATOM    146  CD1 ILE     8       7.358  -6.584  -8.251  1.00  0.00           C  
ATOM    147 HD11 ILE     8       7.730  -7.170  -9.092  1.00  0.00           H  
ATOM    148 HD12 ILE     8       7.728  -5.559  -8.273  1.00  0.00           H  
ATOM    149 HD13 ILE     8       7.700  -7.088  -7.346  1.00  0.00           H  
ATOM    150  C   ILE     8       5.058  -8.089 -10.735  1.00  0.00           C  
ATOM    151  O   ILE     8       3.847  -8.408 -11.035  1.00  0.00           O  
ATOM    152  N   LYS     9       6.070  -8.933 -10.539  1.00  0.00           N  
ATOM    153  H   LYS     9       6.983  -8.623 -10.237  1.00  0.00           H  
ATOM    154  CA  LYS     9       5.814 -10.369 -10.734  1.00  0.00           C  
ATOM    155  HA  LYS     9       5.144 -10.488 -11.585  1.00  0.00           H  
ATOM    156  CB  LYS     9       7.171 -10.970 -11.099  1.00  0.00           C  
ATOM    157  HB2 LYS     9       7.434 -10.248 -11.873  1.00  0.00           H  
ATOM    158  HB3 LYS     9       7.972 -10.789 -10.382  1.00  0.00           H  
ATOM    159  CG  LYS     9       7.202 -12.287 -11.925  1.00  0.00           C  
ATOM    160  HG2 LYS     9       6.531 -12.306 -12.784  1.00  0.00           H  
ATOM    161  HG3 LYS     9       8.231 -12.353 -12.278  1.00  0.00           H  
ATOM    162  CD  LYS     9       7.013 -13.592 -11.078  1.00  0.00           C  
ATOM    163  HD2 LYS     9       5.971 -13.501 -10.770  1.00  0.00           H  
ATOM    164  HD3 LYS     9       7.036 -14.476 -11.715  1.00  0.00           H  
ATOM    165  CE  LYS     9       7.962 -13.843  -9.842  1.00  0.00           C  
ATOM    166  HE2 LYS     9       8.930 -14.197 -10.196  1.00  0.00           H  
ATOM    167  HE3 LYS     9       7.986 -12.957  -9.208  1.00  0.00           H  
ATOM    168  NZ  LYS     9       7.437 -14.901  -8.986  1.00  0.00           N  
ATOM    169  HZ1 LYS     9       7.367 -15.770  -9.497  1.00  0.00           H  
ATOM    170  HZ2 LYS     9       8.070 -15.052  -8.214  1.00  0.00           H  
ATOM    171  HZ3 LYS     9       6.528 -14.654  -8.621  1.00  0.00           H  
ATOM    172  C   LYS     9       5.184 -10.962  -9.442  1.00  0.00           C  
ATOM    173  O   LYS     9       5.834 -11.806  -8.783  1.00  0.00           O  
ATOM    174  N   LYS    10       4.012 -10.539  -9.038  1.00  0.00           N  
ATOM    175  H   LYS    10       3.686  -9.731  -9.548  1.00  0.00           H  
ATOM    176  CA  LYS    10       3.452 -10.820  -7.750  1.00  0.00           C  
ATOM    177  HA  LYS    10       4.221 -10.896  -6.981  1.00  0.00           H  
ATOM    178  CB  LYS    10       2.254  -9.887  -7.354  1.00  0.00           C  
ATOM    179  HB2 LYS    10       2.600  -8.860  -7.475  1.00  0.00           H  
ATOM    180  HB3 LYS    10       1.475 -10.018  -8.105  1.00  0.00           H  
ATOM    181  CG  LYS    10       1.591 -10.093  -5.953  1.00  0.00           C  
ATOM    182  HG2 LYS    10       0.854  -9.313  -5.765  1.00  0.00           H  
ATOM    183  HG3 LYS    10       1.144 -11.087  -5.924  1.00  0.00           H  
ATOM    184  CD  LYS    10       2.604  -9.922  -4.765  1.00  0.00           C  
ATOM    185  HD2 LYS    10       3.536 -10.428  -5.018  1.00  0.00           H  
ATOM    186  HD3 LYS    10       2.872  -8.870  -4.663  1.00  0.00           H  
ATOM    187  CE  LYS    10       2.067 -10.532  -3.474  1.00  0.00           C  
ATOM    188  HE2 LYS    10       1.101 -10.044  -3.344  1.00  0.00           H  
ATOM    189  HE3 LYS    10       2.016 -11.604  -3.668  1.00  0.00           H  
ATOM    190  NZ  LYS    10       3.034 -10.346  -2.416  1.00  0.00           N  
ATOM    191  HZ1 LYS    10       3.814 -10.987  -2.439  1.00  0.00           H  
ATOM    192  HZ2 LYS    10       3.373  -9.395  -2.396  1.00  0.00           H  
ATOM    193  HZ3 LYS    10       2.677 -10.500  -1.483  1.00  0.00           H  
ATOM    194  C   LYS    10       2.948 -12.286  -7.542  1.00  0.00           C  
ATOM    195  O   LYS    10       2.987 -12.816  -6.402  1.00  0.00           O  
ATOM    196  N   LEU    11       2.638 -12.937  -8.678  1.00  0.00           N  
ATOM    197  H   LEU    11       2.659 -12.476  -9.576  1.00  0.00           H  
ATOM    198  CA  LEU    11       2.347 -14.372  -8.767  1.00  0.00           C  
ATOM    199  HA  LEU    11       1.586 -14.607  -8.022  1.00  0.00           H  
ATOM    200  CB  LEU    11       1.717 -14.625 -10.187  1.00  0.00           C  
ATOM    201  HB2 LEU    11       2.148 -13.983 -10.956  1.00  0.00           H  
ATOM    202  HB3 LEU    11       1.910 -15.646 -10.513  1.00  0.00           H  
ATOM    203  CG  LEU    11       0.161 -14.439 -10.324  1.00  0.00           C  
ATOM    204  HG  LEU    11      -0.407 -14.793  -9.463  1.00  0.00           H  
ATOM    205  CD1 LEU    11      -0.179 -12.903 -10.511  1.00  0.00           C  
ATOM    206 HD11 LEU    11       0.191 -12.616 -11.495  1.00  0.00           H  
ATOM    207 HD12 LEU    11      -1.267 -12.842 -10.519  1.00  0.00           H  
ATOM    208 HD13 LEU    11       0.159 -12.299  -9.669  1.00  0.00           H  
ATOM    209  CD2 LEU    11      -0.359 -15.268 -11.467  1.00  0.00           C  
ATOM    210 HD21 LEU    11      -1.447 -15.309 -11.515  1.00  0.00           H  
ATOM    211 HD22 LEU    11      -0.013 -14.780 -12.379  1.00  0.00           H  
ATOM    212 HD23 LEU    11      -0.047 -16.312 -11.429  1.00  0.00           H  
ATOM    213  C   LEU    11       3.499 -15.227  -8.338  1.00  0.00           C  
ATOM    214  O   LEU    11       4.674 -14.899  -8.368  1.00  0.00           O  
ATOM    215  N   PHE    12       3.159 -16.474  -8.062  1.00  0.00           N  
ATOM    216  H   PHE    12       2.202 -16.720  -8.271  1.00  0.00           H  
ATOM    217  CA  PHE    12       4.105 -17.541  -7.635  1.00  0.00           C  
ATOM    218  HA  PHE    12       4.631 -17.340  -6.702  1.00  0.00           H  
ATOM    219  CB  PHE    12       3.389 -18.847  -7.214  1.00  0.00           C  
ATOM    220  HB2 PHE    12       4.067 -19.528  -6.699  1.00  0.00           H  
ATOM    221  HB3 PHE    12       2.602 -18.620  -6.495  1.00  0.00           H  
ATOM    222  CG  PHE    12       2.708 -19.579  -8.400  1.00  0.00           C  
ATOM    223  CD1 PHE    12       3.209 -20.737  -8.902  1.00  0.00           C  
ATOM    224  HD1 PHE    12       4.066 -21.232  -8.468  1.00  0.00           H  
ATOM    225  CE1 PHE    12       2.525 -21.379  -9.965  1.00  0.00           C  
ATOM    226  HE1 PHE    12       2.831 -22.337 -10.360  1.00  0.00           H  
ATOM    227  CZ  PHE    12       1.346 -20.894 -10.462  1.00  0.00           C  
ATOM    228  HZ  PHE    12       0.741 -21.478 -11.139  1.00  0.00           H  
ATOM    229  CE2 PHE    12       0.834 -19.682  -9.901  1.00  0.00           C  
ATOM    230  HE2 PHE    12      -0.105 -19.205 -10.140  1.00  0.00           H  
ATOM    231  CD2 PHE    12       1.533 -19.010  -8.898  1.00  0.00           C  
ATOM    232  HD2 PHE    12       1.112 -18.086  -8.530  1.00  0.00           H  
ATOM    233  C   PHE    12       5.150 -18.046  -8.646  1.00  0.00           C  
ATOM    234  O   PHE    12       6.250 -17.450  -8.754  1.00  0.00           O  
TER   
END   
