# Supplementary material for: Prediction of Anticancer Peptides with High Efficacy and Low Toxicity by Hybrid Model Based on 3D Structure of Peptides
Source: Int J Mol Sci. 2021 May 26;22(11):5630. doi: 10.3390/ijms22115630 (PMC8198792; doi:10.3390/ijms22115630)
Supplement: Supplementary file 1 [file ijms-22-05630-s001.zip › Supplement2(Datasets)/ACPs(PDB)/D1/PDB(Negative)/(220)NL_satpdb12767.pdb]

ATOM      1  N   SER     1      -5.339 -15.701  12.141  1.00  0.00           N  
ATOM      2  H   SER     1      -5.303 -14.737  12.439  1.00  0.00           H  
ATOM      3  CA  SER     1      -5.489 -15.915  10.716  1.00  0.00           C  
ATOM      4  HA  SER     1      -6.538 -16.175  10.576  1.00  0.00           H  
ATOM      5  CB  SER     1      -5.213 -14.591  10.000  1.00  0.00           C  
ATOM      6  HB2 SER     1      -5.771 -13.754  10.421  1.00  0.00           H  
ATOM      7  HB3 SER     1      -4.174 -14.296  10.152  1.00  0.00           H  
ATOM      8  OG  SER     1      -5.478 -14.643   8.619  1.00  0.00           O  
ATOM      9  HG  SER     1      -4.819 -14.031   8.281  1.00  0.00           H  
ATOM     10  C   SER     1      -4.763 -17.075  10.020  1.00  0.00           C  
ATOM     11  O   SER     1      -3.618 -17.443  10.372  1.00  0.00           O  
ATOM     12  N   ALA     2      -5.329 -17.567   8.915  1.00  0.00           N  
ATOM     13  H   ALA     2      -6.178 -17.157   8.552  1.00  0.00           H  
ATOM     14  CA  ALA     2      -4.579 -18.533   8.078  1.00  0.00           C  
ATOM     15  HA  ALA     2      -3.787 -19.046   8.623  1.00  0.00           H  
ATOM     16  CB  ALA     2      -5.545 -19.701   7.584  1.00  0.00           C  
ATOM     17  HB1 ALA     2      -4.851 -20.491   7.296  1.00  0.00           H  
ATOM     18  HB2 ALA     2      -6.170 -20.091   8.387  1.00  0.00           H  
ATOM     19  HB3 ALA     2      -6.009 -19.396   6.647  1.00  0.00           H  
ATOM     20  C   ALA     2      -3.784 -17.910   6.921  1.00  0.00           C  
ATOM     21  O   ALA     2      -3.061 -18.580   6.210  1.00  0.00           O  
ATOM     22  N   ILE     3      -3.902 -16.614   6.745  1.00  0.00           N  
ATOM     23  H   ILE     3      -4.411 -16.062   7.421  1.00  0.00           H  
ATOM     24  CA  ILE     3      -3.355 -15.878   5.665  1.00  0.00           C  
ATOM     25  HA  ILE     3      -2.505 -16.376   5.198  1.00  0.00           H  
ATOM     26  CB  ILE     3      -4.517 -15.839   4.574  1.00  0.00           C  
ATOM     27  HB  ILE     3      -4.824 -16.877   4.447  1.00  0.00           H  
ATOM     28  CG2 ILE     3      -5.731 -14.910   4.996  1.00  0.00           C  
ATOM     29 HG21 ILE     3      -6.632 -14.942   4.384  1.00  0.00           H  
ATOM     30 HG22 ILE     3      -6.079 -15.436   5.886  1.00  0.00           H  
ATOM     31 HG23 ILE     3      -5.408 -13.876   5.115  1.00  0.00           H  
ATOM     32  CG1 ILE     3      -4.022 -15.265   3.174  1.00  0.00           C  
ATOM     33 HG12 ILE     3      -4.906 -15.090   2.561  1.00  0.00           H  
ATOM     34 HG13 ILE     3      -3.500 -14.325   3.351  1.00  0.00           H  
ATOM     35  CD1 ILE     3      -3.060 -16.217   2.371  1.00  0.00           C  
ATOM     36 HD11 ILE     3      -2.096 -16.109   2.868  1.00  0.00           H  
ATOM     37 HD12 ILE     3      -3.394 -17.254   2.403  1.00  0.00           H  
ATOM     38 HD13 ILE     3      -2.926 -15.849   1.353  1.00  0.00           H  
ATOM     39  C   ILE     3      -2.908 -14.465   6.066  1.00  0.00           C  
ATOM     40  O   ILE     3      -3.408 -13.831   6.989  1.00  0.00           O  
ATOM     41  N   ALA     4      -1.964 -13.925   5.346  1.00  0.00           N  
ATOM     42  H   ALA     4      -1.546 -14.483   4.614  1.00  0.00           H  
ATOM     43  CA  ALA     4      -1.616 -12.505   5.418  1.00  0.00           C  
ATOM     44  HA  ALA     4      -1.310 -12.264   6.436  1.00  0.00           H  
ATOM     45  CB  ALA     4      -0.386 -12.209   4.471  1.00  0.00           C  
ATOM     46  HB1 ALA     4       0.482 -12.820   4.720  1.00  0.00           H  
ATOM     47  HB2 ALA     4      -0.618 -12.400   3.423  1.00  0.00           H  
ATOM     48  HB3 ALA     4      -0.194 -11.139   4.555  1.00  0.00           H  
ATOM     49  C   ALA     4      -2.830 -11.662   5.083  1.00  0.00           C  
ATOM     50  O   ALA     4      -3.407 -11.818   3.964  1.00  0.00           O  
ATOM     51  N   CYS     5      -3.296 -10.755   5.962  1.00  0.00           N  
ATOM     52  H   CYS     5      -2.738 -10.719   6.804  1.00  0.00           H  
ATOM     53  CA  CYS     5      -4.455  -9.896   5.912  1.00  0.00           C  
ATOM     54  HA  CYS     5      -4.572  -9.369   4.965  1.00  0.00           H  
ATOM     55  CB  CYS     5      -5.741 -10.835   5.809  1.00  0.00           C  
ATOM     56  HB2 CYS     5      -5.699 -11.201   4.783  1.00  0.00           H  
ATOM     57  HB3 CYS     5      -5.684 -11.776   6.357  1.00  0.00           H  
ATOM     58  SG  CYS     5      -7.355 -10.033   5.986  1.00  0.00           S  
ATOM     59  HG  CYS     5      -8.206 -11.062   6.041  1.00  0.00           H  
ATOM     60  C   CYS     5      -4.335  -8.905   7.076  1.00  0.00           C  
ATOM     61  O   CYS     5      -3.236  -8.630   7.522  1.00  0.00           O  
ATOM     62  N   GLY     6      -5.456  -8.368   7.518  1.00  0.00           N  
ATOM     63  H   GLY     6      -6.267  -8.670   6.998  1.00  0.00           H  
ATOM     64  CA  GLY     6      -5.607  -7.498   8.696  1.00  0.00           C  
ATOM     65  HA2 GLY     6      -4.863  -6.722   8.514  1.00  0.00           H  
ATOM     66  HA3 GLY     6      -6.618  -7.099   8.776  1.00  0.00           H  
ATOM     67  C   GLY     6      -5.235  -8.139  10.036  1.00  0.00           C  
ATOM     68  O   GLY     6      -5.630  -7.562  11.048  1.00  0.00           O  
ATOM     69  N   GLU     7      -4.897  -9.379   9.960  1.00  0.00           N  
ATOM     70  H   GLU     7      -4.899  -9.768   9.027  1.00  0.00           H  
ATOM     71  CA  GLU     7      -4.584 -10.301  11.065  1.00  0.00           C  
ATOM     72  HA  GLU     7      -4.076  -9.741  11.850  1.00  0.00           H  
ATOM     73  CB  GLU     7      -5.950 -10.812  11.617  1.00  0.00           C  
ATOM     74  HB2 GLU     7      -6.744 -10.070  11.536  1.00  0.00           H  
ATOM     75  HB3 GLU     7      -6.232 -11.659  10.992  1.00  0.00           H  
ATOM     76  CG  GLU     7      -6.053 -11.173  13.076  1.00  0.00           C  
ATOM     77  HG2 GLU     7      -6.000 -10.266  13.679  1.00  0.00           H  
ATOM     78  HG3 GLU     7      -7.000 -11.697  13.210  1.00  0.00           H  
ATOM     79  CD  GLU     7      -4.917 -12.107  13.602  1.00  0.00           C  
ATOM     80  OE1 GLU     7      -3.865 -11.611  14.051  1.00  0.00           O  
ATOM     81  OE2 GLU     7      -4.839 -13.371  13.477  1.00  0.00           O  
ATOM     82  C   GLU     7      -3.579 -11.417  10.504  1.00  0.00           C  
ATOM     83  O   GLU     7      -3.365 -11.651   9.287  1.00  0.00           O  
ATOM     84  N   SER     8      -2.896 -12.034  11.434  1.00  0.00           N  
ATOM     85  H   SER     8      -3.162 -11.745  12.364  1.00  0.00           H  
ATOM     86  CA  SER     8      -1.766 -12.987  11.354  1.00  0.00           C  
ATOM     87  HA  SER     8      -2.129 -13.862  10.816  1.00  0.00           H  
ATOM     88  CB  SER     8      -0.698 -12.277  10.482  1.00  0.00           C  
ATOM     89  HB2 SER     8      -0.746 -11.194  10.590  1.00  0.00           H  
ATOM     90  HB3 SER     8       0.297 -12.585  10.804  1.00  0.00           H  
ATOM     91  OG  SER     8      -0.966 -12.481   9.102  1.00  0.00           O  
ATOM     92  HG  SER     8      -1.851 -12.110   9.085  1.00  0.00           H  
ATOM     93  C   SER     8      -1.130 -13.484  12.651  1.00  0.00           C  
ATOM     94  O   SER     8       0.009 -13.944  12.678  1.00  0.00           O  
ATOM     95  N   CYS     9      -1.928 -13.451  13.781  1.00  0.00           N  
ATOM     96  H   CYS     9      -2.738 -12.862  13.645  1.00  0.00           H  
ATOM     97  CA  CYS     9      -1.521 -14.084  15.051  1.00  0.00           C  
ATOM     98  HA  CYS     9      -0.857 -14.922  14.838  1.00  0.00           H  
ATOM     99  CB  CYS     9      -0.799 -12.966  15.867  1.00  0.00           C  
ATOM    100  HB2 CYS     9      -1.381 -12.046  15.824  1.00  0.00           H  
ATOM    101  HB3 CYS     9      -0.821 -13.342  16.890  1.00  0.00           H  
ATOM    102  SG  CYS     9       0.896 -12.674  15.222  1.00  0.00           S  
ATOM    103  HG  CYS     9       0.671 -13.482  14.182  1.00  0.00           H  
ATOM    104  C   CYS     9      -2.647 -14.707  15.922  1.00  0.00           C  
ATOM    105  O   CYS     9      -2.301 -15.361  16.908  1.00  0.00           O  
ATOM    106  N   VAL    10      -3.911 -14.572  15.571  1.00  0.00           N  
ATOM    107  H   VAL    10      -4.105 -14.085  14.708  1.00  0.00           H  
ATOM    108  CA  VAL    10      -4.932 -15.409  16.250  1.00  0.00           C  
ATOM    109  HA  VAL    10      -4.720 -15.236  17.305  1.00  0.00           H  
ATOM    110  CB  VAL    10      -6.387 -14.978  15.891  1.00  0.00           C  
ATOM    111  HB  VAL    10      -6.524 -15.053  14.812  1.00  0.00           H  
ATOM    112  CG1 VAL    10      -7.421 -15.938  16.411  1.00  0.00           C  
ATOM    113 HG11 VAL    10      -8.442 -15.560  16.472  1.00  0.00           H  
ATOM    114 HG12 VAL    10      -7.519 -16.782  15.728  1.00  0.00           H  
ATOM    115 HG13 VAL    10      -7.209 -16.333  17.404  1.00  0.00           H  
ATOM    116  CG2 VAL    10      -6.774 -13.547  16.389  1.00  0.00           C  
ATOM    117 HG21 VAL    10      -5.865 -12.956  16.281  1.00  0.00           H  
ATOM    118 HG22 VAL    10      -7.453 -13.048  15.697  1.00  0.00           H  
ATOM    119 HG23 VAL    10      -7.079 -13.508  17.434  1.00  0.00           H  
ATOM    120  C   VAL    10      -4.814 -16.882  15.884  1.00  0.00           C  
ATOM    121  O   VAL    10      -4.998 -17.763  16.699  1.00  0.00           O  
ATOM    122  N   TYR    11      -4.395 -17.141  14.588  1.00  0.00           N  
ATOM    123  H   TYR    11      -4.412 -16.411  13.890  1.00  0.00           H  
ATOM    124  CA  TYR    11      -4.062 -18.505  14.049  1.00  0.00           C  
ATOM    125  HA  TYR    11      -3.868 -19.102  14.940  1.00  0.00           H  
ATOM    126  CB  TYR    11      -5.202 -19.195  13.266  1.00  0.00           C  
ATOM    127  HB2 TYR    11      -6.090 -19.217  13.899  1.00  0.00           H  
ATOM    128  HB3 TYR    11      -5.339 -18.560  12.391  1.00  0.00           H  
ATOM    129  CG  TYR    11      -4.896 -20.688  12.982  1.00  0.00           C  
ATOM    130  CD1 TYR    11      -4.587 -21.132  11.682  1.00  0.00           C  
ATOM    131  HD1 TYR    11      -4.589 -20.381  10.906  1.00  0.00           H  
ATOM    132  CE1 TYR    11      -4.307 -22.498  11.502  1.00  0.00           C  
ATOM    133  HE1 TYR    11      -4.014 -22.760  10.496  1.00  0.00           H  
ATOM    134  CZ  TYR    11      -4.395 -23.437  12.562  1.00  0.00           C  
ATOM    135  OH  TYR    11      -3.938 -24.744  12.382  1.00  0.00           O  
ATOM    136  HH  TYR    11      -3.446 -24.797  11.559  1.00  0.00           H  
ATOM    137  CE2 TYR    11      -4.794 -22.973  13.837  1.00  0.00           C  
ATOM    138  HE2 TYR    11      -4.753 -23.704  14.631  1.00  0.00           H  
ATOM    139  CD2 TYR    11      -5.038 -21.588  14.034  1.00  0.00           C  
ATOM    140  HD2 TYR    11      -5.123 -21.198  15.038  1.00  0.00           H  
ATOM    141  C   TYR    11      -2.676 -18.386  13.332  1.00  0.00           C  
ATOM    142  O   TYR    11      -2.023 -17.379  13.377  1.00  0.00           O  
ATOM    143  N   ILE    12      -2.204 -19.459  12.703  1.00  0.00           N  
ATOM    144  H   ILE    12      -2.839 -20.238  12.606  1.00  0.00           H  
ATOM    145  CA  ILE    12      -0.816 -19.598  12.285  1.00  0.00           C  
ATOM    146  HA  ILE    12      -0.281 -18.759  12.731  1.00  0.00           H  
ATOM    147  CB  ILE    12      -0.228 -20.958  12.761  1.00  0.00           C  
ATOM    148  HB  ILE    12      -0.016 -20.799  13.818  1.00  0.00           H  
ATOM    149  CG2 ILE    12      -1.208 -22.177  12.667  1.00  0.00           C  
ATOM    150 HG21 ILE    12      -1.571 -22.337  11.652  1.00  0.00           H  
ATOM    151 HG22 ILE    12      -0.727 -23.122  12.920  1.00  0.00           H  
ATOM    152 HG23 ILE    12      -1.986 -22.039  13.417  1.00  0.00           H  
ATOM    153  CG1 ILE    12       1.067 -21.314  12.062  1.00  0.00           C  
ATOM    154 HG12 ILE    12       1.507 -22.113  12.658  1.00  0.00           H  
ATOM    155 HG13 ILE    12       0.834 -21.773  11.101  1.00  0.00           H  
ATOM    156  CD1 ILE    12       2.163 -20.157  11.964  1.00  0.00           C  
ATOM    157 HD11 ILE    12       2.300 -19.576  12.876  1.00  0.00           H  
ATOM    158 HD12 ILE    12       3.072 -20.687  11.679  1.00  0.00           H  
ATOM    159 HD13 ILE    12       1.853 -19.500  11.151  1.00  0.00           H  
ATOM    160  C   ILE    12      -0.913 -19.394  10.662  1.00  0.00           C  
ATOM    161  O   ILE    12      -1.320 -20.371  10.029  1.00  0.00           O  
ATOM    162  N   PRO    13      -0.565 -18.216  10.056  1.00  0.00           N  
ATOM    163  CD  PRO    13      -0.252 -16.994  10.749  1.00  0.00           C  
ATOM    164  HD2 PRO    13       0.494 -17.165  11.525  1.00  0.00           H  
ATOM    165  HD3 PRO    13      -1.135 -16.598  11.251  1.00  0.00           H  
ATOM    166  CG  PRO    13       0.223 -15.965   9.711  1.00  0.00           C  
ATOM    167  HG2 PRO    13       1.266 -16.151   9.452  1.00  0.00           H  
ATOM    168  HG3 PRO    13       0.155 -14.911   9.981  1.00  0.00           H  
ATOM    169  CB  PRO    13      -0.652 -16.361   8.575  1.00  0.00           C  
ATOM    170  HB2 PRO    13      -0.198 -16.020   7.645  1.00  0.00           H  
ATOM    171  HB3 PRO    13      -1.639 -15.935   8.756  1.00  0.00           H  
ATOM    172  CA  PRO    13      -0.741 -17.883   8.635  1.00  0.00           C  
ATOM    173  HA  PRO    13      -1.749 -18.134   8.305  1.00  0.00           H  
ATOM    174  C   PRO    13       0.311 -18.505   7.735  1.00  0.00           C  
ATOM    175  O   PRO    13       1.464 -18.682   8.011  1.00  0.00           O  
ATOM    176  N   CYS    14      -0.167 -18.965   6.574  1.00  0.00           N  
ATOM    177  H   CYS    14      -1.157 -18.934   6.377  1.00  0.00           H  
ATOM    178  CA  CYS    14       0.708 -19.663   5.593  1.00  0.00           C  
ATOM    179  HA  CYS    14       1.164 -20.486   6.143  1.00  0.00           H  
ATOM    180  CB  CYS    14      -0.079 -20.251   4.423  1.00  0.00           C  
ATOM    181  HB2 CYS    14       0.715 -20.433   3.699  1.00  0.00           H  
ATOM    182  HB3 CYS    14      -0.581 -21.209   4.559  1.00  0.00           H  
ATOM    183  SG  CYS    14      -1.250 -18.998   3.750  1.00  0.00           S  
ATOM    184  HG  CYS    14      -2.281 -19.561   4.386  1.00  0.00           H  
ATOM    185  C   CYS    14       1.930 -18.803   5.126  1.00  0.00           C  
ATOM    186  O   CYS    14       3.065 -19.273   4.906  1.00  0.00           O  
ATOM    187  N   PHE    15       1.762 -17.479   5.021  1.00  0.00           N  
ATOM    188  H   PHE    15       0.912 -17.098   5.410  1.00  0.00           H  
ATOM    189  CA  PHE    15       2.855 -16.535   5.002  1.00  0.00           C  
ATOM    190  HA  PHE    15       3.722 -16.907   4.455  1.00  0.00           H  
ATOM    191  CB  PHE    15       2.204 -15.185   4.412  1.00  0.00           C  
ATOM    192  HB2 PHE    15       1.392 -14.754   4.997  1.00  0.00           H  
ATOM    193  HB3 PHE    15       3.003 -14.446   4.465  1.00  0.00           H  
ATOM    194  CG  PHE    15       1.839 -15.050   2.880  1.00  0.00           C  
ATOM    195  CD1 PHE    15       0.759 -15.756   2.381  1.00  0.00           C  
ATOM    196  HD1 PHE    15       0.273 -16.425   3.076  1.00  0.00           H  
ATOM    197  CE1 PHE    15       0.499 -15.771   0.979  1.00  0.00           C  
ATOM    198  HE1 PHE    15      -0.339 -16.284   0.531  1.00  0.00           H  
ATOM    199  CZ  PHE    15       1.385 -15.056   0.191  1.00  0.00           C  
ATOM    200  HZ  PHE    15       1.269 -15.060  -0.883  1.00  0.00           H  
ATOM    201  CE2 PHE    15       2.529 -14.359   0.674  1.00  0.00           C  
ATOM    202  HE2 PHE    15       3.135 -13.807  -0.029  1.00  0.00           H  
ATOM    203  CD2 PHE    15       2.770 -14.402   2.026  1.00  0.00           C  
ATOM    204  HD2 PHE    15       3.693 -13.919   2.310  1.00  0.00           H  
ATOM    205  C   PHE    15       3.357 -16.460   6.463  1.00  0.00           C  
ATOM    206  O   PHE    15       2.786 -15.708   7.248  1.00  0.00           O  
ATOM    207  N   ILE    16       4.314 -17.332   6.886  1.00  0.00           N  
ATOM    208  H   ILE    16       4.604 -18.056   6.244  1.00  0.00           H  
ATOM    209  CA  ILE    16       4.986 -17.508   8.175  1.00  0.00           C  
ATOM    210  HA  ILE    16       4.440 -18.311   8.671  1.00  0.00           H  
ATOM    211  CB  ILE    16       6.390 -18.105   8.007  1.00  0.00           C  
ATOM    212  HB  ILE    16       6.427 -18.923   7.286  1.00  0.00           H  
ATOM    213  CG2 ILE    16       7.328 -17.150   7.205  1.00  0.00           C  
ATOM    214 HG21 ILE    16       6.897 -16.781   6.275  1.00  0.00           H  
ATOM    215 HG22 ILE    16       7.613 -16.296   7.821  1.00  0.00           H  
ATOM    216 HG23 ILE    16       8.307 -17.547   6.939  1.00  0.00           H  
ATOM    217  CG1 ILE    16       7.027 -18.509   9.359  1.00  0.00           C  
ATOM    218 HG12 ILE    16       7.150 -17.709  10.090  1.00  0.00           H  
ATOM    219 HG13 ILE    16       6.438 -19.223   9.935  1.00  0.00           H  
ATOM    220  CD1 ILE    16       8.464 -19.021   9.241  1.00  0.00           C  
ATOM    221 HD11 ILE    16       8.454 -19.610   8.325  1.00  0.00           H  
ATOM    222 HD12 ILE    16       9.074 -18.118   9.194  1.00  0.00           H  
ATOM    223 HD13 ILE    16       8.715 -19.751  10.010  1.00  0.00           H  
ATOM    224  C   ILE    16       5.077 -16.248   9.017  1.00  0.00           C  
ATOM    225  O   ILE    16       5.517 -15.223   8.540  1.00  0.00           O  
ATOM    226  N   PRO    17       4.569 -16.248  10.253  1.00  0.00           N  
ATOM    227  CD  PRO    17       3.917 -17.355  11.054  1.00  0.00           C  
ATOM    228  HD2 PRO    17       4.403 -18.309  10.849  1.00  0.00           H  
ATOM    229  HD3 PRO    17       2.906 -17.495  10.672  1.00  0.00           H  
ATOM    230  CG  PRO    17       3.880 -16.945  12.544  1.00  0.00           C  
ATOM    231  HG2 PRO    17       4.794 -17.215  13.075  1.00  0.00           H  
ATOM    232  HG3 PRO    17       2.996 -17.409  12.982  1.00  0.00           H  
ATOM    233  CB  PRO    17       3.709 -15.489  12.463  1.00  0.00           C  
ATOM    234  HB2 PRO    17       4.057 -14.857  13.280  1.00  0.00           H  
ATOM    235  HB3 PRO    17       2.638 -15.299  12.395  1.00  0.00           H  
ATOM    236  CA  PRO    17       4.500 -15.106  11.176  1.00  0.00           C  
ATOM    237  HA  PRO    17       3.893 -14.365  10.655  1.00  0.00           H  
ATOM    238  C   PRO    17       5.851 -14.541  11.409  1.00  0.00           C  
ATOM    239  O   PRO    17       5.974 -13.300  11.457  1.00  0.00           O  
ATOM    240  N   GLY    18       6.949 -15.328  11.493  1.00  0.00           N  
ATOM    241  H   GLY    18       6.707 -16.306  11.421  1.00  0.00           H  
ATOM    242  CA  GLY    18       8.373 -14.849  11.632  1.00  0.00           C  
ATOM    243  HA2 GLY    18       8.540 -14.245  12.523  1.00  0.00           H  
ATOM    244  HA3 GLY    18       8.936 -15.779  11.720  1.00  0.00           H  
ATOM    245  C   GLY    18       8.862 -13.960  10.483  1.00  0.00           C  
ATOM    246  O   GLY    18       9.941 -13.444  10.564  1.00  0.00           O  
ATOM    247  N   CYS    19       8.121 -13.672   9.455  1.00  0.00           N  
ATOM    248  H   CYS    19       7.285 -14.227   9.341  1.00  0.00           H  
ATOM    249  CA  CYS    19       8.447 -12.604   8.532  1.00  0.00           C  
ATOM    250  HA  CYS    19       9.531 -12.500   8.470  1.00  0.00           H  
ATOM    251  CB  CYS    19       7.704 -12.975   7.261  1.00  0.00           C  
ATOM    252  HB2 CYS    19       8.100 -13.955   6.996  1.00  0.00           H  
ATOM    253  HB3 CYS    19       6.634 -13.062   7.452  1.00  0.00           H  
ATOM    254  SG  CYS    19       8.112 -11.723   5.996  1.00  0.00           S  
ATOM    255  HG  CYS    19       7.389 -12.285   5.024  1.00  0.00           H  
ATOM    256  C   CYS    19       7.924 -11.233   9.125  1.00  0.00           C  
ATOM    257  O   CYS    19       6.711 -11.148   9.392  1.00  0.00           O  
ATOM    258  N   SER    20       8.835 -10.285   9.330  1.00  0.00           N  
ATOM    259  H   SER    20       9.782 -10.383   8.994  1.00  0.00           H  
ATOM    260  CA  SER    20       8.557  -9.094  10.121  1.00  0.00           C  
ATOM    261  HA  SER    20       8.218  -9.474  11.084  1.00  0.00           H  
ATOM    262  CB  SER    20       9.780  -8.266  10.344  1.00  0.00           C  
ATOM    263  HB2 SER    20       9.934  -7.535   9.550  1.00  0.00           H  
ATOM    264  HB3 SER    20       9.685  -7.748  11.299  1.00  0.00           H  
ATOM    265  OG  SER    20      11.021  -9.037  10.360  1.00  0.00           O  
ATOM    266  HG  SER    20      11.676  -8.521  10.836  1.00  0.00           H  
ATOM    267  C   SER    20       7.533  -8.140   9.599  1.00  0.00           C  
ATOM    268  O   SER    20       6.890  -7.449  10.390  1.00  0.00           O  
ATOM    269  N   CYS    21       7.399  -8.000   8.283  1.00  0.00           N  
ATOM    270  H   CYS    21       8.030  -8.553   7.721  1.00  0.00           H  
ATOM    271  CA  CYS    21       6.351  -7.231   7.642  1.00  0.00           C  
ATOM    272  HA  CYS    21       6.334  -6.165   7.871  1.00  0.00           H  
ATOM    273  CB  CYS    21       6.383  -7.456   6.146  1.00  0.00           C  
ATOM    274  HB2 CYS    21       7.267  -7.093   5.623  1.00  0.00           H  
ATOM    275  HB3 CYS    21       6.189  -8.491   5.861  1.00  0.00           H  
ATOM    276  SG  CYS    21       4.978  -6.519   5.384  1.00  0.00           S  
ATOM    277  HG  CYS    21       5.096  -6.889   4.106  1.00  0.00           H  
ATOM    278  C   CYS    21       4.919  -7.769   8.104  1.00  0.00           C  
ATOM    279  O   CYS    21       4.691  -8.974   8.306  1.00  0.00           O  
ATOM    280  N   ARG    22       3.859  -6.940   8.194  1.00  0.00           N  
ATOM    281  H   ARG    22       3.943  -6.027   7.768  1.00  0.00           H  
ATOM    282  CA  ARG    22       2.666  -7.211   9.021  1.00  0.00           C  
ATOM    283  HA  ARG    22       2.453  -6.260   9.509  1.00  0.00           H  
ATOM    284  CB  ARG    22       1.486  -7.562   8.047  1.00  0.00           C  
ATOM    285  HB2 ARG    22       0.531  -7.656   8.564  1.00  0.00           H  
ATOM    286  HB3 ARG    22       1.505  -6.856   7.217  1.00  0.00           H  
ATOM    287  CG  ARG    22       1.574  -8.868   7.224  1.00  0.00           C  
ATOM    288  HG2 ARG    22       0.758  -8.796   6.504  1.00  0.00           H  
ATOM    289  HG3 ARG    22       2.527  -8.951   6.703  1.00  0.00           H  
ATOM    290  CD  ARG    22       1.357 -10.267   7.852  1.00  0.00           C  
ATOM    291  HD2 ARG    22       0.536 -10.177   8.563  1.00  0.00           H  
ATOM    292  HD3 ARG    22       1.078 -10.819   6.955  1.00  0.00           H  
ATOM    293  NE  ARG    22       2.557 -10.910   8.386  1.00  0.00           N  
ATOM    294  HE  ARG    22       3.265 -10.265   8.708  1.00  0.00           H  
ATOM    295  CZ  ARG    22       2.952 -12.169   8.231  1.00  0.00           C  
ATOM    296  NH1 ARG    22       2.114 -13.102   8.069  1.00  0.00           N  
ATOM    297 HH11 ARG    22       1.134 -12.870   8.146  1.00  0.00           H  
ATOM    298 HH12 ARG    22       2.330 -14.076   7.911  1.00  0.00           H  
ATOM    299  NH2 ARG    22       4.243 -12.539   8.296  1.00  0.00           N  
ATOM    300 HH21 ARG    22       4.957 -11.841   8.448  1.00  0.00           H  
ATOM    301 HH22 ARG    22       4.549 -13.498   8.215  1.00  0.00           H  
ATOM    302  C   ARG    22       2.655  -8.111  10.285  1.00  0.00           C  
ATOM    303  O   ARG    22       1.608  -8.696  10.555  1.00  0.00           O  
ATOM    304  N   ASN    23       3.775  -8.345  10.951  1.00  0.00           N  
ATOM    305  H   ASN    23       4.630  -7.833  10.786  1.00  0.00           H  
ATOM    306  CA  ASN    23       3.826  -9.186  12.177  1.00  0.00           C  
ATOM    307  HA  ASN    23       3.509 -10.186  11.881  1.00  0.00           H  
ATOM    308  CB  ASN    23       5.278  -9.182  12.679  1.00  0.00           C  
ATOM    309  HB2 ASN    23       5.882  -9.530  11.841  1.00  0.00           H  
ATOM    310  HB3 ASN    23       5.665  -8.218  13.010  1.00  0.00           H  
ATOM    311  CG  ASN    23       5.298 -10.321  13.675  1.00  0.00           C  
ATOM    312  OD1 ASN    23       4.692 -10.272  14.730  1.00  0.00           O  
ATOM    313  ND2 ASN    23       6.074 -11.337  13.467  1.00  0.00           N  
ATOM    314 HD21 ASN    23       5.947 -11.986  14.230  1.00  0.00           H  
ATOM    315 HD22 ASN    23       6.405 -11.612  12.553  1.00  0.00           H  
ATOM    316  C   ASN    23       2.900  -8.687  13.329  1.00  0.00           C  
ATOM    317  O   ASN    23       3.130  -7.612  13.913  1.00  0.00           O  
ATOM    318  N   ARG    24       1.889  -9.469  13.678  1.00  0.00           N  
ATOM    319  H   ARG    24       1.950 -10.402  13.295  1.00  0.00           H  
ATOM    320  CA  ARG    24       0.787  -9.091  14.593  1.00  0.00           C  
ATOM    321  HA  ARG    24       0.667  -8.011  14.512  1.00  0.00           H  
ATOM    322  CB  ARG    24      -0.520  -9.738  14.108  1.00  0.00           C  
ATOM    323  HB2 ARG    24      -0.342 -10.106  13.097  1.00  0.00           H  
ATOM    324  HB3 ARG    24      -0.931 -10.641  14.560  1.00  0.00           H  
ATOM    325  CG  ARG    24      -1.732  -8.710  13.949  1.00  0.00           C  
ATOM    326  HG2 ARG    24      -1.452  -7.769  13.476  1.00  0.00           H  
ATOM    327  HG3 ARG    24      -2.515  -9.084  13.290  1.00  0.00           H  
ATOM    328  CD  ARG    24      -2.517  -8.424  15.232  1.00  0.00           C  
ATOM    329  HD2 ARG    24      -1.760  -8.069  15.931  1.00  0.00           H  
ATOM    330  HD3 ARG    24      -3.203  -7.604  15.018  1.00  0.00           H  
ATOM    331  NE  ARG    24      -3.163  -9.663  15.731  1.00  0.00           N  
ATOM    332  HE  ARG    24      -3.678 -10.184  15.036  1.00  0.00           H  
ATOM    333  CZ  ARG    24      -3.200 -10.253  16.922  1.00  0.00           C  
ATOM    334  NH1 ARG    24      -2.280  -9.848  17.809  1.00  0.00           N  
ATOM    335 HH11 ARG    24      -1.542  -9.208  17.552  1.00  0.00           H  
ATOM    336 HH12 ARG    24      -2.019 -10.472  18.559  1.00  0.00           H  
ATOM    337  NH2 ARG    24      -4.122 -11.129  17.254  1.00  0.00           N  
ATOM    338 HH21 ARG    24      -4.814 -11.503  16.620  1.00  0.00           H  
ATOM    339 HH22 ARG    24      -4.084 -11.545  18.174  1.00  0.00           H  
ATOM    340  C   ARG    24       1.220  -9.474  16.092  1.00  0.00           C  
ATOM    341  O   ARG    24       0.315  -9.392  16.912  1.00  0.00           O  
ATOM    342  N   VAL    25       2.388  -9.989  16.374  1.00  0.00           N  
ATOM    343  H   VAL    25       3.022 -10.188  15.614  1.00  0.00           H  
ATOM    344  CA  VAL    25       3.007 -10.335  17.652  1.00  0.00           C  
ATOM    345  HA  VAL    25       4.082 -10.462  17.521  1.00  0.00           H  
ATOM    346  CB  VAL    25       2.868  -9.231  18.683  1.00  0.00           C  
ATOM    347  HB  VAL    25       1.798  -9.054  18.794  1.00  0.00           H  
ATOM    348  CG1 VAL    25       3.497  -9.704  19.986  1.00  0.00           C  
ATOM    349 HG11 VAL    25       3.608  -8.861  20.668  1.00  0.00           H  
ATOM    350 HG12 VAL    25       2.910 -10.505  20.437  1.00  0.00           H  
ATOM    351 HG13 VAL    25       4.509 -10.064  19.801  1.00  0.00           H  
ATOM    352  CG2 VAL    25       3.624  -7.944  18.230  1.00  0.00           C  
ATOM    353 HG21 VAL    25       3.343  -7.112  18.877  1.00  0.00           H  
ATOM    354 HG22 VAL    25       4.699  -8.112  18.165  1.00  0.00           H  
ATOM    355 HG23 VAL    25       3.218  -7.646  17.263  1.00  0.00           H  
ATOM    356  C   VAL    25       2.404 -11.650  18.200  1.00  0.00           C  
ATOM    357  O   VAL    25       1.283 -11.759  18.615  1.00  0.00           O  
ATOM    358  N   CYS    26       3.191 -12.649  18.137  1.00  0.00           N  
ATOM    359  H   CYS    26       3.936 -12.502  17.471  1.00  0.00           H  
ATOM    360  CA  CYS    26       2.826 -14.029  18.312  1.00  0.00           C  
ATOM    361  HA  CYS    26       1.949 -14.229  17.696  1.00  0.00           H  
ATOM    362  CB  CYS    26       4.063 -14.852  18.044  1.00  0.00           C  
ATOM    363  HB2 CYS    26       4.863 -14.663  18.760  1.00  0.00           H  
ATOM    364  HB3 CYS    26       3.870 -15.922  18.121  1.00  0.00           H  
ATOM    365  SG  CYS    26       4.608 -14.511  16.386  1.00  0.00           S  
ATOM    366  HG  CYS    26       3.451 -14.729  15.755  1.00  0.00           H  
ATOM    367  C   CYS    26       2.388 -14.353  19.749  1.00  0.00           C  
ATOM    368  O   CYS    26       1.478 -15.089  19.922  1.00  0.00           O  
ATOM    369  N   TYR    27       2.910 -13.612  20.730  1.00  0.00           N  
ATOM    370  H   TYR    27       3.698 -13.025  20.497  1.00  0.00           H  
ATOM    371  CA  TYR    27       2.334 -13.564  22.130  1.00  0.00           C  
ATOM    372  HA  TYR    27       2.319 -14.617  22.408  1.00  0.00           H  
ATOM    373  CB  TYR    27       3.404 -12.838  22.962  1.00  0.00           C  
ATOM    374  HB2 TYR    27       4.311 -13.414  22.780  1.00  0.00           H  
ATOM    375  HB3 TYR    27       3.565 -11.819  22.608  1.00  0.00           H  
ATOM    376  CG  TYR    27       3.268 -12.762  24.494  1.00  0.00           C  
ATOM    377  CD1 TYR    27       3.670 -13.877  25.250  1.00  0.00           C  
ATOM    378  HD1 TYR    27       4.014 -14.710  24.654  1.00  0.00           H  
ATOM    379  CE1 TYR    27       3.482 -13.964  26.638  1.00  0.00           C  
ATOM    380  HE1 TYR    27       3.795 -14.826  27.209  1.00  0.00           H  
ATOM    381  CZ  TYR    27       2.790 -12.891  27.277  1.00  0.00           C  
ATOM    382  OH  TYR    27       2.522 -12.938  28.611  1.00  0.00           O  
ATOM    383  HH  TYR    27       2.890 -13.637  29.157  1.00  0.00           H  
ATOM    384  CE2 TYR    27       2.326 -11.731  26.558  1.00  0.00           C  
ATOM    385  HE2 TYR    27       1.814 -10.878  26.978  1.00  0.00           H  
ATOM    386  CD2 TYR    27       2.600 -11.685  25.124  1.00  0.00           C  
ATOM    387  HD2 TYR    27       2.409 -10.781  24.566  1.00  0.00           H  
ATOM    388  C   TYR    27       0.873 -13.112  22.233  1.00  0.00           C  
ATOM    389  O   TYR    27       0.253 -13.553  23.234  1.00  0.00           O  
ATOM    390  N   LEU    28       0.471 -12.121  21.458  1.00  0.00           N  
ATOM    391  H   LEU    28       1.127 -11.837  20.744  1.00  0.00           H  
ATOM    392  CA  LEU    28      -0.859 -11.499  21.544  1.00  0.00           C  
ATOM    393  HA  LEU    28      -1.098 -11.494  22.607  1.00  0.00           H  
ATOM    394  CB  LEU    28      -0.673 -10.043  21.143  1.00  0.00           C  
ATOM    395  HB2 LEU    28      -0.306  -9.882  20.129  1.00  0.00           H  
ATOM    396  HB3 LEU    28      -1.674  -9.613  21.112  1.00  0.00           H  
ATOM    397  CG  LEU    28      -0.024  -9.136  22.205  1.00  0.00           C  
ATOM    398  HG  LEU    28       1.019  -9.372  22.420  1.00  0.00           H  
ATOM    399  CD1 LEU    28      -0.055  -7.733  21.502  1.00  0.00           C  
ATOM    400 HD11 LEU    28      -1.099  -7.422  21.470  1.00  0.00           H  
ATOM    401 HD12 LEU    28       0.607  -7.116  22.109  1.00  0.00           H  
ATOM    402 HD13 LEU    28       0.352  -7.744  20.491  1.00  0.00           H  
ATOM    403  CD2 LEU    28      -0.800  -8.939  23.543  1.00  0.00           C  
ATOM    404 HD21 LEU    28      -0.776  -9.886  24.082  1.00  0.00           H  
ATOM    405 HD22 LEU    28      -0.407  -8.199  24.241  1.00  0.00           H  
ATOM    406 HD23 LEU    28      -1.813  -8.581  23.358  1.00  0.00           H  
ATOM    407  C   LEU    28      -1.797 -12.412  20.740  1.00  0.00           C  
ATOM    408  O   LEU    28      -2.284 -11.994  19.646  1.00  0.00           O  
ATOM    409  N   ASN    29      -2.128 -13.641  21.170  1.00  0.00           N  
ATOM    410  H   ASN    29      -1.946 -13.940  22.117  1.00  0.00           H  
ATOM    411  CA  ASN    29      -2.822 -14.517  20.342  1.00  0.00           C  
ATOM    412  HA  ASN    29      -2.338 -14.553  19.366  1.00  0.00           H  
ATOM    413  CB  ASN    29      -2.727 -15.902  20.986  1.00  0.00           C  
ATOM    414  HB2 ASN    29      -1.673 -16.120  20.814  1.00  0.00           H  
ATOM    415  HB3 ASN    29      -3.014 -15.810  22.033  1.00  0.00           H  
ATOM    416  CG  ASN    29      -3.500 -16.962  20.243  1.00  0.00           C  
ATOM    417  OD1 ASN    29      -4.159 -17.630  21.008  1.00  0.00           O  
ATOM    418  ND2 ASN    29      -3.421 -17.016  18.925  1.00  0.00           N  
ATOM    419 HD21 ASN    29      -3.963 -17.704  18.421  1.00  0.00           H  
ATOM    420 HD22 ASN    29      -2.933 -16.306  18.397  1.00  0.00           H  
ATOM    421  C   ASN    29      -4.297 -14.117  20.115  1.00  0.00           C  
ATOM    422  O   ASN    29      -4.560 -13.489  19.035  1.00  0.00           O  
TER   
END   
