# Supplementary material for: Prediction of Anticancer Peptides with High Efficacy and Low Toxicity by Hybrid Model Based on 3D Structure of Peptides
Source: Int J Mol Sci. 2021 May 26;22(11):5630. doi: 10.3390/ijms22115630 (PMC8198792; doi:10.3390/ijms22115630)
Supplement: Supplementary file 1 [file ijms-22-05630-s001.zip › Supplement2(Datasets)/ACPs(PDB)/D1/PDB(Negative)/(221)NL_satpdb12772.pdb]

ATOM      1  N   GLY     1      14.245  -1.162   1.196  1.00  0.00           N  
ATOM      2  H   GLY     1      13.711  -0.777   1.963  1.00  0.00           H  
ATOM      3  CA  GLY     1      15.589  -0.584   0.998  1.00  0.00           C  
ATOM      4  HA2 GLY     1      15.530   0.423   0.585  1.00  0.00           H  
ATOM      5  HA3 GLY     1      16.040  -0.446   1.981  1.00  0.00           H  
ATOM      6  C   GLY     1      16.583  -1.471   0.181  1.00  0.00           C  
ATOM      7  O   GLY     1      17.649  -0.943  -0.197  1.00  0.00           O  
ATOM      8  N   THR     2      16.150  -2.709  -0.160  1.00  0.00           N  
ATOM      9  H   THR     2      15.318  -3.040   0.307  1.00  0.00           H  
ATOM     10  CA  THR     2      16.875  -3.600  -1.125  1.00  0.00           C  
ATOM     11  HA  THR     2      17.811  -3.951  -0.692  1.00  0.00           H  
ATOM     12  CB  THR     2      16.069  -4.839  -1.433  1.00  0.00           C  
ATOM     13  HB  THR     2      16.439  -5.316  -2.341  1.00  0.00           H  
ATOM     14  CG2 THR     2      16.064  -5.893  -0.296  1.00  0.00           C  
ATOM     15 HG21 THR     2      17.113  -6.177  -0.210  1.00  0.00           H  
ATOM     16 HG22 THR     2      15.861  -5.365   0.636  1.00  0.00           H  
ATOM     17 HG23 THR     2      15.353  -6.698  -0.480  1.00  0.00           H  
ATOM     18  OG1 THR     2      14.808  -4.345  -1.639  1.00  0.00           O  
ATOM     19  HG1 THR     2      14.886  -3.792  -2.420  1.00  0.00           H  
ATOM     20  C   THR     2      17.237  -2.767  -2.436  1.00  0.00           C  
ATOM     21  O   THR     2      16.487  -1.931  -2.846  1.00  0.00           O  
ATOM     22  N   PRO     3      18.483  -3.040  -2.991  1.00  0.00           N  
ATOM     23  CD  PRO     3      19.338  -4.217  -2.719  1.00  0.00           C  
ATOM     24  HD2 PRO     3      18.866  -5.193  -2.824  1.00  0.00           H  
ATOM     25  HD3 PRO     3      19.810  -4.129  -1.740  1.00  0.00           H  
ATOM     26  CG  PRO     3      20.379  -4.237  -3.798  1.00  0.00           C  
ATOM     27  HG2 PRO     3      20.186  -5.101  -4.435  1.00  0.00           H  
ATOM     28  HG3 PRO     3      21.413  -4.410  -3.499  1.00  0.00           H  
ATOM     29  CB  PRO     3      20.251  -2.884  -4.589  1.00  0.00           C  
ATOM     30  HB2 PRO     3      20.571  -2.972  -5.627  1.00  0.00           H  
ATOM     31  HB3 PRO     3      20.920  -2.260  -3.996  1.00  0.00           H  
ATOM     32  CA  PRO     3      18.787  -2.538  -4.338  1.00  0.00           C  
ATOM     33  HA  PRO     3      18.813  -1.449  -4.370  1.00  0.00           H  
ATOM     34  C   PRO     3      17.948  -3.010  -5.492  1.00  0.00           C  
ATOM     35  O   PRO     3      17.798  -4.213  -5.592  1.00  0.00           O  
ATOM     36  N   GLY     4      17.532  -2.098  -6.404  1.00  0.00           N  
ATOM     37  H   GLY     4      17.361  -1.163  -6.063  1.00  0.00           H  
ATOM     38  CA  GLY     4      16.867  -2.336  -7.673  1.00  0.00           C  
ATOM     39  HA2 GLY     4      16.855  -1.425  -8.272  1.00  0.00           H  
ATOM     40  HA3 GLY     4      17.472  -3.122  -8.125  1.00  0.00           H  
ATOM     41  C   GLY     4      15.451  -2.953  -7.560  1.00  0.00           C  
ATOM     42  O   GLY     4      14.621  -2.403  -8.194  1.00  0.00           O  
ATOM     43  N   PHE     5      15.192  -3.965  -6.789  1.00  0.00           N  
ATOM     44  H   PHE     5      15.962  -4.312  -6.234  1.00  0.00           H  
ATOM     45  CA  PHE     5      13.775  -4.335  -6.429  1.00  0.00           C  
ATOM     46  HA  PHE     5      13.032  -3.861  -7.070  1.00  0.00           H  
ATOM     47  CB  PHE     5      13.626  -5.916  -6.446  1.00  0.00           C  
ATOM     48  HB2 PHE     5      14.095  -6.146  -7.403  1.00  0.00           H  
ATOM     49  HB3 PHE     5      14.134  -6.284  -5.555  1.00  0.00           H  
ATOM     50  CG  PHE     5      12.240  -6.439  -6.367  1.00  0.00           C  
ATOM     51  CD1 PHE     5      11.890  -7.151  -5.195  1.00  0.00           C  
ATOM     52  HD1 PHE     5      12.581  -7.377  -4.396  1.00  0.00           H  
ATOM     53  CE1 PHE     5      10.625  -7.582  -4.980  1.00  0.00           C  
ATOM     54  HE1 PHE     5      10.412  -8.025  -4.018  1.00  0.00           H  
ATOM     55  CZ  PHE     5       9.678  -7.519  -6.002  1.00  0.00           C  
ATOM     56  HZ  PHE     5       8.688  -7.935  -5.890  1.00  0.00           H  
ATOM     57  CE2 PHE     5      10.027  -6.884  -7.207  1.00  0.00           C  
ATOM     58  HE2 PHE     5       9.192  -6.666  -7.856  1.00  0.00           H  
ATOM     59  CD2 PHE     5      11.245  -6.211  -7.355  1.00  0.00           C  
ATOM     60  HD2 PHE     5      11.370  -5.459  -8.120  1.00  0.00           H  
ATOM     61  C   PHE     5      13.488  -3.755  -5.021  1.00  0.00           C  
ATOM     62  O   PHE     5      14.362  -3.227  -4.396  1.00  0.00           O  
ATOM     63  N   GLN     6      12.206  -3.638  -4.634  1.00  0.00           N  
ATOM     64  H   GLN     6      11.445  -3.995  -5.193  1.00  0.00           H  
ATOM     65  CA  GLN     6      11.942  -2.988  -3.331  1.00  0.00           C  
ATOM     66  HA  GLN     6      12.720  -3.279  -2.625  1.00  0.00           H  
ATOM     67  CB  GLN     6      11.953  -1.410  -3.524  1.00  0.00           C  
ATOM     68  HB2 GLN     6      12.683  -1.117  -4.279  1.00  0.00           H  
ATOM     69  HB3 GLN     6      11.008  -1.099  -3.970  1.00  0.00           H  
ATOM     70  CG  GLN     6      12.231  -0.587  -2.224  1.00  0.00           C  
ATOM     71  HG2 GLN     6      11.613  -0.982  -1.418  1.00  0.00           H  
ATOM     72  HG3 GLN     6      13.292  -0.707  -2.005  1.00  0.00           H  
ATOM     73  CD  GLN     6      11.922   0.896  -2.427  1.00  0.00           C  
ATOM     74  OE1 GLN     6      12.620   1.675  -3.169  1.00  0.00           O  
ATOM     75  NE2 GLN     6      10.931   1.389  -1.707  1.00  0.00           N  
ATOM     76 HE21 GLN     6      10.533   2.272  -1.993  1.00  0.00           H  
ATOM     77 HE22 GLN     6      10.466   0.849  -0.991  1.00  0.00           H  
ATOM     78  C   GLN     6      10.541  -3.398  -2.749  1.00  0.00           C  
ATOM     79  O   GLN     6       9.683  -3.740  -3.548  1.00  0.00           O  
ATOM     80  N   THR     7      10.380  -3.311  -1.427  1.00  0.00           N  
ATOM     81  H   THR     7      11.097  -2.987  -0.794  1.00  0.00           H  
ATOM     82  CA  THR     7       8.997  -3.148  -0.907  1.00  0.00           C  
ATOM     83  HA  THR     7       8.354  -3.780  -1.519  1.00  0.00           H  
ATOM     84  CB  THR     7       8.835  -3.486   0.595  1.00  0.00           C  
ATOM     85  HB  THR     7       7.846  -3.110   0.855  1.00  0.00           H  
ATOM     86  CG2 THR     7       8.923  -4.990   0.868  1.00  0.00           C  
ATOM     87 HG21 THR     7       8.073  -5.532   0.454  1.00  0.00           H  
ATOM     88 HG22 THR     7       9.926  -5.358   0.653  1.00  0.00           H  
ATOM     89 HG23 THR     7       8.890  -5.141   1.947  1.00  0.00           H  
ATOM     90  OG1 THR     7       9.888  -2.790   1.170  1.00  0.00           O  
ATOM     91  HG1 THR     7       9.923  -1.913   0.782  1.00  0.00           H  
ATOM     92  C   THR     7       8.543  -1.649  -1.146  1.00  0.00           C  
ATOM     93  O   THR     7       9.340  -0.760  -0.795  1.00  0.00           O  
ATOM     94  N   PRO     8       7.338  -1.448  -1.758  1.00  0.00           N  
ATOM     95  CD  PRO     8       6.294  -2.380  -2.141  1.00  0.00           C  
ATOM     96  HD2 PRO     8       5.945  -2.969  -1.293  1.00  0.00           H  
ATOM     97  HD3 PRO     8       6.474  -3.044  -2.986  1.00  0.00           H  
ATOM     98  CG  PRO     8       5.132  -1.452  -2.542  1.00  0.00           C  
ATOM     99  HG2 PRO     8       4.550  -2.008  -3.276  1.00  0.00           H  
ATOM    100  HG3 PRO     8       4.641  -1.132  -1.623  1.00  0.00           H  
ATOM    101  CB  PRO     8       5.831  -0.212  -3.122  1.00  0.00           C  
ATOM    102  HB2 PRO     8       5.243   0.703  -3.048  1.00  0.00           H  
ATOM    103  HB3 PRO     8       6.119  -0.267  -4.172  1.00  0.00           H  
ATOM    104  CA  PRO     8       7.072  -0.118  -2.281  1.00  0.00           C  
ATOM    105  HA  PRO     8       7.877   0.173  -2.956  1.00  0.00           H  
ATOM    106  C   PRO     8       6.906   0.805  -1.174  1.00  0.00           C  
ATOM    107  O   PRO     8       6.488   0.410  -0.088  1.00  0.00           O  
ATOM    108  N   ASP     9       7.281   2.101  -1.437  1.00  0.00           N  
ATOM    109  H   ASP     9       7.649   2.399  -2.330  1.00  0.00           H  
ATOM    110  CA  ASP     9       6.923   3.157  -0.470  1.00  0.00           C  
ATOM    111  HA  ASP     9       6.403   2.734   0.389  1.00  0.00           H  
ATOM    112  CB  ASP     9       8.347   3.701   0.009  1.00  0.00           C  
ATOM    113  HB2 ASP     9       8.204   4.142   0.995  1.00  0.00           H  
ATOM    114  HB3 ASP     9       9.013   2.839  -0.012  1.00  0.00           H  
ATOM    115  CG  ASP     9       8.979   4.694  -1.014  1.00  0.00           C  
ATOM    116  OD1 ASP     9       8.316   5.645  -1.485  1.00  0.00           O  
ATOM    117  OD2 ASP     9      10.148   4.517  -1.356  1.00  0.00           O  
ATOM    118  C   ASP     9       5.953   4.260  -0.986  1.00  0.00           C  
ATOM    119  O   ASP     9       5.509   4.270  -2.165  1.00  0.00           O  
ATOM    120  N   ALA    10       5.696   5.246  -0.078  1.00  0.00           N  
ATOM    121  H   ALA    10       6.215   5.224   0.788  1.00  0.00           H  
ATOM    122  CA  ALA    10       4.880   6.474  -0.249  1.00  0.00           C  
ATOM    123  HA  ALA    10       3.822   6.294  -0.057  1.00  0.00           H  
ATOM    124  CB  ALA    10       5.415   7.455   0.799  1.00  0.00           C  
ATOM    125  HB1 ALA    10       5.100   7.020   1.747  1.00  0.00           H  
ATOM    126  HB2 ALA    10       6.499   7.561   0.855  1.00  0.00           H  
ATOM    127  HB3 ALA    10       4.995   8.429   0.548  1.00  0.00           H  
ATOM    128  C   ALA    10       4.787   7.132  -1.589  1.00  0.00           C  
ATOM    129  O   ALA    10       3.715   7.628  -1.988  1.00  0.00           O  
ATOM    130  N   ARG    11       5.887   7.044  -2.365  1.00  0.00           N  
ATOM    131  H   ARG    11       6.703   6.614  -1.954  1.00  0.00           H  
ATOM    132  CA  ARG    11       5.930   7.419  -3.808  1.00  0.00           C  
ATOM    133  HA  ARG    11       5.026   7.112  -4.333  1.00  0.00           H  
ATOM    134  CB  ARG    11       6.069   8.958  -4.041  1.00  0.00           C  
ATOM    135  HB2 ARG    11       5.845   9.129  -5.094  1.00  0.00           H  
ATOM    136  HB3 ARG    11       5.343   9.456  -3.399  1.00  0.00           H  
ATOM    137  CG  ARG    11       7.326   9.723  -3.849  1.00  0.00           C  
ATOM    138  HG2 ARG    11       8.039   9.372  -4.596  1.00  0.00           H  
ATOM    139  HG3 ARG    11       6.993  10.749  -4.008  1.00  0.00           H  
ATOM    140  CD  ARG    11       8.010   9.506  -2.462  1.00  0.00           C  
ATOM    141  HD2 ARG    11       8.717  10.327  -2.342  1.00  0.00           H  
ATOM    142  HD3 ARG    11       7.281   9.630  -1.661  1.00  0.00           H  
ATOM    143  NE  ARG    11       8.824   8.299  -2.293  1.00  0.00           N  
ATOM    144  HE  ARG    11       8.483   7.500  -1.778  1.00  0.00           H  
ATOM    145  CZ  ARG    11      10.087   8.154  -2.738  1.00  0.00           C  
ATOM    146  NH1 ARG    11      10.661   8.949  -3.582  1.00  0.00           N  
ATOM    147 HH11 ARG    11      10.089   9.690  -3.962  1.00  0.00           H  
ATOM    148 HH12 ARG    11      11.521   8.670  -4.033  1.00  0.00           H  
ATOM    149  NH2 ARG    11      10.736   7.015  -2.526  1.00  0.00           N  
ATOM    150 HH21 ARG    11      10.187   6.208  -2.268  1.00  0.00           H  
ATOM    151 HH22 ARG    11      11.521   6.859  -3.142  1.00  0.00           H  
ATOM    152  C   ARG    11       7.025   6.625  -4.473  1.00  0.00           C  
ATOM    153  O   ARG    11       7.645   7.037  -5.450  1.00  0.00           O  
ATOM    154  N   VAL    12       7.304   5.373  -4.010  1.00  0.00           N  
ATOM    155  H   VAL    12       6.794   5.059  -3.196  1.00  0.00           H  
ATOM    156  CA  VAL    12       7.908   4.169  -4.675  1.00  0.00           C  
ATOM    157  HA  VAL    12       7.691   3.284  -4.078  1.00  0.00           H  
ATOM    158  CB  VAL    12       7.236   3.823  -6.062  1.00  0.00           C  
ATOM    159  HB  VAL    12       7.688   4.445  -6.835  1.00  0.00           H  
ATOM    160  CG1 VAL    12       7.495   2.330  -6.263  1.00  0.00           C  
ATOM    161 HG11 VAL    12       7.033   2.010  -7.197  1.00  0.00           H  
ATOM    162 HG12 VAL    12       8.576   2.209  -6.336  1.00  0.00           H  
ATOM    163 HG13 VAL    12       7.039   1.785  -5.436  1.00  0.00           H  
ATOM    164  CG2 VAL    12       5.706   4.085  -6.174  1.00  0.00           C  
ATOM    165 HG21 VAL    12       5.482   5.151  -6.224  1.00  0.00           H  
ATOM    166 HG22 VAL    12       5.346   3.530  -7.040  1.00  0.00           H  
ATOM    167 HG23 VAL    12       5.228   3.579  -5.335  1.00  0.00           H  
ATOM    168  C   VAL    12       9.443   4.317  -4.848  1.00  0.00           C  
ATOM    169  O   VAL    12      10.142   3.372  -4.420  1.00  0.00           O  
ATOM    170  N   ILE    13       9.932   5.394  -5.391  1.00  0.00           N  
ATOM    171  H   ILE    13       9.316   6.094  -5.778  1.00  0.00           H  
ATOM    172  CA  ILE    13      11.271   5.461  -5.931  1.00  0.00           C  
ATOM    173  HA  ILE    13      11.570   4.474  -6.282  1.00  0.00           H  
ATOM    174  CB  ILE    13      11.190   6.346  -7.205  1.00  0.00           C  
ATOM    175  HB  ILE    13      10.426   5.855  -7.808  1.00  0.00           H  
ATOM    176  CG2 ILE    13      10.653   7.824  -7.014  1.00  0.00           C  
ATOM    177 HG21 ILE    13      10.111   8.178  -7.890  1.00  0.00           H  
ATOM    178 HG22 ILE    13       9.911   7.881  -6.217  1.00  0.00           H  
ATOM    179 HG23 ILE    13      11.497   8.464  -6.753  1.00  0.00           H  
ATOM    180  CG1 ILE    13      12.492   6.228  -7.980  1.00  0.00           C  
ATOM    181 HG12 ILE    13      13.233   6.736  -7.362  1.00  0.00           H  
ATOM    182 HG13 ILE    13      12.825   5.197  -8.096  1.00  0.00           H  
ATOM    183  CD1 ILE    13      12.549   7.136  -9.228  1.00  0.00           C  
ATOM    184 HD11 ILE    13      13.357   6.867  -9.908  1.00  0.00           H  
ATOM    185 HD12 ILE    13      11.623   6.992  -9.785  1.00  0.00           H  
ATOM    186 HD13 ILE    13      12.560   8.184  -8.926  1.00  0.00           H  
ATOM    187  C   ILE    13      12.316   5.910  -4.896  1.00  0.00           C  
ATOM    188  O   ILE    13      12.558   7.116  -4.776  1.00  0.00           O  
ATOM    189  N   SER    14      12.724   4.949  -4.085  1.00  0.00           N  
ATOM    190  H   SER    14      12.262   4.051  -4.083  1.00  0.00           H  
ATOM    191  CA  SER    14      13.961   5.043  -3.218  1.00  0.00           C  
ATOM    192  HA  SER    14      14.206   6.100  -3.327  1.00  0.00           H  
ATOM    193  CB  SER    14      13.734   4.733  -1.768  1.00  0.00           C  
ATOM    194  HB2 SER    14      13.317   3.731  -1.667  1.00  0.00           H  
ATOM    195  HB3 SER    14      14.649   4.799  -1.179  1.00  0.00           H  
ATOM    196  OG  SER    14      12.870   5.532  -1.051  1.00  0.00           O  
ATOM    197  HG  SER    14      11.994   5.138  -1.047  1.00  0.00           H  
ATOM    198  C   SER    14      15.088   4.249  -3.842  1.00  0.00           C  
ATOM    199  O   SER    14      16.204   4.775  -4.099  1.00  0.00           O  
ATOM    200  N   ARG    15      14.867   3.032  -4.206  1.00  0.00           N  
ATOM    201  H   ARG    15      13.960   2.645  -3.989  1.00  0.00           H  
ATOM    202  CA  ARG    15      15.741   2.042  -4.835  1.00  0.00           C  
ATOM    203  HA  ARG    15      16.568   2.595  -5.281  1.00  0.00           H  
ATOM    204  CB  ARG    15      16.220   1.097  -3.687  1.00  0.00           C  
ATOM    205  HB2 ARG    15      15.516   0.280  -3.530  1.00  0.00           H  
ATOM    206  HB3 ARG    15      17.016   0.463  -4.077  1.00  0.00           H  
ATOM    207  CG  ARG    15      16.792   1.623  -2.378  1.00  0.00           C  
ATOM    208  HG2 ARG    15      16.075   2.296  -1.908  1.00  0.00           H  
ATOM    209  HG3 ARG    15      16.788   0.806  -1.657  1.00  0.00           H  
ATOM    210  CD  ARG    15      18.258   2.060  -2.377  1.00  0.00           C  
ATOM    211  HD2 ARG    15      18.517   2.321  -1.351  1.00  0.00           H  
ATOM    212  HD3 ARG    15      18.858   1.205  -2.688  1.00  0.00           H  
ATOM    213  NE  ARG    15      18.514   3.222  -3.265  1.00  0.00           N  
ATOM    214  HE  ARG    15      17.976   4.040  -3.019  1.00  0.00           H  
ATOM    215  CZ  ARG    15      19.262   3.229  -4.377  1.00  0.00           C  
ATOM    216  NH1 ARG    15      20.194   2.290  -4.645  1.00  0.00           N  
ATOM    217 HH11 ARG    15      20.382   1.510  -4.031  1.00  0.00           H  
ATOM    218 HH12 ARG    15      20.604   2.335  -5.567  1.00  0.00           H  
ATOM    219  NH2 ARG    15      19.170   4.283  -5.163  1.00  0.00           N  
ATOM    220 HH21 ARG    15      18.479   5.000  -4.994  1.00  0.00           H  
ATOM    221 HH22 ARG    15      19.716   4.313  -6.013  1.00  0.00           H  
ATOM    222  C   ARG    15      15.132   1.183  -5.949  1.00  0.00           C  
ATOM    223  O   ARG    15      15.946   0.560  -6.717  1.00  0.00           O  
ATOM    224  N   PHE    16      13.821   1.131  -6.066  1.00  0.00           N  
ATOM    225  H   PHE    16      13.178   1.584  -5.432  1.00  0.00           H  
ATOM    226  CA  PHE    16      13.121   0.620  -7.187  1.00  0.00           C  
ATOM    227  HA  PHE    16      13.404  -0.427  -7.292  1.00  0.00           H  
ATOM    228  CB  PHE    16      11.619   0.761  -6.952  1.00  0.00           C  
ATOM    229  HB2 PHE    16      11.446   0.314  -5.973  1.00  0.00           H  
ATOM    230  HB3 PHE    16      11.319   1.808  -6.930  1.00  0.00           H  
ATOM    231  CG  PHE    16      10.729   0.074  -7.946  1.00  0.00           C  
ATOM    232  CD1 PHE    16      10.529  -1.322  -7.827  1.00  0.00           C  
ATOM    233  HD1 PHE    16      10.906  -1.925  -7.014  1.00  0.00           H  
ATOM    234  CE1 PHE    16       9.709  -1.969  -8.762  1.00  0.00           C  
ATOM    235  HE1 PHE    16       9.458  -3.019  -8.785  1.00  0.00           H  
ATOM    236  CZ  PHE    16       9.144  -1.208  -9.791  1.00  0.00           C  
ATOM    237  HZ  PHE    16       8.629  -1.686 -10.611  1.00  0.00           H  
ATOM    238  CE2 PHE    16       9.552   0.117 -10.038  1.00  0.00           C  
ATOM    239  HE2 PHE    16       9.366   0.621 -10.974  1.00  0.00           H  
ATOM    240  CD2 PHE    16      10.334   0.740  -9.089  1.00  0.00           C  
ATOM    241  HD2 PHE    16      10.640   1.760  -9.269  1.00  0.00           H  
ATOM    242  C   PHE    16      13.458   1.308  -8.572  1.00  0.00           C  
ATOM    243  O   PHE    16      13.479   2.558  -8.646  1.00  0.00           O  
ATOM    244  N   GLY    17      13.818   0.518  -9.569  1.00  0.00           N  
ATOM    245  H   GLY    17      13.963  -0.461  -9.367  1.00  0.00           H  
ATOM    246  CA  GLY    17      14.090   1.041 -10.921  1.00  0.00           C  
ATOM    247  HA2 GLY    17      14.138   0.197 -11.610  1.00  0.00           H  
ATOM    248  HA3 GLY    17      13.316   1.731 -11.256  1.00  0.00           H  
ATOM    249  C   GLY    17      15.454   1.613 -11.017  1.00  0.00           C  
ATOM    250  O   GLY    17      16.433   1.007 -11.400  1.00  0.00           O  
ATOM    251  N   PHE    18      15.582   2.822 -10.558  1.00  0.00           N  
ATOM    252  H   PHE    18      14.821   3.097  -9.954  1.00  0.00           H  
ATOM    253  CA  PHE    18      16.748   3.650 -10.792  1.00  0.00           C  
ATOM    254  HA  PHE    18      17.135   3.348 -11.765  1.00  0.00           H  
ATOM    255  CB  PHE    18      16.349   5.110 -10.862  1.00  0.00           C  
ATOM    256  HB2 PHE    18      16.830   5.504 -11.757  1.00  0.00           H  
ATOM    257  HB3 PHE    18      15.279   5.119 -11.072  1.00  0.00           H  
ATOM    258  CG  PHE    18      16.657   5.833  -9.601  1.00  0.00           C  
ATOM    259  CD1 PHE    18      15.768   5.693  -8.485  1.00  0.00           C  
ATOM    260  HD1 PHE    18      14.853   5.140  -8.640  1.00  0.00           H  
ATOM    261  CE1 PHE    18      16.124   6.307  -7.246  1.00  0.00           C  
ATOM    262  HE1 PHE    18      15.495   6.132  -6.386  1.00  0.00           H  
ATOM    263  CZ  PHE    18      17.207   7.163  -7.216  1.00  0.00           C  
ATOM    264  HZ  PHE    18      17.499   7.669  -6.308  1.00  0.00           H  
ATOM    265  CE2 PHE    18      18.037   7.304  -8.334  1.00  0.00           C  
ATOM    266  HE2 PHE    18      18.919   7.926  -8.358  1.00  0.00           H  
ATOM    267  CD2 PHE    18      17.761   6.620  -9.500  1.00  0.00           C  
ATOM    268  HD2 PHE    18      18.393   6.833 -10.349  1.00  0.00           H  
ATOM    269  C   PHE    18      17.938   3.311  -9.927  1.00  0.00           C  
ATOM    270  O   PHE    18      19.029   3.851 -10.173  1.00  0.00           O  
ATOM    271  N   ASN    19      17.901   2.389  -8.936  1.00  0.00           N  
ATOM    272  H   ASN    19      17.040   1.870  -8.839  1.00  0.00           H  
ATOM    273  CA  ASN    19      19.136   1.880  -8.260  1.00  0.00           C  
ATOM    274  HA  ASN    19      18.751   1.952  -7.242  1.00  0.00           H  
ATOM    275  CB  ASN    19      19.276   0.428  -8.631  1.00  0.00           C  
ATOM    276  HB2 ASN    19      18.343  -0.122  -8.510  1.00  0.00           H  
ATOM    277  HB3 ASN    19      19.401   0.322  -9.709  1.00  0.00           H  
ATOM    278  CG  ASN    19      20.392  -0.265  -7.847  1.00  0.00           C  
ATOM    279  OD1 ASN    19      20.655   0.189  -6.751  1.00  0.00           O  
ATOM    280  ND2 ASN    19      20.934  -1.378  -8.372  1.00  0.00           N  
ATOM    281 HD21 ASN    19      21.744  -1.802  -7.942  1.00  0.00           H  
ATOM    282 HD22 ASN    19      20.423  -1.787  -9.142  1.00  0.00           H  
ATOM    283  C   ASN    19      20.502   2.728  -8.345  1.00  0.00           C  
ATOM    284  O   ASN    19      20.988   3.268  -7.315  1.00  0.00           O  
TER   
END   
