# Supplementary material for: Prediction of Anticancer Peptides with High Efficacy and Low Toxicity by Hybrid Model Based on 3D Structure of Peptides
Source: Int J Mol Sci. 2021 May 26;22(11):5630. doi: 10.3390/ijms22115630 (PMC8198792; doi:10.3390/ijms22115630)
Supplement: Supplementary file 1 [file ijms-22-05630-s001.zip › Supplement2(Datasets)/ACPs(PDB)/D1/PDB(Negative)/(222)NL_satpdb12794.pdb]

ATOM      1  N   LEU     1      17.756   0.217   4.911  1.00  0.00           N  
ATOM      2  H   LEU     1      17.786   0.598   5.846  1.00  0.00           H  
ATOM      3  CA  LEU     1      18.464  -1.021   4.527  1.00  0.00           C  
ATOM      4  HA  LEU     1      19.425  -0.733   4.102  1.00  0.00           H  
ATOM      5  CB  LEU     1      18.541  -2.012   5.712  1.00  0.00           C  
ATOM      6  HB2 LEU     1      18.923  -1.513   6.603  1.00  0.00           H  
ATOM      7  HB3 LEU     1      17.493  -2.092   5.999  1.00  0.00           H  
ATOM      8  CG  LEU     1      19.144  -3.438   5.523  1.00  0.00           C  
ATOM      9  HG  LEU     1      18.514  -3.934   4.786  1.00  0.00           H  
ATOM     10  CD1 LEU     1      20.591  -3.516   4.988  1.00  0.00           C  
ATOM     11 HD11 LEU     1      21.224  -3.136   5.790  1.00  0.00           H  
ATOM     12 HD12 LEU     1      20.668  -4.582   4.772  1.00  0.00           H  
ATOM     13 HD13 LEU     1      20.721  -2.972   4.053  1.00  0.00           H  
ATOM     14  CD2 LEU     1      19.124  -4.260   6.877  1.00  0.00           C  
ATOM     15 HD21 LEU     1      18.168  -4.763   7.025  1.00  0.00           H  
ATOM     16 HD22 LEU     1      19.868  -5.053   6.936  1.00  0.00           H  
ATOM     17 HD23 LEU     1      19.247  -3.568   7.710  1.00  0.00           H  
ATOM     18  C   LEU     1      17.669  -1.749   3.392  1.00  0.00           C  
ATOM     19  O   LEU     1      18.279  -2.165   2.445  1.00  0.00           O  
ATOM     20  N   ASN     2      16.312  -1.803   3.440  1.00  0.00           N  
ATOM     21  H   ASN     2      15.841  -1.395   4.234  1.00  0.00           H  
ATOM     22  CA  ASN     2      15.490  -2.477   2.440  1.00  0.00           C  
ATOM     23  HA  ASN     2      16.130  -2.821   1.628  1.00  0.00           H  
ATOM     24  CB  ASN     2      14.800  -3.701   3.085  1.00  0.00           C  
ATOM     25  HB2 ASN     2      14.509  -3.510   4.118  1.00  0.00           H  
ATOM     26  HB3 ASN     2      13.932  -3.993   2.493  1.00  0.00           H  
ATOM     27  CG  ASN     2      15.741  -4.923   2.929  1.00  0.00           C  
ATOM     28  OD1 ASN     2      16.755  -4.885   2.202  1.00  0.00           O  
ATOM     29  ND2 ASN     2      15.508  -6.010   3.584  1.00  0.00           N  
ATOM     30 HD21 ASN     2      16.132  -6.802   3.528  1.00  0.00           H  
ATOM     31 HD22 ASN     2      14.695  -5.957   4.182  1.00  0.00           H  
ATOM     32  C   ASN     2      14.341  -1.740   1.693  1.00  0.00           C  
ATOM     33  O   ASN     2      13.884  -2.249   0.715  1.00  0.00           O  
ATOM     34  N   LEU     3      14.012  -0.499   2.042  1.00  0.00           N  
ATOM     35  H   LEU     3      14.446  -0.052   2.838  1.00  0.00           H  
ATOM     36  CA  LEU     3      13.119   0.398   1.234  1.00  0.00           C  
ATOM     37  HA  LEU     3      12.087   0.053   1.311  1.00  0.00           H  
ATOM     38  CB  LEU     3      13.189   1.799   1.910  1.00  0.00           C  
ATOM     39  HB2 LEU     3      13.185   1.738   2.998  1.00  0.00           H  
ATOM     40  HB3 LEU     3      14.184   2.118   1.599  1.00  0.00           H  
ATOM     41  CG  LEU     3      12.113   2.811   1.521  1.00  0.00           C  
ATOM     42  HG  LEU     3      11.958   2.728   0.445  1.00  0.00           H  
ATOM     43  CD1 LEU     3      10.806   2.607   2.258  1.00  0.00           C  
ATOM     44 HD11 LEU     3      10.152   3.403   1.902  1.00  0.00           H  
ATOM     45 HD12 LEU     3      10.274   1.668   2.103  1.00  0.00           H  
ATOM     46 HD13 LEU     3      10.889   2.689   3.341  1.00  0.00           H  
ATOM     47  CD2 LEU     3      12.639   4.193   1.774  1.00  0.00           C  
ATOM     48 HD21 LEU     3      13.500   4.276   1.110  1.00  0.00           H  
ATOM     49 HD22 LEU     3      11.896   4.962   1.561  1.00  0.00           H  
ATOM     50 HD23 LEU     3      12.864   4.412   2.817  1.00  0.00           H  
ATOM     51  C   LEU     3      13.534   0.399  -0.246  1.00  0.00           C  
ATOM     52  O   LEU     3      12.632   0.476  -1.001  1.00  0.00           O  
ATOM     53  N   LYS     4      14.823   0.311  -0.593  1.00  0.00           N  
ATOM     54  H   LYS     4      15.452   0.336   0.197  1.00  0.00           H  
ATOM     55  CA  LYS     4      15.265   0.250  -1.951  1.00  0.00           C  
ATOM     56  HA  LYS     4      15.095   1.232  -2.392  1.00  0.00           H  
ATOM     57  CB  LYS     4      16.829   0.084  -2.025  1.00  0.00           C  
ATOM     58  HB2 LYS     4      17.131   0.671  -2.892  1.00  0.00           H  
ATOM     59  HB3 LYS     4      17.294   0.674  -1.235  1.00  0.00           H  
ATOM     60  CG  LYS     4      17.518  -1.266  -2.149  1.00  0.00           C  
ATOM     61  HG2 LYS     4      17.060  -1.835  -2.957  1.00  0.00           H  
ATOM     62  HG3 LYS     4      18.572  -1.195  -2.417  1.00  0.00           H  
ATOM     63  CD  LYS     4      17.418  -2.056  -0.838  1.00  0.00           C  
ATOM     64  HD2 LYS     4      17.713  -1.389  -0.027  1.00  0.00           H  
ATOM     65  HD3 LYS     4      16.379  -2.358  -0.701  1.00  0.00           H  
ATOM     66  CE  LYS     4      18.250  -3.256  -0.955  1.00  0.00           C  
ATOM     67  HE2 LYS     4      17.723  -3.911  -1.650  1.00  0.00           H  
ATOM     68  HE3 LYS     4      19.152  -2.992  -1.508  1.00  0.00           H  
ATOM     69  NZ  LYS     4      18.373  -3.921   0.383  1.00  0.00           N  
ATOM     70  HZ1 LYS     4      18.845  -4.813   0.343  1.00  0.00           H  
ATOM     71  HZ2 LYS     4      18.815  -3.267   1.014  1.00  0.00           H  
ATOM     72  HZ3 LYS     4      17.488  -4.062   0.849  1.00  0.00           H  
ATOM     73  C   LYS     4      14.535  -0.694  -2.903  1.00  0.00           C  
ATOM     74  O   LYS     4      14.541  -0.417  -4.078  1.00  0.00           O  
ATOM     75  N   GLY     5      13.896  -1.824  -2.464  1.00  0.00           N  
ATOM     76  H   GLY     5      13.809  -1.914  -1.462  1.00  0.00           H  
ATOM     77  CA  GLY     5      13.030  -2.747  -3.272  1.00  0.00           C  
ATOM     78  HA2 GLY     5      13.668  -3.214  -4.022  1.00  0.00           H  
ATOM     79  HA3 GLY     5      12.676  -3.497  -2.565  1.00  0.00           H  
ATOM     80  C   GLY     5      11.826  -2.102  -3.890  1.00  0.00           C  
ATOM     81  O   GLY     5      11.228  -2.725  -4.780  1.00  0.00           O  
ATOM     82  N   ILE     6      11.454  -0.914  -3.465  1.00  0.00           N  
ATOM     83  H   ILE     6      11.978  -0.497  -2.708  1.00  0.00           H  
ATOM     84  CA  ILE     6      10.243  -0.211  -4.038  1.00  0.00           C  
ATOM     85  HA  ILE     6       9.357  -0.688  -3.618  1.00  0.00           H  
ATOM     86  CB  ILE     6      10.126   1.154  -3.339  1.00  0.00           C  
ATOM     87  HB  ILE     6       9.968   0.991  -2.272  1.00  0.00           H  
ATOM     88  CG2 ILE     6      11.328   2.224  -3.535  1.00  0.00           C  
ATOM     89 HG21 ILE     6      11.400   2.571  -4.565  1.00  0.00           H  
ATOM     90 HG22 ILE     6      11.174   3.070  -2.864  1.00  0.00           H  
ATOM     91 HG23 ILE     6      12.255   1.781  -3.170  1.00  0.00           H  
ATOM     92  CG1 ILE     6       8.863   1.825  -3.819  1.00  0.00           C  
ATOM     93 HG12 ILE     6       8.974   2.850  -3.466  1.00  0.00           H  
ATOM     94 HG13 ILE     6       8.877   2.005  -4.894  1.00  0.00           H  
ATOM     95  CD1 ILE     6       7.578   1.308  -3.205  1.00  0.00           C  
ATOM     96 HD11 ILE     6       6.847   2.110  -3.108  1.00  0.00           H  
ATOM     97 HD12 ILE     6       7.123   0.472  -3.737  1.00  0.00           H  
ATOM     98 HD13 ILE     6       7.737   1.071  -2.153  1.00  0.00           H  
ATOM     99  C   ILE     6      10.124  -0.252  -5.562  1.00  0.00           C  
ATOM    100  O   ILE     6       9.012  -0.635  -5.962  1.00  0.00           O  
ATOM    101  N   PHE     7      11.129   0.093  -6.344  1.00  0.00           N  
ATOM    102  H   PHE     7      11.948   0.387  -5.830  1.00  0.00           H  
ATOM    103  CA  PHE     7      10.988   0.138  -7.803  1.00  0.00           C  
ATOM    104  HA  PHE     7      10.043   0.641  -8.003  1.00  0.00           H  
ATOM    105  CB  PHE     7      12.226   0.818  -8.327  1.00  0.00           C  
ATOM    106  HB2 PHE     7      12.147   1.847  -7.976  1.00  0.00           H  
ATOM    107  HB3 PHE     7      13.062   0.405  -7.764  1.00  0.00           H  
ATOM    108  CG  PHE     7      12.436   0.724  -9.797  1.00  0.00           C  
ATOM    109  CD1 PHE     7      13.634   0.175 -10.317  1.00  0.00           C  
ATOM    110  HD1 PHE     7      14.293  -0.451  -9.733  1.00  0.00           H  
ATOM    111  CE1 PHE     7      13.924   0.194 -11.699  1.00  0.00           C  
ATOM    112  HE1 PHE     7      14.680  -0.455 -12.116  1.00  0.00           H  
ATOM    113  CZ  PHE     7      13.045   0.840 -12.560  1.00  0.00           C  
ATOM    114  HZ  PHE     7      13.218   0.737 -13.621  1.00  0.00           H  
ATOM    115  CE2 PHE     7      11.944   1.570 -12.044  1.00  0.00           C  
ATOM    116  HE2 PHE     7      11.275   2.180 -12.633  1.00  0.00           H  
ATOM    117  CD2 PHE     7      11.671   1.512 -10.658  1.00  0.00           C  
ATOM    118  HD2 PHE     7      10.886   2.067 -10.164  1.00  0.00           H  
ATOM    119  C   PHE     7      10.820  -1.269  -8.402  1.00  0.00           C  
ATOM    120  O   PHE     7      10.108  -1.473  -9.375  1.00  0.00           O  
ATOM    121  N   LYS     8      11.423  -2.298  -7.741  1.00  0.00           N  
ATOM    122  H   LYS     8      11.864  -2.133  -6.848  1.00  0.00           H  
ATOM    123  CA  LYS     8      11.271  -3.770  -8.113  1.00  0.00           C  
ATOM    124  HA  LYS     8      11.062  -3.833  -9.180  1.00  0.00           H  
ATOM    125  CB  LYS     8      12.637  -4.493  -7.741  1.00  0.00           C  
ATOM    126  HB2 LYS     8      12.994  -4.127  -6.778  1.00  0.00           H  
ATOM    127  HB3 LYS     8      12.371  -5.550  -7.744  1.00  0.00           H  
ATOM    128  CG  LYS     8      13.796  -4.252  -8.763  1.00  0.00           C  
ATOM    129  HG2 LYS     8      14.326  -3.303  -8.686  1.00  0.00           H  
ATOM    130  HG3 LYS     8      14.599  -4.959  -8.553  1.00  0.00           H  
ATOM    131  CD  LYS     8      13.314  -4.474 -10.203  1.00  0.00           C  
ATOM    132  HD2 LYS     8      14.130  -4.795 -10.849  1.00  0.00           H  
ATOM    133  HD3 LYS     8      12.593  -5.291 -10.215  1.00  0.00           H  
ATOM    134  CE  LYS     8      12.795  -3.169 -10.879  1.00  0.00           C  
ATOM    135  HE2 LYS     8      12.415  -2.489 -10.116  1.00  0.00           H  
ATOM    136  HE3 LYS     8      13.659  -2.771 -11.410  1.00  0.00           H  
ATOM    137  NZ  LYS     8      11.678  -3.445 -11.796  1.00  0.00           N  
ATOM    138  HZ1 LYS     8      11.579  -2.767 -12.538  1.00  0.00           H  
ATOM    139  HZ2 LYS     8      11.785  -4.388 -12.141  1.00  0.00           H  
ATOM    140  HZ3 LYS     8      10.796  -3.583 -11.323  1.00  0.00           H  
ATOM    141  C   LYS     8       9.990  -4.542  -7.490  1.00  0.00           C  
ATOM    142  O   LYS     8       9.573  -5.585  -7.999  1.00  0.00           O  
ATOM    143  N   LYS     9       9.439  -3.970  -6.402  1.00  0.00           N  
ATOM    144  H   LYS     9       9.880  -3.227  -5.879  1.00  0.00           H  
ATOM    145  CA  LYS     9       8.037  -4.283  -5.948  1.00  0.00           C  
ATOM    146  HA  LYS     9       7.767  -5.306  -6.210  1.00  0.00           H  
ATOM    147  CB  LYS     9       7.851  -3.945  -4.431  1.00  0.00           C  
ATOM    148  HB2 LYS     9       8.601  -4.497  -3.863  1.00  0.00           H  
ATOM    149  HB3 LYS     9       7.966  -2.882  -4.215  1.00  0.00           H  
ATOM    150  CG  LYS     9       6.399  -4.131  -3.942  1.00  0.00           C  
ATOM    151  HG2 LYS     9       6.287  -3.523  -3.045  1.00  0.00           H  
ATOM    152  HG3 LYS     9       5.851  -3.465  -4.609  1.00  0.00           H  
ATOM    153  CD  LYS     9       5.962  -5.624  -3.716  1.00  0.00           C  
ATOM    154  HD2 LYS     9       6.588  -6.183  -4.411  1.00  0.00           H  
ATOM    155  HD3 LYS     9       5.989  -6.073  -2.723  1.00  0.00           H  
ATOM    156  CE  LYS     9       4.545  -5.817  -4.189  1.00  0.00           C  
ATOM    157  HE2 LYS     9       4.144  -6.760  -3.819  1.00  0.00           H  
ATOM    158  HE3 LYS     9       3.908  -5.004  -3.841  1.00  0.00           H  
ATOM    159  NZ  LYS     9       4.399  -6.073  -5.634  1.00  0.00           N  
ATOM    160  HZ1 LYS     9       4.605  -5.279  -6.223  1.00  0.00           H  
ATOM    161  HZ2 LYS     9       5.003  -6.819  -5.948  1.00  0.00           H  
ATOM    162  HZ3 LYS     9       3.445  -6.096  -5.966  1.00  0.00           H  
ATOM    163  C   LYS     9       6.960  -3.500  -6.755  1.00  0.00           C  
ATOM    164  O   LYS     9       5.963  -4.112  -7.123  1.00  0.00           O  
ATOM    165  N   VAL    10       7.233  -2.234  -7.162  1.00  0.00           N  
ATOM    166  H   VAL    10       7.993  -1.740  -6.715  1.00  0.00           H  
ATOM    167  CA  VAL    10       6.483  -1.447  -8.124  1.00  0.00           C  
ATOM    168  HA  VAL    10       5.516  -1.307  -7.641  1.00  0.00           H  
ATOM    169  CB  VAL    10       7.085   0.023  -8.315  1.00  0.00           C  
ATOM    170  HB  VAL    10       8.167  -0.066  -8.220  1.00  0.00           H  
ATOM    171  CG1 VAL    10       6.703   0.789  -9.624  1.00  0.00           C  
ATOM    172 HG11 VAL    10       7.385   0.453 -10.405  1.00  0.00           H  
ATOM    173 HG12 VAL    10       5.651   0.761  -9.911  1.00  0.00           H  
ATOM    174 HG13 VAL    10       7.027   1.820  -9.484  1.00  0.00           H  
ATOM    175  CG2 VAL    10       6.617   0.911  -7.091  1.00  0.00           C  
ATOM    176 HG21 VAL    10       6.666   0.346  -6.160  1.00  0.00           H  
ATOM    177 HG22 VAL    10       7.177   1.845  -7.074  1.00  0.00           H  
ATOM    178 HG23 VAL    10       5.552   1.143  -7.127  1.00  0.00           H  
ATOM    179  C   VAL    10       6.194  -2.146  -9.415  1.00  0.00           C  
ATOM    180  O   VAL    10       5.082  -2.192  -9.900  1.00  0.00           O  
ATOM    181  N   ALA    11       7.184  -2.754 -10.036  1.00  0.00           N  
ATOM    182  H   ALA    11       8.131  -2.555  -9.746  1.00  0.00           H  
ATOM    183  CA  ALA    11       7.066  -3.730 -11.083  1.00  0.00           C  
ATOM    184  HA  ALA    11       6.107  -4.249 -11.057  1.00  0.00           H  
ATOM    185  CB  ALA    11       7.126  -2.939 -12.406  1.00  0.00           C  
ATOM    186  HB1 ALA    11       7.095  -3.626 -13.252  1.00  0.00           H  
ATOM    187  HB2 ALA    11       6.232  -2.318 -12.480  1.00  0.00           H  
ATOM    188  HB3 ALA    11       7.945  -2.229 -12.522  1.00  0.00           H  
ATOM    189  C   ALA    11       8.172  -4.769 -11.143  1.00  0.00           C  
ATOM    190  O   ALA    11       9.316  -4.382 -10.849  1.00  0.00           O  
ATOM    191  N   SER    12       7.879  -6.049 -11.476  1.00  0.00           N  
ATOM    192  H   SER    12       6.919  -6.239 -11.727  1.00  0.00           H  
ATOM    193  CA  SER    12       8.765  -7.225 -11.269  1.00  0.00           C  
ATOM    194  HA  SER    12       8.779  -7.723 -12.238  1.00  0.00           H  
ATOM    195  CB  SER    12      10.265  -7.069 -11.067  1.00  0.00           C  
ATOM    196  HB2 SER    12      10.512  -6.448 -10.206  1.00  0.00           H  
ATOM    197  HB3 SER    12      10.746  -8.033 -10.901  1.00  0.00           H  
ATOM    198  OG  SER    12      10.874  -6.448 -12.159  1.00  0.00           O  
ATOM    199  HG  SER    12      10.719  -6.884 -13.000  1.00  0.00           H  
ATOM    200  C   SER    12       8.114  -8.211 -10.298  1.00  0.00           C  
ATOM    201  O   SER    12       7.183  -8.907 -10.723  1.00  0.00           O  
ATOM    202  N   LEU    13       8.369  -8.063  -8.987  1.00  0.00           N  
ATOM    203  H   LEU    13       8.903  -7.249  -8.720  1.00  0.00           H  
ATOM    204  CA  LEU    13       7.815  -8.942  -7.874  1.00  0.00           C  
ATOM    205  HA  LEU    13       8.039  -9.977  -8.131  1.00  0.00           H  
ATOM    206  CB  LEU    13       8.657  -8.635  -6.676  1.00  0.00           C  
ATOM    207  HB2 LEU    13       9.668  -8.961  -6.918  1.00  0.00           H  
ATOM    208  HB3 LEU    13       8.668  -7.563  -6.479  1.00  0.00           H  
ATOM    209  CG  LEU    13       8.172  -9.214  -5.363  1.00  0.00           C  
ATOM    210  HG  LEU    13       7.120  -9.080  -5.111  1.00  0.00           H  
ATOM    211  CD1 LEU    13       8.553 -10.760  -5.265  1.00  0.00           C  
ATOM    212 HD11 LEU    13       7.807 -11.311  -5.838  1.00  0.00           H  
ATOM    213 HD12 LEU    13       9.549 -11.007  -5.634  1.00  0.00           H  
ATOM    214 HD13 LEU    13       8.442 -11.203  -4.275  1.00  0.00           H  
ATOM    215  CD2 LEU    13       8.992  -8.514  -4.250  1.00  0.00           C  
ATOM    216 HD21 LEU    13       8.574  -7.549  -3.965  1.00  0.00           H  
ATOM    217 HD22 LEU    13       8.876  -9.198  -3.409  1.00  0.00           H  
ATOM    218 HD23 LEU    13      10.046  -8.492  -4.529  1.00  0.00           H  
ATOM    219  C   LEU    13       6.324  -8.849  -7.696  1.00  0.00           C  
ATOM    220  O   LEU    13       5.812  -8.031  -6.938  1.00  0.00           O  
ATOM    221  N   LEU    14       5.595  -9.638  -8.520  1.00  0.00           N  
ATOM    222  H   LEU    14       6.102 -10.131  -9.241  1.00  0.00           H  
ATOM    223  CA  LEU    14       4.126  -9.638  -8.523  1.00  0.00           C  
ATOM    224  HA  LEU    14       3.843 -10.221  -9.399  1.00  0.00           H  
ATOM    225  CB  LEU    14       3.677 -10.466  -7.297  1.00  0.00           C  
ATOM    226  HB2 LEU    14       4.579 -10.817  -6.794  1.00  0.00           H  
ATOM    227  HB3 LEU    14       3.025  -9.900  -6.632  1.00  0.00           H  
ATOM    228  CG  LEU    14       2.849 -11.704  -7.766  1.00  0.00           C  
ATOM    229  HG  LEU    14       3.525 -12.360  -8.314  1.00  0.00           H  
ATOM    230  CD1 LEU    14       2.562 -12.497  -6.464  1.00  0.00           C  
ATOM    231 HD11 LEU    14       3.507 -12.851  -6.051  1.00  0.00           H  
ATOM    232 HD12 LEU    14       1.990 -11.908  -5.748  1.00  0.00           H  
ATOM    233 HD13 LEU    14       1.956 -13.386  -6.639  1.00  0.00           H  
ATOM    234  CD2 LEU    14       1.599 -11.536  -8.656  1.00  0.00           C  
ATOM    235 HD21 LEU    14       0.938 -10.944  -8.023  1.00  0.00           H  
ATOM    236 HD22 LEU    14       1.862 -11.043  -9.592  1.00  0.00           H  
ATOM    237 HD23 LEU    14       1.192 -12.539  -8.778  1.00  0.00           H  
ATOM    238  C   LEU    14       3.382  -8.356  -8.679  1.00  0.00           C  
ATOM    239  O   LEU    14       2.329  -8.098  -8.137  1.00  0.00           O  
ATOM    240  N   THR    15       3.834  -7.419  -9.531  1.00  0.00           N  
ATOM    241  H   THR    15       4.694  -7.632 -10.016  1.00  0.00           H  
ATOM    242  CA  THR    15       3.159  -6.219 -10.101  1.00  0.00           C  
ATOM    243  HA  THR    15       2.108  -6.445 -10.284  1.00  0.00           H  
ATOM    244  CB  THR    15       3.204  -5.044  -9.096  1.00  0.00           C  
ATOM    245  HB  THR    15       4.227  -4.749  -8.861  1.00  0.00           H  
ATOM    246  CG2 THR    15       2.289  -3.909  -9.570  1.00  0.00           C  
ATOM    247 HG21 THR    15       2.516  -3.602 -10.591  1.00  0.00           H  
ATOM    248 HG22 THR    15       1.243  -4.213  -9.616  1.00  0.00           H  
ATOM    249 HG23 THR    15       2.303  -3.000  -8.969  1.00  0.00           H  
ATOM    250  OG1 THR    15       2.613  -5.432  -7.923  1.00  0.00           O  
ATOM    251  HG1 THR    15       2.151  -6.269  -8.012  1.00  0.00           H  
ATOM    252  C   THR    15       3.732  -5.791 -11.441  1.00  0.00           C  
ATOM    253  O   THR    15       4.830  -6.216 -11.746  1.00  0.00           O  
TER   
END   
