# Supplementary material for: Prediction of Anticancer Peptides with High Efficacy and Low Toxicity by Hybrid Model Based on 3D Structure of Peptides
Source: Int J Mol Sci. 2021 May 26;22(11):5630. doi: 10.3390/ijms22115630 (PMC8198792; doi:10.3390/ijms22115630)
Supplement: Supplementary file 1 [file ijms-22-05630-s001.zip › Supplement2(Datasets)/ACPs(PDB)/D1/PDB(Negative)/(223)NL_satpdb12795.pdb]

EXPDTA    THEORETICAL MODEL, MODELLER 9.13 2015/09/21 00:02:11
REMARK   6 MODELLER OBJECTIVE FUNCTION:      1212.0651
REMARK   6 MODELLER BEST TEMPLATE % SEQ ID:  44.000
ATOM      1  N   GLY     1      52.483  61.484  15.421  1.00 64.54           N
ATOM      2  CA  GLY     1      51.504  62.553  15.723  1.00 64.54           C
ATOM      3  C   GLY     1      50.360  61.949  16.453  1.00 64.54           C
ATOM      4  O   GLY     1      49.977  62.409  17.526  1.00 64.54           O
ATOM      5  N   LEU     2      49.767  60.903  15.854  1.00227.31           N
ATOM      6  CA  LEU     2      48.707  60.220  16.518  1.00227.31           C
ATOM      7  CB  LEU     2      47.401  60.153  15.722  1.00227.31           C
ATOM      8  CG  LEU     2      46.650  61.489  15.719  1.00227.31           C
ATOM      9  CD1 LEU     2      45.304  61.359  14.989  1.00227.31           C
ATOM     10  CD2 LEU     2      46.505  62.037  17.149  1.00227.31           C
ATOM     11  C   LEU     2      49.177  58.838  16.775  1.00227.31           C
ATOM     12  O   LEU     2      49.631  58.133  15.875  1.00227.31           O
ATOM     13  N   PHE     3      49.105  58.442  18.052  1.00140.80           N
ATOM     14  CA  PHE     3      49.535  57.149  18.472  1.00140.80           C
ATOM     15  CB  PHE     3      49.567  57.006  19.999  1.00140.80           C
ATOM     16  CG  PHE     3      50.296  55.738  20.289  1.00140.80           C
ATOM     17  CD1 PHE     3      51.666  55.693  20.176  1.00140.80           C
ATOM     18  CD2 PHE     3      49.629  54.601  20.684  1.00140.80           C
ATOM     19  CE1 PHE     3      52.355  54.533  20.440  1.00140.80           C
ATOM     20  CE2 PHE     3      50.313  53.437  20.950  1.00140.80           C
ATOM     21  CZ  PHE     3      51.683  53.402  20.837  1.00140.80           C
ATOM     22  C   PHE     3      48.593  56.126  17.928  1.00140.80           C
ATOM     23  O   PHE     3      48.997  55.010  17.612  1.00140.80           O
ATOM     24  N   THR     4      47.294  56.473  17.864  1.00118.35           N
ATOM     25  CA  THR     4      46.257  55.580  17.424  1.00118.35           C
ATOM     26  CB  THR     4      44.885  56.147  17.669  1.00118.35           C
ATOM     27  OG1 THR     4      43.883  55.178  17.393  1.00118.35           O
ATOM     28  CG2 THR     4      44.689  57.396  16.793  1.00118.35           C
ATOM     29  C   THR     4      46.392  55.265  15.961  1.00118.35           C
ATOM     30  O   THR     4      46.215  54.121  15.545  1.00118.35           O
ATOM     31  N   LEU     5      46.722  56.281  15.146  1.00174.14           N
ATOM     32  CA  LEU     5      46.752  56.161  13.717  1.00174.14           C
ATOM     33  CB  LEU     5      47.102  57.475  13.024  1.00174.14           C
ATOM     34  CG  LEU     5      46.097  58.596  13.292  1.00174.14           C
ATOM     35  CD1 LEU     5      46.354  59.766  12.335  1.00174.14           C
ATOM     36  CD2 LEU     5      44.650  58.079  13.255  1.00174.14           C
ATOM     37  C   LEU     5      47.785  55.185  13.261  1.00174.14           C
ATOM     38  O   LEU     5      47.536  54.396  12.351  1.00174.14           O
ATOM     39  N   ILE     6      48.976  55.208  13.879  1.00107.35           N
ATOM     40  CA  ILE     6      50.028  54.354  13.407  1.00107.35           C
ATOM     41  CB  ILE     6      51.296  54.462  14.199  1.00107.35           C
ATOM     42  CG1 ILE     6      51.851  55.888  14.111  1.00107.35           C
ATOM     43  CG2 ILE     6      52.287  53.418  13.652  1.00107.35           C
ATOM     44  CD1 ILE     6      52.274  56.269  12.696  1.00107.35           C
ATOM     45  C   ILE     6      49.555  52.946  13.515  1.00107.35           C
ATOM     46  O   ILE     6      49.839  52.118  12.653  1.00107.35           O
ATOM     47  N   LYS     7      48.826  52.640  14.603  1.00114.69           N
ATOM     48  CA  LYS     7      48.320  51.323  14.852  1.00114.69           C
ATOM     49  CB  LYS     7      47.604  51.236  16.204  1.00114.69           C
ATOM     50  CG  LYS     7      48.541  51.507  17.382  1.00114.69           C
ATOM     51  CD  LYS     7      47.799  51.604  18.711  1.00114.69           C
ATOM     52  CE  LYS     7      46.974  50.354  19.013  1.00114.69           C
ATOM     53  NZ  LYS     7      47.833  49.149  18.940  1.00114.69           N
ATOM     54  C   LYS     7      47.342  50.939  13.777  1.00114.69           C
ATOM     55  O   LYS     7      47.336  49.798  13.314  1.00114.69           O
ATOM     56  N   GLY     8      46.483  51.885  13.353  1.00 26.44           N
ATOM     57  CA  GLY     8      45.496  51.588  12.354  1.00 26.44           C
ATOM     58  C   GLY     8      46.196  51.214  11.088  1.00 26.44           C
ATOM     59  O   GLY     8      45.824  50.247  10.427  1.00 26.44           O
ATOM     60  N   ALA     9      47.241  51.978  10.721  1.00 49.63           N
ATOM     61  CA  ALA     9      47.983  51.726   9.520  1.00 49.63           C
ATOM     62  CB  ALA     9      49.111  52.748   9.289  1.00 49.63           C
ATOM     63  C   ALA     9      48.636  50.395   9.633  1.00 49.63           C
ATOM     64  O   ALA     9      48.624  49.614   8.684  1.00 49.63           O
ATOM     65  N   ALA    10      49.187  50.071  10.812  1.00 47.25           N
ATOM     66  CA  ALA    10      49.929  48.854  10.949  1.00 47.25           C
ATOM     67  CB  ALA    10      50.486  48.620  12.365  1.00 47.25           C
ATOM     68  C   ALA    10      49.041  47.703  10.628  1.00 47.25           C
ATOM     69  O   ALA    10      49.493  46.730  10.032  1.00 47.25           O
ATOM     70  N   LYS    11      47.754  47.764  11.010  1.00125.01           N
ATOM     71  CA  LYS    11      46.918  46.633  10.741  1.00125.01           C
ATOM     72  CB  LYS    11      45.459  46.794  11.223  1.00125.01           C
ATOM     73  CG  LYS    11      44.604  47.744  10.374  1.00125.01           C
ATOM     74  CD  LYS    11      43.090  47.561  10.549  1.00125.01           C
ATOM     75  CE  LYS    11      42.520  46.396   9.733  1.00125.01           C
ATOM     76  NZ  LYS    11      41.056  46.292   9.933  1.00125.01           N
ATOM     77  C   LYS    11      46.866  46.425   9.259  1.00125.01           C
ATOM     78  O   LYS    11      46.886  45.290   8.791  1.00125.01           O
ATOM     79  N   LEU    12      46.735  47.532   8.502  1.00153.51           N
ATOM     80  CA  LEU    12      46.652  47.578   7.063  1.00153.51           C
ATOM     81  CB  LEU    12      46.279  48.986   6.592  1.00153.51           C
ATOM     82  CG  LEU    12      46.333  49.161   5.070  1.00153.51           C
ATOM     83  CD1 LEU    12      45.233  48.348   4.371  1.00153.51           C
ATOM     84  CD2 LEU    12      46.352  50.651   4.696  1.00153.51           C
ATOM     85  C   LEU    12      47.943  47.253   6.360  1.00153.51           C
ATOM     86  O   LEU    12      47.995  46.393   5.485  1.00153.51           O
ATOM     87  N   ILE    13      49.033  47.938   6.750  1.00107.39           N
ATOM     88  CA  ILE    13      50.283  47.824   6.065  1.00107.39           C
ATOM     89  CB  ILE    13      51.374  48.632   6.709  1.00107.39           C
ATOM     90  CG1 ILE    13      51.089  50.144   6.653  1.00107.39           C
ATOM     91  CG2 ILE    13      52.693  48.226   6.035  1.00107.39           C
ATOM     92  CD1 ILE    13      51.143  50.732   5.245  1.00107.39           C
ATOM     93  C   ILE    13      50.702  46.413   6.185  1.00107.39           C
ATOM     94  O   ILE    13      51.115  45.790   5.211  1.00107.39           O
ATOM     95  N   GLY    14      50.581  45.886   7.409  1.00 99.34           N
ATOM     96  CA  GLY    14      50.962  44.554   7.746  1.00 99.34           C
ATOM     97  C   GLY    14      50.092  43.575   7.027  1.00 99.34           C
ATOM     98  O   GLY    14      50.530  42.493   6.654  1.00 99.34           O
ATOM     99  N   LYS    15      48.816  43.914   6.814  1.00125.36           N
ATOM    100  CA  LYS    15      47.909  42.937   6.300  1.00125.36           C
ATOM    101  CB  LYS    15      46.492  43.494   6.100  1.00125.36           C
ATOM    102  CG  LYS    15      45.451  42.412   5.819  1.00125.36           C
ATOM    103  CD  LYS    15      44.030  42.959   5.906  1.00125.36           C
ATOM    104  CE  LYS    15      43.817  43.854   7.129  1.00125.36           C
ATOM    105  NZ  LYS    15      42.431  44.372   7.151  1.00125.36           N
ATOM    106  C   LYS    15      48.361  42.418   4.973  1.00125.36           C
ATOM    107  O   LYS    15      48.410  41.208   4.766  1.00125.36           O
ATOM    108  N   THR    16      48.721  43.303   4.032  1.00 70.94           N
ATOM    109  CA  THR    16      49.032  42.798   2.730  1.00 70.94           C
ATOM    110  CB  THR    16      49.305  43.888   1.740  1.00 70.94           C
ATOM    111  OG1 THR    16      48.187  44.751   1.626  1.00 70.94           O
ATOM    112  CG2 THR    16      49.618  43.235   0.383  1.00 70.94           C
ATOM    113  C   THR    16      50.245  41.919   2.717  1.00 70.94           C
ATOM    114  O   THR    16      50.157  40.756   2.325  1.00 70.94           O
ATOM    115  N   VAL    17      51.409  42.437   3.166  1.00155.89           N
ATOM    116  CA  VAL    17      52.617  41.688   2.981  1.00155.89           C
ATOM    117  CB  VAL    17      53.897  42.486   3.093  1.00155.89           C
ATOM    118  CG1 VAL    17      54.085  43.218   1.756  1.00155.89           C
ATOM    119  CG2 VAL    17      53.796  43.511   4.236  1.00155.89           C
ATOM    120  C   VAL    17      52.681  40.400   3.735  1.00155.89           C
ATOM    121  O   VAL    17      52.982  39.396   3.095  1.00155.89           O
ATOM    122  N   PRO    18      52.411  40.278   5.005  1.00193.95           N
ATOM    123  CA  PRO    18      52.541  38.941   5.495  1.00193.95           C
ATOM    124  CD  PRO    18      52.941  41.218   5.982  1.00193.95           C
ATOM    125  CB  PRO    18      52.690  39.036   7.007  1.00193.95           C
ATOM    126  CG  PRO    18      53.418  40.380   7.181  1.00193.95           C
ATOM    127  C   PRO    18      51.531  37.967   4.967  1.00193.95           C
ATOM    128  O   PRO    18      51.746  36.766   5.122  1.00193.95           O
ATOM    129  N   LYS    19      50.406  38.430   4.391  1.00207.41           N
ATOM    130  CA  LYS    19      49.529  37.468   3.790  1.00207.41           C
ATOM    131  CB  LYS    19      48.200  38.025   3.247  1.00207.41           C
ATOM    132  CG  LYS    19      47.152  38.439   4.281  1.00207.41           C
ATOM    133  CD  LYS    19      45.857  38.896   3.602  1.00207.41           C
ATOM    134  CE  LYS    19      45.255  37.788   2.725  1.00207.41           C
ATOM    135  NZ  LYS    19      43.792  37.667   2.939  1.00207.41           N
ATOM    136  C   LYS    19      50.265  36.908   2.616  1.00207.41           C
ATOM    137  O   LYS    19      50.269  35.701   2.390  1.00207.41           O
ATOM    138  N   LYS    20      50.946  37.788   1.858  1.00180.72           N
ATOM    139  CA  LYS    20      51.680  37.412   0.682  1.00180.72           C
ATOM    140  CB  LYS    20      52.367  38.617   0.022  1.00180.72           C
ATOM    141  CG  LYS    20      53.177  38.302  -1.238  1.00180.72           C
ATOM    142  CD  LYS    20      53.545  39.574  -2.003  1.00180.72           C
ATOM    143  CE  LYS    20      54.243  40.605  -1.113  1.00180.72           C
ATOM    144  NZ  LYS    20      54.351  41.911  -1.802  1.00180.72           N
ATOM    145  C   LYS    20      52.751  36.440   1.062  1.00180.72           C
ATOM    146  O   LYS    20      53.012  35.492   0.330  1.00180.72           O
ATOM    147  N   GLN    21      53.423  36.645   2.207  1.00 99.81           N
ATOM    148  CA  GLN    21      54.462  35.735   2.596  1.00 99.81           C
ATOM    149  CB  GLN    21      55.206  36.163   3.876  1.00 99.81           C
ATOM    150  CG  GLN    21      56.183  37.322   3.663  1.00 99.81           C
ATOM    151  CD  GLN    21      56.921  37.552   4.975  1.00 99.81           C
ATOM    152  OE1 GLN    21      56.342  37.406   6.050  1.00 99.81           O
ATOM    153  NE2 GLN    21      58.230  37.916   4.894  1.00 99.81           N
ATOM    154  C   GLN    21      53.863  34.393   2.865  1.00 99.81           C
ATOM    155  O   GLN    21      54.422  33.364   2.490  1.00 99.81           O
ATOM    156  N   ALA    22      52.682  34.386   3.499  1.00 90.55           N
ATOM    157  CA  ALA    22      52.004  33.196   3.920  1.00 90.55           C
ATOM    158  CB  ALA    22      50.694  33.521   4.658  1.00 90.55           C
ATOM    159  C   ALA    22      51.665  32.335   2.741  1.00 90.55           C
ATOM    160  O   ALA    22      51.722  31.109   2.831  1.00 90.55           O
ATOM    161  N   ARG    23      51.303  32.941   1.595  1.00152.97           N
ATOM    162  CA  ARG    23      50.847  32.144   0.491  1.00152.97           C
ATOM    163  CB  ARG    23      50.501  32.979  -0.761  1.00152.97           C
ATOM    164  CG  ARG    23      51.712  33.739  -1.307  1.00152.97           C
ATOM    165  CD  ARG    23      51.424  34.760  -2.410  1.00152.97           C
ATOM    166  NE  ARG    23      51.185  34.017  -3.678  1.00152.97           N
ATOM    167  CZ  ARG    23      50.361  34.548  -4.623  1.00152.97           C
ATOM    168  NH1 ARG    23      49.716  35.729  -4.372  1.00152.97           N
ATOM    169  NH2 ARG    23      50.186  33.905  -5.813  1.00152.97           N
ATOM    170  C   ARG    23      51.906  31.165   0.076  1.00152.97           C
ATOM    171  O   ARG    23      51.625  29.979  -0.099  1.00152.97           O
ATOM    172  N   LEU    24      53.158  31.628  -0.081  1.00106.50           N
ATOM    173  CA  LEU    24      54.188  30.755  -0.558  1.00106.50           C
ATOM    174  CB  LEU    24      55.545  31.472  -0.688  1.00106.50           C
ATOM    175  CG  LEU    24      55.507  32.831  -1.419  1.00106.50           C
ATOM    176  CD1 LEU    24      56.924  33.289  -1.813  1.00106.50           C
ATOM    177  CD2 LEU    24      54.489  32.845  -2.569  1.00106.50           C
ATOM    178  C   LEU    24      54.411  29.666   0.448  1.00106.50           C
ATOM    179  O   LEU    24      54.374  28.479   0.125  1.00106.50           O
ATOM    180  N   GLY    25      54.607  30.057   1.721  1.00 98.69           N
ATOM    181  CA  GLY    25      54.997  29.097   2.711  1.00 98.69           C
ATOM    182  C   GLY    25      53.953  28.054   2.899  1.00 98.69           C
ATOM    183  O   GLY    25      54.241  26.862   2.815  1.00 98.69           O
ATOM    184  N   MET    26      52.695  28.445   3.147  1.00165.28           N
ATOM    185  CA  MET    26      51.784  27.362   3.319  1.00165.28           C
ATOM    186  CB  MET    26      51.003  27.412   4.647  1.00165.28           C
ATOM    187  CG  MET    26      51.933  27.225   5.854  1.00165.28           C
ATOM    188  SD  MET    26      51.166  27.294   7.506  1.00165.28           S
ATOM    189  CE  MET    26      50.769  25.527   7.644  1.00165.28           C
ATOM    190  C   MET    26      50.847  27.412   2.168  1.00165.28           C
ATOM    191  O   MET    26      49.737  27.930   2.267  1.00165.28           O
ATOM    192  N   ASN    27      51.314  26.863   1.029  1.00103.95           N
ATOM    193  CA  ASN    27      50.516  26.799  -0.152  1.00103.95           C
ATOM    194  CB  ASN    27      51.285  26.217  -1.365  1.00103.95           C
ATOM    195  CG  ASN    27      50.332  26.077  -2.554  1.00103.95           C
ATOM    196  OD1 ASN    27      49.183  26.507  -2.500  1.00103.95           O
ATOM    197  ND2 ASN    27      50.808  25.435  -3.656  1.00103.95           N
ATOM    198  C   ASN    27      49.376  25.893   0.161  1.00103.95           C
ATOM    199  O   ASN    27      48.218  26.188  -0.133  1.00103.95           O
ATOM    200  N   LEU    28      49.687  24.757   0.795  1.00224.73           N
ATOM    201  CA  LEU    28      48.656  23.820   1.093  1.00224.73           C
ATOM    202  CB  LEU    28      49.267  22.569   1.768  1.00224.73           C
ATOM    203  CG  LEU    28      48.277  21.468   2.184  1.00224.73           C
ATOM    204  CD1 LEU    28      47.463  21.882   3.420  1.00224.73           C
ATOM    205  CD2 LEU    28      47.406  21.031   0.997  1.00224.73           C
ATOM    206  C   LEU    28      47.656  24.456   2.013  1.00224.73           C
ATOM    207  O   LEU    28      46.489  24.613   1.659  1.00224.73           O
ATOM    208  N   TRP    29      48.101  24.893   3.207  1.00163.10           N
ATOM    209  CA  TRP    29      47.174  25.411   4.173  1.00163.10           C
ATOM    210  CB  TRP    29      47.833  25.687   5.538  1.00163.10           C
ATOM    211  CG  TRP    29      47.005  26.552   6.460  1.00163.10           C
ATOM    212  CD2 TRP    29      46.120  26.100   7.503  1.00163.10           C
ATOM    213  CD1 TRP    29      46.961  27.918   6.491  1.00163.10           C
ATOM    214  NE1 TRP    29      46.107  28.344   7.476  1.00163.10           N
ATOM    215  CE2 TRP    29      45.582  27.237   8.107  1.00163.10           C
ATOM    216  CE3 TRP    29      45.782  24.841   7.918  1.00163.10           C
ATOM    217  CZ2 TRP    29      44.697  27.134   9.141  1.00163.10           C
ATOM    218  CZ3 TRP    29      44.890  24.741   8.966  1.00163.10           C
ATOM    219  CH2 TRP    29      44.361  25.868   9.562  1.00163.10           C
ATOM    220  C   TRP    29      46.552  26.699   3.751  1.00163.10           C
ATOM    221  O   TRP    29      45.343  26.791   3.541  1.00163.10           O
ATOM    222  N   LEU    30      47.377  27.738   3.575  1.00172.76           N
ATOM    223  CA  LEU    30      46.764  29.014   3.395  1.00172.76           C
ATOM    224  CB  LEU    30      47.763  30.172   3.440  1.00172.76           C
ATOM    225  CG  LEU    30      47.059  31.532   3.500  1.00172.76           C
ATOM    226  CD1 LEU    30      46.156  31.601   4.742  1.00172.76           C
ATOM    227  CD2 LEU    30      48.069  32.687   3.441  1.00172.76           C
ATOM    228  C   LEU    30      46.044  29.070   2.097  1.00172.76           C
ATOM    229  O   LEU    30      44.902  29.522   2.022  1.00172.76           O
ATOM    230  N   VAL    31      46.698  28.596   1.036  1.00115.59           N
ATOM    231  CA  VAL    31      46.123  28.669  -0.266  1.00115.59           C
ATOM    232  CB  VAL    31      47.103  28.386  -1.352  1.00115.59           C
ATOM    233  CG1 VAL    31      46.345  28.492  -2.666  1.00115.59           C
ATOM    234  CG2 VAL    31      48.255  29.400  -1.251  1.00115.59           C
ATOM    235  C   VAL    31      44.975  27.717  -0.344  1.00115.59           C
ATOM    236  O   VAL    31      44.119  27.826  -1.217  1.00115.59           O
ATOM    237  N   LYS    32      44.945  26.680   0.503  1.00147.91           N
ATOM    238  CA  LYS    32      43.789  25.858   0.353  1.00147.91           C
ATOM    239  CB  LYS    32      43.765  24.593   1.228  1.00147.91           C
ATOM    240  CG  LYS    32      42.485  23.799   0.953  1.00147.91           C
ATOM    241  CD  LYS    32      42.440  22.383   1.521  1.00147.91           C
ATOM    242  CE  LYS    32      41.047  21.764   1.400  1.00147.91           C
ATOM    243  NZ  LYS    32      40.043  22.722   1.915  1.00147.91           N
ATOM    244  C   LYS    32      42.588  26.668   0.721  1.00147.91           C
ATOM    245  O   LYS    32      41.550  26.589   0.064  1.00147.91           O
ATOM    246  N   LEU    33      42.700  27.486   1.787  1.00190.24           N
ATOM    247  CA  LEU    33      41.538  28.193   2.236  1.00190.24           C
ATOM    248  CB  LEU    33      41.782  28.855   3.600  1.00190.24           C
ATOM    249  CG  LEU    33      40.540  29.526   4.211  1.00190.24           C
ATOM    250  CD1 LEU    33      40.228  30.865   3.546  1.00190.24           C
ATOM    251  CD2 LEU    33      39.316  28.596   4.174  1.00190.24           C
ATOM    252  C   LEU    33      41.082  29.176   1.196  1.00190.24           C
ATOM    253  O   LEU    33      39.949  29.034   0.735  1.00190.24           O
ATOM    254  N   PRO    34      41.841  30.173   0.778  1.00246.14           N
ATOM    255  CA  PRO    34      41.365  30.881  -0.375  1.00246.14           C
ATOM    256  CD  PRO    34      42.570  31.054   1.674  1.00246.14           C
ATOM    257  CB  PRO    34      41.925  32.301  -0.305  1.00246.14           C
ATOM    258  CG  PRO    34      42.271  32.482   1.182  1.00246.14           C
ATOM    259  C   PRO    34      42.051  30.079  -1.404  1.00246.14           C
ATOM    260  O   PRO    34      43.273  30.169  -1.404  1.00246.14           O
ATOM    261  N   THR    35      41.374  29.393  -2.335  1.00 92.33           N
ATOM    262  CA  THR    35      42.219  28.580  -3.159  1.00 92.33           C
ATOM    263  CB  THR    35      41.532  27.379  -3.738  1.00 92.33           C
ATOM    264  OG1 THR    35      41.057  26.530  -2.705  1.00 92.33           O
ATOM    265  CG2 THR    35      42.538  26.625  -4.626  1.00 92.33           C
ATOM    266  C   THR    35      42.687  29.423  -4.285  1.00 92.33           C
ATOM    267  O   THR    35      42.229  29.284  -5.417  1.00 92.33           O
ATOM    268  N   ASN    36      43.608  30.352  -3.982  1.00 95.48           N
ATOM    269  CA  ASN    36      44.132  31.183  -5.009  1.00 95.48           C
ATOM    270  CB  ASN    36      45.104  32.245  -4.477  1.00 95.48           C
ATOM    271  CG  ASN    36      44.410  32.987  -3.352  1.00 95.48           C
ATOM    272  OD1 ASN    36      44.385  32.519  -2.215  1.00 95.48           O
ATOM    273  ND2 ASN    36      43.834  34.178  -3.663  1.00 95.48           N
ATOM    274  C   ASN    36      44.992  30.322  -5.854  1.00 95.48           C
ATOM    275  O   ASN    36      44.767  30.176  -7.050  1.00 95.48           O
ATOM    276  N   VAL    37      45.969  29.668  -5.198  1.00119.61           N
ATOM    277  CA  VAL    37      46.985  28.916  -5.874  1.00119.61           C
ATOM    278  CB  VAL    37      48.333  28.973  -5.197  1.00119.61           C
ATOM    279  CG1 VAL    37      49.327  28.107  -5.994  1.00119.61           C
ATOM    280  CG2 VAL    37      48.771  30.438  -5.028  1.00119.61           C
ATOM    281  C   VAL    37      46.608  27.472  -5.876  1.00119.61           C
ATOM    282  O   VAL    37      46.214  26.909  -4.860  1.00119.61           O
ATOM    283  N   LYS    38      46.708  26.812  -7.038  1.00286.05           N
ATOM    284  CA  LYS    38      46.443  25.408  -7.019  1.00286.05           C
ATOM    285  CB  LYS    38      45.406  24.964  -8.069  1.00286.05           C
ATOM    286  CG  LYS    38      44.680  23.650  -7.747  1.00286.05           C
ATOM    287  CD  LYS    38      45.576  22.410  -7.694  1.00286.05           C
ATOM    288  CE  LYS    38      44.815  21.123  -7.354  1.00286.05           C
ATOM    289  NZ  LYS    38      45.678  19.934  -7.548  1.00286.05           N
ATOM    290  C   LYS    38      47.769  24.804  -7.334  1.00286.05           C
ATOM    291  O   LYS    38      48.535  25.365  -8.116  1.00286.05           O
ATOM    292  N   THR    39      48.112  23.670  -6.698  1.00104.16           N
ATOM    293  CA  THR    39      49.400  23.117  -6.985  1.00104.16           C
ATOM    294  CB  THR    39      50.382  23.288  -5.864  1.00104.16           C
ATOM    295  OG1 THR    39      51.682  22.916  -6.293  1.00104.16           O
ATOM    296  CG2 THR    39      49.953  22.405  -4.683  1.00104.16           C
ATOM    297  C   THR    39      49.242  21.627  -7.222  1.00104.16           C
ATOM    298  O   THR    39      50.215  20.993  -7.714  1.00104.16           O
ATOM    299  OXT THR    39      48.141  21.099  -6.909  1.00104.16           O
TER     300      THR    39
END
