# Supplementary material for: Prediction of Anticancer Peptides with High Efficacy and Low Toxicity by Hybrid Model Based on 3D Structure of Peptides
Source: Int J Mol Sci. 2021 May 26;22(11):5630. doi: 10.3390/ijms22115630 (PMC8198792; doi:10.3390/ijms22115630)
Supplement: Supplementary file 1 [file ijms-22-05630-s001.zip › Supplement2(Datasets)/ACPs(PDB)/D1/PDB(Negative)/(224)NL_satpdb12796.pdb]

EXPDTA    THEORETICAL MODEL, MODELLER 9.13 2015/09/21 00:39:22
REMARK   6 MODELLER OBJECTIVE FUNCTION:      1183.0492
REMARK   6 MODELLER BEST TEMPLATE % SEQ ID:  51.515
ATOM      1  N   GLY     1      17.742   1.876   7.688  1.00 50.92           N
ATOM      2  CA  GLY     1      17.400   2.759   6.551  1.00 50.92           C
ATOM      3  C   GLY     1      17.928   2.189   5.282  1.00 50.92           C
ATOM      4  O   GLY     1      17.932   2.844   4.242  1.00 50.92           O
ATOM      5  N   PHE     2      18.365   0.922   5.327  1.00192.71           N
ATOM      6  CA  PHE     2      18.916   0.341   4.145  1.00192.71           C
ATOM      7  CB  PHE     2      19.664  -0.974   4.402  1.00192.71           C
ATOM      8  CG  PHE     2      20.885  -0.592   5.156  1.00192.71           C
ATOM      9  CD1 PHE     2      20.800  -0.205   6.472  1.00192.71           C
ATOM     10  CD2 PHE     2      22.115  -0.632   4.542  1.00192.71           C
ATOM     11  CE1 PHE     2      21.937   0.150   7.159  1.00192.71           C
ATOM     12  CE2 PHE     2      23.253  -0.279   5.225  1.00192.71           C
ATOM     13  CZ  PHE     2      23.164   0.108   6.538  1.00192.71           C
ATOM     14  C   PHE     2      17.793   0.059   3.217  1.00192.71           C
ATOM     15  O   PHE     2      16.733  -0.417   3.619  1.00192.71           O
ATOM     16  N   LEU     3      18.002   0.394   1.934  1.00102.11           N
ATOM     17  CA  LEU     3      16.994   0.142   0.957  1.00102.11           C
ATOM     18  CB  LEU     3      17.357   0.642  -0.449  1.00102.11           C
ATOM     19  CG  LEU     3      17.428   2.174  -0.567  1.00102.11           C
ATOM     20  CD1 LEU     3      16.052   2.811  -0.320  1.00102.11           C
ATOM     21  CD2 LEU     3      18.531   2.757   0.329  1.00102.11           C
ATOM     22  C   LEU     3      16.818  -1.335   0.872  1.00102.11           C
ATOM     23  O   LEU     3      15.703  -1.824   0.710  1.00102.11           O
ATOM     24  N   ASP     4      17.925  -2.092   0.976  1.00 72.65           N
ATOM     25  CA  ASP     4      17.829  -3.517   0.846  1.00 72.65           C
ATOM     26  CB  ASP     4      19.193  -4.214   0.978  1.00 72.65           C
ATOM     27  CG  ASP     4      20.033  -3.874  -0.242  1.00 72.65           C
ATOM     28  OD1 ASP     4      19.441  -3.513  -1.294  1.00 72.65           O
ATOM     29  OD2 ASP     4      21.283  -3.975  -0.131  1.00 72.65           O
ATOM     30  C   ASP     4      16.959  -4.057   1.937  1.00 72.65           C
ATOM     31  O   ASP     4      16.060  -4.856   1.680  1.00 72.65           O
ATOM     32  N   THR     5      17.185  -3.618   3.188  1.00106.50           N
ATOM     33  CA  THR     5      16.427  -4.160   4.277  1.00106.50           C
ATOM     34  CB  THR     5      16.865  -3.636   5.614  1.00106.50           C
ATOM     35  OG1 THR     5      16.629  -2.239   5.697  1.00106.50           O
ATOM     36  CG2 THR     5      18.366  -3.926   5.780  1.00106.50           C
ATOM     37  C   THR     5      14.994  -3.792   4.094  1.00106.50           C
ATOM     38  O   THR     5      14.097  -4.618   4.261  1.00106.50           O
ATOM     39  N   PHE     6      14.746  -2.526   3.726  1.00 92.17           N
ATOM     40  CA  PHE     6      13.398  -2.085   3.566  1.00 92.17           C
ATOM     41  CB  PHE     6      13.261  -0.567   3.376  1.00 92.17           C
ATOM     42  CG  PHE     6      13.365  -0.008   4.755  1.00 92.17           C
ATOM     43  CD1 PHE     6      14.587   0.180   5.361  1.00 92.17           C
ATOM     44  CD2 PHE     6      12.222   0.316   5.451  1.00 92.17           C
ATOM     45  CE1 PHE     6      14.670   0.690   6.637  1.00 92.17           C
ATOM     46  CE2 PHE     6      12.298   0.827   6.724  1.00 92.17           C
ATOM     47  CZ  PHE     6      13.522   1.012   7.321  1.00 92.17           C
ATOM     48  C   PHE     6      12.766  -2.813   2.436  1.00 92.17           C
ATOM     49  O   PHE     6      11.587  -3.133   2.496  1.00 92.17           O
ATOM     50  N   LYS     7      13.511  -3.104   1.364  1.00148.18           N
ATOM     51  CA  LYS     7      12.874  -3.805   0.291  1.00148.18           C
ATOM     52  CB  LYS     7      13.821  -4.094  -0.878  1.00148.18           C
ATOM     53  CG  LYS     7      13.161  -4.896  -1.995  1.00148.18           C
ATOM     54  CD  LYS     7      13.947  -4.817  -3.296  1.00148.18           C
ATOM     55  CE  LYS     7      13.510  -3.648  -4.174  1.00148.18           C
ATOM     56  NZ  LYS     7      13.507  -2.404  -3.376  1.00148.18           N
ATOM     57  C   LYS     7      12.382  -5.122   0.797  1.00148.18           C
ATOM     58  O   LYS     7      11.274  -5.542   0.466  1.00148.18           O
ATOM     59  N   ASN     8      13.172  -5.806   1.642  1.00112.83           N
ATOM     60  CA  ASN     8      12.727  -7.107   2.048  1.00112.83           C
ATOM     61  CB  ASN     8      13.752  -7.842   2.936  1.00112.83           C
ATOM     62  CG  ASN     8      13.366  -9.316   2.970  1.00112.83           C
ATOM     63  OD1 ASN     8      12.300  -9.683   3.460  1.00112.83           O
ATOM     64  ND2 ASN     8      14.256 -10.194   2.433  1.00112.83           N
ATOM     65  C   ASN     8      11.421  -7.024   2.798  1.00112.83           C
ATOM     66  O   ASN     8      10.452  -7.679   2.420  1.00112.83           O
ATOM     67  N   LEU     9      11.355  -6.218   3.880  1.00166.34           N
ATOM     68  CA  LEU     9      10.172  -6.092   4.702  1.00166.34           C
ATOM     69  CB  LEU     9      10.454  -5.414   6.053  1.00166.34           C
ATOM     70  CG  LEU     9      11.200  -6.325   7.041  1.00166.34           C
ATOM     71  CD1 LEU     9      10.294  -7.475   7.506  1.00166.34           C
ATOM     72  CD2 LEU     9      12.528  -6.823   6.451  1.00166.34           C
ATOM     73  C   LEU     9       9.062  -5.332   4.037  1.00166.34           C
ATOM     74  O   LEU     9       7.897  -5.716   4.119  1.00166.34           O
ATOM     75  N   ALA    10       9.405  -4.235   3.342  1.00117.80           N
ATOM     76  CA  ALA    10       8.460  -3.325   2.756  1.00117.80           C
ATOM     77  CB  ALA    10       9.093  -2.100   2.065  1.00117.80           C
ATOM     78  C   ALA    10       7.638  -4.046   1.748  1.00117.80           C
ATOM     79  O   ALA    10       6.465  -3.726   1.562  1.00117.80           O
ATOM     80  N   LEU    11       8.233  -5.045   1.074  1.00 94.60           N
ATOM     81  CA  LEU    11       7.511  -5.749   0.057  1.00 94.60           C
ATOM     82  CB  LEU    11       8.299  -6.926  -0.547  1.00 94.60           C
ATOM     83  CG  LEU    11       9.505  -6.497  -1.403  1.00 94.60           C
ATOM     84  CD1 LEU    11      10.230  -7.717  -1.991  1.00 94.60           C
ATOM     85  CD2 LEU    11       9.088  -5.490  -2.486  1.00 94.60           C
ATOM     86  C   LEU    11       6.267  -6.308   0.673  1.00 94.60           C
ATOM     87  O   LEU    11       5.213  -6.309   0.041  1.00 94.60           O
ATOM     88  N   ASN    12       6.345  -6.792   1.926  1.00272.22           N
ATOM     89  CA  ASN    12       5.167  -7.336   2.538  1.00272.22           C
ATOM     90  CB  ASN    12       5.500  -8.206   3.762  1.00272.22           C
ATOM     91  CG  ASN    12       6.482  -9.289   3.346  1.00272.22           C
ATOM     92  OD1 ASN    12       7.563  -9.410   3.921  1.00272.22           O
ATOM     93  ND2 ASN    12       6.109 -10.091   2.315  1.00272.22           N
ATOM     94  C   ASN    12       4.379  -6.181   3.074  1.00272.22           C
ATOM     95  O   ASN    12       3.763  -6.282   4.134  1.00272.22           O
ATOM     96  N   ALA    13       4.333  -5.062   2.325  1.00387.68           N
ATOM     97  CA  ALA    13       3.619  -3.921   2.807  1.00387.68           C
ATOM     98  CB  ALA    13       3.798  -2.657   1.947  1.00387.68           C
ATOM     99  C   ALA    13       2.180  -4.272   2.795  1.00387.68           C
ATOM    100  O   ALA    13       1.686  -4.922   1.874  1.00387.68           O
ATOM    101  N   ALA    14       1.463  -3.857   3.847  1.00291.49           N
ATOM    102  CA  ALA    14       0.074  -4.145   3.827  1.00291.49           C
ATOM    103  CB  ALA    14      -0.523  -4.364   5.225  1.00291.49           C
ATOM    104  C   ALA    14      -0.552  -2.932   3.254  1.00291.49           C
ATOM    105  O   ALA    14      -0.578  -1.869   3.873  1.00291.49           O
ATOM    106  N   LYS    15      -1.062  -3.051   2.024  1.00378.78           N
ATOM    107  CA  LYS    15      -1.672  -1.882   1.494  1.00378.78           C
ATOM    108  CB  LYS    15      -0.823  -1.170   0.426  1.00378.78           C
ATOM    109  CG  LYS    15      -1.489   0.089  -0.128  1.00378.78           C
ATOM    110  CD  LYS    15      -0.603   0.918  -1.059  1.00378.78           C
ATOM    111  CE  LYS    15       0.778   1.238  -0.485  1.00378.78           C
ATOM    112  NZ  LYS    15       1.505   2.117  -1.426  1.00378.78           N
ATOM    113  C   LYS    15      -2.927  -2.319   0.829  1.00378.78           C
ATOM    114  O   LYS    15      -2.888  -3.112  -0.112  1.00378.78           O
ATOM    115  N   SER    16      -4.079  -1.840   1.335  1.00391.98           N
ATOM    116  CA  SER    16      -5.303  -2.119   0.660  1.00391.98           C
ATOM    117  CB  SER    16      -6.560  -1.963   1.539  1.00391.98           C
ATOM    118  OG  SER    16      -6.597  -2.967   2.543  1.00391.98           O
ATOM    119  C   SER    16      -5.364  -1.093  -0.417  1.00391.98           C
ATOM    120  O   SER    16      -4.947   0.049  -0.210  1.00391.98           O
ATOM    121  N   ALA    17      -5.870  -1.475  -1.607  1.00256.18           N
ATOM    122  CA  ALA    17      -5.932  -0.493  -2.645  1.00256.18           C
ATOM    123  CB  ALA    17      -6.535  -1.031  -3.953  1.00256.18           C
ATOM    124  C   ALA    17      -6.839   0.546  -2.111  1.00256.18           C
ATOM    125  O   ALA    17      -6.545   1.741  -2.156  1.00256.18           O
ATOM    126  N   GLY    18      -7.960   0.067  -1.544  1.00374.90           N
ATOM    127  CA  GLY    18      -8.877   0.906  -0.846  1.00374.90           C
ATOM    128  C   GLY    18      -9.218   2.096  -1.660  1.00374.90           C
ATOM    129  O   GLY    18      -9.651   1.996  -2.807  1.00374.90           O
ATOM    130  N   VAL    19      -9.028   3.269  -1.036  1.00384.17           N
ATOM    131  CA  VAL    19      -9.385   4.507  -1.642  1.00384.17           C
ATOM    132  CB  VAL    19      -9.135   5.682  -0.726  1.00384.17           C
ATOM    133  CG1 VAL    19      -7.681   5.682  -0.210  1.00384.17           C
ATOM    134  CG2 VAL    19      -9.526   6.957  -1.487  1.00384.17           C
ATOM    135  C   VAL    19      -8.610   4.692  -2.891  1.00384.17           C
ATOM    136  O   VAL    19      -9.172   4.847  -3.972  1.00384.17           O
ATOM    137  N   SER    20      -7.281   4.644  -2.787  1.00275.53           N
ATOM    138  CA  SER    20      -6.551   4.806  -3.985  1.00275.53           C
ATOM    139  CB  SER    20      -6.267   6.279  -4.338  1.00275.53           C
ATOM    140  OG  SER    20      -5.582   6.360  -5.578  1.00275.53           O
ATOM    141  C   SER    20      -5.272   4.122  -3.721  1.00275.53           C
ATOM    142  O   SER    20      -4.777   4.112  -2.597  1.00275.53           O
ATOM    143  N   VAL    21      -4.714   3.477  -4.746  1.00215.93           N
ATOM    144  CA  VAL    21      -3.455   2.868  -4.496  1.00215.93           C
ATOM    145  CB  VAL    21      -2.982   2.164  -5.720  1.00215.93           C
ATOM    146  CG1 VAL    21      -3.839   0.905  -5.891  1.00215.93           C
ATOM    147  CG2 VAL    21      -3.170   3.121  -6.907  1.00215.93           C
ATOM    148  C   VAL    21      -2.509   3.967  -4.125  1.00215.93           C
ATOM    149  O   VAL    21      -1.845   3.939  -3.089  1.00215.93           O
ATOM    150  N   LEU    22      -2.465   5.022  -4.945  1.00168.42           N
ATOM    151  CA  LEU    22      -1.612   6.091  -4.570  1.00168.42           C
ATOM    152  CB  LEU    22      -1.432   7.154  -5.668  1.00168.42           C
ATOM    153  CG  LEU    22      -0.689   6.570  -6.893  1.00168.42           C
ATOM    154  CD1 LEU    22      -0.343   7.652  -7.929  1.00168.42           C
ATOM    155  CD2 LEU    22       0.529   5.729  -6.461  1.00168.42           C
ATOM    156  C   LEU    22      -2.213   6.662  -3.328  1.00168.42           C
ATOM    157  O   LEU    22      -1.478   7.095  -2.445  1.00168.42           O
ATOM    158  N   ASN    23      -3.566   6.585  -3.226  1.00344.30           N
ATOM    159  CA  ASN    23      -4.404   7.151  -2.192  1.00344.30           C
ATOM    160  CB  ASN    23      -4.614   6.274  -0.933  1.00344.30           C
ATOM    161  CG  ASN    23      -3.288   5.804  -0.345  1.00344.30           C
ATOM    162  OD1 ASN    23      -2.648   6.490   0.448  1.00344.30           O
ATOM    163  ND2 ASN    23      -2.877   4.564  -0.721  1.00344.30           N
ATOM    164  C   ASN    23      -3.822   8.447  -1.830  1.00344.30           C
ATOM    165  O   ASN    23      -2.941   8.557  -0.984  1.00344.30           O
ATOM    166  N   SER    24      -4.276   9.494  -2.536  1.00397.04           N
ATOM    167  CA  SER    24      -3.679  10.798  -2.468  1.00397.04           C
ATOM    168  CB  SER    24      -3.915  11.580  -1.168  1.00397.04           C
ATOM    169  OG  SER    24      -3.221  10.975  -0.096  1.00397.04           O
ATOM    170  C   SER    24      -2.215  10.644  -2.777  1.00397.04           C
ATOM    171  O   SER    24      -1.690   9.554  -2.962  1.00397.04           O
ATOM    172  N   LEU    25      -1.438  11.714  -2.889  1.00373.46           N
ATOM    173  CA  LEU    25      -0.134  11.296  -3.305  1.00373.46           C
ATOM    174  CB  LEU    25       0.714  12.376  -3.979  1.00373.46           C
ATOM    175  CG  LEU    25       2.052  11.822  -4.494  1.00373.46           C
ATOM    176  CD1 LEU    25       1.820  10.738  -5.556  1.00373.46           C
ATOM    177  CD2 LEU    25       2.976  12.943  -4.993  1.00373.46           C
ATOM    178  C   LEU    25       0.560  10.823  -2.093  1.00373.46           C
ATOM    179  O   LEU    25       0.896  11.631  -1.225  1.00373.46           O
ATOM    180  N   SER    26       0.800   9.486  -2.094  1.00284.97           N
ATOM    181  CA  SER    26       1.253   8.707  -0.989  1.00284.97           C
ATOM    182  CB  SER    26       2.786   8.626  -0.898  1.00284.97           C
ATOM    183  OG  SER    26       3.346   9.928  -0.813  1.00284.97           O
ATOM    184  C   SER    26       0.694   9.388   0.204  1.00284.97           C
ATOM    185  O   SER    26       1.341  10.219   0.838  1.00284.97           O
ATOM    186  N   CYS    27      -0.566   9.051   0.493  1.00152.10           N
ATOM    187  CA  CYS    27      -1.357   9.660   1.514  1.00152.10           C
ATOM    188  CB  CYS    27      -2.694   8.929   1.696  1.00152.10           C
ATOM    189  SG  CYS    27      -4.005   9.918   2.446  1.00152.10           S
ATOM    190  C   CYS    27      -0.639   9.374   2.760  1.00152.10           C
ATOM    191  O   CYS    27      -0.669  10.140   3.718  1.00152.10           O
ATOM    192  N   LYS    28       0.089   8.260   2.721  1.00191.35           N
ATOM    193  CA  LYS    28       0.638   7.679   3.892  1.00191.35           C
ATOM    194  CB  LYS    28       1.526   6.458   3.626  1.00191.35           C
ATOM    195  CG  LYS    28       2.066   5.892   4.938  1.00191.35           C
ATOM    196  CD  LYS    28       2.639   4.484   4.816  1.00191.35           C
ATOM    197  CE  LYS    28       1.582   3.427   4.494  1.00191.35           C
ATOM    198  NZ  LYS    28       0.592   3.352   5.591  1.00191.35           N
ATOM    199  C   LYS    28       1.464   8.651   4.661  1.00191.35           C
ATOM    200  O   LYS    28       1.545   8.526   5.879  1.00191.35           O
ATOM    201  N   LEU    29       2.112   9.631   4.007  1.00128.07           N
ATOM    202  CA  LEU    29       3.006  10.469   4.762  1.00128.07           C
ATOM    203  CB  LEU    29       3.695  11.527   3.894  1.00128.07           C
ATOM    204  CG  LEU    29       4.674  10.902   2.887  1.00128.07           C
ATOM    205  CD1 LEU    29       3.956   9.968   1.902  1.00128.07           C
ATOM    206  CD2 LEU    29       5.503  11.983   2.179  1.00128.07           C
ATOM    207  C   LEU    29       2.278  11.160   5.875  1.00128.07           C
ATOM    208  O   LEU    29       2.675  11.038   7.032  1.00128.07           O
ATOM    209  N   PHE    30       1.191  11.892   5.574  1.00226.83           N
ATOM    210  CA  PHE    30       0.392  12.433   6.630  1.00226.83           C
ATOM    211  CB  PHE    30      -0.731  13.371   6.166  1.00226.83           C
ATOM    212  CG  PHE    30      -1.410  13.850   7.407  1.00226.83           C
ATOM    213  CD1 PHE    30      -2.422  13.117   7.979  1.00226.83           C
ATOM    214  CD2 PHE    30      -1.021  15.019   8.021  1.00226.83           C
ATOM    215  CE1 PHE    30      -3.052  13.548   9.124  1.00226.83           C
ATOM    216  CE2 PHE    30      -1.646  15.457   9.166  1.00226.83           C
ATOM    217  CZ  PHE    30      -2.665  14.722   9.725  1.00226.83           C
ATOM    218  C   PHE    30      -0.270  11.239   7.213  1.00226.83           C
ATOM    219  O   PHE    30      -0.525  11.158   8.413  1.00226.83           O
ATOM    220  N   LYS    31      -0.531  10.257   6.332  1.00139.86           N
ATOM    221  CA  LYS    31      -1.268   9.082   6.665  1.00139.86           C
ATOM    222  CB  LYS    31      -0.688   8.272   7.831  1.00139.86           C
ATOM    223  CG  LYS    31      -1.295   6.872   7.906  1.00139.86           C
ATOM    224  CD  LYS    31      -0.477   5.912   8.762  1.00139.86           C
ATOM    225  CE  LYS    31      -1.032   4.490   8.797  1.00139.86           C
ATOM    226  NZ  LYS    31      -0.161   3.646   9.644  1.00139.86           N
ATOM    227  C   LYS    31      -2.618   9.559   7.025  1.00139.86           C
ATOM    228  O   LYS    31      -3.250   9.070   7.961  1.00139.86           O
ATOM    229  N   THR    32      -3.089  10.563   6.259  1.00136.72           N
ATOM    230  CA  THR    32      -4.395  11.043   6.536  1.00136.72           C
ATOM    231  CB  THR    32      -4.786  12.306   5.818  1.00136.72           C
ATOM    232  OG1 THR    32      -5.967  12.833   6.399  1.00136.72           O
ATOM    233  CG2 THR    32      -5.027  12.027   4.335  1.00136.72           C
ATOM    234  C   THR    32      -5.287   9.909   6.187  1.00136.72           C
ATOM    235  O   THR    32      -6.365   9.754   6.747  1.00136.72           O
ATOM    236  N   CYS    33      -4.856   9.082   5.220  1.00 98.88           N
ATOM    237  CA  CYS    33      -5.613   7.916   4.880  1.00 98.88           C
ATOM    238  CB  CYS    33      -5.285   7.410   3.470  1.00 98.88           C
ATOM    239  SG  CYS    33      -5.617   8.706   2.246  1.00 98.88           S
ATOM    240  C   CYS    33      -5.236   6.835   5.893  1.00 98.88           C
ATOM    241  O   CYS    33      -4.545   5.857   5.501  1.00 98.88           O
ATOM    242  OXT CYS    33      -5.639   6.974   7.079  1.00 98.88           O
TER     243      CYS    33
END
