# Supplementary material for: Prediction of Anticancer Peptides with High Efficacy and Low Toxicity by Hybrid Model Based on 3D Structure of Peptides
Source: Int J Mol Sci. 2021 May 26;22(11):5630. doi: 10.3390/ijms22115630 (PMC8198792; doi:10.3390/ijms22115630)
Supplement: Supplementary file 1 [file ijms-22-05630-s001.zip › Supplement2(Datasets)/ACPs(PDB)/D1/PDB(Negative)/(225)NL_satpdb12814.pdb]

ATOM      1  N   LEU     1       4.212  -0.768   4.761  1.00  0.00           N  
ATOM      2  H   LEU     1       3.476  -0.500   4.123  1.00  0.00           H  
ATOM      3  CA  LEU     1       5.337   0.142   4.625  1.00  0.00           C  
ATOM      4  HA  LEU     1       5.077   0.862   3.848  1.00  0.00           H  
ATOM      5  CB  LEU     1       5.507   0.980   5.965  1.00  0.00           C  
ATOM      6  HB2 LEU     1       4.735   1.750   5.970  1.00  0.00           H  
ATOM      7  HB3 LEU     1       5.376   0.172   6.685  1.00  0.00           H  
ATOM      8  CG  LEU     1       6.824   1.793   6.132  1.00  0.00           C  
ATOM      9  HG  LEU     1       7.648   1.119   5.895  1.00  0.00           H  
ATOM     10  CD1 LEU     1       7.011   3.067   5.222  1.00  0.00           C  
ATOM     11 HD11 LEU     1       6.216   3.746   5.530  1.00  0.00           H  
ATOM     12 HD12 LEU     1       7.913   3.639   5.442  1.00  0.00           H  
ATOM     13 HD13 LEU     1       6.894   2.752   4.185  1.00  0.00           H  
ATOM     14  CD2 LEU     1       7.020   2.304   7.571  1.00  0.00           C  
ATOM     15 HD21 LEU     1       6.981   1.483   8.287  1.00  0.00           H  
ATOM     16 HD22 LEU     1       8.021   2.731   7.636  1.00  0.00           H  
ATOM     17 HD23 LEU     1       6.327   3.107   7.820  1.00  0.00           H  
ATOM     18  C   LEU     1       6.711  -0.548   4.263  1.00  0.00           C  
ATOM     19  O   LEU     1       7.068  -1.522   4.901  1.00  0.00           O  
ATOM     20  N   ALA     2       7.378  -0.127   3.209  1.00  0.00           N  
ATOM     21  H   ALA     2       7.074   0.759   2.831  1.00  0.00           H  
ATOM     22  CA  ALA     2       8.671  -0.713   2.710  1.00  0.00           C  
ATOM     23  HA  ALA     2       8.809  -1.731   3.074  1.00  0.00           H  
ATOM     24  CB  ALA     2       8.625  -0.752   1.122  1.00  0.00           C  
ATOM     25  HB1 ALA     2       9.566  -1.180   0.775  1.00  0.00           H  
ATOM     26  HB2 ALA     2       7.786  -1.351   0.770  1.00  0.00           H  
ATOM     27  HB3 ALA     2       8.651   0.233   0.655  1.00  0.00           H  
ATOM     28  C   ALA     2       9.975   0.052   3.170  1.00  0.00           C  
ATOM     29  O   ALA     2       9.775   1.183   3.546  1.00  0.00           O  
ATOM     30  N   LEU     3      11.152  -0.589   3.088  1.00  0.00           N  
ATOM     31  H   LEU     3      11.146  -1.462   2.580  1.00  0.00           H  
ATOM     32  CA  LEU     3      12.454   0.092   3.211  1.00  0.00           C  
ATOM     33  HA  LEU     3      12.421   0.968   2.564  1.00  0.00           H  
ATOM     34  CB  LEU     3      12.607   0.601   4.701  1.00  0.00           C  
ATOM     35  HB2 LEU     3      13.617   0.996   4.817  1.00  0.00           H  
ATOM     36  HB3 LEU     3      11.973   1.484   4.783  1.00  0.00           H  
ATOM     37  CG  LEU     3      12.275  -0.475   5.966  1.00  0.00           C  
ATOM     38  HG  LEU     3      12.151  -1.384   5.376  1.00  0.00           H  
ATOM     39  CD1 LEU     3      13.756  -0.923   6.240  1.00  0.00           C  
ATOM     40 HD11 LEU     3      13.764  -1.795   6.894  1.00  0.00           H  
ATOM     41 HD12 LEU     3      14.289  -1.341   5.385  1.00  0.00           H  
ATOM     42 HD13 LEU     3      14.370  -0.102   6.609  1.00  0.00           H  
ATOM     43  CD2 LEU     3       9.980   0.051   8.388  1.00  0.00           C  
ATOM     44 HD21 LEU     3      10.108  -0.531   9.301  1.00  0.00           H  
ATOM     45 HD22 LEU     3       9.976   1.073   8.767  1.00  0.00           H  
ATOM     46 HD23 LEU     3       8.917  -0.052   8.170  1.00  0.00           H  
ATOM     47  C   LEU     3      13.589  -0.792   2.610  1.00  0.00           C  
ATOM     48  O   LEU     3      13.268  -1.483   1.647  1.00  0.00           O  
ATOM     49  N   LYS     4      14.881  -0.651   3.039  1.00  0.00           N  
ATOM     50  H   LYS     4      15.057   0.005   3.786  1.00  0.00           H  
ATOM     51  CA  LYS     4      15.906  -1.489   2.505  1.00  0.00           C  
ATOM     52  HA  LYS     4      15.764  -1.424   1.426  1.00  0.00           H  
ATOM     53  CB  LYS     4      17.314  -0.871   2.859  1.00  0.00           C  
ATOM     54  HB2 LYS     4      17.789  -1.082   1.901  1.00  0.00           H  
ATOM     55  HB3 LYS     4      17.182   0.189   3.077  1.00  0.00           H  
ATOM     56  CG  LYS     4      18.062  -1.542   4.082  1.00  0.00           C  
ATOM     57  HG2 LYS     4      18.109  -2.617   3.909  1.00  0.00           H  
ATOM     58  HG3 LYS     4      19.105  -1.227   4.035  1.00  0.00           H  
ATOM     59  CD  LYS     4      17.500  -1.262   5.482  1.00  0.00           C  
ATOM     60  HD2 LYS     4      18.105  -0.484   5.947  1.00  0.00           H  
ATOM     61  HD3 LYS     4      16.468  -0.934   5.353  1.00  0.00           H  
ATOM     62  CE  LYS     4      17.570  -2.429   6.517  1.00  0.00           C  
ATOM     63  HE2 LYS     4      18.613  -2.660   6.731  1.00  0.00           H  
ATOM     64  HE3 LYS     4      17.238  -1.930   7.428  1.00  0.00           H  
ATOM     65  NZ  LYS     4      16.702  -3.560   6.131  1.00  0.00           N  
ATOM     66  HZ1 LYS     4      16.472  -4.301   6.777  1.00  0.00           H  
ATOM     67  HZ2 LYS     4      15.794  -3.214   5.855  1.00  0.00           H  
ATOM     68  HZ3 LYS     4      17.013  -4.111   5.343  1.00  0.00           H  
ATOM     69  C   LYS     4      15.657  -3.003   2.935  1.00  0.00           C  
ATOM     70  O   LYS     4      15.116  -3.286   4.023  1.00  0.00           O  
ATOM     71  N   SER     5      16.084  -3.952   2.119  1.00  0.00           N  
ATOM     72  H   SER     5      16.507  -3.684   1.242  1.00  0.00           H  
ATOM     73  CA  SER     5      15.564  -5.360   2.198  1.00  0.00           C  
ATOM     74  HA  SER     5      14.479  -5.292   2.113  1.00  0.00           H  
ATOM     75  CB  SER     5      16.033  -6.060   0.925  1.00  0.00           C  
ATOM     76  HB2 SER     5      17.120  -6.132   0.977  1.00  0.00           H  
ATOM     77  HB3 SER     5      15.596  -7.056   0.856  1.00  0.00           H  
ATOM     78  OG  SER     5      15.557  -5.291  -0.209  1.00  0.00           O  
ATOM     79  HG  SER     5      16.070  -5.467  -1.001  1.00  0.00           H  
ATOM     80  C   SER     5      15.958  -6.071   3.470  1.00  0.00           C  
ATOM     81  O   SER     5      16.769  -5.570   4.249  1.00  0.00           O  
ATOM     82  N   GLY     6      15.274  -7.161   3.773  1.00  0.00           N  
ATOM     83  H   GLY     6      14.681  -7.518   3.037  1.00  0.00           H  
ATOM     84  CA  GLY     6      15.418  -7.985   4.958  1.00  0.00           C  
ATOM     85  HA2 GLY     6      15.104  -9.009   4.754  1.00  0.00           H  
ATOM     86  HA3 GLY     6      16.459  -8.055   5.272  1.00  0.00           H  
ATOM     87  C   GLY     6      14.613  -7.300   6.100  1.00  0.00           C  
ATOM     88  O   GLY     6      13.414  -6.967   5.991  1.00  0.00           O  
ATOM     89  N   GLY     7      15.252  -7.167   7.307  1.00  0.00           N  
ATOM     90  H   GLY     7      16.261  -7.119   7.317  1.00  0.00           H  
ATOM     91  CA  GLY     7      14.494  -6.661   8.479  1.00  0.00           C  
ATOM     92  HA2 GLY     7      13.561  -7.216   8.579  1.00  0.00           H  
ATOM     93  HA3 GLY     7      15.112  -6.756   9.373  1.00  0.00           H  
ATOM     94  C   GLY     7      14.097  -5.207   8.381  1.00  0.00           C  
ATOM     95  O   GLY     7      14.939  -4.345   8.093  1.00  0.00           O  
ATOM     96  N   TRP     8      12.836  -4.908   8.661  1.00  0.00           N  
ATOM     97  H   TRP     8      12.123  -5.623   8.696  1.00  0.00           H  
ATOM     98  CA  TRP     8      12.406  -3.567   8.900  1.00  0.00           C  
ATOM     99  HA  TRP     8      13.227  -2.853   8.956  1.00  0.00           H  
ATOM    100  CB  TRP     8      11.457  -3.108   7.770  1.00  0.00           C  
ATOM    101  HB2 TRP     8      11.978  -3.434   6.869  1.00  0.00           H  
ATOM    102  HB3 TRP     8      10.569  -3.711   7.959  1.00  0.00           H  
ATOM    103  CG  TRP     8      11.217  -1.670   7.563  1.00  0.00           C  
ATOM    104  CD1 TRP     8      10.164  -1.081   6.450  1.00  0.00           C  
ATOM    105  HD1 TRP     8       9.508  -1.658   5.815  1.00  0.00           H  
ATOM    106  NE1 TRP     8      10.319   0.644   6.225  1.00  0.00           N  
ATOM    107  HE1 TRP     8       9.722   1.148   5.584  1.00  0.00           H  
ATOM    108  CE2 TRP     8      11.596   1.216   7.296  1.00  0.00           C  
ATOM    109  CZ2 TRP     8      12.271   2.419   7.420  1.00  0.00           C  
ATOM    110  HZ2 TRP     8      11.997   3.224   6.754  1.00  0.00           H  
ATOM    111  CH2 TRP     8      13.364   2.514   8.335  1.00  0.00           C  
ATOM    112  HH2 TRP     8      13.892   3.455   8.385  1.00  0.00           H  
ATOM    113  CZ3 TRP     8      13.757   1.485   9.242  1.00  0.00           C  
ATOM    114  HZ3 TRP     8      14.586   1.691   9.903  1.00  0.00           H  
ATOM    115  CE3 TRP     8      13.200   0.171   9.098  1.00  0.00           C  
ATOM    116  HE3 TRP     8      13.671  -0.628   9.650  1.00  0.00           H  
ATOM    117  CD2 TRP     8      12.189  -0.140   8.194  1.00  0.00           C  
ATOM    118  C   TRP     8      11.652  -3.482  10.280  1.00  0.00           C  
ATOM    119  O   TRP     8      11.166  -4.487  10.853  1.00  0.00           O  
ATOM    120  N   LEU     9      11.445  -2.222  10.773  1.00  0.00           N  
ATOM    121  H   LEU     9      11.835  -1.427  10.287  1.00  0.00           H  
ATOM    122  CA  LEU     9      10.630  -1.880  12.008  1.00  0.00           C  
ATOM    123  HA  LEU     9      11.133  -2.378  12.836  1.00  0.00           H  
ATOM    124  CB  LEU     9      10.854  -0.378  12.234  1.00  0.00           C  
ATOM    125  HB2 LEU     9      11.930  -0.208  12.262  1.00  0.00           H  
ATOM    126  HB3 LEU     9      10.542   0.053  11.282  1.00  0.00           H  
ATOM    127  CG  LEU     9      10.081   0.182  13.531  1.00  0.00           C  
ATOM    128  HG  LEU     9       9.032  -0.109  13.467  1.00  0.00           H  
ATOM    129  CD1 LEU     9      10.740  -0.235  14.866  1.00  0.00           C  
ATOM    130 HD11 LEU     9      11.777   0.097  14.842  1.00  0.00           H  
ATOM    131 HD12 LEU     9      10.132   0.066  15.719  1.00  0.00           H  
ATOM    132 HD13 LEU     9      10.730  -1.324  14.894  1.00  0.00           H  
ATOM    133  CD2 LEU     9      10.086   1.727  13.558  1.00  0.00           C  
ATOM    134 HD21 LEU     9       9.402   1.989  14.365  1.00  0.00           H  
ATOM    135 HD22 LEU     9      11.055   2.105  13.886  1.00  0.00           H  
ATOM    136 HD23 LEU     9       9.823   2.099  12.567  1.00  0.00           H  
ATOM    137  C   LEU     9       9.193  -2.350  11.993  1.00  0.00           C  
ATOM    138  O   LEU     9       8.657  -2.566  13.113  1.00  0.00           O  
ATOM    139  N   ARG    10       8.620  -2.468  10.782  1.00  0.00           N  
ATOM    140  H   ARG    10       9.029  -2.012   9.980  1.00  0.00           H  
ATOM    141  CA  ARG    10       7.496  -3.428  10.492  1.00  0.00           C  
ATOM    142  HA  ARG    10       7.456  -3.899  11.474  1.00  0.00           H  
ATOM    143  CB  ARG    10       6.234  -2.618  10.215  1.00  0.00           C  
ATOM    144  HB2 ARG    10       6.145  -2.393   9.152  1.00  0.00           H  
ATOM    145  HB3 ARG    10       5.405  -3.320  10.303  1.00  0.00           H  
ATOM    146  CG  ARG    10       5.960  -1.428  11.111  1.00  0.00           C  
ATOM    147  HG2 ARG    10       6.012  -1.613  12.184  1.00  0.00           H  
ATOM    148  HG3 ARG    10       6.650  -0.630  10.838  1.00  0.00           H  
ATOM    149  CD  ARG    10       4.564  -0.891  10.894  1.00  0.00           C  
ATOM    150  HD2 ARG    10       4.433   0.069  11.393  1.00  0.00           H  
ATOM    151  HD3 ARG    10       4.557  -0.728   9.816  1.00  0.00           H  
ATOM    152  NE  ARG    10       3.533  -1.810  11.357  1.00  0.00           N  
ATOM    153  HE  ARG    10       3.686  -2.382  12.175  1.00  0.00           H  
ATOM    154  CZ  ARG    10       2.371  -2.046  10.861  1.00  0.00           C  
ATOM    155  NH1 ARG    10       1.891  -1.376   9.858  1.00  0.00           N  
ATOM    156 HH11 ARG    10       2.433  -0.578   9.559  1.00  0.00           H  
ATOM    157 HH12 ARG    10       1.009  -1.692   9.480  1.00  0.00           H  
ATOM    158  NH2 ARG    10       1.588  -3.030  11.258  1.00  0.00           N  
ATOM    159 HH21 ARG    10       1.983  -3.672  11.930  1.00  0.00           H  
ATOM    160 HH22 ARG    10       0.671  -3.245  10.893  1.00  0.00           H  
ATOM    161  C   ARG    10       7.864  -4.484   9.410  1.00  0.00           C  
ATOM    162  O   ARG    10       8.199  -4.203   8.288  1.00  0.00           O  
ATOM    163  N   LEU    11       7.626  -5.714   9.806  1.00  0.00           N  
ATOM    164  H   LEU    11       7.086  -5.837  10.650  1.00  0.00           H  
ATOM    165  CA  LEU    11       7.751  -6.933   8.964  1.00  0.00           C  
ATOM    166  HA  LEU    11       8.570  -6.714   8.280  1.00  0.00           H  
ATOM    167  CB  LEU    11       8.272  -8.104   9.822  1.00  0.00           C  
ATOM    168  HB2 LEU    11       7.512  -8.304  10.578  1.00  0.00           H  
ATOM    169  HB3 LEU    11       8.380  -9.009   9.224  1.00  0.00           H  
ATOM    170  CG  LEU    11       9.498  -7.891  10.761  1.00  0.00           C  
ATOM    171  HG  LEU    11       9.242  -6.958  11.263  1.00  0.00           H  
ATOM    172  CD1 LEU    11       9.574  -9.032  11.773  1.00  0.00           C  
ATOM    173 HD11 LEU    11       8.674  -9.215  12.361  1.00  0.00           H  
ATOM    174 HD12 LEU    11       9.887  -9.937  11.253  1.00  0.00           H  
ATOM    175 HD13 LEU    11      10.307  -8.759  12.532  1.00  0.00           H  
ATOM    176  CD2 LEU    11      10.811  -7.543  10.023  1.00  0.00           C  
ATOM    177 HD21 LEU    11      11.653  -7.502  10.715  1.00  0.00           H  
ATOM    178 HD22 LEU    11      11.130  -8.355   9.369  1.00  0.00           H  
ATOM    179 HD23 LEU    11      10.786  -6.559   9.556  1.00  0.00           H  
ATOM    180  C   LEU    11       6.552  -7.254   8.072  1.00  0.00           C  
ATOM    181  O   LEU    11       5.981  -6.333   7.463  1.00  0.00           O  
ATOM    182  N   PHE    12       6.191  -8.521   7.966  1.00  0.00           N  
ATOM    183  H   PHE    12       6.727  -9.229   8.449  1.00  0.00           H  
ATOM    184  CA  PHE    12       5.136  -9.064   7.103  1.00  0.00           C  
ATOM    185  HA  PHE    12       4.232  -8.471   7.236  1.00  0.00           H  
ATOM    186  CB  PHE    12       5.521  -8.839   5.628  1.00  0.00           C  
ATOM    187  HB2 PHE    12       5.415  -7.778   5.405  1.00  0.00           H  
ATOM    188  HB3 PHE    12       6.550  -9.070   5.354  1.00  0.00           H  
ATOM    189  CG  PHE    12       4.508  -9.500   4.660  1.00  0.00           C  
ATOM    190  CD1 PHE    12       4.619 -10.866   4.280  1.00  0.00           C  
ATOM    191  HD1 PHE    12       5.502 -11.447   4.501  1.00  0.00           H  
ATOM    192  CE1 PHE    12       3.555 -11.511   3.601  1.00  0.00           C  
ATOM    193  HE1 PHE    12       3.740 -12.498   3.203  1.00  0.00           H  
ATOM    194  CZ  PHE    12       2.346 -10.821   3.274  1.00  0.00           C  
ATOM    195  HZ  PHE    12       1.564 -11.244   2.661  1.00  0.00           H  
ATOM    196  CE2 PHE    12       2.261  -9.463   3.542  1.00  0.00           C  
ATOM    197  HE2 PHE    12       1.450  -8.835   3.204  1.00  0.00           H  
ATOM    198  CD2 PHE    12       3.276  -8.902   4.358  1.00  0.00           C  
ATOM    199  HD2 PHE    12       3.172  -7.873   4.667  1.00  0.00           H  
ATOM    200  C   PHE    12       4.981 -10.495   7.425  1.00  0.00           C  
ATOM    201  O   PHE    12       5.967 -11.190   7.547  1.00  0.00           O  
ATOM    202  N   GLY    13       3.729 -10.929   7.521  1.00  0.00           N  
ATOM    203  H   GLY    13       2.994 -10.240   7.443  1.00  0.00           H  
ATOM    204  CA  GLY    13       3.286 -12.265   7.907  1.00  0.00           C  
ATOM    205  HA2 GLY    13       2.210 -12.281   7.734  1.00  0.00           H  
ATOM    206  HA3 GLY    13       3.827 -12.963   7.267  1.00  0.00           H  
ATOM    207  C   GLY    13       3.673 -12.575   9.362  1.00  0.00           C  
ATOM    208  O   GLY    13       2.812 -12.559  10.244  1.00  0.00           O  
ATOM    209  N   LEU    14       4.924 -12.759   9.687  1.00  0.00           N  
ATOM    210  H   LEU    14       5.516 -12.584   8.887  1.00  0.00           H  
ATOM    211  CA  LEU    14       5.550 -12.563  11.007  1.00  0.00           C  
ATOM    212  HA  LEU    14       5.154 -13.307  11.699  1.00  0.00           H  
ATOM    213  CB  LEU    14       7.114 -12.730  10.918  1.00  0.00           C  
ATOM    214  HB2 LEU    14       7.260 -13.706  10.455  1.00  0.00           H  
ATOM    215  HB3 LEU    14       7.487 -11.923  10.287  1.00  0.00           H  
ATOM    216  CG  LEU    14       7.953 -12.791  12.219  1.00  0.00           C  
ATOM    217  HG  LEU    14       8.098 -11.809  12.670  1.00  0.00           H  
ATOM    218  CD1 LEU    14       7.334 -13.727  13.306  1.00  0.00           C  
ATOM    219 HD11 LEU    14       8.030 -13.779  14.143  1.00  0.00           H  
ATOM    220 HD12 LEU    14       6.331 -13.477  13.649  1.00  0.00           H  
ATOM    221 HD13 LEU    14       7.231 -14.753  12.953  1.00  0.00           H  
ATOM    222  CD2 LEU    14       9.396 -13.258  11.849  1.00  0.00           C  
ATOM    223 HD21 LEU    14       9.273 -14.312  11.596  1.00  0.00           H  
ATOM    224 HD22 LEU    14       9.745 -12.765  10.941  1.00  0.00           H  
ATOM    225 HD23 LEU    14      10.182 -13.125  12.592  1.00  0.00           H  
ATOM    226  C   LEU    14       5.278 -11.177  11.490  1.00  0.00           C  
ATOM    227  O   LEU    14       5.631 -10.216  10.833  1.00  0.00           O  
ATOM    228  N   LYS    15       4.926 -11.124  12.713  1.00  0.00           N  
ATOM    229  H   LYS    15       4.800 -12.004  13.191  1.00  0.00           H  
ATOM    230  CA  LYS    15       4.542  -9.841  13.393  1.00  0.00           C  
ATOM    231  HA  LYS    15       4.056 -10.076  14.341  1.00  0.00           H  
ATOM    232  CB  LYS    15       5.762  -8.954  13.765  1.00  0.00           C  
ATOM    233  HB2 LYS    15       6.411  -9.561  14.396  1.00  0.00           H  
ATOM    234  HB3 LYS    15       6.325  -8.621  12.892  1.00  0.00           H  
ATOM    235  CG  LYS    15       5.492  -7.625  14.513  1.00  0.00           C  
ATOM    236  HG2 LYS    15       4.748  -7.005  14.011  1.00  0.00           H  
ATOM    237  HG3 LYS    15       5.095  -7.880  15.495  1.00  0.00           H  
ATOM    238  CD  LYS    15       6.782  -6.811  14.811  1.00  0.00           C  
ATOM    239  HD2 LYS    15       7.375  -7.267  15.603  1.00  0.00           H  
ATOM    240  HD3 LYS    15       7.423  -6.745  13.931  1.00  0.00           H  
ATOM    241  CE  LYS    15       6.441  -5.365  15.247  1.00  0.00           C  
ATOM    242  HE2 LYS    15       5.436  -5.277  15.658  1.00  0.00           H  
ATOM    243  HE3 LYS    15       7.213  -5.060  15.954  1.00  0.00           H  
ATOM    244  NZ  LYS    15       6.538  -4.338  14.170  1.00  0.00           N  
ATOM    245  HZ1 LYS    15       5.959  -3.544  14.403  1.00  0.00           H  
ATOM    246  HZ2 LYS    15       7.473  -4.097  13.873  1.00  0.00           H  
ATOM    247  HZ3 LYS    15       6.138  -4.713  13.322  1.00  0.00           H  
ATOM    248  C   LYS    15       3.365  -9.169  12.596  1.00  0.00           C  
ATOM    249  O   LYS    15       2.192  -9.263  12.954  1.00  0.00           O  
ATOM    250  N   ASP    16       3.701  -8.399  11.591  1.00  0.00           N  
ATOM    251  H   ASP    16       4.592  -8.550  11.140  1.00  0.00           H  
ATOM    252  CA  ASP    16       2.858  -7.223  11.140  1.00  0.00           C  
ATOM    253  HA  ASP    16       2.295  -6.855  11.998  1.00  0.00           H  
ATOM    254  CB  ASP    16       3.843  -6.108  10.626  1.00  0.00           C  
ATOM    255  HB2 ASP    16       4.671  -6.517  10.047  1.00  0.00           H  
ATOM    256  HB3 ASP    16       3.249  -5.427  10.017  1.00  0.00           H  
ATOM    257  CG  ASP    16       4.397  -5.309  11.721  1.00  0.00           C  
ATOM    258  OD1 ASP    16       5.613  -5.440  11.924  1.00  0.00           O  
ATOM    259  OD2 ASP    16       3.739  -4.475  12.353  1.00  0.00           O  
ATOM    260  C   ASP    16       1.845  -7.499   9.979  1.00  0.00           C  
ATOM    261  O   ASP    16       2.085  -8.344   9.151  1.00  0.00           O  
ATOM    262  N   LYS    17       0.713  -6.778  10.069  1.00  0.00           N  
ATOM    263  H   LYS    17       0.624  -6.128  10.838  1.00  0.00           H  
ATOM    264  CA  LYS    17      -0.373  -6.724   9.039  1.00  0.00           C  
ATOM    265  HA  LYS    17      -0.214  -7.464   8.254  1.00  0.00           H  
ATOM    266  CB  LYS    17      -1.761  -7.070   9.621  1.00  0.00           C  
ATOM    267  HB2 LYS    17      -1.816  -6.483  10.538  1.00  0.00           H  
ATOM    268  HB3 LYS    17      -2.461  -6.736   8.855  1.00  0.00           H  
ATOM    269  CG  LYS    17      -1.989  -8.644   9.841  1.00  0.00           C  
ATOM    270  HG2 LYS    17      -1.571  -9.212   9.009  1.00  0.00           H  
ATOM    271  HG3 LYS    17      -3.066  -8.806   9.809  1.00  0.00           H  
ATOM    272  CD  LYS    17      -1.437  -9.127  11.197  1.00  0.00           C  
ATOM    273  HD2 LYS    17      -0.694  -8.457  11.629  1.00  0.00           H  
ATOM    274  HD3 LYS    17      -2.283  -9.250  11.873  1.00  0.00           H  
ATOM    275  CE  LYS    17      -0.818 -10.475  11.293  1.00  0.00           C  
ATOM    276  HE2 LYS    17      -0.939 -10.853  12.308  1.00  0.00           H  
ATOM    277  HE3 LYS    17      -1.313 -11.213  10.662  1.00  0.00           H  
ATOM    278  NZ  LYS    17       0.664 -10.467  11.152  1.00  0.00           N  
ATOM    279  HZ1 LYS    17       1.102  -9.793  11.763  1.00  0.00           H  
ATOM    280  HZ2 LYS    17       1.054 -11.366  11.397  1.00  0.00           H  
ATOM    281  HZ3 LYS    17       0.967 -10.340  10.197  1.00  0.00           H  
ATOM    282  C   LYS    17      -0.262  -5.316   8.428  1.00  0.00           C  
ATOM    283  O   LYS    17      -0.148  -4.330   9.119  1.00  0.00           O  
ATOM    284  N   LYS    18      -0.208  -5.252   7.092  1.00  0.00           N  
ATOM    285  H   LYS    18      -0.395  -6.132   6.635  1.00  0.00           H  
ATOM    286  CA  LYS    18       0.123  -4.063   6.273  1.00  0.00           C  
ATOM    287  HA  LYS    18      -0.629  -3.281   6.377  1.00  0.00           H  
ATOM    288  CB  LYS    18       1.566  -3.450   6.646  1.00  0.00           C  
ATOM    289  HB2 LYS    18       1.558  -2.397   6.366  1.00  0.00           H  
ATOM    290  HB3 LYS    18       1.822  -3.540   7.702  1.00  0.00           H  
ATOM    291  CG  LYS    18       2.728  -4.132   5.846  1.00  0.00           C  
ATOM    292  HG2 LYS    18       2.688  -5.220   5.895  1.00  0.00           H  
ATOM    293  HG3 LYS    18       2.692  -3.816   4.803  1.00  0.00           H  
ATOM    294  CD  LYS    18       4.181  -3.777   6.332  1.00  0.00           C  
ATOM    295  HD2 LYS    18       4.369  -2.711   6.461  1.00  0.00           H  
ATOM    296  HD3 LYS    18       4.275  -4.233   7.318  1.00  0.00           H  
ATOM    297  CE  LYS    18       5.164  -4.392   5.264  1.00  0.00           C  
ATOM    298  HE2 LYS    18       4.907  -5.435   5.083  1.00  0.00           H  
ATOM    299  HE3 LYS    18       4.976  -3.859   4.332  1.00  0.00           H  
ATOM    300  NZ  LYS    18       6.541  -4.261   5.592  1.00  0.00           N  
ATOM    301  HZ1 LYS    18       6.586  -4.695   6.502  1.00  0.00           H  
ATOM    302  HZ2 LYS    18       7.085  -4.861   4.988  1.00  0.00           H  
ATOM    303  HZ3 LYS    18       6.820  -3.292   5.643  1.00  0.00           H  
ATOM    304  C   LYS    18      -0.024  -4.337   4.744  1.00  0.00           C  
ATOM    305  O   LYS    18      -0.501  -5.380   4.442  1.00  0.00           O  
ATOM    306  N   HIE    19       0.321  -3.457   3.829  1.00  0.00           N  
ATOM    307  H   HIE    19       0.766  -2.614   4.162  1.00  0.00           H  
ATOM    308  CA  HIE    19       0.397  -3.784   2.369  1.00  0.00           C  
ATOM    309  HA  HIE    19      -0.561  -3.619   1.875  1.00  0.00           H  
ATOM    310  CB  HIE    19       1.265  -2.694   1.665  1.00  0.00           C  
ATOM    311  HB2 HIE    19       2.328  -2.819   1.870  1.00  0.00           H  
ATOM    312  HB3 HIE    19       1.177  -2.889   0.597  1.00  0.00           H  
ATOM    313  CG  HIE    19       0.819  -1.307   1.972  1.00  0.00           C  
ATOM    314  ND1 HIE    19       1.324  -0.613   3.045  1.00  0.00           N  
ATOM    315  CE1 HIE    19       0.962   0.678   2.872  1.00  0.00           C  
ATOM    316  HE1 HIE    19       1.171   1.406   3.641  1.00  0.00           H  
ATOM    317  NE2 HIE    19       0.306   0.876   1.701  1.00  0.00           N  
ATOM    318  HE2 HIE    19      -0.254   1.682   1.465  1.00  0.00           H  
ATOM    319  CD2 HIE    19       0.350  -0.377   1.071  1.00  0.00           C  
ATOM    320  HD2 HIE    19      -0.204  -0.650   0.185  1.00  0.00           H  
ATOM    321  C   HIE    19       1.010  -5.217   2.104  1.00  0.00           C  
ATOM    322  O   HIE    19       2.161  -5.505   2.554  1.00  0.00           O  
TER   
END   
