# Supplementary material for: Prediction of Anticancer Peptides with High Efficacy and Low Toxicity by Hybrid Model Based on 3D Structure of Peptides
Source: Int J Mol Sci. 2021 May 26;22(11):5630. doi: 10.3390/ijms22115630 (PMC8198792; doi:10.3390/ijms22115630)
Supplement: Supplementary file 1 [file ijms-22-05630-s001.zip › Supplement2(Datasets)/ACPs(PDB)/D1/PDB(Negative)/(226)NL_satpdb12844.pdb]

EXPDTA    THEORETICAL MODEL, MODELLER 9.13 2015/09/20 22:22:32
REMARK   6 MODELLER OBJECTIVE FUNCTION:      1852.9299
REMARK   6 MODELLER BEST TEMPLATE % SEQ ID:  55.556
ATOM      1  N   GLY     1       4.655 -10.941   0.950  1.00224.35           N
ATOM      2  CA  GLY     1       4.702 -11.364   2.359  1.00224.35           C
ATOM      3  C   GLY     1       5.834 -10.698   3.042  1.00224.35           C
ATOM      4  O   GLY     1       6.846 -11.326   3.340  1.00224.35           O
ATOM      5  N   PHE     2       5.687  -9.382   3.266  1.00453.40           N
ATOM      6  CA  PHE     2       6.631  -8.598   3.994  1.00453.40           C
ATOM      7  CB  PHE     2       7.739  -7.949   3.142  1.00453.40           C
ATOM      8  CG  PHE     2       8.532  -9.095   2.603  1.00453.40           C
ATOM      9  CD1 PHE     2       9.225  -9.913   3.465  1.00453.40           C
ATOM     10  CD2 PHE     2       8.549  -9.388   1.258  1.00453.40           C
ATOM     11  CE1 PHE     2       9.950 -10.984   2.999  1.00453.40           C
ATOM     12  CE2 PHE     2       9.274 -10.457   0.784  1.00453.40           C
ATOM     13  CZ  PHE     2       9.975 -11.257   1.655  1.00453.40           C
ATOM     14  C   PHE     2       5.782  -7.580   4.676  1.00453.40           C
ATOM     15  O   PHE     2       4.569  -7.752   4.749  1.00453.40           O
ATOM     16  N   GLY     3       6.364  -6.477   5.157  1.00246.29           N
ATOM     17  CA  GLY     3       5.606  -5.577   5.977  1.00246.29           C
ATOM     18  C   GLY     3       4.353  -5.079   5.292  1.00246.29           C
ATOM     19  O   GLY     3       3.352  -4.859   5.967  1.00246.29           O
ATOM     20  N   CYS     4       4.352  -4.886   3.954  1.00152.60           N
ATOM     21  CA  CYS     4       3.208  -4.314   3.286  1.00152.60           C
ATOM     22  CB  CYS     4       3.333  -4.282   1.755  1.00152.60           C
ATOM     23  SG  CYS     4       4.575  -3.109   1.161  1.00152.60           S
ATOM     24  C   CYS     4       1.989  -5.108   3.602  1.00152.60           C
ATOM     25  O   CYS     4       2.079  -6.274   3.990  1.00152.60           O
ATOM     26  N   PRO     5       0.838  -4.478   3.509  1.00161.49           N
ATOM     27  CA  PRO     5       0.705  -3.071   3.207  1.00161.49           C
ATOM     28  CD  PRO     5      -0.402  -5.193   3.282  1.00161.49           C
ATOM     29  CB  PRO     5      -0.733  -2.871   2.717  1.00161.49           C
ATOM     30  CG  PRO     5      -1.483  -4.095   3.249  1.00161.49           C
ATOM     31  C   PRO     5       1.034  -2.227   4.401  1.00161.49           C
ATOM     32  O   PRO     5       0.955  -1.004   4.306  1.00161.49           O
ATOM     33  N   PHE     6       1.340  -2.849   5.553  1.00164.82           N
ATOM     34  CA  PHE     6       1.612  -2.090   6.735  1.00164.82           C
ATOM     35  CB  PHE     6       1.825  -2.985   7.964  1.00164.82           C
ATOM     36  CG  PHE     6       0.552  -3.736   8.159  1.00164.82           C
ATOM     37  CD1 PHE     6      -0.472  -3.190   8.895  1.00164.82           C
ATOM     38  CD2 PHE     6       0.379  -4.978   7.599  1.00164.82           C
ATOM     39  CE1 PHE     6      -1.646  -3.880   9.073  1.00164.82           C
ATOM     40  CE2 PHE     6      -0.793  -5.671   7.774  1.00164.82           C
ATOM     41  CZ  PHE     6      -1.811  -5.126   8.522  1.00164.82           C
ATOM     42  C   PHE     6       2.855  -1.263   6.559  1.00164.82           C
ATOM     43  O   PHE     6       2.852  -0.073   6.872  1.00164.82           O
ATOM     44  N   ASN     7       3.948  -1.871   6.043  1.00130.86           N
ATOM     45  CA  ASN     7       5.189  -1.151   5.935  1.00130.86           C
ATOM     46  CB  ASN     7       6.296  -1.702   6.844  1.00130.86           C
ATOM     47  CG  ASN     7       6.293  -0.970   8.170  1.00130.86           C
ATOM     48  OD1 ASN     7       7.153  -0.122   8.399  1.00130.86           O
ATOM     49  ND2 ASN     7       5.318  -1.292   9.059  1.00130.86           N
ATOM     50  C   ASN     7       5.771  -1.178   4.557  1.00130.86           C
ATOM     51  O   ASN     7       6.224  -2.208   4.061  1.00130.86           O
ATOM     52  N   GLN     8       5.787  -0.004   3.907  1.00123.80           N
ATOM     53  CA  GLN     8       6.470   0.140   2.660  1.00123.80           C
ATOM     54  CB  GLN     8       6.157   1.453   1.925  1.00123.80           C
ATOM     55  CG  GLN     8       6.697   1.444   0.494  1.00123.80           C
ATOM     56  CD  GLN     8       6.829   2.889   0.069  1.00123.80           C
ATOM     57  OE1 GLN     8       7.183   3.749   0.874  1.00123.80           O
ATOM     58  NE2 GLN     8       6.547   3.171  -1.230  1.00123.80           N
ATOM     59  C   GLN     8       7.941   0.133   2.970  1.00123.80           C
ATOM     60  O   GLN     8       8.759  -0.319   2.171  1.00123.80           O
ATOM     61  N   TYR     9       8.323   0.660   4.150  1.00121.73           N
ATOM     62  CA  TYR     9       9.716   0.759   4.485  1.00121.73           C
ATOM     63  CB  TYR     9       9.944   1.456   5.838  1.00121.73           C
ATOM     64  CG  TYR     9      11.399   1.452   6.164  1.00121.73           C
ATOM     65  CD1 TYR     9      12.280   2.182   5.404  1.00121.73           C
ATOM     66  CD2 TYR     9      11.885   0.738   7.238  1.00121.73           C
ATOM     67  CE1 TYR     9      13.621   2.195   5.704  1.00121.73           C
ATOM     68  CE2 TYR     9      13.227   0.748   7.543  1.00121.73           C
ATOM     69  CZ  TYR     9      14.099   1.481   6.776  1.00121.73           C
ATOM     70  OH  TYR     9      15.477   1.502   7.082  1.00121.73           O
ATOM     71  C   TYR     9      10.305  -0.608   4.547  1.00121.73           C
ATOM     72  O   TYR     9      11.411  -0.846   4.067  1.00121.73           O
ATOM     73  N   GLU    10       9.571  -1.547   5.149  1.00 96.10           N
ATOM     74  CA  GLU    10      10.051  -2.886   5.308  1.00 96.10           C
ATOM     75  CB  GLU    10       9.024  -3.733   6.092  1.00 96.10           C
ATOM     76  CG  GLU    10       9.582  -5.030   6.679  1.00 96.10           C
ATOM     77  CD  GLU    10       8.464  -5.692   7.478  1.00 96.10           C
ATOM     78  OE1 GLU    10       7.544  -4.973   7.955  1.00 96.10           O
ATOM     79  OE2 GLU    10       8.525  -6.940   7.625  1.00 96.10           O
ATOM     80  C   GLU    10      10.273  -3.506   3.952  1.00 96.10           C
ATOM     81  O   GLU    10      11.324  -4.091   3.684  1.00 96.10           O
ATOM     82  N   CYS    11       9.289  -3.355   3.043  1.00103.63           N
ATOM     83  CA  CYS    11       9.391  -3.904   1.713  1.00103.63           C
ATOM     84  CB  CYS    11       8.111  -3.655   0.889  1.00103.63           C
ATOM     85  SG  CYS    11       8.231  -3.796  -0.930  1.00103.63           S
ATOM     86  C   CYS    11      10.554  -3.273   1.034  1.00103.63           C
ATOM     87  O   CYS    11      11.321  -3.951   0.352  1.00103.63           O
ATOM     88  N   HIS    12      10.727  -1.953   1.201  1.00110.15           N
ATOM     89  CA  HIS    12      11.868  -1.323   0.604  1.00110.15           C
ATOM     90  ND1 HIS    12      10.092   1.434  -0.495  1.00110.15           N
ATOM     91  CG  HIS    12      11.398   1.029  -0.322  1.00110.15           C
ATOM     92  CB  HIS    12      11.931   0.208   0.813  1.00110.15           C
ATOM     93  NE2 HIS    12      11.252   2.258  -2.210  1.00110.15           N
ATOM     94  CD2 HIS    12      12.089   1.542  -1.378  1.00110.15           C
ATOM     95  CE1 HIS    12      10.065   2.164  -1.642  1.00110.15           C
ATOM     96  C   HIS    12      13.108  -1.907   1.201  1.00110.15           C
ATOM     97  O   HIS    12      14.078  -2.177   0.491  1.00110.15           O
ATOM     98  N   ALA    13      13.094  -2.135   2.529  1.00 66.82           N
ATOM     99  CA  ALA    13      14.266  -2.604   3.212  1.00 66.82           C
ATOM    100  CB  ALA    13      14.040  -2.809   4.719  1.00 66.82           C
ATOM    101  C   ALA    13      14.685  -3.934   2.677  1.00 66.82           C
ATOM    102  O   ALA    13      15.871  -4.130   2.421  1.00 66.82           O
ATOM    103  N   HIS    14      13.737  -4.883   2.492  1.00 98.34           N
ATOM    104  CA  HIS    14      14.123  -6.189   2.014  1.00 98.34           C
ATOM    105  ND1 HIS    14      14.106  -9.523   1.812  1.00 98.34           N
ATOM    106  CG  HIS    14      13.284  -8.541   1.310  1.00 98.34           C
ATOM    107  CB  HIS    14      12.970  -7.225   1.995  1.00 98.34           C
ATOM    108  NE2 HIS    14      13.352 -10.278  -0.143  1.00 98.34           N
ATOM    109  CD2 HIS    14      12.832  -9.020   0.111  1.00 98.34           C
ATOM    110  CE1 HIS    14      14.114 -10.538   0.906  1.00 98.34           C
ATOM    111  C   HIS    14      14.650  -6.054   0.631  1.00 98.34           C
ATOM    112  O   HIS    14      15.668  -6.644   0.272  1.00 98.34           O
ATOM    113  N   CYS    15      13.968  -5.234  -0.176  1.00118.88           N
ATOM    114  CA  CYS    15      14.348  -5.062  -1.538  1.00118.88           C
ATOM    115  CB  CYS    15      13.464  -3.976  -2.150  1.00118.88           C
ATOM    116  SG  CYS    15      13.647  -3.846  -3.933  1.00118.88           S
ATOM    117  C   CYS    15      15.754  -4.573  -1.560  1.00118.88           C
ATOM    118  O   CYS    15      16.641  -5.179  -2.167  1.00118.88           O
ATOM    119  N   SER    16      15.997  -3.471  -0.836  1.00201.64           N
ATOM    120  CA  SER    16      17.331  -2.969  -0.816  1.00201.64           C
ATOM    121  CB  SER    16      17.457  -1.519  -0.304  1.00201.64           C
ATOM    122  OG  SER    16      18.796  -1.056  -0.420  1.00201.64           O
ATOM    123  C   SER    16      18.032  -3.880   0.125  1.00201.64           C
ATOM    124  O   SER    16      17.468  -4.858   0.606  1.00201.64           O
ATOM    125  N   GLY    17      19.346  -3.712   0.294  1.00240.81           N
ATOM    126  CA  GLY    17      20.038  -4.533   1.244  1.00240.81           C
ATOM    127  C   GLY    17      20.084  -5.941   0.730  1.00240.81           C
ATOM    128  O   GLY    17      20.642  -6.825   1.380  1.00240.81           O
ATOM    129  N   VAL    18      19.511  -6.172  -0.468  1.00266.36           N
ATOM    130  CA  VAL    18      19.438  -7.462  -1.074  1.00266.36           C
ATOM    131  CB  VAL    18      18.113  -8.134  -0.819  1.00266.36           C
ATOM    132  CG1 VAL    18      17.925  -9.367  -1.721  1.00266.36           C
ATOM    133  CG2 VAL    18      18.102  -8.491   0.680  1.00266.36           C
ATOM    134  C   VAL    18      19.630  -7.227  -2.527  1.00266.36           C
ATOM    135  O   VAL    18      19.541  -6.096  -3.002  1.00266.36           O
ATOM    136  N   PRO    19      19.945  -8.243  -3.254  1.00259.54           N
ATOM    137  CA  PRO    19      20.107  -7.996  -4.647  1.00259.54           C
ATOM    138  CD  PRO    19      20.855  -9.275  -2.782  1.00259.54           C
ATOM    139  CB  PRO    19      20.722  -9.260  -5.219  1.00259.54           C
ATOM    140  CG  PRO    19      21.577  -9.781  -4.045  1.00259.54           C
ATOM    141  C   PRO    19      18.800  -7.579  -5.212  1.00259.54           C
ATOM    142  O   PRO    19      17.784  -8.229  -4.973  1.00259.54           O
ATOM    143  N   GLY    20      18.806  -6.485  -5.974  1.00 93.17           N
ATOM    144  CA  GLY    20      17.565  -6.005  -6.468  1.00 93.17           C
ATOM    145  C   GLY    20      17.622  -4.533  -6.304  1.00 93.17           C
ATOM    146  O   GLY    20      18.377  -4.015  -5.482  1.00 93.17           O
ATOM    147  N   TYR    21      16.762  -3.850  -7.075  1.00216.91           N
ATOM    148  CA  TYR    21      16.673  -2.431  -7.172  1.00216.91           C
ATOM    149  CB  TYR    21      15.586  -1.992  -8.168  1.00216.91           C
ATOM    150  CG  TYR    21      16.169  -2.285  -9.511  1.00216.91           C
ATOM    151  CD1 TYR    21      16.342  -3.570  -9.984  1.00216.91           C
ATOM    152  CD2 TYR    21      16.541  -1.236 -10.308  1.00216.91           C
ATOM    153  CE1 TYR    21      16.903  -3.794 -11.226  1.00216.91           C
ATOM    154  CE2 TYR    21      17.096  -1.453 -11.543  1.00216.91           C
ATOM    155  CZ  TYR    21      17.275  -2.728 -12.012  1.00216.91           C
ATOM    156  OH  TYR    21      17.850  -2.931 -13.284  1.00216.91           O
ATOM    157  C   TYR    21      16.510  -1.790  -5.832  1.00216.91           C
ATOM    158  O   TYR    21      15.922  -2.346  -4.904  1.00216.91           O
ATOM    159  N   LYS    22      17.027  -0.551  -5.753  1.00180.34           N
ATOM    160  CA  LYS    22      17.165   0.261  -4.582  1.00180.34           C
ATOM    161  CB  LYS    22      17.621   1.686  -4.932  1.00180.34           C
ATOM    162  CG  LYS    22      18.936   1.691  -5.707  1.00180.34           C
ATOM    163  CD  LYS    22      20.077   1.093  -4.893  1.00180.34           C
ATOM    164  CE  LYS    22      21.113   0.355  -5.741  1.00180.34           C
ATOM    165  NZ  LYS    22      21.585   1.202  -6.858  1.00180.34           N
ATOM    166  C   LYS    22      15.848   0.382  -3.898  1.00180.34           C
ATOM    167  O   LYS    22      15.801   0.494  -2.675  1.00180.34           O
ATOM    168  N   GLY    23      14.749   0.381  -4.670  1.00 36.83           N
ATOM    169  CA  GLY    23      13.464   0.486  -4.061  1.00 36.83           C
ATOM    170  C   GLY    23      12.688  -0.741  -4.390  1.00 36.83           C
ATOM    171  O   GLY    23      12.978  -1.471  -5.337  1.00 36.83           O
ATOM    172  N   GLY    24      11.648  -0.970  -3.583  1.00 65.04           N
ATOM    173  CA  GLY    24      10.763  -2.056  -3.800  1.00 65.04           C
ATOM    174  C   GLY    24       9.435  -1.476  -3.508  1.00 65.04           C
ATOM    175  O   GLY    24       9.350  -0.407  -2.907  1.00 65.04           O
ATOM    176  N   TYR    25       8.366  -2.157  -3.942  1.00243.07           N
ATOM    177  CA  TYR    25       7.052  -1.635  -3.742  1.00243.07           C
ATOM    178  CB  TYR    25       6.583  -0.922  -5.032  1.00243.07           C
ATOM    179  CG  TYR    25       5.224  -0.331  -4.954  1.00243.07           C
ATOM    180  CD1 TYR    25       5.025   0.939  -4.471  1.00243.07           C
ATOM    181  CD2 TYR    25       4.157  -1.066  -5.400  1.00243.07           C
ATOM    182  CE1 TYR    25       3.759   1.465  -4.441  1.00243.07           C
ATOM    183  CE2 TYR    25       2.891  -0.549  -5.372  1.00243.07           C
ATOM    184  CZ  TYR    25       2.695   0.720  -4.893  1.00243.07           C
ATOM    185  OH  TYR    25       1.391   1.248  -4.876  1.00243.07           O
ATOM    186  C   TYR    25       6.198  -2.831  -3.446  1.00243.07           C
ATOM    187  O   TYR    25       6.551  -3.949  -3.810  1.00243.07           O
ATOM    188  N   CYS    26       5.065  -2.637  -2.753  1.00129.57           N
ATOM    189  CA  CYS    26       4.230  -3.759  -2.441  1.00129.57           C
ATOM    190  CB  CYS    26       3.075  -3.371  -1.500  1.00129.57           C
ATOM    191  SG  CYS    26       3.527  -2.121  -0.262  1.00129.57           S
ATOM    192  C   CYS    26       3.595  -4.178  -3.745  1.00129.57           C
ATOM    193  O   CYS    26       2.996  -3.353  -4.432  1.00129.57           O
ATOM    194  N   LYS    27       3.707  -5.465  -4.129  1.00194.32           N
ATOM    195  CA  LYS    27       3.138  -5.930  -5.363  1.00194.32           C
ATOM    196  CB  LYS    27       3.850  -7.162  -5.942  1.00194.32           C
ATOM    197  CG  LYS    27       3.096  -7.734  -7.144  1.00194.32           C
ATOM    198  CD  LYS    27       3.783  -8.914  -7.823  1.00194.32           C
ATOM    199  CE  LYS    27       3.275 -10.262  -7.323  1.00194.32           C
ATOM    200  NZ  LYS    27       3.252 -11.216  -8.452  1.00194.32           N
ATOM    201  C   LYS    27       1.736  -6.377  -5.127  1.00194.32           C
ATOM    202  O   LYS    27       1.440  -6.978  -4.098  1.00194.32           O
ATOM    203  N   GLY    28       0.836  -6.095  -6.093  1.00108.83           N
ATOM    204  CA  GLY    28      -0.513  -6.551  -5.964  1.00108.83           C
ATOM    205  C   GLY    28      -1.225  -5.618  -5.040  1.00108.83           C
ATOM    206  O   GLY    28      -0.609  -4.996  -4.177  1.00108.83           O
ATOM    207  N   LEU    29      -2.548  -5.466  -5.231  1.00185.49           N
ATOM    208  CA  LEU    29      -3.344  -4.670  -4.347  1.00185.49           C
ATOM    209  CB  LEU    29      -4.718  -4.375  -4.972  1.00185.49           C
ATOM    210  CG  LEU    29      -4.661  -3.250  -6.034  1.00185.49           C
ATOM    211  CD1 LEU    29      -4.737  -1.873  -5.364  1.00185.49           C
ATOM    212  CD2 LEU    29      -3.406  -3.362  -6.923  1.00185.49           C
ATOM    213  C   LEU    29      -3.482  -5.381  -3.032  1.00185.49           C
ATOM    214  O   LEU    29      -3.380  -4.780  -1.964  1.00185.49           O
ATOM    215  N   PHE    30      -3.660  -6.712  -3.077  1.00186.82           N
ATOM    216  CA  PHE    30      -3.883  -7.457  -1.874  1.00186.82           C
ATOM    217  CB  PHE    30      -4.219  -8.928  -2.158  1.00186.82           C
ATOM    218  CG  PHE    30      -5.365  -8.901  -3.109  1.00186.82           C
ATOM    219  CD1 PHE    30      -6.635  -8.663  -2.644  1.00186.82           C
ATOM    220  CD2 PHE    30      -5.166  -9.076  -4.461  1.00186.82           C
ATOM    221  CE1 PHE    30      -7.700  -8.631  -3.509  1.00186.82           C
ATOM    222  CE2 PHE    30      -6.232  -9.046  -5.328  1.00186.82           C
ATOM    223  CZ  PHE    30      -7.504  -8.835  -4.853  1.00186.82           C
ATOM    224  C   PHE    30      -2.651  -7.394  -1.032  1.00186.82           C
ATOM    225  O   PHE    30      -1.556  -7.161  -1.538  1.00186.82           O
ATOM    226  N   LYS    31      -2.808  -7.568   0.298  1.00270.02           N
ATOM    227  CA  LYS    31      -1.664  -7.520   1.157  1.00270.02           C
ATOM    228  CB  LYS    31      -2.015  -7.698   2.649  1.00270.02           C
ATOM    229  CG  LYS    31      -3.028  -6.691   3.200  1.00270.02           C
ATOM    230  CD  LYS    31      -3.370  -6.919   4.675  1.00270.02           C
ATOM    231  CE  LYS    31      -4.506  -7.918   4.894  1.00270.02           C
ATOM    232  NZ  LYS    31      -4.763  -8.105   6.340  1.00270.02           N
ATOM    233  C   LYS    31      -0.798  -8.670   0.778  1.00270.02           C
ATOM    234  O   LYS    31      -1.089  -9.820   1.102  1.00270.02           O
ATOM    235  N   GLN    32       0.318  -8.391   0.082  1.00274.63           N
ATOM    236  CA  GLN    32       1.104  -9.505  -0.331  1.00274.63           C
ATOM    237  CB  GLN    32       0.650 -10.164  -1.649  1.00274.63           C
ATOM    238  CG  GLN    32      -0.620 -11.002  -1.497  1.00274.63           C
ATOM    239  CD  GLN    32      -0.906 -11.686  -2.823  1.00274.63           C
ATOM    240  OE1 GLN    32      -2.063 -11.924  -3.165  1.00274.63           O
ATOM    241  NE2 GLN    32       0.173 -12.019  -3.580  1.00274.63           N
ATOM    242  C   GLN    32       2.532  -9.145  -0.501  1.00274.63           C
ATOM    243  O   GLN    32       3.098  -8.297   0.186  1.00274.63           O
ATOM    244  N   THR    33       3.122  -9.849  -1.481  1.00135.96           N
ATOM    245  CA  THR    33       4.518  -9.857  -1.746  1.00135.96           C
ATOM    246  CB  THR    33       4.879 -10.937  -2.723  1.00135.96           C
ATOM    247  OG1 THR    33       4.378 -12.184  -2.261  1.00135.96           O
ATOM    248  CG2 THR    33       6.407 -11.022  -2.808  1.00135.96           C
ATOM    249  C   THR    33       4.973  -8.527  -2.254  1.00135.96           C
ATOM    250  O   THR    33       4.221  -7.736  -2.820  1.00135.96           O
ATOM    251  N   CYS    34       6.263  -8.273  -2.013  1.00151.49           N
ATOM    252  CA  CYS    34       6.974  -7.068  -2.290  1.00151.49           C
ATOM    253  CB  CYS    34       8.021  -6.853  -1.168  1.00151.49           C
ATOM    254  SG  CYS    34       9.226  -5.514  -1.368  1.00151.49           S
ATOM    255  C   CYS    34       7.670  -7.262  -3.604  1.00151.49           C
ATOM    256  O   CYS    34       8.248  -8.319  -3.856  1.00151.49           O
ATOM    257  N   ASN    35       7.606  -6.254  -4.497  1.00 72.65           N
ATOM    258  CA  ASN    35       8.277  -6.384  -5.755  1.00 72.65           C
ATOM    259  CB  ASN    35       7.388  -6.155  -6.981  1.00 72.65           C
ATOM    260  CG  ASN    35       6.705  -7.468  -7.307  1.00 72.65           C
ATOM    261  OD1 ASN    35       6.587  -8.352  -6.459  1.00 72.65           O
ATOM    262  ND2 ASN    35       6.263  -7.601  -8.586  1.00 72.65           N
ATOM    263  C   ASN    35       9.347  -5.344  -5.827  1.00 72.65           C
ATOM    264  O   ASN    35       9.134  -4.183  -5.483  1.00 72.65           O
ATOM    265  N   CYS    36      10.541  -5.754  -6.299  1.00 65.28           N
ATOM    266  CA  CYS    36      11.655  -4.864  -6.440  1.00 65.28           C
ATOM    267  CB  CYS    36      13.019  -5.557  -6.277  1.00 65.28           C
ATOM    268  SG  CYS    36      13.433  -5.775  -4.526  1.00 65.28           S
ATOM    269  C   CYS    36      11.608  -4.237  -7.796  1.00 65.28           C
ATOM    270  O   CYS    36      11.028  -4.774  -8.740  1.00 65.28           O
ATOM    271  N   TYR    37      12.215  -3.043  -7.912  1.00168.63           N
ATOM    272  CA  TYR    37      12.234  -2.359  -9.169  1.00168.63           C
ATOM    273  CB  TYR    37      12.510  -0.864  -9.008  1.00168.63           C
ATOM    274  CG  TYR    37      11.277  -0.341  -8.376  1.00168.63           C
ATOM    275  CD1 TYR    37      10.185  -0.019  -9.152  1.00168.63           C
ATOM    276  CD2 TYR    37      11.206  -0.173  -7.013  1.00168.63           C
ATOM    277  CE1 TYR    37       9.026   0.451  -8.589  1.00168.63           C
ATOM    278  CE2 TYR    37      10.049   0.297  -6.441  1.00168.63           C
ATOM    279  CZ  TYR    37       8.964   0.612  -7.229  1.00168.63           C
ATOM    280  OH  TYR    37       7.778   1.093  -6.647  1.00168.63           O
ATOM    281  C   TYR    37      13.318  -2.959 -10.042  1.00168.63           C
ATOM    282  O   TYR    37      13.670  -4.141  -9.773  1.00168.63           O
ATOM    283  OXT TYR    37      13.796  -2.275 -10.979  1.00168.63           O
TER     284      TYR    37
END
