# Supplementary material for: Prediction of Anticancer Peptides with High Efficacy and Low Toxicity by Hybrid Model Based on 3D Structure of Peptides
Source: Int J Mol Sci. 2021 May 26;22(11):5630. doi: 10.3390/ijms22115630 (PMC8198792; doi:10.3390/ijms22115630)
Supplement: Supplementary file 1 [file ijms-22-05630-s001.zip › Supplement2(Datasets)/ACPs(PDB)/D1/PDB(Negative)/(227)NL_satpdb12855.pdb]

EXPDTA    THEORETICAL MODEL, MODELLER 9.13 2015/09/20 23:05:12
REMARK   6 MODELLER OBJECTIVE FUNCTION:      2091.3994
REMARK   6 MODELLER BEST TEMPLATE % SEQ ID:  62.791
ATOM      1  N   GLN     1      -1.085   3.591  14.709  1.00229.38           N
ATOM      2  CA  GLN     1      -0.538   2.967  13.487  1.00229.38           C
ATOM      3  CB  GLN     1       0.012   1.558  13.790  1.00229.38           C
ATOM      4  CG  GLN     1       1.271   1.505  14.663  1.00229.38           C
ATOM      5  CD  GLN     1       2.484   1.809  13.795  1.00229.38           C
ATOM      6  OE1 GLN     1       2.383   2.504  12.787  1.00229.38           O
ATOM      7  NE2 GLN     1       3.665   1.265  14.191  1.00229.38           N
ATOM      8  C   GLN     1      -1.621   2.799  12.474  1.00229.38           C
ATOM      9  O   GLN     1      -1.920   1.677  12.066  1.00229.38           O
ATOM     10  N   GLN     2      -2.242   3.917  12.043  1.00339.60           N
ATOM     11  CA  GLN     2      -3.294   3.857  11.074  1.00339.60           C
ATOM     12  CB  GLN     2      -4.325   4.991  11.213  1.00339.60           C
ATOM     13  CG  GLN     2      -3.751   6.379  10.933  1.00339.60           C
ATOM     14  CD  GLN     2      -2.732   6.704  12.013  1.00339.60           C
ATOM     15  OE1 GLN     2      -3.082   7.063  13.137  1.00339.60           O
ATOM     16  NE2 GLN     2      -1.424   6.567  11.659  1.00339.60           N
ATOM     17  C   GLN     2      -2.688   3.950   9.714  1.00339.60           C
ATOM     18  O   GLN     2      -1.706   4.663   9.505  1.00339.60           O
ATOM     19  N   CYS     3      -3.267   3.209   8.748  1.00 94.64           N
ATOM     20  CA  CYS     3      -2.735   3.194   7.422  1.00 94.64           C
ATOM     21  CB  CYS     3      -1.490   2.298   7.323  1.00 94.64           C
ATOM     22  SG  CYS     3      -1.860   0.623   7.928  1.00 94.64           S
ATOM     23  C   CYS     3      -3.769   2.605   6.514  1.00 94.64           C
ATOM     24  O   CYS     3      -4.833   2.168   6.954  1.00 94.64           O
ATOM     25  N   GLY     4      -3.469   2.616   5.197  1.00 51.99           N
ATOM     26  CA  GLY     4      -4.307   1.963   4.233  1.00 51.99           C
ATOM     27  C   GLY     4      -5.458   2.821   3.825  1.00 51.99           C
ATOM     28  O   GLY     4      -5.490   4.031   4.040  1.00 51.99           O
ATOM     29  N   ARG     5      -6.464   2.152   3.235  1.00158.50           N
ATOM     30  CA  ARG     5      -7.620   2.770   2.664  1.00158.50           C
ATOM     31  CB  ARG     5      -8.571   1.735   2.045  0.91158.50           C
ATOM     32  CG  ARG     5      -7.881   0.961   0.924  1.00158.50           C
ATOM     33  CD  ARG     5      -7.244   1.883  -0.117  1.00158.50           C
ATOM     34  NE  ARG     5      -6.364   1.043  -0.972  1.00158.50           N
ATOM     35  CZ  ARG     5      -5.070   0.827  -0.596  1.00158.50           C
ATOM     36  NH1 ARG     5      -4.584   1.410   0.539  1.00158.50           N
ATOM     37  NH2 ARG     5      -4.265   0.016  -1.341  1.00158.50           N
ATOM     38  C   ARG     5      -8.357   3.516   3.722  1.00158.50           C
ATOM     39  O   ARG     5      -8.872   4.603   3.472  1.00158.50           O
ATOM     40  N   GLN     6      -8.417   2.966   4.944  1.00127.66           N
ATOM     41  CA  GLN     6      -9.143   3.661   5.962  1.00127.66           C
ATOM     42  CB  GLN     6      -9.153   2.933   7.321  1.00127.66           C
ATOM     43  CG  GLN     6      -9.964   1.633   7.337  1.00127.66           C
ATOM     44  CD  GLN     6      -9.134   0.535   6.688  1.00127.66           C
ATOM     45  OE1 GLN     6      -7.994   0.758   6.284  1.00127.66           O
ATOM     46  NE2 GLN     6      -9.713  -0.692   6.589  1.00127.66           N
ATOM     47  C   GLN     6      -8.484   4.995   6.160  1.00127.66           C
ATOM     48  O   GLN     6      -9.148   6.016   6.330  1.00127.66           O
ATOM     49  N   ALA     7      -7.141   4.975   6.157  1.00121.33           N
ATOM     50  CA  ALA     7      -6.199   6.046   6.320  1.00121.33           C
ATOM     51  CB  ALA     7      -4.773   5.538   6.598  1.00121.33           C
ATOM     52  C   ALA     7      -6.128   6.977   5.153  1.00121.33           C
ATOM     53  O   ALA     7      -5.537   8.041   5.288  1.00121.33           O
ATOM     54  N   GLY     8      -6.566   6.586   3.943  1.00 58.41           N
ATOM     55  CA  GLY     8      -6.424   7.548   2.886  1.00 58.41           C
ATOM     56  C   GLY     8      -5.076   7.324   2.284  1.00 58.41           C
ATOM     57  O   GLY     8      -4.454   8.239   1.744  1.00 58.41           O
ATOM     58  N   ASN     9      -4.637   6.051   2.350  1.00124.45           N
ATOM     59  CA  ASN     9      -3.405   5.540   1.810  1.00124.45           C
ATOM     60  CB  ASN     9      -3.233   5.845   0.315  1.00124.45           C
ATOM     61  CG  ASN     9      -4.320   5.097  -0.443  1.00124.45           C
ATOM     62  OD1 ASN     9      -4.490   5.276  -1.648  1.00124.45           O
ATOM     63  ND2 ASN     9      -5.087   4.238   0.280  1.00124.45           N
ATOM     64  C   ASN     9      -2.181   6.052   2.527  1.00124.45           C
ATOM     65  O   ASN     9      -1.131   6.222   1.914  1.00124.45           O
ATOM     66  N   ARG    10      -2.236   6.195   3.864  1.00295.09           N
ATOM     67  CA  ARG    10      -1.183   6.823   4.631  1.00295.09           C
ATOM     68  CB  ARG    10      -1.527   6.919   6.128  0.89295.09           C
ATOM     69  CG  ARG    10      -0.429   7.593   6.948  0.85295.09           C
ATOM     70  CD  ARG    10      -0.742   7.701   8.441  0.85295.09           C
ATOM     71  NE  ARG    10       0.487   8.225   9.101  0.78295.09           N
ATOM     72  CZ  ARG    10       1.462   7.356   9.502  0.78295.09           C
ATOM     73  NH1 ARG    10       1.285   6.013   9.334  0.78295.09           N
ATOM     74  NH2 ARG    10       2.608   7.830  10.070  0.78295.09           N
ATOM     75  C   ARG    10       0.208   6.215   4.517  1.00295.09           C
ATOM     76  O   ARG    10       1.171   6.964   4.414  1.00295.09           O
ATOM     77  N   ARG    11       0.403   4.887   4.548  1.00191.95           N
ATOM     78  CA  ARG    11       1.726   4.290   4.504  1.00191.95           C
ATOM     79  CB  ARG    11       2.736   4.919   3.520  0.97191.95           C
ATOM     80  CG  ARG    11       2.444   4.671   2.037  0.97191.95           C
ATOM     81  CD  ARG    11       3.413   5.411   1.111  0.93191.95           C
ATOM     82  NE  ARG    11       3.084   6.862   1.195  1.00191.95           N
ATOM     83  CZ  ARG    11       2.580   7.512   0.104  1.00191.95           C
ATOM     84  NH1 ARG    11       2.458   6.850  -1.083  1.00191.95           N
ATOM     85  NH2 ARG    11       2.196   8.819   0.200  1.00191.95           N
ATOM     86  C   ARG    11       2.327   4.345   5.880  1.00191.95           C
ATOM     87  O   ARG    11       2.315   5.384   6.540  1.00191.95           O
ATOM     88  N   CYS    12       2.903   3.213   6.336  1.00132.93           N
ATOM     89  CA  CYS    12       3.384   3.122   7.688  1.00132.93           C
ATOM     90  CB  CYS    12       3.244   1.705   8.257  1.00132.93           C
ATOM     91  SG  CYS    12       1.509   1.170   8.246  1.00132.93           S
ATOM     92  C   CYS    12       4.824   3.531   7.795  1.00132.93           C
ATOM     93  O   CYS    12       5.573   3.606   6.822  1.00132.93           O
ATOM     94  N   PRO    13       5.181   3.816   9.024  1.00239.11           N
ATOM     95  CA  PRO    13       6.532   4.197   9.374  1.00239.11           C
ATOM     96  CD  PRO    13       4.204   4.423   9.916  1.00239.11           C
ATOM     97  CB  PRO    13       6.444   4.810  10.769  1.00239.11           C
ATOM     98  CG  PRO    13       5.005   5.351  10.840  1.00239.11           C
ATOM     99  C   PRO    13       7.430   3.002   9.318  1.00239.11           C
ATOM    100  O   PRO    13       6.926   1.882   9.398  1.00239.11           O
ATOM    101  N   ASN    14       8.761   3.196   9.163  1.00211.59           N
ATOM    102  CA  ASN    14       9.633   2.056   9.037  1.00211.59           C
ATOM    103  CB  ASN    14       9.677   1.121  10.268  1.00211.59           C
ATOM    104  CG  ASN    14      10.496   1.774  11.375  1.00211.59           C
ATOM    105  OD1 ASN    14      11.607   2.249  11.147  1.00211.59           O
ATOM    106  ND2 ASN    14       9.934   1.794  12.612  1.00211.59           N
ATOM    107  C   ASN    14       9.127   1.270   7.865  1.00211.59           C
ATOM    108  O   ASN    14       8.303   1.736   7.085  1.00211.59           O
ATOM    109  N   ASN    15       9.634   0.053   7.637  1.00258.04           N
ATOM    110  CA  ASN    15       9.034  -0.646   6.539  1.00258.04           C
ATOM    111  CB  ASN    15      10.040  -1.493   5.750  1.00258.04           C
ATOM    112  CG  ASN    15      10.940  -0.522   5.002  1.00258.04           C
ATOM    113  OD1 ASN    15      10.541   0.060   3.995  1.00258.04           O
ATOM    114  ND2 ASN    15      12.187  -0.330   5.512  1.00258.04           N
ATOM    115  C   ASN    15       8.005  -1.557   7.124  1.00258.04           C
ATOM    116  O   ASN    15       8.047  -2.771   6.923  1.00258.04           O
ATOM    117  N   LEU    16       7.026  -0.955   7.834  1.00196.33           N
ATOM    118  CA  LEU    16       5.976  -1.682   8.480  1.00196.33           C
ATOM    119  CB  LEU    16       5.219  -0.861   9.544  1.00196.33           C
ATOM    120  CG  LEU    16       6.026  -0.536  10.815  1.00196.33           C
ATOM    121  CD1 LEU    16       5.195   0.290  11.805  1.00196.33           C
ATOM    122  CD2 LEU    16       6.557  -1.810  11.480  1.00196.33           C
ATOM    123  C   LEU    16       4.984  -2.026   7.427  1.00196.33           C
ATOM    124  O   LEU    16       4.889  -1.347   6.407  1.00196.33           O
ATOM    125  N   CYS    17       4.226  -3.113   7.637  1.00170.66           N
ATOM    126  CA  CYS    17       3.244  -3.458   6.659  1.00170.66           C
ATOM    127  CB  CYS    17       3.213  -4.961   6.302  1.00170.66           C
ATOM    128  SG  CYS    17       3.267  -6.044   7.759  1.00170.66           S
ATOM    129  C   CYS    17       1.913  -3.020   7.164  1.00170.66           C
ATOM    130  O   CYS    17       1.672  -2.978   8.371  1.00170.66           O
ATOM    131  N   CYS    18       1.029  -2.633   6.221  1.00130.45           N
ATOM    132  CA  CYS    18      -0.281  -2.190   6.579  1.00130.45           C
ATOM    133  CB  CYS    18      -0.798  -1.053   5.680  1.00130.45           C
ATOM    134  SG  CYS    18      -2.385  -0.391   6.255  1.00130.45           S
ATOM    135  C   CYS    18      -1.193  -3.364   6.416  1.00130.45           C
ATOM    136  O   CYS    18      -1.305  -3.946   5.338  1.00130.45           O
ATOM    137  N   SER    19      -1.873  -3.727   7.516  1.00158.68           N
ATOM    138  CA  SER    19      -2.770  -4.843   7.589  1.00158.68           C
ATOM    139  CB  SER    19      -3.160  -5.143   9.045  1.00158.68           C
ATOM    140  OG  SER    19      -4.212  -6.094   9.104  1.00158.68           O
ATOM    141  C   SER    19      -4.014  -4.526   6.826  1.00158.68           C
ATOM    142  O   SER    19      -4.278  -3.383   6.472  1.00158.68           O
ATOM    143  N   GLN    20      -4.828  -5.561   6.569  1.00151.10           N
ATOM    144  CA  GLN    20      -6.049  -5.411   5.838  1.00151.10           C
ATOM    145  CB  GLN    20      -6.784  -6.745   5.659  1.00151.10           C
ATOM    146  CG  GLN    20      -7.995  -6.661   4.738  1.00151.10           C
ATOM    147  CD  GLN    20      -8.471  -8.086   4.510  1.00151.10           C
ATOM    148  OE1 GLN    20      -8.318  -8.636   3.420  1.00151.10           O
ATOM    149  NE2 GLN    20      -9.053  -8.711   5.566  1.00151.10           N
ATOM    150  C   GLN    20      -6.927  -4.473   6.611  1.00151.10           C
ATOM    151  O   GLN    20      -7.760  -3.764   6.048  1.00151.10           O
ATOM    152  N   PHE    21      -6.777  -4.499   7.945  1.00179.88           N
ATOM    153  CA  PHE    21      -7.503  -3.691   8.886  1.00179.88           C
ATOM    154  CB  PHE    21      -7.435  -4.223  10.321  1.00179.88           C
ATOM    155  CG  PHE    21      -8.296  -5.434  10.290  1.00179.88           C
ATOM    156  CD1 PHE    21      -7.787  -6.653   9.910  1.00179.88           C
ATOM    157  CD2 PHE    21      -9.626  -5.342  10.623  1.00179.88           C
ATOM    158  CE1 PHE    21      -8.593  -7.766   9.873  1.00179.88           C
ATOM    159  CE2 PHE    21     -10.437  -6.451  10.587  1.00179.88           C
ATOM    160  CZ  PHE    21      -9.919  -7.668  10.215  1.00179.88           C
ATOM    161  C   PHE    21      -7.092  -2.248   8.859  1.00179.88           C
ATOM    162  O   PHE    21      -7.860  -1.392   9.293  1.00179.88           O
ATOM    163  N   GLY    22      -5.871  -1.916   8.398  1.00 88.99           N
ATOM    164  CA  GLY    22      -5.495  -0.531   8.420  1.00 88.99           C
ATOM    165  C   GLY    22      -4.627  -0.266   9.617  1.00 88.99           C
ATOM    166  O   GLY    22      -4.556   0.863  10.099  1.00 88.99           O
ATOM    167  N   TYR    23      -3.950  -1.311  10.139  1.00147.68           N
ATOM    168  CA  TYR    23      -3.046  -1.143  11.253  1.00147.68           C
ATOM    169  CB  TYR    23      -3.412  -1.964  12.506  1.00147.68           C
ATOM    170  CG  TYR    23      -4.466  -1.246  13.284  1.00147.68           C
ATOM    171  CD1 TYR    23      -5.765  -1.169  12.845  1.00147.68           C
ATOM    172  CD2 TYR    23      -4.142  -0.656  14.486  1.00147.68           C
ATOM    173  CE1 TYR    23      -6.715  -0.507  13.586  1.00147.68           C
ATOM    174  CE2 TYR    23      -5.085   0.008  15.236  1.00147.68           C
ATOM    175  CZ  TYR    23      -6.378   0.086  14.780  1.00147.68           C
ATOM    176  OH  TYR    23      -7.360   0.763  15.533  1.00147.68           O
ATOM    177  C   TYR    23      -1.666  -1.560  10.823  1.00147.68           C
ATOM    178  O   TYR    23      -1.502  -2.464  10.006  1.00147.68           O
ATOM    179  N   CYS    24      -0.624  -0.894  11.372  1.00127.87           N
ATOM    180  CA  CYS    24       0.741  -1.127  10.971  1.00127.87           C
ATOM    181  CB  CYS    24       1.600   0.146  11.075  1.00127.87           C
ATOM    182  SG  CYS    24       0.884   1.527  10.138  1.00127.87           S
ATOM    183  C   CYS    24       1.382  -2.155  11.863  1.00127.87           C
ATOM    184  O   CYS    24       1.135  -2.182  13.068  1.00127.87           O
ATOM    185  N   GLY    25       2.242  -3.033  11.284  1.00 80.42           N
ATOM    186  CA  GLY    25       2.908  -4.021  12.097  1.00 80.42           C
ATOM    187  C   GLY    25       3.862  -4.778  11.226  1.00 80.42           C
ATOM    188  O   GLY    25       3.952  -4.519  10.032  1.00 80.42           O
ATOM    189  N   ARG    26       4.649  -5.712  11.805  1.00243.95           N
ATOM    190  CA  ARG    26       5.484  -6.505  10.948  1.00243.95           C
ATOM    191  CB  ARG    26       6.942  -6.023  10.856  0.94243.95           C
ATOM    192  CG  ARG    26       7.706  -5.979  12.178  1.00243.95           C
ATOM    193  CD  ARG    26       9.086  -5.334  12.013  1.00243.95           C
ATOM    194  NE  ARG    26       9.830  -5.493  13.292  1.00243.95           N
ATOM    195  CZ  ARG    26       9.707  -4.565  14.286  1.00243.95           C
ATOM    196  NH1 ARG    26       8.874  -3.496  14.128  1.00243.95           N
ATOM    197  NH2 ARG    26      10.407  -4.713  15.447  1.00243.95           N
ATOM    198  C   ARG    26       5.456  -7.913  11.428  1.00243.95           C
ATOM    199  O   ARG    26       6.298  -8.347  12.201  1.00243.95           O
ATOM    200  N   THR    27       4.465  -8.675  10.961  1.00163.71           N
ATOM    201  CA  THR    27       4.324 -10.056  11.283  1.00163.71           C
ATOM    202  CB  THR    27       3.565 -10.302  12.560  1.00163.71           C
ATOM    203  OG1 THR    27       2.283  -9.695  12.497  1.00163.71           O
ATOM    204  CG2 THR    27       4.373  -9.729  13.740  1.00163.71           C
ATOM    205  C   THR    27       3.568 -10.618  10.128  1.00163.71           C
ATOM    206  O   THR    27       3.242  -9.896   9.188  1.00163.71           O
ATOM    207  N   ASN    28       3.275 -11.924  10.164  1.00 62.22           N
ATOM    208  CA  ASN    28       2.599 -12.581   9.082  1.00 62.22           C
ATOM    209  CB  ASN    28       2.393 -14.082   9.354  1.00 62.22           C
ATOM    210  CG  ASN    28       3.758 -14.749   9.365  1.00 62.22           C
ATOM    211  OD1 ASN    28       4.511 -14.662   8.396  1.00 62.22           O
ATOM    212  ND2 ASN    28       4.093 -15.432  10.492  1.00 62.22           N
ATOM    213  C   ASN    28       1.234 -11.993   8.891  1.00 62.22           C
ATOM    214  O   ASN    28       0.796 -11.771   7.763  1.00 62.22           O
ATOM    215  N   GLU    29       0.523 -11.707   9.996  1.00100.45           N
ATOM    216  CA  GLU    29      -0.833 -11.266   9.860  1.00100.45           C
ATOM    217  CB  GLU    29      -1.501 -10.948  11.206  1.00100.45           C
ATOM    218  CG  GLU    29      -1.695 -12.160  12.123  1.00100.45           C
ATOM    219  CD  GLU    29      -0.396 -12.411  12.873  1.00100.45           C
ATOM    220  OE1 GLU    29       0.556 -11.605  12.701  1.00100.45           O
ATOM    221  OE2 GLU    29      -0.339 -13.414  13.634  1.00100.45           O
ATOM    222  C   GLU    29      -0.876 -10.001   9.067  1.00100.45           C
ATOM    223  O   GLU    29      -1.707  -9.849   8.175  1.00100.45           O
ATOM    224  N   TYR    30      -0.015  -9.031   9.413  1.00107.86           N
ATOM    225  CA  TYR    30      -0.022  -7.765   8.740  1.00107.86           C
ATOM    226  CB  TYR    30       0.715  -6.682   9.536  1.00107.86           C
ATOM    227  CG  TYR    30      -0.027  -6.568  10.816  1.00107.86           C
ATOM    228  CD1 TYR    30       0.204  -7.482  11.815  1.00107.86           C
ATOM    229  CD2 TYR    30      -0.942  -5.562  11.021  1.00107.86           C
ATOM    230  CE1 TYR    30      -0.470  -7.399  13.006  1.00107.86           C
ATOM    231  CE2 TYR    30      -1.621  -5.473  12.214  1.00107.86           C
ATOM    232  CZ  TYR    30      -1.382  -6.392  13.208  1.00107.86           C
ATOM    233  OH  TYR    30      -2.072  -6.310  14.435  1.00107.86           O
ATOM    234  C   TYR    30       0.591  -7.810   7.372  1.00107.86           C
ATOM    235  O   TYR    30       0.083  -7.178   6.448  1.00107.86           O
ATOM    236  N   CYS    31       1.762  -8.468   7.253  1.00117.27           N
ATOM    237  CA  CYS    31       2.576  -8.493   6.061  1.00117.27           C
ATOM    238  CB  CYS    31       4.066  -8.694   6.380  1.00117.27           C
ATOM    239  SG  CYS    31       4.789  -7.352   7.384  1.00117.27           S
ATOM    240  C   CYS    31       2.189  -9.483   5.002  1.00117.27           C
ATOM    241  O   CYS    31       2.447  -9.259   3.819  1.00117.27           O
ATOM    242  N   CYS    32       1.603 -10.629   5.390  1.00 85.17           N
ATOM    243  CA  CYS    32       1.431 -11.697   4.446  1.00 85.17           C
ATOM    244  CB  CYS    32       1.130 -13.055   5.108  1.00 85.17           C
ATOM    245  SG  CYS    32       2.503 -13.652   6.142  1.00 85.17           S
ATOM    246  C   CYS    32       0.345 -11.443   3.459  1.00 85.17           C
ATOM    247  O   CYS    32      -0.694 -10.858   3.761  1.00 85.17           O
ATOM    248  N   THR    33       0.593 -11.885   2.211  0.90183.71           N
ATOM    249  CA  THR    33      -0.447 -11.865   1.240  0.90183.71           C
ATOM    250  CB  THR    33       0.021 -12.079  -0.174  0.90183.71           C
ATOM    251  OG1 THR    33       0.605 -13.365  -0.320  1.00183.71           O
ATOM    252  CG2 THR    33       1.055 -10.992  -0.508  1.00183.71           C
ATOM    253  C   THR    33      -1.253 -13.041   1.658  0.90183.71           C
ATOM    254  O   THR    33      -0.719 -13.992   2.226  0.90183.71           O
ATOM    255  N   GLY    34      -2.569 -13.003   1.418  0.88212.03           N
ATOM    256  CA  GLY    34      -3.412 -14.050   1.901  0.88212.03           C
ATOM    257  C   GLY    34      -4.052 -13.458   3.106  0.88212.03           C
ATOM    258  O   GLY    34      -5.211 -13.730   3.417  0.88212.03           O
ATOM    259  N   PHE    35      -3.245 -12.657   3.828  1.00130.41           N
ATOM    260  CA  PHE    35      -3.634 -11.812   4.917  1.00130.41           C
ATOM    261  CB  PHE    35      -2.485 -11.425   5.859  1.00130.41           C
ATOM    262  CG  PHE    35      -2.250 -12.599   6.748  1.00130.41           C
ATOM    263  CD1 PHE    35      -1.483 -13.669   6.342  1.00130.41           C
ATOM    264  CD2 PHE    35      -2.813 -12.625   8.002  1.00130.41           C
ATOM    265  CE1 PHE    35      -1.286 -14.745   7.179  1.00130.41           C
ATOM    266  CE2 PHE    35      -2.622 -13.696   8.841  1.00130.41           C
ATOM    267  CZ  PHE    35      -1.855 -14.758   8.430  1.00130.41           C
ATOM    268  C   PHE    35      -4.239 -10.577   4.330  1.00130.41           C
ATOM    269  O   PHE    35      -4.858  -9.780   5.032  1.00130.41           O
ATOM    270  N   GLY    36      -3.955 -10.321   3.038  1.00263.29           N
ATOM    271  CA  GLY    36      -4.552  -9.192   2.385  1.00263.29           C
ATOM    272  C   GLY    36      -3.884  -7.940   2.845  1.00263.29           C
ATOM    273  O   GLY    36      -4.533  -6.914   3.048  1.00263.29           O
ATOM    274  N   CYS    37      -2.554  -7.995   3.029  1.00171.73           N
ATOM    275  CA  CYS    37      -1.843  -6.829   3.453  1.00171.73           C
ATOM    276  CB  CYS    37      -0.369  -7.106   3.753  1.00171.73           C
ATOM    277  SG  CYS    37       0.484  -7.853   2.353  1.00171.73           S
ATOM    278  C   CYS    37      -1.948  -5.786   2.377  1.00171.73           C
ATOM    279  O   CYS    37      -1.858  -6.083   1.186  1.00171.73           O
ATOM    280  N   GLN    38      -2.232  -4.533   2.794  1.00104.00           N
ATOM    281  CA  GLN    38      -2.426  -3.413   1.914  1.00104.00           C
ATOM    282  CB  GLN    38      -3.210  -2.266   2.567  1.00104.00           C
ATOM    283  CG  GLN    38      -4.630  -2.677   2.960  1.00104.00           C
ATOM    284  CD  GLN    38      -5.326  -1.467   3.568  1.00104.00           C
ATOM    285  OE1 GLN    38      -5.502  -0.442   2.911  1.00104.00           O
ATOM    286  NE2 GLN    38      -5.737  -1.585   4.859  1.00104.00           N
ATOM    287  C   GLN    38      -1.165  -2.837   1.333  1.00104.00           C
ATOM    288  O   GLN    38      -1.151  -2.461   0.162  1.00104.00           O
ATOM    289  N   SER    39      -0.080  -2.704   2.124  1.00 77.78           N
ATOM    290  CA  SER    39       1.083  -2.086   1.553  1.00 77.78           C
ATOM    291  CB  SER    39       1.055  -0.552   1.623  1.00 77.78           C
ATOM    292  OG  SER    39       1.088  -0.137   2.981  1.00 77.78           O
ATOM    293  C   SER    39       2.289  -2.527   2.308  1.00 77.78           C
ATOM    294  O   SER    39       2.192  -3.087   3.399  1.00 77.78           O
ATOM    295  N   ASN    40       3.474  -2.258   1.723  1.00120.08           N
ATOM    296  CA  ASN    40       4.718  -2.640   2.321  1.00120.08           C
ATOM    297  CB  ASN    40       5.056  -1.871   3.613  1.00120.08           C
ATOM    298  CG  ASN    40       5.494  -0.466   3.222  1.00120.08           C
ATOM    299  OD1 ASN    40       5.082   0.523   3.827  1.00120.08           O
ATOM    300  ND2 ASN    40       6.363  -0.372   2.180  1.00120.08           N
ATOM    301  C   ASN    40       4.632  -4.091   2.633  1.00120.08           C
ATOM    302  O   ASN    40       5.103  -4.546   3.675  1.00120.08           O
ATOM    303  N   CYS    41       4.015  -4.853   1.714  1.00237.44           N
ATOM    304  CA  CYS    41       3.872  -6.273   1.854  1.00237.44           C
ATOM    305  CB  CYS    41       2.812  -6.830   0.897  1.00237.44           C
ATOM    306  SG  CYS    41       1.147  -6.264   1.310  1.00237.44           S
ATOM    307  C   CYS    41       5.152  -6.853   1.371  1.00237.44           C
ATOM    308  O   CYS    41       5.620  -6.468   0.305  1.00237.44           O
ATOM    309  N   ARG    42       5.764  -7.781   2.129  1.00485.34           N
ATOM    310  CA  ARG    42       7.007  -8.358   1.684  1.00485.34           C
ATOM    311  CB  ARG    42       8.047  -7.306   1.246  1.00485.34           C
ATOM    312  CG  ARG    42       9.394  -7.869   0.792  1.00485.34           C
ATOM    313  CD  ARG    42       9.367  -8.603  -0.549  1.00485.34           C
ATOM    314  NE  ARG    42      10.774  -8.993  -0.843  1.00485.34           N
ATOM    315  CZ  ARG    42      11.060 -10.238  -1.322  1.00485.34           C
ATOM    316  NH1 ARG    42      10.051 -11.130  -1.549  1.00485.34           N
ATOM    317  NH2 ARG    42      12.356 -10.593  -1.562  1.00485.34           N
ATOM    318  C   ARG    42       7.584  -9.046   2.869  1.00485.34           C
ATOM    319  O   ARG    42       7.033  -8.914   3.959  1.00485.34           O
ATOM    320  N   ARG    43       8.691  -9.813   2.728  1.00526.42           N
ATOM    321  CA  ARG    43       9.167 -10.296   3.992  1.00526.42           C
ATOM    322  CB  ARG    43      10.151 -11.465   3.854  1.00526.42           C
ATOM    323  CG  ARG    43       9.517 -12.690   3.193  1.00526.42           C
ATOM    324  CD  ARG    43      10.364 -13.958   3.304  1.00526.42           C
ATOM    325  NE  ARG    43      11.660 -13.697   2.614  1.00526.42           N
ATOM    326  CZ  ARG    43      12.583 -14.697   2.510  1.00526.42           C
ATOM    327  NH1 ARG    43      12.299 -15.938   2.998  1.00526.42           N
ATOM    328  NH2 ARG    43      13.788 -14.450   1.921  1.00526.42           N
ATOM    329  C   ARG    43       9.880  -9.142   4.714  1.00526.42           C
ATOM    330  O   ARG    43      11.049  -9.314   5.052  1.00526.42           O
ATOM    331  N   CYS    44       9.222  -7.964   5.028  1.00 99.03           N
ATOM    332  CA  CYS    44       9.934  -6.909   5.709  1.00 99.03           C
ATOM    333  CB  CYS    44       9.258  -5.533   5.591  1.00 99.03           C
ATOM    334  SG  CYS    44       9.346  -4.867   3.904  1.00 99.03           S
ATOM    335  C   CYS    44      10.002  -7.262   7.157  1.00 99.03           C
ATOM    336  O   CYS    44       8.986  -7.553   7.789  1.00 99.03           O
ATOM    337  N   GLY    45      11.224  -7.231   7.722  1.00  4.16           N
ATOM    338  CA  GLY    45      11.391  -7.559   9.103  1.00  4.16           C
ATOM    339  C   GLY    45      12.012  -6.354   9.790  1.00  4.16           C
ATOM    340  O   GLY    45      11.920  -6.273  11.044  1.00  4.16           O
ATOM    341  OXT GLY    45      12.586  -5.494   9.068  1.00  4.16           O
TER     342      GLY    45
END
