# Supplementary material for: Prediction of Anticancer Peptides with High Efficacy and Low Toxicity by Hybrid Model Based on 3D Structure of Peptides
Source: Int J Mol Sci. 2021 May 26;22(11):5630. doi: 10.3390/ijms22115630 (PMC8198792; doi:10.3390/ijms22115630)
Supplement: Supplementary file 1 [file ijms-22-05630-s001.zip › Supplement2(Datasets)/ACPs(PDB)/D1/PDB(Negative)/(228)NL_satpdb12860.pdb]

ATOM      1  N   LEU     1       5.860  -4.585 -11.777  1.00  0.00           N  
ATOM      2  H   LEU     1       4.907  -4.519 -12.106  1.00  0.00           H  
ATOM      3  CA  LEU     1       6.541  -3.370 -11.263  1.00  0.00           C  
ATOM      4  HA  LEU     1       6.754  -2.733 -12.122  1.00  0.00           H  
ATOM      5  CB  LEU     1       5.563  -2.632 -10.334  1.00  0.00           C  
ATOM      6  HB2 LEU     1       4.546  -2.609 -10.725  1.00  0.00           H  
ATOM      7  HB3 LEU     1       5.514  -3.343  -9.510  1.00  0.00           H  
ATOM      8  CG  LEU     1       5.903  -1.258  -9.748  1.00  0.00           C  
ATOM      9  HG  LEU     1       6.689  -1.391  -9.005  1.00  0.00           H  
ATOM     10  CD1 LEU     1       6.305  -0.166 -10.777  1.00  0.00           C  
ATOM     11 HD11 LEU     1       7.225  -0.557 -11.210  1.00  0.00           H  
ATOM     12 HD12 LEU     1       5.583   0.108 -11.547  1.00  0.00           H  
ATOM     13 HD13 LEU     1       6.608   0.761 -10.290  1.00  0.00           H  
ATOM     14  CD2 LEU     1       4.606  -0.902  -8.980  1.00  0.00           C  
ATOM     15 HD21 LEU     1       4.788  -0.010  -8.379  1.00  0.00           H  
ATOM     16 HD22 LEU     1       3.761  -0.850  -9.666  1.00  0.00           H  
ATOM     17 HD23 LEU     1       4.389  -1.740  -8.318  1.00  0.00           H  
ATOM     18  C   LEU     1       7.897  -3.540 -10.467  1.00  0.00           C  
ATOM     19  O   LEU     1       8.724  -2.674 -10.478  1.00  0.00           O  
ATOM     20  N   CYS     2       7.877  -4.606  -9.656  1.00  0.00           N  
ATOM     21  H   CYS     2       7.040  -5.164  -9.569  1.00  0.00           H  
ATOM     22  CA  CYS     2       8.848  -4.879  -8.596  1.00  0.00           C  
ATOM     23  HA  CYS     2       8.653  -4.392  -7.641  1.00  0.00           H  
ATOM     24  CB  CYS     2       8.742  -6.347  -8.270  1.00  0.00           C  
ATOM     25  HB2 CYS     2       7.693  -6.595  -8.111  1.00  0.00           H  
ATOM     26  HB3 CYS     2       9.124  -6.890  -9.134  1.00  0.00           H  
ATOM     27  SG  CYS     2       9.637  -6.713  -6.802  1.00  0.00           S  
ATOM     28  HG  CYS     2       9.697  -8.046  -6.864  1.00  0.00           H  
ATOM     29  C   CYS     2      10.397  -4.639  -9.029  1.00  0.00           C  
ATOM     30  O   CYS     2      10.788  -4.997 -10.133  1.00  0.00           O  
ATOM     31  N   TYR     3      11.171  -4.085  -8.079  1.00  0.00           N  
ATOM     32  H   TYR     3      10.729  -3.729  -7.243  1.00  0.00           H  
ATOM     33  CA  TYR     3      12.669  -3.828  -8.333  1.00  0.00           C  
ATOM     34  HA  TYR     3      12.808  -3.157  -9.181  1.00  0.00           H  
ATOM     35  CB  TYR     3      13.373  -3.448  -7.035  1.00  0.00           C  
ATOM     36  HB2 TYR     3      13.087  -4.200  -6.299  1.00  0.00           H  
ATOM     37  HB3 TYR     3      14.434  -3.647  -7.185  1.00  0.00           H  
ATOM     38  CG  TYR     3      13.246  -2.027  -6.483  1.00  0.00           C  
ATOM     39  CD1 TYR     3      12.282  -1.648  -5.505  1.00  0.00           C  
ATOM     40  HD1 TYR     3      11.544  -2.330  -5.108  1.00  0.00           H  
ATOM     41  CE1 TYR     3      12.351  -0.378  -4.906  1.00  0.00           C  
ATOM     42  HE1 TYR     3      11.554  -0.034  -4.264  1.00  0.00           H  
ATOM     43  CZ  TYR     3      13.320   0.511  -5.312  1.00  0.00           C  
ATOM     44  OH  TYR     3      13.241   1.767  -4.850  1.00  0.00           O  
ATOM     45  HH  TYR     3      12.512   1.885  -4.237  1.00  0.00           H  
ATOM     46  CE2 TYR     3      14.314   0.158  -6.229  1.00  0.00           C  
ATOM     47  HE2 TYR     3      15.149   0.815  -6.425  1.00  0.00           H  
ATOM     48  CD2 TYR     3      14.282  -1.119  -6.779  1.00  0.00           C  
ATOM     49  HD2 TYR     3      15.144  -1.513  -7.297  1.00  0.00           H  
ATOM     50  C   TYR     3      13.456  -5.112  -8.816  1.00  0.00           C  
ATOM     51  O   TYR     3      14.357  -5.064  -9.627  1.00  0.00           O  
ATOM     52  N   CYS     4      13.021  -6.320  -8.331  1.00  0.00           N  
ATOM     53  H   CYS     4      12.223  -6.286  -7.712  1.00  0.00           H  
ATOM     54  CA  CYS     4      13.463  -7.655  -8.743  1.00  0.00           C  
ATOM     55  HA  CYS     4      14.539  -7.525  -8.863  1.00  0.00           H  
ATOM     56  CB  CYS     4      13.151  -8.571  -7.598  1.00  0.00           C  
ATOM     57  HB2 CYS     4      13.728  -8.349  -6.701  1.00  0.00           H  
ATOM     58  HB3 CYS     4      12.108  -8.388  -7.340  1.00  0.00           H  
ATOM     59  SG  CYS     4      13.291 -10.396  -8.112  1.00  0.00           S  
ATOM     60  HG  CYS     4      12.083 -10.836  -7.750  1.00  0.00           H  
ATOM     61  C   CYS     4      12.764  -7.982 -10.158  1.00  0.00           C  
ATOM     62  O   CYS     4      11.579  -8.264 -10.229  1.00  0.00           O  
ATOM     63  N   ARG     5      13.484  -7.826 -11.262  1.00  0.00           N  
ATOM     64  H   ARG     5      14.456  -7.585 -11.126  1.00  0.00           H  
ATOM     65  CA  ARG     5      12.925  -7.788 -12.611  1.00  0.00           C  
ATOM     66  HA  ARG     5      12.071  -7.133 -12.441  1.00  0.00           H  
ATOM     67  CB  ARG     5      13.869  -7.144 -13.643  1.00  0.00           C  
ATOM     68  HB2 ARG     5      14.798  -7.691 -13.481  1.00  0.00           H  
ATOM     69  HB3 ARG     5      13.551  -7.410 -14.651  1.00  0.00           H  
ATOM     70  CG  ARG     5      14.096  -5.601 -13.511  1.00  0.00           C  
ATOM     71  HG2 ARG     5      14.530  -5.410 -12.529  1.00  0.00           H  
ATOM     72  HG3 ARG     5      14.756  -5.324 -14.333  1.00  0.00           H  
ATOM     73  CD  ARG     5      12.807  -4.811 -13.544  1.00  0.00           C  
ATOM     74  HD2 ARG     5      12.146  -5.062 -14.373  1.00  0.00           H  
ATOM     75  HD3 ARG     5      12.176  -5.132 -12.715  1.00  0.00           H  
ATOM     76  NE  ARG     5      13.048  -3.366 -13.484  1.00  0.00           N  
ATOM     77  HE  ARG     5      13.772  -3.033 -14.104  1.00  0.00           H  
ATOM     78  CZ  ARG     5      12.270  -2.460 -12.915  1.00  0.00           C  
ATOM     79  NH1 ARG     5      11.349  -2.715 -12.002  1.00  0.00           N  
ATOM     80 HH11 ARG     5      11.377  -3.627 -11.567  1.00  0.00           H  
ATOM     81 HH12 ARG     5      10.551  -2.149 -11.751  1.00  0.00           H  
ATOM     82  NH2 ARG     5      12.353  -1.298 -13.405  1.00  0.00           N  
ATOM     83 HH21 ARG     5      13.014  -1.010 -14.113  1.00  0.00           H  
ATOM     84 HH22 ARG     5      11.617  -0.658 -13.143  1.00  0.00           H  
ATOM     85  C   ARG     5      12.393  -9.104 -13.101  1.00  0.00           C  
ATOM     86  O   ARG     5      11.785  -9.161 -14.188  1.00  0.00           O  
ATOM     87  N   ARG     6      12.566 -10.228 -12.428  1.00  0.00           N  
ATOM     88  H   ARG     6      13.267 -10.294 -11.705  1.00  0.00           H  
ATOM     89  CA  ARG     6      11.860 -11.531 -12.728  1.00  0.00           C  
ATOM     90  HA  ARG     6      11.875 -11.646 -13.811  1.00  0.00           H  
ATOM     91  CB  ARG     6      12.532 -12.731 -11.990  1.00  0.00           C  
ATOM     92  HB2 ARG     6      13.484 -12.333 -11.638  1.00  0.00           H  
ATOM     93  HB3 ARG     6      12.041 -13.112 -11.095  1.00  0.00           H  
ATOM     94  CG  ARG     6      12.931 -13.957 -12.824  1.00  0.00           C  
ATOM     95  HG2 ARG     6      13.666 -13.722 -13.594  1.00  0.00           H  
ATOM     96  HG3 ARG     6      13.451 -14.668 -12.182  1.00  0.00           H  
ATOM     97  CD  ARG     6      11.779 -14.729 -13.488  1.00  0.00           C  
ATOM     98  HD2 ARG     6      12.030 -15.777 -13.651  1.00  0.00           H  
ATOM     99  HD3 ARG     6      10.890 -14.719 -12.856  1.00  0.00           H  
ATOM    100  NE  ARG     6      11.551 -14.196 -14.860  1.00  0.00           N  
ATOM    101  HE  ARG     6      12.386 -14.090 -15.418  1.00  0.00           H  
ATOM    102  CZ  ARG     6      10.340 -14.130 -15.493  1.00  0.00           C  
ATOM    103  NH1 ARG     6       9.235 -14.344 -14.861  1.00  0.00           N  
ATOM    104 HH11 ARG     6       9.344 -14.419 -13.859  1.00  0.00           H  
ATOM    105 HH12 ARG     6       8.334 -14.280 -15.312  1.00  0.00           H  
ATOM    106  NH2 ARG     6      10.330 -13.839 -16.738  1.00  0.00           N  
ATOM    107 HH21 ARG     6      11.171 -13.680 -17.273  1.00  0.00           H  
ATOM    108 HH22 ARG     6       9.421 -13.652 -17.135  1.00  0.00           H  
ATOM    109  C   ARG     6      10.324 -11.490 -12.295  1.00  0.00           C  
ATOM    110  O   ARG     6       9.613 -12.510 -12.539  1.00  0.00           O  
ATOM    111  N   ARG     7       9.914 -10.427 -11.566  1.00  0.00           N  
ATOM    112  H   ARG     7      10.684  -9.834 -11.290  1.00  0.00           H  
ATOM    113  CA  ARG     7       8.539 -10.148 -10.998  1.00  0.00           C  
ATOM    114  HA  ARG     7       7.810 -10.826 -11.442  1.00  0.00           H  
ATOM    115  CB  ARG     7       8.469 -10.306  -9.472  1.00  0.00           C  
ATOM    116  HB2 ARG     7       9.431 -10.736  -9.192  1.00  0.00           H  
ATOM    117  HB3 ARG     7       8.451  -9.394  -8.876  1.00  0.00           H  
ATOM    118  CG  ARG     7       7.363 -11.319  -9.062  1.00  0.00           C  
ATOM    119  HG2 ARG     7       7.443 -12.282  -9.567  1.00  0.00           H  
ATOM    120  HG3 ARG     7       7.630 -11.602  -8.044  1.00  0.00           H  
ATOM    121  CD  ARG     7       5.915 -10.719  -8.991  1.00  0.00           C  
ATOM    122  HD2 ARG     7       5.256 -11.545  -8.725  1.00  0.00           H  
ATOM    123  HD3 ARG     7       5.750 -10.015  -8.175  1.00  0.00           H  
ATOM    124  NE  ARG     7       5.452 -10.053 -10.211  1.00  0.00           N  
ATOM    125  HE  ARG     7       5.804  -9.125 -10.395  1.00  0.00           H  
ATOM    126  CZ  ARG     7       4.873 -10.753 -11.251  1.00  0.00           C  
ATOM    127  NH1 ARG     7       4.476 -11.960 -11.222  1.00  0.00           N  
ATOM    128 HH11 ARG     7       4.422 -12.331 -10.284  1.00  0.00           H  
ATOM    129 HH12 ARG     7       3.980 -12.358 -12.007  1.00  0.00           H  
ATOM    130  NH2 ARG     7       4.783 -10.124 -12.422  1.00  0.00           N  
ATOM    131 HH21 ARG     7       5.124  -9.196 -12.632  1.00  0.00           H  
ATOM    132 HH22 ARG     7       4.527 -10.690 -13.218  1.00  0.00           H  
ATOM    133  C   ARG     7       8.146  -8.726 -11.551  1.00  0.00           C  
ATOM    134  O   ARG     7       7.516  -8.017 -10.775  1.00  0.00           O  
ATOM    135  N   PHE     8       8.518  -8.361 -12.782  1.00  0.00           N  
ATOM    136  H   PHE     8       8.970  -9.067 -13.345  1.00  0.00           H  
ATOM    137  CA  PHE     8       8.117  -7.059 -13.369  1.00  0.00           C  
ATOM    138  HA  PHE     8       8.119  -6.309 -12.578  1.00  0.00           H  
ATOM    139  CB  PHE     8       9.161  -6.703 -14.468  1.00  0.00           C  
ATOM    140  HB2 PHE     8      10.202  -6.747 -14.149  1.00  0.00           H  
ATOM    141  HB3 PHE     8       9.049  -7.441 -15.263  1.00  0.00           H  
ATOM    142  CG  PHE     8       9.017  -5.259 -15.068  1.00  0.00           C  
ATOM    143  CD1 PHE     8       8.558  -5.094 -16.383  1.00  0.00           C  
ATOM    144  HD1 PHE     8       8.139  -5.956 -16.881  1.00  0.00           H  
ATOM    145  CE1 PHE     8       8.493  -3.811 -16.958  1.00  0.00           C  
ATOM    146  HE1 PHE     8       8.197  -3.550 -17.963  1.00  0.00           H  
ATOM    147  CZ  PHE     8       8.782  -2.674 -16.159  1.00  0.00           C  
ATOM    148  HZ  PHE     8       8.508  -1.682 -16.485  1.00  0.00           H  
ATOM    149  CE2 PHE     8       9.139  -2.837 -14.793  1.00  0.00           C  
ATOM    150  HE2 PHE     8       9.175  -1.996 -14.116  1.00  0.00           H  
ATOM    151  CD2 PHE     8       9.345  -4.084 -14.285  1.00  0.00           C  
ATOM    152  HD2 PHE     8       9.720  -4.135 -13.274  1.00  0.00           H  
ATOM    153  C   PHE     8       6.683  -7.204 -13.878  1.00  0.00           C  
ATOM    154  O   PHE     8       5.828  -7.718 -13.157  1.00  0.00           O  
ATOM    155  N   CYS     9       6.319  -6.681 -15.034  1.00  0.00           N  
ATOM    156  H   CYS     9       6.992  -6.221 -15.632  1.00  0.00           H  
ATOM    157  CA  CYS     9       4.965  -6.828 -15.616  1.00  0.00           C  
ATOM    158  HA  CYS     9       4.242  -6.526 -14.858  1.00  0.00           H  
ATOM    159  CB  CYS     9       4.729  -5.730 -16.652  1.00  0.00           C  
ATOM    160  HB2 CYS     9       5.386  -5.742 -17.522  1.00  0.00           H  
ATOM    161  HB3 CYS     9       3.732  -5.962 -17.024  1.00  0.00           H  
ATOM    162  SG  CYS     9       4.661  -4.118 -15.739  1.00  0.00           S  
ATOM    163  HG  CYS     9       4.041  -3.398 -16.678  1.00  0.00           H  
ATOM    164  C   CYS     9       4.666  -8.247 -16.105  1.00  0.00           C  
ATOM    165  O   CYS     9       5.603  -8.987 -16.141  1.00  0.00           O  
ATOM    166  N   GLY    10       3.354  -8.551 -16.278  1.00  0.00           N  
ATOM    167  H   GLY    10       2.620  -7.874 -16.121  1.00  0.00           H  
ATOM    168  CA  GLY    10       2.906  -9.919 -16.749  1.00  0.00           C  
ATOM    169  HA2 GLY    10       1.896 -10.047 -16.360  1.00  0.00           H  
ATOM    170  HA3 GLY    10       2.750  -9.973 -17.826  1.00  0.00           H  
ATOM    171  C   GLY    10       3.728 -11.085 -16.179  1.00  0.00           C  
ATOM    172  O   GLY    10       3.872 -11.180 -14.959  1.00  0.00           O  
ATOM    173  N   CYS    11       4.233 -11.947 -17.079  1.00  0.00           N  
ATOM    174  H   CYS    11       3.960 -11.752 -18.032  1.00  0.00           H  
ATOM    175  CA  CYS    11       5.235 -12.989 -16.865  1.00  0.00           C  
ATOM    176  HA  CYS    11       4.982 -13.398 -15.887  1.00  0.00           H  
ATOM    177  CB  CYS    11       4.839 -14.033 -17.842  1.00  0.00           C  
ATOM    178  HB2 CYS    11       5.581 -14.828 -17.907  1.00  0.00           H  
ATOM    179  HB3 CYS    11       3.876 -14.535 -17.745  1.00  0.00           H  
ATOM    180  SG  CYS    11       4.870 -13.353 -19.521  1.00  0.00           S  
ATOM    181  HG  CYS    11       4.491 -14.494 -20.103  1.00  0.00           H  
ATOM    182  C   CYS    11       6.734 -12.556 -16.926  1.00  0.00           C  
ATOM    183  O   CYS    11       7.499 -13.495 -16.802  1.00  0.00           O  
ATOM    184  N   VAL    12       7.136 -11.258 -17.010  1.00  0.00           N  
ATOM    185  H   VAL    12       6.384 -10.587 -17.076  1.00  0.00           H  
ATOM    186  CA  VAL    12       8.560 -10.762 -17.213  1.00  0.00           C  
ATOM    187  HA  VAL    12       9.124 -11.487 -17.800  1.00  0.00           H  
ATOM    188  CB  VAL    12       8.668  -9.319 -17.839  1.00  0.00           C  
ATOM    189  HB  VAL    12       8.293  -8.567 -17.145  1.00  0.00           H  
ATOM    190  CG1 VAL    12      10.083  -8.967 -18.231  1.00  0.00           C  
ATOM    191 HG11 VAL    12      10.054  -8.083 -18.868  1.00  0.00           H  
ATOM    192 HG12 VAL    12      10.539  -8.643 -17.296  1.00  0.00           H  
ATOM    193 HG13 VAL    12      10.699  -9.768 -18.639  1.00  0.00           H  
ATOM    194  CG2 VAL    12       7.691  -9.249 -19.023  1.00  0.00           C  
ATOM    195 HG21 VAL    12       7.827  -8.250 -19.439  1.00  0.00           H  
ATOM    196 HG22 VAL    12       7.956 -10.018 -19.749  1.00  0.00           H  
ATOM    197 HG23 VAL    12       6.659  -9.253 -18.670  1.00  0.00           H  
ATOM    198  C   VAL    12       9.259 -10.553 -15.845  1.00  0.00           C  
ATOM    199  O   VAL    12       8.636 -10.546 -14.789  1.00  0.00           O  
TER   
END   
