# Supplementary material for: Prediction of Anticancer Peptides with High Efficacy and Low Toxicity by Hybrid Model Based on 3D Structure of Peptides
Source: Int J Mol Sci. 2021 May 26;22(11):5630. doi: 10.3390/ijms22115630 (PMC8198792; doi:10.3390/ijms22115630)
Supplement: Supplementary file 1 [file ijms-22-05630-s001.zip › Supplement2(Datasets)/ACPs(PDB)/D1/PDB(Negative)/(229)NL_satpdb12863.pdb]

EXPDTA    THEORETICAL MODEL, MODELLER 9.13 2015/09/20 23:42:39
REMARK   6 MODELLER OBJECTIVE FUNCTION:      1088.8914
REMARK   6 MODELLER BEST TEMPLATE % SEQ ID: 100.000
ATOM      1  N   ALA     1     -15.061  13.984  13.099  1.00  6.37           N
ATOM      2  CA  ALA     1     -16.248  13.521  12.344  1.00  6.37           C
ATOM      3  CB  ALA     1     -15.818  12.770  11.075  1.00  6.37           C
ATOM      4  C   ALA     1     -17.059  12.593  13.181  1.00  6.37           C
ATOM      5  O   ALA     1     -16.794  12.425  14.370  1.00  6.37           O
ATOM      6  N   LEU     2     -18.088  11.969  12.580  1.00 39.42           N
ATOM      7  CA  LEU     2     -18.893  11.070  13.349  1.00 39.42           C
ATOM      8  CB  LEU     2     -20.243  10.739  12.693  1.00 39.42           C
ATOM      9  CG  LEU     2     -21.170  11.965  12.597  1.00 39.42           C
ATOM     10  CD1 LEU     2     -22.514  11.608  11.942  1.00 39.42           C
ATOM     11  CD2 LEU     2     -21.335  12.644  13.969  1.00 39.42           C
ATOM     12  C   LEU     2     -18.127   9.802  13.533  1.00 39.42           C
ATOM     13  O   LEU     2     -17.515   9.276  12.603  1.00 39.42           O
ATOM     14  N   LEU     3     -18.129   9.300  14.782  1.00 46.61           N
ATOM     15  CA  LEU     3     -17.441   8.091  15.117  1.00 46.61           C
ATOM     16  CB  LEU     3     -17.397   7.844  16.639  1.00 46.61           C
ATOM     17  CG  LEU     3     -16.660   6.553  17.037  1.00 46.61           C
ATOM     18  CD1 LEU     3     -15.193   6.580  16.560  1.00 46.61           C
ATOM     19  CD2 LEU     3     -16.792   6.275  18.541  1.00 46.61           C
ATOM     20  C   LEU     3     -18.132   6.930  14.469  1.00 46.61           C
ATOM     21  O   LEU     3     -17.480   6.020  13.958  1.00 46.61           O
ATOM     22  N   GLY     4     -19.482   6.938  14.461  1.00 21.66           N
ATOM     23  CA  GLY     4     -20.228   5.816  13.957  1.00 21.66           C
ATOM     24  C   GLY     4     -19.941   5.602  12.507  1.00 21.66           C
ATOM     25  O   GLY     4     -19.707   4.473  12.079  1.00 21.66           O
ATOM     26  N   ASP     5     -19.952   6.679  11.703  1.00 32.25           N
ATOM     27  CA  ASP     5     -19.686   6.519  10.304  1.00 32.25           C
ATOM     28  CB  ASP     5     -19.883   7.801   9.476  1.00 32.25           C
ATOM     29  CG  ASP     5     -19.876   7.395   8.007  1.00 32.25           C
ATOM     30  OD1 ASP     5     -19.703   6.178   7.731  1.00 32.25           O
ATOM     31  OD2 ASP     5     -20.047   8.297   7.145  1.00 32.25           O
ATOM     32  C   ASP     5     -18.253   6.122  10.189  1.00 32.25           C
ATOM     33  O   ASP     5     -17.859   5.383   9.288  1.00 32.25           O
ATOM     34  N   PHE     6     -17.441   6.618  11.137  1.00 57.83           N
ATOM     35  CA  PHE     6     -16.033   6.379  11.160  1.00 57.83           C
ATOM     36  CB  PHE     6     -15.365   7.093  12.345  1.00 57.83           C
ATOM     37  CG  PHE     6     -13.921   6.739  12.385  1.00 57.83           C
ATOM     38  CD1 PHE     6     -13.062   7.200  11.417  1.00 57.83           C
ATOM     39  CD2 PHE     6     -13.426   5.968  13.409  1.00 57.83           C
ATOM     40  CE1 PHE     6     -11.728   6.875  11.466  1.00 57.83           C
ATOM     41  CE2 PHE     6     -12.092   5.642  13.462  1.00 57.83           C
ATOM     42  CZ  PHE     6     -11.239   6.098  12.487  1.00 57.83           C
ATOM     43  C   PHE     6     -15.799   4.905  11.270  1.00 57.83           C
ATOM     44  O   PHE     6     -14.933   4.351  10.596  1.00 57.83           O
ATOM     45  N   PHE     7     -16.585   4.212  12.110  1.00 52.20           N
ATOM     46  CA  PHE     7     -16.368   2.804  12.263  1.00 52.20           C
ATOM     47  CB  PHE     7     -17.368   2.114  13.212  1.00 52.20           C
ATOM     48  CG  PHE     7     -17.065   2.470  14.627  1.00 52.20           C
ATOM     49  CD1 PHE     7     -16.066   1.812  15.308  1.00 52.20           C
ATOM     50  CD2 PHE     7     -17.782   3.446  15.279  1.00 52.20           C
ATOM     51  CE1 PHE     7     -15.781   2.124  16.617  1.00 52.20           C
ATOM     52  CE2 PHE     7     -17.501   3.761  16.588  1.00 52.20           C
ATOM     53  CZ  PHE     7     -16.499   3.104  17.260  1.00 52.20           C
ATOM     54  C   PHE     7     -16.527   2.144  10.932  1.00 52.20           C
ATOM     55  O   PHE     7     -15.704   1.316  10.545  1.00 52.20           O
ATOM     56  N   ARG     8     -17.588   2.494  10.184  1.00153.28           N
ATOM     57  CA  ARG     8     -17.800   1.812   8.945  1.00153.28           C
ATOM     58  CB  ARG     8     -19.074   2.232   8.195  1.00153.28           C
ATOM     59  CG  ARG     8     -19.339   1.300   7.010  1.00153.28           C
ATOM     60  CD  ARG     8     -20.279   1.866   5.949  1.00153.28           C
ATOM     61  NE  ARG     8     -19.438   2.630   4.985  1.00153.28           N
ATOM     62  CZ  ARG     8     -19.537   2.398   3.642  1.00153.28           C
ATOM     63  NH1 ARG     8     -20.379   1.434   3.170  1.00153.28           N
ATOM     64  NH2 ARG     8     -18.781   3.128   2.771  1.00153.28           N
ATOM     65  C   ARG     8     -16.667   2.081   8.012  1.00153.28           C
ATOM     66  O   ARG     8     -16.170   1.167   7.355  1.00153.28           O
ATOM     67  N   LYS     9     -16.236   3.354   7.917  1.00105.01           N
ATOM     68  CA  LYS     9     -15.195   3.694   6.990  1.00105.01           C
ATOM     69  CB  LYS     9     -14.883   5.199   6.924  1.00105.01           C
ATOM     70  CG  LYS     9     -15.971   6.048   6.265  1.00105.01           C
ATOM     71  CD  LYS     9     -15.761   7.551   6.468  1.00105.01           C
ATOM     72  CE  LYS     9     -15.708   7.963   7.940  1.00105.01           C
ATOM     73  NZ  LYS     9     -15.488   9.422   8.056  1.00105.01           N
ATOM     74  C   LYS     9     -13.928   3.031   7.408  1.00105.01           C
ATOM     75  O   LYS     9     -13.209   2.468   6.585  1.00105.01           O
ATOM     76  N   SER    10     -13.633   3.076   8.718  1.00 92.35           N
ATOM     77  CA  SER    10     -12.396   2.568   9.228  1.00 92.35           C
ATOM     78  CB  SER    10     -12.183   2.860  10.724  1.00 92.35           C
ATOM     79  OG  SER    10     -13.128   2.140  11.499  1.00 92.35           O
ATOM     80  C   SER    10     -12.343   1.085   9.058  1.00 92.35           C
ATOM     81  O   SER    10     -11.267   0.525   8.861  1.00 92.35           O
ATOM     82  N   LYS    11     -13.504   0.409   9.102  1.00141.93           N
ATOM     83  CA  LYS    11     -13.490  -1.021   9.043  1.00141.93           C
ATOM     84  CB  LYS    11     -14.907  -1.621   9.006  1.00141.93           C
ATOM     85  CG  LYS    11     -15.636  -1.601  10.349  1.00141.93           C
ATOM     86  CD  LYS    11     -14.935  -2.450  11.410  1.00141.93           C
ATOM     87  CE  LYS    11     -15.705  -2.576  12.726  1.00141.93           C
ATOM     88  NZ  LYS    11     -16.831  -3.518  12.552  1.00141.93           N
ATOM     89  C   LYS    11     -12.815  -1.461   7.788  1.00141.93           C
ATOM     90  O   LYS    11     -11.874  -2.252   7.822  1.00141.93           O
ATOM     91  N   GLU    12     -13.259  -0.920   6.645  1.00100.84           N
ATOM     92  CA  GLU    12     -12.734  -1.320   5.376  1.00100.84           C
ATOM     93  CB  GLU    12     -13.453  -0.635   4.209  1.00100.84           C
ATOM     94  CG  GLU    12     -12.794  -0.942   2.868  1.00100.84           C
ATOM     95  CD  GLU    12     -13.328   0.046   1.839  1.00100.84           C
ATOM     96  OE1 GLU    12     -14.065   0.985   2.245  1.00100.84           O
ATOM     97  OE2 GLU    12     -12.998  -0.122   0.636  1.00100.84           O
ATOM     98  C   GLU    12     -11.311  -0.907   5.255  1.00100.84           C
ATOM     99  O   GLU    12     -10.463  -1.662   4.780  1.00100.84           O
ATOM    100  N   LYS    13     -11.019   0.314   5.725  1.00147.53           N
ATOM    101  CA  LYS    13      -9.740   0.908   5.503  1.00147.53           C
ATOM    102  CB  LYS    13      -9.625   2.305   6.138  1.00147.53           C
ATOM    103  CG  LYS    13      -8.355   3.049   5.735  1.00147.53           C
ATOM    104  CD  LYS    13      -8.307   3.406   4.249  1.00147.53           C
ATOM    105  CE  LYS    13      -7.000   4.076   3.822  1.00147.53           C
ATOM    106  NZ  LYS    13      -5.880   3.116   3.950  1.00147.53           N
ATOM    107  C   LYS    13      -8.667   0.051   6.091  1.00147.53           C
ATOM    108  O   LYS    13      -7.621  -0.145   5.477  1.00147.53           O
ATOM    109  N   ILE    14      -8.909  -0.492   7.295  1.00 66.59           N
ATOM    110  CA  ILE    14      -7.934  -1.242   8.029  1.00 66.59           C
ATOM    111  CB  ILE    14      -8.458  -1.658   9.365  1.00 66.59           C
ATOM    112  CG1 ILE    14      -8.815  -0.429  10.209  1.00 66.59           C
ATOM    113  CG2 ILE    14      -7.415  -2.570  10.018  1.00 66.59           C
ATOM    114  CD1 ILE    14      -9.623  -0.764  11.462  1.00 66.59           C
ATOM    115  C   ILE    14      -7.557  -2.488   7.307  1.00 66.59           C
ATOM    116  O   ILE    14      -6.379  -2.811   7.206  1.00 66.59           O
ATOM    117  N   GLY    15      -8.543  -3.221   6.771  1.00 31.66           N
ATOM    118  CA  GLY    15      -8.202  -4.474   6.170  1.00 31.66           C
ATOM    119  C   GLY    15      -7.253  -4.245   5.040  1.00 31.66           C
ATOM    120  O   GLY    15      -6.282  -4.984   4.883  1.00 31.66           O
ATOM    121  N   LYS    16      -7.522  -3.217   4.217  1.00 91.17           N
ATOM    122  CA  LYS    16      -6.690  -2.968   3.074  1.00 91.17           C
ATOM    123  CB  LYS    16      -7.240  -1.835   2.186  1.00 91.17           C
ATOM    124  CG  LYS    16      -6.362  -1.522   0.970  1.00 91.17           C
ATOM    125  CD  LYS    16      -7.047  -0.606  -0.045  1.00 91.17           C
ATOM    126  CE  LYS    16      -7.654   0.651   0.586  1.00 91.17           C
ATOM    127  NZ  LYS    16      -8.338   1.459  -0.448  1.00 91.17           N
ATOM    128  C   LYS    16      -5.298  -2.581   3.473  1.00 91.17           C
ATOM    129  O   LYS    16      -4.327  -3.210   3.056  1.00 91.17           O
ATOM    130  N   GLU    17      -5.168  -1.538   4.313  1.00102.61           N
ATOM    131  CA  GLU    17      -3.883  -1.011   4.692  1.00102.61           C
ATOM    132  CB  GLU    17      -3.990   0.335   5.430  1.00102.61           C
ATOM    133  CG  GLU    17      -4.845   0.253   6.693  1.00102.61           C
ATOM    134  CD  GLU    17      -4.801   1.603   7.386  1.00102.61           C
ATOM    135  OE1 GLU    17      -3.948   2.437   6.982  1.00102.61           O
ATOM    136  OE2 GLU    17      -5.612   1.817   8.326  1.00102.61           O
ATOM    137  C   GLU    17      -3.149  -1.957   5.588  1.00102.61           C
ATOM    138  O   GLU    17      -1.937  -2.135   5.461  1.00102.61           O
ATOM    139  N   PHE    18      -3.878  -2.599   6.517  1.00 52.43           N
ATOM    140  CA  PHE    18      -3.279  -3.432   7.517  1.00 52.43           C
ATOM    141  CB  PHE    18      -4.294  -4.039   8.499  1.00 52.43           C
ATOM    142  CG  PHE    18      -3.513  -4.816   9.501  1.00 52.43           C
ATOM    143  CD1 PHE    18      -2.848  -4.170  10.517  1.00 52.43           C
ATOM    144  CD2 PHE    18      -3.449  -6.189   9.435  1.00 52.43           C
ATOM    145  CE1 PHE    18      -2.125  -4.874  11.450  1.00 52.43           C
ATOM    146  CE2 PHE    18      -2.727  -6.897  10.366  1.00 52.43           C
ATOM    147  CZ  PHE    18      -2.063  -6.244  11.376  1.00 52.43           C
ATOM    148  C   PHE    18      -2.560  -4.561   6.866  1.00 52.43           C
ATOM    149  O   PHE    18      -1.433  -4.871   7.240  1.00 52.43           O
ATOM    150  N   LYS    19      -3.187  -5.213   5.874  1.00 74.34           N
ATOM    151  CA  LYS    19      -2.509  -6.313   5.257  1.00 74.34           C
ATOM    152  CB  LYS    19      -3.342  -7.061   4.202  1.00 74.34           C
ATOM    153  CG  LYS    19      -2.689  -8.391   3.819  1.00 74.34           C
ATOM    154  CD  LYS    19      -3.591  -9.359   3.054  1.00 74.34           C
ATOM    155  CE  LYS    19      -3.325  -9.356   1.549  1.00 74.34           C
ATOM    156  NZ  LYS    19      -3.932 -10.552   0.929  1.00 74.34           N
ATOM    157  C   LYS    19      -1.278  -5.787   4.588  1.00 74.34           C
ATOM    158  O   LYS    19      -0.222  -6.418   4.614  1.00 74.34           O
ATOM    159  N   ARG    20      -1.390  -4.594   3.980  1.00 81.24           N
ATOM    160  CA  ARG    20      -0.299  -3.974   3.288  1.00 81.24           C
ATOM    161  CB  ARG    20      -0.701  -2.643   2.636  1.00 81.24           C
ATOM    162  CG  ARG    20       0.436  -1.952   1.886  1.00 81.24           C
ATOM    163  CD  ARG    20      -0.002  -0.658   1.200  1.00 81.24           C
ATOM    164  NE  ARG    20       1.197  -0.088   0.528  1.00 81.24           N
ATOM    165  CZ  ARG    20       1.565  -0.550  -0.702  1.00 81.24           C
ATOM    166  NH1 ARG    20       0.842  -1.542  -1.295  1.00 81.24           N
ATOM    167  NH2 ARG    20       2.657  -0.028  -1.332  1.00 81.24           N
ATOM    168  C   ARG    20       0.791  -3.699   4.273  1.00 81.24           C
ATOM    169  O   ARG    20       1.971  -3.813   3.950  1.00 81.24           O
ATOM    170  N   ILE    21       0.416  -3.324   5.508  1.00 48.66           N
ATOM    171  CA  ILE    21       1.374  -3.006   6.526  1.00 48.66           C
ATOM    172  CB  ILE    21       0.733  -2.649   7.832  1.00 48.66           C
ATOM    173  CG1 ILE    21      -0.128  -1.388   7.706  1.00 48.66           C
ATOM    174  CG2 ILE    21       1.847  -2.538   8.878  1.00 48.66           C
ATOM    175  CD1 ILE    21      -1.037  -1.168   8.913  1.00 48.66           C
ATOM    176  C   ILE    21       2.187  -4.226   6.791  1.00 48.66           C
ATOM    177  O   ILE    21       3.408  -4.152   6.920  1.00 48.66           O
ATOM    178  N   VAL    22       1.519  -5.390   6.868  1.00 43.92           N
ATOM    179  CA  VAL    22       2.199  -6.613   7.168  1.00 43.92           C
ATOM    180  CB  VAL    22       1.269  -7.795   7.153  1.00 43.92           C
ATOM    181  CG1 VAL    22       2.088  -9.079   7.359  1.00 43.92           C
ATOM    182  CG2 VAL    22       0.182  -7.569   8.218  1.00 43.92           C
ATOM    183  C   VAL    22       3.230  -6.824   6.108  1.00 43.92           C
ATOM    184  O   VAL    22       4.362  -7.210   6.394  1.00 43.92           O
ATOM    185  N   GLN    23       2.863  -6.557   4.844  1.00 52.43           N
ATOM    186  CA  GLN    23       3.765  -6.781   3.756  1.00 52.43           C
ATOM    187  CB  GLN    23       3.144  -6.440   2.393  1.00 52.43           C
ATOM    188  CG  GLN    23       4.102  -6.676   1.225  1.00 52.43           C
ATOM    189  CD  GLN    23       3.384  -6.305  -0.064  1.00 52.43           C
ATOM    190  OE1 GLN    23       3.808  -6.689  -1.153  1.00 52.43           O
ATOM    191  NE2 GLN    23       2.264  -5.542   0.055  1.00 52.43           N
ATOM    192  C   GLN    23       4.960  -5.902   3.915  1.00 52.43           C
ATOM    193  O   GLN    23       6.089  -6.330   3.681  1.00 52.43           O
ATOM    194  N   ARG    24       4.739  -4.641   4.322  1.00125.34           N
ATOM    195  CA  ARG    24       5.816  -3.701   4.415  1.00125.34           C
ATOM    196  CB  ARG    24       5.346  -2.271   4.714  1.00125.34           C
ATOM    197  CG  ARG    24       6.430  -1.233   4.437  1.00125.34           C
ATOM    198  CD  ARG    24       5.985   0.199   4.725  1.00125.34           C
ATOM    199  NE  ARG    24       7.025   1.122   4.186  1.00125.34           N
ATOM    200  CZ  ARG    24       6.897   1.601   2.916  1.00125.34           C
ATOM    201  NH1 ARG    24       5.828   1.221   2.156  1.00125.34           N
ATOM    202  NH2 ARG    24       7.819   2.477   2.416  1.00125.34           N
ATOM    203  C   ARG    24       6.777  -4.106   5.490  1.00125.34           C
ATOM    204  O   ARG    24       7.989  -3.986   5.327  1.00125.34           O
ATOM    205  N   ILE    25       6.257  -4.605   6.624  1.00 62.03           N
ATOM    206  CA  ILE    25       7.064  -4.970   7.754  1.00 62.03           C
ATOM    207  CB  ILE    25       6.225  -5.462   8.889  1.00 62.03           C
ATOM    208  CG1 ILE    25       5.283  -4.342   9.350  1.00 62.03           C
ATOM    209  CG2 ILE    25       7.150  -6.007   9.987  1.00 62.03           C
ATOM    210  CD1 ILE    25       4.193  -4.823  10.301  1.00 62.03           C
ATOM    211  C   ILE    25       7.985  -6.081   7.374  1.00 62.03           C
ATOM    212  O   ILE    25       9.154  -6.098   7.760  1.00 62.03           O
ATOM    213  N   LYS    26       7.473  -7.039   6.587  1.00160.22           N
ATOM    214  CA  LYS    26       8.228  -8.202   6.230  1.00160.22           C
ATOM    215  CB  LYS    26       7.436  -9.107   5.262  1.00160.22           C
ATOM    216  CG  LYS    26       8.049 -10.491   5.051  1.00160.22           C
ATOM    217  CD  LYS    26       9.408 -10.479   4.351  1.00160.22           C
ATOM    218  CE  LYS    26       9.312 -10.686   2.836  1.00160.22           C
ATOM    219  NZ  LYS    26      10.653 -10.584   2.220  1.00160.22           N
ATOM    220  C   LYS    26       9.483  -7.744   5.554  1.00160.22           C
ATOM    221  O   LYS    26      10.564  -8.276   5.799  1.00160.22           O
ATOM    222  N   ASP    27       9.359  -6.727   4.687  1.00 54.38           N
ATOM    223  CA  ASP    27      10.461  -6.168   3.962  1.00 54.38           C
ATOM    224  CB  ASP    27      10.024  -5.116   2.934  1.00 54.38           C
ATOM    225  CG  ASP    27      11.216  -4.851   2.033  1.00 54.38           C
ATOM    226  OD1 ASP    27      11.757  -5.837   1.461  1.00 54.38           O
ATOM    227  OD2 ASP    27      11.616  -3.663   1.925  1.00 54.38           O
ATOM    228  C   ASP    27      11.372  -5.477   4.926  1.00 54.38           C
ATOM    229  O   ASP    27      12.582  -5.412   4.713  1.00 54.38           O
ATOM    230  N   PHE    28      10.797  -4.957   6.026  1.00 72.13           N
ATOM    231  CA  PHE    28      11.493  -4.164   7.000  1.00 72.13           C
ATOM    232  CB  PHE    28      10.562  -3.757   8.159  1.00 72.13           C
ATOM    233  CG  PHE    28      11.327  -2.981   9.177  1.00 72.13           C
ATOM    234  CD1 PHE    28      11.778  -1.710   8.908  1.00 72.13           C
ATOM    235  CD2 PHE    28      11.558  -3.526  10.417  1.00 72.13           C
ATOM    236  CE1 PHE    28      12.473  -1.010   9.867  1.00 72.13           C
ATOM    237  CE2 PHE    28      12.250  -2.829  11.377  1.00 72.13           C
ATOM    238  CZ  PHE    28      12.715  -1.569  11.098  1.00 72.13           C
ATOM    239  C   PHE    28      12.658  -4.923   7.547  1.00 72.13           C
ATOM    240  O   PHE    28      13.752  -4.372   7.665  1.00 72.13           O
ATOM    241  N   LEU    29      12.478  -6.214   7.870  1.00126.79           N
ATOM    242  CA  LEU    29      13.581  -6.944   8.413  1.00126.79           C
ATOM    243  CB  LEU    29      13.243  -8.400   8.777  1.00126.79           C
ATOM    244  CG  LEU    29      12.310  -8.519  10.000  1.00126.79           C
ATOM    245  CD1 LEU    29      10.913  -7.948   9.706  1.00126.79           C
ATOM    246  CD2 LEU    29      12.270  -9.956  10.543  1.00126.79           C
ATOM    247  C   LEU    29      14.683  -6.934   7.406  1.00126.79           C
ATOM    248  O   LEU    29      15.858  -6.894   7.769  1.00126.79           O
ATOM    249  N   ARG    30      14.334  -6.965   6.107  1.00116.60           N
ATOM    250  CA  ARG    30      15.341  -6.941   5.085  1.00116.60           C
ATOM    251  CB  ARG    30      14.765  -7.028   3.663  1.00116.60           C
ATOM    252  CG  ARG    30      14.215  -8.414   3.337  1.00116.60           C
ATOM    253  CD  ARG    30      15.309  -9.408   2.940  1.00116.60           C
ATOM    254  NE  ARG    30      14.666 -10.739   2.755  1.00116.60           N
ATOM    255  CZ  ARG    30      15.209 -11.643   1.890  1.00116.60           C
ATOM    256  NH1 ARG    30      16.328 -11.318   1.175  1.00116.60           N
ATOM    257  NH2 ARG    30      14.627 -12.867   1.733  1.00116.60           N
ATOM    258  C   ARG    30      16.111  -5.658   5.182  1.00116.60           C
ATOM    259  O   ARG    30      17.329  -5.652   5.029  1.00116.60           O
ATOM    260  N   ASN    31      15.411  -4.537   5.434  1.00 66.62           N
ATOM    261  CA  ASN    31      15.989  -3.223   5.538  1.00 66.62           C
ATOM    262  CB  ASN    31      14.929  -2.112   5.617  1.00 66.62           C
ATOM    263  CG  ASN    31      14.309  -1.979   4.236  1.00 66.62           C
ATOM    264  OD1 ASN    31      15.002  -1.714   3.255  1.00 66.62           O
ATOM    265  ND2 ASN    31      12.967  -2.183   4.150  1.00 66.62           N
ATOM    266  C   ASN    31      16.832  -3.133   6.770  1.00 66.62           C
ATOM    267  O   ASN    31      17.743  -2.311   6.839  1.00 66.62           O
ATOM    268  N   LEU    32      16.527  -3.965   7.781  1.00203.37           N
ATOM    269  CA  LEU    32      17.172  -3.912   9.063  1.00203.37           C
ATOM    270  CB  LEU    32      16.686  -5.033   9.994  1.00203.37           C
ATOM    271  CG  LEU    32      15.246  -4.823  10.474  1.00203.37           C
ATOM    272  CD1 LEU    32      14.785  -5.966  11.387  1.00203.37           C
ATOM    273  CD2 LEU    32      15.121  -3.458  11.160  1.00203.37           C
ATOM    274  C   LEU    32      18.648  -4.092   8.953  1.00203.37           C
ATOM    275  O   LEU    32      19.400  -3.273   9.472  1.00203.37           O
ATOM    276  N   VAL    33      19.125  -5.137   8.258  1.00159.12           N
ATOM    277  CA  VAL    33      20.549  -5.322   8.297  1.00159.12           C
ATOM    278  CB  VAL    33      20.958  -6.696   8.740  1.00159.12           C
ATOM    279  CG1 VAL    33      20.499  -6.912  10.190  1.00159.12           C
ATOM    280  CG2 VAL    33      20.382  -7.722   7.748  1.00159.12           C
ATOM    281  C   VAL    33      21.143  -5.111   6.938  1.00159.12           C
ATOM    282  O   VAL    33      20.701  -5.682   5.941  1.00159.12           O
ATOM    283  N   PRO    34      22.134  -4.255   6.891  1.00274.04           N
ATOM    284  CA  PRO    34      22.775  -3.990   5.633  1.00274.04           C
ATOM    285  CD  PRO    34      22.150  -3.087   7.757  1.00274.04           C
ATOM    286  CB  PRO    34      23.563  -2.697   5.818  1.00274.04           C
ATOM    287  CG  PRO    34      22.784  -1.960   6.920  1.00274.04           C
ATOM    288  C   PRO    34      23.604  -5.141   5.178  1.00274.04           C
ATOM    289  O   PRO    34      23.802  -5.292   3.973  1.00274.04           O
ATOM    290  N   ARG    35      24.108  -5.968   6.114  1.00149.91           N
ATOM    291  CA  ARG    35      24.956  -7.050   5.712  1.00149.91           C
ATOM    292  CB  ARG    35      26.206  -7.205   6.597  1.00149.91           C
ATOM    293  CG  ARG    35      27.140  -5.992   6.531  1.00149.91           C
ATOM    294  CD  ARG    35      28.507  -6.212   7.181  1.00149.91           C
ATOM    295  NE  ARG    35      28.297  -6.361   8.648  1.00149.91           N
ATOM    296  CZ  ARG    35      28.071  -7.599   9.179  1.00149.91           C
ATOM    297  NH1 ARG    35      28.038  -8.688   8.360  1.00149.91           N
ATOM    298  NH2 ARG    35      27.885  -7.743  10.525  1.00149.91           N
ATOM    299  C   ARG    35      24.166  -8.306   5.821  1.00149.91           C
ATOM    300  O   ARG    35      23.776  -8.715   6.911  1.00149.91           O
ATOM    301  N   THR    36      23.940  -8.967   4.672  1.00110.64           N
ATOM    302  CA  THR    36      23.150 -10.161   4.645  1.00110.64           C
ATOM    303  CB  THR    36      22.606 -10.460   3.278  1.00110.64           C
ATOM    304  OG1 THR    36      21.675 -11.527   3.340  1.00110.64           O
ATOM    305  CG2 THR    36      23.766 -10.817   2.338  1.00110.64           C
ATOM    306  C   THR    36      24.009 -11.297   5.100  1.00110.64           C
ATOM    307  O   THR    36      25.127 -11.096   5.573  1.00110.64           O
ATOM    308  N   GLU    37      23.485 -12.537   5.000  1.00114.29           N
ATOM    309  CA  GLU    37      24.221 -13.674   5.471  1.00114.29           C
ATOM    310  CB  GLU    37      23.434 -14.997   5.452  1.00114.29           C
ATOM    311  CG  GLU    37      22.125 -14.982   6.236  1.00114.29           C
ATOM    312  CD  GLU    37      21.001 -14.725   5.241  1.00114.29           C
ATOM    313  OE1 GLU    37      20.940 -13.596   4.688  1.00114.29           O
ATOM    314  OE2 GLU    37      20.193 -15.659   5.004  1.00114.29           O
ATOM    315  C   GLU    37      25.390 -13.883   4.566  1.00114.29           C
ATOM    316  O   GLU    37      25.317 -13.633   3.364  1.00114.29           O
ATOM    317  N   SER    38      26.515 -14.348   5.143  1.00 95.04           N
ATOM    318  CA  SER    38      27.678 -14.621   4.353  1.00 95.04           C
ATOM    319  CB  SER    38      29.001 -14.338   5.087  1.00 95.04           C
ATOM    320  OG  SER    38      29.114 -12.952   5.381  1.00 95.04           O
ATOM    321  C   SER    38      27.648 -16.115   4.073  1.00 95.04           C
ATOM    322  O   SER    38      27.711 -16.898   5.058  1.00 95.04           O
ATOM    323  OXT SER    38      27.566 -16.497   2.875  1.00 95.04           O
TER     324      SER    38
END
