# Supplementary material for: Prediction of Anticancer Peptides with High Efficacy and Low Toxicity by Hybrid Model Based on 3D Structure of Peptides
Source: Int J Mol Sci. 2021 May 26;22(11):5630. doi: 10.3390/ijms22115630 (PMC8198792; doi:10.3390/ijms22115630)
Supplement: Supplementary file 1 [file ijms-22-05630-s001.zip › Supplement2(Datasets)/ACPs(PDB)/D1/PDB(Negative)/(23)NL_satpdb10270.pdb]

EXPDTA    THEORETICAL MODEL, MODELLER 9.13 2015/09/21 00:25:07
REMARK   6 MODELLER OBJECTIVE FUNCTION:      1891.8295
REMARK   6 MODELLER BEST TEMPLATE % SEQ ID:  37.838
ATOM      1  N   ILE     1       2.245  32.691  24.395  1.00 53.72           N
ATOM      2  CA  ILE     1       1.112  32.419  23.482  1.00 53.72           C
ATOM      3  CB  ILE     1       0.106  33.523  23.583  1.00 53.72           C
ATOM      4  CG1 ILE     1      -0.409  33.657  25.023  1.00 53.72           C
ATOM      5  CG2 ILE     1      -1.012  33.231  22.571  1.00 53.72           C
ATOM      6  CD1 ILE     1      -1.158  34.965  25.268  1.00 53.72           C
ATOM      7  C   ILE     1       1.614  32.359  22.077  1.00 53.72           C
ATOM      8  O   ILE     1       2.559  33.057  21.708  1.00 53.72           O
ATOM      9  N   PRO     2       1.022  31.520  21.286  1.00215.26           N
ATOM     10  CA  PRO     2       1.505  31.394  19.942  1.00215.26           C
ATOM     11  CD  PRO     2       0.579  30.242  21.816  1.00215.26           C
ATOM     12  CB  PRO     2       1.009  30.044  19.434  1.00215.26           C
ATOM     13  CG  PRO     2       0.891  29.209  20.721  1.00215.26           C
ATOM     14  C   PRO     2       1.197  32.549  19.049  1.00215.26           C
ATOM     15  O   PRO     2       0.091  33.080  19.129  1.00215.26           O
ATOM     16  N   ARG     3       2.193  32.939  18.221  1.00175.40           N
ATOM     17  CA  ARG     3       2.135  33.944  17.193  1.00175.40           C
ATOM     18  CB  ARG     3       0.773  34.620  16.985  1.00175.40           C
ATOM     19  CG  ARG     3      -0.282  33.665  16.432  1.00175.40           C
ATOM     20  CD  ARG     3      -0.551  33.872  14.942  1.00175.40           C
ATOM     21  NE  ARG     3      -1.375  32.724  14.476  1.00175.40           N
ATOM     22  CZ  ARG     3      -2.511  32.944  13.757  1.00175.40           C
ATOM     23  NH1 ARG     3      -2.906  34.219  13.468  1.00175.40           N
ATOM     24  NH2 ARG     3      -3.265  31.883  13.344  1.00175.40           N
ATOM     25  C   ARG     3       3.128  35.020  17.470  1.00175.40           C
ATOM     26  O   ARG     3       3.459  35.349  18.608  1.00175.40           O
ATOM     27  N   PRO     4       3.595  35.571  16.391  1.00216.19           N
ATOM     28  CA  PRO     4       4.522  36.658  16.402  1.00216.19           C
ATOM     29  CD  PRO     4       3.030  35.330  15.074  1.00216.19           C
ATOM     30  CB  PRO     4       4.821  36.946  14.933  1.00216.19           C
ATOM     31  CG  PRO     4       3.541  36.494  14.207  1.00216.19           C
ATOM     32  C   PRO     4       3.791  37.788  17.026  1.00216.19           C
ATOM     33  O   PRO     4       2.567  37.714  17.104  1.00216.19           O
ATOM     34  N   LEU     5       4.547  38.825  17.433  1.00350.45           N
ATOM     35  CA  LEU     5       4.164  40.020  18.129  1.00350.45           C
ATOM     36  CB  LEU     5       4.161  41.227  17.177  1.00350.45           C
ATOM     37  CG  LEU     5       5.488  41.359  16.398  1.00350.45           C
ATOM     38  CD1 LEU     5       5.510  42.615  15.512  1.00350.45           C
ATOM     39  CD2 LEU     5       6.703  41.261  17.330  1.00350.45           C
ATOM     40  C   LEU     5       2.806  39.869  18.743  1.00350.45           C
ATOM     41  O   LEU     5       1.932  40.715  18.577  1.00350.45           O
ATOM     42  N   ASP     6       2.615  38.772  19.501  1.00215.29           N
ATOM     43  CA  ASP     6       1.404  38.525  20.229  1.00215.29           C
ATOM     44  CB  ASP     6       1.029  37.034  20.306  1.00215.29           C
ATOM     45  CG  ASP     6       0.203  36.677  19.087  1.00215.29           C
ATOM     46  OD1 ASP     6       0.247  37.423  18.074  1.00215.29           O
ATOM     47  OD2 ASP     6      -0.512  35.645  19.170  1.00215.29           O
ATOM     48  C   ASP     6       1.658  39.011  21.613  1.00215.29           C
ATOM     49  O   ASP     6       2.608  39.756  21.830  1.00215.29           O
ATOM     50  N   PRO     7       0.900  38.598  22.592  1.00218.18           N
ATOM     51  CA  PRO     7       1.229  39.045  23.912  1.00218.18           C
ATOM     52  CD  PRO     7      -0.542  38.449  22.443  1.00218.18           C
ATOM     53  CB  PRO     7       0.076  38.578  24.797  1.00218.18           C
ATOM     54  CG  PRO     7      -1.135  38.664  23.846  1.00218.18           C
ATOM     55  C   PRO     7       2.602  38.587  24.306  1.00218.18           C
ATOM     56  O   PRO     7       3.110  39.060  25.319  1.00218.18           O
ATOM     57  N   CYS     8       3.226  37.690  23.515  1.00100.02           N
ATOM     58  CA  CYS     8       4.541  37.204  23.788  1.00100.02           C
ATOM     59  CB  CYS     8       5.053  36.271  22.679  1.00100.02           C
ATOM     60  SG  CYS     8       6.607  35.466  23.140  1.00100.02           S
ATOM     61  C   CYS     8       5.487  38.368  23.857  1.00100.02           C
ATOM     62  O   CYS     8       6.260  38.470  24.806  1.00100.02           O
ATOM     63  N   ILE     9       5.467  39.296  22.873  1.00173.53           N
ATOM     64  CA  ILE     9       6.434  40.353  22.992  1.00173.53           C
ATOM     65  CB  ILE     9       6.626  41.305  21.832  1.00173.53           C
ATOM     66  CG1 ILE     9       5.486  42.319  21.630  1.00173.53           C
ATOM     67  CG2 ILE     9       6.885  40.439  20.591  1.00173.53           C
ATOM     68  CD1 ILE     9       4.226  41.773  20.979  1.00173.53           C
ATOM     69  C   ILE     9       6.070  41.200  24.167  1.00173.53           C
ATOM     70  O   ILE     9       6.942  41.720  24.860  1.00173.53           O
ATOM     71  N   ALA    10       4.760  41.391  24.404  1.00 41.79           N
ATOM     72  CA  ALA    10       4.346  42.238  25.484  1.00 41.79           C
ATOM     73  CB  ALA    10       2.816  42.319  25.641  1.00 41.79           C
ATOM     74  C   ALA    10       4.906  41.668  26.746  1.00 41.79           C
ATOM     75  O   ALA    10       5.321  42.398  27.646  1.00 41.79           O
ATOM     76  N   GLN    11       4.929  40.331  26.832  1.00125.78           N
ATOM     77  CA  GLN    11       5.412  39.629  27.980  1.00125.78           C
ATOM     78  CB  GLN    11       5.179  38.115  27.885  0.90125.78           C
ATOM     79  CG  GLN    11       3.692  37.767  27.797  1.00125.78           C
ATOM     80  CD  GLN    11       2.991  38.378  29.003  1.00125.78           C
ATOM     81  OE1 GLN    11       2.349  39.422  28.896  1.00125.78           O
ATOM     82  NE2 GLN    11       3.103  37.715  30.184  1.00125.78           N
ATOM     83  C   GLN    11       6.879  39.900  28.105  1.00125.78           C
ATOM     84  O   GLN    11       7.455  39.772  29.186  1.00125.78           O
ATOM     85  N   ASN    12       7.508  40.320  26.992  1.00130.22           N
ATOM     86  CA  ASN    12       8.929  40.497  26.916  1.00130.22           C
ATOM     87  CB  ASN    12       9.555  41.208  28.138  1.00130.22           C
ATOM     88  CG  ASN    12      10.937  41.745  27.742  1.00130.22           C
ATOM     89  OD1 ASN    12      11.840  40.993  27.375  1.00130.22           O
ATOM     90  ND2 ASN    12      11.096  43.097  27.793  1.00130.22           N
ATOM     91  C   ASN    12       9.540  39.153  26.762  1.00130.22           C
ATOM     92  O   ASN    12      10.552  38.812  27.373  1.00130.22           O
ATOM     93  N   GLY    13       8.863  38.324  25.950  1.00 59.29           N
ATOM     94  CA  GLY    13       9.435  37.087  25.547  1.00 59.29           C
ATOM     95  C   GLY    13      10.258  37.440  24.355  1.00 59.29           C
ATOM     96  O   GLY    13      10.170  38.550  23.831  1.00 59.29           O
ATOM     97  N   ARG    14      11.077  36.485  23.892  1.00233.21           N
ATOM     98  CA  ARG    14      11.929  36.708  22.767  1.00233.21           C
ATOM     99  CB  ARG    14      13.400  36.458  23.134  0.90233.21           C
ATOM    100  CG  ARG    14      14.418  36.712  22.030  1.00233.21           C
ATOM    101  CD  ARG    14      15.842  36.368  22.480  1.00233.21           C
ATOM    102  NE  ARG    14      16.093  37.118  23.748  1.00233.21           N
ATOM    103  CZ  ARG    14      15.722  36.589  24.952  1.00233.21           C
ATOM    104  NH1 ARG    14      15.232  35.316  25.023  1.00233.21           N
ATOM    105  NH2 ARG    14      15.803  37.347  26.085  1.00233.21           N
ATOM    106  C   ARG    14      11.522  35.684  21.760  1.00233.21           C
ATOM    107  O   ARG    14      11.169  34.562  22.116  1.00233.21           O
ATOM    108  N   CYS    15      11.523  36.057  20.467  1.00 72.24           N
ATOM    109  CA  CYS    15      11.143  35.116  19.456  1.00 72.24           C
ATOM    110  CB  CYS    15      10.345  35.752  18.313  1.00 72.24           C
ATOM    111  SG  CYS    15       8.692  36.211  18.879  1.00 72.24           S
ATOM    112  C   CYS    15      12.390  34.560  18.862  1.00 72.24           C
ATOM    113  O   CYS    15      13.202  35.292  18.297  1.00 72.24           O
ATOM    114  N   PHE    16      12.574  33.232  18.974  1.00122.50           N
ATOM    115  CA  PHE    16      13.768  32.686  18.417  1.00122.50           C
ATOM    116  CB  PHE    16      14.615  31.895  19.423  0.90122.50           C
ATOM    117  CG  PHE    16      15.960  31.945  18.808  0.75122.50           C
ATOM    118  CD1 PHE    16      16.777  33.020  19.080  0.75122.50           C
ATOM    119  CD2 PHE    16      16.389  30.966  17.944  1.00122.50           C
ATOM    120  CE1 PHE    16      18.023  33.114  18.516  1.00122.50           C
ATOM    121  CE2 PHE    16      17.634  31.048  17.375  0.50122.50           C
ATOM    122  CZ  PHE    16      18.449  32.120  17.665  1.00122.50           C
ATOM    123  C   PHE    16      13.350  31.777  17.302  1.00122.50           C
ATOM    124  O   PHE    16      12.464  30.943  17.471  1.00122.50           O
ATOM    125  N   THR    17      13.989  31.934  16.124  1.00136.36           N
ATOM    126  CA  THR    17      13.631  31.212  14.936  1.00136.36           C
ATOM    127  CB  THR    17      14.351  31.684  13.705  1.00136.36           C
ATOM    128  OG1 THR    17      13.689  31.210  12.543  1.00136.36           O
ATOM    129  CG2 THR    17      15.793  31.151  13.736  1.00136.36           C
ATOM    130  C   THR    17      13.911  29.755  15.115  1.00136.36           C
ATOM    131  O   THR    17      13.176  28.908  14.612  1.00136.36           O
ATOM    132  N   GLY    18      14.993  29.418  15.834  1.00148.47           N
ATOM    133  CA  GLY    18      15.361  28.044  16.022  1.00148.47           C
ATOM    134  C   GLY    18      14.921  27.598  17.385  1.00148.47           C
ATOM    135  O   GLY    18      13.765  27.757  17.768  1.00148.47           O
ATOM    136  N   ILE    19      15.858  26.988  18.141  1.00121.05           N
ATOM    137  CA  ILE    19      15.631  26.439  19.454  1.00121.05           C
ATOM    138  CB  ILE    19      16.507  25.253  19.758  1.00121.05           C
ATOM    139  CG1 ILE    19      16.041  24.531  21.037  1.00121.05           C
ATOM    140  CG2 ILE    19      17.969  25.735  19.780  1.00121.05           C
ATOM    141  CD1 ILE    19      16.653  23.139  21.199  1.00121.05           C
ATOM    142  C   ILE    19      15.925  27.488  20.480  1.00121.05           C
ATOM    143  O   ILE    19      16.683  28.419  20.223  1.00121.05           O
ATOM    144  N   CYS    20      15.282  27.396  21.665  1.00 70.85           N
ATOM    145  CA  CYS    20      15.507  28.365  22.702  1.00 70.85           C
ATOM    146  CB  CYS    20      14.604  28.191  23.939  1.00 70.85           C
ATOM    147  SG  CYS    20      12.892  28.721  23.653  1.00 70.85           S
ATOM    148  C   CYS    20      16.925  28.274  23.175  1.00 70.85           C
ATOM    149  O   CYS    20      17.502  27.193  23.294  1.00 70.85           O
ATOM    150  N   ARG    21      17.516  29.451  23.466  1.00172.46           N
ATOM    151  CA  ARG    21      18.871  29.543  23.918  1.00172.46           C
ATOM    152  CB  ARG    21      19.511  30.934  23.714  1.00172.46           C
ATOM    153  CG  ARG    21      19.700  31.287  22.235  1.00172.46           C
ATOM    154  CD  ARG    21      20.467  30.213  21.463  1.00172.46           C
ATOM    155  NE  ARG    21      20.545  30.618  20.030  1.00172.46           N
ATOM    156  CZ  ARG    21      21.562  30.126  19.267  1.00172.46           C
ATOM    157  NH1 ARG    21      22.519  29.339  19.837  1.00172.46           N
ATOM    158  NH2 ARG    21      21.632  30.401  17.931  1.00172.46           N
ATOM    159  C   ARG    21      18.915  29.194  25.370  1.00172.46           C
ATOM    160  O   ARG    21      17.894  29.126  26.051  1.00172.46           O
ATOM    161  N   TYR    22      20.128  28.916  25.869  1.00448.47           N
ATOM    162  CA  TYR    22      20.319  28.522  27.230  1.00448.47           C
ATOM    163  CB  TYR    22      21.472  27.507  27.359  1.00448.47           C
ATOM    164  CG  TYR    22      21.651  27.107  28.784  1.00448.47           C
ATOM    165  CD1 TYR    22      22.464  27.823  29.630  1.00448.47           C
ATOM    166  CD2 TYR    22      20.999  25.996  29.270  1.00448.47           C
ATOM    167  CE1 TYR    22      22.612  27.435  30.939  1.00448.47           C
ATOM    168  CE2 TYR    22      21.145  25.599  30.579  1.00448.47           C
ATOM    169  CZ  TYR    22      21.959  26.324  31.413  1.00448.47           C
ATOM    170  OH  TYR    22      22.119  25.931  32.757  1.00448.47           O
ATOM    171  C   TYR    22      20.696  29.732  28.033  1.00448.47           C
ATOM    172  O   TYR    22      21.432  30.595  27.559  1.00448.47           O
ATOM    173  N   PRO    23      20.132  29.884  29.198  1.00269.30           N
ATOM    174  CA  PRO    23      18.995  29.104  29.576  1.00269.30           C
ATOM    175  CD  PRO    23      20.906  30.305  30.353  1.00269.30           C
ATOM    176  CB  PRO    23      19.085  28.889  31.083  1.00269.30           C
ATOM    177  CG  PRO    23      19.984  30.043  31.554  1.00269.30           C
ATOM    178  C   PRO    23      17.829  29.957  29.210  1.00269.30           C
ATOM    179  O   PRO    23      17.790  31.109  29.645  1.00269.30           O
ATOM    180  N   TYR    24      16.866  29.427  28.446  1.00156.77           N
ATOM    181  CA  TYR    24      15.666  30.162  28.174  1.00156.77           C
ATOM    182  CB  TYR    24      15.611  30.873  26.808  1.00156.77           C
ATOM    183  CG  TYR    24      16.551  32.029  26.822  1.00156.77           C
ATOM    184  CD1 TYR    24      17.882  31.832  26.558  1.00156.77           C
ATOM    185  CD2 TYR    24      16.112  33.306  27.093  1.00156.77           C
ATOM    186  CE1 TYR    24      18.767  32.881  26.569  1.00156.77           C
ATOM    187  CE2 TYR    24      16.991  34.363  27.105  1.00156.77           C
ATOM    188  CZ  TYR    24      18.321  34.148  26.841  1.00156.77           C
ATOM    189  OH  TYR    24      19.236  35.222  26.854  1.00156.77           O
ATOM    190  C   TYR    24      14.579  29.146  28.164  1.00156.77           C
ATOM    191  O   TYR    24      14.759  28.047  27.642  1.00156.77           O
ATOM    192  N   PHE    25      13.426  29.489  28.759  1.00 69.06           N
ATOM    193  CA  PHE    25      12.325  28.575  28.757  1.00 69.06           C
ATOM    194  CB  PHE    25      11.406  28.663  29.988  1.00 69.06           C
ATOM    195  CG  PHE    25      12.036  28.066  31.199  1.00 69.06           C
ATOM    196  CD1 PHE    25      12.848  28.822  32.012  1.00 69.06           C
ATOM    197  CD2 PHE    25      11.801  26.751  31.527  1.00 69.06           C
ATOM    198  CE1 PHE    25      13.418  28.279  33.140  1.00 69.06           C
ATOM    199  CE2 PHE    25      12.368  26.204  32.653  1.00 69.06           C
ATOM    200  CZ  PHE    25      13.178  26.966  33.461  1.00 69.06           C
ATOM    201  C   PHE    25      11.444  28.964  27.623  1.00 69.06           C
ATOM    202  O   PHE    25      11.321  30.146  27.300  1.00 69.06           O
ATOM    203  N   TRP    26      10.804  27.971  26.977  1.00181.35           N
ATOM    204  CA  TRP    26       9.931  28.338  25.910  1.00181.35           C
ATOM    205  CB  TRP    26       9.965  27.374  24.708  1.00181.35           C
ATOM    206  CG  TRP    26       9.567  25.938  24.955  1.00181.35           C
ATOM    207  CD2 TRP    26       8.276  25.390  24.659  1.00181.35           C
ATOM    208  CD1 TRP    26      10.330  24.898  25.413  1.00181.35           C
ATOM    209  NE1 TRP    26       9.593  23.739  25.408  1.00181.35           N
ATOM    210  CE2 TRP    26       8.320  24.026  24.948  1.00181.35           C
ATOM    211  CE3 TRP    26       7.139  25.976  24.173  1.00181.35           C
ATOM    212  CZ2 TRP    26       7.232  23.222  24.754  1.00181.35           C
ATOM    213  CZ3 TRP    26       6.039  25.165  23.993  1.00181.35           C
ATOM    214  CH2 TRP    26       6.081  23.815  24.276  1.00181.35           C
ATOM    215  C   TRP    26       8.551  28.397  26.468  1.00181.35           C
ATOM    216  O   TRP    26       7.879  27.379  26.625  1.00181.35           O
ATOM    217  N   ILE    27       8.124  29.624  26.827  1.00 86.32           N
ATOM    218  CA  ILE    27       6.820  29.833  27.378  1.00 86.32           C
ATOM    219  CB  ILE    27       6.616  31.205  27.936  1.00 86.32           C
ATOM    220  CG1 ILE    27       6.721  32.284  26.845  1.00 86.32           C
ATOM    221  CG2 ILE    27       7.615  31.362  29.090  1.00 86.32           C
ATOM    222  CD1 ILE    27       6.264  33.671  27.304  1.00 86.32           C
ATOM    223  C   ILE    27       5.787  29.609  26.329  1.00 86.32           C
ATOM    224  O   ILE    27       4.747  29.010  26.591  1.00 86.32           O
ATOM    225  N   GLY    28       6.033  30.102  25.103  1.00 49.18           N
ATOM    226  CA  GLY    28       5.034  29.931  24.091  1.00 49.18           C
ATOM    227  C   GLY    28       5.736  29.798  22.784  1.00 49.18           C
ATOM    228  O   GLY    28       6.956  29.663  22.741  1.00 49.18           O
ATOM    229  N   THR    29       4.973  29.807  21.672  1.00 62.19           N
ATOM    230  CA  THR    29       5.610  29.702  20.393  1.00 62.19           C
ATOM    231  CB  THR    29       5.049  28.640  19.483  1.00 62.19           C
ATOM    232  OG1 THR    29       3.713  28.958  19.127  1.00 62.19           O
ATOM    233  CG2 THR    29       5.104  27.272  20.184  1.00 62.19           C
ATOM    234  C   THR    29       5.365  30.987  19.685  1.00 62.19           C
ATOM    235  O   THR    29       4.267  31.525  19.704  1.00 62.19           O
ATOM    236  N   CYS    30       6.426  31.567  19.103  1.00124.54           N
ATOM    237  CA  CYS    30       6.215  32.738  18.315  1.00124.54           C
ATOM    238  CB  CYS    30       7.492  33.554  18.051  1.00124.54           C
ATOM    239  SG  CYS    30       7.988  34.438  19.560  1.00124.54           S
ATOM    240  C   CYS    30       5.560  32.320  17.037  1.00124.54           C
ATOM    241  O   CYS    30       4.766  33.067  16.476  1.00124.54           O
ATOM    242  N   ARG    31       5.885  31.111  16.536  1.00266.43           N
ATOM    243  CA  ARG    31       5.283  30.622  15.326  1.00266.43           C
ATOM    244  CB  ARG    31       5.997  31.119  14.049  0.88266.43           C
ATOM    245  CG  ARG    31       5.218  30.910  12.741  0.75266.43           C
ATOM    246  CD  ARG    31       5.903  31.532  11.516  1.00266.43           C
ATOM    247  NE  ARG    31       5.050  31.275  10.319  1.00266.43           N
ATOM    248  CZ  ARG    31       5.632  30.997   9.113  1.00266.43           C
ATOM    249  NH1 ARG    31       6.990  30.901   9.021  1.00266.43           N
ATOM    250  NH2 ARG    31       4.858  30.803   8.004  1.00266.43           N
ATOM    251  C   ARG    31       5.386  29.131  15.392  1.00266.43           C
ATOM    252  O   ARG    31       5.669  28.565  16.448  1.00266.43           O
ATOM    253  N   ASN    32       5.116  28.429  14.279  1.00152.73           N
ATOM    254  CA  ASN    32       5.269  27.011  14.372  1.00152.73           C
ATOM    255  CB  ASN    32       4.369  26.235  13.393  1.00152.73           C
ATOM    256  CG  ASN    32       4.389  24.768  13.797  1.00152.73           C
ATOM    257  OD1 ASN    32       5.441  24.133  13.822  1.00152.73           O
ATOM    258  ND2 ASN    32       3.191  24.216  14.133  1.00152.73           N
ATOM    259  C   ASN    32       6.707  26.714  14.069  1.00152.73           C
ATOM    260  O   ASN    32       7.160  26.832  12.933  1.00152.73           O
ATOM    261  N   GLY    33       7.468  26.322  15.111  1.00215.73           N
ATOM    262  CA  GLY    33       8.864  26.029  14.961  1.00215.73           C
ATOM    263  C   GLY    33       9.646  27.115  15.638  1.00215.73           C
ATOM    264  O   GLY    33      10.646  26.848  16.302  1.00215.73           O
ATOM    265  N   LYS    34       9.207  28.383  15.495  1.00 96.98           N
ATOM    266  CA  LYS    34       9.886  29.438  16.194  1.00 96.98           C
ATOM    267  CB  LYS    34       9.722  30.840  15.589  1.00 96.98           C
ATOM    268  CG  LYS    34      10.480  31.029  14.278  1.00 96.98           C
ATOM    269  CD  LYS    34      10.087  32.292  13.512  1.00 96.98           C
ATOM    270  CE  LYS    34      10.870  32.470  12.210  1.00 96.98           C
ATOM    271  NZ  LYS    34      10.396  33.676  11.494  1.00 96.98           N
ATOM    272  C   LYS    34       9.265  29.475  17.542  1.00 96.98           C
ATOM    273  O   LYS    34       8.073  29.215  17.684  1.00 96.98           O
ATOM    274  N   SER    35      10.042  29.805  18.586  1.00102.42           N
ATOM    275  CA  SER    35       9.402  29.730  19.860  1.00102.42           C
ATOM    276  CB  SER    35       9.948  28.584  20.733  1.00102.42           C
ATOM    277  OG  SER    35       9.720  27.338  20.091  1.00102.42           O
ATOM    278  C   SER    35       9.598  31.006  20.603  1.00102.42           C
ATOM    279  O   SER    35      10.449  31.827  20.269  1.00102.42           O
ATOM    280  N   CYS    36       8.739  31.215  21.616  1.00151.05           N
ATOM    281  CA  CYS    36       8.865  32.323  22.508  1.00151.05           C
ATOM    282  CB  CYS    36       7.580  32.672  23.267  1.00151.05           C
ATOM    283  SG  CYS    36       6.391  33.634  22.312  1.00151.05           S
ATOM    284  C   CYS    36       9.771  31.830  23.577  1.00151.05           C
ATOM    285  O   CYS    36       9.481  30.821  24.217  1.00151.05           O
ATOM    286  N   CYS    37      10.901  32.519  23.801  1.00 72.75           N
ATOM    287  CA  CYS    37      11.787  32.046  24.820  1.00 72.75           C
ATOM    288  CB  CYS    37      13.189  31.711  24.271  1.00 72.75           C
ATOM    289  SG  CYS    37      13.113  30.573  22.850  1.00 72.75           S
ATOM    290  C   CYS    37      11.920  33.146  25.828  1.00 72.75           C
ATOM    291  O   CYS    37      12.065  34.315  25.476  1.00 72.75           O
ATOM    292  N   ARG    38      11.840  32.806  27.130  1.00153.96           N
ATOM    293  CA  ARG    38      11.988  33.852  28.100  1.00153.96           C
ATOM    294  CB  ARG    38      10.774  34.089  29.009  1.00153.96           C
ATOM    295  CG  ARG    38      10.404  32.917  29.917  1.00153.96           C
ATOM    296  CD  ARG    38       9.347  33.289  30.962  1.00153.96           C
ATOM    297  NE  ARG    38       8.471  34.334  30.360  1.00153.96           N
ATOM    298  CZ  ARG    38       8.758  35.654  30.568  1.00153.96           C
ATOM    299  NH1 ARG    38       9.807  35.999  31.366  1.00153.96           N
ATOM    300  NH2 ARG    38       7.982  36.623  29.997  1.00153.96           N
ATOM    301  C   ARG    38      13.124  33.479  28.985  1.00153.96           C
ATOM    302  O   ARG    38      13.385  32.301  29.225  1.00153.96           O
ATOM    303  N   ARG    39      13.820  34.505  29.502  1.00221.96           N
ATOM    304  CA  ARG    39      14.987  34.319  30.299  1.00221.96           C
ATOM    305  CB  ARG    39      15.711  35.626  30.631  1.00221.96           C
ATOM    306  CG  ARG    39      16.365  36.271  29.418  1.00221.96           C
ATOM    307  CD  ARG    39      16.802  37.704  29.689  1.00221.96           C
ATOM    308  NE  ARG    39      17.761  38.053  28.613  1.00221.96           N
ATOM    309  CZ  ARG    39      19.033  37.574  28.720  1.00221.96           C
ATOM    310  NH1 ARG    39      19.362  36.754  29.760  1.00221.96           N
ATOM    311  NH2 ARG    39      19.974  37.902  27.790  1.00221.96           N
ATOM    312  C   ARG    39      14.607  33.725  31.598  1.00221.96           C
ATOM    313  O   ARG    39      13.593  34.077  32.202  1.00221.96           O
ATOM    314  N   ARG    40      15.438  32.776  32.042  1.00179.37           N
ATOM    315  CA  ARG    40      15.260  32.189  33.321  1.00179.37           C
ATOM    316  CB  ARG    40      15.292  30.651  33.292  1.00179.37           C
ATOM    317  CG  ARG    40      16.551  30.029  32.675  1.00179.37           C
ATOM    318  CD  ARG    40      16.612  28.499  32.798  1.00179.37           C
ATOM    319  NE  ARG    40      17.323  28.146  34.065  1.00179.37           N
ATOM    320  CZ  ARG    40      16.677  28.048  35.265  1.00179.37           C
ATOM    321  NH1 ARG    40      15.349  28.343  35.371  1.00179.37           N
ATOM    322  NH2 ARG    40      17.371  27.628  36.364  1.00179.37           N
ATOM    323  C   ARG    40      16.464  32.689  34.096  1.00179.37           C
ATOM    324  O   ARG    40      16.577  32.361  35.305  1.00179.37           O
ATOM    325  OXT ARG    40      17.291  33.416  33.486  1.00179.37           O
TER     326      ARG    40
END
