# Supplementary material for: Prediction of Anticancer Peptides with High Efficacy and Low Toxicity by Hybrid Model Based on 3D Structure of Peptides
Source: Int J Mol Sci. 2021 May 26;22(11):5630. doi: 10.3390/ijms22115630 (PMC8198792; doi:10.3390/ijms22115630)
Supplement: Supplementary file 1 [file ijms-22-05630-s001.zip › Supplement2(Datasets)/ACPs(PDB)/D1/PDB(Negative)/(230)NL_satpdb12864.pdb]

ATOM      1  H   GLY     1     -16.593  31.026   1.823  1.00  0.00
ATOM      2  N   GLY     1     -17.324  31.625   2.106  1.00  0.00
ATOM      3  CA  GLY     1     -18.160  31.152   3.206  1.00  0.00
ATOM      4  C   GLY     1     -17.329  30.922   4.463  1.00  0.00
ATOM      5  O   GLY     1     -17.773  31.243   5.563  1.00  0.00
ATOM      6  H   TRP     2     -15.859  30.011   3.251  1.00  0.00
ATOM      7  N   TRP     2     -16.094  30.344   4.150  1.00  0.00
ATOM      8  CA  TRP     2     -15.161  30.247   5.175  1.00  0.00
ATOM      9  C   TRP     2     -14.678  31.555   5.777  1.00  0.00
ATOM     10  O   TRP     2     -14.498  31.646   6.990  1.00  0.00
ATOM     11  CB  TRP     2     -13.971  29.446   4.639  1.00  0.00
ATOM     12  CG  TRP     2     -14.266  27.974   4.577  1.00  0.00
ATOM     13  CD1 TRP     2     -14.812  27.315   3.525  1.00  0.00
ATOM     14  CD2 TRP     2     -14.035  26.989   5.598  1.00  0.00
ATOM     15  NE1 TRP     2     -14.932  25.980   3.836  1.00  0.00
ATOM     16  CE2 TRP     2     -14.462  25.741   5.108  1.00  0.00
ATOM     17  CE3 TRP     2     -13.501  27.060   6.890  1.00  0.00
ATOM     18  CZ2 TRP     2     -14.368  24.580   5.871  1.00  0.00
ATOM     19  CZ3 TRP     2     -13.406  25.898   7.654  1.00  0.00
ATOM     20  CH2 TRP     2     -13.836  24.667   7.149  1.00  0.00
ATOM     21  H   LEU     3     -14.602  32.479   3.972  1.00  0.00
ATOM     22  N   LEU     3     -14.461  32.616   4.940  1.00  0.00
ATOM     23  CA  LEU     3     -14.041  33.913   5.415  1.00  0.00
ATOM     24  C   LEU     3     -15.109  34.478   6.330  1.00  0.00
ATOM     25  O   LEU     3     -14.789  35.077   7.354  1.00  0.00
ATOM     26  CB  LEU     3     -13.787  34.874   4.249  1.00  0.00
ATOM     27  CG  LEU     3     -13.304  36.253   4.711  1.00  0.00
ATOM     28  CD1 LEU     3     -11.989  36.123   5.476  1.00  0.00
ATOM     29  CD2 LEU     3     -13.081  37.166   3.505  1.00  0.00
ATOM     30  H   ASP     4     -16.630  33.762   5.044  1.00  0.00
ATOM     31  N   ASP     4     -16.421  34.236   5.884  1.00  0.00
ATOM     32  CA  ASP     4     -17.535  34.725   6.739  1.00  0.00
ATOM     33  C   ASP     4     -17.572  34.169   8.069  1.00  0.00
ATOM     34  O   ASP     4     -17.826  34.890   9.032  1.00  0.00
ATOM     35  CB  ASP     4     -18.854  34.443   6.014  1.00  0.00
ATOM     36  CG  ASP     4     -19.012  35.329   4.782  1.00  0.00
ATOM     37  OD1 ASP     4     -19.869  35.019   3.948  1.00  0.00
ATOM     38  OD2 ASP     4     -17.992  36.445   4.923  1.00  0.00
ATOM     39  H   VAL     5     -17.134  32.359   7.238  1.00  0.00
ATOM     40  N   VAL     5     -17.300  32.855   8.075  1.00  0.00
ATOM     41  CA  VAL     5     -17.247  32.182   9.281  1.00  0.00
ATOM     42  C   VAL     5     -16.167  32.644  10.237  1.00  0.00
ATOM     43  O   VAL     5     -16.409  32.742  11.438  1.00  0.00
ATOM     44  CB  VAL     5     -17.087  30.674   8.988  1.00  0.00
ATOM     45  CG1 VAL     5     -16.837  29.901  10.282  1.00  0.00
ATOM     46  CG2 VAL     5     -18.351  30.122   8.331  1.00  0.00
ATOM     47  H   ALA     6     -14.820  32.759   8.747  1.00  0.00
ATOM     48  N   ALA     6     -14.936  32.947   9.709  1.00  0.00
ATOM     49  CA  ALA     6     -13.875  33.490  10.429  1.00  0.00
ATOM     50  C   ALA     6     -14.222  34.737  11.024  1.00  0.00
ATOM     51  O   ALA     6     -13.895  34.978  12.184  1.00  0.00
ATOM     52  CB  ALA     6     -12.668  33.660   9.515  1.00  0.00
ATOM     53  H   LYS     7     -15.123  35.318   9.285  1.00  0.00
ATOM     54  N   LYS     7     -14.911  35.557  10.219  1.00  0.00
ATOM     55  CA  LYS     7     -15.350  36.806  10.734  1.00  0.00
ATOM     56  C   LYS     7     -16.326  36.730  11.969  1.00  0.00
ATOM     57  O   LYS     7     -16.162  37.478  12.931  1.00  0.00
ATOM     58  CB  LYS     7     -16.009  37.578   9.587  1.00  0.00
ATOM     59  CG  LYS     7     -14.989  37.981   8.521  1.00  0.00
ATOM     60  CD  LYS     7     -15.660  38.782   7.405  1.00  0.00
ATOM     61  CE  LYS     7     -14.637  39.194   6.347  1.00  0.00
ATOM     62  NZ  LYS     7     -15.305  39.982   5.277  1.00  0.00
ATOM     63  H   LYS     8     -17.349  35.290  11.057  1.00  0.00
ATOM     64  N   LYS     8     -17.300  35.819  11.889  1.00  0.00
ATOM     65  CA  LYS     8     -18.234  35.582  12.909  1.00  0.00
ATOM     66  C   LYS     8     -17.566  35.104  14.116  1.00  0.00
ATOM     67  O   LYS     8     -17.908  35.526  15.218  1.00  0.00
ATOM     68  CB  LYS     8     -19.284  34.565  12.451  1.00  0.00
ATOM     69  CG  LYS     8     -20.186  35.142  11.359  1.00  0.00
ATOM     70  CD  LYS     8     -21.213  34.105  10.901  1.00  0.00
ATOM     71  CE  LYS     8     -22.121  34.687   9.819  1.00  0.00
ATOM     72  NZ  LYS     8     -23.120  33.670   9.395  1.00  0.00
ATOM     73  H   ILE     9     -16.329  33.863  13.033  1.00  0.00
ATOM     74  N   ILE     9     -16.566  34.195  13.932  1.00  0.00
ATOM     75  CA  ILE     9     -15.844  33.718  15.062  1.00  0.00
ATOM     76  C   ILE     9     -15.084  34.791  15.783  1.00  0.00
ATOM     77  O   ILE     9     -15.082  34.826  17.011  1.00  0.00
ATOM     78  CB  ILE     9     -14.884  32.592  14.619  1.00  0.00
ATOM     79  CG1 ILE     9     -15.677  31.385  14.104  1.00  0.00
ATOM     80  CG2 ILE     9     -14.017  32.138  15.795  1.00  0.00
ATOM     81  CD1 ILE     9     -16.598  30.817  15.179  1.00  0.00
ATOM     82  H   GLY    10     -14.482  35.611  13.960  1.00  0.00
ATOM     83  N   GLY    10     -14.428  35.690  14.942  1.00  0.00
ATOM     84  CA  GLY    10     -13.661  36.756  15.517  1.00  0.00
ATOM     85  C   GLY    10     -14.570  37.642  16.337  1.00  0.00
ATOM     86  O   GLY    10     -14.207  38.044  17.440  1.00  0.00
ATOM     87  H   LYS    11     -16.008  37.597  14.916  1.00  0.00
ATOM     88  N   LYS    11     -15.751  37.940  15.806  1.00  0.00
ATOM     89  CA  LYS    11     -16.661  38.757  16.523  1.00  0.00
ATOM     90  C   LYS    11     -17.170  38.140  17.802  1.00  0.00
ATOM     91  O   LYS    11     -17.287  38.828  18.813  1.00  0.00
ATOM     92  CB  LYS    11     -17.834  39.106  15.602  1.00  0.00
ATOM     93  CG  LYS    11     -17.397  40.016  14.454  1.00  0.00
ATOM     94  CD  LYS    11     -18.577  40.335  13.536  1.00  0.00
ATOM     95  CE  LYS    11     -18.141  41.255  12.396  1.00  0.00
ATOM     96  NZ  LYS    11     -19.303  41.564  11.521  1.00  0.00
ATOM     97  H   ALA    12     -17.362  36.321  16.850  1.00  0.00
ATOM     98  N   ALA    12     -17.458  36.807  17.704  1.00  0.00
ATOM     99  CA  ALA    12     -17.907  36.093  18.873  1.00  0.00
ATOM    100  C   ALA    12     -16.857  36.103  20.021  1.00  0.00
ATOM    101  O   ALA    12     -17.217  36.271  21.184  1.00  0.00
ATOM    102  CB  ALA    12     -18.252  34.660  18.486  1.00  0.00
ATOM    103  H   ALA    13     -15.319  35.763  18.604  1.00  0.00
ATOM    104  N   ALA    13     -15.525  35.913  19.558  1.00  0.00
ATOM    105  CA  ALA    13     -14.459  35.945  20.506  1.00  0.00
ATOM    106  C   ALA    13     -14.322  37.213  21.197  1.00  0.00
ATOM    107  O   ALA    13     -14.103  37.235  22.406  1.00  0.00
ATOM    108  CB  ALA    13     -13.163  35.592  19.788  1.00  0.00
ATOM    109  H   PHE    14     -14.615  38.175  19.442  1.00  0.00
ATOM    110  N   PHE    14     -14.460  38.250  20.414  1.00  0.00
ATOM    111  CA  PHE    14     -14.380  39.590  21.032  1.00  0.00
ATOM    112  C   PHE    14     -15.431  39.825  21.991  1.00  0.00
ATOM    113  O   PHE    14     -15.178  40.378  23.059  1.00  0.00
ATOM    114  CB  PHE    14     -14.424  40.659  19.934  1.00  0.00
ATOM    115  CG  PHE    14     -13.220  40.587  19.023  1.00  0.00
ATOM    116  CD1 PHE    14     -13.325  40.964  17.686  1.00  0.00
ATOM    117  CD2 PHE    14     -11.994  40.145  19.515  1.00  0.00
ATOM    118  CE1 PHE    14     -12.214  40.897  16.847  1.00  0.00
ATOM    119  CE2 PHE    14     -10.882  40.078  18.677  1.00  0.00
ATOM    120  CZ  PHE    14     -10.993  40.455  17.344  1.00  0.00
ATOM    121  H   ASN    15     -16.849  38.989  20.823  1.00  0.00
ATOM    122  N   ASN    15     -16.723  39.418  21.703  1.00  0.00
ATOM    123  CA  ASN    15     -17.836  39.570  22.565  1.00  0.00
ATOM    124  C   ASN    15     -17.775  38.890  23.818  1.00  0.00
ATOM    125  O   ASN    15     -18.199  39.433  24.835  1.00  0.00
ATOM    126  CB  ASN    15     -19.081  39.133  21.788  1.00  0.00
ATOM    127  CG  ASN    15     -19.400  40.110  20.661  1.00  0.00
ATOM    128  ND2 ASN    15     -20.124  39.668  19.654  1.00  0.00
ATOM    129  OD1 ASN    15     -18.995  41.264  20.694  1.00  0.00
ATOM    130  H   VAL    16     -16.978  37.241  22.802  1.00  0.00
ATOM    131  N   VAL    16     -17.191  37.612  23.692  1.00  0.00
ATOM    132  CA  VAL    16     -16.902  36.853  24.841  1.00  0.00
ATOM    133  C   VAL    16     -15.872  37.626  25.707  1.00  0.00
ATOM    134  O   VAL    16     -16.071  37.782  26.910  1.00  0.00
ATOM    135  CB  VAL    16     -16.352  35.454  24.485  1.00  0.00
ATOM    136  CG1 VAL    16     -15.922  34.710  25.748  1.00  0.00
ATOM    137  CG2 VAL    16     -17.423  34.626  23.776  1.00  0.00
ATOM    138  H   ALA    17     -14.607  37.942  24.024  1.00  0.00
ATOM    139  N   ALA    17     -14.748  38.105  24.987  1.00  0.00
ATOM    140  CA  ALA    17     -13.737  38.905  25.750  1.00  0.00
ATOM    141  C   ALA    17     -13.470  38.307  27.023  1.00  0.00
ATOM    142  O   ALA    17     -13.396  39.008  28.030  1.00  0.00
ATOM    143  CB  ALA    17     -14.226  40.337  25.932  1.00  0.00
ATOM    144  H   LYS    18     -13.523  36.237  26.397  1.00  0.00
ATOM    145  N   LYS    18     -13.290  36.907  27.083  1.00  0.00
ATOM    146  CA  LYS    18     -12.711  36.489  28.266  1.00  0.00
ATOM    147  C   LYS    18     -11.552  35.823  27.770  1.00  0.00
ATOM    148  O   LYS    18     -11.651  35.019  26.846  1.00  0.00
ATOM    149  CB  LYS    18     -13.552  35.526  29.110  1.00  0.00
ATOM    150  CG  LYS    18     -14.797  36.212  29.673  1.00  0.00
ATOM    151  CD  LYS    18     -15.628  35.232  30.501  1.00  0.00
ATOM    152  CE  LYS    18     -16.865  35.922  31.073  1.00  0.00
ATOM    153  NZ  LYS    18     -17.654  34.957  31.885  1.00  0.00
ATOM    154  H   ASN    19     -10.314  36.584  29.389  1.00  0.00
ATOM    155  N   ASN    19     -10.382  36.218  28.475  1.00  0.00
ATOM    156  CA  ASN    19      -9.185  36.027  27.703  1.00  0.00
ATOM    157  C   ASN    19      -8.792  34.632  27.262  1.00  0.00
ATOM    158  O   ASN    19      -8.337  34.448  26.135  1.00  0.00
ATOM    159  CB  ASN    19      -8.056  36.659  28.523  1.00  0.00
ATOM    160  CG  ASN    19      -8.185  38.178  28.561  1.00  0.00
ATOM    161  ND2 ASN    19      -7.599  38.817  29.553  1.00  0.00
ATOM    162  OD1 ASN    19      -8.810  38.780  27.700  1.00  0.00
ATOM    163  H   PHE    20      -9.281  33.756  29.148  1.00  0.00
ATOM    164  N   PHE    20      -8.993  33.598  28.217  1.00  0.00
ATOM    165  CA  PHE    20      -8.765  32.276  27.781  1.00  0.00
ATOM    166  C   PHE    20      -9.637  31.808  26.634  1.00  0.00
ATOM    167  O   PHE    20      -9.149  31.153  25.716  1.00  0.00
ATOM    168  CB  PHE    20      -8.941  31.346  28.986  1.00  0.00
ATOM    169  CG  PHE    20      -8.848  29.888  28.597  1.00  0.00
ATOM    170  CD1 PHE    20      -7.610  29.253  28.538  1.00  0.00
ATOM    171  CD2 PHE    20     -10.002  29.169  28.294  1.00  0.00
ATOM    172  CE1 PHE    20      -7.526  27.909  28.179  1.00  0.00
ATOM    173  CE2 PHE    20      -9.919  27.825  27.935  1.00  0.00
ATOM    174  CZ  PHE    20      -8.681  27.196  27.877  1.00  0.00
ATOM    175  H   LEU    21     -11.119  32.690  27.576  1.00  0.00
ATOM    176  N   LEU    21     -10.901  32.187  26.755  1.00  0.00
ATOM    177  CA  LEU    21     -11.900  31.934  25.834  1.00  0.00
ATOM    178  C   LEU    21     -11.550  32.667  24.438  1.00  0.00
ATOM    179  O   LEU    21     -11.830  32.126  23.371  1.00  0.00
ATOM    180  CB  LEU    21     -13.258  32.414  26.354  1.00  0.00
ATOM    181  CG  LEU    21     -13.744  31.618  27.571  1.00  0.00
ATOM    182  CD1 LEU    21     -15.030  32.230  28.121  1.00  0.00
ATOM    183  CD2 LEU    21     -14.020  30.168  27.178  1.00  0.00
ATOM    184  H   PHE    22     -10.815  34.328  25.485  1.00  0.00
ATOM    185  N   PHE    22     -10.942  33.873  24.619  1.00  0.00
ATOM    186  CA  PHE    22     -10.476  34.475  23.465  1.00  0.00
ATOM    187  C   PHE    22      -9.429  33.707  22.656  1.00  0.00
ATOM    188  O   PHE    22      -9.514  33.653  21.431  1.00  0.00
ATOM    189  CB  PHE    22      -9.924  35.848  23.865  1.00  0.00
ATOM    190  CG  PHE    22      -9.391  36.615  22.676  1.00  0.00
ATOM    191  CD1 PHE    22     -10.251  37.368  21.881  1.00  0.00
ATOM    192  CD2 PHE    22      -8.033  36.572  22.367  1.00  0.00
ATOM    193  CE1 PHE    22      -9.757  38.075  20.785  1.00  0.00
ATOM    194  CE2 PHE    22      -7.539  37.279  21.272  1.00  0.00
ATOM    195  CZ  PHE    22      -8.402  38.029  20.482  1.00  0.00
ATOM    196  H   ASN    23      -8.570  33.302  24.387  1.00  0.00
ATOM    197  N   ASN    23      -8.565  33.194  23.406  1.00  0.00
ATOM    198  CA  ASN    23      -7.497  32.388  22.774  1.00  0.00
ATOM    199  C   ASN    23      -8.035  31.141  21.949  1.00  0.00
ATOM    200  O   ASN    23      -7.577  30.896  20.835  1.00  0.00
ATOM    201  CB  ASN    23      -6.516  31.923  23.854  1.00  0.00
ATOM    202  CG  ASN    23      -5.761  33.102  24.460  1.00  0.00
ATOM    203  ND2 ASN    23      -5.244  32.945  25.661  1.00  0.00
ATOM    204  OD1 ASN    23      -5.642  34.154  23.849  1.00  0.00
ATOM    205  H   LYS    24      -9.266  30.715  23.445  1.00  0.00
ATOM    206  N   LYS    24      -8.938  30.482  22.544  1.00  0.00
ATOM    207  CA  LYS    24      -9.542  29.270  21.816  1.00  0.00
ATOM    208  C   LYS    24     -10.260  29.654  20.534  1.00  0.00
ATOM    209  O   LYS    24     -10.107  28.981  19.517  1.00  0.00
ATOM    210  CB  LYS    24     -10.500  28.537  22.759  1.00  0.00
ATOM    211  CG  LYS    24     -11.104  27.298  22.095  1.00  0.00
ATOM    212  CD  LYS    24     -12.047  26.575  23.057  1.00  0.00
ATOM    213  CE  LYS    24     -12.658  25.344  22.389  1.00  0.00
ATOM    214  NZ  LYS    24     -13.581  24.660  23.333  1.00  0.00
ATOM    215  H   ALA    25     -11.034  31.201  21.508  1.00  0.00
ATOM    216  N   ALA    25     -10.971  30.687  20.668  1.00  0.00
ATOM    217  CA  ALA    25     -11.712  31.121  19.531  1.00  0.00
ATOM    218  C   ALA    25     -10.777  31.553  18.350  1.00  0.00
ATOM    219  O   ALA    25     -11.049  31.227  17.197  1.00  0.00
ATOM    220  CB  ALA    25     -12.629  32.271  19.926  1.00  0.00
ATOM    221  H   VAL    26      -9.610  32.492  19.693  1.00  0.00
ATOM    222  N   VAL    26      -9.757  32.243  18.749  1.00  0.00
ATOM    223  CA  VAL    26      -8.782  32.662  17.736  1.00  0.00
ATOM    224  C   VAL    26      -8.072  31.463  17.037  1.00  0.00
ATOM    225  O   VAL    26      -7.860  31.492  15.827  1.00  0.00
ATOM    226  CB  VAL    26      -7.734  33.597  18.380  1.00  0.00
ATOM    227  CG1 VAL    26      -6.632  33.937  17.378  1.00  0.00
ATOM    228  CG2 VAL    26      -8.392  34.898  18.837  1.00  0.00
ATOM    229  H   ASN    27      -7.911  30.503  18.778  1.00  0.00
ATOM    230  N   ASN    27      -7.739  30.459  17.808  1.00  0.00
ATOM    231  CA  ASN    27      -7.140  29.312  17.271  1.00  0.00
ATOM    232  C   ASN    27      -8.149  28.646  16.233  1.00  0.00
ATOM    233  O   ASN    27      -7.735  28.225  15.155  1.00  0.00
ATOM    234  CB  ASN    27      -6.763  28.303  18.360  1.00  0.00
ATOM    235  CG  ASN    27      -5.610  28.819  19.215  1.00  0.00
ATOM    236  ND2 ASN    27      -5.384  28.218  20.365  1.00  0.00
ATOM    237  OD1 ASN    27      -4.920  29.758  18.842  1.00  0.00
ATOM    238  H   PHE    28      -9.676  28.925  17.470  1.00  0.00
ATOM    239  N   PHE    28      -9.428  28.578  16.580  1.00  0.00
ATOM    240  CA  PHE    28     -10.475  28.019  15.707  1.00  0.00
ATOM    241  C   PHE    28     -10.594  28.857  14.358  1.00  0.00
ATOM    242  O   PHE    28     -10.718  28.278  13.281  1.00  0.00
ATOM    243  CB  PHE    28     -11.824  28.003  16.434  1.00  0.00
ATOM    244  CG  PHE    28     -12.944  27.515  15.543  1.00  0.00
ATOM    245  CD1 PHE    28     -13.306  26.170  15.541  1.00  0.00
ATOM    246  CD2 PHE    28     -13.621  28.409  14.717  1.00  0.00
ATOM    247  CE1 PHE    28     -14.339  25.722  14.718  1.00  0.00
ATOM    248  CE2 PHE    28     -14.654  27.961  13.894  1.00  0.00
ATOM    249  CZ  PHE    28     -15.011  26.618  13.896  1.00  0.00
ATOM    250  H   ALA    29     -10.456  30.515  15.478  1.00  0.00
ATOM    251  N   ALA    29     -10.535  30.120  14.577  1.00  0.00
ATOM    252  CA  ALA    29     -10.585  31.003  13.411  1.00  0.00
ATOM    253  C   ALA    29      -9.496  30.869  12.460  1.00  0.00
ATOM    254  O   ALA    29      -9.724  30.905  11.253  1.00  0.00
ATOM    255  CB  ALA    29     -10.662  32.434  13.928  1.00  0.00
ATOM    256  H   ALA    30      -8.157  30.729  14.000  1.00  0.00
ATOM    257  N   ALA    30      -8.244  30.700  13.017  1.00  0.00
ATOM    258  CA  ALA    30      -7.102  30.484  12.235  1.00  0.00
ATOM    259  C   ALA    30      -7.208  29.268  11.414  1.00  0.00
ATOM    260  O   ALA    30      -6.822  29.277  10.248  1.00  0.00
ATOM    261  CB  ALA    30      -5.877  30.406  13.138  1.00  0.00
ATOM    262  H   LYS    31      -8.021  28.261  13.036  1.00  0.00
ATOM    263  N   LYS    31      -7.760  28.223  12.085  1.00  0.00
ATOM    264  CA  LYS    31      -7.975  26.964  11.322  1.00  0.00
ATOM    265  C   LYS    31      -8.927  27.115  10.175  1.00  0.00
ATOM    266  O   LYS    31      -8.699  26.553   9.107  1.00  0.00
ATOM    267  CB  LYS    31      -8.473  25.880  12.282  1.00  0.00
ATOM    268  CG  LYS    31      -7.418  25.531  13.332  1.00  0.00
ATOM    269  CD  LYS    31      -7.939  24.457  14.288  1.00  0.00
ATOM    270  CE  LYS    31      -6.879  24.101  15.329  1.00  0.00
ATOM    271  NZ  LYS    31      -7.398  23.048  16.241  1.00  0.00
ATOM    272  H   GLY    32     -10.160  28.235  11.232  1.00  0.00
ATOM    273  N   GLY    32     -10.026  27.872  10.324  1.00  0.00
ATOM    274  CA  GLY    32     -10.996  28.187   9.281  1.00  0.00
ATOM    275  C   GLY    32     -10.353  28.932   8.213  1.00  0.00
ATOM    276  O   GLY    32     -10.597  28.661   7.039  1.00  0.00
ATOM    277  H   ILE    33      -9.400  30.085   9.543  1.00  0.00
ATOM    278  N   ILE    33      -9.551  29.838   8.600  1.00  0.00
ATOM    279  CA  ILE    33      -8.795  30.557   7.525  1.00  0.00
ATOM    280  C   ILE    33      -7.851  29.856   6.716  1.00  0.00
ATOM    281  O   ILE    33      -7.782  30.086   5.511  1.00  0.00
ATOM    282  CB  ILE    33      -8.111  31.751   8.228  1.00  0.00
ATOM    283  CG1 ILE    33      -9.161  32.737   8.751  1.00  0.00
ATOM    284  CG2 ILE    33      -7.193  32.488   7.251  1.00  0.00
ATOM    285  CD1 ILE    33      -8.536  33.801   9.647  1.00  0.00
ATOM    286  H   LYS    34      -7.238  28.909   8.325  1.00  0.00
ATOM    287  N   LYS    34      -7.147  29.019   7.349  1.00  0.00
ATOM    288  CA  LYS    34      -6.142  28.160   6.594  1.00  0.00
ATOM    289  C   LYS    34      -6.896  27.325   5.634  1.00  0.00
ATOM    290  O   LYS    34      -6.477  27.171   4.489  1.00  0.00
ATOM    291  CB  LYS    34      -5.322  27.272   7.535  1.00  0.00
ATOM    292  CG  LYS    34      -4.291  26.442   6.769  1.00  0.00
ATOM    293  CD  LYS    34      -3.476  25.573   7.727  1.00  0.00
ATOM    294  CE  LYS    34      -2.455  24.735   6.959  1.00  0.00
ATOM    295  NZ  LYS    34      -1.680  23.888   7.904  1.00  0.00
ATOM    296  H   LYS    35      -8.374  26.878   6.978  1.00  0.00
ATOM    297  N   LYS    35      -8.068  26.741   6.050  1.00  0.00
ATOM    298  CA  LYS    35      -8.881  25.914   5.137  1.00  0.00
ATOM    299  C   LYS    35      -9.409  26.760   4.001  1.00  0.00
ATOM    300  O   LYS    35      -9.436  26.310   2.858  1.00  0.00
ATOM    301  CB  LYS    35     -10.043  25.256   5.889  1.00  0.00
ATOM    302  CG  LYS    35      -9.546  24.213   6.891  1.00  0.00
ATOM    303  CD  LYS    35     -10.719  23.578   7.638  1.00  0.00
ATOM    304  CE  LYS    35     -10.221  22.528   8.630  1.00  0.00
ATOM    305  NZ  LYS    35     -11.375  21.913   9.338  1.00  0.00
ATOM    306  H   ALA    36      -9.811  28.338   5.242  1.00  0.00
ATOM    307  N   ALA    36      -9.844  28.042   4.301  1.00  0.00
ATOM    308  CA  ALA    36     -10.338  28.954   3.287  1.00  0.00
ATOM    309  C   ALA    36      -9.299  29.244   2.348  1.00  0.00
ATOM    310  O   ALA    36      -9.545  29.265   1.144  1.00  0.00
ATOM    311  CB  ALA    36     -10.849  30.242   3.922  1.00  0.00
ATOM    312  H   VAL    37      -7.844  29.421   3.831  1.00  0.00
ATOM    313  N   VAL    37      -8.057  29.479   2.868  1.00  0.00
ATOM    314  CA  VAL    37      -7.043  29.817   1.963  1.00  0.00
ATOM    315  C   VAL    37      -6.764  28.750   1.052  1.00  0.00
ATOM    316  O   VAL    37      -6.600  28.987  -0.143  1.00  0.00
ATOM    317  CB  VAL    37      -5.758  30.216   2.723  1.00  0.00
ATOM    318  CG1 VAL    37      -4.616  30.478   1.742  1.00  0.00
ATOM    319  CG2 VAL    37      -5.996  31.485   3.540  1.00  0.00
ATOM    320  H   ASP    38      -6.889  27.380   2.507  1.00  0.00
ATOM    321  N   ASP    38      -6.696  27.491   1.545  1.00  0.00
ATOM    322  CA  ASP    38      -6.377  26.369   0.781  1.00  0.00
ATOM    323  C   ASP    38      -7.380  26.130  -0.279  1.00  0.00
ATOM    324  O   ASP    38      -7.017  25.845  -1.418  1.00  0.00
ATOM    325  CB  ASP    38      -6.260  25.135   1.681  1.00  0.00
ATOM    326  CG  ASP    38      -5.057  25.239   2.613  1.00  0.00
ATOM    327  OD1 ASP    38      -4.944  24.401   3.513  1.00  0.00
ATOM    328  OD2 ASP    38      -4.256  26.442   2.145  1.00  0.00
ATOM    329  H   LEU    39      -8.871  26.524   1.137  1.00  0.00
ATOM    330  N   LEU    39      -8.684  26.280   0.199  1.00  0.00
ATOM    331  CA  LEU    39      -9.749  26.083  -0.680  1.00  0.00
ATOM    332  C   LEU    39      -9.910  26.975  -1.791  1.00  0.00
ATOM    333  O   LEU    39     -10.232  26.536  -2.892  1.00  0.00
ATOM    334  CB  LEU    39     -11.012  26.092   0.186  1.00  0.00
ATOM    335  CG  LEU    39     -12.296  25.923  -0.634  1.00  0.00
ATOM    336  CD1 LEU    39     -12.297  24.568  -1.338  1.00  0.00
ATOM    337  CD2 LEU    39     -13.519  26.002   0.279  1.00  0.00
ATOM    338  H   TRP    40      -9.437  28.539  -0.475  1.00  0.00
ATOM    339  N   TRP    40      -9.644  28.323  -1.415  1.00  0.00
ATOM    340  CA  TRP    40      -9.669  29.352  -2.365  1.00  0.00
ATOM    341  C   TRP    40      -8.561  28.969  -3.364  1.00  0.00
ATOM    342  O   TRP    40      -8.753  29.087  -4.572  1.00  0.00
ATOM    343  CB  TRP    40      -9.395  30.742  -1.784  1.00  0.00
ATOM    344  CG  TRP    40     -10.544  31.241  -0.954  1.00  0.00
ATOM    345  CD1 TRP    40     -11.844  30.882  -1.095  1.00  0.00
ATOM    346  CD2 TRP    40     -10.499  32.181   0.132  1.00  0.00
ATOM    347  NE1 TRP    40     -12.605  31.543  -0.159  1.00  0.00
ATOM    348  CE2 TRP    40     -11.808  32.355   0.617  1.00  0.00
ATOM    349  CE3 TRP    40      -9.455  32.891   0.738  1.00  0.00
ATOM    350  CZ2 TRP    40     -12.092  33.211   1.678  1.00  0.00
ATOM    351  CZ3 TRP    40      -9.739  33.748   1.800  1.00  0.00
ATOM    352  CH2 TRP    40     -11.047  33.908   2.267  1.00  0.00
ATOM    353  H   GLY    41      -7.195  28.464  -1.976  1.00  0.00
ATOM    354  N   GLY    41      -7.396  28.506  -2.941  1.00  0.00
ATOM    355  CA  GLY    41      -6.425  28.063  -3.869  1.00  0.00
ATOM    356  C   GLY    41      -6.693  26.760  -4.712  1.00  0.00
ATOM    357  O   GLY    41      -7.757  26.135  -4.552  1.00  0.00
TER
