# Supplementary material for: Prediction of Anticancer Peptides with High Efficacy and Low Toxicity by Hybrid Model Based on 3D Structure of Peptides
Source: Int J Mol Sci. 2021 May 26;22(11):5630. doi: 10.3390/ijms22115630 (PMC8198792; doi:10.3390/ijms22115630)
Supplement: Supplementary file 1 [file ijms-22-05630-s001.zip › Supplement2(Datasets)/ACPs(PDB)/D1/PDB(Negative)/(231)NL_satpdb12871.pdb]

ATOM      1  N   LYS     1     -11.619   1.688  -1.605  1.00  0.00           N  
ATOM      2  H   LYS     1     -11.125   2.557  -1.745  1.00  0.00           H  
ATOM      3  CA  LYS     1     -10.907   0.718  -0.815  1.00  0.00           C  
ATOM      4  HA  LYS     1     -10.404   0.018  -1.482  1.00  0.00           H  
ATOM      5  CB  LYS     1      -9.953   1.413   0.139  1.00  0.00           C  
ATOM      6  HB2 LYS     1      -9.431   2.143  -0.480  1.00  0.00           H  
ATOM      7  HB3 LYS     1     -10.538   1.993   0.853  1.00  0.00           H  
ATOM      8  CG  LYS     1      -8.927   0.582   0.864  1.00  0.00           C  
ATOM      9  HG2 LYS     1      -9.202  -0.439   1.127  1.00  0.00           H  
ATOM     10  HG3 LYS     1      -8.084   0.555   0.173  1.00  0.00           H  
ATOM     11  CD  LYS     1      -8.502   1.295   2.146  1.00  0.00           C  
ATOM     12  HD2 LYS     1      -7.978   2.206   1.855  1.00  0.00           H  
ATOM     13  HD3 LYS     1      -9.336   1.661   2.745  1.00  0.00           H  
ATOM     14  CE  LYS     1      -7.738   0.387   3.124  1.00  0.00           C  
ATOM     15  HE2 LYS     1      -6.826   0.125   2.588  1.00  0.00           H  
ATOM     16  HE3 LYS     1      -7.466   0.890   4.052  1.00  0.00           H  
ATOM     17  NZ  LYS     1      -8.597  -0.796   3.475  1.00  0.00           N  
ATOM     18  HZ1 LYS     1      -9.564  -0.599   3.692  1.00  0.00           H  
ATOM     19  HZ2 LYS     1      -8.641  -1.348   2.630  1.00  0.00           H  
ATOM     20  HZ3 LYS     1      -8.226  -1.416   4.180  1.00  0.00           H  
ATOM     21  C   LYS     1     -11.821  -0.174   0.056  1.00  0.00           C  
ATOM     22  O   LYS     1     -12.634   0.242   0.924  1.00  0.00           O  
ATOM     23  N   TRP     2     -11.860  -1.447  -0.190  1.00  0.00           N  
ATOM     24  H   TRP     2     -11.106  -1.662  -0.826  1.00  0.00           H  
ATOM     25  CA  TRP     2     -12.428  -2.426   0.706  1.00  0.00           C  
ATOM     26  HA  TRP     2     -13.402  -2.034   0.995  1.00  0.00           H  
ATOM     27  CB  TRP     2     -12.756  -3.697  -0.018  1.00  0.00           C  
ATOM     28  HB2 TRP     2     -13.549  -4.220   0.516  1.00  0.00           H  
ATOM     29  HB3 TRP     2     -13.407  -3.456  -0.858  1.00  0.00           H  
ATOM     30  CG  TRP     2     -11.694  -4.659  -0.598  1.00  0.00           C  
ATOM     31  CD1 TRP     2     -10.881  -4.359  -1.618  1.00  0.00           C  
ATOM     32  HD1 TRP     2     -10.843  -3.414  -2.140  1.00  0.00           H  
ATOM     33  NE1 TRP     2     -10.292  -5.510  -2.103  1.00  0.00           N  
ATOM     34  HE1 TRP     2      -9.686  -5.472  -2.910  1.00  0.00           H  
ATOM     35  CE2 TRP     2     -10.621  -6.610  -1.341  1.00  0.00           C  
ATOM     36  CZ2 TRP     2     -10.311  -7.979  -1.297  1.00  0.00           C  
ATOM     37  HZ2 TRP     2      -9.681  -8.338  -2.097  1.00  0.00           H  
ATOM     38  CH2 TRP     2     -10.955  -8.910  -0.417  1.00  0.00           C  
ATOM     39  HH2 TRP     2     -10.853  -9.977  -0.551  1.00  0.00           H  
ATOM     40  CZ3 TRP     2     -11.886  -8.463   0.507  1.00  0.00           C  
ATOM     41  HZ3 TRP     2     -12.499  -9.110   1.118  1.00  0.00           H  
ATOM     42  CE3 TRP     2     -12.194  -7.074   0.458  1.00  0.00           C  
ATOM     43  HE3 TRP     2     -13.029  -6.648   0.993  1.00  0.00           H  
ATOM     44  CD2 TRP     2     -11.592  -6.108  -0.423  1.00  0.00           C  
ATOM     45  C   TRP     2     -11.595  -2.696   2.001  1.00  0.00           C  
ATOM     46  O   TRP     2     -10.920  -1.795   2.514  1.00  0.00           O  
ATOM     47  N   CYS     3     -11.635  -3.922   2.461  1.00  0.00           N  
ATOM     48  H   CYS     3     -12.459  -4.413   2.146  1.00  0.00           H  
ATOM     49  CA  CYS     3     -10.971  -4.439   3.668  1.00  0.00           C  
ATOM     50  HA  CYS     3     -11.432  -3.941   4.521  1.00  0.00           H  
ATOM     51  CB  CYS     3     -11.405  -5.911   3.923  1.00  0.00           C  
ATOM     52  HB2 CYS     3     -11.094  -6.568   3.111  1.00  0.00           H  
ATOM     53  HB3 CYS     3     -10.901  -6.276   4.818  1.00  0.00           H  
ATOM     54  SG  CYS     3     -13.218  -6.015   4.021  1.00  0.00           S  
ATOM     55  HG  CYS     3     -13.369  -6.094   5.346  1.00  0.00           H  
ATOM     56  C   CYS     3      -9.512  -4.201   3.835  1.00  0.00           C  
ATOM     57  O   CYS     3      -9.028  -3.340   4.587  1.00  0.00           O  
ATOM     58  N   PHE     4      -8.799  -4.727   2.865  1.00  0.00           N  
ATOM     59  H   PHE     4      -9.322  -5.014   2.050  1.00  0.00           H  
ATOM     60  CA  PHE     4      -7.339  -4.756   2.706  1.00  0.00           C  
ATOM     61  HA  PHE     4      -6.941  -4.487   3.684  1.00  0.00           H  
ATOM     62  CB  PHE     4      -6.817  -6.170   2.361  1.00  0.00           C  
ATOM     63  HB2 PHE     4      -6.720  -6.229   1.277  1.00  0.00           H  
ATOM     64  HB3 PHE     4      -5.779  -6.216   2.690  1.00  0.00           H  
ATOM     65  CG  PHE     4      -7.604  -7.326   2.909  1.00  0.00           C  
ATOM     66  CD1 PHE     4      -7.539  -7.618   4.288  1.00  0.00           C  
ATOM     67  HD1 PHE     4      -6.807  -7.065   4.860  1.00  0.00           H  
ATOM     68  CE1 PHE     4      -8.266  -8.723   4.786  1.00  0.00           C  
ATOM     69  HE1 PHE     4      -8.108  -9.073   5.795  1.00  0.00           H  
ATOM     70  CZ  PHE     4      -9.053  -9.579   3.957  1.00  0.00           C  
ATOM     71  HZ  PHE     4      -9.447 -10.455   4.452  1.00  0.00           H  
ATOM     72  CE2 PHE     4      -9.207  -9.243   2.622  1.00  0.00           C  
ATOM     73  HE2 PHE     4      -9.896  -9.846   2.050  1.00  0.00           H  
ATOM     74  CD2 PHE     4      -8.508  -8.090   2.093  1.00  0.00           C  
ATOM     75  HD2 PHE     4      -8.537  -7.884   1.033  1.00  0.00           H  
ATOM     76  C   PHE     4      -6.830  -3.664   1.778  1.00  0.00           C  
ATOM     77  O   PHE     4      -7.654  -2.880   1.213  1.00  0.00           O  
ATOM     78  N   CYS     5      -5.518  -3.670   1.487  1.00  0.00           N  
ATOM     79  H   CYS     5      -4.965  -4.443   1.828  1.00  0.00           H  
ATOM     80  CA  CYS     5      -4.773  -2.649   0.741  1.00  0.00           C  
ATOM     81  HA  CYS     5      -5.449  -1.975   0.215  1.00  0.00           H  
ATOM     82  CB  CYS     5      -4.007  -1.870   1.878  1.00  0.00           C  
ATOM     83  HB2 CYS     5      -4.709  -1.664   2.686  1.00  0.00           H  
ATOM     84  HB3 CYS     5      -3.097  -2.397   2.166  1.00  0.00           H  
ATOM     85  SG  CYS     5      -3.526  -0.316   1.097  1.00  0.00           S  
ATOM     86  HG  CYS     5      -2.430  -0.103   1.831  1.00  0.00           H  
ATOM     87  C   CYS     5      -3.915  -3.334  -0.337  1.00  0.00           C  
ATOM     88  O   CYS     5      -4.179  -4.487  -0.642  1.00  0.00           O  
ATOM     89  N   VAL     6      -2.768  -2.774  -0.633  1.00  0.00           N  
ATOM     90  H   VAL     6      -2.668  -1.912  -0.118  1.00  0.00           H  
ATOM     91  CA  VAL     6      -1.586  -3.414  -1.203  1.00  0.00           C  
ATOM     92  HA  VAL     6      -1.730  -4.495  -1.181  1.00  0.00           H  
ATOM     93  CB  VAL     6      -1.322  -3.038  -2.620  1.00  0.00           C  
ATOM     94  HB  VAL     6      -2.172  -3.362  -3.220  1.00  0.00           H  
ATOM     95  CG1 VAL     6      -1.105  -1.559  -2.842  1.00  0.00           C  
ATOM     96 HG11 VAL     6      -1.879  -1.047  -2.270  1.00  0.00           H  
ATOM     97 HG12 VAL     6      -0.098  -1.366  -2.471  1.00  0.00           H  
ATOM     98 HG13 VAL     6      -1.132  -1.381  -3.917  1.00  0.00           H  
ATOM     99  CG2 VAL     6      -0.072  -3.834  -3.076  1.00  0.00           C  
ATOM    100 HG21 VAL     6       0.877  -3.494  -2.663  1.00  0.00           H  
ATOM    101 HG22 VAL     6      -0.279  -4.889  -2.900  1.00  0.00           H  
ATOM    102 HG23 VAL     6      -0.047  -3.744  -4.162  1.00  0.00           H  
ATOM    103  C   VAL     6      -0.504  -3.149  -0.208  1.00  0.00           C  
ATOM    104  O   VAL     6      -0.627  -2.295   0.713  1.00  0.00           O  
ATOM    105  N   CYS     7       0.485  -4.021  -0.200  1.00  0.00           N  
ATOM    106  H   CYS     7       0.609  -4.561  -1.044  1.00  0.00           H  
ATOM    107  CA  CYS     7       1.719  -4.001   0.579  1.00  0.00           C  
ATOM    108  HA  CYS     7       2.319  -3.110   0.392  1.00  0.00           H  
ATOM    109  CB  CYS     7       1.389  -4.022   2.070  1.00  0.00           C  
ATOM    110  HB2 CYS     7       0.885  -3.092   2.335  1.00  0.00           H  
ATOM    111  HB3 CYS     7       0.766  -4.877   2.332  1.00  0.00           H  
ATOM    112  SG  CYS     7       2.836  -4.173   3.227  1.00  0.00           S  
ATOM    113  HG  CYS     7       2.859  -2.985   3.839  1.00  0.00           H  
ATOM    114  C   CYS     7       2.586  -5.219   0.072  1.00  0.00           C  
ATOM    115  O   CYS     7       2.002  -6.086  -0.508  1.00  0.00           O  
ATOM    116  N   TYR     8       3.863  -5.291   0.451  1.00  0.00           N  
ATOM    117  H   TYR     8       4.216  -4.392   0.747  1.00  0.00           H  
ATOM    118  CA  TYR     8       4.758  -6.394   0.230  1.00  0.00           C  
ATOM    119  HA  TYR     8       4.832  -6.563  -0.844  1.00  0.00           H  
ATOM    120  CB  TYR     8       6.176  -5.880   0.716  1.00  0.00           C  
ATOM    121  HB2 TYR     8       6.048  -5.741   1.790  1.00  0.00           H  
ATOM    122  HB3 TYR     8       6.996  -6.576   0.539  1.00  0.00           H  
ATOM    123  CG  TYR     8       6.630  -4.614   0.088  1.00  0.00           C  
ATOM    124  CD1 TYR     8       6.859  -4.712  -1.317  1.00  0.00           C  
ATOM    125  HD1 TYR     8       6.760  -5.633  -1.873  1.00  0.00           H  
ATOM    126  CE1 TYR     8       7.448  -3.620  -1.926  1.00  0.00           C  
ATOM    127  HE1 TYR     8       7.755  -3.704  -2.958  1.00  0.00           H  
ATOM    128  CZ  TYR     8       7.715  -2.388  -1.186  1.00  0.00           C  
ATOM    129  OH  TYR     8       8.398  -1.416  -1.806  1.00  0.00           O  
ATOM    130  HH  TYR     8       8.539  -1.644  -2.728  1.00  0.00           H  
ATOM    131  CE2 TYR     8       7.404  -2.278   0.169  1.00  0.00           C  
ATOM    132  HE2 TYR     8       7.591  -1.317   0.625  1.00  0.00           H  
ATOM    133  CD2 TYR     8       6.865  -3.414   0.843  1.00  0.00           C  
ATOM    134  HD2 TYR     8       6.661  -3.455   1.903  1.00  0.00           H  
ATOM    135  C   TYR     8       4.456  -7.672   1.116  1.00  0.00           C  
ATOM    136  O   TYR     8       5.301  -8.637   1.003  1.00  0.00           O  
ATOM    137  N   ARG     9       3.312  -7.744   1.865  1.00  0.00           N  
ATOM    138  H   ARG     9       2.605  -7.027   1.791  1.00  0.00           H  
ATOM    139  CA  ARG     9       2.875  -8.792   2.846  1.00  0.00           C  
ATOM    140  HA  ARG     9       2.600  -9.688   2.288  1.00  0.00           H  
ATOM    141  CB  ARG     9       3.960  -9.270   3.893  1.00  0.00           C  
ATOM    142  HB2 ARG     9       4.538  -8.391   4.178  1.00  0.00           H  
ATOM    143  HB3 ARG     9       3.430  -9.722   4.732  1.00  0.00           H  
ATOM    144  CG  ARG     9       4.899 -10.352   3.291  1.00  0.00           C  
ATOM    145  HG2 ARG     9       4.681 -11.242   3.881  1.00  0.00           H  
ATOM    146  HG3 ARG     9       4.718 -10.537   2.232  1.00  0.00           H  
ATOM    147  CD  ARG     9       6.334 -10.053   3.626  1.00  0.00           C  
ATOM    148  HD2 ARG     9       6.571  -9.091   3.171  1.00  0.00           H  
ATOM    149  HD3 ARG     9       6.409  -9.951   4.709  1.00  0.00           H  
ATOM    150  NE  ARG     9       7.175 -11.177   3.067  1.00  0.00           N  
ATOM    151  HE  ARG     9       7.515 -11.814   3.773  1.00  0.00           H  
ATOM    152  CZ  ARG     9       7.704 -11.226   1.804  1.00  0.00           C  
ATOM    153  NH1 ARG     9       7.446 -10.373   0.849  1.00  0.00           N  
ATOM    154 HH11 ARG     9       6.633  -9.806   1.046  1.00  0.00           H  
ATOM    155 HH12 ARG     9       7.753 -10.555  -0.096  1.00  0.00           H  
ATOM    156  NH2 ARG     9       8.371 -12.271   1.397  1.00  0.00           N  
ATOM    157 HH21 ARG     9       8.310 -13.124   1.935  1.00  0.00           H  
ATOM    158 HH22 ARG     9       8.746 -12.320   0.460  1.00  0.00           H  
ATOM    159  C   ARG     9       1.592  -8.395   3.569  1.00  0.00           C  
ATOM    160  O   ARG     9       1.316  -7.258   3.752  1.00  0.00           O  
ATOM    161  N   GLY    10       0.880  -9.417   3.987  1.00  0.00           N  
ATOM    162  H   GLY    10       1.210 -10.303   3.631  1.00  0.00           H  
ATOM    163  CA  GLY    10      -0.221  -9.355   5.034  1.00  0.00           C  
ATOM    164  HA2 GLY    10      -0.520 -10.342   5.388  1.00  0.00           H  
ATOM    165  HA3 GLY    10       0.151  -8.902   5.953  1.00  0.00           H  
ATOM    166  C   GLY    10      -1.428  -8.479   4.724  1.00  0.00           C  
ATOM    167  O   GLY    10      -2.475  -8.909   4.201  1.00  0.00           O  
ATOM    168  N   ILE    11      -1.421  -7.212   5.041  1.00  0.00           N  
ATOM    169  H   ILE    11      -0.597  -6.900   5.535  1.00  0.00           H  
ATOM    170  CA  ILE    11      -2.431  -6.144   4.628  1.00  0.00           C  
ATOM    171  HA  ILE    11      -3.404  -6.530   4.932  1.00  0.00           H  
ATOM    172  CB  ILE    11      -2.071  -4.897   5.515  1.00  0.00           C  
ATOM    173  HB  ILE    11      -1.715  -5.162   6.510  1.00  0.00           H  
ATOM    174  CG2 ILE    11      -0.976  -4.075   4.905  1.00  0.00           C  
ATOM    175 HG21 ILE    11      -0.108  -4.734   4.888  1.00  0.00           H  
ATOM    176 HG22 ILE    11      -1.261  -3.641   3.947  1.00  0.00           H  
ATOM    177 HG23 ILE    11      -0.840  -3.239   5.591  1.00  0.00           H  
ATOM    178  CG1 ILE    11      -3.312  -4.082   5.716  1.00  0.00           C  
ATOM    179 HG12 ILE    11      -3.038  -3.122   6.154  1.00  0.00           H  
ATOM    180 HG13 ILE    11      -3.741  -3.766   4.765  1.00  0.00           H  
ATOM    181  CD1 ILE    11      -4.321  -4.597   6.788  1.00  0.00           C  
ATOM    182 HD11 ILE    11      -4.926  -3.789   7.200  1.00  0.00           H  
ATOM    183 HD12 ILE    11      -5.041  -5.286   6.346  1.00  0.00           H  
ATOM    184 HD13 ILE    11      -3.747  -5.126   7.548  1.00  0.00           H  
ATOM    185  C   ILE    11      -2.565  -5.908   3.074  1.00  0.00           C  
ATOM    186  O   ILE    11      -3.420  -5.145   2.676  1.00  0.00           O  
ATOM    187  N   CYS    12      -1.737  -6.579   2.248  1.00  0.00           N  
ATOM    188  H   CYS    12      -1.041  -7.171   2.679  1.00  0.00           H  
ATOM    189  CA  CYS    12      -2.072  -6.803   0.813  1.00  0.00           C  
ATOM    190  HA  CYS    12      -2.176  -5.781   0.448  1.00  0.00           H  
ATOM    191  CB  CYS    12      -1.073  -7.585   0.080  1.00  0.00           C  
ATOM    192  HB2 CYS    12      -1.149  -7.458  -1.000  1.00  0.00           H  
ATOM    193  HB3 CYS    12      -0.131  -7.144   0.407  1.00  0.00           H  
ATOM    194  SG  CYS    12      -1.066  -9.353   0.700  1.00  0.00           S  
ATOM    195  HG  CYS    12      -0.315  -9.996  -0.199  1.00  0.00           H  
ATOM    196  C   CYS    12      -3.490  -7.485   0.636  1.00  0.00           C  
ATOM    197  O   CYS    12      -4.012  -7.893   1.652  1.00  0.00           O  
ATOM    198  N   TYR    13      -4.078  -7.502  -0.560  1.00  0.00           N  
ATOM    199  H   TYR    13      -3.736  -6.903  -1.297  1.00  0.00           H  
ATOM    200  CA  TYR    13      -5.368  -8.192  -0.890  1.00  0.00           C  
ATOM    201  HA  TYR    13      -6.119  -8.090  -0.106  1.00  0.00           H  
ATOM    202  CB  TYR    13      -5.977  -7.721  -2.209  1.00  0.00           C  
ATOM    203  HB2 TYR    13      -5.338  -7.986  -3.051  1.00  0.00           H  
ATOM    204  HB3 TYR    13      -6.941  -8.231  -2.215  1.00  0.00           H  
ATOM    205  CG  TYR    13      -6.202  -6.250  -2.310  1.00  0.00           C  
ATOM    206  CD1 TYR    13      -5.554  -5.521  -3.423  1.00  0.00           C  
ATOM    207  HD1 TYR    13      -4.775  -5.957  -4.032  1.00  0.00           H  
ATOM    208  CE1 TYR    13      -5.898  -4.169  -3.535  1.00  0.00           C  
ATOM    209  HE1 TYR    13      -5.495  -3.495  -4.276  1.00  0.00           H  
ATOM    210  CZ  TYR    13      -6.761  -3.501  -2.605  1.00  0.00           C  
ATOM    211  OH  TYR    13      -7.104  -2.207  -2.822  1.00  0.00           O  
ATOM    212  HH  TYR    13      -6.448  -1.764  -3.366  1.00  0.00           H  
ATOM    213  CE2 TYR    13      -7.364  -4.225  -1.622  1.00  0.00           C  
ATOM    214  HE2 TYR    13      -8.119  -3.688  -1.068  1.00  0.00           H  
ATOM    215  CD2 TYR    13      -7.169  -5.623  -1.493  1.00  0.00           C  
ATOM    216  HD2 TYR    13      -7.739  -6.197  -0.777  1.00  0.00           H  
ATOM    217  C   TYR    13      -5.171  -9.760  -1.057  1.00  0.00           C  
ATOM    218  O   TYR    13      -6.172 -10.438  -1.360  1.00  0.00           O  
ATOM    219  N   CYS    14      -3.939 -10.302  -0.918  1.00  0.00           N  
ATOM    220  H   CYS    14      -3.191  -9.658  -0.704  1.00  0.00           H  
ATOM    221  CA  CYS    14      -3.555 -11.654  -1.484  1.00  0.00           C  
ATOM    222  HA  CYS    14      -4.225 -11.952  -2.290  1.00  0.00           H  
ATOM    223  CB  CYS    14      -2.096 -11.689  -1.996  1.00  0.00           C  
ATOM    224  HB2 CYS    14      -1.456 -11.681  -1.114  1.00  0.00           H  
ATOM    225  HB3 CYS    14      -1.856 -12.612  -2.523  1.00  0.00           H  
ATOM    226  SG  CYS    14      -1.901 -10.285  -3.109  1.00  0.00           S  
ATOM    227  HG  CYS    14      -1.513 -10.954  -4.199  1.00  0.00           H  
ATOM    228  C   CYS    14      -3.892 -12.761  -0.514  1.00  0.00           C  
ATOM    229  O   CYS    14      -3.148 -13.122   0.391  1.00  0.00           O  
ATOM    230  N   ARG    15      -5.092 -13.378  -0.666  1.00  0.00           N  
ATOM    231  H   ARG    15      -5.601 -13.090  -1.490  1.00  0.00           H  
ATOM    232  CA  ARG    15      -5.747 -14.338   0.213  1.00  0.00           C  
ATOM    233  HA  ARG    15      -5.235 -14.308   1.175  1.00  0.00           H  
ATOM    234  CB  ARG    15      -7.262 -13.939   0.247  1.00  0.00           C  
ATOM    235  HB2 ARG    15      -7.576 -13.320  -0.594  1.00  0.00           H  
ATOM    236  HB3 ARG    15      -7.812 -14.880   0.206  1.00  0.00           H  
ATOM    237  CG  ARG    15      -7.642 -13.219   1.563  1.00  0.00           C  
ATOM    238  HG2 ARG    15      -8.712 -13.016   1.505  1.00  0.00           H  
ATOM    239  HG3 ARG    15      -7.465 -13.872   2.418  1.00  0.00           H  
ATOM    240  CD  ARG    15      -6.942 -11.849   1.889  1.00  0.00           C  
ATOM    241  HD2 ARG    15      -7.149 -11.026   1.206  1.00  0.00           H  
ATOM    242  HD3 ARG    15      -7.363 -11.507   2.834  1.00  0.00           H  
ATOM    243  NE  ARG    15      -5.484 -11.860   2.010  1.00  0.00           N  
ATOM    244  HE  ARG    15      -5.005 -12.709   1.747  1.00  0.00           H  
ATOM    245  CZ  ARG    15      -4.778 -10.896   2.559  1.00  0.00           C  
ATOM    246  NH1 ARG    15      -5.243  -9.861   3.127  1.00  0.00           N  
ATOM    247 HH11 ARG    15      -6.244  -9.786   3.238  1.00  0.00           H  
ATOM    248 HH12 ARG    15      -4.617  -9.121   3.412  1.00  0.00           H  
ATOM    249  NH2 ARG    15      -3.496 -11.036   2.521  1.00  0.00           N  
ATOM    250 HH21 ARG    15      -3.069 -11.834   2.072  1.00  0.00           H  
ATOM    251 HH22 ARG    15      -3.031 -10.256   2.964  1.00  0.00           H  
ATOM    252  C   ARG    15      -5.670 -15.812  -0.353  1.00  0.00           C  
ATOM    253  O   ARG    15      -5.729 -15.937  -1.571  1.00  0.00           O  
ATOM    254  N   CYS    16      -5.532 -16.790   0.535  1.00  0.00           N  
ATOM    255  H   CYS    16      -5.580 -16.554   1.516  1.00  0.00           H  
ATOM    256  CA  CYS    16      -5.363 -18.257   0.262  1.00  0.00           C  
ATOM    257  HA  CYS    16      -6.181 -18.619  -0.361  1.00  0.00           H  
ATOM    258  CB  CYS    16      -4.090 -18.451  -0.616  1.00  0.00           C  
ATOM    259  HB2 CYS    16      -3.979 -17.719  -1.415  1.00  0.00           H  
ATOM    260  HB3 CYS    16      -3.215 -18.296   0.016  1.00  0.00           H  
ATOM    261  SG  CYS    16      -3.987 -20.130  -1.145  1.00  0.00           S  
ATOM    262  HG  CYS    16      -2.770 -20.107  -1.697  1.00  0.00           H  
ATOM    263  C   CYS    16      -5.452 -19.108   1.530  1.00  0.00           C  
ATOM    264  O   CYS    16      -5.206 -18.584   2.623  1.00  0.00           O  
ATOM    265  N   ARG    17      -5.748 -20.362   1.388  1.00  0.00           N  
ATOM    266  H   ARG    17      -6.043 -20.753   0.505  1.00  0.00           H  
ATOM    267  CA  ARG    17      -6.149 -21.291   2.554  1.00  0.00           C  
ATOM    268  HA  ARG    17      -6.738 -20.781   3.316  1.00  0.00           H  
ATOM    269  CB  ARG    17      -6.946 -22.518   1.978  1.00  0.00           C  
ATOM    270  HB2 ARG    17      -7.660 -22.078   1.282  1.00  0.00           H  
ATOM    271  HB3 ARG    17      -6.314 -23.219   1.432  1.00  0.00           H  
ATOM    272  CG  ARG    17      -7.755 -23.323   3.062  1.00  0.00           C  
ATOM    273  HG2 ARG    17      -7.597 -22.922   4.063  1.00  0.00           H  
ATOM    274  HG3 ARG    17      -8.828 -23.253   2.880  1.00  0.00           H  
ATOM    275  CD  ARG    17      -7.538 -24.849   3.041  1.00  0.00           C  
ATOM    276  HD2 ARG    17      -8.170 -25.330   3.787  1.00  0.00           H  
ATOM    277  HD3 ARG    17      -7.674 -25.288   2.052  1.00  0.00           H  
ATOM    278  NE  ARG    17      -6.125 -25.042   3.460  1.00  0.00           N  
ATOM    279  HE  ARG    17      -5.498 -24.449   2.935  1.00  0.00           H  
ATOM    280  CZ  ARG    17      -5.614 -25.468   4.647  1.00  0.00           C  
ATOM    281  NH1 ARG    17      -6.339 -26.101   5.585  1.00  0.00           N  
ATOM    282 HH11 ARG    17      -7.269 -26.364   5.292  1.00  0.00           H  
ATOM    283 HH12 ARG    17      -5.876 -26.561   6.356  1.00  0.00           H  
ATOM    284  NH2 ARG    17      -4.378 -25.150   4.874  1.00  0.00           N  
ATOM    285 HH21 ARG    17      -4.055 -24.454   4.218  1.00  0.00           H  
ATOM    286 HH22 ARG    17      -4.005 -25.219   5.811  1.00  0.00           H  
ATOM    287  C   ARG    17      -4.913 -21.767   3.329  1.00  0.00           C  
ATOM    288  O   ARG    17      -4.426 -22.893   3.243  1.00  0.00           O  
ATOM    289  N   GLY    18      -4.468 -20.777   4.140  1.00  0.00           N  
ATOM    290  H   GLY    18      -4.892 -19.862   4.088  1.00  0.00           H  
ATOM    291  CA  GLY    18      -3.293 -20.972   5.043  1.00  0.00           C  
ATOM    292  HA2 GLY    18      -2.549 -21.578   4.526  1.00  0.00           H  
ATOM    293  HA3 GLY    18      -2.788 -20.032   5.266  1.00  0.00           H  
ATOM    294  C   GLY    18      -3.592 -21.685   6.386  1.00  0.00           C  
ATOM    295  O   GLY    18      -4.322 -22.663   6.450  1.00  0.00           O  
TER   
END   
