# Supplementary material for: Prediction of Anticancer Peptides with High Efficacy and Low Toxicity by Hybrid Model Based on 3D Structure of Peptides
Source: Int J Mol Sci. 2021 May 26;22(11):5630. doi: 10.3390/ijms22115630 (PMC8198792; doi:10.3390/ijms22115630)
Supplement: Supplementary file 1 [file ijms-22-05630-s001.zip › Supplement2(Datasets)/ACPs(PDB)/D1/PDB(Negative)/(232)NL_satpdb12887.pdb]

ATOM      1  H   LYS     1      -8.581  -3.227   5.125  1.00  0.00
ATOM      2  N   LYS     1      -8.589  -2.284   5.418  1.00  0.00
ATOM      3  CA  LYS     1      -7.287  -1.636   5.550  1.00  0.00
ATOM      4  C   LYS     1      -6.541  -1.631   4.220  1.00  0.00
ATOM      5  O   LYS     1      -7.096  -2.035   3.201  1.00  0.00
ATOM      6  CB  LYS     1      -6.450  -2.339   6.623  1.00  0.00
ATOM      7  CG  LYS     1      -6.035  -3.743   6.181  1.00  0.00
ATOM      8  CD  LYS     1      -5.109  -4.384   7.216  1.00  0.00
ATOM      9  CE  LYS     1      -4.706  -5.792   6.779  1.00  0.00
ATOM     10  NZ  LYS     1      -3.797  -6.395   7.790  1.00  0.00
ATOM     11  H   SER     2      -4.825  -0.929   5.180  1.00  0.00
ATOM     12  N   SER     2      -5.282  -1.160   4.337  1.00  0.00
ATOM     13  CA  SER     2      -4.606  -1.006   3.135  1.00  0.00
ATOM     14  C   SER     2      -3.497  -1.989   3.176  1.00  0.00
ATOM     15  O   SER     2      -2.867  -2.165   4.217  1.00  0.00
ATOM     16  CB  SER     2      -4.044   0.403   2.935  1.00  0.00
ATOM     17  OG  SER     2      -3.339   0.475   1.704  1.00  0.00
ATOM     18  H   CYS     3      -3.817  -2.252   1.205  1.00  0.00
ATOM     19  N   CYS     3      -3.324  -2.578   1.996  1.00  0.00
ATOM     20  CA  CYS     3      -2.432  -3.673   1.855  1.00  0.00
ATOM     21  C   CYS     3      -1.402  -3.366   0.796  1.00  0.00
ATOM     22  O   CYS     3      -1.740  -2.823  -0.254  1.00  0.00
ATOM     23  CB  CYS     3      -3.191  -4.949   1.490  1.00  0.00
ATOM     24  SG  CYS     3      -4.033  -4.804  -0.105  1.00  0.00
ATOM     25  H   CYS     4       0.163  -4.036   1.971  1.00  0.00
ATOM     26  N   CYS     4      -0.090  -3.730   1.068  1.00  0.00
ATOM     27  CA  CYS     4       0.876  -3.673   0.077  1.00  0.00
ATOM     28  C   CYS     4       1.878  -4.675   0.211  1.00  0.00
ATOM     29  O   CYS     4       2.219  -5.060   1.328  1.00  0.00
ATOM     30  CB  CYS     4       1.521  -2.286   0.087  1.00  0.00
ATOM     31  SG  CYS     4       2.551  -2.007  -1.374  1.00  0.00
ATOM     32  H   ARG     5       2.104  -4.580  -1.861  1.00  0.00
ATOM     33  N   ARG     5       2.364  -5.095  -1.061  1.00  0.00
ATOM     34  CA  ARG     5       3.275  -6.310  -1.219  1.00  0.00
ATOM     35  C   ARG     5       4.576  -6.335  -0.566  1.00  0.00
ATOM     36  O   ARG     5       4.971  -7.362  -0.018  1.00  0.00
ATOM     37  CB  ARG     5       3.442  -6.498  -2.729  1.00  0.00
ATOM     38  CG  ARG     5       2.111  -6.825  -3.408  1.00  0.00
ATOM     39  CD  ARG     5       2.247  -6.753  -4.928  1.00  0.00
ATOM     40  NE  ARG     5       0.953  -7.084  -5.561  1.00  0.00
ATOM     41  CZ  ARG     5       0.757  -6.975  -6.863  1.00  0.00
ATOM     42  NH1 ARG     5      -0.413  -7.281  -7.389  1.00  0.00
ATOM     43  NH2 ARG     5       1.734  -6.558  -7.640  1.00  0.00
ATOM     44  H   ASN     6       5.016  -4.438  -0.954  1.00  0.00
ATOM     45  N   ASN     6       5.297  -5.298  -0.558  1.00  0.00
ATOM     46  CA  ASN     6       6.595  -5.395   0.071  1.00  0.00
ATOM     47  C   ASN     6       6.569  -4.341   1.052  1.00  0.00
ATOM     48  O   ASN     6       5.730  -3.446   0.973  1.00  0.00
ATOM     49  CB  ASN     6       7.780  -5.202  -0.879  1.00  0.00
ATOM     50  CG  ASN     6       7.868  -6.339  -1.892  1.00  0.00
ATOM     51  ND2 ASN     6       8.075  -6.021  -3.153  1.00  0.00
ATOM     52  OD1 ASN     6       7.749  -7.505  -1.542  1.00  0.00
ATOM     53  H   THR     7       8.124  -5.203   1.939  1.00  0.00
ATOM     54  N   THR     7       7.515  -4.430   2.012  1.00  0.00
ATOM     55  CA  THR     7       7.691  -3.492   3.101  1.00  0.00
ATOM     56  C   THR     7       7.983  -2.107   2.474  1.00  0.00
ATOM     57  O   THR     7       7.480  -1.094   2.955  1.00  0.00
ATOM     58  CB  THR     7       8.841  -3.886   4.048  1.00  0.00
ATOM     59  OG1 THR     7       8.561  -5.158   4.617  1.00  0.00
ATOM     60  CG2 THR     7       9.005  -2.870   5.176  1.00  0.00
ATOM     61  H   VAL     8       9.205  -3.043   0.987  1.00  0.00
ATOM     62  N   VAL     8       8.847  -2.196   1.346  1.00  0.00
ATOM     63  CA  VAL     8       9.200  -0.953   0.704  1.00  0.00
ATOM     64  C   VAL     8       7.901  -0.237   0.128  1.00  0.00
ATOM     65  O   VAL     8       7.768   0.979   0.238  1.00  0.00
ATOM     66  CB  VAL     8      10.225  -1.184  -0.429  1.00  0.00
ATOM     67  CG1 VAL     8      10.486   0.116  -1.188  1.00  0.00
ATOM     68  CG2 VAL     8      11.549  -1.685   0.145  1.00  0.00
ATOM     69  H   ALA     9       7.181  -1.934  -0.613  1.00  0.00
ATOM     70  N   ALA     9       7.028  -0.976  -0.432  1.00  0.00
ATOM     71  CA  ALA     9       5.804  -0.397  -0.797  1.00  0.00
ATOM     72  C   ALA     9       4.950   0.160   0.272  1.00  0.00
ATOM     73  O   ALA     9       4.352   1.219   0.094  1.00  0.00
ATOM     74  CB  ALA     9       5.045  -1.463  -1.577  1.00  0.00
ATOM     75  H   ARG    10       5.382  -1.450   1.367  1.00  0.00
ATOM     76  N   ARG    10       4.952  -0.565   1.286  1.00  0.00
ATOM     77  CA  ARG    10       4.209   0.020   2.492  1.00  0.00
ATOM     78  C   ARG    10       4.799   1.326   3.059  1.00  0.00
ATOM     79  O   ARG    10       4.053   2.225   3.441  1.00  0.00
ATOM     80  CB  ARG    10       4.161  -1.052   3.583  1.00  0.00
ATOM     81  CG  ARG    10       3.221  -2.198   3.208  1.00  0.00
ATOM     82  CD  ARG    10       3.160  -3.236   4.327  1.00  0.00
ATOM     83  NE  ARG    10       2.166  -4.277   3.990  1.00  0.00
ATOM     84  CZ  ARG    10       0.878  -4.131   4.244  1.00  0.00
ATOM     85  NH1 ARG    10       0.024  -5.084   3.927  1.00  0.00
ATOM     86  NH2 ARG    10       0.445  -3.028   4.816  1.00  0.00
ATOM     87  H   ASN    11       6.756   0.550   2.775  1.00  0.00
ATOM     88  N   ASN    11       6.204   1.318   3.058  1.00  0.00
ATOM     89  CA  ASN    11       6.841   2.503   3.494  1.00  0.00
ATOM     90  C   ASN    11       6.503   3.600   2.605  1.00  0.00
ATOM     91  O   ASN    11       6.290   4.721   3.063  1.00  0.00
ATOM     92  CB  ASN    11       8.361   2.325   3.557  1.00  0.00
ATOM     93  CG  ASN    11       8.752   1.288   4.605  1.00  0.00
ATOM     94  ND2 ASN    11       9.948   0.745   4.511  1.00  0.00
ATOM     95  OD1 ASN    11       7.980   0.973   5.499  1.00  0.00
ATOM     96  H   CYS    12       6.610   2.486   0.895  1.00  0.00
ATOM     97  N   CYS    12       6.406   3.401   1.205  1.00  0.00
ATOM     98  CA  CYS    12       6.050   4.373   0.272  1.00  0.00
ATOM     99  C   CYS    12       4.659   4.894   0.579  1.00  0.00
ATOM    100  O   CYS    12       4.420   6.097   0.499  1.00  0.00
ATOM    101  CB  CYS    12       6.093   3.809  -1.149  1.00  0.00
ATOM    102  SG  CYS    12       5.649   5.053  -2.386  1.00  0.00
ATOM    103  H   TYR    13       3.976   3.001   0.915  1.00  0.00
ATOM    104  N   TYR    13       3.728   3.956   0.945  1.00  0.00
ATOM    105  CA  TYR    13       2.448   4.315   1.359  1.00  0.00
ATOM    106  C   TYR    13       2.408   5.227   2.542  1.00  0.00
ATOM    107  O   TYR    13       1.670   6.210   2.537  1.00  0.00
ATOM    108  CB  TYR    13       1.663   3.034   1.661  1.00  0.00
ATOM    109  CG  TYR    13       0.212   3.317   1.994  1.00  0.00
ATOM    110  CD1 TYR    13      -0.724   3.504   0.975  1.00  0.00
ATOM    111  CD2 TYR    13      -0.204   3.392   3.324  1.00  0.00
ATOM    112  CE1 TYR    13      -2.061   3.764   1.283  1.00  0.00
ATOM    113  CE2 TYR    13      -1.540   3.653   3.634  1.00  0.00
ATOM    114  CZ  TYR    13      -2.464   3.838   2.612  1.00  0.00
ATOM    115  OH  TYR    13      -3.779   4.094   2.916  1.00  0.00
ATOM    116  H   ASN    14       3.716   4.111   3.435  1.00  0.00
ATOM    117  N   ASN    14       3.162   4.925   3.497  1.00  0.00
ATOM    118  CA  ASN    14       3.244   5.763   4.712  1.00  0.00
ATOM    119  C   ASN    14       3.752   7.159   4.375  1.00  0.00
ATOM    120  O   ASN    14       3.209   8.147   4.864  1.00  0.00
ATOM    121  CB  ASN    14       4.151   5.111   5.760  1.00  0.00
ATOM    122  CG  ASN    14       3.579   3.779   6.233  1.00  0.00
ATOM    123  ND2 ASN    14       4.414   2.907   6.759  1.00  0.00
ATOM    124  OD1 ASN    14       2.386   3.531   6.126  1.00  0.00
ATOM    125  H   VAL    15       5.168   6.353   3.162  1.00  0.00
ATOM    126  N   VAL    15       4.804   7.198   3.519  1.00  0.00
ATOM    127  CA  VAL    15       5.391   8.431   3.122  1.00  0.00
ATOM    128  C   VAL    15       4.496   9.310   2.404  1.00  0.00
ATOM    129  O   VAL    15       4.508  10.518   2.628  1.00  0.00
ATOM    130  CB  VAL    15       6.646   8.139   2.270  1.00  0.00
ATOM    131  CG1 VAL    15       7.227   9.437   1.711  1.00  0.00
ATOM    132  CG2 VAL    15       7.717   7.454   3.117  1.00  0.00
ATOM    133  H   CYS    16       3.744   7.648   1.334  1.00  0.00
ATOM    134  N   CYS    16       3.660   8.621   1.478  1.00  0.00
ATOM    135  CA  CYS    16       2.692   9.342   0.757  1.00  0.00
ATOM    136  C   CYS    16       1.579  10.039   1.596  1.00  0.00
ATOM    137  O   CYS    16       1.243  11.192   1.336  1.00  0.00
ATOM    138  CB  CYS    16       2.060   8.378  -0.248  1.00  0.00
ATOM    139  SG  CYS    16       3.217   7.916  -1.562  1.00  0.00
ATOM    140  H   ARG    17       1.477   8.293   2.749  1.00  0.00
ATOM    141  N   ARG    17       1.092   9.190   2.604  1.00  0.00
ATOM    142  CA  ARG    17       0.013   9.638   3.445  1.00  0.00
ATOM    143  C   ARG    17       0.311  10.755   4.449  1.00  0.00
ATOM    144  O   ARG    17      -0.582  11.521   4.802  1.00  0.00
ATOM    145  CB  ARG    17      -0.515   8.402   4.178  1.00  0.00
ATOM    146  CG  ARG    17      -1.191   7.423   3.218  1.00  0.00
ATOM    147  CD  ARG    17      -2.497   8.007   2.680  1.00  0.00
ATOM    148  NE  ARG    17      -3.433   8.251   3.797  1.00  0.00
ATOM    149  CZ  ARG    17      -4.190   7.295   4.305  1.00  0.00
ATOM    150  NH1 ARG    17      -5.013   7.555   5.301  1.00  0.00
ATOM    151  NH2 ARG    17      -4.121   6.076   3.814  1.00  0.00
ATOM    152  H   ILE    18       2.296  10.088   4.480  1.00  0.00
ATOM    153  N   ILE    18       1.651  10.744   4.839  1.00  0.00
ATOM    154  CA  ILE    18       2.103  11.726   5.794  1.00  0.00
ATOM    155  C   ILE    18       2.085  13.125   5.454  1.00  0.00
ATOM    156  O   ILE    18       1.569  13.938   6.217  1.00  0.00
ATOM    157  CB  ILE    18       3.533  11.294   6.192  1.00  0.00
ATOM    158  CG1 ILE    18       3.498   9.955   6.937  1.00  0.00
ATOM    159  CG2 ILE    18       4.171  12.343   7.105  1.00  0.00
ATOM    160  CD1 ILE    18       4.899   9.387   7.138  1.00  0.00
ATOM    161  N   PRO    19       2.644  13.594   4.250  1.00  0.00
ATOM    162  CA  PRO    19       1.933  14.610   3.489  1.00  0.00
ATOM    163  C   PRO    19       0.652  14.160   2.969  1.00  0.00
ATOM    164  O   PRO    19       0.490  12.981   2.666  1.00  0.00
ATOM    165  CB  PRO    19       2.908  14.933   2.356  1.00  0.00
ATOM    166  CG  PRO    19       4.283  14.634   2.911  1.00  0.00
ATOM    167  CD  PRO    19       4.167  13.316   3.657  1.00  0.00
ATOM    168  H   GLY    20      -0.673  15.721   3.459  1.00  0.00
ATOM    169  N   GLY    20      -0.374  15.042   2.808  1.00  0.00
ATOM    170  CA  GLY    20      -1.047  14.934   1.556  1.00  0.00
ATOM    171  C   GLY    20      -1.770  13.662   1.200  1.00  0.00
ATOM    172  O   GLY    20      -2.684  13.253   1.913  1.00  0.00
ATOM    173  H   THR    21      -0.296  12.944   0.043  1.00  0.00
ATOM    174  N   THR    21      -1.274  13.077   0.043  1.00  0.00
ATOM    175  CA  THR    21      -2.012  12.680  -1.061  1.00  0.00
ATOM    176  C   THR    21      -2.870  11.583  -0.698  1.00  0.00
ATOM    177  O   THR    21      -2.530  10.802   0.188  1.00  0.00
ATOM    178  CB  THR    21      -1.101  12.260  -2.231  1.00  0.00
ATOM    179  OG1 THR    21      -0.276  11.182  -1.814  1.00  0.00
ATOM    180  CG2 THR    21      -0.209  13.415  -2.682  1.00  0.00
ATOM    181  N   PRO    22      -4.080  11.462  -1.405  1.00  0.00
ATOM    182  CA  PRO    22      -5.189  10.717  -0.952  1.00  0.00
ATOM    183  C   PRO    22      -4.705   9.320  -0.943  1.00  0.00
ATOM    184  O   PRO    22      -3.752   8.993  -1.647  1.00  0.00
ATOM    185  CB  PRO    22      -6.317  10.905  -1.968  1.00  0.00
ATOM    186  CG  PRO    22      -6.084  12.269  -2.581  1.00  0.00
ATOM    187  CD  PRO    22      -4.593  12.365  -2.856  1.00  0.00
ATOM    188  H   ARG    23      -6.116   8.929   0.442  1.00  0.00
ATOM    189  N   ARG    23      -5.404   8.570  -0.140  1.00  0.00
ATOM    190  CA  ARG    23      -5.129   7.214  -0.115  1.00  0.00
ATOM    191  C   ARG    23      -5.033   6.549  -1.438  1.00  0.00
ATOM    192  O   ARG    23      -4.121   5.757  -1.665  1.00  0.00
ATOM    193  CB  ARG    23      -6.207   6.537   0.736  1.00  0.00
ATOM    194  CG  ARG    23      -5.941   5.039   0.895  1.00  0.00
ATOM    195  CD  ARG    23      -7.084   4.364   1.652  1.00  0.00
ATOM    196  NE  ARG    23      -7.061   4.783   3.069  1.00  0.00
ATOM    197  CZ  ARG    23      -6.343   4.150   3.980  1.00  0.00
ATOM    198  NH1 ARG    23      -6.350   4.556   5.234  1.00  0.00
ATOM    199  NH2 ARG    23      -5.616   3.109   3.633  1.00  0.00
ATOM    200  N   PRO    24      -6.060   6.949  -2.305  1.00  0.00
ATOM    201  CA  PRO    24      -6.199   6.075  -3.502  1.00  0.00
ATOM    202  C   PRO    24      -4.884   6.263  -4.298  1.00  0.00
ATOM    203  O   PRO    24      -4.365   5.305  -4.867  1.00  0.00
ATOM    204  CB  PRO    24      -7.403   6.589  -4.294  1.00  0.00
ATOM    205  CG  PRO    24      -8.344   7.172  -3.262  1.00  0.00
ATOM    206  CD  PRO    24      -7.483   7.974  -2.302  1.00  0.00
ATOM    207  H   VAL    25      -4.849   8.289  -3.747  1.00  0.00
ATOM    208  N   VAL    25      -4.414   7.572  -4.268  1.00  0.00
ATOM    209  CA  VAL    25      -3.161   7.896  -5.082  1.00  0.00
ATOM    210  C   VAL    25      -1.936   7.119  -4.523  1.00  0.00
ATOM    211  O   VAL    25      -1.124   6.611  -5.294  1.00  0.00
ATOM    212  CB  VAL    25      -2.873   9.413  -5.080  1.00  0.00
ATOM    213  CG1 VAL    25      -1.572   9.713  -5.824  1.00  0.00
ATOM    214  CG2 VAL    25      -4.008  10.171  -5.766  1.00  0.00
ATOM    215  H   CYS    26      -2.561   7.561  -2.643  1.00  0.00
ATOM    216  N   CYS    26      -1.898   7.078  -3.191  1.00  0.00
ATOM    217  CA  CYS    26      -0.889   6.325  -2.550  1.00  0.00
ATOM    218  C   CYS    26      -0.962   4.827  -2.942  1.00  0.00
ATOM    219  O   CYS    26       0.065   4.214  -3.227  1.00  0.00
ATOM    220  CB  CYS    26      -1.010   6.474  -1.033  1.00  0.00
ATOM    221  SG  CYS    26      -0.569   8.139  -0.478  1.00  0.00
ATOM    222  H   ALA    27      -2.899   4.817  -2.710  1.00  0.00
ATOM    223  N   ALA    27      -2.109   4.280  -2.959  1.00  0.00
ATOM    224  CA  ALA    27      -2.284   2.914  -3.331  1.00  0.00
ATOM    225  C   ALA    27      -1.906   2.698  -4.846  1.00  0.00
ATOM    226  O   ALA    27      -1.318   1.677  -5.195  1.00  0.00
ATOM    227  CB  ALA    27      -3.721   2.476  -3.078  1.00  0.00
ATOM    228  H   ALA    28      -2.768   4.410  -5.391  1.00  0.00
ATOM    229  N   ALA    28      -2.233   3.618  -5.635  1.00  0.00
ATOM    230  CA  ALA    28      -1.760   3.468  -7.017  1.00  0.00
ATOM    231  C   ALA    28      -0.204   3.521  -7.186  1.00  0.00
ATOM    232  O   ALA    28       0.366   2.700  -7.902  1.00  0.00
ATOM    233  CB  ALA    28      -2.419   4.550  -7.863  1.00  0.00
ATOM    234  H   THR    29      -0.156   5.107  -5.807  1.00  0.00
ATOM    235  N   THR    29       0.343   4.549  -6.450  1.00  0.00
ATOM    236  CA  THR    29       1.791   4.803  -6.662  1.00  0.00
ATOM    237  C   THR    29       2.552   3.527  -6.184  1.00  0.00
ATOM    238  O   THR    29       3.478   3.075  -6.854  1.00  0.00
ATOM    239  CB  THR    29       2.305   6.033  -5.888  1.00  0.00
ATOM    240  OG1 THR    29       2.044   5.854  -4.503  1.00  0.00
ATOM    241  CG2 THR    29       1.613   7.312  -6.356  1.00  0.00
ATOM    242  H   CYS    30       1.146   3.318  -4.693  1.00  0.00
ATOM    243  N   CYS    30       2.042   3.067  -5.021  1.00  0.00
ATOM    244  CA  CYS    30       2.829   2.193  -4.262  1.00  0.00
ATOM    245  C   CYS    30       1.962   1.012  -4.079  1.00  0.00
ATOM    246  O   CYS    30       0.800   1.152  -3.704  1.00  0.00
ATOM    247  CB  CYS    30       3.244   2.752  -2.900  1.00  0.00
ATOM    248  SG  CYS    30       4.225   4.264  -3.059  1.00  0.00
ATOM    249  H   ASP    31       3.219  -0.718  -3.905  1.00  0.00
ATOM    250  N   ASP    31       2.420  -0.308  -4.314  1.00  0.00
ATOM    251  CA  ASP    31       1.568  -1.132  -5.290  1.00  0.00
ATOM    252  C   ASP    31       0.651  -1.987  -4.334  1.00  0.00
ATOM    253  O   ASP    31       1.085  -3.014  -3.818  1.00  0.00
ATOM    254  CB  ASP    31       2.374  -2.056  -6.208  1.00  0.00
ATOM    255  CG  ASP    31       1.461  -2.849  -7.138  1.00  0.00
ATOM    256  OD1 ASP    31       1.974  -3.437  -8.096  1.00  0.00
ATOM    257  OD2 ASP    31       0.052  -2.691  -6.593  1.00  0.00
ATOM    258  H   CYS    32      -1.050  -0.953  -4.973  1.00  0.00
ATOM    259  N   CYS    32      -0.635  -1.411  -4.203  1.00  0.00
ATOM    260  CA  CYS    32      -1.333  -1.483  -2.992  1.00  0.00
ATOM    261  C   CYS    32      -2.765  -1.244  -3.293  1.00  0.00
ATOM    262  O   CYS    32      -3.089  -0.652  -4.320  1.00  0.00
ATOM    263  CB  CYS    32      -0.835  -0.454  -1.976  1.00  0.00
ATOM    264  SG  CYS    32       0.849  -0.813  -1.418  1.00  0.00
ATOM    265  H   LYS    33      -3.091  -2.046  -1.516  1.00  0.00
ATOM    266  N   LYS    33      -3.545  -1.736  -2.336  1.00  0.00
ATOM    267  CA  LYS    33      -4.983  -1.835  -2.426  1.00  0.00
ATOM    268  C   LYS    33      -5.726  -1.417  -1.176  1.00  0.00
ATOM    269  O   LYS    33      -5.295  -1.729  -0.069  1.00  0.00
ATOM    270  CB  LYS    33      -5.343  -3.277  -2.797  1.00  0.00
ATOM    271  CG  LYS    33      -6.849  -3.446  -2.997  1.00  0.00
ATOM    272  CD  LYS    33      -7.180  -4.876  -3.427  1.00  0.00
ATOM    273  CE  LYS    33      -8.686  -5.048  -3.614  1.00  0.00
ATOM    274  NZ  LYS    33      -8.989  -6.439  -4.043  1.00  0.00
ATOM    275  H   LEU    34      -7.064  -0.419  -2.262  1.00  0.00
ATOM    276  N   LEU    34      -6.782  -0.755  -1.378  1.00  0.00
ATOM    277  CA  LEU    34      -7.648  -0.479  -0.176  1.00  0.00
ATOM    278  C   LEU    34      -8.805  -1.368  -0.186  1.00  0.00
ATOM    279  O   LEU    34      -9.511  -1.451  -1.189  1.00  0.00
ATOM    280  CB  LEU    34      -8.109   0.981  -0.159  1.00  0.00
ATOM    281  CG  LEU    34      -9.064   1.290   1.000  1.00  0.00
ATOM    282  CD1 LEU    34      -8.336   1.144   2.335  1.00  0.00
ATOM    283  CD2 LEU    34      -9.592   2.719   0.883  1.00  0.00
ATOM    284  H   ILE    35      -8.416  -1.843   1.765  1.00  0.00
ATOM    285  N   ILE    35      -8.989  -2.039   0.985  1.00  0.00
ATOM    286  CA  ILE    35      -9.983  -3.002   1.099  1.00  0.00
ATOM    287  C   ILE    35     -10.830  -2.690   2.277  1.00  0.00
ATOM    288  O   ILE    35     -10.308  -2.416   3.356  1.00  0.00
ATOM    289  CB  ILE    35      -9.391  -4.423   1.230  1.00  0.00
ATOM    290  CG1 ILE    35      -8.595  -4.789  -0.028  1.00  0.00
ATOM    291  CG2 ILE    35     -10.509  -5.450   1.415  1.00  0.00
ATOM    292  CD1 ILE    35      -7.808  -6.081   0.160  1.00  0.00
ATOM    293  H   THR    36     -12.419  -2.762   1.309  1.00  0.00
ATOM    294  N   THR    36     -12.104  -2.695   2.242  1.00  0.00
ATOM    295  CA  THR    36     -13.073  -2.624   3.311  1.00  0.00
ATOM    296  C   THR    36     -12.916  -3.770   4.145  1.00  0.00
ATOM    297  O   THR    36     -12.997  -3.659   5.367  1.00  0.00
ATOM    298  CB  THR    36     -14.518  -2.564   2.779  1.00  0.00
ATOM    299  OG1 THR    36     -14.670  -1.404   1.972  1.00  0.00
ATOM    300  CG2 THR    36     -15.529  -2.502   3.922  1.00  0.00
ATOM    301  H   GLY    37     -12.494  -5.121   2.558  1.00  0.00
ATOM    302  N   GLY    37     -12.666  -4.984   3.520  1.00  0.00
ATOM    303  CA  GLY    37     -12.664  -6.090   4.381  1.00  0.00
ATOM    304  C   GLY    37     -11.525  -6.274   5.315  1.00  0.00
ATOM    305  O   GLY    37     -10.485  -5.641   5.150  1.00  0.00
ATOM    306  H   THR    38     -12.608  -7.752   6.389  1.00  0.00
ATOM    307  N   THR    38     -11.777  -7.221   6.347  1.00  0.00
ATOM    308  CA  THR    38     -10.812  -7.398   7.319  1.00  0.00
ATOM    309  C   THR    38      -9.440  -7.916   6.838  1.00  0.00
ATOM    310  O   THR    38      -8.405  -7.424   7.283  1.00  0.00
ATOM    311  CB  THR    38     -11.382  -8.355   8.384  1.00  0.00
ATOM    312  OG1 THR    38     -12.547  -7.775   8.955  1.00  0.00
ATOM    313  CG2 THR    38     -10.369  -8.617   9.496  1.00  0.00
ATOM    314  H   LYS    39     -10.487  -9.201   5.608  1.00  0.00
ATOM    315  N   LYS    39      -9.581  -8.935   5.894  1.00  0.00
ATOM    316  CA  LYS    39      -8.471  -9.584   5.342  1.00  0.00
ATOM    317  C   LYS    39      -7.720  -8.516   4.414  1.00  0.00
ATOM    318  O   LYS    39      -8.357  -7.618   3.868  1.00  0.00
ATOM    319  CB  LYS    39      -8.863 -10.815   4.518  1.00  0.00
ATOM    320  CG  LYS    39      -9.434 -11.924   5.403  1.00  0.00
ATOM    321  CD  LYS    39      -9.830 -13.137   4.561  1.00  0.00
ATOM    322  CE  LYS    39     -10.390 -14.249   5.447  1.00  0.00
ATOM    323  NZ  LYS    39     -10.758 -15.425   4.614  1.00  0.00
ATOM    324  H   CYS    40      -5.780  -9.041   5.061  1.00  0.00
ATOM    325  N   CYS    40      -6.396  -8.762   4.342  1.00  0.00
ATOM    326  CA  CYS    40      -5.869  -8.572   2.965  1.00  0.00
ATOM    327  C   CYS    40      -5.301  -9.781   2.301  1.00  0.00
ATOM    328  O   CYS    40      -4.819 -10.686   2.978  1.00  0.00
ATOM    329  CB  CYS    40      -4.812  -7.468   3.029  1.00  0.00
ATOM    330  SG  CYS    40      -5.546  -5.847   3.359  1.00  0.00
ATOM    331  N   PRO    41      -5.375  -9.756   0.893  1.00  0.00
ATOM    332  CA  PRO    41      -5.215 -10.898   0.082  1.00  0.00
ATOM    333  C   PRO    41      -3.839 -11.402   0.415  1.00  0.00
ATOM    334  O   PRO    41      -2.930 -10.608   0.644  1.00  0.00
ATOM    335  CB  PRO    41      -5.298 -10.440  -1.376  1.00  0.00
ATOM    336  CG  PRO    41      -6.099  -9.157  -1.349  1.00  0.00
ATOM    337  CD  PRO    41      -5.574  -8.349  -0.175  1.00  0.00
ATOM    338  N   PRO    42      -3.549 -12.721   0.470  1.00  0.00
ATOM    339  CA  PRO    42      -2.204 -13.064   0.931  1.00  0.00
ATOM    340  C   PRO    42      -1.148 -12.395   0.096  1.00  0.00
ATOM    341  O   PRO    42      -0.107 -12.001   0.617  1.00  0.00
ATOM    342  CB  PRO    42      -2.140 -14.586   0.787  1.00  0.00
ATOM    343  CG  PRO    42      -3.562 -15.068   0.977  1.00  0.00
ATOM    344  CD  PRO    42      -4.445 -14.120   0.185  1.00  0.00
ATOM    345  H   GLY    43      -2.446 -12.579  -1.550  1.00  0.00
ATOM    346  N   GLY    43      -1.548 -12.313  -1.238  1.00  0.00
ATOM    347  CA  GLY    43      -0.601 -11.815  -2.182  1.00  0.00
ATOM    348  C   GLY    43      -0.156 -10.453  -1.928  1.00  0.00
ATOM    349  O   GLY    43       1.040 -10.175  -1.986  1.00  0.00
ATOM    350  H   TYR    44      -2.162  -9.897  -1.690  1.00  0.00
ATOM    351  N   TYR    44      -1.216  -9.621  -1.632  1.00  0.00
ATOM    352  CA  TYR    44      -0.910  -8.327  -1.227  1.00  0.00
ATOM    353  C   TYR    44      -0.317  -8.060   0.064  1.00  0.00
ATOM    354  O   TYR    44       0.574  -7.221   0.171  1.00  0.00
ATOM    355  CB  TYR    44      -2.228  -7.559  -1.366  1.00  0.00
ATOM    356  CG  TYR    44      -2.618  -7.346  -2.814  1.00  0.00
ATOM    357  CD1 TYR    44      -3.433  -8.270  -3.471  1.00  0.00
ATOM    358  CD2 TYR    44      -2.166  -6.222  -3.506  1.00  0.00
ATOM    359  CE1 TYR    44      -3.791  -8.072  -4.806  1.00  0.00
ATOM    360  CE2 TYR    44      -2.523  -6.022  -4.841  1.00  0.00
ATOM    361  CZ  TYR    44      -3.335  -6.948  -5.487  1.00  0.00
ATOM    362  OH  TYR    44      -3.687  -6.753  -6.800  1.00  0.00
ATOM    363  H   GLU    45      -1.447  -9.618   0.959  1.00  0.00
ATOM    364  N   GLU    45      -0.856  -8.841   1.106  1.00  0.00
ATOM    365  CA  GLU    45      -0.489  -8.447   2.521  1.00  0.00
ATOM    366  C   GLU    45       0.944  -8.463   2.801  1.00  0.00
ATOM    367  O   GLU    45       1.442  -7.596   3.515  1.00  0.00
ATOM    368  CB  GLU    45      -1.225  -9.376   3.491  1.00  0.00
ATOM    369  CG  GLU    45      -0.969  -8.982   4.946  1.00  0.00
ATOM    370  CD  GLU    45      -1.411  -7.546   5.209  1.00  0.00
ATOM    371  OE1 GLU    45      -1.272  -7.095   6.349  1.00  0.00
ATOM    372  OE2 GLU    45      -1.887  -6.907   4.264  1.00  0.00
ATOM    373  H   LYS    46       1.059 -10.146   1.752  1.00  0.00
ATOM    374  N   LYS    46       1.563  -9.442   2.225  1.00  0.00
ATOM    375  CA  LYS    46       2.978  -9.511   2.265  1.00  0.00
ATOM    376  C   LYS    46       3.510  -9.620   0.939  1.00  0.00
ATOM    377  O   LYS    46       2.735  -9.640  -0.033  1.00  0.00
ATOM    378  CB  LYS    46       3.435 -10.699   3.116  1.00  0.00
ATOM    379  CG  LYS    46       3.114 -10.487   4.596  1.00  0.00
ATOM    380  CD  LYS    46       3.568 -11.689   5.426  1.00  0.00
ATOM    381  CE  LYS    46       3.257 -11.470   6.906  1.00  0.00
ATOM    382  NZ  LYS    46       3.716 -12.641   7.699  1.00  0.00
TER
