# Supplementary material for: Prediction of Anticancer Peptides with High Efficacy and Low Toxicity by Hybrid Model Based on 3D Structure of Peptides
Source: Int J Mol Sci. 2021 May 26;22(11):5630. doi: 10.3390/ijms22115630 (PMC8198792; doi:10.3390/ijms22115630)
Supplement: Supplementary file 1 [file ijms-22-05630-s001.zip › Supplement2(Datasets)/ACPs(PDB)/D1/PDB(Negative)/(233)NL_satpdb12888.pdb]

ATOM      1  N   ARG A   1      -5.513 -10.446   0.347  1.00  0.00           N  
ATOM      2  CA  ARG A   1      -4.616  -9.366  -0.025  1.00  0.00           C  
ATOM      3  C   ARG A   1      -5.128  -8.657  -1.280  1.00  0.00           C  
ATOM      4  O   ARG A   1      -4.466  -8.667  -2.316  1.00  0.00           O  
ATOM      5  CB  ARG A   1      -3.201  -9.888  -0.284  1.00  0.00           C  
ATOM      6  CG  ARG A   1      -2.416 -10.016   1.024  1.00  0.00           C  
ATOM      7  CD  ARG A   1      -2.167 -11.485   1.371  1.00  0.00           C  
ATOM      8  NE  ARG A   1      -0.900 -11.620   2.123  1.00  0.00           N  
ATOM      9  CZ  ARG A   1       0.312 -11.643   1.554  1.00  0.00           C  
ATOM     10  NH1 ARG A   1       0.429 -11.543   0.222  1.00  0.00           N  
ATOM     11  NH2 ARG A   1       1.409 -11.768   2.315  1.00  0.00           N  
ATOM     12  H   ARG A   1      -5.869 -10.398   1.281  1.00  0.00           H  
ATOM     13  HA  ARG A   1      -4.619  -8.693   0.834  1.00  0.00           H  
ATOM     14  HB3 ARG A   1      -2.678  -9.214  -0.962  1.00  0.00           H  
ATOM     15  HG3 ARG A   1      -2.967  -9.535   1.831  1.00  0.00           H  
ATOM     16  HD3 ARG A   1      -2.124 -12.081   0.460  1.00  0.00           H  
ATOM     17  HE  ARG A   1      -0.951 -11.697   3.119  1.00  0.00           H  
ATOM     18 HH11 ARG A   1      -0.387 -11.449  -0.345  1.00  0.00           H  
ATOM     19 HH12 ARG A   1       1.335 -11.561  -0.202  1.00  0.00           H  
ATOM     20 HH21 ARG A   1       1.322 -11.844   3.308  1.00  0.00           H  
ATOM     21 HH22 ARG A   1       2.313 -11.787   1.890  1.00  0.00           H  
ATOM     22  N   GLY A   2      -6.303  -8.058  -1.146  1.00  0.00           N  
ATOM     23  CA  GLY A   2      -6.912  -7.348  -2.257  1.00  0.00           C  
ATOM     24  C   GLY A   2      -7.213  -5.895  -1.879  1.00  0.00           C  
ATOM     25  O   GLY A   2      -6.936  -4.979  -2.651  1.00  0.00           O  
ATOM     26  H   GLY A   2      -6.835  -8.055  -0.298  1.00  0.00           H  
ATOM     27  HA2 GLY A   2      -6.244  -7.371  -3.119  1.00  0.00           H  
ATOM     28  HA3 GLY A   2      -7.833  -7.849  -2.553  1.00  0.00           H  
ATOM     29  N   LEU A   3      -7.776  -5.732  -0.691  1.00  0.00           N  
ATOM     30  CA  LEU A   3      -8.119  -4.407  -0.202  1.00  0.00           C  
ATOM     31  C   LEU A   3      -6.998  -3.430  -0.563  1.00  0.00           C  
ATOM     32  O   LEU A   3      -5.830  -3.810  -0.610  1.00  0.00           O  
ATOM     33  CB  LEU A   3      -8.434  -4.455   1.295  1.00  0.00           C  
ATOM     34  CG  LEU A   3      -9.416  -5.542   1.740  1.00  0.00           C  
ATOM     35  CD1 LEU A   3      -9.858  -5.323   3.187  1.00  0.00           C  
ATOM     36  CD2 LEU A   3     -10.608  -5.627   0.783  1.00  0.00           C  
ATOM     37  H   LEU A   3      -7.998  -6.484  -0.069  1.00  0.00           H  
ATOM     38  HA  LEU A   3      -9.027  -4.094  -0.713  1.00  0.00           H  
ATOM     39  HB3 LEU A   3      -8.837  -3.486   1.592  1.00  0.00           H  
ATOM     40  HG  LEU A   3      -8.903  -6.502   1.700  1.00  0.00           H  
ATOM     41 HD11 LEU A   3     -10.432  -6.186   3.526  1.00  0.00           H  
ATOM     42 HD12 LEU A   3      -8.979  -5.197   3.820  1.00  0.00           H  
ATOM     43 HD13 LEU A   3     -10.478  -4.429   3.247  1.00  0.00           H  
ATOM     44 HD21 LEU A   3     -10.743  -4.669   0.283  1.00  0.00           H  
ATOM     45 HD22 LEU A   3     -10.421  -6.402   0.038  1.00  0.00           H  
ATOM     46 HD23 LEU A   3     -11.507  -5.875   1.346  1.00  0.00           H  
ATOM     47  N   ARG A   4      -7.395  -2.190  -0.805  1.00  0.00           N  
ATOM     48  CA  ARG A   4      -6.438  -1.155  -1.160  1.00  0.00           C  
ATOM     49  C   ARG A   4      -7.028   0.231  -0.881  1.00  0.00           C  
ATOM     50  O   ARG A   4      -6.830   1.160  -1.661  1.00  0.00           O  
ATOM     51  CB  ARG A   4      -6.048  -1.246  -2.637  1.00  0.00           C  
ATOM     52  CG  ARG A   4      -7.224  -0.867  -3.540  1.00  0.00           C  
ATOM     53  CD  ARG A   4      -7.649  -2.049  -4.413  1.00  0.00           C  
ATOM     54  NE  ARG A   4      -8.394  -1.560  -5.596  1.00  0.00           N  
ATOM     55  CZ  ARG A   4      -9.708  -1.298  -5.600  1.00  0.00           C  
ATOM     56  NH1 ARG A   4     -10.430  -1.473  -4.485  1.00  0.00           N  
ATOM     57  NH2 ARG A   4     -10.300  -0.857  -6.718  1.00  0.00           N  
ATOM     58  H   ARG A   4      -8.346  -1.889  -0.763  1.00  0.00           H  
ATOM     59  HA  ARG A   4      -5.572  -1.346  -0.528  1.00  0.00           H  
ATOM     60  HB3 ARG A   4      -5.723  -2.262  -2.867  1.00  0.00           H  
ATOM     61  HG3 ARG A   4      -6.944  -0.024  -4.172  1.00  0.00           H  
ATOM     62  HD3 ARG A   4      -8.273  -2.732  -3.838  1.00  0.00           H  
ATOM     63  HE  ARG A   4      -7.886  -1.417  -6.445  1.00  0.00           H  
ATOM     64 HH11 ARG A   4      -9.988  -1.801  -3.649  1.00  0.00           H  
ATOM     65 HH12 ARG A   4     -11.411  -1.277  -4.487  1.00  0.00           H  
ATOM     66 HH21 ARG A   4      -9.761  -0.727  -7.551  1.00  0.00           H  
ATOM     67 HH22 ARG A   4     -11.281  -0.663  -6.723  1.00  0.00           H  
ATOM     68  N   ARG A   5      -7.737   0.323   0.234  1.00  0.00           N  
ATOM     69  CA  ARG A   5      -8.356   1.578   0.625  1.00  0.00           C  
ATOM     70  C   ARG A   5      -9.197   1.384   1.888  1.00  0.00           C  
ATOM     71  O   ARG A   5      -9.311   2.293   2.708  1.00  0.00           O  
ATOM     72  CB  ARG A   5      -9.245   2.126  -0.493  1.00  0.00           C  
ATOM     73  CG  ARG A   5      -8.665   3.418  -1.070  1.00  0.00           C  
ATOM     74  CD  ARG A   5      -9.479   3.893  -2.276  1.00  0.00           C  
ATOM     75  NE  ARG A   5     -10.712   4.574  -1.818  1.00  0.00           N  
ATOM     76  CZ  ARG A   5     -10.753   5.841  -1.388  1.00  0.00           C  
ATOM     77  NH1 ARG A   5      -9.633   6.574  -1.352  1.00  0.00           N  
ATOM     78  NH2 ARG A   5     -11.917   6.377  -0.991  1.00  0.00           N  
ATOM     79  H   ARG A   5      -7.893  -0.440   0.862  1.00  0.00           H  
ATOM     80  HA  ARG A   5      -7.520   2.254   0.810  1.00  0.00           H  
ATOM     81  HB3 ARG A   5     -10.246   2.312  -0.107  1.00  0.00           H  
ATOM     82  HG3 ARG A   5      -7.629   3.256  -1.368  1.00  0.00           H  
ATOM     83  HD3 ARG A   5      -9.736   3.044  -2.909  1.00  0.00           H  
ATOM     84  HE  ARG A   5     -11.567   4.055  -1.833  1.00  0.00           H  
ATOM     85 HH11 ARG A   5      -8.764   6.175  -1.647  1.00  0.00           H  
ATOM     86 HH12 ARG A   5      -9.664   7.520  -1.029  1.00  0.00           H  
ATOM     87 HH21 ARG A   5     -12.754   5.829  -1.017  1.00  0.00           H  
ATOM     88 HH22 ARG A   5     -11.948   7.322  -0.669  1.00  0.00           H  
ATOM     89  N   LEU A   6      -9.764   0.193   2.005  1.00  0.00           N  
ATOM     90  CA  LEU A   6     -10.593  -0.132   3.155  1.00  0.00           C  
ATOM     91  C   LEU A   6      -9.723  -0.153   4.414  1.00  0.00           C  
ATOM     92  O   LEU A   6     -10.234  -0.026   5.526  1.00  0.00           O  
ATOM     93  CB  LEU A   6     -11.354  -1.437   2.913  1.00  0.00           C  
ATOM     94  CG  LEU A   6     -12.457  -1.384   1.854  1.00  0.00           C  
ATOM     95  CD1 LEU A   6     -12.722  -2.773   1.269  1.00  0.00           C  
ATOM     96  CD2 LEU A   6     -13.728  -0.747   2.417  1.00  0.00           C  
ATOM     97  H   LEU A   6      -9.667  -0.543   1.333  1.00  0.00           H  
ATOM     98  HA  LEU A   6     -11.334   0.660   3.258  1.00  0.00           H  
ATOM     99  HB3 LEU A   6     -11.799  -1.754   3.857  1.00  0.00           H  
ATOM    100  HG  LEU A   6     -12.114  -0.751   1.036  1.00  0.00           H  
ATOM    101 HD11 LEU A   6     -13.611  -3.200   1.733  1.00  0.00           H  
ATOM    102 HD12 LEU A   6     -12.878  -2.690   0.192  1.00  0.00           H  
ATOM    103 HD13 LEU A   6     -11.865  -3.419   1.463  1.00  0.00           H  
ATOM    104 HD21 LEU A   6     -14.360  -1.522   2.852  1.00  0.00           H  
ATOM    105 HD22 LEU A   6     -13.462  -0.023   3.186  1.00  0.00           H  
ATOM    106 HD23 LEU A   6     -14.269  -0.245   1.616  1.00  0.00           H  
ATOM    107  N   GLY A   7      -8.426  -0.312   4.197  1.00  0.00           N  
ATOM    108  CA  GLY A   7      -7.482  -0.347   5.301  1.00  0.00           C  
ATOM    109  C   GLY A   7      -6.046  -0.479   4.790  1.00  0.00           C  
ATOM    110  O   GLY A   7      -5.125   0.102   5.360  1.00  0.00           O  
ATOM    111  H   GLY A   7      -8.019  -0.412   3.289  1.00  0.00           H  
ATOM    112  HA2 GLY A   7      -7.579   0.560   5.896  1.00  0.00           H  
ATOM    113  HA3 GLY A   7      -7.717  -1.186   5.957  1.00  0.00           H  
ATOM    114  N   ARG A   8      -5.901  -1.247   3.719  1.00  0.00           N  
ATOM    115  CA  ARG A   8      -4.592  -1.461   3.125  1.00  0.00           C  
ATOM    116  C   ARG A   8      -4.254  -0.322   2.162  1.00  0.00           C  
ATOM    117  O   ARG A   8      -4.164  -0.531   0.953  1.00  0.00           O  
ATOM    118  CB  ARG A   8      -4.542  -2.790   2.369  1.00  0.00           C  
ATOM    119  CG  ARG A   8      -4.177  -3.941   3.307  1.00  0.00           C  
ATOM    120  CD  ARG A   8      -5.215  -5.063   3.232  1.00  0.00           C  
ATOM    121  NE  ARG A   8      -4.904  -6.107   4.233  1.00  0.00           N  
ATOM    122  CZ  ARG A   8      -5.048  -5.946   5.556  1.00  0.00           C  
ATOM    123  NH1 ARG A   8      -5.497  -4.783   6.044  1.00  0.00           N  
ATOM    124  NH2 ARG A   8      -4.742  -6.950   6.390  1.00  0.00           N  
ATOM    125  H   ARG A   8      -6.655  -1.714   3.261  1.00  0.00           H  
ATOM    126  HA  ARG A   8      -3.903  -1.481   3.968  1.00  0.00           H  
ATOM    127  HB3 ARG A   8      -3.813  -2.727   1.563  1.00  0.00           H  
ATOM    128  HG3 ARG A   8      -4.107  -3.574   4.331  1.00  0.00           H  
ATOM    129  HD3 ARG A   8      -5.222  -5.497   2.232  1.00  0.00           H  
ATOM    130  HE  ARG A   8      -4.566  -6.988   3.903  1.00  0.00           H  
ATOM    131 HH11 ARG A   8      -5.726  -4.034   5.422  1.00  0.00           H  
ATOM    132 HH12 ARG A   8      -5.605  -4.662   7.031  1.00  0.00           H  
ATOM    133 HH21 ARG A   8      -4.407  -7.820   6.025  1.00  0.00           H  
ATOM    134 HH22 ARG A   8      -4.850  -6.831   7.377  1.00  0.00           H  
ATOM    135  N   LYS A   9      -4.072   0.860   2.734  1.00  0.00           N  
ATOM    136  CA  LYS A   9      -3.746   2.033   1.941  1.00  0.00           C  
ATOM    137  C   LYS A   9      -2.801   2.935   2.740  1.00  0.00           C  
ATOM    138  O   LYS A   9      -1.771   3.368   2.227  1.00  0.00           O  
ATOM    139  CB  LYS A   9      -5.021   2.737   1.475  1.00  0.00           C  
ATOM    140  CG  LYS A   9      -4.707   4.130   0.922  1.00  0.00           C  
ATOM    141  CD  LYS A   9      -5.993   4.905   0.628  1.00  0.00           C  
ATOM    142  CE  LYS A   9      -5.693   6.191  -0.145  1.00  0.00           C  
ATOM    143  NZ  LYS A   9      -5.959   7.377   0.699  1.00  0.00           N  
ATOM    144  H   LYS A   9      -4.147   1.022   3.718  1.00  0.00           H  
ATOM    145  HA  LYS A   9      -3.223   1.688   1.049  1.00  0.00           H  
ATOM    146  HB3 LYS A   9      -5.719   2.822   2.307  1.00  0.00           H  
ATOM    147  HG3 LYS A   9      -4.117   4.038   0.011  1.00  0.00           H  
ATOM    148  HD3 LYS A   9      -6.497   5.146   1.562  1.00  0.00           H  
ATOM    149  HE3 LYS A   9      -6.306   6.234  -1.045  1.00  0.00           H  
ATOM    150  HZ1 LYS A   9      -5.801   8.207   0.165  1.00  0.00           H  
ATOM    151  HZ2 LYS A   9      -6.909   7.357   1.012  1.00  0.00           H  
ATOM    152  HZ3 LYS A   9      -5.348   7.368   1.491  1.00  0.00           H  
ATOM    153  N   ILE A  10      -3.186   3.190   3.981  1.00  0.00           N  
ATOM    154  CA  ILE A  10      -2.386   4.032   4.853  1.00  0.00           C  
ATOM    155  C   ILE A  10      -0.959   3.485   4.917  1.00  0.00           C  
ATOM    156  O   ILE A  10      -0.006   4.185   4.578  1.00  0.00           O  
ATOM    157  CB  ILE A  10      -3.053   4.169   6.225  1.00  0.00           C  
ATOM    158  CG1 ILE A  10      -4.506   4.630   6.084  1.00  0.00           C  
ATOM    159  CG2 ILE A  10      -2.245   5.091   7.137  1.00  0.00           C  
ATOM    160  CD1 ILE A  10      -5.285   4.389   7.377  1.00  0.00           C  
ATOM    161  H   ILE A  10      -4.026   2.833   4.390  1.00  0.00           H  
ATOM    162  HA  ILE A  10      -2.356   5.027   4.410  1.00  0.00           H  
ATOM    163  HB  ILE A  10      -3.073   3.186   6.695  1.00  0.00           H  
ATOM    164 HG13 ILE A  10      -4.982   4.097   5.262  1.00  0.00           H  
ATOM    165 HG21 ILE A  10      -2.883   5.900   7.494  1.00  0.00           H  
ATOM    166 HG22 ILE A  10      -1.870   4.521   7.988  1.00  0.00           H  
ATOM    167 HG23 ILE A  10      -1.406   5.509   6.582  1.00  0.00           H  
ATOM    168 HD11 ILE A  10      -4.658   4.636   8.232  1.00  0.00           H  
ATOM    169 HD12 ILE A  10      -6.177   5.015   7.386  1.00  0.00           H  
ATOM    170 HD13 ILE A  10      -5.578   3.339   7.434  1.00  0.00           H  
ATOM    171  N   ALA A  11      -0.856   2.237   5.352  1.00  0.00           N  
ATOM    172  CA  ALA A  11       0.438   1.587   5.463  1.00  0.00           C  
ATOM    173  C   ALA A  11       0.807   0.961   4.117  1.00  0.00           C  
ATOM    174  O   ALA A  11       0.811   1.640   3.092  1.00  0.00           O  
ATOM    175  CB  ALA A  11       0.398   0.558   6.593  1.00  0.00           C  
ATOM    176  H   ALA A  11      -1.638   1.675   5.624  1.00  0.00           H  
ATOM    177  HA  ALA A  11       1.174   2.354   5.711  1.00  0.00           H  
ATOM    178  HB1 ALA A  11       0.031   1.032   7.505  1.00  0.00           H  
ATOM    179  HB2 ALA A  11      -0.269  -0.259   6.318  1.00  0.00           H  
ATOM    180  HB3 ALA A  11       1.400   0.168   6.766  1.00  0.00           H  
ATOM    181  N   HIS A  12       1.105  -0.330   4.163  1.00  0.00           N  
ATOM    182  CA  HIS A  12       1.474  -1.056   2.960  1.00  0.00           C  
ATOM    183  C   HIS A  12       2.514  -0.255   2.175  1.00  0.00           C  
ATOM    184  O   HIS A  12       2.208   0.811   1.642  1.00  0.00           O  
ATOM    185  CB  HIS A  12       0.235  -1.394   2.129  1.00  0.00           C  
ATOM    186  CG  HIS A  12      -0.190  -2.841   2.222  1.00  0.00           C  
ATOM    187  ND1 HIS A  12       0.471  -3.768   3.006  1.00  0.00           N  
ATOM    188  CD2 HIS A  12      -1.219  -3.508   1.624  1.00  0.00           C  
ATOM    189  CE1 HIS A  12      -0.137  -4.937   2.878  1.00  0.00           C  
ATOM    190  NE2 HIS A  12      -1.186  -4.773   2.018  1.00  0.00           N  
ATOM    191  H   HIS A  12       1.098  -0.876   5.001  1.00  0.00           H  
ATOM    192  HA  HIS A  12       1.922  -1.995   3.286  1.00  0.00           H  
ATOM    193  HB3 HIS A  12       0.432  -1.152   1.085  1.00  0.00           H  
ATOM    194  HD1 HIS A  12       1.273  -3.586   3.576  1.00  0.00           H  
ATOM    195  HD2 HIS A  12      -1.946  -3.074   0.935  1.00  0.00           H  
ATOM    196  HE1 HIS A  12       0.146  -5.867   3.371  1.00  0.00           H  
ATOM    197  N   GLY A  13       3.721  -0.797   2.129  1.00  0.00           N  
ATOM    198  CA  GLY A  13       4.808  -0.147   1.417  1.00  0.00           C  
ATOM    199  C   GLY A  13       5.686   0.659   2.376  1.00  0.00           C  
ATOM    200  O   GLY A  13       6.688   1.242   1.966  1.00  0.00           O  
ATOM    201  H   GLY A  13       3.961  -1.665   2.564  1.00  0.00           H  
ATOM    202  HA2 GLY A  13       5.412  -0.894   0.906  1.00  0.00           H  
ATOM    203  HA3 GLY A  13       4.401   0.513   0.650  1.00  0.00           H  
ATOM    204  N   VAL A  14       5.279   0.664   3.638  1.00  0.00           N  
ATOM    205  CA  VAL A  14       6.018   1.388   4.659  1.00  0.00           C  
ATOM    206  C   VAL A  14       6.164   0.503   5.898  1.00  0.00           C  
ATOM    207  O   VAL A  14       7.248   0.406   6.471  1.00  0.00           O  
ATOM    208  CB  VAL A  14       5.329   2.723   4.955  1.00  0.00           C  
ATOM    209  CG1 VAL A  14       4.177   2.538   5.943  1.00  0.00           C  
ATOM    210  CG2 VAL A  14       6.335   3.753   5.470  1.00  0.00           C  
ATOM    211  H   VAL A  14       4.463   0.187   3.964  1.00  0.00           H  
ATOM    212  HA  VAL A  14       7.009   1.600   4.260  1.00  0.00           H  
ATOM    213  HB  VAL A  14       4.913   3.098   4.021  1.00  0.00           H  
ATOM    214 HG11 VAL A  14       4.562   2.135   6.880  1.00  0.00           H  
ATOM    215 HG12 VAL A  14       3.701   3.501   6.131  1.00  0.00           H  
ATOM    216 HG13 VAL A  14       3.446   1.847   5.524  1.00  0.00           H  
ATOM    217 HG21 VAL A  14       7.302   3.588   4.996  1.00  0.00           H  
ATOM    218 HG22 VAL A  14       5.980   4.756   5.232  1.00  0.00           H  
ATOM    219 HG23 VAL A  14       6.438   3.652   6.551  1.00  0.00           H  
ATOM    220  N   LYS A  15       5.055  -0.119   6.278  1.00  0.00           N  
ATOM    221  CA  LYS A  15       5.048  -0.992   7.439  1.00  0.00           C  
ATOM    222  C   LYS A  15       5.818  -2.273   7.114  1.00  0.00           C  
ATOM    223  O   LYS A  15       6.408  -2.889   8.000  1.00  0.00           O  
ATOM    224  CB  LYS A  15       3.614  -1.238   7.913  1.00  0.00           C  
ATOM    225  CG  LYS A  15       3.240  -0.283   9.048  1.00  0.00           C  
ATOM    226  CD  LYS A  15       1.800  -0.515   9.509  1.00  0.00           C  
ATOM    227  CE  LYS A  15       1.711  -0.546  11.036  1.00  0.00           C  
ATOM    228  NZ  LYS A  15       0.609   0.322  11.508  1.00  0.00           N  
ATOM    229  H   LYS A  15       4.179  -0.032   5.807  1.00  0.00           H  
ATOM    230  HA  LYS A  15       5.568  -0.471   8.243  1.00  0.00           H  
ATOM    231  HB3 LYS A  15       3.512  -2.269   8.252  1.00  0.00           H  
ATOM    232  HG3 LYS A  15       3.357   0.748   8.714  1.00  0.00           H  
ATOM    233  HD3 LYS A  15       1.431  -1.457   9.102  1.00  0.00           H  
ATOM    234  HE3 LYS A  15       2.654  -0.213  11.469  1.00  0.00           H  
ATOM    235  HZ1 LYS A  15       0.810   1.273  11.272  1.00  0.00           H  
ATOM    236  HZ2 LYS A  15      -0.246   0.044  11.072  1.00  0.00           H  
ATOM    237  HZ3 LYS A  15       0.519   0.236  12.500  1.00  0.00           H  
ATOM    238  N   LYS A  16       5.785  -2.638   5.840  1.00  0.00           N  
ATOM    239  CA  LYS A  16       6.472  -3.836   5.387  1.00  0.00           C  
ATOM    240  C   LYS A  16       7.690  -3.434   4.553  1.00  0.00           C  
ATOM    241  O   LYS A  16       8.735  -4.079   4.625  1.00  0.00           O  
ATOM    242  CB  LYS A  16       5.502  -4.763   4.653  1.00  0.00           C  
ATOM    243  CG  LYS A  16       4.166  -4.065   4.394  1.00  0.00           C  
ATOM    244  CD  LYS A  16       3.438  -3.771   5.707  1.00  0.00           C  
ATOM    245  CE  LYS A  16       2.139  -4.578   5.806  1.00  0.00           C  
ATOM    246  NZ  LYS A  16       1.040  -3.726   6.314  1.00  0.00           N  
ATOM    247  H   LYS A  16       5.302  -2.132   5.127  1.00  0.00           H  
ATOM    248  HA  LYS A  16       6.820  -4.368   6.273  1.00  0.00           H  
ATOM    249  HB3 LYS A  16       5.339  -5.664   5.244  1.00  0.00           H  
ATOM    250  HG3 LYS A  16       3.540  -4.694   3.759  1.00  0.00           H  
ATOM    251  HD3 LYS A  16       3.214  -2.707   5.773  1.00  0.00           H  
ATOM    252  HE3 LYS A  16       2.284  -5.429   6.469  1.00  0.00           H  
ATOM    253  HZ1 LYS A  16       0.343  -3.623   5.603  1.00  0.00           H  
ATOM    254  HZ2 LYS A  16       0.632  -4.156   7.119  1.00  0.00           H  
ATOM    255  HZ3 LYS A  16       1.401  -2.827   6.562  1.00  0.00           H  
ATOM    256  N   TYR A  17       7.516  -2.371   3.783  1.00  0.00           N  
ATOM    257  CA  TYR A  17       8.588  -1.876   2.936  1.00  0.00           C  
ATOM    258  C   TYR A  17       9.519  -0.946   3.717  1.00  0.00           C  
ATOM    259  O   TYR A  17      10.656  -1.306   4.014  1.00  0.00           O  
ATOM    260  CB  TYR A  17       7.911  -1.080   1.818  1.00  0.00           C  
ATOM    261  CG  TYR A  17       7.522  -1.923   0.602  1.00  0.00           C  
ATOM    262  CD1 TYR A  17       7.599  -3.300   0.664  1.00  0.00           C  
ATOM    263  CD2 TYR A  17       7.094  -1.307  -0.555  1.00  0.00           C  
ATOM    264  CE1 TYR A  17       7.234  -4.093  -0.481  1.00  0.00           C  
ATOM    265  CE2 TYR A  17       6.728  -2.101  -1.701  1.00  0.00           C  
ATOM    266  CZ  TYR A  17       6.815  -3.455  -1.607  1.00  0.00           C  
ATOM    267  OH  TYR A  17       6.470  -4.202  -2.689  1.00  0.00           O  
ATOM    268  H   TYR A  17       6.663  -1.851   3.731  1.00  0.00           H  
ATOM    269  HA  TYR A  17       9.160  -2.734   2.581  1.00  0.00           H  
ATOM    270  HB3 TYR A  17       8.580  -0.283   1.497  1.00  0.00           H  
ATOM    271  HD1 TYR A  17       7.938  -3.786   1.578  1.00  0.00           H  
ATOM    272  HD2 TYR A  17       7.033  -0.220  -0.604  1.00  0.00           H  
ATOM    273  HE1 TYR A  17       7.289  -5.182  -0.446  1.00  0.00           H  
ATOM    274  HE2 TYR A  17       6.389  -1.626  -2.621  1.00  0.00           H  
ATOM    275  HH  TYR A  17       7.183  -4.876  -2.879  1.00  0.00           H  
ATOM    276  N   GLY A  18       8.999   0.233   4.028  1.00  0.00           N  
ATOM    277  CA  GLY A  18       9.768   1.218   4.769  1.00  0.00           C  
ATOM    278  C   GLY A  18       9.451   2.636   4.287  1.00  0.00           C  
ATOM    279  O   GLY A  18       9.249   3.539   5.097  1.00  0.00           O  
ATOM    280  H   GLY A  18       8.072   0.517   3.783  1.00  0.00           H  
ATOM    281  HA2 GLY A  18       9.546   1.134   5.833  1.00  0.00           H  
ATOM    282  HA3 GLY A  18      10.834   1.018   4.648  1.00  0.00           H  
ATOM    283  N   PRO A  19       9.419   2.791   2.938  1.00  0.00           N  
ATOM    284  CA  PRO A  19       9.132   4.083   2.338  1.00  0.00           C  
ATOM    285  C   PRO A  19       7.642   4.417   2.448  1.00  0.00           C  
ATOM    286  O   PRO A  19       7.207   5.020   3.428  1.00  0.00           O  
ATOM    287  CB  PRO A  19       9.610   3.966   0.900  1.00  0.00           C  
ATOM    288  CG  PRO A  19       9.720   2.476   0.617  1.00  0.00           C  
ATOM    289  CD  PRO A  19       9.656   1.743   1.948  1.00  0.00           C  
ATOM    290  HA  PRO A  19       9.612   4.809   2.832  1.00  0.00           H  
ATOM    291  HB3 PRO A  19      10.573   4.460   0.768  1.00  0.00           H  
ATOM    292  HG3 PRO A  19      10.655   2.254   0.103  1.00  0.00           H  
ATOM    293  HD3 PRO A  19      10.584   1.209   2.151  1.00  0.00           H  
ATOM    294  N   THR A  20       6.901   4.012   1.427  1.00  0.00           N  
ATOM    295  CA  THR A  20       5.471   4.263   1.395  1.00  0.00           C  
ATOM    296  C   THR A  20       4.885   3.838   0.047  1.00  0.00           C  
ATOM    297  O   THR A  20       3.703   3.508  -0.044  1.00  0.00           O  
ATOM    298  CB  THR A  20       5.240   5.739   1.720  1.00  0.00           C  
ATOM    299  OG1 THR A  20       3.838   5.829   1.952  1.00  0.00           O  
ATOM    300  CG2 THR A  20       5.478   6.648   0.512  1.00  0.00           C  
ATOM    301  H   THR A  20       7.262   3.523   0.633  1.00  0.00           H  
ATOM    302  HA  THR A  20       4.998   3.644   2.158  1.00  0.00           H  
ATOM    303  HB  THR A  20       5.851   6.051   2.567  1.00  0.00           H  
ATOM    304  HG1 THR A  20       3.662   6.016   2.918  1.00  0.00           H  
ATOM    305 HG21 THR A  20       6.217   7.407   0.767  1.00  0.00           H  
ATOM    306 HG22 THR A  20       5.841   6.052  -0.325  1.00  0.00           H  
ATOM    307 HG23 THR A  20       4.542   7.132   0.233  1.00  0.00           H  
ATOM    308  N   VAL A  21       5.738   3.859  -0.966  1.00  0.00           N  
ATOM    309  CA  VAL A  21       5.319   3.481  -2.304  1.00  0.00           C  
ATOM    310  C   VAL A  21       4.603   2.131  -2.248  1.00  0.00           C  
ATOM    311  O   VAL A  21       4.320   1.619  -1.166  1.00  0.00           O  
ATOM    312  CB  VAL A  21       6.524   3.479  -3.249  1.00  0.00           C  
ATOM    313  CG1 VAL A  21       7.569   4.506  -2.806  1.00  0.00           C  
ATOM    314  CG2 VAL A  21       7.139   2.081  -3.351  1.00  0.00           C  
ATOM    315  H   VAL A  21       6.698   4.127  -0.883  1.00  0.00           H  
ATOM    316  HA  VAL A  21       4.617   4.236  -2.656  1.00  0.00           H  
ATOM    317  HB  VAL A  21       6.173   3.764  -4.242  1.00  0.00           H  
ATOM    318 HG11 VAL A  21       8.245   4.049  -2.084  1.00  0.00           H  
ATOM    319 HG12 VAL A  21       8.136   4.845  -3.673  1.00  0.00           H  
ATOM    320 HG13 VAL A  21       7.068   5.358  -2.347  1.00  0.00           H  
ATOM    321 HG21 VAL A  21       6.897   1.512  -2.453  1.00  0.00           H  
ATOM    322 HG22 VAL A  21       6.736   1.572  -4.226  1.00  0.00           H  
ATOM    323 HG23 VAL A  21       8.221   2.167  -3.446  1.00  0.00           H  
ATOM    324  N   LEU A  22       4.329   1.591  -3.428  1.00  0.00           N  
ATOM    325  CA  LEU A  22       3.651   0.310  -3.526  1.00  0.00           C  
ATOM    326  C   LEU A  22       2.162   0.546  -3.790  1.00  0.00           C  
ATOM    327  O   LEU A  22       1.703   0.425  -4.925  1.00  0.00           O  
ATOM    328  CB  LEU A  22       3.929  -0.540  -2.285  1.00  0.00           C  
ATOM    329  CG  LEU A  22       3.788  -2.053  -2.463  1.00  0.00           C  
ATOM    330  CD1 LEU A  22       3.912  -2.776  -1.120  1.00  0.00           C  
ATOM    331  CD2 LEU A  22       2.485  -2.402  -3.184  1.00  0.00           C  
ATOM    332  H   LEU A  22       4.564   2.014  -4.303  1.00  0.00           H  
ATOM    333  HA  LEU A  22       4.074  -0.219  -4.379  1.00  0.00           H  
ATOM    334  HB3 LEU A  22       3.251  -0.223  -1.492  1.00  0.00           H  
ATOM    335  HG  LEU A  22       4.607  -2.400  -3.092  1.00  0.00           H  
ATOM    336 HD11 LEU A  22       2.967  -2.706  -0.580  1.00  0.00           H  
ATOM    337 HD12 LEU A  22       4.154  -3.825  -1.293  1.00  0.00           H  
ATOM    338 HD13 LEU A  22       4.704  -2.315  -0.530  1.00  0.00           H  
ATOM    339 HD21 LEU A  22       2.320  -3.478  -3.136  1.00  0.00           H  
ATOM    340 HD22 LEU A  22       1.655  -1.885  -2.704  1.00  0.00           H  
ATOM    341 HD23 LEU A  22       2.552  -2.092  -4.227  1.00  0.00           H  
ATOM    342  N   ARG A  23       1.451   0.875  -2.723  1.00  0.00           N  
ATOM    343  CA  ARG A  23       0.022   1.129  -2.824  1.00  0.00           C  
ATOM    344  C   ARG A  23      -0.229   2.549  -3.335  1.00  0.00           C  
ATOM    345  O   ARG A  23      -1.365   3.023  -3.328  1.00  0.00           O  
ATOM    346  CB  ARG A  23      -0.667   0.949  -1.471  1.00  0.00           C  
ATOM    347  CG  ARG A  23      -0.796  -0.532  -1.113  1.00  0.00           C  
ATOM    348  CD  ARG A  23      -1.430  -1.320  -2.261  1.00  0.00           C  
ATOM    349  NE  ARG A  23      -2.504  -0.521  -2.891  1.00  0.00           N  
ATOM    350  CZ  ARG A  23      -2.943  -0.706  -4.143  1.00  0.00           C  
ATOM    351  NH1 ARG A  23      -2.403  -1.666  -4.907  1.00  0.00           N  
ATOM    352  NH2 ARG A  23      -3.923   0.066  -4.632  1.00  0.00           N  
ATOM    353  H   ARG A  23       1.831   0.971  -1.804  1.00  0.00           H  
ATOM    354  HA  ARG A  23      -0.342   0.387  -3.536  1.00  0.00           H  
ATOM    355  HB3 ARG A  23      -1.655   1.408  -1.499  1.00  0.00           H  
ATOM    356  HG3 ARG A  23      -1.403  -0.640  -0.213  1.00  0.00           H  
ATOM    357  HD3 ARG A  23      -1.835  -2.260  -1.888  1.00  0.00           H  
ATOM    358  HE  ARG A  23      -2.930   0.204  -2.347  1.00  0.00           H  
ATOM    359 HH11 ARG A  23      -1.671  -2.241  -4.542  1.00  0.00           H  
ATOM    360 HH12 ARG A  23      -2.730  -1.804  -5.842  1.00  0.00           H  
ATOM    361 HH21 ARG A  23      -4.327   0.782  -4.061  1.00  0.00           H  
ATOM    362 HH22 ARG A  23      -4.251  -0.073  -5.566  1.00  0.00           H  
ATOM    363  N   ILE A  24       0.848   3.190  -3.763  1.00  0.00           N  
ATOM    364  CA  ILE A  24       0.758   4.547  -4.276  1.00  0.00           C  
ATOM    365  C   ILE A  24       1.504   4.634  -5.609  1.00  0.00           C  
ATOM    366  O   ILE A  24       1.005   5.227  -6.564  1.00  0.00           O  
ATOM    367  CB  ILE A  24       1.250   5.548  -3.229  1.00  0.00           C  
ATOM    368  CG1 ILE A  24       2.461   4.998  -2.471  1.00  0.00           C  
ATOM    369  CG2 ILE A  24       0.116   5.954  -2.283  1.00  0.00           C  
ATOM    370  CD1 ILE A  24       3.380   6.132  -2.014  1.00  0.00           C  
ATOM    371  H   ILE A  24       1.768   2.797  -3.765  1.00  0.00           H  
ATOM    372  HA  ILE A  24      -0.296   4.759  -4.454  1.00  0.00           H  
ATOM    373  HB  ILE A  24       1.576   6.450  -3.746  1.00  0.00           H  
ATOM    374 HG13 ILE A  24       3.014   4.312  -3.111  1.00  0.00           H  
ATOM    375 HG21 ILE A  24       0.137   5.317  -1.399  1.00  0.00           H  
ATOM    376 HG22 ILE A  24       0.248   6.993  -1.984  1.00  0.00           H  
ATOM    377 HG23 ILE A  24      -0.840   5.839  -2.792  1.00  0.00           H  
ATOM    378 HD11 ILE A  24       4.010   6.448  -2.845  1.00  0.00           H  
ATOM    379 HD12 ILE A  24       2.778   6.974  -1.672  1.00  0.00           H  
ATOM    380 HD13 ILE A  24       4.010   5.781  -1.194  1.00  0.00           H  
ATOM    381  N   ILE A  25       2.686   4.037  -5.630  1.00  0.00           N  
ATOM    382  CA  ILE A  25       3.505   4.041  -6.829  1.00  0.00           C  
ATOM    383  C   ILE A  25       3.557   2.627  -7.411  1.00  0.00           C  
ATOM    384  O   ILE A  25       3.793   2.449  -8.605  1.00  0.00           O  
ATOM    385  CB  ILE A  25       4.883   4.636  -6.536  1.00  0.00           C  
ATOM    386  CG1 ILE A  25       4.872   5.426  -5.226  1.00  0.00           C  
ATOM    387  CG2 ILE A  25       5.378   5.481  -7.710  1.00  0.00           C  
ATOM    388  CD1 ILE A  25       6.232   6.079  -4.967  1.00  0.00           C  
ATOM    389  H   ILE A  25       3.084   3.558  -4.847  1.00  0.00           H  
ATOM    390  HA  ILE A  25       3.020   4.695  -7.555  1.00  0.00           H  
ATOM    391  HB  ILE A  25       5.590   3.815  -6.410  1.00  0.00           H  
ATOM    392 HG13 ILE A  25       4.622   4.763  -4.399  1.00  0.00           H  
ATOM    393 HG21 ILE A  25       6.312   5.065  -8.090  1.00  0.00           H  
ATOM    394 HG22 ILE A  25       4.629   5.474  -8.503  1.00  0.00           H  
ATOM    395 HG23 ILE A  25       5.545   6.504  -7.377  1.00  0.00           H  
ATOM    396 HD11 ILE A  25       6.317   6.333  -3.911  1.00  0.00           H  
ATOM    397 HD12 ILE A  25       7.026   5.386  -5.239  1.00  0.00           H  
ATOM    398 HD13 ILE A  25       6.318   6.986  -5.566  1.00  0.00           H  
ATOM    399  N   ARG A  26       3.331   1.655  -6.539  1.00  0.00           N  
ATOM    400  CA  ARG A  26       3.350   0.261  -6.950  1.00  0.00           C  
ATOM    401  C   ARG A  26       4.551  -0.009  -7.856  1.00  0.00           C  
ATOM    402  O   ARG A  26       4.588  -1.014  -8.565  1.00  0.00           O  
ATOM    403  CB  ARG A  26       2.065  -0.110  -7.695  1.00  0.00           C  
ATOM    404  CG  ARG A  26       0.947   0.889  -7.391  1.00  0.00           C  
ATOM    405  CD  ARG A  26      -0.275   0.180  -6.803  1.00  0.00           C  
ATOM    406  NE  ARG A  26      -1.506   0.657  -7.471  1.00  0.00           N  
ATOM    407  CZ  ARG A  26      -1.961   0.183  -8.639  1.00  0.00           C  
ATOM    408  NH1 ARG A  26      -1.287  -0.786  -9.276  1.00  0.00           N  
ATOM    409  NH2 ARG A  26      -3.087   0.677  -9.171  1.00  0.00           N  
ATOM    410  H   ARG A  26       3.140   1.806  -5.570  1.00  0.00           H  
ATOM    411  HA  ARG A  26       3.425  -0.303  -6.021  1.00  0.00           H  
ATOM    412  HB3 ARG A  26       1.751  -1.113  -7.408  1.00  0.00           H  
ATOM    413  HG3 ARG A  26       0.663   1.413  -8.303  1.00  0.00           H  
ATOM    414  HD3 ARG A  26      -0.336   0.370  -5.732  1.00  0.00           H  
ATOM    415  HE  ARG A  26      -2.033   1.380  -7.023  1.00  0.00           H  
ATOM    416 HH11 ARG A  26      -0.446  -1.154  -8.879  1.00  0.00           H  
ATOM    417 HH12 ARG A  26      -1.627  -1.139 -10.147  1.00  0.00           H  
ATOM    418 HH21 ARG A  26      -3.590   1.399  -8.696  1.00  0.00           H  
ATOM    419 HH22 ARG A  26      -3.426   0.322 -10.043  1.00  0.00           H  
ATOM    420  N   ILE A  27       5.510   0.905  -7.804  1.00  0.00           N  
ATOM    421  CA  ILE A  27       6.711   0.779  -8.612  1.00  0.00           C  
ATOM    422  C   ILE A  27       7.933   0.719  -7.694  1.00  0.00           C  
ATOM    423  O   ILE A  27       8.756  -0.188  -7.806  1.00  0.00           O  
ATOM    424  CB  ILE A  27       6.777   1.897  -9.654  1.00  0.00           C  
ATOM    425  CG1 ILE A  27       5.498   1.942 -10.492  1.00  0.00           C  
ATOM    426  CG2 ILE A  27       8.029   1.764 -10.523  1.00  0.00           C  
ATOM    427  CD1 ILE A  27       4.902   3.352 -10.506  1.00  0.00           C  
ATOM    428  H   ILE A  27       5.474   1.720  -7.226  1.00  0.00           H  
ATOM    429  HA  ILE A  27       6.642  -0.164  -9.155  1.00  0.00           H  
ATOM    430  HB  ILE A  27       6.852   2.848  -9.128  1.00  0.00           H  
ATOM    431 HG13 ILE A  27       4.771   1.240 -10.088  1.00  0.00           H  
ATOM    432 HG21 ILE A  27       8.385   2.754 -10.803  1.00  0.00           H  
ATOM    433 HG22 ILE A  27       8.806   1.245  -9.963  1.00  0.00           H  
ATOM    434 HG23 ILE A  27       7.788   1.196 -11.420  1.00  0.00           H  
ATOM    435 HD11 ILE A  27       5.319   3.914 -11.342  1.00  0.00           H  
ATOM    436 HD12 ILE A  27       3.820   3.286 -10.614  1.00  0.00           H  
ATOM    437 HD13 ILE A  27       5.143   3.857  -9.572  1.00  0.00           H  
ATOM    438  N   ALA A  28       8.014   1.699  -6.804  1.00  0.00           N  
ATOM    439  CA  ALA A  28       9.122   1.770  -5.868  1.00  0.00           C  
ATOM    440  C   ALA A  28      10.429   1.953  -6.642  1.00  0.00           C  
ATOM    441  O   ALA A  28      11.468   1.427  -6.246  1.00  0.00           O  
ATOM    442  CB  ALA A  28       9.132   0.513  -4.993  1.00  0.00           C  
ATOM    443  H   ALA A  28       7.341   2.434  -6.719  1.00  0.00           H  
ATOM    444  HA  ALA A  28       8.962   2.640  -5.230  1.00  0.00           H  
ATOM    445  HB1 ALA A  28       9.529   0.760  -4.009  1.00  0.00           H  
ATOM    446  HB2 ALA A  28       8.116   0.134  -4.891  1.00  0.00           H  
ATOM    447  HB3 ALA A  28       9.759  -0.247  -5.459  1.00  0.00           H  
ATOM    448  N   GLY A  29      10.334   2.698  -7.733  1.00  0.00           N  
ATOM    449  CA  GLY A  29      11.495   2.956  -8.567  1.00  0.00           C  
ATOM    450  C   GLY A  29      12.456   1.767  -8.550  1.00  0.00           C  
ATOM    451  O   GLY A  29      13.459   1.764  -9.263  1.00  0.00           O  
ATOM    452  H   GLY A  29       9.485   3.121  -8.048  1.00  0.00           H  
ATOM    453  HA2 GLY A  29      11.175   3.156  -9.589  1.00  0.00           H  
ATOM    454  HA3 GLY A  29      12.009   3.849  -8.213  1.00  0.00           H  
END
