# Supplementary material for: Prediction of Anticancer Peptides with High Efficacy and Low Toxicity by Hybrid Model Based on 3D Structure of Peptides
Source: Int J Mol Sci. 2021 May 26;22(11):5630. doi: 10.3390/ijms22115630 (PMC8198792; doi:10.3390/ijms22115630)
Supplement: Supplementary file 1 [file ijms-22-05630-s001.zip › Supplement2(Datasets)/ACPs(PDB)/D1/PDB(Negative)/(234)NL_satpdb12894.pdb]

EXPDTA    THEORETICAL MODEL, MODELLER 9.13 2015/09/21 00:03:00
REMARK   6 MODELLER OBJECTIVE FUNCTION:       898.7834
REMARK   6 MODELLER BEST TEMPLATE % SEQ ID:  46.154
ATOM      1  N   LYS     1     -27.335   7.282  -5.434  1.00 75.27           N
ATOM      2  CA  LYS     1     -27.866   6.576  -4.249  1.00 75.27           C
ATOM      3  CB  LYS     1     -28.633   5.316  -4.684  1.00 75.27           C
ATOM      4  CG  LYS     1     -29.360   4.586  -3.553  1.00 75.27           C
ATOM      5  CD  LYS     1     -30.471   3.679  -4.085  1.00 75.27           C
ATOM      6  CE  LYS     1     -30.124   3.069  -5.445  1.00 75.27           C
ATOM      7  NZ  LYS     1     -31.360   2.667  -6.155  1.00 75.27           N
ATOM      8  C   LYS     1     -26.753   6.203  -3.325  1.00 75.27           C
ATOM      9  O   LYS     1     -25.580   6.274  -3.686  1.00 75.27           O
ATOM     10  N   VAL     2     -27.121   5.824  -2.087  1.00102.27           N
ATOM     11  CA  VAL     2     -26.214   5.494  -1.024  1.00102.27           C
ATOM     12  CB  VAL     2     -26.926   5.360   0.288  1.00102.27           C
ATOM     13  CG1 VAL     2     -27.905   4.179   0.205  1.00102.27           C
ATOM     14  CG2 VAL     2     -25.874   5.244   1.400  1.00102.27           C
ATOM     15  C   VAL     2     -25.457   4.223  -1.287  1.00102.27           C
ATOM     16  O   VAL     2     -24.283   4.121  -0.939  1.00102.27           O
ATOM     17  N   ASN     3     -26.087   3.223  -1.926  1.00 38.69           N
ATOM     18  CA  ASN     3     -25.473   1.926  -2.054  1.00 38.69           C
ATOM     19  CB  ASN     3     -26.352   0.926  -2.823  1.00 38.69           C
ATOM     20  CG  ASN     3     -27.514   0.514  -1.931  1.00 38.69           C
ATOM     21  OD1 ASN     3     -27.335   0.242  -0.744  1.00 38.69           O
ATOM     22  ND2 ASN     3     -28.738   0.459  -2.524  1.00 38.69           N
ATOM     23  C   ASN     3     -24.150   2.012  -2.754  1.00 38.69           C
ATOM     24  O   ASN     3     -23.187   1.360  -2.352  1.00 38.69           O
ATOM     25  N   ALA     4     -24.053   2.837  -3.809  1.00 34.72           N
ATOM     26  CA  ALA     4     -22.825   2.937  -4.543  1.00 34.72           C
ATOM     27  CB  ALA     4     -22.916   3.934  -5.707  1.00 34.72           C
ATOM     28  C   ALA     4     -21.754   3.414  -3.616  1.00 34.72           C
ATOM     29  O   ALA     4     -20.607   2.978  -3.697  1.00 34.72           O
ATOM     30  N   ASN     5     -22.093   4.329  -2.694  1.00 46.01           N
ATOM     31  CA  ASN     5     -21.088   4.830  -1.804  1.00 46.01           C
ATOM     32  CB  ASN     5     -21.601   5.890  -0.811  1.00 46.01           C
ATOM     33  CG  ASN     5     -21.901   7.145  -1.610  1.00 46.01           C
ATOM     34  OD1 ASN     5     -21.645   7.198  -2.812  1.00 46.01           O
ATOM     35  ND2 ASN     5     -22.453   8.188  -0.933  1.00 46.01           N
ATOM     36  C   ASN     5     -20.570   3.680  -1.007  1.00 46.01           C
ATOM     37  O   ASN     5     -19.392   3.641  -0.660  1.00 46.01           O
ATOM     38  N   ALA     6     -21.435   2.697  -0.697  1.00 36.97           N
ATOM     39  CA  ALA     6     -21.002   1.608   0.126  1.00 36.97           C
ATOM     40  CB  ALA     6     -22.102   0.549   0.334  1.00 36.97           C
ATOM     41  C   ALA     6     -19.850   0.925  -0.548  1.00 36.97           C
ATOM     42  O   ALA     6     -18.834   0.658   0.092  1.00 36.97           O
ATOM     43  N   ILE     7     -19.960   0.634  -1.860  1.00152.56           N
ATOM     44  CA  ILE     7     -18.873  -0.008  -2.545  1.00152.56           C
ATOM     45  CB  ILE     7     -19.186  -0.446  -3.953  1.00152.56           C
ATOM     46  CG1 ILE     7     -18.024  -1.300  -4.482  1.00152.56           C
ATOM     47  CG2 ILE     7     -19.443   0.782  -4.837  1.00152.56           C
ATOM     48  CD1 ILE     7     -17.801  -2.585  -3.692  1.00152.56           C
ATOM     49  C   ILE     7     -17.717   0.936  -2.598  1.00152.56           C
ATOM     50  O   ILE     7     -16.566   0.542  -2.415  1.00152.56           O
ATOM     51  N   LYS     8     -18.019   2.225  -2.828  1.00122.58           N
ATOM     52  CA  LYS     8     -17.032   3.243  -3.005  1.00122.58           C
ATOM     53  CB  LYS     8     -17.679   4.636  -3.103  1.00122.58           C
ATOM     54  CG  LYS     8     -16.728   5.739  -3.554  1.00122.58           C
ATOM     55  CD  LYS     8     -17.451   7.037  -3.911  1.00122.58           C
ATOM     56  CE  LYS     8     -17.439   8.074  -2.786  1.00122.58           C
ATOM     57  NZ  LYS     8     -18.182   9.279  -3.215  1.00122.58           N
ATOM     58  C   LYS     8     -16.182   3.222  -1.795  1.00122.58           C
ATOM     59  O   LYS     8     -14.957   3.325  -1.897  1.00122.58           O
ATOM     60  N   LYS     9     -16.818   3.110  -0.611  1.00122.05           N
ATOM     61  CA  LYS     9     -15.980   2.989   0.528  1.00122.05           C
ATOM     62  CB  LYS     9     -16.745   2.860   1.857  1.00122.05           C
ATOM     63  CG  LYS     9     -17.368   4.170   2.336  1.00122.05           C
ATOM     64  CD  LYS     9     -18.200   4.010   3.611  1.00122.05           C
ATOM     65  CE  LYS     9     -17.350   3.796   4.867  1.00122.05           C
ATOM     66  NZ  LYS     9     -18.215   3.745   6.067  1.00122.05           N
ATOM     67  C   LYS     9     -15.239   1.725   0.277  1.00122.05           C
ATOM     68  O   LYS     9     -14.023   1.749   0.105  1.00122.05           O
ATOM     69  N   GLY    10     -15.982   0.602   0.165  1.00248.99           N
ATOM     70  CA  GLY    10     -15.485  -0.693  -0.220  1.00248.99           C
ATOM     71  C   GLY    10     -14.456  -1.140   0.723  1.00248.99           C
ATOM     72  O   GLY    10     -13.686  -2.068   0.468  1.00248.99           O
ATOM     73  N   GLY    11     -14.329  -0.422   1.834  1.00238.74           N
ATOM     74  CA  GLY    11     -13.261  -0.794   2.685  1.00238.74           C
ATOM     75  C   GLY    11     -11.976  -0.517   1.935  1.00238.74           C
ATOM     76  O   GLY    11     -10.912  -0.962   2.350  1.00238.74           O
ATOM     77  N   LYS    12     -12.046   0.187   0.778  1.00191.48           N
ATOM     78  CA  LYS    12     -10.902   0.520  -0.001  1.00191.48           C
ATOM     79  CB  LYS    12     -11.229   1.150  -1.375  1.00191.48           C
ATOM     80  CG  LYS    12     -11.694   2.611  -1.367  1.00191.48           C
ATOM     81  CD  LYS    12     -10.563   3.624  -1.175  1.00191.48           C
ATOM     82  CE  LYS    12     -11.026   5.080  -1.216  1.00191.48           C
ATOM     83  NZ  LYS    12     -11.633   5.450   0.080  1.00191.48           N
ATOM     84  C   LYS    12     -10.203   1.506   0.839  1.00191.48           C
ATOM     85  O   LYS    12      -8.978   1.569   0.889  1.00191.48           O
ATOM     86  N   ALA    13     -11.021   2.307   1.537  1.00 35.33           N
ATOM     87  CA  ALA    13     -10.494   3.296   2.413  1.00 35.33           C
ATOM     88  CB  ALA    13     -11.595   4.089   3.134  1.00 35.33           C
ATOM     89  C   ALA    13      -9.722   2.557   3.444  1.00 35.33           C
ATOM     90  O   ALA    13      -8.633   2.974   3.834  1.00 35.33           O
ATOM     91  N   ILE    14     -10.265   1.414   3.895  1.00 52.09           N
ATOM     92  CA  ILE    14      -9.592   0.687   4.924  1.00 52.09           C
ATOM     93  CB  ILE    14     -10.327  -0.563   5.308  1.00 52.09           C
ATOM     94  CG1 ILE    14     -11.748  -0.242   5.805  1.00 52.09           C
ATOM     95  CG2 ILE    14      -9.456  -1.304   6.333  1.00 52.09           C
ATOM     96  CD1 ILE    14     -12.645  -1.476   5.906  1.00 52.09           C
ATOM     97  C   ILE    14      -8.268   0.245   4.393  1.00 52.09           C
ATOM     98  O   ILE    14      -7.236   0.451   5.029  1.00 52.09           O
ATOM     99  N   GLY    15      -8.268  -0.356   3.188  1.00 39.20           N
ATOM    100  CA  GLY    15      -7.060  -0.907   2.645  1.00 39.20           C
ATOM    101  C   GLY    15      -6.060   0.159   2.345  1.00 39.20           C
ATOM    102  O   GLY    15      -4.879   0.013   2.660  1.00 39.20           O
ATOM    103  N   LYS    16      -6.497   1.263   1.714  1.00 87.70           N
ATOM    104  CA  LYS    16      -5.552   2.272   1.336  1.00 87.70           C
ATOM    105  CB  LYS    16      -6.175   3.394   0.485  1.00 87.70           C
ATOM    106  CG  LYS    16      -5.129   4.348  -0.098  1.00 87.70           C
ATOM    107  CD  LYS    16      -5.667   5.239  -1.217  1.00 87.70           C
ATOM    108  CE  LYS    16      -6.083   4.460  -2.466  1.00 87.70           C
ATOM    109  NZ  LYS    16      -7.532   4.150  -2.410  1.00 87.70           N
ATOM    110  C   LYS    16      -4.976   2.891   2.565  1.00 87.70           C
ATOM    111  O   LYS    16      -3.769   3.111   2.656  1.00 87.70           O
ATOM    112  N   GLY    17      -5.844   3.172   3.554  1.00 33.30           N
ATOM    113  CA  GLY    17      -5.415   3.831   4.752  1.00 33.30           C
ATOM    114  C   GLY    17      -4.439   2.984   5.503  1.00 33.30           C
ATOM    115  O   GLY    17      -3.420   3.481   5.977  1.00 33.30           O
ATOM    116  N   PHE    18      -4.723   1.677   5.648  1.00 92.13           N
ATOM    117  CA  PHE    18      -3.828   0.852   6.407  1.00 92.13           C
ATOM    118  CB  PHE    18      -4.348  -0.570   6.660  1.00 92.13           C
ATOM    119  CG  PHE    18      -5.287  -0.472   7.807  1.00 92.13           C
ATOM    120  CD1 PHE    18      -6.619  -0.185   7.628  1.00 92.13           C
ATOM    121  CD2 PHE    18      -4.807  -0.667   9.082  1.00 92.13           C
ATOM    122  CE1 PHE    18      -7.461  -0.095   8.712  1.00 92.13           C
ATOM    123  CE2 PHE    18      -5.640  -0.577  10.169  1.00 92.13           C
ATOM    124  CZ  PHE    18      -6.972  -0.295   9.981  1.00 92.13           C
ATOM    125  C   PHE    18      -2.502   0.740   5.737  1.00 92.13           C
ATOM    126  O   PHE    18      -1.460   0.856   6.380  1.00 92.13           O
ATOM    127  N   LYS    19      -2.489   0.504   4.420  1.00108.51           N
ATOM    128  CA  LYS    19      -1.215   0.317   3.804  1.00108.51           C
ATOM    129  CB  LYS    19      -1.302  -0.111   2.328  1.00108.51           C
ATOM    130  CG  LYS    19       0.068  -0.431   1.729  1.00108.51           C
ATOM    131  CD  LYS    19       0.756  -1.640   2.372  1.00108.51           C
ATOM    132  CE  LYS    19       2.210  -1.827   1.926  1.00108.51           C
ATOM    133  NZ  LYS    19       2.269  -2.372   0.550  1.00108.51           N
ATOM    134  C   LYS    19      -0.420   1.582   3.894  1.00108.51           C
ATOM    135  O   LYS    19       0.767   1.550   4.217  1.00108.51           O
ATOM    136  N   VAL    20      -1.062   2.742   3.655  1.00 94.64           N
ATOM    137  CA  VAL    20      -0.324   3.971   3.612  1.00 94.64           C
ATOM    138  CB  VAL    20      -1.158   5.172   3.270  1.00 94.64           C
ATOM    139  CG1 VAL    20      -1.699   4.995   1.844  1.00 94.64           C
ATOM    140  CG2 VAL    20      -2.253   5.334   4.331  1.00 94.64           C
ATOM    141  C   VAL    20       0.327   4.224   4.930  1.00 94.64           C
ATOM    142  O   VAL    20       1.484   4.632   4.979  1.00 94.64           O
ATOM    143  N   ILE    21      -0.389   3.980   6.040  1.00 86.47           N
ATOM    144  CA  ILE    21       0.158   4.271   7.329  1.00 86.47           C
ATOM    145  CB  ILE    21      -0.828   4.047   8.438  1.00 86.47           C
ATOM    146  CG1 ILE    21      -0.274   4.612   9.749  1.00 86.47           C
ATOM    147  CG2 ILE    21      -1.197   2.558   8.510  1.00 86.47           C
ATOM    148  CD1 ILE    21      -1.309   4.659  10.870  1.00 86.47           C
ATOM    149  C   ILE    21       1.360   3.417   7.578  1.00 86.47           C
ATOM    150  O   ILE    21       2.378   3.901   8.065  1.00 86.47           O
ATOM    151  N   SER    22       1.282   2.117   7.249  1.00 81.21           N
ATOM    152  CA  SER    22       2.387   1.249   7.517  1.00 81.21           C
ATOM    153  CB  SER    22       2.078  -0.225   7.201  1.00 81.21           C
ATOM    154  OG  SER    22       1.102  -0.724   8.103  1.00 81.21           O
ATOM    155  C   SER    22       3.556   1.671   6.690  1.00 81.21           C
ATOM    156  O   SER    22       4.656   1.863   7.205  1.00 81.21           O
ATOM    157  N   ALA    23       3.343   1.872   5.379  1.00 26.98           N
ATOM    158  CA  ALA    23       4.445   2.199   4.525  1.00 26.98           C
ATOM    159  CB  ALA    23       4.037   2.369   3.053  1.00 26.98           C
ATOM    160  C   ALA    23       5.041   3.489   4.987  1.00 26.98           C
ATOM    161  O   ALA    23       6.260   3.635   5.023  1.00 26.98           O
ATOM    162  N   ALA    24       4.196   4.465   5.363  1.00 30.83           N
ATOM    163  CA  ALA    24       4.717   5.736   5.773  1.00 30.83           C
ATOM    164  CB  ALA    24       3.616   6.756   6.111  1.00 30.83           C
ATOM    165  C   ALA    24       5.550   5.571   7.003  1.00 30.83           C
ATOM    166  O   ALA    24       6.645   6.122   7.087  1.00 30.83           O
ATOM    167  N   SER    25       5.056   4.794   7.987  1.00 81.82           N
ATOM    168  CA  SER    25       5.752   4.657   9.233  1.00 81.82           C
ATOM    169  CB  SER    25       4.925   3.941  10.319  1.00 81.82           C
ATOM    170  OG  SER    25       4.651   2.600   9.944  1.00 81.82           O
ATOM    171  C   SER    25       7.038   3.916   9.046  1.00 81.82           C
ATOM    172  O   SER    25       8.059   4.302   9.611  1.00 81.82           O
ATOM    173  N   THR    26       7.015   2.838   8.238  1.00 35.14           N
ATOM    174  CA  THR    26       8.168   2.012   8.024  1.00 35.14           C
ATOM    175  CB  THR    26       7.859   0.830   7.155  1.00 35.14           C
ATOM    176  OG1 THR    26       6.833   0.046   7.746  1.00 35.14           O
ATOM    177  CG2 THR    26       9.140  -0.004   6.993  1.00 35.14           C
ATOM    178  C   THR    26       9.223   2.820   7.337  1.00 35.14           C
ATOM    179  O   THR    26      10.407   2.719   7.654  1.00 35.14           O
ATOM    180  N   ALA    27       8.807   3.663   6.376  1.00 33.86           N
ATOM    181  CA  ALA    27       9.727   4.448   5.606  1.00 33.86           C
ATOM    182  CB  ALA    27       9.030   5.346   4.567  1.00 33.86           C
ATOM    183  C   ALA    27      10.475   5.343   6.538  1.00 33.86           C
ATOM    184  O   ALA    27      11.668   5.576   6.363  1.00 33.86           O
ATOM    185  N   HIS    28       9.783   5.874   7.559  1.00 87.31           N
ATOM    186  CA  HIS    28      10.390   6.789   8.479  1.00 87.31           C
ATOM    187  ND1 HIS    28      10.949   8.034  11.397  1.00 87.31           N
ATOM    188  CG  HIS    28       9.912   8.257  10.521  1.00 87.31           C
ATOM    189  CB  HIS    28       9.389   7.233   9.561  1.00 87.31           C
ATOM    190  NE2 HIS    28      10.243  10.108  11.766  1.00 87.31           N
ATOM    191  CD2 HIS    28       9.493   9.530  10.758  1.00 87.31           C
ATOM    192  CE1 HIS    28      11.104   9.171  12.119  1.00 87.31           C
ATOM    193  C   HIS    28      11.547   6.125   9.174  1.00 87.31           C
ATOM    194  O   HIS    28      12.664   6.638   9.157  1.00 87.31           O
ATOM    195  N   ASP    29      11.317   4.945   9.779  1.00 90.07           N
ATOM    196  CA  ASP    29      12.333   4.261  10.530  1.00 90.07           C
ATOM    197  CB  ASP    29      11.750   3.025  11.243  1.00 90.07           C
ATOM    198  CG  ASP    29      12.825   2.341  12.078  1.00 90.07           C
ATOM    199  OD1 ASP    29      13.633   1.573  11.492  1.00 90.07           O
ATOM    200  OD2 ASP    29      12.846   2.579  13.315  1.00 90.07           O
ATOM    201  C   ASP    29      13.443   3.829   9.622  1.00 90.07           C
ATOM    202  O   ASP    29      14.620   4.023   9.924  1.00 90.07           O
ATOM    203  N   VAL    30      13.083   3.263   8.459  1.00 40.30           N
ATOM    204  CA  VAL    30      14.051   2.724   7.551  1.00 40.30           C
ATOM    205  CB  VAL    30      13.426   2.099   6.336  1.00 40.30           C
ATOM    206  CG1 VAL    30      14.552   1.629   5.399  1.00 40.30           C
ATOM    207  CG2 VAL    30      12.475   0.977   6.785  1.00 40.30           C
ATOM    208  C   VAL    30      14.950   3.813   7.064  1.00 40.30           C
ATOM    209  O   VAL    30      16.169   3.652   7.040  1.00 40.30           O
ATOM    210  N   TYR    31      14.377   4.972   6.699  1.00 54.67           N
ATOM    211  CA  TYR    31      15.159   6.022   6.114  1.00 54.67           C
ATOM    212  CB  TYR    31      14.316   7.266   5.784  1.00 54.67           C
ATOM    213  CG  TYR    31      15.205   8.239   5.093  1.00 54.67           C
ATOM    214  CD1 TYR    31      15.375   8.170   3.731  1.00 54.67           C
ATOM    215  CD2 TYR    31      15.873   9.212   5.799  1.00 54.67           C
ATOM    216  CE1 TYR    31      16.194   9.060   3.081  1.00 54.67           C
ATOM    217  CE2 TYR    31      16.694  10.107   5.155  1.00 54.67           C
ATOM    218  CZ  TYR    31      16.859  10.029   3.793  1.00 54.67           C
ATOM    219  OH  TYR    31      17.703  10.945   3.128  1.00 54.67           O
ATOM    220  C   TYR    31      16.200   6.438   7.101  1.00 54.67           C
ATOM    221  O   TYR    31      17.367   6.618   6.754  1.00 54.67           O
ATOM    222  N   GLU    32      15.778   6.570   8.369  1.00 91.07           N
ATOM    223  CA  GLU    32      16.598   6.991   9.465  1.00 91.07           C
ATOM    224  CB  GLU    32      15.803   6.931  10.784  1.00 91.07           C
ATOM    225  CG  GLU    32      16.655   6.817  12.055  1.00 91.07           C
ATOM    226  CD  GLU    32      17.078   8.194  12.541  1.00 91.07           C
ATOM    227  OE1 GLU    32      17.839   8.879  11.810  1.00 91.07           O
ATOM    228  OE2 GLU    32      16.646   8.573  13.664  1.00 91.07           O
ATOM    229  C   GLU    32      17.733   6.045   9.638  1.00 91.07           C
ATOM    230  O   GLU    32      18.884   6.460   9.776  1.00 91.07           O
ATOM    231  N   HIS    33      17.435   4.737   9.599  1.00 55.41           N
ATOM    232  CA  HIS    33      18.455   3.796   9.932  1.00 55.41           C
ATOM    233  ND1 HIS    33      19.473   1.234  11.593  1.00 55.41           N
ATOM    234  CG  HIS    33      19.035   1.373  10.294  1.00 55.41           C
ATOM    235  CB  HIS    33      17.971   2.337   9.868  1.00 55.41           C
ATOM    236  NE2 HIS    33      20.637  -0.212  10.371  1.00 55.41           N
ATOM    237  CD2 HIS    33      19.758   0.484   9.561  1.00 55.41           C
ATOM    238  CE1 HIS    33      20.430   0.273  11.582  1.00 55.41           C
ATOM    239  C   HIS    33      19.609   3.930   9.002  1.00 55.41           C
ATOM    240  O   HIS    33      20.737   4.169   9.433  1.00 55.41           O
ATOM    241  N   ILE    34      19.363   3.826   7.687  1.00 66.42           N
ATOM    242  CA  ILE    34      20.514   3.831   6.840  1.00 66.42           C
ATOM    243  CB  ILE    34      20.166   3.507   5.419  1.00 66.42           C
ATOM    244  CG1 ILE    34      19.544   2.103   5.322  1.00 66.42           C
ATOM    245  CG2 ILE    34      21.442   3.670   4.577  1.00 66.42           C
ATOM    246  CD1 ILE    34      18.986   1.785   3.934  1.00 66.42           C
ATOM    247  C   ILE    34      21.185   5.176   6.868  1.00 66.42           C
ATOM    248  O   ILE    34      22.338   5.288   7.280  1.00 66.42           O
ATOM    249  N   LYS    35      20.447   6.238   6.482  1.00146.33           N
ATOM    250  CA  LYS    35      20.942   7.587   6.422  1.00146.33           C
ATOM    251  CB  LYS    35      20.872   8.388   7.727  1.00146.33           C
ATOM    252  CG  LYS    35      19.483   8.974   7.966  1.00146.33           C
ATOM    253  CD  LYS    35      19.365   9.712   9.295  1.00146.33           C
ATOM    254  CE  LYS    35      18.120  10.594   9.386  1.00146.33           C
ATOM    255  NZ  LYS    35      18.202  11.694   8.399  1.00146.33           N
ATOM    256  C   LYS    35      22.326   7.639   5.872  1.00146.33           C
ATOM    257  O   LYS    35      23.231   8.179   6.501  1.00146.33           O
ATOM    258  N   ASN    36      22.527   7.061   4.673  1.00108.70           N
ATOM    259  CA  ASN    36      23.814   7.109   4.050  1.00108.70           C
ATOM    260  CB  ASN    36      24.039   5.955   3.060  1.00108.70           C
ATOM    261  CG  ASN    36      22.967   6.014   1.982  1.00108.70           C
ATOM    262  OD1 ASN    36      21.883   6.562   2.180  1.00108.70           O
ATOM    263  ND2 ASN    36      23.268   5.402   0.808  1.00108.70           N
ATOM    264  C   ASN    36      23.921   8.391   3.291  1.00108.70           C
ATOM    265  O   ASN    36      22.963   8.826   2.655  1.00108.70           O
ATOM    266  N   ARG    37      25.098   9.044   3.359  1.00127.46           N
ATOM    267  CA  ARG    37      25.310  10.259   2.627  1.00127.46           C
ATOM    268  CB  ARG    37      26.675  10.912   2.893  1.00127.46           C
ATOM    269  CG  ARG    37      26.783  11.648   4.224  1.00127.46           C
ATOM    270  CD  ARG    37      26.769  10.728   5.439  1.00127.46           C
ATOM    271  NE  ARG    37      27.052  11.586   6.619  1.00127.46           N
ATOM    272  CZ  ARG    37      26.348  11.393   7.770  1.00127.46           C
ATOM    273  NH1 ARG    37      25.409  10.405   7.826  1.00127.46           N
ATOM    274  NH2 ARG    37      26.573  12.187   8.856  1.00127.46           N
ATOM    275  C   ARG    37      25.296   9.959   1.167  1.00127.46           C
ATOM    276  O   ARG    37      24.688  10.683   0.379  1.00127.46           O
ATOM    277  N   ARG    38      25.961   8.864   0.758  1.00236.70           N
ATOM    278  CA  ARG    38      26.048   8.643  -0.652  1.00236.70           C
ATOM    279  CB  ARG    38      27.301   7.865  -1.078  1.00236.70           C
ATOM    280  CG  ARG    38      27.388   7.696  -2.593  1.00236.70           C
ATOM    281  CD  ARG    38      27.686   8.991  -3.354  1.00236.70           C
ATOM    282  NE  ARG    38      27.566   8.678  -4.809  1.00236.70           N
ATOM    283  CZ  ARG    38      27.786   9.636  -5.758  1.00236.70           C
ATOM    284  NH1 ARG    38      28.184  10.886  -5.387  1.00236.70           N
ATOM    285  NH2 ARG    38      27.616   9.339  -7.082  1.00236.70           N
ATOM    286  C   ARG    38      24.857   7.865  -1.096  1.00236.70           C
ATOM    287  O   ARG    38      24.809   6.642  -0.981  1.00236.70           O
ATOM    288  N   HIS    39      23.868   8.591  -1.649  1.00 66.31           N
ATOM    289  CA  HIS    39      22.676   7.983  -2.146  1.00 66.31           C
ATOM    290  ND1 HIS    39      19.606   7.264  -2.048  1.00 66.31           N
ATOM    291  CG  HIS    39      20.230   8.295  -2.713  1.00 66.31           C
ATOM    292  CB  HIS    39      21.486   8.957  -2.227  1.00 66.31           C
ATOM    293  NE2 HIS    39      18.386   7.679  -3.860  1.00 66.31           N
ATOM    294  CD2 HIS    39      19.473   8.537  -3.818  1.00 66.31           C
ATOM    295  CE1 HIS    39      18.510   6.934  -2.777  1.00 66.31           C
ATOM    296  C   HIS    39      23.001   7.546  -3.568  1.00 66.31           C
ATOM    297  O   HIS    39      22.831   6.337  -3.881  1.00 66.31           O
ATOM    298  OXT HIS    39      23.427   8.420  -4.367  1.00 66.31           O
TER     299      HIS    39
END
