# Supplementary material for: Prediction of Anticancer Peptides with High Efficacy and Low Toxicity by Hybrid Model Based on 3D Structure of Peptides
Source: Int J Mol Sci. 2021 May 26;22(11):5630. doi: 10.3390/ijms22115630 (PMC8198792; doi:10.3390/ijms22115630)
Supplement: Supplementary file 1 [file ijms-22-05630-s001.zip › Supplement2(Datasets)/ACPs(PDB)/D1/PDB(Negative)/(235)NL_satpdb12902.pdb]

ATOM      1  N   PHE     1      -1.117  -4.023 -11.214  1.00  0.00           N  
ATOM      2  H   PHE     1      -1.820  -4.547 -11.715  1.00  0.00           H  
ATOM      3  CA  PHE     1      -0.073  -3.278 -11.891  1.00  0.00           C  
ATOM      4  HA  PHE     1       0.156  -3.746 -12.848  1.00  0.00           H  
ATOM      5  CB  PHE     1      -0.673  -1.896 -12.175  1.00  0.00           C  
ATOM      6  HB2 PHE     1      -1.506  -1.959 -12.876  1.00  0.00           H  
ATOM      7  HB3 PHE     1      -1.021  -1.464 -11.237  1.00  0.00           H  
ATOM      8  CG  PHE     1       0.344  -0.881 -12.808  1.00  0.00           C  
ATOM      9  CD1 PHE     1       0.857   0.149 -12.034  1.00  0.00           C  
ATOM     10  HD1 PHE     1       0.566   0.397 -11.024  1.00  0.00           H  
ATOM     11  CE1 PHE     1       1.875   1.000 -12.534  1.00  0.00           C  
ATOM     12  HE1 PHE     1       2.216   1.850 -11.962  1.00  0.00           H  
ATOM     13  CZ  PHE     1       2.399   0.764 -13.769  1.00  0.00           C  
ATOM     14  HZ  PHE     1       3.168   1.350 -14.249  1.00  0.00           H  
ATOM     15  CE2 PHE     1       1.956  -0.362 -14.543  1.00  0.00           C  
ATOM     16  HE2 PHE     1       2.388  -0.464 -15.528  1.00  0.00           H  
ATOM     17  CD2 PHE     1       0.940  -1.242 -14.052  1.00  0.00           C  
ATOM     18  HD2 PHE     1       0.622  -2.112 -14.607  1.00  0.00           H  
ATOM     19  C   PHE     1       1.239  -3.153 -11.010  1.00  0.00           C  
ATOM     20  O   PHE     1       1.181  -3.259  -9.763  1.00  0.00           O  
ATOM     21  N   LEU     2       2.411  -2.965 -11.637  1.00  0.00           N  
ATOM     22  H   LEU     2       2.350  -2.954 -12.645  1.00  0.00           H  
ATOM     23  CA  LEU     2       3.737  -2.856 -11.095  1.00  0.00           C  
ATOM     24  HA  LEU     2       3.628  -2.361 -10.130  1.00  0.00           H  
ATOM     25  CB  LEU     2       4.310  -4.286 -10.882  1.00  0.00           C  
ATOM     26  HB2 LEU     2       3.765  -4.565  -9.980  1.00  0.00           H  
ATOM     27  HB3 LEU     2       4.130  -4.876 -11.781  1.00  0.00           H  
ATOM     28  CG  LEU     2       5.839  -4.399 -10.730  1.00  0.00           C  
ATOM     29  HG  LEU     2       6.425  -4.010 -11.563  1.00  0.00           H  
ATOM     30  CD1 LEU     2       6.404  -3.951  -9.392  1.00  0.00           C  
ATOM     31 HD11 LEU     2       6.318  -2.866  -9.322  1.00  0.00           H  
ATOM     32 HD12 LEU     2       5.855  -4.432  -8.582  1.00  0.00           H  
ATOM     33 HD13 LEU     2       7.464  -4.162  -9.247  1.00  0.00           H  
ATOM     34  CD2 LEU     2       6.122  -5.913 -10.637  1.00  0.00           C  
ATOM     35 HD21 LEU     2       7.188  -6.046 -10.454  1.00  0.00           H  
ATOM     36 HD22 LEU     2       5.632  -6.388  -9.788  1.00  0.00           H  
ATOM     37 HD23 LEU     2       5.809  -6.451 -11.532  1.00  0.00           H  
ATOM     38  C   LEU     2       4.494  -2.086 -12.195  1.00  0.00           C  
ATOM     39  O   LEU     2       4.434  -2.559 -13.355  1.00  0.00           O  
ATOM     40  N   PRO     3       5.220  -1.054 -11.910  1.00  0.00           N  
ATOM     41  CD  PRO     3       5.295  -0.332 -10.623  1.00  0.00           C  
ATOM     42  HD2 PRO     3       5.710  -0.962  -9.836  1.00  0.00           H  
ATOM     43  HD3 PRO     3       4.345   0.059 -10.257  1.00  0.00           H  
ATOM     44  CG  PRO     3       6.218   0.840 -10.970  1.00  0.00           C  
ATOM     45  HG2 PRO     3       7.268   0.576 -10.852  1.00  0.00           H  
ATOM     46  HG3 PRO     3       5.875   1.628 -10.299  1.00  0.00           H  
ATOM     47  CB  PRO     3       6.113   1.128 -12.475  1.00  0.00           C  
ATOM     48  HB2 PRO     3       7.068   1.460 -12.881  1.00  0.00           H  
ATOM     49  HB3 PRO     3       5.231   1.726 -12.706  1.00  0.00           H  
ATOM     50  CA  PRO     3       5.985  -0.299 -12.926  1.00  0.00           C  
ATOM     51  HA  PRO     3       5.385  -0.274 -13.836  1.00  0.00           H  
ATOM     52  C   PRO     3       7.300  -1.070 -13.265  1.00  0.00           C  
ATOM     53  O   PRO     3       8.398  -0.645 -12.972  1.00  0.00           O  
ATOM     54  N   VAL     4       7.183  -2.246 -13.927  1.00  0.00           N  
ATOM     55  H   VAL     4       6.244  -2.605 -14.024  1.00  0.00           H  
ATOM     56  CA  VAL     4       8.234  -3.007 -14.604  1.00  0.00           C  
ATOM     57  HA  VAL     4       7.979  -4.034 -14.343  1.00  0.00           H  
ATOM     58  CB  VAL     4       7.932  -2.895 -16.202  1.00  0.00           C  
ATOM     59  HB  VAL     4       6.848  -2.928 -16.307  1.00  0.00           H  
ATOM     60  CG1 VAL     4       8.503  -1.656 -16.915  1.00  0.00           C  
ATOM     61 HG11 VAL     4       9.509  -1.870 -17.276  1.00  0.00           H  
ATOM     62 HG12 VAL     4       7.880  -1.287 -17.730  1.00  0.00           H  
ATOM     63 HG13 VAL     4       8.610  -0.862 -16.176  1.00  0.00           H  
ATOM     64  CG2 VAL     4       8.282  -4.146 -16.882  1.00  0.00           C  
ATOM     65 HG21 VAL     4       7.873  -4.070 -17.890  1.00  0.00           H  
ATOM     66 HG22 VAL     4       9.364  -4.253 -16.955  1.00  0.00           H  
ATOM     67 HG23 VAL     4       7.711  -4.992 -16.498  1.00  0.00           H  
ATOM     68  C   VAL     4       9.710  -2.948 -14.122  1.00  0.00           C  
ATOM     69  O   VAL     4       9.890  -3.369 -12.947  1.00  0.00           O  
ATOM     70  N   VAL     5      10.689  -2.553 -14.921  1.00  0.00           N  
ATOM     71  H   VAL     5      10.426  -2.172 -15.819  1.00  0.00           H  
ATOM     72  CA  VAL     5      12.071  -2.574 -14.503  1.00  0.00           C  
ATOM     73  HA  VAL     5      12.194  -3.621 -14.228  1.00  0.00           H  
ATOM     74  CB  VAL     5      13.053  -2.182 -15.655  1.00  0.00           C  
ATOM     75  HB  VAL     5      14.097  -2.259 -15.354  1.00  0.00           H  
ATOM     76  CG1 VAL     5      12.764  -3.157 -16.813  1.00  0.00           C  
ATOM     77 HG11 VAL     5      11.768  -3.160 -17.256  1.00  0.00           H  
ATOM     78 HG12 VAL     5      13.441  -2.813 -17.595  1.00  0.00           H  
ATOM     79 HG13 VAL     5      13.099  -4.164 -16.563  1.00  0.00           H  
ATOM     80  CG2 VAL     5      12.803  -0.776 -16.183  1.00  0.00           C  
ATOM     81 HG21 VAL     5      13.673  -0.436 -16.745  1.00  0.00           H  
ATOM     82 HG22 VAL     5      11.951  -0.857 -16.858  1.00  0.00           H  
ATOM     83 HG23 VAL     5      12.696  -0.086 -15.346  1.00  0.00           H  
ATOM     84  C   VAL     5      12.455  -1.726 -13.312  1.00  0.00           C  
ATOM     85  O   VAL     5      13.621  -1.724 -12.852  1.00  0.00           O  
ATOM     86  N   ALA     6      11.631  -0.772 -12.913  1.00  0.00           N  
ATOM     87  H   ALA     6      10.727  -0.654 -13.347  1.00  0.00           H  
ATOM     88  CA  ALA     6      11.767   0.088 -11.712  1.00  0.00           C  
ATOM     89  HA  ALA     6      12.790   0.439 -11.575  1.00  0.00           H  
ATOM     90  CB  ALA     6      10.953   1.337 -11.827  1.00  0.00           C  
ATOM     91  HB1 ALA     6       9.865   1.316 -11.775  1.00  0.00           H  
ATOM     92  HB2 ALA     6      11.220   2.039 -11.036  1.00  0.00           H  
ATOM     93  HB3 ALA     6      11.169   1.907 -12.731  1.00  0.00           H  
ATOM     94  C   ALA     6      11.418  -0.702 -10.401  1.00  0.00           C  
ATOM     95  O   ALA     6      11.701  -0.304  -9.247  1.00  0.00           O  
ATOM     96  N   GLY     7      10.735  -1.863 -10.562  1.00  0.00           N  
ATOM     97  H   GLY     7      10.505  -2.211 -11.482  1.00  0.00           H  
ATOM     98  CA  GLY     7      10.258  -2.736  -9.429  1.00  0.00           C  
ATOM     99  HA2 GLY     7      10.456  -2.189  -8.507  1.00  0.00           H  
ATOM    100  HA3 GLY     7       9.173  -2.818  -9.495  1.00  0.00           H  
ATOM    101  C   GLY     7      10.947  -4.105  -9.439  1.00  0.00           C  
ATOM    102  O   GLY     7      11.265  -4.697  -8.391  1.00  0.00           O  
ATOM    103  N   LEU     8      11.362  -4.583 -10.636  1.00  0.00           N  
ATOM    104  H   LEU     8      11.037  -3.997 -11.391  1.00  0.00           H  
ATOM    105  CA  LEU     8      11.882  -5.934 -10.917  1.00  0.00           C  
ATOM    106  HA  LEU     8      11.533  -6.613 -10.140  1.00  0.00           H  
ATOM    107  CB  LEU     8      11.359  -6.498 -12.273  1.00  0.00           C  
ATOM    108  HB2 LEU     8      11.546  -5.753 -13.047  1.00  0.00           H  
ATOM    109  HB3 LEU     8      11.866  -7.423 -12.550  1.00  0.00           H  
ATOM    110  CG  LEU     8       9.857  -6.818 -12.241  1.00  0.00           C  
ATOM    111  HG  LEU     8       9.327  -6.067 -11.656  1.00  0.00           H  
ATOM    112  CD1 LEU     8       9.281  -6.839 -13.661  1.00  0.00           C  
ATOM    113 HD11 LEU     8       8.208  -7.029 -13.627  1.00  0.00           H  
ATOM    114 HD12 LEU     8       9.361  -5.897 -14.204  1.00  0.00           H  
ATOM    115 HD13 LEU     8       9.747  -7.652 -14.218  1.00  0.00           H  
ATOM    116  CD2 LEU     8       9.649  -8.093 -11.417  1.00  0.00           C  
ATOM    117 HD21 LEU     8      10.339  -8.913 -11.616  1.00  0.00           H  
ATOM    118 HD22 LEU     8       9.959  -7.882 -10.393  1.00  0.00           H  
ATOM    119 HD23 LEU     8       8.608  -8.415 -11.430  1.00  0.00           H  
ATOM    120  C   LEU     8      13.406  -5.800 -10.744  1.00  0.00           C  
ATOM    121  O   LEU     8      13.809  -5.924  -9.592  1.00  0.00           O  
ATOM    122  N   ALA     9      14.131  -5.573 -11.918  1.00  0.00           N  
ATOM    123  H   ALA     9      13.582  -5.542 -12.765  1.00  0.00           H  
ATOM    124  CA  ALA     9      15.610  -5.623 -11.816  1.00  0.00           C  
ATOM    125  HA  ALA     9      15.785  -6.423 -11.096  1.00  0.00           H  
ATOM    126  CB  ALA     9      16.169  -5.897 -13.212  1.00  0.00           C  
ATOM    127  HB1 ALA     9      15.817  -5.169 -13.943  1.00  0.00           H  
ATOM    128  HB2 ALA     9      17.248  -6.053 -13.244  1.00  0.00           H  
ATOM    129  HB3 ALA     9      15.700  -6.795 -13.614  1.00  0.00           H  
ATOM    130  C   ALA     9      16.350  -4.440 -11.168  1.00  0.00           C  
ATOM    131  O   ALA     9      17.547  -4.551 -10.791  1.00  0.00           O  
ATOM    132  N   ALA    10      15.628  -3.354 -10.905  1.00  0.00           N  
ATOM    133  H   ALA    10      14.772  -3.324 -11.441  1.00  0.00           H  
ATOM    134  CA  ALA    10      16.030  -2.272 -10.066  1.00  0.00           C  
ATOM    135  HA  ALA    10      16.609  -1.575 -10.672  1.00  0.00           H  
ATOM    136  CB  ALA    10      14.743  -1.458  -9.781  1.00  0.00           C  
ATOM    137  HB1 ALA    10      14.208  -1.169 -10.686  1.00  0.00           H  
ATOM    138  HB2 ALA    10      14.136  -2.180  -9.235  1.00  0.00           H  
ATOM    139  HB3 ALA    10      14.939  -0.596  -9.144  1.00  0.00           H  
ATOM    140  C   ALA    10      16.745  -2.680  -8.727  1.00  0.00           C  
ATOM    141  O   ALA    10      17.528  -1.853  -8.279  1.00  0.00           O  
ATOM    142  N   LYS    11      16.560  -3.904  -8.241  1.00  0.00           N  
ATOM    143  H   LYS    11      15.920  -4.530  -8.708  1.00  0.00           H  
ATOM    144  CA  LYS    11      17.352  -4.526  -7.113  1.00  0.00           C  
ATOM    145  HA  LYS    11      17.344  -3.828  -6.276  1.00  0.00           H  
ATOM    146  CB  LYS    11      16.659  -5.873  -6.809  1.00  0.00           C  
ATOM    147  HB2 LYS    11      16.601  -6.486  -7.708  1.00  0.00           H  
ATOM    148  HB3 LYS    11      17.340  -6.336  -6.095  1.00  0.00           H  
ATOM    149  CG  LYS    11      15.253  -5.766  -6.126  1.00  0.00           C  
ATOM    150  HG2 LYS    11      15.347  -5.591  -5.054  1.00  0.00           H  
ATOM    151  HG3 LYS    11      14.720  -4.955  -6.621  1.00  0.00           H  
ATOM    152  CD  LYS    11      14.449  -7.042  -6.425  1.00  0.00           C  
ATOM    153  HD2 LYS    11      14.306  -7.105  -7.504  1.00  0.00           H  
ATOM    154  HD3 LYS    11      15.017  -7.966  -6.317  1.00  0.00           H  
ATOM    155  CE  LYS    11      13.054  -7.097  -5.758  1.00  0.00           C  
ATOM    156  HE2 LYS    11      12.568  -7.983  -6.165  1.00  0.00           H  
ATOM    157  HE3 LYS    11      13.123  -7.261  -4.683  1.00  0.00           H  
ATOM    158  NZ  LYS    11      12.223  -5.920  -6.010  1.00  0.00           N  
ATOM    159  HZ1 LYS    11      12.141  -5.839  -7.014  1.00  0.00           H  
ATOM    160  HZ2 LYS    11      11.239  -6.039  -5.814  1.00  0.00           H  
ATOM    161  HZ3 LYS    11      12.651  -5.103  -5.598  1.00  0.00           H  
ATOM    162  C   LYS    11      18.804  -4.795  -7.360  1.00  0.00           C  
ATOM    163  O   LYS    11      19.530  -4.973  -6.348  1.00  0.00           O  
ATOM    164  N   VAL    12      19.285  -4.706  -8.600  1.00  0.00           N  
ATOM    165  H   VAL    12      18.676  -4.545  -9.389  1.00  0.00           H  
ATOM    166  CA  VAL    12      20.738  -4.634  -8.821  1.00  0.00           C  
ATOM    167  HA  VAL    12      21.090  -5.469  -8.215  1.00  0.00           H  
ATOM    168  CB  VAL    12      21.153  -4.759 -10.308  1.00  0.00           C  
ATOM    169  HB  VAL    12      20.411  -5.477 -10.658  1.00  0.00           H  
ATOM    170  CG1 VAL    12      21.033  -3.347 -11.064  1.00  0.00           C  
ATOM    171 HG11 VAL    12      19.985  -3.103 -10.893  1.00  0.00           H  
ATOM    172 HG12 VAL    12      21.658  -2.646 -10.510  1.00  0.00           H  
ATOM    173 HG13 VAL    12      21.305  -3.340 -12.120  1.00  0.00           H  
ATOM    174  CG2 VAL    12      22.573  -5.286 -10.499  1.00  0.00           C  
ATOM    175 HG21 VAL    12      22.728  -5.431 -11.568  1.00  0.00           H  
ATOM    176 HG22 VAL    12      23.274  -4.623  -9.992  1.00  0.00           H  
ATOM    177 HG23 VAL    12      22.662  -6.268 -10.035  1.00  0.00           H  
ATOM    178  C   VAL    12      21.330  -3.342  -8.164  1.00  0.00           C  
ATOM    179  O   VAL    12      22.538  -3.197  -7.933  1.00  0.00           O  
ATOM    180  N   LEU    13      20.494  -2.382  -7.726  1.00  0.00           N  
ATOM    181  H   LEU    13      19.558  -2.351  -8.104  1.00  0.00           H  
ATOM    182  CA  LEU    13      20.871  -1.336  -6.798  1.00  0.00           C  
ATOM    183  HA  LEU    13      21.952  -1.385  -6.667  1.00  0.00           H  
ATOM    184  CB  LEU    13      20.563  -0.023  -7.562  1.00  0.00           C  
ATOM    185  HB2 LEU    13      21.230   0.049  -8.421  1.00  0.00           H  
ATOM    186  HB3 LEU    13      19.517  -0.158  -7.836  1.00  0.00           H  
ATOM    187  CG  LEU    13      20.714   1.265  -6.616  1.00  0.00           C  
ATOM    188  HG  LEU    13      19.983   1.296  -5.808  1.00  0.00           H  
ATOM    189  CD1 LEU    13      22.209   1.388  -6.000  1.00  0.00           C  
ATOM    190 HD11 LEU    13      22.843   1.182  -6.862  1.00  0.00           H  
ATOM    191 HD12 LEU    13      22.349   2.387  -5.585  1.00  0.00           H  
ATOM    192 HD13 LEU    13      22.409   0.630  -5.243  1.00  0.00           H  
ATOM    193  CD2 LEU    13      20.535   2.512  -7.505  1.00  0.00           C  
ATOM    194 HD21 LEU    13      19.488   2.416  -7.794  1.00  0.00           H  
ATOM    195 HD22 LEU    13      20.804   3.354  -6.867  1.00  0.00           H  
ATOM    196 HD23 LEU    13      21.272   2.549  -8.306  1.00  0.00           H  
ATOM    197  C   LEU    13      20.154  -1.664  -5.446  1.00  0.00           C  
ATOM    198  O   LEU    13      19.041  -1.213  -5.166  1.00  0.00           O  
ATOM    199  N   PRO    14      20.714  -2.504  -4.614  1.00  0.00           N  
ATOM    200  CD  PRO    14      22.014  -3.174  -4.691  1.00  0.00           C  
ATOM    201  HD2 PRO    14      22.790  -2.465  -4.984  1.00  0.00           H  
ATOM    202  HD3 PRO    14      22.123  -3.961  -5.437  1.00  0.00           H  
ATOM    203  CG  PRO    14      22.302  -3.723  -3.265  1.00  0.00           C  
ATOM    204  HG2 PRO    14      22.758  -2.916  -2.692  1.00  0.00           H  
ATOM    205  HG3 PRO    14      23.015  -4.547  -3.283  1.00  0.00           H  
ATOM    206  CB  PRO    14      20.881  -4.147  -2.934  1.00  0.00           C  
ATOM    207  HB2 PRO    14      20.751  -4.326  -1.866  1.00  0.00           H  
ATOM    208  HB3 PRO    14      20.637  -5.090  -3.423  1.00  0.00           H  
ATOM    209  CA  PRO    14      19.972  -2.940  -3.445  1.00  0.00           C  
ATOM    210  HA  PRO    14      19.066  -3.409  -3.830  1.00  0.00           H  
ATOM    211  C   PRO    14      19.848  -1.971  -2.263  1.00  0.00           C  
ATOM    212  O   PRO    14      19.068  -2.216  -1.341  1.00  0.00           O  
ATOM    213  N   SER    15      20.676  -0.909  -2.286  1.00  0.00           N  
ATOM    214  H   SER    15      21.307  -0.795  -3.066  1.00  0.00           H  
ATOM    215  CA  SER    15      20.983  -0.064  -1.119  1.00  0.00           C  
ATOM    216  HA  SER    15      20.925  -0.600  -0.172  1.00  0.00           H  
ATOM    217  CB  SER    15      22.433   0.433  -1.262  1.00  0.00           C  
ATOM    218  HB2 SER    15      22.506   1.453  -0.885  1.00  0.00           H  
ATOM    219  HB3 SER    15      23.140  -0.239  -0.774  1.00  0.00           H  
ATOM    220  OG  SER    15      22.811   0.491  -2.613  1.00  0.00           O  
ATOM    221  HG  SER    15      23.610   1.022  -2.640  1.00  0.00           H  
ATOM    222  C   SER    15      19.950   1.090  -0.946  1.00  0.00           C  
ATOM    223  O   SER    15      20.167   2.031  -0.216  1.00  0.00           O  
ATOM    224  N   ILE    16      18.807   1.007  -1.672  1.00  0.00           N  
ATOM    225  H   ILE    16      18.593   0.124  -2.113  1.00  0.00           H  
ATOM    226  CA  ILE    16      17.805   2.116  -1.657  1.00  0.00           C  
ATOM    227  HA  ILE    16      17.766   2.463  -0.625  1.00  0.00           H  
ATOM    228  CB  ILE    16      18.345   3.263  -2.587  1.00  0.00           C  
ATOM    229  HB  ILE    16      19.410   3.288  -2.359  1.00  0.00           H  
ATOM    230  CG2 ILE    16      18.125   2.794  -4.046  1.00  0.00           C  
ATOM    231 HG21 ILE    16      18.532   1.795  -4.199  1.00  0.00           H  
ATOM    232 HG22 ILE    16      17.098   2.918  -4.392  1.00  0.00           H  
ATOM    233 HG23 ILE    16      18.563   3.564  -4.681  1.00  0.00           H  
ATOM    234  CG1 ILE    16      17.849   4.652  -2.190  1.00  0.00           C  
ATOM    235 HG12 ILE    16      18.475   5.208  -2.888  1.00  0.00           H  
ATOM    236 HG13 ILE    16      16.774   4.675  -2.366  1.00  0.00           H  
ATOM    237  CD1 ILE    16      18.147   5.055  -0.743  1.00  0.00           C  
ATOM    238 HD11 ILE    16      19.209   4.867  -0.588  1.00  0.00           H  
ATOM    239 HD12 ILE    16      17.875   6.108  -0.667  1.00  0.00           H  
ATOM    240 HD13 ILE    16      17.573   4.396  -0.092  1.00  0.00           H  
ATOM    241  C   ILE    16      16.407   1.633  -2.042  1.00  0.00           C  
ATOM    242  O   ILE    16      16.276   0.425  -2.317  1.00  0.00           O  
ATOM    243  N   ILE    17      15.387   2.437  -2.350  1.00  0.00           N  
ATOM    244  H   ILE    17      15.632   3.415  -2.414  1.00  0.00           H  
ATOM    245  CA  ILE    17      14.058   2.043  -2.805  1.00  0.00           C  
ATOM    246  HA  ILE    17      13.570   1.455  -2.028  1.00  0.00           H  
ATOM    247  CB  ILE    17      13.245   3.349  -3.011  1.00  0.00           C  
ATOM    248  HB  ILE    17      13.372   3.999  -2.145  1.00  0.00           H  
ATOM    249  CG2 ILE    17      13.772   4.195  -4.261  1.00  0.00           C  
ATOM    250 HG21 ILE    17      13.463   3.692  -5.178  1.00  0.00           H  
ATOM    251 HG22 ILE    17      13.285   5.168  -4.322  1.00  0.00           H  
ATOM    252 HG23 ILE    17      14.854   4.302  -4.175  1.00  0.00           H  
ATOM    253  CG1 ILE    17      11.741   3.080  -3.059  1.00  0.00           C  
ATOM    254 HG12 ILE    17      11.597   2.428  -3.921  1.00  0.00           H  
ATOM    255 HG13 ILE    17      11.464   2.603  -2.119  1.00  0.00           H  
ATOM    256  CD1 ILE    17      10.939   4.404  -3.206  1.00  0.00           C  
ATOM    257 HD11 ILE    17       9.873   4.176  -3.247  1.00  0.00           H  
ATOM    258 HD12 ILE    17      11.169   5.035  -2.348  1.00  0.00           H  
ATOM    259 HD13 ILE    17      11.186   4.997  -4.087  1.00  0.00           H  
ATOM    260  C   ILE    17      13.941   1.325  -4.113  1.00  0.00           C  
ATOM    261  O   ILE    17      13.012   0.525  -4.237  1.00  0.00           O  
ATOM    262  N   CYS    18      14.955   1.359  -4.954  1.00  0.00           N  
ATOM    263  H   CYS    18      15.566   2.151  -4.816  1.00  0.00           H  
ATOM    264  CA  CYS    18      15.102   0.464  -6.202  1.00  0.00           C  
ATOM    265  HA  CYS    18      14.269   0.578  -6.895  1.00  0.00           H  
ATOM    266  CB  CYS    18      16.498   0.713  -6.832  1.00  0.00           C  
ATOM    267  HB2 CYS    18      17.312   0.453  -6.155  1.00  0.00           H  
ATOM    268  HB3 CYS    18      16.557   0.094  -7.728  1.00  0.00           H  
ATOM    269  SG  CYS    18      16.712   2.445  -7.239  1.00  0.00           S  
ATOM    270  HG  CYS    18      17.811   2.314  -7.987  1.00  0.00           H  
ATOM    271  C   CYS    18      14.767  -0.981  -5.826  1.00  0.00           C  
ATOM    272  O   CYS    18      13.901  -1.633  -6.476  1.00  0.00           O  
ATOM    273  N   ALA    19      15.181  -1.351  -4.576  1.00  0.00           N  
ATOM    274  H   ALA    19      15.836  -0.670  -4.218  1.00  0.00           H  
ATOM    275  CA  ALA    19      14.998  -2.653  -3.983  1.00  0.00           C  
ATOM    276  HA  ALA    19      15.484  -3.419  -4.587  1.00  0.00           H  
ATOM    277  CB  ALA    19      15.665  -2.701  -2.638  1.00  0.00           C  
ATOM    278  HB1 ALA    19      15.339  -1.821  -2.082  1.00  0.00           H  
ATOM    279  HB2 ALA    19      15.469  -3.648  -2.136  1.00  0.00           H  
ATOM    280  HB3 ALA    19      16.715  -2.435  -2.757  1.00  0.00           H  
ATOM    281  C   ALA    19      13.510  -3.099  -3.923  1.00  0.00           C  
ATOM    282  O   ALA    19      13.224  -4.277  -4.186  1.00  0.00           O  
ATOM    283  N   VAL    20      12.558  -2.260  -3.531  1.00  0.00           N  
ATOM    284  H   VAL    20      12.899  -1.326  -3.352  1.00  0.00           H  
ATOM    285  CA  VAL    20      11.116  -2.552  -3.366  1.00  0.00           C  
ATOM    286  HA  VAL    20      10.983  -3.244  -2.535  1.00  0.00           H  
ATOM    287  CB  VAL    20      10.390  -1.373  -2.711  1.00  0.00           C  
ATOM    288  HB  VAL    20      10.548  -0.530  -3.384  1.00  0.00           H  
ATOM    289  CG1 VAL    20       8.865  -1.550  -2.681  1.00  0.00           C  
ATOM    290 HG11 VAL    20       8.494  -2.393  -2.098  1.00  0.00           H  
ATOM    291 HG12 VAL    20       8.454  -0.623  -2.279  1.00  0.00           H  
ATOM    292 HG13 VAL    20       8.577  -1.514  -3.732  1.00  0.00           H  
ATOM    293  CG2 VAL    20      11.035  -0.962  -1.390  1.00  0.00           C  
ATOM    294 HG21 VAL    20      11.092   0.115  -1.237  1.00  0.00           H  
ATOM    295 HG22 VAL    20      10.359  -1.370  -0.638  1.00  0.00           H  
ATOM    296 HG23 VAL    20      11.997  -1.449  -1.231  1.00  0.00           H  
ATOM    297  C   VAL    20      10.438  -3.082  -4.609  1.00  0.00           C  
ATOM    298  O   VAL    20      10.569  -2.522  -5.714  1.00  0.00           O  
ATOM    299  N   THR    21       9.613  -4.103  -4.387  1.00  0.00           N  
ATOM    300  H   THR    21       9.442  -4.376  -3.429  1.00  0.00           H  
ATOM    301  CA  THR    21       8.656  -4.577  -5.401  1.00  0.00           C  
ATOM    302  HA  THR    21       9.153  -4.442  -6.361  1.00  0.00           H  
ATOM    303  CB  THR    21       8.316  -6.100  -5.192  1.00  0.00           C  
ATOM    304  HB  THR    21       7.793  -6.240  -4.246  1.00  0.00           H  
ATOM    305  CG2 THR    21       7.392  -6.706  -6.273  1.00  0.00           C  
ATOM    306 HG21 THR    21       6.405  -6.250  -6.194  1.00  0.00           H  
ATOM    307 HG22 THR    21       7.778  -6.574  -7.284  1.00  0.00           H  
ATOM    308 HG23 THR    21       7.333  -7.778  -6.088  1.00  0.00           H  
ATOM    309  OG1 THR    21       9.508  -6.818  -5.369  1.00  0.00           O  
ATOM    310  HG1 THR    21       9.310  -7.754  -5.286  1.00  0.00           H  
ATOM    311  C   THR    21       7.437  -3.692  -5.346  1.00  0.00           C  
ATOM    312  O   THR    21       6.473  -3.928  -4.616  1.00  0.00           O  
ATOM    313  N   LYS    22       7.401  -2.705  -6.290  1.00  0.00           N  
ATOM    314  H   LYS    22       8.181  -2.654  -6.930  1.00  0.00           H  
ATOM    315  CA  LYS    22       6.374  -1.693  -6.377  1.00  0.00           C  
ATOM    316  HA  LYS    22       6.102  -1.319  -5.390  1.00  0.00           H  
ATOM    317  CB  LYS    22       7.047  -0.505  -7.074  1.00  0.00           C  
ATOM    318  HB2 LYS    22       7.434  -0.892  -8.017  1.00  0.00           H  
ATOM    319  HB3 LYS    22       6.359   0.339  -7.119  1.00  0.00           H  
ATOM    320  CG  LYS    22       8.276  -0.073  -6.256  1.00  0.00           C  
ATOM    321  HG2 LYS    22       8.001   0.142  -5.224  1.00  0.00           H  
ATOM    322  HG3 LYS    22       8.984  -0.902  -6.220  1.00  0.00           H  
ATOM    323  CD  LYS    22       8.927   1.135  -6.980  1.00  0.00           C  
ATOM    324  HD2 LYS    22       9.020   1.009  -8.058  1.00  0.00           H  
ATOM    325  HD3 LYS    22       8.418   2.067  -6.735  1.00  0.00           H  
ATOM    326  CE  LYS    22      10.285   1.296  -6.271  1.00  0.00           C  
ATOM    327  HE2 LYS    22      10.745   2.190  -6.692  1.00  0.00           H  
ATOM    328  HE3 LYS    22      10.239   1.441  -5.192  1.00  0.00           H  
ATOM    329  NZ  LYS    22      11.276   0.224  -6.454  1.00  0.00           N  
ATOM    330  HZ1 LYS    22      10.802  -0.640  -6.235  1.00  0.00           H  
ATOM    331  HZ2 LYS    22      11.613   0.177  -7.405  1.00  0.00           H  
ATOM    332  HZ3 LYS    22      12.092   0.241  -5.859  1.00  0.00           H  
ATOM    333  C   LYS    22       5.007  -2.111  -6.901  1.00  0.00           C  
ATOM    334  O   LYS    22       4.453  -1.353  -7.666  1.00  0.00           O  
ATOM    335  N   LYS    23       4.577  -3.357  -6.633  1.00  0.00           N  
ATOM    336  H   LYS    23       4.959  -3.928  -5.894  1.00  0.00           H  
ATOM    337  CA  LYS    23       3.205  -3.606  -7.003  1.00  0.00           C  
ATOM    338  HA  LYS    23       3.087  -3.500  -8.081  1.00  0.00           H  
ATOM    339  CB  LYS    23       3.016  -5.121  -6.609  1.00  0.00           C  
ATOM    340  HB2 LYS    23       3.896  -5.701  -6.888  1.00  0.00           H  
ATOM    341  HB3 LYS    23       2.788  -5.135  -5.544  1.00  0.00           H  
ATOM    342  CG  LYS    23       1.776  -5.543  -7.441  1.00  0.00           C  
ATOM    343  HG2 LYS    23       1.642  -4.921  -8.326  1.00  0.00           H  
ATOM    344  HG3 LYS    23       1.711  -6.607  -7.670  1.00  0.00           H  
ATOM    345  CD  LYS    23       0.462  -5.377  -6.624  1.00  0.00           C  
ATOM    346  HD2 LYS    23       0.518  -6.097  -5.808  1.00  0.00           H  
ATOM    347  HD3 LYS    23       0.280  -4.356  -6.289  1.00  0.00           H  
ATOM    348  CE  LYS    23      -0.754  -5.793  -7.428  1.00  0.00           C  
ATOM    349  HE2 LYS    23      -0.616  -6.584  -8.166  1.00  0.00           H  
ATOM    350  HE3 LYS    23      -1.463  -6.144  -6.678  1.00  0.00           H  
ATOM    351  NZ  LYS    23      -1.167  -4.506  -8.220  1.00  0.00           N  
ATOM    352  HZ1 LYS    23      -1.226  -3.635  -7.712  1.00  0.00           H  
ATOM    353  HZ2 LYS    23      -0.382  -4.257  -8.805  1.00  0.00           H  
ATOM    354  HZ3 LYS    23      -1.966  -4.713  -8.801  1.00  0.00           H  
ATOM    355  C   LYS    23       2.118  -2.623  -6.356  1.00  0.00           C  
ATOM    356  O   LYS    23       2.015  -2.637  -5.086  1.00  0.00           O  
ATOM    357  N   CYS    24       1.348  -1.853  -7.150  1.00  0.00           N  
ATOM    358  H   CYS    24       1.595  -1.810  -8.129  1.00  0.00           H  
ATOM    359  CA  CYS    24       0.381  -0.945  -6.592  1.00  0.00           C  
ATOM    360  HA  CYS    24       0.823  -0.391  -5.765  1.00  0.00           H  
ATOM    361  CB  CYS    24       0.011   0.179  -7.524  1.00  0.00           C  
ATOM    362  HB2 CYS    24      -0.484   0.972  -6.962  1.00  0.00           H  
ATOM    363  HB3 CYS    24       0.928   0.644  -7.887  1.00  0.00           H  
ATOM    364  SG  CYS    24      -1.082  -0.414  -8.817  1.00  0.00           S  
ATOM    365  HG  CYS    24      -1.786  -1.109  -7.919  1.00  0.00           H  
ATOM    366  C   CYS    24      -0.848  -1.594  -5.817  1.00  0.00           C  
ATOM    367  O   CYS    24      -1.553  -2.387  -6.445  1.00  0.00           O  
TER   
END   
