# Supplementary material for: Prediction of Anticancer Peptides with High Efficacy and Low Toxicity by Hybrid Model Based on 3D Structure of Peptides
Source: Int J Mol Sci. 2021 May 26;22(11):5630. doi: 10.3390/ijms22115630 (PMC8198792; doi:10.3390/ijms22115630)
Supplement: Supplementary file 1 [file ijms-22-05630-s001.zip › Supplement2(Datasets)/ACPs(PDB)/D1/PDB(Negative)/(236)NL_satpdb12945.pdb]

ATOM      1  H   ASP     1      27.135  30.772 -26.414  1.00  0.00
ATOM      2  N   ASP     1      27.005  29.835 -26.133  1.00  0.00
ATOM      3  CA  ASP     1      27.786  29.389 -24.983  1.00  0.00
ATOM      4  C   ASP     1      27.462  30.221 -23.746  1.00  0.00
ATOM      5  O   ASP     1      27.213  31.419 -23.858  1.00  0.00
ATOM      6  CB  ASP     1      29.284  29.468 -25.292  1.00  0.00
ATOM      7  CG  ASP     1      30.101  28.649 -24.297  1.00  0.00
ATOM      8  OD1 ASP     1      29.495  28.039 -23.409  1.00  0.00
ATOM      9  OD2 ASP     1      31.557  28.816 -24.697  1.00  0.00
ATOM     10  H   LEU     2      27.505  28.576 -22.924  1.00  0.00
ATOM     11  N   LEU     2      27.499  29.539 -22.704  1.00  0.00
ATOM     12  CA  LEU     2      27.532  29.929 -21.379  1.00  0.00
ATOM     13  C   LEU     2      28.916  30.346 -21.261  1.00  0.00
ATOM     14  O   LEU     2      29.765  29.557 -20.853  1.00  0.00
ATOM     15  CB  LEU     2      27.227  28.828 -20.360  1.00  0.00
ATOM     16  CG  LEU     2      25.819  28.243 -20.519  1.00  0.00
ATOM     17  CD1 LEU     2      25.652  27.019 -19.622  1.00  0.00
ATOM     18  CD2 LEU     2      24.768  29.282 -20.132  1.00  0.00
ATOM     19  H   ARG     3      28.435  32.085 -22.213  1.00  0.00
ATOM     20  N   ARG     3      29.075  31.611 -21.630  1.00  0.00
ATOM     21  CA  ARG     3      30.269  32.329 -21.133  1.00  0.00
ATOM     22  C   ARG     3      30.274  31.929 -19.755  1.00  0.00
ATOM     23  O   ARG     3      31.339  31.772 -19.163  1.00  0.00
ATOM     24  CB  ARG     3      30.209  33.855 -21.236  1.00  0.00
ATOM     25  CG  ARG     3      31.534  34.500 -20.827  1.00  0.00
ATOM     26  CD  ARG     3      31.384  36.016 -20.711  1.00  0.00
ATOM     27  NE  ARG     3      32.678  36.618 -20.326  1.00  0.00
ATOM     28  CZ  ARG     3      32.861  37.926 -20.279  1.00  0.00
ATOM     29  NH1 ARG     3      34.032  38.422 -19.931  1.00  0.00
ATOM     30  NH2 ARG     3      31.870  38.737 -20.580  1.00  0.00
ATOM     31  H   PHE     4      28.214  32.172 -19.646  1.00  0.00
ATOM     32  N   PHE     4      29.031  31.763 -19.272  1.00  0.00
ATOM     33  CA  PHE     4      28.925  30.904 -18.109  1.00  0.00
ATOM     34  C   PHE     4      29.370  31.806 -17.074  1.00  0.00
ATOM     35  O   PHE     4      29.006  31.637 -15.912  1.00  0.00
ATOM     36  CB  PHE     4      29.808  29.652 -18.128  1.00  0.00
ATOM     37  CG  PHE     4      29.424  28.670 -17.045  1.00  0.00
ATOM     38  CD1 PHE     4      28.082  28.416 -16.768  1.00  0.00
ATOM     39  CD2 PHE     4      30.410  28.010 -16.316  1.00  0.00
ATOM     40  CE1 PHE     4      27.730  27.510 -15.769  1.00  0.00
ATOM     41  CE2 PHE     4      30.058  27.103 -15.317  1.00  0.00
ATOM     42  CZ  PHE     4      28.719  26.854 -15.045  1.00  0.00
ATOM     43  H   TRP     5      30.332  34.180 -18.152  1.00  0.00
ATOM     44  N   TRP     5      30.595  33.302 -17.785  1.00  0.00
ATOM     45  CA  TRP     5      31.971  32.969 -17.707  1.00  0.00
ATOM     46  C   TRP     5      32.186  33.086 -16.303  1.00  0.00
ATOM     47  O   TRP     5      33.120  33.762 -15.877  1.00  0.00
ATOM     48  CB  TRP     5      32.926  33.899 -18.463  1.00  0.00
ATOM     49  CG  TRP     5      34.352  33.433 -18.372  1.00  0.00
ATOM     50  CD1 TRP     5      34.782  32.297 -17.770  1.00  0.00
ATOM     51  CD2 TRP     5      35.522  34.084 -18.894  1.00  0.00
ATOM     52  NE1 TRP     5      36.150  32.207 -17.889  1.00  0.00
ATOM     53  CE2 TRP     5      36.642  33.293 -18.577  1.00  0.00
ATOM     54  CE3 TRP     5      35.716  35.275 -19.605  1.00  0.00
ATOM     55  CZ2 TRP     5      37.932  33.662 -18.951  1.00  0.00
ATOM     56  CZ3 TRP     5      37.007  35.644 -19.979  1.00  0.00
ATOM     57  CH2 TRP     5      38.107  34.845 -19.655  1.00  0.00
ATOM     58  H   ASN     6      30.451  32.588 -15.558  1.00  0.00
ATOM     59  N   ASN     6      31.421  32.487 -15.403  1.00  0.00
ATOM     60  CA  ASN     6      31.857  31.760 -14.311  1.00  0.00
ATOM     61  C   ASN     6      33.436  31.394 -14.207  1.00  0.00
ATOM     62  O   ASN     6      33.786  30.289 -13.800  1.00  0.00
ATOM     63  CB  ASN     6      31.016  30.481 -14.276  1.00  0.00
ATOM     64  CG  ASN     6      29.810  30.638 -13.356  1.00  0.00
ATOM     65  ND2 ASN     6      28.757  29.884 -13.594  1.00  0.00
ATOM     66  OD1 ASN     6      29.824  31.436 -12.430  1.00  0.00
ATOM     67  N   PRO     7      34.334  32.403 -14.597  1.00  0.00
ATOM     68  CA  PRO     7      35.419  32.701 -13.729  1.00  0.00
ATOM     69  C   PRO     7      34.712  33.498 -12.582  1.00  0.00
ATOM     70  O   PRO     7      35.379  34.150 -11.782  1.00  0.00
ATOM     71  CB  PRO     7      36.416  33.583 -14.482  1.00  0.00
ATOM     72  CG  PRO     7      35.577  34.439 -15.407  1.00  0.00
ATOM     73  CD  PRO     7      34.387  34.911 -14.590  1.00  0.00
ATOM     74  H   ARG     8      32.877  33.183 -13.451  1.00  0.00
ATOM     75  N   ARG     8      33.304  33.372 -12.582  1.00  0.00
ATOM     76  CA  ARG     8      32.514  33.493 -11.452  1.00  0.00
ATOM     77  C   ARG     8      32.928  34.973 -10.937  1.00  0.00
ATOM     78  O   ARG     8      33.265  35.146  -9.768  1.00  0.00
ATOM     79  CB  ARG     8      32.780  32.461 -10.353  1.00  0.00
ATOM     80  CG  ARG     8      32.352  31.057 -10.782  1.00  0.00
ATOM     81  CD  ARG     8      32.705  30.032  -9.706  1.00  0.00
ATOM     82  NE  ARG     8      34.172  29.972  -9.534  1.00  0.00
ATOM     83  CZ  ARG     8      34.951  29.286 -10.351  1.00  0.00
ATOM     84  NH1 ARG     8      36.255  29.259 -10.162  1.00  0.00
ATOM     85  NH2 ARG     8      34.422  28.626 -11.359  1.00  0.00
ATOM     86  H   GLU     9      33.147  35.646 -12.804  1.00  0.00
ATOM     87  N   GLU     9      32.843  35.873 -11.893  1.00  0.00
ATOM     88  CA  GLU     9      32.330  37.138 -11.645  1.00  0.00
ATOM     89  C   GLU     9      30.920  36.939 -11.268  1.00  0.00
ATOM     90  O   GLU     9      30.240  37.895 -10.901  1.00  0.00
ATOM     91  CB  GLU     9      32.424  38.070 -12.856  1.00  0.00
ATOM     92  CG  GLU     9      33.877  38.414 -13.186  1.00  0.00
ATOM     93  CD  GLU     9      33.967  39.230 -14.472  1.00  0.00
ATOM     94  OE1 GLU     9      33.346  40.295 -14.529  1.00  0.00
ATOM     95  OE2 GLU     9      34.659  38.781 -15.393  1.00  0.00
ATOM     96  H   LYS    10      31.298  34.983 -11.323  1.00  0.00
ATOM     97  N   LYS    10      30.513  35.578 -11.380  1.00  0.00
ATOM     98  CA  LYS    10      29.188  34.995 -11.553  1.00  0.00
ATOM     99  C   LYS    10      28.648  35.774 -12.616  1.00  0.00
ATOM    100  O   LYS    10      27.571  36.347 -12.474  1.00  0.00
ATOM    101  CB  LYS    10      28.283  35.083 -10.321  1.00  0.00
ATOM    102  CG  LYS    10      28.803  34.211  -9.178  1.00  0.00
ATOM    103  CD  LYS    10      27.892  34.324  -7.954  1.00  0.00
ATOM    104  CE  LYS    10      28.405  33.442  -6.817  1.00  0.00
ATOM    105  NZ  LYS    10      27.502  33.554  -5.641  1.00  0.00
ATOM    106  H   LEU    11      30.218  35.088 -13.894  1.00  0.00
ATOM    107  N   LEU    11      29.503  35.753 -13.751  1.00  0.00
ATOM    108  CA  LEU    11      29.283  36.794 -14.758  1.00  0.00
ATOM    109  C   LEU    11      27.703  36.692 -15.056  1.00  0.00
ATOM    110  O   LEU    11      27.108  37.642 -15.560  1.00  0.00
ATOM    111  CB  LEU    11      30.075  36.593 -16.052  1.00  0.00
ATOM    112  CG  LEU    11      31.418  37.334 -16.049  1.00  0.00
ATOM    113  CD1 LEU    11      32.226  36.965 -17.291  1.00  0.00
ATOM    114  CD2 LEU    11      31.188  38.844 -16.044  1.00  0.00
ATOM    115  N   PRO    12      26.972  35.525 -14.743  1.00  0.00
ATOM    116  CA  PRO    12      26.950  34.314 -15.583  1.00  0.00
ATOM    117  C   PRO    12      26.451  34.828 -16.841  1.00  0.00
ATOM    118  O   PRO    12      25.422  35.500 -16.867  1.00  0.00
ATOM    119  CB  PRO    12      25.970  33.313 -14.967  1.00  0.00
ATOM    120  CG  PRO    12      24.887  34.153 -14.326  1.00  0.00
ATOM    121  CD  PRO    12      24.552  35.251 -15.320  1.00  0.00
ATOM    122  H   LEU    13      27.927  33.911 -18.090  1.00  0.00
ATOM    123  N   LEU    13      27.165  34.530 -17.992  1.00  0.00
ATOM    124  CA  LEU    13      26.688  35.230 -19.133  1.00  0.00
ATOM    125  C   LEU    13      26.049  34.491 -20.300  1.00  0.00
ATOM    126  O   LEU    13      26.677  34.328 -21.344  1.00  0.00
ATOM    127  CB  LEU    13      27.892  36.039 -19.621  1.00  0.00
ATOM    128  CG  LEU    13      28.133  37.306 -18.792  1.00  0.00
ATOM    129  CD1 LEU    13      29.366  38.046 -19.305  1.00  0.00
ATOM    130  CD2 LEU    13      26.926  38.238 -18.888  1.00  0.00
ATOM    131  N   PRO    14      24.827  33.989 -20.300  1.00  0.00
ATOM    132  CA  PRO    14      24.783  32.512 -20.542  1.00  0.00
ATOM    133  C   PRO    14      24.672  32.083 -21.932  1.00  0.00
ATOM    134  O   PRO    14      24.699  30.887 -22.212  1.00  0.00
ATOM    135  CB  PRO    14      23.545  32.110 -19.738  1.00  0.00
ATOM    136  CG  PRO    14      22.617  33.303 -19.804  1.00  0.00
ATOM    137  CD  PRO    14      23.483  34.531 -19.579  1.00  0.00
ATOM    138  H   THR    15      24.179  33.900 -22.909  1.00  0.00
ATOM    139  N   THR    15      24.540  32.983 -22.973  1.00  0.00
ATOM    140  CA  THR    15      24.984  32.499 -24.231  1.00  0.00
ATOM    141  C   THR    15      25.781  33.304 -25.104  1.00  0.00
ATOM    142  O   THR    15      25.266  34.224 -25.735  1.00  0.00
ATOM    143  CB  THR    15      23.702  32.055 -24.962  1.00  0.00
ATOM    144  OG1 THR    15      23.104  30.985 -24.244  1.00  0.00
ATOM    145  CG2 THR    15      24.007  31.582 -26.382  1.00  0.00
ATOM    146  H   LEU    16      27.791  32.661 -24.630  1.00  0.00
ATOM    147  N   LEU    16      27.175  33.076 -25.281  1.00  0.00
ATOM    148  CA  LEU    16      27.666  33.491 -26.506  1.00  0.00
ATOM    149  C   LEU    16      28.660  32.415 -26.974  1.00  0.00
ATOM    150  O   LEU    16      29.787  32.363 -26.486  1.00  0.00
ATOM    151  CB  LEU    16      28.366  34.851 -26.424  1.00  0.00
ATOM    152  CG  LEU    16      28.751  35.405 -27.800  1.00  0.00
ATOM    153  CD1 LEU    16      27.497  35.689 -28.624  1.00  0.00
ATOM    154  CD2 LEU    16      29.540  36.704 -27.645  1.00  0.00
ATOM    155  N   PRO    17      28.146  31.624 -27.917  1.00  0.00
ATOM    156  CA  PRO    17      29.103  30.752 -29.179  1.00  0.00
ATOM    157  C   PRO    17      29.441  29.464 -28.613  1.00  0.00
ATOM    158  O   PRO    17      30.381  29.363 -27.827  1.00  0.00
ATOM    159  CB  PRO    17      30.357  31.591 -29.432  1.00  0.00
ATOM    160  CG  PRO    17      29.891  33.030 -29.398  1.00  0.00
ATOM    161  CD  PRO    17      28.594  33.079 -30.188  1.00  0.00
ATOM    162  N   PRO    18      28.637  28.511 -29.061  1.00  0.00
ATOM    163  CA  PRO    18      28.289  27.492 -28.103  1.00  0.00
ATOM    164  C   PRO    18      29.253  26.481 -27.724  1.00  0.00
ATOM    165  O   PRO    18      29.738  25.741 -28.577  1.00  0.00
ATOM    166  CB  PRO    18      27.090  26.872 -28.823  1.00  0.00
ATOM    167  CG  PRO    18      27.372  27.049 -30.299  1.00  0.00
ATOM    168  CD  PRO    18      28.834  26.692 -30.502  1.00  0.00
ATOM    169  H   PHE    19      29.420  27.337 -25.920  1.00  0.00
ATOM    170  N   PHE    19      29.520  26.465 -26.372  1.00  0.00
ATOM    171  CA  PHE    19      29.902  25.353 -25.627  1.00  0.00
ATOM    172  C   PHE    19      31.065  24.776 -26.365  1.00  0.00
ATOM    173  O   PHE    19      31.167  23.559 -26.501  1.00  0.00
ATOM    174  CB  PHE    19      28.796  24.301 -25.491  1.00  0.00
ATOM    175  CG  PHE    19      27.685  24.761 -24.574  1.00  0.00
ATOM    176  CD1 PHE    19      26.549  25.375 -25.097  1.00  0.00
ATOM    177  CD2 PHE    19      27.790  24.573 -23.198  1.00  0.00
ATOM    178  CE1 PHE    19      25.526  25.798 -24.251  1.00  0.00
ATOM    179  CE2 PHE    19      26.767  24.996 -22.351  1.00  0.00
ATOM    180  CZ  PHE    19      25.636  25.608 -22.878  1.00  0.00
ATOM    181  H   ASN    20      31.434  26.588 -26.755  1.00  0.00
ATOM    182  N   ASN    20      31.881  25.709 -26.794  1.00  0.00
ATOM    183  CA  ASN    20      33.194  25.632 -27.257  1.00  0.00
ATOM    184  C   ASN    20      33.877  25.224 -26.058  1.00  0.00
ATOM    185  O   ASN    20      33.475  25.601 -24.960  1.00  0.00
ATOM    186  CB  ASN    20      33.794  26.939 -27.787  1.00  0.00
ATOM    187  CG  ASN    20      33.054  27.422 -29.030  1.00  0.00
ATOM    188  ND2 ASN    20      33.133  28.702 -29.329  1.00  0.00
ATOM    189  OD1 ASN    20      32.412  26.646 -29.723  1.00  0.00
ATOM    190  N   PRO    21      35.007  24.404 -26.078  1.00  0.00
ATOM    191  CA  PRO    21      35.921  24.634 -24.942  1.00  0.00
ATOM    192  C   PRO    21      36.731  25.859 -25.338  1.00  0.00
ATOM    193  O   PRO    21      37.945  25.767 -25.506  1.00  0.00
ATOM    194  CB  PRO    21      36.812  23.396 -24.820  1.00  0.00
ATOM    195  CG  PRO    21      36.004  22.259 -25.404  1.00  0.00
ATOM    196  CD  PRO    21      34.593  22.415 -24.865  1.00  0.00
ATOM    197  H   LYS    22      35.163  26.712 -25.771  1.00  0.00
ATOM    198  N   LYS    22      36.077  26.919 -25.462  1.00  0.00
ATOM    199  CA  LYS    22      36.433  28.237 -25.238  1.00  0.00
ATOM    200  C   LYS    22      35.390  28.772 -24.422  1.00  0.00
ATOM    201  O   LYS    22      34.453  29.377 -24.937  1.00  0.00
ATOM    202  CB  LYS    22      36.569  29.056 -26.525  1.00  0.00
ATOM    203  CG  LYS    22      36.999  30.494 -26.233  1.00  0.00
ATOM    204  CD  LYS    22      37.142  31.290 -27.531  1.00  0.00
ATOM    205  CE  LYS    22      37.559  32.730 -27.238  1.00  0.00
ATOM    206  NZ  LYS    22      37.681  33.492 -28.509  1.00  0.00
ATOM    207  N   PRO    23      35.591  28.526 -23.048  1.00  0.00
ATOM    208  CA  PRO    23      34.391  28.002 -22.296  1.00  0.00
ATOM    209  C   PRO    23      33.257  28.935 -22.227  1.00  0.00
ATOM    210  O   PRO    23      32.219  28.601 -21.660  1.00  0.00
ATOM    211  CB  PRO    23      34.968  27.729 -20.906  1.00  0.00
ATOM    212  CG  PRO    23      36.431  27.414 -21.132  1.00  0.00
ATOM    213  CD  PRO    23      36.938  28.433 -22.138  1.00  0.00
ATOM    214  H   ILE    24      33.673  30.003 -23.803  1.00  0.00
ATOM    215  N   ILE    24      33.489  30.143 -22.843  1.00  0.00
ATOM    216  CA  ILE    24      33.495  31.541 -22.290  1.00  0.00
ATOM    217  C   ILE    24      32.909  32.301 -23.453  1.00  0.00
ATOM    218  O   ILE    24      32.409  31.694 -24.398  1.00  0.00
ATOM    219  CB  ILE    24      34.879  32.118 -21.920  1.00  0.00
ATOM    220  CG1 ILE    24      35.750  32.265 -23.173  1.00  0.00
ATOM    221  CG2 ILE    24      35.596  31.192 -20.935  1.00  0.00
ATOM    222  CD1 ILE    24      37.028  33.044 -22.881  1.00  0.00
ATOM    223  H   TYR    25      33.209  33.894 -22.315  1.00  0.00
ATOM    224  N   TYR    25      33.040  33.704 -23.269  1.00  0.00
ATOM    225  CA  TYR    25      32.971  34.768 -24.178  1.00  0.00
ATOM    226  C   TYR    25      31.743  35.128 -24.815  1.00  0.00
ATOM    227  O   TYR    25      31.748  35.549 -25.969  1.00  0.00
ATOM    228  CB  TYR    25      34.031  34.441 -25.235  1.00  0.00
ATOM    229  CG  TYR    25      33.999  35.410 -26.399  1.00  0.00
ATOM    230  CD1 TYR    25      34.794  36.557 -26.388  1.00  0.00
ATOM    231  CD2 TYR    25      33.171  35.164 -27.496  1.00  0.00
ATOM    232  CE1 TYR    25      34.763  37.449 -27.461  1.00  0.00
ATOM    233  CE2 TYR    25      33.138  36.055 -28.571  1.00  0.00
ATOM    234  CZ  TYR    25      33.934  37.195 -28.550  1.00  0.00
ATOM    235  OH  TYR    25      33.903  38.072 -29.606  1.00  0.00
ATOM    236  H   ILE    26      30.485  34.186 -23.415  1.00  0.00
ATOM    237  N   ILE    26      30.606  34.962 -24.012  1.00  0.00
ATOM    238  CA  ILE    26      29.560  35.994 -24.069  1.00  0.00
ATOM    239  C   ILE    26      30.022  37.270 -23.587  1.00  0.00
ATOM    240  O   ILE    26      30.937  37.325 -22.768  1.00  0.00
ATOM    241  CB  ILE    26      28.323  35.537 -23.264  1.00  0.00
ATOM    242  CG1 ILE    26      27.146  36.488 -23.507  1.00  0.00
ATOM    243  CG2 ILE    26      28.638  35.525 -21.767  1.00  0.00
ATOM    244  CD1 ILE    26      25.820  35.858 -23.094  1.00  0.00
ATOM    245  H   ASP    27      29.364  38.631 -24.928  1.00  0.00
ATOM    246  N   ASP    27      29.504  38.404 -23.978  1.00  0.00
ATOM    247  CA  ASP    27      29.134  39.326 -22.991  1.00  0.00
ATOM    248  C   ASP    27      27.763  39.663 -23.183  1.00  0.00
ATOM    249  O   ASP    27      27.406  40.226 -24.216  1.00  0.00
ATOM    250  CB  ASP    27      29.997  40.590 -23.042  1.00  0.00
ATOM    251  CG  ASP    27      29.643  41.551 -21.911  1.00  0.00
ATOM    252  OD1 ASP    27      30.466  41.712 -21.005  1.00  0.00
ATOM    253  OD2 ASP    27      28.261  42.096 -22.229  1.00  0.00
ATOM    254  H   MET    28      27.190  39.159 -21.284  1.00  0.00
ATOM    255  N   MET    28      26.896  39.352 -22.206  1.00  0.00
ATOM    256  CA  MET    28      25.501  39.306 -22.520  1.00  0.00
ATOM    257  C   MET    28      24.781  40.491 -22.919  1.00  0.00
ATOM    258  O   MET    28      23.949  40.432 -23.821  1.00  0.00
ATOM    259  CB  MET    28      24.848  38.689 -21.280  1.00  0.00
ATOM    260  CG  MET    28      23.333  38.577 -21.444  1.00  0.00
ATOM    261  SD  MET    28      22.556  37.889 -19.965  1.00  0.00
ATOM    262  CE  MET    28      22.705  39.322 -18.883  1.00  0.00
ATOM    263  H   GLY    29      25.813  41.672 -21.562  1.00  0.00
ATOM    264  N   GLY    29      25.100  41.610 -22.242  1.00  0.00
ATOM    265  CA  GLY    29      24.349  42.749 -22.552  1.00  0.00
ATOM    266  C   GLY    29      24.440  43.138 -23.954  1.00  0.00
ATOM    267  O   GLY    29      23.443  43.546 -24.546  1.00  0.00
ATOM    268  H   ASN    30      26.154  43.806 -24.401  1.00  0.00
ATOM    269  N   ASN    30      25.536  43.074 -24.638  1.00  0.00
ATOM    270  CA  ASN    30      25.923  42.134 -25.619  1.00  0.00
ATOM    271  C   ASN    30      27.516  42.407 -25.682  1.00  0.00
ATOM    272  O   ASN    30      27.941  43.555 -25.784  1.00  0.00
ATOM    273  CB  ASN    30      25.300  42.319 -27.006  1.00  0.00
ATOM    274  CG  ASN    30      23.804  42.023 -26.985  1.00  0.00
ATOM    275  ND2 ASN    30      23.413  40.889 -26.442  1.00  0.00
ATOM    276  OD1 ASN    30      22.999  42.813 -27.456  1.00  0.00
ATOM    277  H   ARG    31      28.907  41.024 -24.806  1.00  0.00
ATOM    278  N   ARG    31      28.486  41.365 -25.631  1.00  0.00
ATOM    279  CA  ARG    31      28.864  40.769 -26.939  1.00  0.00
ATOM    280  C   ARG    31      28.108  39.648 -27.433  1.00  0.00
ATOM    281  O   ARG    31      28.345  39.188 -28.548  1.00  0.00
ATOM    282  CB  ARG    31      30.343  40.393 -26.823  1.00  0.00
ATOM    283  CG  ARG    31      31.226  41.628 -26.640  1.00  0.00
ATOM    284  CD  ARG    31      32.693  41.227 -26.489  1.00  0.00
ATOM    285  NE  ARG    31      33.170  40.597 -27.737  1.00  0.00
ATOM    286  CZ  ARG    31      33.540  41.305 -28.789  1.00  0.00
ATOM    287  NH1 ARG    31      33.960  40.703 -29.884  1.00  0.00
ATOM    288  NH2 ARG    31      33.490  42.619 -28.743  1.00  0.00
ATOM    289  H   TYR    32      27.453  39.294 -25.597  1.00  0.00
ATOM    290  N   TYR    32      27.119  39.190 -26.519  1.00  0.00
ATOM    291  CA  TYR    32      25.735  38.614 -26.745  1.00  0.00
ATOM    292  C   TYR    32      25.740  37.407 -25.985  1.00  0.00
ATOM    293  O   TYR    32      26.761  37.087 -25.351  1.00  0.00
ATOM    294  CB  TYR    32      25.418  38.306 -28.212  1.00  0.00
ATOM    295  CG  TYR    32      24.155  37.485 -28.366  1.00  0.00
ATOM    296  CD1 TYR    32      22.904  38.105 -28.374  1.00  0.00
ATOM    297  CD2 TYR    32      24.229  36.098 -28.501  1.00  0.00
ATOM    298  CE1 TYR    32      21.741  37.346 -28.516  1.00  0.00
ATOM    299  CE2 TYR    32      23.067  35.337 -28.642  1.00  0.00
ATOM    300  CZ  TYR    32      21.826  35.964 -28.649  1.00  0.00
ATOM    301  OH  TYR    32      20.682  35.217 -28.789  1.00  0.00
TER
