# Supplementary material for: Prediction of Anticancer Peptides with High Efficacy and Low Toxicity by Hybrid Model Based on 3D Structure of Peptides
Source: Int J Mol Sci. 2021 May 26;22(11):5630. doi: 10.3390/ijms22115630 (PMC8198792; doi:10.3390/ijms22115630)
Supplement: Supplementary file 1 [file ijms-22-05630-s001.zip › Supplement2(Datasets)/ACPs(PDB)/D1/PDB(Negative)/(237)NL_satpdb12966.pdb]

ATOM      1  N   LYS     1      -3.369  -2.325   7.879  1.00  0.00           N  
ATOM      2  H   LYS     1      -3.482  -1.322   7.905  1.00  0.00           H  
ATOM      3  CA  LYS     1      -1.982  -2.778   8.153  1.00  0.00           C  
ATOM      4  HA  LYS     1      -1.278  -2.044   7.761  1.00  0.00           H  
ATOM      5  CB  LYS     1      -1.728  -2.780   9.680  1.00  0.00           C  
ATOM      6  HB2 LYS     1      -0.664  -2.911   9.878  1.00  0.00           H  
ATOM      7  HB3 LYS     1      -1.990  -1.810  10.103  1.00  0.00           H  
ATOM      8  CG  LYS     1      -2.469  -3.917  10.412  1.00  0.00           C  
ATOM      9  HG2 LYS     1      -3.545  -3.739  10.398  1.00  0.00           H  
ATOM     10  HG3 LYS     1      -2.249  -4.874   9.938  1.00  0.00           H  
ATOM     11  CD  LYS     1      -2.303  -4.111  11.949  1.00  0.00           C  
ATOM     12  HD2 LYS     1      -2.133  -3.155  12.445  1.00  0.00           H  
ATOM     13  HD3 LYS     1      -3.154  -4.673  12.334  1.00  0.00           H  
ATOM     14  CE  LYS     1      -1.055  -4.887  12.440  1.00  0.00           C  
ATOM     15  HE2 LYS     1      -0.153  -4.533  11.942  1.00  0.00           H  
ATOM     16  HE3 LYS     1      -1.001  -4.557  13.478  1.00  0.00           H  
ATOM     17  NZ  LYS     1      -1.253  -6.326  12.171  1.00  0.00           N  
ATOM     18  HZ1 LYS     1      -1.434  -6.560  11.206  1.00  0.00           H  
ATOM     19  HZ2 LYS     1      -0.447  -6.842  12.497  1.00  0.00           H  
ATOM     20  HZ3 LYS     1      -2.025  -6.705  12.700  1.00  0.00           H  
ATOM     21  C   LYS     1      -1.563  -4.094   7.360  1.00  0.00           C  
ATOM     22  O   LYS     1      -2.283  -4.623   6.507  1.00  0.00           O  
ATOM     23  N   ARG     2      -0.491  -4.756   7.812  1.00  0.00           N  
ATOM     24  H   ARG     2       0.288  -4.292   8.256  1.00  0.00           H  
ATOM     25  CA  ARG     2      -0.063  -6.125   7.382  1.00  0.00           C  
ATOM     26  HA  ARG     2      -0.961  -6.743   7.391  1.00  0.00           H  
ATOM     27  CB  ARG     2       0.518  -6.053   5.985  1.00  0.00           C  
ATOM     28  HB2 ARG     2      -0.204  -5.467   5.417  1.00  0.00           H  
ATOM     29  HB3 ARG     2       1.423  -5.451   6.076  1.00  0.00           H  
ATOM     30  CG  ARG     2       0.875  -7.329   5.156  1.00  0.00           C  
ATOM     31  HG2 ARG     2       1.617  -7.041   4.412  1.00  0.00           H  
ATOM     32  HG3 ARG     2       1.417  -7.975   5.846  1.00  0.00           H  
ATOM     33  CD  ARG     2      -0.348  -8.053   4.516  1.00  0.00           C  
ATOM     34  HD2 ARG     2      -1.110  -7.316   4.265  1.00  0.00           H  
ATOM     35  HD3 ARG     2      -0.052  -8.514   3.573  1.00  0.00           H  
ATOM     36  NE  ARG     2      -1.030  -9.016   5.402  1.00  0.00           N  
ATOM     37  HE  ARG     2      -0.757  -8.968   6.374  1.00  0.00           H  
ATOM     38  CZ  ARG     2      -1.998  -9.861   5.122  1.00  0.00           C  
ATOM     39  NH1 ARG     2      -2.504 -10.038   3.953  1.00  0.00           N  
ATOM     40 HH11 ARG     2      -2.164  -9.496   3.172  1.00  0.00           H  
ATOM     41 HH12 ARG     2      -3.377 -10.519   3.789  1.00  0.00           H  
ATOM     42  NH2 ARG     2      -2.589 -10.580   6.109  1.00  0.00           N  
ATOM     43 HH21 ARG     2      -2.256 -10.460   7.055  1.00  0.00           H  
ATOM     44 HH22 ARG     2      -3.469 -11.047   5.944  1.00  0.00           H  
ATOM     45  C   ARG     2       1.003  -6.645   8.317  1.00  0.00           C  
ATOM     46  O   ARG     2       1.835  -5.847   8.729  1.00  0.00           O  
ATOM     47  N   ARG     3       1.091  -7.945   8.589  1.00  0.00           N  
ATOM     48  H   ARG     3       0.325  -8.573   8.391  1.00  0.00           H  
ATOM     49  CA  ARG     3       2.358  -8.612   8.792  1.00  0.00           C  
ATOM     50  HA  ARG     3       3.097  -7.815   8.708  1.00  0.00           H  
ATOM     51  CB  ARG     3       2.466  -9.229  10.216  1.00  0.00           C  
ATOM     52  HB2 ARG     3       1.770  -8.718  10.881  1.00  0.00           H  
ATOM     53  HB3 ARG     3       2.101 -10.255  10.157  1.00  0.00           H  
ATOM     54  CG  ARG     3       3.848  -9.103  10.864  1.00  0.00           C  
ATOM     55  HG2 ARG     3       4.076  -8.038  10.819  1.00  0.00           H  
ATOM     56  HG3 ARG     3       3.620  -9.364  11.898  1.00  0.00           H  
ATOM     57  CD  ARG     3       4.996 -10.005  10.430  1.00  0.00           C  
ATOM     58  HD2 ARG     3       5.687 -10.027  11.273  1.00  0.00           H  
ATOM     59  HD3 ARG     3       4.615 -11.009  10.246  1.00  0.00           H  
ATOM     60  NE  ARG     3       5.686  -9.541   9.194  1.00  0.00           N  
ATOM     61  HE  ARG     3       5.229  -9.844   8.346  1.00  0.00           H  
ATOM     62  CZ  ARG     3       6.684  -8.737   8.960  1.00  0.00           C  
ATOM     63  NH1 ARG     3       7.162  -8.029   9.962  1.00  0.00           N  
ATOM     64 HH11 ARG     3       6.791  -8.116  10.898  1.00  0.00           H  
ATOM     65 HH12 ARG     3       7.601  -7.138   9.778  1.00  0.00           H  
ATOM     66  NH2 ARG     3       7.017  -8.448   7.733  1.00  0.00           N  
ATOM     67 HH21 ARG     3       6.458  -8.682   6.925  1.00  0.00           H  
ATOM     68 HH22 ARG     3       7.737  -7.750   7.618  1.00  0.00           H  
ATOM     69  C   ARG     3       2.621  -9.758   7.815  1.00  0.00           C  
ATOM     70  O   ARG     3       3.661  -9.745   7.200  1.00  0.00           O  
ATOM     71  N   HIE     4       1.651 -10.609   7.682  1.00  0.00           N  
ATOM     72  H   HIE     4       0.764 -10.360   8.096  1.00  0.00           H  
ATOM     73  CA  HIE     4       1.718 -11.876   6.977  1.00  0.00           C  
ATOM     74  HA  HIE     4       0.906 -12.446   7.429  1.00  0.00           H  
ATOM     75  CB  HIE     4       1.318 -11.569   5.526  1.00  0.00           C  
ATOM     76  HB2 HIE     4       0.383 -11.014   5.606  1.00  0.00           H  
ATOM     77  HB3 HIE     4       2.008 -10.832   5.116  1.00  0.00           H  
ATOM     78  CG  HIE     4       1.021 -12.750   4.626  1.00  0.00           C  
ATOM     79  ND1 HIE     4       1.911 -13.232   3.691  1.00  0.00           N  
ATOM     80  CE1 HIE     4       1.353 -14.342   3.114  1.00  0.00           C  
ATOM     81  HE1 HIE     4       1.801 -14.928   2.325  1.00  0.00           H  
ATOM     82  NE2 HIE     4       0.123 -14.548   3.631  1.00  0.00           N  
ATOM     83  HE2 HIE     4      -0.499 -15.276   3.309  1.00  0.00           H  
ATOM     84  CD2 HIE     4      -0.030 -13.592   4.629  1.00  0.00           C  
ATOM     85  HD2 HIE     4      -0.901 -13.485   5.259  1.00  0.00           H  
ATOM     86  C   HIE     4       2.997 -12.725   7.183  1.00  0.00           C  
ATOM     87  O   HIE     4       3.583 -12.726   8.271  1.00  0.00           O  
ATOM     88  N   TRP     5       3.466 -13.475   6.211  1.00  0.00           N  
ATOM     89  H   TRP     5       3.042 -13.230   5.328  1.00  0.00           H  
ATOM     90  CA  TRP     5       4.772 -14.260   6.310  1.00  0.00           C  
ATOM     91  HA  TRP     5       4.841 -14.702   7.304  1.00  0.00           H  
ATOM     92  CB  TRP     5       4.671 -15.456   5.331  1.00  0.00           C  
ATOM     93  HB2 TRP     5       4.635 -15.125   4.293  1.00  0.00           H  
ATOM     94  HB3 TRP     5       5.593 -16.018   5.482  1.00  0.00           H  
ATOM     95  CG  TRP     5       3.598 -16.448   5.575  1.00  0.00           C  
ATOM     96  CD1 TRP     5       2.827 -16.852   4.558  1.00  0.00           C  
ATOM     97  HD1 TRP     5       2.980 -16.591   3.521  1.00  0.00           H  
ATOM     98  NE1 TRP     5       1.814 -17.637   5.080  1.00  0.00           N  
ATOM     99  HE1 TRP     5       1.068 -18.055   4.541  1.00  0.00           H  
ATOM    100  CE2 TRP     5       1.890 -17.680   6.458  1.00  0.00           C  
ATOM    101  CZ2 TRP     5       1.019 -18.204   7.423  1.00  0.00           C  
ATOM    102  HZ2 TRP     5       0.137 -18.713   7.063  1.00  0.00           H  
ATOM    103  CH2 TRP     5       1.253 -17.941   8.759  1.00  0.00           C  
ATOM    104  HH2 TRP     5       0.514 -18.274   9.473  1.00  0.00           H  
ATOM    105  CZ3 TRP     5       2.501 -17.313   9.140  1.00  0.00           C  
ATOM    106  HZ3 TRP     5       2.783 -17.188  10.175  1.00  0.00           H  
ATOM    107  CE3 TRP     5       3.395 -16.921   8.137  1.00  0.00           C  
ATOM    108  HE3 TRP     5       4.347 -16.639   8.561  1.00  0.00           H  
ATOM    109  CD2 TRP     5       3.044 -16.950   6.791  1.00  0.00           C  
ATOM    110  C   TRP     5       6.061 -13.464   6.001  1.00  0.00           C  
ATOM    111  O   TRP     5       7.100 -13.979   6.383  1.00  0.00           O  
ATOM    112  N   PHE     6       5.836 -12.309   5.355  1.00  0.00           N  
ATOM    113  H   PHE     6       4.939 -12.027   4.986  1.00  0.00           H  
ATOM    114  CA  PHE     6       6.789 -11.216   5.166  1.00  0.00           C  
ATOM    115  HA  PHE     6       7.169 -11.089   6.180  1.00  0.00           H  
ATOM    116  CB  PHE     6       8.030 -11.678   4.358  1.00  0.00           C  
ATOM    117  HB2 PHE     6       8.726 -10.848   4.243  1.00  0.00           H  
ATOM    118  HB3 PHE     6       8.597 -12.451   4.877  1.00  0.00           H  
ATOM    119  CG  PHE     6       7.721 -12.284   2.960  1.00  0.00           C  
ATOM    120  CD1 PHE     6       7.596 -13.677   2.779  1.00  0.00           C  
ATOM    121  HD1 PHE     6       7.727 -14.310   3.645  1.00  0.00           H  
ATOM    122  CE1 PHE     6       7.435 -14.214   1.492  1.00  0.00           C  
ATOM    123  HE1 PHE     6       7.077 -15.211   1.283  1.00  0.00           H  
ATOM    124  CZ  PHE     6       7.176 -13.304   0.450  1.00  0.00           C  
ATOM    125  HZ  PHE     6       7.055 -13.781  -0.511  1.00  0.00           H  
ATOM    126  CE2 PHE     6       7.282 -11.927   0.594  1.00  0.00           C  
ATOM    127  HE2 PHE     6       7.174 -11.319  -0.293  1.00  0.00           H  
ATOM    128  CD2 PHE     6       7.625 -11.426   1.860  1.00  0.00           C  
ATOM    129  HD2 PHE     6       7.737 -10.352   1.879  1.00  0.00           H  
ATOM    130  C   PHE     6       6.258  -9.864   4.563  1.00  0.00           C  
ATOM    131  O   PHE     6       6.838  -8.814   4.931  1.00  0.00           O  
ATOM    132  N   PRO     7       5.221  -9.850   3.688  1.00  0.00           N  
ATOM    133  CD  PRO     7       4.604 -10.989   3.087  1.00  0.00           C  
ATOM    134  HD2 PRO     7       3.765 -11.298   3.711  1.00  0.00           H  
ATOM    135  HD3 PRO     7       5.211 -11.859   2.838  1.00  0.00           H  
ATOM    136  CG  PRO     7       3.997 -10.549   1.796  1.00  0.00           C  
ATOM    137  HG2 PRO     7       4.734 -10.761   1.021  1.00  0.00           H  
ATOM    138  HG3 PRO     7       3.027 -11.041   1.732  1.00  0.00           H  
ATOM    139  CB  PRO     7       3.793  -9.074   2.037  1.00  0.00           C  
ATOM    140  HB2 PRO     7       2.881  -8.958   2.623  1.00  0.00           H  
ATOM    141  HB3 PRO     7       3.762  -8.551   1.081  1.00  0.00           H  
ATOM    142  CA  PRO     7       4.912  -8.624   2.974  1.00  0.00           C  
ATOM    143  HA  PRO     7       5.793  -8.386   2.379  1.00  0.00           H  
ATOM    144  C   PRO     7       4.460  -7.441   3.801  1.00  0.00           C  
ATOM    145  O   PRO     7       4.024  -7.521   4.995  1.00  0.00           O  
ATOM    146  N   LEU     8       4.325  -6.324   3.063  1.00  0.00           N  
ATOM    147  H   LEU     8       4.590  -6.405   2.091  1.00  0.00           H  
ATOM    148  CA  LEU     8       3.840  -4.992   3.371  1.00  0.00           C  
ATOM    149  HA  LEU     8       3.252  -5.092   4.283  1.00  0.00           H  
ATOM    150  CB  LEU     8       4.993  -4.036   3.644  1.00  0.00           C  
ATOM    151  HB2 LEU     8       5.632  -4.010   2.762  1.00  0.00           H  
ATOM    152  HB3 LEU     8       4.656  -3.005   3.745  1.00  0.00           H  
ATOM    153  CG  LEU     8       5.846  -4.368   4.914  1.00  0.00           C  
ATOM    154  HG  LEU     8       6.245  -5.382   4.948  1.00  0.00           H  
ATOM    155  CD1 LEU     8       7.048  -3.473   4.954  1.00  0.00           C  
ATOM    156 HD11 LEU     8       6.984  -2.434   5.280  1.00  0.00           H  
ATOM    157 HD12 LEU     8       7.779  -3.808   5.689  1.00  0.00           H  
ATOM    158 HD13 LEU     8       7.581  -3.562   4.008  1.00  0.00           H  
ATOM    159  CD2 LEU     8       5.011  -4.184   6.198  1.00  0.00           C  
ATOM    160 HD21 LEU     8       5.767  -4.035   6.970  1.00  0.00           H  
ATOM    161 HD22 LEU     8       4.285  -3.388   6.035  1.00  0.00           H  
ATOM    162 HD23 LEU     8       4.512  -5.141   6.352  1.00  0.00           H  
ATOM    163  C   LEU     8       2.793  -4.342   2.433  1.00  0.00           C  
ATOM    164  O   LEU     8       2.952  -4.303   1.198  1.00  0.00           O  
ATOM    165  N   SER     9       1.718  -3.816   3.036  1.00  0.00           N  
ATOM    166  H   SER     9       1.709  -3.763   4.044  1.00  0.00           H  
ATOM    167  CA  SER     9       0.551  -3.160   2.436  1.00  0.00           C  
ATOM    168  HA  SER     9       0.843  -2.230   1.949  1.00  0.00           H  
ATOM    169  CB  SER     9      -0.227  -4.024   1.422  1.00  0.00           C  
ATOM    170  HB2 SER     9      -0.862  -3.367   0.829  1.00  0.00           H  
ATOM    171  HB3 SER     9       0.573  -4.515   0.869  1.00  0.00           H  
ATOM    172  OG  SER     9      -1.032  -4.996   2.110  1.00  0.00           O  
ATOM    173  HG  SER     9      -1.372  -5.678   1.526  1.00  0.00           H  
ATOM    174  C   SER     9      -0.411  -2.765   3.577  1.00  0.00           C  
ATOM    175  O   SER     9      -0.067  -2.953   4.732  1.00  0.00           O  
ATOM    176  N   PHE    10      -1.482  -2.011   3.231  1.00  0.00           N  
ATOM    177  H   PHE    10      -1.547  -1.610   2.306  1.00  0.00           H  
ATOM    178  CA  PHE    10      -2.671  -1.854   4.106  1.00  0.00           C  
ATOM    179  HA  PHE    10      -2.362  -2.341   5.031  1.00  0.00           H  
ATOM    180  CB  PHE    10      -2.930  -0.343   4.178  1.00  0.00           C  
ATOM    181  HB2 PHE    10      -2.038   0.186   4.514  1.00  0.00           H  
ATOM    182  HB3 PHE    10      -3.272   0.103   3.244  1.00  0.00           H  
ATOM    183  CG  PHE    10      -3.993  -0.042   5.198  1.00  0.00           C  
ATOM    184  CD1 PHE    10      -5.348  -0.294   4.901  1.00  0.00           C  
ATOM    185  HD1 PHE    10      -5.646  -0.594   3.907  1.00  0.00           H  
ATOM    186  CE1 PHE    10      -6.422  -0.048   5.725  1.00  0.00           C  
ATOM    187  HE1 PHE    10      -7.435  -0.258   5.412  1.00  0.00           H  
ATOM    188  CZ  PHE    10      -6.121   0.695   6.906  1.00  0.00           C  
ATOM    189  HZ  PHE    10      -7.003   1.023   7.438  1.00  0.00           H  
ATOM    190  CE2 PHE    10      -4.773   0.910   7.309  1.00  0.00           C  
ATOM    191  HE2 PHE    10      -4.491   1.389   8.234  1.00  0.00           H  
ATOM    192  CD2 PHE    10      -3.725   0.548   6.467  1.00  0.00           C  
ATOM    193  HD2 PHE    10      -2.705   0.691   6.791  1.00  0.00           H  
ATOM    194  C   PHE    10      -3.858  -2.746   3.496  1.00  0.00           C  
ATOM    195  O   PHE    10      -4.225  -2.650   2.299  1.00  0.00           O  
ATOM    196  N   GLN    11      -4.354  -3.616   4.322  1.00  0.00           N  
ATOM    197  H   GLN    11      -4.135  -3.497   5.301  1.00  0.00           H  
ATOM    198  CA  GLN    11      -5.129  -4.803   3.917  1.00  0.00           C  
ATOM    199  HA  GLN    11      -5.957  -4.514   3.269  1.00  0.00           H  
ATOM    200  CB  GLN    11      -4.191  -5.808   3.157  1.00  0.00           C  
ATOM    201  HB2 GLN    11      -3.837  -5.222   2.309  1.00  0.00           H  
ATOM    202  HB3 GLN    11      -3.307  -5.967   3.775  1.00  0.00           H  
ATOM    203  CG  GLN    11      -4.740  -7.190   2.711  1.00  0.00           C  
ATOM    204  HG2 GLN    11      -4.967  -7.764   3.609  1.00  0.00           H  
ATOM    205  HG3 GLN    11      -5.733  -7.024   2.295  1.00  0.00           H  
ATOM    206  CD  GLN    11      -3.806  -8.011   1.813  1.00  0.00           C  
ATOM    207  OE1 GLN    11      -2.597  -7.768   1.845  1.00  0.00           O  
ATOM    208  NE2 GLN    11      -4.335  -8.982   1.096  1.00  0.00           N  
ATOM    209 HE21 GLN    11      -3.771  -9.477   0.420  1.00  0.00           H  
ATOM    210 HE22 GLN    11      -5.325  -9.155   1.193  1.00  0.00           H  
ATOM    211  C   GLN    11      -5.728  -5.512   5.149  1.00  0.00           C  
ATOM    212  O   GLN    11      -6.864  -5.918   5.235  1.00  0.00           O  
ATOM    213  N   GLU    12      -4.908  -5.724   6.242  1.00  0.00           N  
ATOM    214  H   GLU    12      -3.948  -5.420   6.161  1.00  0.00           H  
ATOM    215  CA  GLU    12      -5.080  -6.910   7.115  1.00  0.00           C  
ATOM    216  HA  GLU    12      -5.271  -7.771   6.475  1.00  0.00           H  
ATOM    217  CB  GLU    12      -3.790  -7.181   7.841  1.00  0.00           C  
ATOM    218  HB2 GLU    12      -2.997  -7.219   7.095  1.00  0.00           H  
ATOM    219  HB3 GLU    12      -3.748  -6.284   8.459  1.00  0.00           H  
ATOM    220  CG  GLU    12      -3.588  -8.472   8.685  1.00  0.00           C  
ATOM    221  HG2 GLU    12      -4.237  -8.505   9.560  1.00  0.00           H  
ATOM    222  HG3 GLU    12      -3.787  -9.320   8.029  1.00  0.00           H  
ATOM    223  CD  GLU    12      -2.071  -8.599   9.001  1.00  0.00           C  
ATOM    224  OE1 GLU    12      -1.661  -7.891   9.936  1.00  0.00           O  
ATOM    225  OE2 GLU    12      -1.410  -9.390   8.286  1.00  0.00           O  
ATOM    226  C   GLU    12      -6.269  -6.636   8.074  1.00  0.00           C  
ATOM    227  O   GLU    12      -6.941  -7.583   8.404  1.00  0.00           O  
ATOM    228  N   PHE    13      -6.711  -5.367   8.406  1.00  0.00           N  
ATOM    229  H   PHE    13      -6.148  -4.611   8.041  1.00  0.00           H  
ATOM    230  CA  PHE    13      -8.005  -5.090   9.051  1.00  0.00           C  
ATOM    231  HA  PHE    13      -8.165  -5.577  10.013  1.00  0.00           H  
ATOM    232  CB  PHE    13      -8.080  -3.565   9.229  1.00  0.00           C  
ATOM    233  HB2 PHE    13      -8.072  -2.992   8.301  1.00  0.00           H  
ATOM    234  HB3 PHE    13      -9.044  -3.268   9.641  1.00  0.00           H  
ATOM    235  CG  PHE    13      -7.176  -2.882  10.238  1.00  0.00           C  
ATOM    236  CD1 PHE    13      -7.019  -3.268  11.601  1.00  0.00           C  
ATOM    237  HD1 PHE    13      -7.625  -4.089  11.955  1.00  0.00           H  
ATOM    238  CE1 PHE    13      -6.074  -2.591  12.477  1.00  0.00           C  
ATOM    239  HE1 PHE    13      -6.054  -2.884  13.516  1.00  0.00           H  
ATOM    240  CZ  PHE    13      -5.182  -1.634  11.959  1.00  0.00           C  
ATOM    241  HZ  PHE    13      -4.385  -1.290  12.601  1.00  0.00           H  
ATOM    242  CE2 PHE    13      -5.285  -1.360  10.565  1.00  0.00           C  
ATOM    243  HE2 PHE    13      -4.496  -0.758  10.138  1.00  0.00           H  
ATOM    244  CD2 PHE    13      -6.306  -1.899   9.762  1.00  0.00           C  
ATOM    245  HD2 PHE    13      -6.374  -1.526   8.750  1.00  0.00           H  
ATOM    246  C   PHE    13      -9.126  -5.612   8.161  1.00  0.00           C  
ATOM    247  O   PHE    13      -9.961  -6.299   8.702  1.00  0.00           O  
ATOM    248  N   LEU    14      -9.194  -5.171   6.886  1.00  0.00           N  
ATOM    249  H   LEU    14      -8.377  -4.636   6.628  1.00  0.00           H  
ATOM    250  CA  LEU    14     -10.284  -5.518   5.965  1.00  0.00           C  
ATOM    251  HA  LEU    14     -11.275  -5.234   6.318  1.00  0.00           H  
ATOM    252  CB  LEU    14     -10.078  -4.551   4.761  1.00  0.00           C  
ATOM    253  HB2 LEU    14     -10.249  -3.530   5.103  1.00  0.00           H  
ATOM    254  HB3 LEU    14      -9.100  -4.768   4.332  1.00  0.00           H  
ATOM    255  CG  LEU    14     -11.122  -4.685   3.595  1.00  0.00           C  
ATOM    256  HG  LEU    14     -10.932  -5.628   3.082  1.00  0.00           H  
ATOM    257  CD1 LEU    14     -12.594  -4.621   3.984  1.00  0.00           C  
ATOM    258 HD11 LEU    14     -12.768  -5.554   4.521  1.00  0.00           H  
ATOM    259 HD12 LEU    14     -12.823  -3.770   4.626  1.00  0.00           H  
ATOM    260 HD13 LEU    14     -13.273  -4.683   3.134  1.00  0.00           H  
ATOM    261  CD2 LEU    14     -10.840  -3.613   2.544  1.00  0.00           C  
ATOM    262 HD21 LEU    14     -11.495  -3.736   1.681  1.00  0.00           H  
ATOM    263 HD22 LEU    14     -10.948  -2.619   2.978  1.00  0.00           H  
ATOM    264 HD23 LEU    14      -9.786  -3.754   2.306  1.00  0.00           H  
ATOM    265  C   LEU    14     -10.316  -7.050   5.671  1.00  0.00           C  
ATOM    266  O   LEU    14     -11.327  -7.704   5.383  1.00  0.00           O  
ATOM    267  N   GLU    15      -9.126  -7.654   5.593  1.00  0.00           N  
ATOM    268  H   GLU    15      -8.261  -7.136   5.651  1.00  0.00           H  
ATOM    269  CA  GLU    15      -8.943  -9.074   5.501  1.00  0.00           C  
ATOM    270  HA  GLU    15      -9.677  -9.387   4.759  1.00  0.00           H  
ATOM    271  CB  GLU    15      -7.511  -9.339   4.977  1.00  0.00           C  
ATOM    272  HB2 GLU    15      -7.433  -8.819   4.023  1.00  0.00           H  
ATOM    273  HB3 GLU    15      -6.812  -8.866   5.666  1.00  0.00           H  
ATOM    274  CG  GLU    15      -7.207 -10.854   4.761  1.00  0.00           C  
ATOM    275  HG2 GLU    15      -7.593 -11.474   5.570  1.00  0.00           H  
ATOM    276  HG3 GLU    15      -7.616 -11.315   3.863  1.00  0.00           H  
ATOM    277  CD  GLU    15      -5.742 -10.967   4.843  1.00  0.00           C  
ATOM    278  OE1 GLU    15      -5.174 -11.042   5.948  1.00  0.00           O  
ATOM    279  OE2 GLU    15      -5.128 -11.028   3.751  1.00  0.00           O  
ATOM    280  C   GLU    15      -9.311  -9.799   6.798  1.00  0.00           C  
ATOM    281  O   GLU    15      -9.960 -10.794   6.662  1.00  0.00           O  
ATOM    282  N   GLN    16      -9.175  -9.189   8.017  1.00  0.00           N  
ATOM    283  H   GLN    16      -8.937  -8.208   8.044  1.00  0.00           H  
ATOM    284  CA  GLN    16      -9.542 -10.008   9.260  1.00  0.00           C  
ATOM    285  HA  GLN    16      -9.328 -11.067   9.112  1.00  0.00           H  
ATOM    286  CB  GLN    16      -8.576  -9.499  10.346  1.00  0.00           C  
ATOM    287  HB2 GLN    16      -8.469  -8.415  10.343  1.00  0.00           H  
ATOM    288  HB3 GLN    16      -9.140  -9.534  11.278  1.00  0.00           H  
ATOM    289  CG  GLN    16      -7.213 -10.236  10.651  1.00  0.00           C  
ATOM    290  HG2 GLN    16      -6.531  -9.462  11.004  1.00  0.00           H  
ATOM    291  HG3 GLN    16      -7.267 -10.972  11.453  1.00  0.00           H  
ATOM    292  CD  GLN    16      -6.605 -10.967   9.397  1.00  0.00           C  
ATOM    293  OE1 GLN    16      -6.484 -12.160   9.351  1.00  0.00           O  
ATOM    294  NE2 GLN    16      -6.324 -10.355   8.273  1.00  0.00           N  
ATOM    295 HE21 GLN    16      -5.967 -10.828   7.456  1.00  0.00           H  
ATOM    296 HE22 GLN    16      -6.457  -9.365   8.120  1.00  0.00           H  
ATOM    297  C   GLN    16     -10.990  -9.819   9.618  1.00  0.00           C  
ATOM    298  O   GLN    16     -11.646 -10.730  10.061  1.00  0.00           O  
ATOM    299  N   LEU    17     -11.541  -8.654   9.282  1.00  0.00           N  
ATOM    300  H   LEU    17     -10.943  -7.913   8.946  1.00  0.00           H  
ATOM    301  CA  LEU    17     -12.975  -8.351   9.333  1.00  0.00           C  
ATOM    302  HA  LEU    17     -13.363  -8.580  10.326  1.00  0.00           H  
ATOM    303  CB  LEU    17     -13.204  -6.942   8.848  1.00  0.00           C  
ATOM    304  HB2 LEU    17     -12.535  -6.714   8.018  1.00  0.00           H  
ATOM    305  HB3 LEU    17     -14.222  -6.927   8.459  1.00  0.00           H  
ATOM    306  CG  LEU    17     -13.176  -5.889   9.978  1.00  0.00           C  
ATOM    307  HG  LEU    17     -12.221  -5.966  10.499  1.00  0.00           H  
ATOM    308  CD1 LEU    17     -13.304  -4.471   9.360  1.00  0.00           C  
ATOM    309 HD11 LEU    17     -14.287  -4.334   8.909  1.00  0.00           H  
ATOM    310 HD12 LEU    17     -13.304  -3.780  10.203  1.00  0.00           H  
ATOM    311 HD13 LEU    17     -12.424  -4.235   8.762  1.00  0.00           H  
ATOM    312  CD2 LEU    17     -14.344  -6.111  10.920  1.00  0.00           C  
ATOM    313 HD21 LEU    17     -14.248  -5.299  11.641  1.00  0.00           H  
ATOM    314 HD22 LEU    17     -15.301  -6.004  10.409  1.00  0.00           H  
ATOM    315 HD23 LEU    17     -14.285  -7.072  11.431  1.00  0.00           H  
ATOM    316  C   LEU    17     -13.722  -9.296   8.458  1.00  0.00           C  
ATOM    317  O   LEU    17     -14.866  -9.654   8.682  1.00  0.00           O  
ATOM    318  N   ARG    18     -13.113  -9.653   7.340  1.00  0.00           N  
ATOM    319  H   ARG    18     -12.247  -9.164   7.168  1.00  0.00           H  
ATOM    320  CA  ARG    18     -13.540 -10.699   6.398  1.00  0.00           C  
ATOM    321  HA  ARG    18     -14.619 -10.644   6.256  1.00  0.00           H  
ATOM    322  CB  ARG    18     -12.932 -10.370   5.000  1.00  0.00           C  
ATOM    323  HB2 ARG    18     -11.915  -9.979   5.008  1.00  0.00           H  
ATOM    324  HB3 ARG    18     -12.980 -11.287   4.413  1.00  0.00           H  
ATOM    325  CG  ARG    18     -13.815  -9.447   4.153  1.00  0.00           C  
ATOM    326  HG2 ARG    18     -14.758  -9.875   3.813  1.00  0.00           H  
ATOM    327  HG3 ARG    18     -13.993  -8.611   4.828  1.00  0.00           H  
ATOM    328  CD  ARG    18     -13.179  -8.895   2.902  1.00  0.00           C  
ATOM    329  HD2 ARG    18     -13.935  -8.347   2.340  1.00  0.00           H  
ATOM    330  HD3 ARG    18     -12.301  -8.301   3.156  1.00  0.00           H  
ATOM    331  NE  ARG    18     -12.688 -10.024   2.047  1.00  0.00           N  
ATOM    332  HE  ARG    18     -13.310 -10.809   1.916  1.00  0.00           H  
ATOM    333  CZ  ARG    18     -11.451 -10.215   1.544  1.00  0.00           C  
ATOM    334  NH1 ARG    18     -10.491  -9.340   1.623  1.00  0.00           N  
ATOM    335 HH11 ARG    18     -10.720  -8.357   1.660  1.00  0.00           H  
ATOM    336 HH12 ARG    18      -9.586  -9.651   1.302  1.00  0.00           H  
ATOM    337  NH2 ARG    18     -11.229 -11.444   1.112  1.00  0.00           N  
ATOM    338 HH21 ARG    18     -11.956 -12.139   1.204  1.00  0.00           H  
ATOM    339 HH22 ARG    18     -10.324 -11.894   1.128  1.00  0.00           H  
ATOM    340  C   ARG    18     -13.133 -12.156   6.795  1.00  0.00           C  
ATOM    341  O   ARG    18     -13.957 -13.047   6.499  1.00  0.00           O  
ATOM    342  N   ARG    19     -12.119 -12.482   7.565  1.00  0.00           N  
ATOM    343  H   ARG    19     -11.483 -11.742   7.828  1.00  0.00           H  
ATOM    344  CA  ARG    19     -11.695 -13.840   7.962  1.00  0.00           C  
ATOM    345  HA  ARG    19     -11.426 -14.376   7.051  1.00  0.00           H  
ATOM    346  CB  ARG    19     -10.338 -13.725   8.745  1.00  0.00           C  
ATOM    347  HB2 ARG    19      -9.623 -13.199   8.112  1.00  0.00           H  
ATOM    348  HB3 ARG    19     -10.552 -13.295   9.723  1.00  0.00           H  
ATOM    349  CG  ARG    19      -9.725 -15.123   9.002  1.00  0.00           C  
ATOM    350  HG2 ARG    19      -9.748 -15.226  10.087  1.00  0.00           H  
ATOM    351  HG3 ARG    19     -10.336 -15.947   8.634  1.00  0.00           H  
ATOM    352  CD  ARG    19      -8.261 -15.302   8.545  1.00  0.00           C  
ATOM    353  HD2 ARG    19      -7.674 -14.626   9.168  1.00  0.00           H  
ATOM    354  HD3 ARG    19      -7.924 -16.278   8.895  1.00  0.00           H  
ATOM    355  NE  ARG    19      -8.080 -15.265   7.041  1.00  0.00           N  
ATOM    356  HE  ARG    19      -8.684 -15.808   6.441  1.00  0.00           H  
ATOM    357  CZ  ARG    19      -7.194 -14.488   6.422  1.00  0.00           C  
ATOM    358  NH1 ARG    19      -6.289 -13.735   7.046  1.00  0.00           N  
ATOM    359 HH11 ARG    19      -6.233 -13.629   8.048  1.00  0.00           H  
ATOM    360 HH12 ARG    19      -5.669 -13.141   6.512  1.00  0.00           H  
ATOM    361  NH2 ARG    19      -7.208 -14.435   5.090  1.00  0.00           N  
ATOM    362 HH21 ARG    19      -7.950 -14.951   4.637  1.00  0.00           H  
ATOM    363 HH22 ARG    19      -6.492 -14.002   4.525  1.00  0.00           H  
ATOM    364  C   ARG    19     -12.780 -14.617   8.770  1.00  0.00           C  
ATOM    365  O   ARG    19     -12.652 -15.804   9.020  1.00  0.00           O  
ATOM    366  N   PHE    20     -13.891 -13.943   9.183  1.00  0.00           N  
ATOM    367  H   PHE    20     -13.983 -12.955   8.996  1.00  0.00           H  
ATOM    368  CA  PHE    20     -15.028 -14.565   9.827  1.00  0.00           C  
ATOM    369  HA  PHE    20     -14.806 -15.564  10.202  1.00  0.00           H  
ATOM    370  CB  PHE    20     -15.369 -13.718  11.050  1.00  0.00           C  
ATOM    371  HB2 PHE    20     -15.569 -12.673  10.814  1.00  0.00           H  
ATOM    372  HB3 PHE    20     -16.288 -14.120  11.476  1.00  0.00           H  
ATOM    373  CG  PHE    20     -14.308 -13.829  12.159  1.00  0.00           C  
ATOM    374  CD1 PHE    20     -13.479 -12.691  12.314  1.00  0.00           C  
ATOM    375  HD1 PHE    20     -13.672 -11.754  11.812  1.00  0.00           H  
ATOM    376  CE1 PHE    20     -12.463 -12.810  13.265  1.00  0.00           C  
ATOM    377  HE1 PHE    20     -11.870 -11.934  13.484  1.00  0.00           H  
ATOM    378  CZ  PHE    20     -12.180 -14.020  13.832  1.00  0.00           C  
ATOM    379  HZ  PHE    20     -11.283 -14.150  14.420  1.00  0.00           H  
ATOM    380  CE2 PHE    20     -13.016 -15.147  13.703  1.00  0.00           C  
ATOM    381  HE2 PHE    20     -12.718 -16.102  14.110  1.00  0.00           H  
ATOM    382  CD2 PHE    20     -14.083 -15.061  12.815  1.00  0.00           C  
ATOM    383  HD2 PHE    20     -14.724 -15.902  12.600  1.00  0.00           H  
ATOM    384  C   PHE    20     -16.288 -14.733   8.908  1.00  0.00           C  
ATOM    385  O   PHE    20     -17.338 -15.238   9.280  1.00  0.00           O  
ATOM    386  N   ARG    21     -16.167 -14.257   7.656  1.00  0.00           N  
ATOM    387  H   ARG    21     -15.352 -13.747   7.346  1.00  0.00           H  
ATOM    388  CA  ARG    21     -17.261 -14.230   6.669  1.00  0.00           C  
ATOM    389  HA  ARG    21     -17.906 -15.056   6.968  1.00  0.00           H  
ATOM    390  CB  ARG    21     -17.916 -12.901   6.872  1.00  0.00           C  
ATOM    391  HB2 ARG    21     -18.002 -12.704   7.941  1.00  0.00           H  
ATOM    392  HB3 ARG    21     -17.307 -12.182   6.324  1.00  0.00           H  
ATOM    393  CG  ARG    21     -19.432 -12.970   6.324  1.00  0.00           C  
ATOM    394  HG2 ARG    21     -19.794 -13.870   5.827  1.00  0.00           H  
ATOM    395  HG3 ARG    21     -20.066 -12.883   7.206  1.00  0.00           H  
ATOM    396  CD  ARG    21     -19.648 -11.744   5.333  1.00  0.00           C  
ATOM    397  HD2 ARG    21     -20.718 -11.600   5.477  1.00  0.00           H  
ATOM    398  HD3 ARG    21     -19.128 -10.868   5.723  1.00  0.00           H  
ATOM    399  NE  ARG    21     -19.458 -12.086   3.870  1.00  0.00           N  
ATOM    400  HE  ARG    21     -20.252 -12.512   3.412  1.00  0.00           H  
ATOM    401  CZ  ARG    21     -18.347 -11.777   3.248  1.00  0.00           C  
ATOM    402  NH1 ARG    21     -17.352 -11.164   3.828  1.00  0.00           N  
ATOM    403 HH11 ARG    21     -17.402 -10.894   4.800  1.00  0.00           H  
ATOM    404 HH12 ARG    21     -16.456 -11.015   3.386  1.00  0.00           H  
ATOM    405  NH2 ARG    21     -18.219 -12.110   2.011  1.00  0.00           N  
ATOM    406 HH21 ARG    21     -18.982 -12.439   1.437  1.00  0.00           H  
ATOM    407 HH22 ARG    21     -17.326 -12.073   1.540  1.00  0.00           H  
ATOM    408  C   ARG    21     -17.019 -14.517   5.184  1.00  0.00           C  
ATOM    409  O   ARG    21     -17.929 -14.975   4.406  1.00  0.00           O  
ATOM    410  N   ASP    22     -15.764 -14.357   4.774  1.00  0.00           N  
ATOM    411  H   ASP    22     -15.094 -13.985   5.432  1.00  0.00           H  
ATOM    412  CA  ASP    22     -15.211 -15.088   3.589  1.00  0.00           C  
ATOM    413  HA  ASP    22     -15.820 -15.989   3.527  1.00  0.00           H  
ATOM    414  CB  ASP    22     -15.396 -14.284   2.260  1.00  0.00           C  
ATOM    415  HB2 ASP    22     -15.178 -14.935   1.413  1.00  0.00           H  
ATOM    416  HB3 ASP    22     -16.446 -14.052   2.085  1.00  0.00           H  
ATOM    417  CG  ASP    22     -14.549 -13.044   2.064  1.00  0.00           C  
ATOM    418  OD1 ASP    22     -13.349 -13.130   1.677  1.00  0.00           O  
ATOM    419  OD2 ASP    22     -15.188 -11.962   2.125  1.00  0.00           O  
ATOM    420  C   ASP    22     -13.807 -15.588   3.992  1.00  0.00           C  
ATOM    421  O   ASP    22     -13.575 -16.034   5.119  1.00  0.00           O  
ATOM    422  N   GLN    23     -12.728 -15.478   3.204  1.00  0.00           N  
ATOM    423  H   GLN    23     -12.930 -15.003   2.336  1.00  0.00           H  
ATOM    424  CA  GLN    23     -11.381 -16.082   3.466  1.00  0.00           C  
ATOM    425  HA  GLN    23     -11.088 -15.786   4.473  1.00  0.00           H  
ATOM    426  CB  GLN    23     -11.628 -17.588   3.484  1.00  0.00           C  
ATOM    427  HB2 GLN    23     -12.627 -17.915   3.774  1.00  0.00           H  
ATOM    428  HB3 GLN    23     -11.489 -17.802   2.424  1.00  0.00           H  
ATOM    429  CG  GLN    23     -10.638 -18.387   4.329  1.00  0.00           C  
ATOM    430  HG2 GLN    23     -10.874 -19.451   4.280  1.00  0.00           H  
ATOM    431  HG3 GLN    23      -9.675 -18.182   3.863  1.00  0.00           H  
ATOM    432  CD  GLN    23     -10.526 -17.970   5.750  1.00  0.00           C  
ATOM    433  OE1 GLN    23      -9.462 -17.495   6.198  1.00  0.00           O  
ATOM    434  NE2 GLN    23     -11.541 -18.220   6.558  1.00  0.00           N  
ATOM    435 HE21 GLN    23     -11.551 -17.889   7.513  1.00  0.00           H  
ATOM    436 HE22 GLN    23     -12.208 -18.903   6.229  1.00  0.00           H  
ATOM    437  C   GLN    23     -10.173 -15.594   2.715  1.00  0.00           C  
ATOM    438  O   GLN    23      -9.082 -15.537   3.307  1.00  0.00           O  
ATOM    439  N   LEU    24     -10.237 -15.148   1.435  1.00  0.00           N  
ATOM    440  H   LEU    24     -11.124 -15.137   0.952  1.00  0.00           H  
ATOM    441  CA  LEU    24      -9.057 -15.012   0.542  1.00  0.00           C  
ATOM    442  HA  LEU    24      -8.512 -15.956   0.545  1.00  0.00           H  
ATOM    443  CB  LEU    24      -9.512 -14.804  -0.930  1.00  0.00           C  
ATOM    444  HB2 LEU    24     -10.526 -14.405  -0.918  1.00  0.00           H  
ATOM    445  HB3 LEU    24      -8.844 -14.081  -1.398  1.00  0.00           H  
ATOM    446  CG  LEU    24      -9.637 -16.080  -1.833  1.00  0.00           C  
ATOM    447  HG  LEU    24      -8.658 -16.530  -1.672  1.00  0.00           H  
ATOM    448  CD1 LEU    24     -10.647 -17.132  -1.361  1.00  0.00           C  
ATOM    449 HD11 LEU    24     -10.255 -17.609  -0.463  1.00  0.00           H  
ATOM    450 HD12 LEU    24     -11.641 -16.685  -1.331  1.00  0.00           H  
ATOM    451 HD13 LEU    24     -10.618 -17.959  -2.071  1.00  0.00           H  
ATOM    452  CD2 LEU    24      -9.869 -15.672  -3.355  1.00  0.00           C  
ATOM    453 HD21 LEU    24      -9.764 -16.588  -3.935  1.00  0.00           H  
ATOM    454 HD22 LEU    24     -10.938 -15.468  -3.419  1.00  0.00           H  
ATOM    455 HD23 LEU    24      -9.190 -14.851  -3.587  1.00  0.00           H  
ATOM    456  C   LEU    24      -8.057 -13.830   0.958  1.00  0.00           C  
ATOM    457  O   LEU    24      -8.658 -12.733   1.105  1.00  0.00           O  
ATOM    458  N   PRO    25      -6.693 -13.942   0.934  1.00  0.00           N  
ATOM    459  CD  PRO    25      -5.958 -15.196   0.767  1.00  0.00           C  
ATOM    460  HD2 PRO    25      -6.109 -15.753  -0.157  1.00  0.00           H  
ATOM    461  HD3 PRO    25      -6.298 -15.854   1.567  1.00  0.00           H  
ATOM    462  CG  PRO    25      -4.457 -14.873   0.781  1.00  0.00           C  
ATOM    463  HG2 PRO    25      -4.082 -14.915  -0.242  1.00  0.00           H  
ATOM    464  HG3 PRO    25      -3.918 -15.569   1.424  1.00  0.00           H  
ATOM    465  CB  PRO    25      -4.360 -13.389   1.253  1.00  0.00           C  
ATOM    466  HB2 PRO    25      -3.606 -12.846   0.684  1.00  0.00           H  
ATOM    467  HB3 PRO    25      -4.253 -13.185   2.319  1.00  0.00           H  
ATOM    468  CA  PRO    25      -5.789 -12.806   0.985  1.00  0.00           C  
ATOM    469  HA  PRO    25      -6.070 -12.199   1.846  1.00  0.00           H  
ATOM    470  C   PRO    25      -6.054 -12.037  -0.332  1.00  0.00           C  
ATOM    471  O   PRO    25      -5.710 -12.583  -1.354  1.00  0.00           O  
ATOM    472  N   PHE    26      -6.551 -10.808  -0.309  1.00  0.00           N  
ATOM    473  H   PHE    26      -6.831 -10.507   0.614  1.00  0.00           H  
ATOM    474  CA  PHE    26      -7.018  -9.819  -1.332  1.00  0.00           C  
ATOM    475  HA  PHE    26      -6.181  -9.704  -2.021  1.00  0.00           H  
ATOM    476  CB  PHE    26      -8.119 -10.451  -2.158  1.00  0.00           C  
ATOM    477  HB2 PHE    26      -7.762 -11.351  -2.659  1.00  0.00           H  
ATOM    478  HB3 PHE    26      -8.891 -10.793  -1.468  1.00  0.00           H  
ATOM    479  CG  PHE    26      -8.743  -9.593  -3.225  1.00  0.00           C  
ATOM    480  CD1 PHE    26     -10.009  -9.058  -2.904  1.00  0.00           C  
ATOM    481  HD1 PHE    26     -10.431  -9.311  -1.943  1.00  0.00           H  
ATOM    482  CE1 PHE    26     -10.750  -8.277  -3.786  1.00  0.00           C  
ATOM    483  HE1 PHE    26     -11.740  -7.872  -3.636  1.00  0.00           H  
ATOM    484  CZ  PHE    26     -10.189  -7.948  -5.073  1.00  0.00           C  
ATOM    485  HZ  PHE    26     -10.767  -7.458  -5.842  1.00  0.00           H  
ATOM    486  CE2 PHE    26      -8.968  -8.506  -5.386  1.00  0.00           C  
ATOM    487  HE2 PHE    26      -8.609  -8.384  -6.398  1.00  0.00           H  
ATOM    488  CD2 PHE    26      -8.166  -9.265  -4.486  1.00  0.00           C  
ATOM    489  HD2 PHE    26      -7.213  -9.678  -4.782  1.00  0.00           H  
ATOM    490  C   PHE    26      -7.389  -8.458  -0.541  1.00  0.00           C  
ATOM    491  O   PHE    26      -7.894  -8.589   0.574  1.00  0.00           O  
ATOM    492  N   PRO    27      -7.561  -7.352  -1.226  1.00  0.00           N  
ATOM    493  CD  PRO    27      -6.713  -6.891  -2.388  1.00  0.00           C  
ATOM    494  HD2 PRO    27      -6.949  -7.464  -3.284  1.00  0.00           H  
ATOM    495  HD3 PRO    27      -5.654  -7.120  -2.267  1.00  0.00           H  
ATOM    496  CG  PRO    27      -7.015  -5.457  -2.704  1.00  0.00           C  
ATOM    497  HG2 PRO    27      -6.130  -4.927  -3.056  1.00  0.00           H  
ATOM    498  HG3 PRO    27      -7.778  -5.417  -3.482  1.00  0.00           H  
ATOM    499  CB  PRO    27      -7.635  -4.952  -1.364  1.00  0.00           C  
ATOM    500  HB2 PRO    27      -8.394  -4.186  -1.523  1.00  0.00           H  
ATOM    501  HB3 PRO    27      -6.872  -4.519  -0.716  1.00  0.00           H  
ATOM    502  CA  PRO    27      -8.278  -6.208  -0.773  1.00  0.00           C  
ATOM    503  HA  PRO    27      -8.079  -6.026   0.283  1.00  0.00           H  
ATOM    504  C   PRO    27      -9.770  -6.402  -0.827  1.00  0.00           C  
ATOM    505  O   PRO    27     -10.364  -6.681   0.184  1.00  0.00           O  
TER   
END   
