# Supplementary material for: Prediction of Anticancer Peptides with High Efficacy and Low Toxicity by Hybrid Model Based on 3D Structure of Peptides
Source: Int J Mol Sci. 2021 May 26;22(11):5630. doi: 10.3390/ijms22115630 (PMC8198792; doi:10.3390/ijms22115630)
Supplement: Supplementary file 1 [file ijms-22-05630-s001.zip › Supplement2(Datasets)/ACPs(PDB)/D1/PDB(Negative)/(238)NL_satpdb13047.pdb]

EXPDTA    THEORETICAL MODEL, MODELLER 9.13 2015/09/20 22:43:59
REMARK   6 MODELLER OBJECTIVE FUNCTION:      1931.6034
REMARK   6 MODELLER BEST TEMPLATE % SEQ ID:  74.000
ATOM      1  N   LYS     1      -9.334  12.691  -0.791  0.90 71.11           N
ATOM      2  CA  LYS     1      -8.554  12.565   0.460  0.90 71.11           C
ATOM      3  CB  LYS     1      -9.495  12.387   1.670  0.90 71.11           C
ATOM      4  CG  LYS     1      -8.817  12.607   3.028  0.88 71.11           C
ATOM      5  CD  LYS     1      -9.793  12.756   4.199  0.88 71.11           C
ATOM      6  CE  LYS     1      -9.881  11.522   5.100  0.83 71.11           C
ATOM      7  NZ  LYS     1     -10.561  10.418   4.388  1.00 71.11           N
ATOM      8  C   LYS     1      -7.687  11.361   0.349  0.90 71.11           C
ATOM      9  O   LYS     1      -7.383  10.906  -0.752  0.90 71.11           O
ATOM     10  N   PHE     2      -7.259  10.818   1.500  1.00 57.93           N
ATOM     11  CA  PHE     2      -6.434   9.653   1.490  1.00 57.93           C
ATOM     12  CB  PHE     2      -5.430   9.566   2.654  1.00 57.93           C
ATOM     13  CG  PHE     2      -4.387  10.618   2.555  1.00 57.93           C
ATOM     14  CD1 PHE     2      -4.667  11.910   2.930  1.00 57.93           C
ATOM     15  CD2 PHE     2      -3.120  10.306   2.119  1.00 57.93           C
ATOM     16  CE1 PHE     2      -3.700  12.884   2.851  1.00 57.93           C
ATOM     17  CE2 PHE     2      -2.149  11.277   2.039  1.00 57.93           C
ATOM     18  CZ  PHE     2      -2.440  12.569   2.404  1.00 57.93           C
ATOM     19  C   PHE     2      -7.332   8.498   1.754  1.00 57.93           C
ATOM     20  O   PHE     2      -8.239   8.582   2.580  1.00 57.93           O
ATOM     21  N   CYS     3      -7.116   7.385   1.036  1.00 51.92           N
ATOM     22  CA  CYS     3      -7.851   6.207   1.371  1.00 51.92           C
ATOM     23  CB  CYS     3      -8.320   5.376   0.167  1.00 51.92           C
ATOM     24  SG  CYS     3      -9.481   6.298  -0.870  1.00 51.92           S
ATOM     25  C   CYS     3      -6.868   5.371   2.114  1.00 51.92           C
ATOM     26  O   CYS     3      -5.763   5.132   1.630  1.00 51.92           O
ATOM     27  N   GLU     4      -7.232   4.920   3.328  1.00 98.06           N
ATOM     28  CA  GLU     4      -6.279   4.160   4.074  1.00 98.06           C
ATOM     29  CB  GLU     4      -6.418   4.374   5.589  1.00 98.06           C
ATOM     30  CG  GLU     4      -6.130   5.812   6.020  1.00 98.06           C
ATOM     31  CD  GLU     4      -7.321   6.674   5.636  1.00 98.06           C
ATOM     32  OE1 GLU     4      -8.443   6.111   5.522  1.00 98.06           O
ATOM     33  OE2 GLU     4      -7.125   7.905   5.454  1.00 98.06           O
ATOM     34  C   GLU     4      -6.547   2.718   3.803  1.00 98.06           C
ATOM     35  O   GLU     4      -7.096   2.009   4.642  1.00 98.06           O
ATOM     36  N   LYS     5      -6.129   2.238   2.620  1.00114.25           N
ATOM     37  CA  LYS     5      -6.350   0.869   2.258  1.00114.25           C
ATOM     38  CB  LYS     5      -6.459   0.652   0.736  1.00114.25           C
ATOM     39  CG  LYS     5      -6.636  -0.816   0.348  1.00114.25           C
ATOM     40  CD  LYS     5      -6.977  -1.061  -1.121  1.00114.25           C
ATOM     41  CE  LYS     5      -6.499  -2.430  -1.614  1.00114.25           C
ATOM     42  NZ  LYS     5      -6.818  -3.480  -0.619  1.00114.25           N
ATOM     43  C   LYS     5      -5.184   0.066   2.741  1.00114.25           C
ATOM     44  O   LYS     5      -4.089   0.599   2.911  1.00114.25           O
ATOM     45  N   PRO     6      -5.381  -1.203   2.997  1.00116.13           N
ATOM     46  CA  PRO     6      -4.278  -2.057   3.315  1.00116.13           C
ATOM     47  CD  PRO     6      -6.662  -1.776   3.370  1.00116.13           C
ATOM     48  CB  PRO     6      -4.891  -3.389   3.756  1.00116.13           C
ATOM     49  CG  PRO     6      -6.382  -3.287   3.368  1.00116.13           C
ATOM     50  C   PRO     6      -3.557  -2.059   2.008  1.00116.13           C
ATOM     51  O   PRO     6      -4.244  -1.990   0.991  1.00116.13           O
ATOM     52  N   SER     7      -2.211  -2.153   2.001  1.00 70.72           N
ATOM     53  CA  SER     7      -1.449  -1.968   0.793  1.00 70.72           C
ATOM     54  CB  SER     7       0.044  -2.311   0.937  1.00 70.72           C
ATOM     55  OG  SER     7       0.670  -1.394   1.819  1.00 70.72           O
ATOM     56  C   SER     7      -1.996  -2.806  -0.308  1.00 70.72           C
ATOM     57  O   SER     7      -2.418  -3.942  -0.106  1.00 70.72           O
ATOM     58  N   GLY     8      -2.011  -2.231  -1.525  1.00 39.64           N
ATOM     59  CA  GLY     8      -2.569  -2.943  -2.630  1.00 39.64           C
ATOM     60  C   GLY     8      -1.777  -4.195  -2.769  1.00 39.64           C
ATOM     61  O   GLY     8      -2.322  -5.271  -3.009  1.00 39.64           O
ATOM     62  N   THR     9      -0.443  -4.060  -2.696  1.00146.03           N
ATOM     63  CA  THR     9       0.427  -5.192  -2.737  1.00146.03           C
ATOM     64  CB  THR     9       1.843  -4.764  -2.996  1.00146.03           C
ATOM     65  OG1 THR     9       2.706  -5.884  -2.960  1.00146.03           O
ATOM     66  CG2 THR     9       2.276  -3.702  -1.970  1.00146.03           C
ATOM     67  C   THR     9       0.382  -5.972  -1.454  1.00146.03           C
ATOM     68  O   THR     9       0.037  -7.154  -1.442  1.00146.03           O
ATOM     69  N   TRP    10       0.655  -5.303  -0.315  1.00149.61           N
ATOM     70  CA  TRP    10       0.797  -6.034   0.908  1.00149.61           C
ATOM     71  CB  TRP    10       1.946  -5.475   1.775  1.00149.61           C
ATOM     72  CG  TRP    10       2.301  -6.288   2.998  1.00149.61           C
ATOM     73  CD2 TRP    10       3.458  -6.053   3.822  1.00149.61           C
ATOM     74  CD1 TRP    10       1.666  -7.371   3.530  1.00149.61           C
ATOM     75  NE1 TRP    10       2.356  -7.831   4.626  1.00149.61           N
ATOM     76  CE2 TRP    10       3.461  -7.031   4.817  1.00149.61           C
ATOM     77  CE3 TRP    10       4.441  -5.107   3.750  1.00149.61           C
ATOM     78  CZ2 TRP    10       4.451  -7.079   5.759  1.00149.61           C
ATOM     79  CZ3 TRP    10       5.433  -5.155   4.706  1.00149.61           C
ATOM     80  CH2 TRP    10       5.439  -6.122   5.690  1.00149.61           C
ATOM     81  C   TRP    10      -0.480  -5.904   1.663  1.00149.61           C
ATOM     82  O   TRP    10      -0.578  -5.155   2.635  1.00149.61           O
ATOM     83  N   SER    11      -1.497  -6.677   1.247  1.00114.53           N
ATOM     84  CA  SER    11      -2.739  -6.614   1.944  1.00114.53           C
ATOM     85  CB  SER    11      -3.952  -6.829   1.027  1.00114.53           C
ATOM     86  OG  SER    11      -3.766  -7.997   0.243  1.00114.53           O
ATOM     87  C   SER    11      -2.697  -7.688   2.979  1.00114.53           C
ATOM     88  O   SER    11      -3.160  -8.806   2.756  1.00114.53           O
ATOM     89  N   GLY    12      -2.157  -7.347   4.168  1.00 42.21           N
ATOM     90  CA  GLY    12      -2.028  -8.335   5.199  1.00 42.21           C
ATOM     91  C   GLY    12      -1.259  -7.764   6.354  1.00 42.21           C
ATOM     92  O   GLY    12      -1.005  -6.562   6.425  1.00 42.21           O
ATOM     93  N   VAL    13      -0.859  -8.657   7.287  1.00 60.30           N
ATOM     94  CA  VAL    13      -0.169  -8.311   8.501  1.00 60.30           C
ATOM     95  CB  VAL    13       0.008  -9.481   9.428  1.00 60.30           C
ATOM     96  CG1 VAL    13       0.776  -9.013  10.675  1.00 60.30           C
ATOM     97  CG2 VAL    13      -1.375 -10.082   9.733  1.00 60.30           C
ATOM     98  C   VAL    13       1.194  -7.795   8.162  1.00 60.30           C
ATOM     99  O   VAL    13       1.866  -8.320   7.274  1.00 60.30           O
ATOM    100  N   CYS    14       1.632  -6.729   8.867  1.00269.06           N
ATOM    101  CA  CYS    14       2.921  -6.170   8.584  1.00269.06           C
ATOM    102  CB  CYS    14       2.861  -4.802   7.876  1.00269.06           C
ATOM    103  SG  CYS    14       2.056  -3.512   8.864  1.00269.06           S
ATOM    104  C   CYS    14       3.697  -6.019   9.857  1.00269.06           C
ATOM    105  O   CYS    14       3.528  -5.108  10.651  1.00269.06           O
ATOM    106  N   GLY    15       4.674  -6.882  10.072  1.00155.57           N
ATOM    107  CA  GLY    15       5.404  -6.832  11.301  1.00155.57           C
ATOM    108  C   GLY    15       6.110  -5.509  11.484  1.00155.57           C
ATOM    109  O   GLY    15       6.479  -5.178  12.611  1.00155.57           O
ATOM    110  N   ASN    16       6.419  -4.754  10.402  1.00 85.29           N
ATOM    111  CA  ASN    16       7.182  -3.546  10.633  1.00 85.29           C
ATOM    112  CB  ASN    16       8.671  -3.734  10.282  1.00 85.29           C
ATOM    113  CG  ASN    16       9.491  -2.556  10.792  1.00 85.29           C
ATOM    114  OD1 ASN    16       9.551  -1.505  10.157  1.00 85.29           O
ATOM    115  ND2 ASN    16      10.156  -2.738  11.965  1.00 85.29           N
ATOM    116  C   ASN    16       6.657  -2.379   9.836  1.00 85.29           C
ATOM    117  O   ASN    16       6.285  -2.517   8.672  1.00 85.29           O
ATOM    118  N   SER    17       6.636  -1.178  10.465  1.00 45.99           N
ATOM    119  CA  SER    17       6.140   0.039   9.874  1.00 45.99           C
ATOM    120  CB  SER    17       6.056   1.209  10.869  1.00 45.99           C
ATOM    121  OG  SER    17       5.565   2.370  10.213  1.00 45.99           O
ATOM    122  C   SER    17       7.016   0.506   8.754  1.00 45.99           C
ATOM    123  O   SER    17       6.521   0.877   7.690  1.00 45.99           O
ATOM    124  N   GLY    18       8.347   0.496   8.963  1.00 25.78           N
ATOM    125  CA  GLY    18       9.252   1.032   7.987  1.00 25.78           C
ATOM    126  C   GLY    18       9.130   0.266   6.711  1.00 25.78           C
ATOM    127  O   GLY    18       9.087   0.853   5.631  1.00 25.78           O
ATOM    128  N   ALA    19       9.082  -1.074   6.806  1.00 40.12           N
ATOM    129  CA  ALA    19       8.980  -1.900   5.638  1.00 40.12           C
ATOM    130  CB  ALA    19       9.020  -3.401   5.971  1.00 40.12           C
ATOM    131  C   ALA    19       7.673  -1.634   4.957  1.00 40.12           C
ATOM    132  O   ALA    19       7.623  -1.512   3.734  1.00 40.12           O
ATOM    133  N   CYS    20       6.580  -1.518   5.737  1.00 57.39           N
ATOM    134  CA  CYS    20       5.278  -1.330   5.156  1.00 57.39           C
ATOM    135  CB  CYS    20       4.166  -1.211   6.218  1.00 57.39           C
ATOM    136  SG  CYS    20       2.584  -0.611   5.546  1.00 57.39           S
ATOM    137  C   CYS    20       5.268  -0.073   4.351  1.00 57.39           C
ATOM    138  O   CYS    20       4.839  -0.072   3.197  1.00 57.39           O
ATOM    139  N   LYS    21       5.763   1.034   4.928  1.00141.55           N
ATOM    140  CA  LYS    21       5.729   2.276   4.216  1.00141.55           C
ATOM    141  CB  LYS    21       6.257   3.462   5.042  1.00141.55           C
ATOM    142  CG  LYS    21       5.951   4.838   4.438  1.00141.55           C
ATOM    143  CD  LYS    21       6.626   5.124   3.094  1.00141.55           C
ATOM    144  CE  LYS    21       8.054   5.658   3.227  1.00141.55           C
ATOM    145  NZ  LYS    21       8.630   5.908   1.886  1.00141.55           N
ATOM    146  C   LYS    21       6.573   2.177   2.989  1.00141.55           C
ATOM    147  O   LYS    21       6.139   2.533   1.896  1.00141.55           O
ATOM    148  N   ASP    22       7.801   1.655   3.133  1.00 68.40           N
ATOM    149  CA  ASP    22       8.701   1.643   2.023  1.00 68.40           C
ATOM    150  CB  ASP    22      10.070   1.072   2.413  1.00 68.40           C
ATOM    151  CG  ASP    22      11.071   1.500   1.360  1.00 68.40           C
ATOM    152  OD1 ASP    22      10.808   2.511   0.655  1.00 68.40           O
ATOM    153  OD2 ASP    22      12.123   0.819   1.253  1.00 68.40           O
ATOM    154  C   ASP    22       8.132   0.791   0.934  1.00 68.40           C
ATOM    155  O   ASP    22       8.011   1.218  -0.211  1.00 68.40           O
ATOM    156  N   GLN    23       7.697  -0.428   1.284  1.00128.74           N
ATOM    157  CA  GLN    23       7.230  -1.366   0.307  1.00128.74           C
ATOM    158  CB  GLN    23       6.854  -2.709   0.968  1.00128.74           C
ATOM    159  CG  GLN    23       6.626  -3.875   0.002  1.00128.74           C
ATOM    160  CD  GLN    23       5.211  -3.801  -0.546  1.00128.74           C
ATOM    161  OE1 GLN    23       4.938  -4.284  -1.644  1.00128.74           O
ATOM    162  NE2 GLN    23       4.281  -3.191   0.237  1.00128.74           N
ATOM    163  C   GLN    23       6.029  -0.808  -0.402  1.00128.74           C
ATOM    164  O   GLN    23       5.958  -0.890  -1.628  1.00128.74           O
ATOM    165  N   CYS    24       5.059  -0.206   0.325  1.00 75.57           N
ATOM    166  CA  CYS    24       3.884   0.265  -0.369  1.00 75.57           C
ATOM    167  CB  CYS    24       2.746   0.823   0.537  1.00 75.57           C
ATOM    168  SG  CYS    24       1.292   1.389  -0.425  1.00 75.57           S
ATOM    169  C   CYS    24       4.255   1.338  -1.349  1.00 75.57           C
ATOM    170  O   CYS    24       3.928   1.237  -2.528  1.00 75.57           O
ATOM    171  N   ILE    25       4.988   2.373  -0.894  1.00174.47           N
ATOM    172  CA  ILE    25       5.331   3.506  -1.710  1.00174.47           C
ATOM    173  CB  ILE    25       5.970   4.604  -0.899  1.00174.47           C
ATOM    174  CG1 ILE    25       5.981   5.940  -1.660  1.00174.47           C
ATOM    175  CG2 ILE    25       7.354   4.123  -0.434  1.00174.47           C
ATOM    176  CD1 ILE    25       6.882   5.968  -2.890  1.00174.47           C
ATOM    177  C   ILE    25       6.247   3.071  -2.811  1.00174.47           C
ATOM    178  O   ILE    25       6.153   3.546  -3.943  1.00174.47           O
ATOM    179  N   ARG    26       7.192   2.167  -2.507  1.00171.05           N
ATOM    180  CA  ARG    26       8.099   1.768  -3.538  1.00171.05           C
ATOM    181  CB  ARG    26       9.177   0.786  -3.041  1.00171.05           C
ATOM    182  CG  ARG    26      10.224   1.446  -2.140  1.00171.05           C
ATOM    183  CD  ARG    26      11.375   0.521  -1.739  1.00171.05           C
ATOM    184  NE  ARG    26      10.857  -0.445  -0.730  1.00171.05           N
ATOM    185  CZ  ARG    26      10.256  -1.609  -1.113  1.00171.05           C
ATOM    186  NH1 ARG    26      10.096  -1.905  -2.435  1.00171.05           N
ATOM    187  NH2 ARG    26       9.825  -2.489  -0.164  1.00171.05           N
ATOM    188  C   ARG    26       7.341   1.117  -4.657  1.00171.05           C
ATOM    189  O   ARG    26       7.484   1.524  -5.808  1.00171.05           O
ATOM    190  N   LEU    27       6.534   0.072  -4.371  1.00137.75           N
ATOM    191  CA  LEU    27       5.815  -0.540  -5.455  1.00137.75           C
ATOM    192  CB  LEU    27       5.251  -1.927  -5.097  1.00137.75           C
ATOM    193  CG  LEU    27       6.343  -2.989  -4.870  1.00137.75           C
ATOM    194  CD1 LEU    27       7.227  -2.643  -3.661  1.00137.75           C
ATOM    195  CD2 LEU    27       5.738  -4.399  -4.785  1.00137.75           C
ATOM    196  C   LEU    27       4.661   0.299  -5.952  1.00137.75           C
ATOM    197  O   LEU    27       4.635   0.690  -7.118  1.00137.75           O
ATOM    198  N   GLU    28       3.690   0.615  -5.060  1.00349.93           N
ATOM    199  CA  GLU    28       2.441   1.258  -5.417  1.00349.93           C
ATOM    200  CB  GLU    28       1.324   1.125  -4.365  1.00349.93           C
ATOM    201  CG  GLU    28       0.510  -0.165  -4.439  1.00349.93           C
ATOM    202  CD  GLU    28       1.150  -1.199  -3.535  1.00349.93           C
ATOM    203  OE1 GLU    28       2.146  -1.835  -3.972  1.00349.93           O
ATOM    204  OE2 GLU    28       0.651  -1.364  -2.390  1.00349.93           O
ATOM    205  C   GLU    28       2.443   2.723  -5.775  1.00349.93           C
ATOM    206  O   GLU    28       1.825   3.089  -6.765  1.00349.93           O
ATOM    207  N   GLY    29       3.095   3.632  -5.025  1.00265.55           N
ATOM    208  CA  GLY    29       2.977   5.020  -5.416  1.00265.55           C
ATOM    209  C   GLY    29       2.125   5.818  -4.456  1.00265.55           C
ATOM    210  O   GLY    29       1.906   7.009  -4.680  1.00265.55           O
ATOM    211  N   ALA    30       1.620   5.195  -3.369  1.00101.32           N
ATOM    212  CA  ALA    30       0.836   5.870  -2.364  1.00101.32           C
ATOM    213  CB  ALA    30       0.246   4.909  -1.319  1.00101.32           C
ATOM    214  C   ALA    30       1.741   6.838  -1.649  1.00101.32           C
ATOM    215  O   ALA    30       2.958   6.801  -1.815  1.00101.32           O
ATOM    216  N   LYS    31       1.164   7.814  -0.917  1.00161.28           N
ATOM    217  CA  LYS    31       1.987   8.791  -0.248  1.00161.28           C
ATOM    218  CB  LYS    31       1.201  10.039   0.183  1.00161.28           C
ATOM    219  CG  LYS    31       0.915  10.936  -1.020  1.00161.28           C
ATOM    220  CD  LYS    31       2.202  11.456  -1.668  1.00161.28           C
ATOM    221  CE  LYS    31       2.172  11.458  -3.197  1.00161.28           C
ATOM    222  NZ  LYS    31       2.392  10.084  -3.704  1.00161.28           N
ATOM    223  C   LYS    31       2.742   8.251   0.933  1.00161.28           C
ATOM    224  O   LYS    31       3.969   8.320   0.973  1.00161.28           O
ATOM    225  N   HIS    32       2.040   7.671   1.925  1.00 74.46           N
ATOM    226  CA  HIS    32       2.740   7.164   3.073  1.00 74.46           C
ATOM    227  ND1 HIS    32       0.971   9.881   4.156  1.00 74.46           N
ATOM    228  CG  HIS    32       1.514   8.740   4.702  1.00 74.46           C
ATOM    229  CB  HIS    32       2.819   8.142   4.266  1.00 74.46           C
ATOM    230  NE2 HIS    32      -0.424   9.217   5.756  1.00 74.46           N
ATOM    231  CD2 HIS    32       0.649   8.347   5.677  1.00 74.46           C
ATOM    232  CE1 HIS    32      -0.186  10.122   4.823  1.00 74.46           C
ATOM    233  C   HIS    32       2.059   5.905   3.504  1.00 74.46           C
ATOM    234  O   HIS    32       0.930   5.637   3.097  1.00 74.46           O
ATOM    235  N   GLY    33       2.756   5.077   4.314  1.00 32.54           N
ATOM    236  CA  GLY    33       2.196   3.843   4.786  1.00 32.54           C
ATOM    237  C   GLY    33       2.717   3.607   6.169  1.00 32.54           C
ATOM    238  O   GLY    33       3.740   4.166   6.560  1.00 32.54           O
ATOM    239  N   SER    34       2.005   2.775   6.957  1.00 97.96           N
ATOM    240  CA  SER    34       2.459   2.482   8.286  1.00 97.96           C
ATOM    241  CB  SER    34       2.133   3.584   9.312  1.00 97.96           C
ATOM    242  OG  SER    34       2.843   4.775   9.003  1.00 97.96           O
ATOM    243  C   SER    34       1.773   1.235   8.746  1.00 97.96           C
ATOM    244  O   SER    34       0.755   0.821   8.192  1.00 97.96           O
ATOM    245  N   CYS    35       2.333   0.598   9.791  1.00122.65           N
ATOM    246  CA  CYS    35       1.757  -0.610  10.298  1.00122.65           C
ATOM    247  CB  CYS    35       2.781  -1.545  10.942  1.00122.65           C
ATOM    248  SG  CYS    35       3.620  -2.488   9.655  1.00122.65           S
ATOM    249  C   CYS    35       0.750  -0.255  11.335  1.00122.65           C
ATOM    250  O   CYS    35       1.002  -0.370  12.532  1.00122.65           O
ATOM    251  N   ASN    36      -0.450   0.132  10.875  1.00103.51           N
ATOM    252  CA  ASN    36      -1.515   0.550  11.729  1.00103.51           C
ATOM    253  CB  ASN    36      -2.695   1.135  10.930  1.00103.51           C
ATOM    254  CG  ASN    36      -3.794   1.559  11.890  1.00103.51           C
ATOM    255  OD1 ASN    36      -4.976   1.376  11.617  1.00103.51           O
ATOM    256  ND2 ASN    36      -3.395   2.143  13.050  1.00103.51           N
ATOM    257  C   ASN    36      -2.030  -0.627  12.484  1.00103.51           C
ATOM    258  O   ASN    36      -1.977  -1.758  12.004  1.00103.51           O
ATOM    259  N   TYR    37      -2.511  -0.372  13.721  1.00328.24           N
ATOM    260  CA  TYR    37      -3.103  -1.403  14.520  1.00328.24           C
ATOM    261  CB  TYR    37      -2.420  -1.663  15.873  1.00328.24           C
ATOM    262  CG  TYR    37      -3.351  -2.580  16.588  1.00328.24           C
ATOM    263  CD1 TYR    37      -3.374  -3.923  16.289  1.00328.24           C
ATOM    264  CD2 TYR    37      -4.204  -2.097  17.555  1.00328.24           C
ATOM    265  CE1 TYR    37      -4.243  -4.767  16.939  1.00328.24           C
ATOM    266  CE2 TYR    37      -5.075  -2.934  18.206  1.00328.24           C
ATOM    267  CZ  TYR    37      -5.096  -4.270  17.896  1.00328.24           C
ATOM    268  OH  TYR    37      -5.995  -5.125  18.566  1.00328.24           O
ATOM    269  C   TYR    37      -4.489  -0.974  14.855  1.00328.24           C
ATOM    270  O   TYR    37      -4.701   0.118  15.360  1.00328.24           O
ATOM    271  N   LYS    38      -5.471  -1.843  14.582  1.00361.34           N
ATOM    272  CA  LYS    38      -6.863  -1.657  14.845  1.00361.34           C
ATOM    273  CB  LYS    38      -7.532  -0.689  13.856  1.00361.34           C
ATOM    274  CG  LYS    38      -9.052  -0.588  13.981  1.00361.34           C
ATOM    275  CD  LYS    38      -9.656   0.446  13.027  1.00361.34           C
ATOM    276  CE  LYS    38     -11.178   0.361  12.910  1.00361.34           C
ATOM    277  NZ  LYS    38     -11.670   1.363  11.938  1.00361.34           N
ATOM    278  C   LYS    38      -7.378  -3.006  14.525  1.00361.34           C
ATOM    279  O   LYS    38      -6.726  -3.716  13.761  1.00361.34           O
ATOM    280  N   LEU    39      -8.506  -3.441  15.123  1.00344.31           N
ATOM    281  CA  LEU    39      -9.019  -4.732  14.758  1.00344.31           C
ATOM    282  CB  LEU    39      -9.566  -4.707  13.315  1.00344.31           C
ATOM    283  CG  LEU    39     -10.792  -3.795  13.138  1.00344.31           C
ATOM    284  CD1 LEU    39     -11.340  -3.874  11.703  1.00344.31           C
ATOM    285  CD2 LEU    39     -11.858  -4.081  14.209  1.00344.31           C
ATOM    286  C   LEU    39      -7.963  -5.782  15.044  1.00344.31           C
ATOM    287  O   LEU    39      -6.986  -5.416  15.694  1.00344.31           O
ATOM    288  N   PRO    40      -8.053  -7.047  14.651  1.00176.88           N
ATOM    289  CA  PRO    40      -7.252  -8.074  15.273  1.00176.88           C
ATOM    290  CD  PRO    40      -8.480  -7.477  13.322  1.00176.88           C
ATOM    291  CB  PRO    40      -7.510  -9.353  14.479  1.00176.88           C
ATOM    292  CG  PRO    40      -7.796  -8.827  13.067  1.00176.88           C
ATOM    293  C   PRO    40      -5.787  -7.828  15.409  1.00176.88           C
ATOM    294  O   PRO    40      -5.262  -7.976  16.511  1.00176.88           O
ATOM    295  N   ALA    41      -5.103  -7.416  14.337  1.00 84.73           N
ATOM    296  CA  ALA    41      -3.699  -7.245  14.503  1.00 84.73           C
ATOM    297  CB  ALA    41      -2.878  -8.498  14.153  1.00 84.73           C
ATOM    298  C   ALA    41      -3.299  -6.167  13.564  1.00 84.73           C
ATOM    299  O   ALA    41      -4.096  -5.721  12.743  1.00 84.73           O
ATOM    300  N   HIS    42      -2.048  -5.699  13.697  1.00 86.96           N
ATOM    301  CA  HIS    42      -1.503  -4.688  12.834  1.00 86.96           C
ATOM    302  ND1 HIS    42       0.486  -2.227  14.440  1.00 86.96           N
ATOM    303  CG  HIS    42       0.180  -3.569  14.393  1.00 86.96           C
ATOM    304  CB  HIS    42      -0.033  -4.331  13.125  1.00 86.96           C
ATOM    305  NE2 HIS    42       0.396  -2.935  16.546  1.00 86.96           N
ATOM    306  CD2 HIS    42       0.128  -3.985  15.687  1.00 86.96           C
ATOM    307  CE1 HIS    42       0.605  -1.900  15.751  1.00 86.96           C
ATOM    308  C   HIS    42      -1.502  -5.185  11.421  1.00 86.96           C
ATOM    309  O   HIS    42      -1.272  -6.367  11.164  1.00 86.96           O
ATOM    310  N   ARG    43      -1.787  -4.269  10.466  1.00200.97           N
ATOM    311  CA  ARG    43      -1.731  -4.584   9.064  1.00200.97           C
ATOM    312  CB  ARG    43      -3.094  -4.868   8.417  1.00200.97           C
ATOM    313  CG  ARG    43      -4.106  -3.735   8.550  1.00200.97           C
ATOM    314  CD  ARG    43      -4.781  -3.703   9.921  1.00200.97           C
ATOM    315  NE  ARG    43      -6.017  -2.891   9.776  1.00200.97           N
ATOM    316  CZ  ARG    43      -7.147  -3.492   9.303  1.00200.97           C
ATOM    317  NH1 ARG    43      -7.125  -4.818   8.981  1.00200.97           N
ATOM    318  NH2 ARG    43      -8.294  -2.770   9.138  1.00200.97           N
ATOM    319  C   ARG    43      -1.095  -3.425   8.349  1.00200.97           C
ATOM    320  O   ARG    43      -1.030  -2.316   8.875  1.00200.97           O
ATOM    321  N   CYS    44      -0.610  -3.658   7.111  1.00 93.06           N
ATOM    322  CA  CYS    44       0.133  -2.650   6.398  1.00 93.06           C
ATOM    323  CB  CYS    44       1.067  -3.271   5.337  1.00 93.06           C
ATOM    324  SG  CYS    44       1.952  -2.074   4.289  1.00 93.06           S
ATOM    325  C   CYS    44      -0.811  -1.700   5.724  1.00 93.06           C
ATOM    326  O   CYS    44      -1.202  -1.891   4.574  1.00 93.06           O
ATOM    327  N   ILE    45      -1.165  -0.602   6.422  1.00136.95           N
ATOM    328  CA  ILE    45      -2.083   0.360   5.880  1.00136.95           C
ATOM    329  CB  ILE    45      -2.841   1.119   6.935  1.00136.95           C
ATOM    330  CG1 ILE    45      -3.680   0.171   7.809  1.00136.95           C
ATOM    331  CG2 ILE    45      -3.680   2.192   6.222  1.00136.95           C
ATOM    332  CD1 ILE    45      -4.745  -0.602   7.034  1.00136.95           C
ATOM    333  C   ILE    45      -1.288   1.378   5.120  1.00136.95           C
ATOM    334  O   ILE    45      -0.234   1.808   5.585  1.00136.95           O
ATOM    335  N   CYS    46      -1.735   1.745   3.895  1.00159.10           N
ATOM    336  CA  CYS    46      -1.069   2.823   3.213  1.00159.10           C
ATOM    337  CB  CYS    46       0.048   2.456   2.184  1.00159.10           C
ATOM    338  SG  CYS    46      -0.348   1.329   0.813  1.00159.10           S
ATOM    339  C   CYS    46      -2.091   3.776   2.665  1.00159.10           C
ATOM    340  O   CYS    46      -3.241   3.417   2.403  1.00159.10           O
ATOM    341  N   TYR    47      -1.679   5.050   2.501  1.00 86.99           N
ATOM    342  CA  TYR    47      -2.609   6.097   2.186  1.00 86.99           C
ATOM    343  CB  TYR    47      -2.362   7.347   3.052  1.00 86.99           C
ATOM    344  CG  TYR    47      -2.412   6.956   4.492  1.00 86.99           C
ATOM    345  CD1 TYR    47      -1.386   6.228   5.051  1.00 86.99           C
ATOM    346  CD2 TYR    47      -3.461   7.337   5.294  1.00 86.99           C
ATOM    347  CE1 TYR    47      -1.411   5.867   6.378  1.00 86.99           C
ATOM    348  CE2 TYR    47      -3.492   6.979   6.623  1.00 86.99           C
ATOM    349  CZ  TYR    47      -2.472   6.237   7.166  1.00 86.99           C
ATOM    350  OH  TYR    47      -2.506   5.868   8.527  1.00 86.99           O
ATOM    351  C   TYR    47      -2.389   6.542   0.779  1.00 86.99           C
ATOM    352  O   TYR    47      -1.352   7.116   0.454  1.00 86.99           O
ATOM    353  N   TYR    48      -3.373   6.311  -0.110  1.00147.29           N
ATOM    354  CA  TYR    48      -3.156   6.824  -1.426  1.00147.29           C
ATOM    355  CB  TYR    48      -2.756   5.811  -2.524  1.00147.29           C
ATOM    356  CG  TYR    48      -3.358   4.459  -2.352  1.00147.29           C
ATOM    357  CD1 TYR    48      -2.755   3.576  -1.484  1.00147.29           C
ATOM    358  CD2 TYR    48      -4.466   4.054  -3.059  1.00147.29           C
ATOM    359  CE1 TYR    48      -3.249   2.309  -1.303  1.00147.29           C
ATOM    360  CE2 TYR    48      -4.968   2.785  -2.884  1.00147.29           C
ATOM    361  CZ  TYR    48      -4.360   1.917  -2.008  1.00147.29           C
ATOM    362  OH  TYR    48      -4.875   0.617  -1.834  1.00147.29           O
ATOM    363  C   TYR    48      -4.235   7.753  -1.849  1.00147.29           C
ATOM    364  O   TYR    48      -5.412   7.576  -1.542  1.00147.29           O
ATOM    365  N   GLU    49      -3.800   8.811  -2.558  1.00 59.70           N
ATOM    366  CA  GLU    49      -4.620   9.897  -2.988  1.00 59.70           C
ATOM    367  CB  GLU    49      -3.823  10.892  -3.842  1.00 59.70           C
ATOM    368  CG  GLU    49      -4.614  12.092  -4.351  1.00 59.70           C
ATOM    369  CD  GLU    49      -3.629  12.924  -5.157  1.00 59.70           C
ATOM    370  OE1 GLU    49      -2.434  12.525  -5.213  1.00 59.70           O
ATOM    371  OE2 GLU    49      -4.051  13.965  -5.725  1.00 59.70           O
ATOM    372  C   GLU    49      -5.742   9.369  -3.809  1.00 59.70           C
ATOM    373  O   GLU    49      -5.559   8.878  -4.922  1.00 59.70           O
ATOM    374  N   CYS    50      -6.961   9.480  -3.261  1.00 70.55           N
ATOM    375  CA  CYS    50      -8.102   9.023  -3.985  1.00 70.55           C
ATOM    376  CB  CYS    50      -9.096   8.243  -3.119  1.00 70.55           C
ATOM    377  SG  CYS    50      -8.328   6.741  -2.468  1.00 70.55           S
ATOM    378  C   CYS    50      -8.818  10.274  -4.461  1.00 70.55           C
ATOM    379  O   CYS    50      -9.879  10.130  -5.123  1.00 70.55           O
ATOM    380  OXT CYS    50      -8.317  11.390  -4.161  1.00 70.55           O
TER     381      CYS    50
END
