# Supplementary material for: Prediction of Anticancer Peptides with High Efficacy and Low Toxicity by Hybrid Model Based on 3D Structure of Peptides
Source: Int J Mol Sci. 2021 May 26;22(11):5630. doi: 10.3390/ijms22115630 (PMC8198792; doi:10.3390/ijms22115630)
Supplement: Supplementary file 1 [file ijms-22-05630-s001.zip › Supplement2(Datasets)/ACPs(PDB)/D1/PDB(Negative)/(239)NL_satpdb13050.pdb]

EXPDTA    THEORETICAL MODEL, MODELLER 9.13 2015/09/20 23:54:28
REMARK   6 MODELLER OBJECTIVE FUNCTION:      1058.5448
REMARK   6 MODELLER BEST TEMPLATE % SEQ ID:  48.000
ATOM      1  N   GLN     1     -12.309  -6.343  16.226  1.00 30.52           N
ATOM      2  CA  GLN     1     -11.886  -5.119  16.939  1.00 30.52           C
ATOM      3  CB  GLN     1     -11.630  -5.439  18.417  1.00 30.52           C
ATOM      4  CG  GLN     1     -12.881  -5.898  19.158  1.00 30.52           C
ATOM      5  CD  GLN     1     -12.458  -6.263  20.569  1.00 30.52           C
ATOM      6  OE1 GLN     1     -11.325  -6.005  20.974  1.00 30.52           O
ATOM      7  NE2 GLN     1     -13.390  -6.885  21.337  1.00 30.52           N
ATOM      8  C   GLN     1     -10.623  -4.585  16.355  1.00 30.52           C
ATOM      9  O   GLN     1     -10.427  -4.599  15.141  1.00 30.52           O
ATOM     10  N   LEU     2      -9.727  -4.110  17.239  1.00 84.63           N
ATOM     11  CA  LEU     2      -8.472  -3.550  16.839  1.00 84.63           C
ATOM     12  CB  LEU     2      -7.628  -3.098  18.053  1.00 84.63           C
ATOM     13  CG  LEU     2      -6.290  -2.393  17.729  1.00 84.63           C
ATOM     14  CD1 LEU     2      -5.278  -3.317  17.030  1.00 84.63           C
ATOM     15  CD2 LEU     2      -6.518  -1.072  16.975  1.00 84.63           C
ATOM     16  C   LEU     2      -7.748  -4.651  16.143  1.00 84.63           C
ATOM     17  O   LEU     2      -7.061  -4.430  15.148  1.00 84.63           O
ATOM     18  N   GLY     3      -7.916  -5.881  16.659  1.00 16.83           N
ATOM     19  CA  GLY     3      -7.266  -7.031  16.111  1.00 16.83           C
ATOM     20  C   GLY     3      -7.714  -7.167  14.693  1.00 16.83           C
ATOM     21  O   GLY     3      -6.940  -7.567  13.825  1.00 16.83           O
ATOM     22  N   GLU     4      -8.995  -6.853  14.429  1.00 53.16           N
ATOM     23  CA  GLU     4      -9.524  -6.933  13.099  1.00 53.16           C
ATOM     24  CB  GLU     4     -11.006  -6.538  13.019  1.00 53.16           C
ATOM     25  CG  GLU     4     -11.575  -6.614  11.600  1.00 53.16           C
ATOM     26  CD  GLU     4     -11.738  -8.080  11.235  1.00 53.16           C
ATOM     27  OE1 GLU     4     -11.351  -8.941  12.069  1.00 53.16           O
ATOM     28  OE2 GLU     4     -12.247  -8.358  10.116  1.00 53.16           O
ATOM     29  C   GLU     4      -8.777  -5.964  12.245  1.00 53.16           C
ATOM     30  O   GLU     4      -8.452  -6.249  11.093  1.00 53.16           O
ATOM     31  N   LEU     5      -8.478  -4.782  12.805  1.00 83.23           N
ATOM     32  CA  LEU     5      -7.783  -3.782  12.057  1.00 83.23           C
ATOM     33  CB  LEU     5      -7.561  -2.503  12.874  1.00 83.23           C
ATOM     34  CG  LEU     5      -8.882  -1.859  13.326  1.00 83.23           C
ATOM     35  CD1 LEU     5      -8.629  -0.576  14.131  1.00 83.23           C
ATOM     36  CD2 LEU     5      -9.836  -1.652  12.139  1.00 83.23           C
ATOM     37  C   LEU     5      -6.444  -4.334  11.707  1.00 83.23           C
ATOM     38  O   LEU     5      -5.967  -4.173  10.585  1.00 83.23           O
ATOM     39  N   ILE     6      -5.820  -5.036  12.669  1.00 77.40           N
ATOM     40  CA  ILE     6      -4.507  -5.570  12.479  1.00 77.40           C
ATOM     41  CB  ILE     6      -4.030  -6.351  13.673  1.00 77.40           C
ATOM     42  CG1 ILE     6      -3.997  -5.456  14.921  1.00 77.40           C
ATOM     43  CG2 ILE     6      -2.668  -6.977  13.329  1.00 77.40           C
ATOM     44  CD1 ILE     6      -3.079  -4.246  14.772  1.00 77.40           C
ATOM     45  C   ILE     6      -4.565  -6.523  11.333  1.00 77.40           C
ATOM     46  O   ILE     6      -3.690  -6.517  10.469  1.00 77.40           O
ATOM     47  N   GLN     7      -5.617  -7.360  11.286  0.83 63.96           N
ATOM     48  CA  GLN     7      -5.723  -8.358  10.262  0.83 63.96           C
ATOM     49  CB  GLN     7      -7.037  -9.162  10.365  0.83 63.96           C
ATOM     50  CG  GLN     7      -7.197 -10.008  11.636  0.83 63.96           C
ATOM     51  CD  GLN     7      -6.834 -11.453  11.319  0.83 63.96           C
ATOM     52  OE1 GLN     7      -7.659 -12.220  10.825  1.00 63.96           O
ATOM     53  NE2 GLN     7      -5.562 -11.837  11.609  1.00 63.96           N
ATOM     54  C   GLN     7      -5.759  -7.677   8.931  0.83 63.96           C
ATOM     55  O   GLN     7      -5.053  -8.073   8.005  0.83 63.96           O
ATOM     56  N   GLN     8      -6.585  -6.625   8.798  1.00109.31           N
ATOM     57  CA  GLN     8      -6.722  -5.972   7.530  1.00109.31           C
ATOM     58  CB  GLN     8      -7.922  -5.005   7.508  1.00109.31           C
ATOM     59  CG  GLN     8      -7.823  -3.806   8.453  1.00109.31           C
ATOM     60  CD  GLN     8      -7.441  -2.590   7.623  1.00109.31           C
ATOM     61  OE1 GLN     8      -6.318  -2.482   7.135  1.00109.31           O
ATOM     62  NE2 GLN     8      -8.404  -1.645   7.451  1.00109.31           N
ATOM     63  C   GLN     8      -5.470  -5.240   7.158  1.00109.31           C
ATOM     64  O   GLN     8      -4.998  -5.329   6.025  1.00109.31           O
ATOM     65  N   GLY     9      -4.881  -4.512   8.121  1.00 21.58           N
ATOM     66  CA  GLY     9      -3.731  -3.701   7.844  1.00 21.58           C
ATOM     67  C   GLY     9      -2.570  -4.548   7.445  1.00 21.58           C
ATOM     68  O   GLY     9      -1.810  -4.188   6.547  1.00 21.58           O
ATOM     69  N   GLY    10      -2.401  -5.706   8.103  1.00 21.63           N
ATOM     70  CA  GLY    10      -1.246  -6.507   7.842  1.00 21.63           C
ATOM     71  C   GLY    10      -1.225  -6.903   6.402  1.00 21.63           C
ATOM     72  O   GLY    10      -0.171  -6.879   5.770  1.00 21.63           O
ATOM     73  N   GLN    11      -2.387  -7.279   5.841  1.00 96.24           N
ATOM     74  CA  GLN    11      -2.415  -7.753   4.491  1.00 96.24           C
ATOM     75  CB  GLN    11      -3.803  -8.239   4.041  1.00 96.24           C
ATOM     76  CG  GLN    11      -3.791  -8.739   2.596  1.00 96.24           C
ATOM     77  CD  GLN    11      -5.229  -8.951   2.145  1.00 96.24           C
ATOM     78  OE1 GLN    11      -5.492  -9.199   0.969  1.00 96.24           O
ATOM     79  NE2 GLN    11      -6.192  -8.836   3.099  1.00 96.24           N
ATOM     80  C   GLN    11      -2.039  -6.662   3.545  1.00 96.24           C
ATOM     81  O   GLN    11      -1.277  -6.888   2.610  1.00 96.24           O
ATOM     82  N   LYS    12      -2.549  -5.435   3.751  1.00 51.46           N
ATOM     83  CA  LYS    12      -2.317  -4.414   2.767  1.00 51.46           C
ATOM     84  CB  LYS    12      -2.990  -3.069   3.078  1.00 51.46           C
ATOM     85  CG  LYS    12      -4.507  -3.068   2.916  1.00 51.46           C
ATOM     86  CD  LYS    12      -5.140  -1.745   3.342  1.00 51.46           C
ATOM     87  CE  LYS    12      -6.629  -1.649   3.017  1.00 51.46           C
ATOM     88  NZ  LYS    12      -7.103  -0.261   3.224  1.00 51.46           N
ATOM     89  C   LYS    12      -0.866  -4.107   2.621  1.00 51.46           C
ATOM     90  O   LYS    12      -0.365  -4.009   1.502  1.00 51.46           O
ATOM     91  N   ILE    13      -0.143  -3.965   3.745  1.00 99.48           N
ATOM     92  CA  ILE    13       1.216  -3.526   3.641  1.00 99.48           C
ATOM     93  CB  ILE    13       1.885  -3.307   4.967  1.00 99.48           C
ATOM     94  CG1 ILE    13       2.018  -4.619   5.753  1.00 99.48           C
ATOM     95  CG2 ILE    13       1.102  -2.212   5.707  1.00 99.48           C
ATOM     96  CD1 ILE    13       2.960  -4.506   6.953  1.00 99.48           C
ATOM     97  C   ILE    13       2.023  -4.529   2.892  1.00 99.48           C
ATOM     98  O   ILE    13       2.815  -4.167   2.025  1.00 99.48           O
ATOM     99  N   VAL    14       1.816  -5.824   3.181  1.00 99.42           N
ATOM    100  CA  VAL    14       2.652  -6.820   2.586  1.00 99.42           C
ATOM    101  CB  VAL    14       2.294  -8.218   3.005  1.00 99.42           C
ATOM    102  CG1 VAL    14       0.882  -8.555   2.507  1.00 99.42           C
ATOM    103  CG2 VAL    14       3.371  -9.177   2.465  1.00 99.42           C
ATOM    104  C   VAL    14       2.555  -6.736   1.098  1.00 99.42           C
ATOM    105  O   VAL    14       3.567  -6.807   0.404  1.00 99.42           O
ATOM    106  N   GLU    15       1.337  -6.566   0.558  1.00 93.43           N
ATOM    107  CA  GLU    15       1.185  -6.580  -0.866  1.00 93.43           C
ATOM    108  CB  GLU    15      -0.287  -6.539  -1.287  1.00 93.43           C
ATOM    109  CG  GLU    15      -1.010  -7.816  -0.873  1.00 93.43           C
ATOM    110  CD  GLU    15      -0.232  -8.976  -1.480  1.00 93.43           C
ATOM    111  OE1 GLU    15       0.047  -8.925  -2.708  1.00 93.43           O
ATOM    112  OE2 GLU    15       0.106  -9.924  -0.721  1.00 93.43           O
ATOM    113  C   GLU    15       1.882  -5.425  -1.511  1.00 93.43           C
ATOM    114  O   GLU    15       2.680  -5.612  -2.427  1.00 93.43           O
ATOM    115  N   LYS    16       1.621  -4.195  -1.036  1.00147.66           N
ATOM    116  CA  LYS    16       2.198  -3.046  -1.671  1.00147.66           C
ATOM    117  CB  LYS    16       1.683  -1.719  -1.080  1.00147.66           C
ATOM    118  CG  LYS    16       0.319  -1.273  -1.616  1.00147.66           C
ATOM    119  CD  LYS    16       0.346  -0.812  -3.078  0.90147.66           C
ATOM    120  CE  LYS    16       0.967  -1.824  -4.041  1.00147.66           C
ATOM    121  NZ  LYS    16       1.243  -1.186  -5.345  1.00147.66           N
ATOM    122  C   LYS    16       3.682  -3.066  -1.525  0.90147.66           C
ATOM    123  O   LYS    16       4.418  -2.857  -2.490  0.90147.66           O
ATOM    124  N   ILE    17       4.162  -3.348  -0.304  1.00 87.93           N
ATOM    125  CA  ILE    17       5.568  -3.303  -0.049  1.00 87.93           C
ATOM    126  CB  ILE    17       5.915  -3.536   1.386  1.00 87.93           C
ATOM    127  CG1 ILE    17       5.278  -2.445   2.257  1.00 87.93           C
ATOM    128  CG2 ILE    17       7.447  -3.555   1.491  1.00 87.93           C
ATOM    129  CD1 ILE    17       5.755  -1.044   1.884  1.00 87.93           C
ATOM    130  C   ILE    17       6.247  -4.357  -0.853  1.00 87.93           C
ATOM    131  O   ILE    17       7.309  -4.123  -1.426  1.00 87.93           O
ATOM    132  N   GLN    18       5.643  -5.553  -0.927  1.00120.31           N
ATOM    133  CA  GLN    18       6.269  -6.639  -1.616  1.00120.31           C
ATOM    134  CB  GLN    18       5.451  -7.944  -1.554  1.00120.31           C
ATOM    135  CG  GLN    18       6.238  -9.206  -1.937  1.00120.31           C
ATOM    136  CD  GLN    18       6.618  -9.175  -3.414  0.90120.31           C
ATOM    137  OE1 GLN    18       7.796  -9.214  -3.769  1.00120.31           O
ATOM    138  NE2 GLN    18       5.589  -9.099  -4.301  1.00120.31           N
ATOM    139  C   GLN    18       6.418  -6.265  -3.056  1.00120.31           C
ATOM    140  O   GLN    18       7.439  -6.568  -3.670  1.00120.31           O
ATOM    141  N   LYS    19       5.410  -5.585  -3.631  1.00137.85           N
ATOM    142  CA  LYS    19       5.442  -5.288  -5.034  1.00137.85           C
ATOM    143  CB  LYS    19       4.248  -4.430  -5.481  1.00137.85           C
ATOM    144  CG  LYS    19       4.089  -4.343  -6.997  1.00137.85           C
ATOM    145  CD  LYS    19       3.390  -5.558  -7.614  1.00137.85           C
ATOM    146  CE  LYS    19       3.787  -6.904  -7.004  1.00137.85           C
ATOM    147  NZ  LYS    19       5.225  -7.168  -7.241  1.00137.85           N
ATOM    148  C   LYS    19       6.655  -4.477  -5.342  1.00137.85           C
ATOM    149  O   LYS    19       7.425  -4.813  -6.239  1.00137.85           O
ATOM    150  N   ILE    20       6.870  -3.385  -4.591  1.00142.29           N
ATOM    151  CA  ILE    20       7.985  -2.527  -4.860  1.00142.29           C
ATOM    152  CB  ILE    20       7.953  -1.236  -4.072  1.00142.29           C
ATOM    153  CG1 ILE    20       8.059  -1.451  -2.549  1.00142.29           C
ATOM    154  CG2 ILE    20       6.667  -0.502  -4.480  1.00142.29           C
ATOM    155  CD1 ILE    20       9.482  -1.661  -2.034  1.00142.29           C
ATOM    156  C   ILE    20       9.253  -3.262  -4.579  1.00142.29           C
ATOM    157  O   ILE    20      10.220  -3.159  -5.332  1.00142.29           O
ATOM    158  N   GLY    21       9.264  -4.057  -3.496  0.92 40.12           N
ATOM    159  CA  GLY    21      10.472  -4.682  -3.051  0.92 40.12           C
ATOM    160  C   GLY    21      11.030  -5.583  -4.103  0.92 40.12           C
ATOM    161  O   GLY    21      12.240  -5.611  -4.315  0.92 40.12           O
ATOM    162  N   GLN    22      10.178  -6.369  -4.781  1.00102.03           N
ATOM    163  CA  GLN    22      10.711  -7.295  -5.734  1.00102.03           C
ATOM    164  CB  GLN    22       9.663  -8.252  -6.314  1.00102.03           C
ATOM    165  CG  GLN    22       8.610  -7.544  -7.162  1.00102.03           C
ATOM    166  CD  GLN    22       7.713  -8.611  -7.751  1.00102.03           C
ATOM    167  OE1 GLN    22       7.242  -9.498  -7.043  1.00102.03           O
ATOM    168  NE2 GLN    22       7.494  -8.535  -9.091  1.00102.03           N
ATOM    169  C   GLN    22      11.319  -6.552  -6.877  1.00102.03           C
ATOM    170  O   GLN    22      12.369  -6.938  -7.385  1.00102.03           O
ATOM    171  N   ARG    23      10.666  -5.463  -7.319  0.92155.98           N
ATOM    172  CA  ARG    23      11.144  -4.737  -8.458  0.92155.98           C
ATOM    173  CB  ARG    23      10.215  -3.575  -8.844  0.92155.98           C
ATOM    174  CG  ARG    23       8.794  -4.005  -9.221  0.92155.98           C
ATOM    175  CD  ARG    23       8.325  -3.486 -10.583  0.90155.98           C
ATOM    176  NE  ARG    23       8.770  -4.460 -11.619  1.00155.98           N
ATOM    177  CZ  ARG    23       8.168  -4.474 -12.845  1.00155.98           C
ATOM    178  NH1 ARG    23       7.178  -3.577 -13.123  1.00155.98           N
ATOM    179  NH2 ARG    23       8.558  -5.380 -13.789  1.00155.98           N
ATOM    180  C   ARG    23      12.476  -4.141  -8.138  0.92155.98           C
ATOM    181  O   ARG    23      13.409  -4.211  -8.936  0.92155.98           O
ATOM    182  N   ILE    24      12.587  -3.550  -6.937  1.00147.15           N
ATOM    183  CA  ILE    24      13.767  -2.859  -6.511  1.00147.15           C
ATOM    184  CB  ILE    24      13.585  -2.143  -5.201  1.00147.15           C
ATOM    185  CG1 ILE    24      14.722  -1.142  -4.981  1.00147.15           C
ATOM    186  CG2 ILE    24      13.481  -3.179  -4.075  1.00147.15           C
ATOM    187  CD1 ILE    24      14.660   0.062  -5.916  1.00147.15           C
ATOM    188  C   ILE    24      14.916  -3.809  -6.380  1.00147.15           C
ATOM    189  O   ILE    24      16.050  -3.467  -6.706  1.00147.15           O
ATOM    190  N   ARG    25      14.652  -5.038  -5.908  1.00107.00           N
ATOM    191  CA  ARG    25      15.713  -5.964  -5.635  1.00107.00           C
ATOM    192  CB  ARG    25      15.175  -7.340  -5.202  1.00107.00           C
ATOM    193  CG  ARG    25      16.267  -8.393  -5.019  1.00107.00           C
ATOM    194  CD  ARG    25      17.202  -8.116  -3.842  1.00107.00           C
ATOM    195  NE  ARG    25      18.225  -9.200  -3.827  1.00107.00           N
ATOM    196  CZ  ARG    25      19.188  -9.223  -2.860  1.00107.00           C
ATOM    197  NH1 ARG    25      19.183  -8.289  -1.863  1.00107.00           N
ATOM    198  NH2 ARG    25      20.159 -10.183  -2.890  1.00107.00           N
ATOM    199  C   ARG    25      16.547  -6.170  -6.861  1.00107.00           C
ATOM    200  O   ARG    25      17.774  -6.142  -6.789  1.00107.00           O
ATOM    201  N   ASP    26      15.908  -6.388  -8.022  1.00 49.40           N
ATOM    202  CA  ASP    26      16.639  -6.618  -9.235  1.00 49.40           C
ATOM    203  CB  ASP    26      15.722  -7.002 -10.409  1.00 49.40           C
ATOM    204  CG  ASP    26      16.594  -7.395 -11.594  1.00 49.40           C
ATOM    205  OD1 ASP    26      17.602  -8.119 -11.379  1.00 49.40           O
ATOM    206  OD2 ASP    26      16.268  -6.961 -12.731  1.00 49.40           O
ATOM    207  C   ASP    26      17.348  -5.357  -9.608  1.00 49.40           C
ATOM    208  O   ASP    26      18.469  -5.377 -10.115  1.00 49.40           O
ATOM    209  N   PHE    27      16.698  -4.216  -9.325  1.00 70.26           N
ATOM    210  CA  PHE    27      17.157  -2.916  -9.709  1.00 70.26           C
ATOM    211  CB  PHE    27      16.201  -1.808  -9.235  1.00 70.26           C
ATOM    212  CG  PHE    27      16.624  -0.515  -9.841  1.00 70.26           C
ATOM    213  CD1 PHE    27      16.353  -0.258 -11.164  1.00 70.26           C
ATOM    214  CD2 PHE    27      17.262   0.447  -9.091  1.00 70.26           C
ATOM    215  CE1 PHE    27      16.732   0.932 -11.735  1.00 70.26           C
ATOM    216  CE2 PHE    27      17.643   1.642  -9.658  1.00 70.26           C
ATOM    217  CZ  PHE    27      17.375   1.886 -10.983  1.00 70.26           C
ATOM    218  C   PHE    27      18.503  -2.655  -9.109  1.00 70.26           C
ATOM    219  O   PHE    27      19.400  -2.159  -9.788  1.00 70.26           O
ATOM    220  N   PHE    28      18.698  -3.023  -7.831  1.00160.34           N
ATOM    221  CA  PHE    28      19.914  -2.727  -7.129  1.00160.34           C
ATOM    222  CB  PHE    28      19.925  -3.264  -5.688  1.00160.34           C
ATOM    223  CG  PHE    28      21.170  -2.763  -5.035  1.00160.34           C
ATOM    224  CD1 PHE    28      21.183  -1.559  -4.362  1.00160.34           C
ATOM    225  CD2 PHE    28      22.332  -3.499  -5.101  1.00160.34           C
ATOM    226  CE1 PHE    28      22.333  -1.098  -3.762  1.00160.34           C
ATOM    227  CE2 PHE    28      23.484  -3.044  -4.503  1.00160.34           C
ATOM    228  CZ  PHE    28      23.486  -1.843  -3.833  1.00160.34           C
ATOM    229  C   PHE    28      21.047  -3.366  -7.857  1.00160.34           C
ATOM    230  O   PHE    28      22.137  -2.811  -7.915  1.00160.34           O
ATOM    231  N   SER    29      20.844  -4.567  -8.416  1.00105.35           N
ATOM    232  CA  SER    29      21.944  -5.176  -9.096  1.00105.35           C
ATOM    233  CB  SER    29      21.585  -6.548  -9.691  1.00105.35           C
ATOM    234  OG  SER    29      22.717  -7.099 -10.347  1.00105.35           O
ATOM    235  C   SER    29      22.358  -4.291 -10.233  1.00105.35           C
ATOM    236  O   SER    29      23.535  -3.967 -10.387  1.00105.35           O
ATOM    237  N   ASN    30      21.388  -3.862 -11.056  1.00147.19           N
ATOM    238  CA  ASN    30      21.698  -3.067 -12.208  1.00147.19           C
ATOM    239  CB  ASN    30      20.532  -2.980 -13.216  1.00147.19           C
ATOM    240  CG  ASN    30      19.256  -2.565 -12.501  1.00147.19           C
ATOM    241  OD1 ASN    30      19.027  -1.390 -12.223  1.00147.19           O
ATOM    242  ND2 ASN    30      18.387  -3.570 -12.207  1.00147.19           N
ATOM    243  C   ASN    30      22.201  -1.706 -11.830  1.00147.19           C
ATOM    244  O   ASN    30      23.036  -1.142 -12.534  1.00147.19           O
ATOM    245  N   LEU    31      21.713  -1.135 -10.715  1.00243.21           N
ATOM    246  CA  LEU    31      22.113   0.185 -10.322  1.00243.21           C
ATOM    247  CB  LEU    31      21.018   0.850  -9.471  1.00243.21           C
ATOM    248  CG  LEU    31      21.180   2.357  -9.253  1.00243.21           C
ATOM    249  CD1 LEU    31      21.055   3.122 -10.581  1.00243.21           C
ATOM    250  CD2 LEU    31      20.182   2.856  -8.197  1.00243.21           C
ATOM    251  C   LEU    31      23.375   0.040  -9.512  1.00243.21           C
ATOM    252  O   LEU    31      23.475  -0.822  -8.648  1.00243.21           O
ATOM    253  N   ARG    32      24.398   0.878  -9.765  1.00370.18           N
ATOM    254  CA  ARG    32      25.651   0.649  -9.095  1.00370.18           C
ATOM    255  CB  ARG    32      26.787   1.558  -9.591  1.00370.18           C
ATOM    256  CG  ARG    32      28.119   1.280  -8.891  1.00370.18           C
ATOM    257  CD  ARG    32      28.658  -0.123  -9.174  1.00370.18           C
ATOM    258  NE  ARG    32      28.984  -0.196 -10.625  1.00370.18           N
ATOM    259  CZ  ARG    32      28.984  -1.405 -11.261  1.00370.18           C
ATOM    260  NH1 ARG    32      28.661  -2.541 -10.579  1.00370.18           N
ATOM    261  NH2 ARG    32      29.308  -1.476 -12.585  1.00370.18           N
ATOM    262  C   ARG    32      25.521   0.780  -7.602  1.00370.18           C
ATOM    263  O   ARG    32      25.992  -0.105  -6.893  1.00370.18           O
ATOM    264  N   PRO    33      24.956   1.826  -7.057  1.00216.12           N
ATOM    265  CA  PRO    33      24.598   2.976  -7.824  1.00216.12           C
ATOM    266  CD  PRO    33      24.142   1.692  -5.859  1.00216.12           C
ATOM    267  CB  PRO    33      23.475   3.677  -7.055  1.00216.12           C
ATOM    268  CG  PRO    33      23.559   3.096  -5.634  1.00216.12           C
ATOM    269  C   PRO    33      25.835   3.796  -7.934  1.00216.12           C
ATOM    270  O   PRO    33      26.629   3.818  -6.994  1.00216.12           O
ATOM    271  N   ARG    34      26.028   4.493  -9.059  1.00149.80           N
ATOM    272  CA  ARG    34      27.183   5.321  -9.120  1.00149.80           C
ATOM    273  CB  ARG    34      27.644   5.596 -10.556  1.00149.80           C
ATOM    274  CG  ARG    34      27.964   4.322 -11.332  1.00149.80           C
ATOM    275  CD  ARG    34      29.431   3.901 -11.277  1.00149.80           C
ATOM    276  NE  ARG    34      29.545   2.646 -12.073  1.00149.80           N
ATOM    277  CZ  ARG    34      30.625   2.442 -12.883  1.00149.80           C
ATOM    278  NH1 ARG    34      31.586   3.404 -13.001  1.00149.80           N
ATOM    279  NH2 ARG    34      30.747   1.270 -13.572  1.00149.80           N
ATOM    280  C   ARG    34      26.702   6.602  -8.563  1.00149.80           C
ATOM    281  O   ARG    34      25.817   7.231  -9.141  1.00149.80           O
ATOM    282  N   GLN    35      27.249   7.004  -7.402  1.00205.25           N
ATOM    283  CA  GLN    35      26.819   8.254  -6.863  1.00205.25           C
ATOM    284  CB  GLN    35      27.518   8.666  -5.554  1.00205.25           C
ATOM    285  CG  GLN    35      26.944   7.987  -4.311  1.00205.25           C
ATOM    286  CD  GLN    35      25.643   8.704  -3.970  1.00205.25           C
ATOM    287  OE1 GLN    35      25.554   9.929  -4.049  1.00205.25           O
ATOM    288  NE2 GLN    35      24.600   7.921  -3.585  1.00205.25           N
ATOM    289  C   GLN    35      27.185   9.245  -7.895  1.00205.25           C
ATOM    290  O   GLN    35      26.427  10.170  -8.182  1.00205.25           O
ATOM    291  N   GLU    36      28.361   9.049  -8.507  1.00130.85           N
ATOM    292  CA  GLU    36      28.724   9.965  -9.536  1.00130.85           C
ATOM    293  CB  GLU    36      30.199   9.878  -9.960  1.00130.85           C
ATOM    294  CG  GLU    36      30.620   8.509 -10.492  1.00130.85           C
ATOM    295  CD  GLU    36      32.117   8.569 -10.769  1.00130.85           C
ATOM    296  OE1 GLU    36      32.874   8.951  -9.836  1.00130.85           O
ATOM    297  OE2 GLU    36      32.524   8.236 -11.914  1.00130.85           O
ATOM    298  C   GLU    36      27.864   9.667 -10.715  1.00130.85           C
ATOM    299  O   GLU    36      27.514   8.517 -10.974  1.00130.85           O
ATOM    300  N   ALA    37      27.479  10.723 -11.449  1.00 31.96           N
ATOM    301  CA  ALA    37      26.648  10.542 -12.597  1.00 31.96           C
ATOM    302  CB  ALA    37      25.658  11.694 -12.819  1.00 31.96           C
ATOM    303  C   ALA    37      27.570  10.509 -13.805  1.00 31.96           C
ATOM    304  O   ALA    37      27.553   9.476 -14.526  1.00 31.96           O
ATOM    305  OXT ALA    37      28.297  11.514 -14.029  1.00 31.96           O
TER     306      ALA    37
END
