# Supplementary material for: Prediction of Anticancer Peptides with High Efficacy and Low Toxicity by Hybrid Model Based on 3D Structure of Peptides
Source: Int J Mol Sci. 2021 May 26;22(11):5630. doi: 10.3390/ijms22115630 (PMC8198792; doi:10.3390/ijms22115630)
Supplement: Supplementary file 1 [file ijms-22-05630-s001.zip › Supplement2(Datasets)/ACPs(PDB)/D1/PDB(Negative)/(24)NL_satpdb10283.pdb]

ATOM      1  N   HIE     1       2.668 -25.292  -4.570  1.00  0.00           N  
ATOM      2  H   HIE     1       2.932 -24.357  -4.846  1.00  0.00           H  
ATOM      3  CA  HIE     1       3.625 -26.373  -4.797  1.00  0.00           C  
ATOM      4  HA  HIE     1       3.880 -26.297  -5.854  1.00  0.00           H  
ATOM      5  CB  HIE     1       4.872 -26.291  -3.906  1.00  0.00           C  
ATOM      6  HB2 HIE     1       5.621 -25.546  -4.175  1.00  0.00           H  
ATOM      7  HB3 HIE     1       4.538 -26.173  -2.875  1.00  0.00           H  
ATOM      8  CG  HIE     1       5.652 -27.549  -4.042  1.00  0.00           C  
ATOM      9  ND1 HIE     1       5.999 -28.252  -5.165  1.00  0.00           N  
ATOM     10  CE1 HIE     1       6.616 -29.347  -4.694  1.00  0.00           C  
ATOM     11  HE1 HIE     1       7.145 -30.071  -5.296  1.00  0.00           H  
ATOM     12  NE2 HIE     1       6.757 -29.282  -3.375  1.00  0.00           N  
ATOM     13  HE2 HIE     1       7.125 -30.008  -2.777  1.00  0.00           H  
ATOM     14  CD2 HIE     1       6.118 -28.129  -2.947  1.00  0.00           C  
ATOM     15  HD2 HIE     1       5.926 -27.849  -1.922  1.00  0.00           H  
ATOM     16  C   HIE     1       2.851 -27.697  -4.614  1.00  0.00           C  
ATOM     17  O   HIE     1       2.434 -28.189  -3.508  1.00  0.00           O  
ATOM     18  N   ARG     2       2.834 -28.456  -5.726  1.00  0.00           N  
ATOM     19  H   ARG     2       3.201 -27.960  -6.525  1.00  0.00           H  
ATOM     20  CA  ARG     2       2.513 -29.891  -5.885  1.00  0.00           C  
ATOM     21  HA  ARG     2       3.233 -30.363  -5.216  1.00  0.00           H  
ATOM     22  CB  ARG     2       1.056 -30.183  -5.433  1.00  0.00           C  
ATOM     23  HB2 ARG     2       0.809 -29.682  -4.497  1.00  0.00           H  
ATOM     24  HB3 ARG     2       0.472 -29.668  -6.196  1.00  0.00           H  
ATOM     25  CG  ARG     2       0.481 -31.586  -5.377  1.00  0.00           C  
ATOM     26  HG2 ARG     2      -0.608 -31.541  -5.372  1.00  0.00           H  
ATOM     27  HG3 ARG     2       0.672 -32.208  -6.251  1.00  0.00           H  
ATOM     28  CD  ARG     2       1.102 -32.315  -4.157  1.00  0.00           C  
ATOM     29  HD2 ARG     2       2.151 -32.532  -4.357  1.00  0.00           H  
ATOM     30  HD3 ARG     2       1.060 -31.615  -3.322  1.00  0.00           H  
ATOM     31  NE  ARG     2       0.491 -33.612  -3.901  1.00  0.00           N  
ATOM     32  HE  ARG     2       0.033 -34.100  -4.658  1.00  0.00           H  
ATOM     33  CZ  ARG     2       0.709 -34.376  -2.913  1.00  0.00           C  
ATOM     34  NH1 ARG     2       1.498 -34.015  -1.914  1.00  0.00           N  
ATOM     35 HH11 ARG     2       2.145 -33.254  -2.062  1.00  0.00           H  
ATOM     36 HH12 ARG     2       1.501 -34.584  -1.079  1.00  0.00           H  
ATOM     37  NH2 ARG     2       0.083 -35.508  -2.827  1.00  0.00           N  
ATOM     38 HH21 ARG     2      -0.617 -35.736  -3.519  1.00  0.00           H  
ATOM     39 HH22 ARG     2       0.207 -36.054  -1.987  1.00  0.00           H  
ATOM     40  C   ARG     2       2.649 -30.438  -7.262  1.00  0.00           C  
ATOM     41  O   ARG     2       2.159 -29.869  -8.223  1.00  0.00           O  
ATOM     42  N   HIE     3       3.378 -31.575  -7.299  1.00  0.00           N  
ATOM     43  H   HIE     3       3.734 -31.945  -6.429  1.00  0.00           H  
ATOM     44  CA  HIE     3       3.709 -32.438  -8.453  1.00  0.00           C  
ATOM     45  HA  HIE     3       3.247 -32.060  -9.365  1.00  0.00           H  
ATOM     46  CB  HIE     3       5.243 -32.447  -8.675  1.00  0.00           C  
ATOM     47  HB2 HIE     3       5.465 -31.418  -8.391  1.00  0.00           H  
ATOM     48  HB3 HIE     3       5.772 -33.167  -8.051  1.00  0.00           H  
ATOM     49  CG  HIE     3       5.658 -32.517 -10.169  1.00  0.00           C  
ATOM     50  ND1 HIE     3       4.808 -32.894 -11.209  1.00  0.00           N  
ATOM     51  CE1 HIE     3       5.644 -32.942 -12.284  1.00  0.00           C  
ATOM     52  HE1 HIE     3       5.291 -33.254 -13.255  1.00  0.00           H  
ATOM     53  NE2 HIE     3       6.909 -32.613 -12.002  1.00  0.00           N  
ATOM     54  HE2 HIE     3       7.717 -32.596 -12.608  1.00  0.00           H  
ATOM     55  CD2 HIE     3       6.942 -32.413 -10.652  1.00  0.00           C  
ATOM     56  HD2 HIE     3       7.729 -31.983 -10.050  1.00  0.00           H  
ATOM     57  C   HIE     3       3.102 -33.823  -8.194  1.00  0.00           C  
ATOM     58  O   HIE     3       3.438 -34.443  -7.195  1.00  0.00           O  
ATOM     59  N   GLN     4       2.333 -34.324  -9.156  1.00  0.00           N  
ATOM     60  H   GLN     4       2.036 -33.622  -9.817  1.00  0.00           H  
ATOM     61  CA  GLN     4       1.830 -35.624  -9.295  1.00  0.00           C  
ATOM     62  HA  GLN     4       2.660 -36.326  -9.383  1.00  0.00           H  
ATOM     63  CB  GLN     4       0.965 -35.933  -8.029  1.00  0.00           C  
ATOM     64  HB2 GLN     4       0.532 -36.925  -8.157  1.00  0.00           H  
ATOM     65  HB3 GLN     4       1.665 -35.919  -7.194  1.00  0.00           H  
ATOM     66  CG  GLN     4      -0.104 -34.914  -7.726  1.00  0.00           C  
ATOM     67  HG2 GLN     4       0.342 -33.979  -7.386  1.00  0.00           H  
ATOM     68  HG3 GLN     4      -0.636 -34.668  -8.645  1.00  0.00           H  
ATOM     69  CD  GLN     4      -1.158 -35.352  -6.737  1.00  0.00           C  
ATOM     70  OE1 GLN     4      -1.033 -35.103  -5.583  1.00  0.00           O  
ATOM     71  NE2 GLN     4      -2.327 -35.775  -7.072  1.00  0.00           N  
ATOM     72 HE21 GLN     4      -3.124 -35.863  -6.458  1.00  0.00           H  
ATOM     73 HE22 GLN     4      -2.498 -36.038  -8.032  1.00  0.00           H  
ATOM     74  C   GLN     4       1.088 -35.763 -10.574  1.00  0.00           C  
ATOM     75  O   GLN     4       0.358 -34.845 -11.089  1.00  0.00           O  
ATOM     76  N   GLY     5       0.927 -37.047 -10.897  1.00  0.00           N  
ATOM     77  H   GLY     5       1.402 -37.749 -10.348  1.00  0.00           H  
ATOM     78  CA  GLY     5      -0.297 -37.613 -11.616  1.00  0.00           C  
ATOM     79  HA2 GLY     5      -0.711 -36.846 -12.271  1.00  0.00           H  
ATOM     80  HA3 GLY     5      -0.020 -38.479 -12.217  1.00  0.00           H  
ATOM     81  C   GLY     5      -1.279 -38.103 -10.538  1.00  0.00           C  
ATOM     82  O   GLY     5      -1.865 -37.268  -9.817  1.00  0.00           O  
ATOM     83  N   PRO     6      -1.486 -39.397 -10.439  1.00  0.00           N  
ATOM     84  CD  PRO     6      -1.305 -40.360 -11.425  1.00  0.00           C  
ATOM     85  HD2 PRO     6      -0.238 -40.511 -11.585  1.00  0.00           H  
ATOM     86  HD3 PRO     6      -1.905 -40.057 -12.283  1.00  0.00           H  
ATOM     87  CG  PRO     6      -1.936 -41.669 -10.832  1.00  0.00           C  
ATOM     88  HG2 PRO     6      -2.611 -42.180 -11.518  1.00  0.00           H  
ATOM     89  HG3 PRO     6      -1.125 -42.351 -10.577  1.00  0.00           H  
ATOM     90  CB  PRO     6      -2.571 -41.329  -9.496  1.00  0.00           C  
ATOM     91  HB2 PRO     6      -2.015 -41.876  -8.734  1.00  0.00           H  
ATOM     92  HB3 PRO     6      -3.634 -41.567  -9.444  1.00  0.00           H  
ATOM     93  CA  PRO     6      -2.226 -39.877  -9.266  1.00  0.00           C  
ATOM     94  HA  PRO     6      -3.171 -39.335  -9.219  1.00  0.00           H  
ATOM     95  C   PRO     6      -1.307 -39.619  -7.980  1.00  0.00           C  
ATOM     96  O   PRO     6      -1.825 -39.615  -6.849  1.00  0.00           O  
ATOM     97  N   ILE     7       0.039 -39.622  -8.176  1.00  0.00           N  
ATOM     98  H   ILE     7       0.378 -39.727  -9.121  1.00  0.00           H  
ATOM     99  CA  ILE     7       0.995 -39.403  -7.084  1.00  0.00           C  
ATOM    100  HA  ILE     7       0.586 -38.572  -6.508  1.00  0.00           H  
ATOM    101  CB  ILE     7       1.095 -40.699  -6.142  1.00  0.00           C  
ATOM    102  HB  ILE     7       0.099 -41.072  -5.902  1.00  0.00           H  
ATOM    103  CG2 ILE     7       1.905 -41.829  -6.911  1.00  0.00           C  
ATOM    104 HG21 ILE     7       1.422 -42.106  -7.848  1.00  0.00           H  
ATOM    105 HG22 ILE     7       2.885 -41.415  -7.148  1.00  0.00           H  
ATOM    106 HG23 ILE     7       1.934 -42.736  -6.307  1.00  0.00           H  
ATOM    107  CG1 ILE     7       1.864 -40.535  -4.834  1.00  0.00           C  
ATOM    108 HG12 ILE     7       2.121 -41.503  -4.404  1.00  0.00           H  
ATOM    109 HG13 ILE     7       2.752 -39.920  -4.982  1.00  0.00           H  
ATOM    110  CD1 ILE     7       0.992 -39.813  -3.799  1.00  0.00           C  
ATOM    111 HD11 ILE     7       0.035 -40.323  -3.693  1.00  0.00           H  
ATOM    112 HD12 ILE     7       1.467 -39.708  -2.824  1.00  0.00           H  
ATOM    113 HD13 ILE     7       0.832 -38.765  -4.051  1.00  0.00           H  
ATOM    114  C   ILE     7       2.355 -38.925  -7.719  1.00  0.00           C  
ATOM    115  O   ILE     7       2.376 -38.861  -8.935  1.00  0.00           O  
ATOM    116  N   PHE     8       3.325 -38.568  -6.849  1.00  0.00           N  
ATOM    117  H   PHE     8       3.041 -38.438  -5.888  1.00  0.00           H  
ATOM    118  CA  PHE     8       4.792 -38.301  -6.982  1.00  0.00           C  
ATOM    119  HA  PHE     8       5.286 -39.273  -6.966  1.00  0.00           H  
ATOM    120  CB  PHE     8       5.102 -37.720  -8.354  1.00  0.00           C  
ATOM    121  HB2 PHE     8       4.659 -38.409  -9.073  1.00  0.00           H  
ATOM    122  HB3 PHE     8       4.660 -36.732  -8.488  1.00  0.00           H  
ATOM    123  CG  PHE     8       6.561 -37.521  -8.858  1.00  0.00           C  
ATOM    124  CD1 PHE     8       7.372 -36.311  -8.652  1.00  0.00           C  
ATOM    125  HD1 PHE     8       7.074 -35.457  -8.062  1.00  0.00           H  
ATOM    126  CE1 PHE     8       8.690 -36.262  -9.128  1.00  0.00           C  
ATOM    127  HE1 PHE     8       9.206 -35.322  -9.002  1.00  0.00           H  
ATOM    128  CZ  PHE     8       9.264 -37.249  -9.896  1.00  0.00           C  
ATOM    129  HZ  PHE     8      10.318 -37.244 -10.130  1.00  0.00           H  
ATOM    130  CE2 PHE     8       8.481 -38.396 -10.106  1.00  0.00           C  
ATOM    131  HE2 PHE     8       8.851 -39.229 -10.685  1.00  0.00           H  
ATOM    132  CD2 PHE     8       7.223 -38.555  -9.538  1.00  0.00           C  
ATOM    133  HD2 PHE     8       6.745 -39.524  -9.525  1.00  0.00           H  
ATOM    134  C   PHE     8       5.288 -37.678  -5.734  1.00  0.00           C  
ATOM    135  O   PHE     8       5.937 -38.335  -4.931  1.00  0.00           O  
ATOM    136  N   ASP     9       4.820 -36.438  -5.455  1.00  0.00           N  
ATOM    137  H   ASP     9       4.452 -35.919  -6.239  1.00  0.00           H  
ATOM    138  CA  ASP     9       4.861 -35.861  -4.074  1.00  0.00           C  
ATOM    139  HA  ASP     9       5.918 -35.881  -3.809  1.00  0.00           H  
ATOM    140  CB  ASP     9       4.530 -34.353  -4.090  1.00  0.00           C  
ATOM    141  HB2 ASP     9       5.317 -33.900  -4.693  1.00  0.00           H  
ATOM    142  HB3 ASP     9       3.564 -34.028  -4.475  1.00  0.00           H  
ATOM    143  CG  ASP     9       4.640 -33.643  -2.734  1.00  0.00           C  
ATOM    144  OD1 ASP     9       5.412 -34.190  -1.881  1.00  0.00           O  
ATOM    145  OD2 ASP     9       4.037 -32.572  -2.617  1.00  0.00           O  
ATOM    146  C   ASP     9       4.069 -36.634  -3.026  1.00  0.00           C  
ATOM    147  O   ASP     9       2.847 -36.529  -3.038  1.00  0.00           O  
ATOM    148  N   THR    10       4.694 -37.428  -2.167  1.00  0.00           N  
ATOM    149  H   THR    10       5.697 -37.407  -2.052  1.00  0.00           H  
ATOM    150  CA  THR    10       4.044 -38.293  -1.154  1.00  0.00           C  
ATOM    151  HA  THR    10       3.142 -38.804  -1.489  1.00  0.00           H  
ATOM    152  CB  THR    10       5.036 -39.442  -0.711  1.00  0.00           C  
ATOM    153  HB  THR    10       4.628 -39.884   0.198  1.00  0.00           H  
ATOM    154  CG2 THR    10       5.110 -40.568  -1.684  1.00  0.00           C  
ATOM    155 HG21 THR    10       5.459 -40.262  -2.670  1.00  0.00           H  
ATOM    156 HG22 THR    10       5.751 -41.301  -1.195  1.00  0.00           H  
ATOM    157 HG23 THR    10       4.112 -40.952  -1.899  1.00  0.00           H  
ATOM    158  OG1 THR    10       6.304 -38.970  -0.322  1.00  0.00           O  
ATOM    159  HG1 THR    10       6.732 -39.815  -0.164  1.00  0.00           H  
ATOM    160  C   THR    10       3.665 -37.621   0.187  1.00  0.00           C  
ATOM    161  O   THR    10       3.126 -38.260   1.043  1.00  0.00           O  
ATOM    162  N   ARG    11       3.834 -36.257   0.322  1.00  0.00           N  
ATOM    163  H   ARG    11       4.420 -35.841  -0.388  1.00  0.00           H  
ATOM    164  CA  ARG    11       3.378 -35.450   1.426  1.00  0.00           C  
ATOM    165  HA  ARG    11       3.802 -35.929   2.309  1.00  0.00           H  
ATOM    166  CB  ARG    11       3.996 -34.080   1.121  1.00  0.00           C  
ATOM    167  HB2 ARG    11       5.063 -34.284   1.033  1.00  0.00           H  
ATOM    168  HB3 ARG    11       3.523 -33.796   0.181  1.00  0.00           H  
ATOM    169  CG  ARG    11       3.774 -32.980   2.152  1.00  0.00           C  
ATOM    170  HG2 ARG    11       2.718 -32.746   2.291  1.00  0.00           H  
ATOM    171  HG3 ARG    11       4.167 -33.249   3.132  1.00  0.00           H  
ATOM    172  CD  ARG    11       4.613 -31.768   1.641  1.00  0.00           C  
ATOM    173  HD2 ARG    11       4.527 -31.016   2.427  1.00  0.00           H  
ATOM    174  HD3 ARG    11       5.641 -32.119   1.727  1.00  0.00           H  
ATOM    175  NE  ARG    11       4.223 -31.316   0.247  1.00  0.00           N  
ATOM    176  HE  ARG    11       4.261 -31.988  -0.506  1.00  0.00           H  
ATOM    177  CZ  ARG    11       3.894 -30.120  -0.173  1.00  0.00           C  
ATOM    178  NH1 ARG    11       3.739 -29.158   0.690  1.00  0.00           N  
ATOM    179 HH11 ARG    11       3.825 -29.410   1.664  1.00  0.00           H  
ATOM    180 HH12 ARG    11       3.587 -28.232   0.316  1.00  0.00           H  
ATOM    181  NH2 ARG    11       4.001 -29.858  -1.489  1.00  0.00           N  
ATOM    182 HH21 ARG    11       4.283 -30.614  -2.096  1.00  0.00           H  
ATOM    183 HH22 ARG    11       3.870 -28.912  -1.818  1.00  0.00           H  
ATOM    184  C   ARG    11       1.810 -35.319   1.572  1.00  0.00           C  
ATOM    185  O   ARG    11       1.119 -35.090   0.548  1.00  0.00           O  
ATOM    186  N   PRO    12       1.162 -35.272   2.757  1.00  0.00           N  
ATOM    187  CD  PRO    12       1.860 -35.599   4.017  1.00  0.00           C  
ATOM    188  HD2 PRO    12       2.317 -34.734   4.498  1.00  0.00           H  
ATOM    189  HD3 PRO    12       2.640 -36.338   3.839  1.00  0.00           H  
ATOM    190  CG  PRO    12       0.734 -36.201   4.915  1.00  0.00           C  
ATOM    191  HG2 PRO    12       0.862 -36.047   5.986  1.00  0.00           H  
ATOM    192  HG3 PRO    12       0.552 -37.248   4.672  1.00  0.00           H  
ATOM    193  CB  PRO    12      -0.441 -35.402   4.483  1.00  0.00           C  
ATOM    194  HB2 PRO    12      -0.340 -34.455   5.012  1.00  0.00           H  
ATOM    195  HB3 PRO    12      -1.373 -35.865   4.807  1.00  0.00           H  
ATOM    196  CA  PRO    12      -0.249 -35.230   2.979  1.00  0.00           C  
ATOM    197  HA  PRO    12      -0.695 -36.147   2.594  1.00  0.00           H  
ATOM    198  C   PRO    12      -1.030 -34.098   2.463  1.00  0.00           C  
ATOM    199  O   PRO    12      -2.134 -34.334   2.048  1.00  0.00           O  
ATOM    200  N   SER    13      -0.482 -32.893   2.314  1.00  0.00           N  
ATOM    201  H   SER    13       0.210 -32.629   3.001  1.00  0.00           H  
ATOM    202  CA  SER    13      -1.264 -31.766   1.639  1.00  0.00           C  
ATOM    203  HA  SER    13      -1.894 -32.264   0.902  1.00  0.00           H  
ATOM    204  CB  SER    13      -2.116 -31.055   2.617  1.00  0.00           C  
ATOM    205  HB2 SER    13      -2.885 -30.501   2.079  1.00  0.00           H  
ATOM    206  HB3 SER    13      -2.489 -31.825   3.292  1.00  0.00           H  
ATOM    207  OG  SER    13      -1.336 -30.206   3.501  1.00  0.00           O  
ATOM    208  HG  SER    13      -1.197 -29.310   3.185  1.00  0.00           H  
ATOM    209  C   SER    13      -0.300 -30.726   0.873  1.00  0.00           C  
ATOM    210  O   SER    13       0.762 -30.328   1.401  1.00  0.00           O  
ATOM    211  N   PRO    14      -0.824 -30.197  -0.267  1.00  0.00           N  
ATOM    212  CD  PRO    14      -1.916 -30.823  -0.982  1.00  0.00           C  
ATOM    213  HD2 PRO    14      -2.808 -30.605  -0.395  1.00  0.00           H  
ATOM    214  HD3 PRO    14      -1.634 -31.870  -1.091  1.00  0.00           H  
ATOM    215  CG  PRO    14      -1.819 -30.247  -2.374  1.00  0.00           C  
ATOM    216  HG2 PRO    14      -1.279 -30.875  -3.081  1.00  0.00           H  
ATOM    217  HG3 PRO    14      -2.800 -30.111  -2.830  1.00  0.00           H  
ATOM    218  CB  PRO    14      -1.119 -28.902  -2.217  1.00  0.00           C  
ATOM    219  HB2 PRO    14      -1.849 -28.108  -2.058  1.00  0.00           H  
ATOM    220  HB3 PRO    14      -0.603 -28.651  -3.144  1.00  0.00           H  
ATOM    221  CA  PRO    14      -0.159 -29.148  -1.071  1.00  0.00           C  
ATOM    222  HA  PRO    14       0.781 -29.525  -1.475  1.00  0.00           H  
ATOM    223  C   PRO    14       0.037 -27.928  -0.176  1.00  0.00           C  
ATOM    224  O   PRO    14      -0.814 -27.575   0.641  1.00  0.00           O  
ATOM    225  N   PHE    15       1.278 -27.359  -0.252  1.00  0.00           N  
ATOM    226  H   PHE    15       1.881 -27.779  -0.945  1.00  0.00           H  
ATOM    227  CA  PHE    15       1.614 -26.029   0.284  1.00  0.00           C  
ATOM    228  HA  PHE    15       0.932 -25.355  -0.235  1.00  0.00           H  
ATOM    229  CB  PHE    15       1.418 -25.814   1.830  1.00  0.00           C  
ATOM    230  HB2 PHE    15       0.507 -26.331   2.135  1.00  0.00           H  
ATOM    231  HB3 PHE    15       2.249 -26.309   2.332  1.00  0.00           H  
ATOM    232  CG  PHE    15       1.309 -24.361   2.203  1.00  0.00           C  
ATOM    233  CD1 PHE    15       1.988 -23.878   3.334  1.00  0.00           C  
ATOM    234  HD1 PHE    15       2.598 -24.527   3.944  1.00  0.00           H  
ATOM    235  CE1 PHE    15       1.835 -22.558   3.727  1.00  0.00           C  
ATOM    236  HE1 PHE    15       2.343 -22.125   4.576  1.00  0.00           H  
ATOM    237  CZ  PHE    15       1.031 -21.612   2.923  1.00  0.00           C  
ATOM    238  HZ  PHE    15       0.909 -20.583   3.228  1.00  0.00           H  
ATOM    239  CE2 PHE    15       0.394 -22.110   1.828  1.00  0.00           C  
ATOM    240  HE2 PHE    15      -0.129 -21.382   1.225  1.00  0.00           H  
ATOM    241  CD2 PHE    15       0.429 -23.459   1.472  1.00  0.00           C  
ATOM    242  HD2 PHE    15      -0.190 -23.800   0.655  1.00  0.00           H  
ATOM    243  C   PHE    15       2.996 -25.583  -0.237  1.00  0.00           C  
ATOM    244  O   PHE    15       3.895 -26.411  -0.314  1.00  0.00           O  
ATOM    245  N   ASN    16       3.199 -24.291  -0.417  1.00  0.00           N  
ATOM    246  H   ASN    16       2.482 -23.660  -0.088  1.00  0.00           H  
ATOM    247  CA  ASN    16       4.460 -23.685  -0.873  1.00  0.00           C  
ATOM    248  HA  ASN    16       4.726 -24.207  -1.792  1.00  0.00           H  
ATOM    249  CB  ASN    16       4.084 -22.210  -1.180  1.00  0.00           C  
ATOM    250  HB2 ASN    16       3.298 -22.267  -1.933  1.00  0.00           H  
ATOM    251  HB3 ASN    16       3.648 -21.676  -0.335  1.00  0.00           H  
ATOM    252  CG  ASN    16       5.170 -21.386  -1.786  1.00  0.00           C  
ATOM    253  OD1 ASN    16       5.961 -21.973  -2.523  1.00  0.00           O  
ATOM    254  ND2 ASN    16       5.206 -20.093  -1.592  1.00  0.00           N  
ATOM    255 HD21 ASN    16       5.908 -19.569  -2.095  1.00  0.00           H  
ATOM    256 HD22 ASN    16       4.586 -19.569  -0.990  1.00  0.00           H  
ATOM    257  C   ASN    16       5.664 -23.750   0.186  1.00  0.00           C  
ATOM    258  O   ASN    16       5.458 -23.465   1.346  1.00  0.00           O  
ATOM    259  N   PRO    17       6.902 -24.108  -0.168  1.00  0.00           N  
ATOM    260  CD  PRO    17       7.292 -24.617  -1.471  1.00  0.00           C  
ATOM    261  HD2 PRO    17       7.360 -23.754  -2.132  1.00  0.00           H  
ATOM    262  HD3 PRO    17       6.585 -25.386  -1.783  1.00  0.00           H  
ATOM    263  CG  PRO    17       8.682 -25.164  -1.203  1.00  0.00           C  
ATOM    264  HG2 PRO    17       9.307 -25.103  -2.094  1.00  0.00           H  
ATOM    265  HG3 PRO    17       8.604 -26.180  -0.819  1.00  0.00           H  
ATOM    266  CB  PRO    17       9.295 -24.277  -0.141  1.00  0.00           C  
ATOM    267  HB2 PRO    17       9.459 -23.317  -0.630  1.00  0.00           H  
ATOM    268  HB3 PRO    17      10.109 -24.705   0.443  1.00  0.00           H  
ATOM    269  CA  PRO    17       8.052 -24.187   0.756  1.00  0.00           C  
ATOM    270  HA  PRO    17       8.176 -23.279   1.346  1.00  0.00           H  
ATOM    271  C   PRO    17       7.929 -25.286   1.776  1.00  0.00           C  
ATOM    272  O   PRO    17       8.909 -25.581   2.486  1.00  0.00           O  
ATOM    273  N   ASN    18       6.762 -25.941   1.958  1.00  0.00           N  
ATOM    274  H   ASN    18       6.031 -25.757   1.285  1.00  0.00           H  
ATOM    275  CA  ASN    18       6.390 -26.889   2.984  1.00  0.00           C  
ATOM    276  HA  ASN    18       6.968 -26.659   3.879  1.00  0.00           H  
ATOM    277  CB  ASN    18       4.909 -26.730   3.276  1.00  0.00           C  
ATOM    278  HB2 ASN    18       4.837 -25.704   3.638  1.00  0.00           H  
ATOM    279  HB3 ASN    18       4.505 -26.755   2.264  1.00  0.00           H  
ATOM    280  CG  ASN    18       4.131 -27.602   4.248  1.00  0.00           C  
ATOM    281  OD1 ASN    18       3.435 -28.491   3.782  1.00  0.00           O  
ATOM    282  ND2 ASN    18       4.066 -27.202   5.523  1.00  0.00           N  
ATOM    283 HD21 ASN    18       3.425 -27.686   6.135  1.00  0.00           H  
ATOM    284 HD22 ASN    18       4.391 -26.319   5.891  1.00  0.00           H  
ATOM    285  C   ASN    18       6.805 -28.319   2.691  1.00  0.00           C  
ATOM    286  O   ASN    18       6.173 -29.322   3.064  1.00  0.00           O  
ATOM    287  N   GLN    19       7.902 -28.377   1.967  1.00  0.00           N  
ATOM    288  H   GLN    19       8.305 -27.458   1.855  1.00  0.00           H  
ATOM    289  CA  GLN    19       8.666 -29.614   1.749  1.00  0.00           C  
ATOM    290  HA  GLN    19       7.871 -30.359   1.781  1.00  0.00           H  
ATOM    291  CB  GLN    19       9.221 -29.678   0.371  1.00  0.00           C  
ATOM    292  HB2 GLN    19       8.565 -29.049  -0.232  1.00  0.00           H  
ATOM    293  HB3 GLN    19      10.201 -29.203   0.413  1.00  0.00           H  
ATOM    294  CG  GLN    19       9.426 -31.131  -0.182  1.00  0.00           C  
ATOM    295  HG2 GLN    19      10.130 -31.019  -1.006  1.00  0.00           H  
ATOM    296  HG3 GLN    19       9.783 -31.800   0.601  1.00  0.00           H  
ATOM    297  CD  GLN    19       8.068 -31.742  -0.679  1.00  0.00           C  
ATOM    298  OE1 GLN    19       7.263 -30.982  -1.218  1.00  0.00           O  
ATOM    299  NE2 GLN    19       7.559 -32.967  -0.418  1.00  0.00           N  
ATOM    300 HE21 GLN    19       6.669 -33.255  -0.798  1.00  0.00           H  
ATOM    301 HE22 GLN    19       8.125 -33.650   0.065  1.00  0.00           H  
ATOM    302  C   GLN    19       9.630 -29.927   2.882  1.00  0.00           C  
ATOM    303  O   GLN    19       9.511 -31.041   3.414  1.00  0.00           O  
ATOM    304  N   PRO    20      10.417 -28.956   3.321  1.00  0.00           N  
ATOM    305  CD  PRO    20      11.098 -27.893   2.582  1.00  0.00           C  
ATOM    306  HD2 PRO    20      10.497 -27.410   1.811  1.00  0.00           H  
ATOM    307  HD3 PRO    20      11.906 -28.331   1.995  1.00  0.00           H  
ATOM    308  CG  PRO    20      11.641 -26.990   3.738  1.00  0.00           C  
ATOM    309  HG2 PRO    20      12.538 -26.422   3.492  1.00  0.00           H  
ATOM    310  HG3 PRO    20      10.851 -26.332   4.099  1.00  0.00           H  
ATOM    311  CB  PRO    20      11.901 -27.976   4.916  1.00  0.00           C  
ATOM    312  HB2 PRO    20      11.937 -27.477   5.885  1.00  0.00           H  
ATOM    313  HB3 PRO    20      12.847 -28.491   4.746  1.00  0.00           H  
ATOM    314  CA  PRO    20      10.738 -28.984   4.765  1.00  0.00           C  
ATOM    315  HA  PRO    20      11.140 -29.965   5.015  1.00  0.00           H  
ATOM    316  C   PRO    20       9.476 -28.632   5.644  1.00  0.00           C  
ATOM    317  O   PRO    20       8.652 -27.888   5.162  1.00  0.00           O  
ATOM    318  N   ARG    21       9.416 -29.167   6.875  1.00  0.00           N  
ATOM    319  H   ARG    21      10.118 -29.845   7.135  1.00  0.00           H  
ATOM    320  CA  ARG    21       8.055 -29.215   7.574  1.00  0.00           C  
ATOM    321  HA  ARG    21       7.404 -29.518   6.754  1.00  0.00           H  
ATOM    322  CB  ARG    21       7.899 -30.353   8.659  1.00  0.00           C  
ATOM    323  HB2 ARG    21       8.567 -31.171   8.393  1.00  0.00           H  
ATOM    324  HB3 ARG    21       8.450 -29.940   9.505  1.00  0.00           H  
ATOM    325  CG  ARG    21       6.447 -30.816   9.122  1.00  0.00           C  
ATOM    326  HG2 ARG    21       5.768 -30.685   8.280  1.00  0.00           H  
ATOM    327  HG3 ARG    21       6.395 -31.895   9.275  1.00  0.00           H  
ATOM    328  CD  ARG    21       5.982 -30.092  10.479  1.00  0.00           C  
ATOM    329  HD2 ARG    21       6.582 -30.489  11.298  1.00  0.00           H  
ATOM    330  HD3 ARG    21       6.218 -29.046  10.678  1.00  0.00           H  
ATOM    331  NE  ARG    21       4.567 -30.274  10.829  1.00  0.00           N  
ATOM    332  HE  ARG    21       4.376 -30.798  11.670  1.00  0.00           H  
ATOM    333  CZ  ARG    21       3.531 -29.672  10.337  1.00  0.00           C  
ATOM    334  NH1 ARG    21       3.592 -28.945   9.245  1.00  0.00           N  
ATOM    335 HH11 ARG    21       4.427 -28.790   8.698  1.00  0.00           H  
ATOM    336 HH12 ARG    21       2.715 -28.481   9.057  1.00  0.00           H  
ATOM    337  NH2 ARG    21       2.351 -29.703  10.862  1.00  0.00           N  
ATOM    338 HH21 ARG    21       2.131 -30.141  11.745  1.00  0.00           H  
ATOM    339 HH22 ARG    21       1.574 -29.194  10.465  1.00  0.00           H  
ATOM    340  C   ARG    21       7.357 -27.884   8.037  1.00  0.00           C  
ATOM    341  O   ARG    21       6.172 -27.945   8.304  1.00  0.00           O  
ATOM    342  N   PRO    22       7.966 -26.670   8.168  1.00  0.00           N  
ATOM    343  CD  PRO    22       9.328 -26.247   7.788  1.00  0.00           C  
ATOM    344  HD2 PRO    22       9.277 -25.977   6.733  1.00  0.00           H  
ATOM    345  HD3 PRO    22      10.116 -26.990   7.910  1.00  0.00           H  
ATOM    346  CG  PRO    22       9.685 -25.092   8.715  1.00  0.00           C  
ATOM    347  HG2 PRO    22      10.518 -24.468   8.391  1.00  0.00           H  
ATOM    348  HG3 PRO    22       9.867 -25.622   9.650  1.00  0.00           H  
ATOM    349  CB  PRO    22       8.362 -24.365   8.661  1.00  0.00           C  
ATOM    350  HB2 PRO    22       8.230 -23.820   7.727  1.00  0.00           H  
ATOM    351  HB3 PRO    22       8.224 -23.666   9.485  1.00  0.00           H  
ATOM    352  CA  PRO    22       7.275 -25.453   8.763  1.00  0.00           C  
ATOM    353  HA  PRO    22       7.017 -25.727   9.786  1.00  0.00           H  
ATOM    354  C   PRO    22       5.927 -25.198   7.968  1.00  0.00           C  
ATOM    355  O   PRO    22       5.857 -25.242   6.719  1.00  0.00           O  
ATOM    356  N   GLY    23       4.940 -24.720   8.714  1.00  0.00           N  
ATOM    357  H   GLY    23       5.221 -24.507   9.660  1.00  0.00           H  
ATOM    358  CA  GLY    23       3.536 -24.579   8.353  1.00  0.00           C  
ATOM    359  HA2 GLY    23       3.317 -23.534   8.133  1.00  0.00           H  
ATOM    360  HA3 GLY    23       3.370 -25.220   7.488  1.00  0.00           H  
ATOM    361  C   GLY    23       2.586 -25.154   9.323  1.00  0.00           C  
ATOM    362  O   GLY    23       2.920 -25.885  10.250  1.00  0.00           O  
ATOM    363  N   PRO    24       1.310 -24.834   9.282  1.00  0.00           N  
ATOM    364  CD  PRO    24       0.730 -23.832   8.404  1.00  0.00           C  
ATOM    365  HD2 PRO    24       1.069 -23.982   7.379  1.00  0.00           H  
ATOM    366  HD3 PRO    24       0.960 -22.815   8.722  1.00  0.00           H  
ATOM    367  CG  PRO    24      -0.794 -23.976   8.518  1.00  0.00           C  
ATOM    368  HG2 PRO    24      -1.166 -24.693   7.786  1.00  0.00           H  
ATOM    369  HG3 PRO    24      -1.255 -23.008   8.323  1.00  0.00           H  
ATOM    370  CB  PRO    24      -1.014 -24.441   9.943  1.00  0.00           C  
ATOM    371  HB2 PRO    24      -2.008 -24.887   9.912  1.00  0.00           H  
ATOM    372  HB3 PRO    24      -1.022 -23.643  10.686  1.00  0.00           H  
ATOM    373  CA  PRO    24       0.239 -25.408  10.128  1.00  0.00           C  
ATOM    374  HA  PRO    24       0.607 -25.408  11.154  1.00  0.00           H  
ATOM    375  C   PRO    24      -0.033 -26.875   9.849  1.00  0.00           C  
ATOM    376  O   PRO    24      -0.109 -27.659  10.718  1.00  0.00           O  
ATOM    377  N   ILE    25      -0.189 -27.206   8.552  1.00  0.00           N  
ATOM    378  H   ILE    25      -0.076 -26.491   7.848  1.00  0.00           H  
ATOM    379  CA  ILE    25      -0.426 -28.562   8.003  1.00  0.00           C  
ATOM    380  HA  ILE    25      -0.634 -29.164   8.887  1.00  0.00           H  
ATOM    381  CB  ILE    25      -1.660 -28.421   7.032  1.00  0.00           C  
ATOM    382  HB  ILE    25      -2.332 -27.707   7.507  1.00  0.00           H  
ATOM    383  CG2 ILE    25      -1.161 -27.725   5.829  1.00  0.00           C  
ATOM    384 HG21 ILE    25      -0.697 -26.743   5.927  1.00  0.00           H  
ATOM    385 HG22 ILE    25      -0.632 -28.400   5.156  1.00  0.00           H  
ATOM    386 HG23 ILE    25      -2.072 -27.347   5.367  1.00  0.00           H  
ATOM    387  CG1 ILE    25      -2.482 -29.734   6.727  1.00  0.00           C  
ATOM    388 HG12 ILE    25      -3.131 -29.535   5.874  1.00  0.00           H  
ATOM    389 HG13 ILE    25      -1.914 -30.620   6.444  1.00  0.00           H  
ATOM    390  CD1 ILE    25      -3.430 -30.047   7.846  1.00  0.00           C  
ATOM    391 HD11 ILE    25      -3.970 -29.144   8.131  1.00  0.00           H  
ATOM    392 HD12 ILE    25      -4.067 -30.901   7.615  1.00  0.00           H  
ATOM    393 HD13 ILE    25      -2.798 -30.260   8.708  1.00  0.00           H  
ATOM    394  C   ILE    25       0.875 -29.030   7.247  1.00  0.00           C  
ATOM    395  O   ILE    25       1.767 -28.163   6.896  1.00  0.00           O  
ATOM    396  N   TYR    26       1.150 -30.307   6.902  1.00  0.00           N  
ATOM    397  H   TYR    26       0.452 -31.028   7.018  1.00  0.00           H  
ATOM    398  CA  TYR    26       2.220 -30.674   5.992  1.00  0.00           C  
ATOM    399  HA  TYR    26       2.921 -29.865   5.786  1.00  0.00           H  
ATOM    400  CB  TYR    26       3.034 -31.782   6.722  1.00  0.00           C  
ATOM    401  HB2 TYR    26       3.213 -31.389   7.723  1.00  0.00           H  
ATOM    402  HB3 TYR    26       2.508 -32.722   6.887  1.00  0.00           H  
ATOM    403  CG  TYR    26       4.391 -32.093   6.091  1.00  0.00           C  
ATOM    404  CD1 TYR    26       4.747 -33.442   6.020  1.00  0.00           C  
ATOM    405  HD1 TYR    26       3.987 -34.108   6.402  1.00  0.00           H  
ATOM    406  CE1 TYR    26       5.951 -33.876   5.468  1.00  0.00           C  
ATOM    407  HE1 TYR    26       6.138 -34.939   5.452  1.00  0.00           H  
ATOM    408  CZ  TYR    26       6.853 -32.941   4.990  1.00  0.00           C  
ATOM    409  OH  TYR    26       8.111 -33.281   4.465  1.00  0.00           O  
ATOM    410  HH  TYR    26       8.676 -32.608   4.080  1.00  0.00           H  
ATOM    411  CE2 TYR    26       6.469 -31.540   5.041  1.00  0.00           C  
ATOM    412  HE2 TYR    26       7.107 -30.800   4.580  1.00  0.00           H  
ATOM    413  CD2 TYR    26       5.229 -31.166   5.587  1.00  0.00           C  
ATOM    414  HD2 TYR    26       4.933 -30.139   5.433  1.00  0.00           H  
ATOM    415  C   TYR    26       1.682 -31.157   4.668  1.00  0.00           C  
ATOM    416  O   TYR    26       1.066 -32.238   4.576  1.00  0.00           O  
TER   
END   
