# Supplementary material for: Prediction of Anticancer Peptides with High Efficacy and Low Toxicity by Hybrid Model Based on 3D Structure of Peptides
Source: Int J Mol Sci. 2021 May 26;22(11):5630. doi: 10.3390/ijms22115630 (PMC8198792; doi:10.3390/ijms22115630)
Supplement: Supplementary file 1 [file ijms-22-05630-s001.zip › Supplement2(Datasets)/ACPs(PDB)/D1/PDB(Negative)/(240)NL_satpdb13059.pdb]

ATOM      1  N   TRP     1      -3.734  -5.408   5.361  1.00  0.00           N  
ATOM      2  H   TRP     1      -4.540  -4.844   5.592  1.00  0.00           H  
ATOM      3  CA  TRP     1      -3.746  -6.800   5.793  1.00  0.00           C  
ATOM      4  HA  TRP     1      -4.323  -6.952   6.706  1.00  0.00           H  
ATOM      5  CB  TRP     1      -4.512  -7.561   4.714  1.00  0.00           C  
ATOM      6  HB2 TRP     1      -5.546  -7.221   4.656  1.00  0.00           H  
ATOM      7  HB3 TRP     1      -3.970  -7.459   3.774  1.00  0.00           H  
ATOM      8  CG  TRP     1      -4.656  -9.029   4.936  1.00  0.00           C  
ATOM      9  CD1 TRP     1      -3.776  -9.932   4.579  1.00  0.00           C  
ATOM     10  HD1 TRP     1      -2.862  -9.767   4.029  1.00  0.00           H  
ATOM     11  NE1 TRP     1      -4.186 -11.197   5.034  1.00  0.00           N  
ATOM     12  HE1 TRP     1      -3.640 -12.043   4.952  1.00  0.00           H  
ATOM     13  CE2 TRP     1      -5.400 -11.064   5.688  1.00  0.00           C  
ATOM     14  CZ2 TRP     1      -6.336 -11.971   6.242  1.00  0.00           C  
ATOM     15  HZ2 TRP     1      -6.167 -13.034   6.147  1.00  0.00           H  
ATOM     16  CH2 TRP     1      -7.482 -11.545   6.932  1.00  0.00           C  
ATOM     17  HH2 TRP     1      -8.215 -12.292   7.198  1.00  0.00           H  
ATOM     18  CZ3 TRP     1      -7.727 -10.196   7.134  1.00  0.00           C  
ATOM     19  HZ3 TRP     1      -8.630  -9.862   7.622  1.00  0.00           H  
ATOM     20  CE3 TRP     1      -6.755  -9.222   6.623  1.00  0.00           C  
ATOM     21  HE3 TRP     1      -6.917  -8.155   6.583  1.00  0.00           H  
ATOM     22  CD2 TRP     1      -5.633  -9.655   5.847  1.00  0.00           C  
ATOM     23  C   TRP     1      -2.252  -7.447   5.965  1.00  0.00           C  
ATOM     24  O   TRP     1      -1.359  -7.165   5.120  1.00  0.00           O  
ATOM     25  N   LYS     2      -2.013  -8.419   6.911  1.00  0.00           N  
ATOM     26  H   LYS     2      -2.768  -8.824   7.447  1.00  0.00           H  
ATOM     27  CA  LYS     2      -0.684  -8.844   7.321  1.00  0.00           C  
ATOM     28  HA  LYS     2      -0.085  -7.947   7.479  1.00  0.00           H  
ATOM     29  CB  LYS     2      -0.685  -9.565   8.687  1.00  0.00           C  
ATOM     30  HB2 LYS     2      -1.618  -9.228   9.139  1.00  0.00           H  
ATOM     31  HB3 LYS     2      -0.783 -10.617   8.418  1.00  0.00           H  
ATOM     32  CG  LYS     2       0.570  -9.406   9.625  1.00  0.00           C  
ATOM     33  HG2 LYS     2       0.484  -8.464  10.165  1.00  0.00           H  
ATOM     34  HG3 LYS     2       0.463 -10.215  10.347  1.00  0.00           H  
ATOM     35  CD  LYS     2       2.004  -9.712   8.997  1.00  0.00           C  
ATOM     36  HD2 LYS     2       2.673  -9.958   9.821  1.00  0.00           H  
ATOM     37  HD3 LYS     2       1.861 -10.495   8.253  1.00  0.00           H  
ATOM     38  CE  LYS     2       2.732  -8.474   8.404  1.00  0.00           C  
ATOM     39  HE2 LYS     2       2.079  -7.749   7.918  1.00  0.00           H  
ATOM     40  HE3 LYS     2       3.299  -7.927   9.157  1.00  0.00           H  
ATOM     41  NZ  LYS     2       3.640  -8.856   7.305  1.00  0.00           N  
ATOM     42  HZ1 LYS     2       3.172  -9.324   6.542  1.00  0.00           H  
ATOM     43  HZ2 LYS     2       4.076  -8.081   6.826  1.00  0.00           H  
ATOM     44  HZ3 LYS     2       4.397  -9.388   7.710  1.00  0.00           H  
ATOM     45  C   LYS     2       0.064  -9.599   6.202  1.00  0.00           C  
ATOM     46  O   LYS     2       1.220  -9.298   5.928  1.00  0.00           O  
ATOM     47  N   SER     3      -0.590 -10.557   5.466  1.00  0.00           N  
ATOM     48  H   SER     3      -1.538 -10.807   5.705  1.00  0.00           H  
ATOM     49  CA  SER     3       0.118 -11.293   4.361  1.00  0.00           C  
ATOM     50  HA  SER     3       1.109 -11.680   4.600  1.00  0.00           H  
ATOM     51  CB  SER     3      -0.756 -12.585   3.891  1.00  0.00           C  
ATOM     52  HB2 SER     3      -1.450 -12.361   3.081  1.00  0.00           H  
ATOM     53  HB3 SER     3       0.034 -13.254   3.550  1.00  0.00           H  
ATOM     54  OG  SER     3      -1.497 -13.235   4.893  1.00  0.00           O  
ATOM     55  HG  SER     3      -1.825 -14.052   4.511  1.00  0.00           H  
ATOM     56  C   SER     3       0.339 -10.449   3.118  1.00  0.00           C  
ATOM     57  O   SER     3      -0.600 -10.117   2.418  1.00  0.00           O  
ATOM     58  N   ASP     4       1.496  -9.829   2.971  1.00  0.00           N  
ATOM     59  H   ASP     4       2.293 -10.136   3.510  1.00  0.00           H  
ATOM     60  CA  ASP     4       1.735  -8.453   2.563  1.00  0.00           C  
ATOM     61  HA  ASP     4       1.154  -7.773   3.185  1.00  0.00           H  
ATOM     62  CB  ASP     4       3.207  -8.080   2.736  1.00  0.00           C  
ATOM     63  HB2 ASP     4       3.785  -8.730   2.079  1.00  0.00           H  
ATOM     64  HB3 ASP     4       3.350  -7.023   2.516  1.00  0.00           H  
ATOM     65  CG  ASP     4       3.616  -8.248   4.220  1.00  0.00           C  
ATOM     66  OD1 ASP     4       3.533  -7.277   4.975  1.00  0.00           O  
ATOM     67  OD2 ASP     4       3.990  -9.391   4.604  1.00  0.00           O  
ATOM     68  C   ASP     4       1.189  -8.211   1.100  1.00  0.00           C  
ATOM     69  O   ASP     4       0.557  -7.237   0.767  1.00  0.00           O  
ATOM     70  N   VAL     5       1.361  -9.269   0.279  1.00  0.00           N  
ATOM     71  H   VAL     5       2.013  -9.974   0.592  1.00  0.00           H  
ATOM     72  CA  VAL     5       0.842  -9.321  -1.061  1.00  0.00           C  
ATOM     73  HA  VAL     5       1.489  -8.642  -1.615  1.00  0.00           H  
ATOM     74  CB  VAL     5       1.157 -10.708  -1.736  1.00  0.00           C  
ATOM     75  HB  VAL     5       2.205 -10.985  -1.620  1.00  0.00           H  
ATOM     76  CG1 VAL     5       0.337 -11.848  -0.965  1.00  0.00           C  
ATOM     77 HG11 VAL     5       0.489 -12.800  -1.474  1.00  0.00           H  
ATOM     78 HG12 VAL     5       0.571 -11.846   0.100  1.00  0.00           H  
ATOM     79 HG13 VAL     5      -0.743 -11.712  -1.028  1.00  0.00           H  
ATOM     80  CG2 VAL     5       0.995 -10.689  -3.290  1.00  0.00           C  
ATOM     81 HG21 VAL     5       1.666 -10.006  -3.809  1.00  0.00           H  
ATOM     82 HG22 VAL     5       1.153 -11.718  -3.615  1.00  0.00           H  
ATOM     83 HG23 VAL     5      -0.023 -10.462  -3.608  1.00  0.00           H  
ATOM     84  C   VAL     5      -0.719  -9.117  -1.262  1.00  0.00           C  
ATOM     85  O   VAL     5      -1.221  -8.629  -2.243  1.00  0.00           O  
ATOM     86  N   ARG     6      -1.491  -9.315  -0.195  1.00  0.00           N  
ATOM     87  H   ARG     6      -1.044  -9.743   0.604  1.00  0.00           H  
ATOM     88  CA  ARG     6      -2.881  -8.941  -0.178  1.00  0.00           C  
ATOM     89  HA  ARG     6      -3.402  -9.459  -0.983  1.00  0.00           H  
ATOM     90  CB  ARG     6      -3.623  -9.363   1.120  1.00  0.00           C  
ATOM     91  HB2 ARG     6      -3.481 -10.441   1.191  1.00  0.00           H  
ATOM     92  HB3 ARG     6      -3.228  -8.824   1.982  1.00  0.00           H  
ATOM     93  CG  ARG     6      -5.131  -8.981   1.188  1.00  0.00           C  
ATOM     94  HG2 ARG     6      -5.217  -8.142   1.879  1.00  0.00           H  
ATOM     95  HG3 ARG     6      -5.400  -8.858   0.139  1.00  0.00           H  
ATOM     96  CD  ARG     6      -6.087  -9.993   1.734  1.00  0.00           C  
ATOM     97  HD2 ARG     6      -5.830 -10.905   1.195  1.00  0.00           H  
ATOM     98  HD3 ARG     6      -5.839 -10.021   2.795  1.00  0.00           H  
ATOM     99  NE  ARG     6      -7.489  -9.549   1.436  1.00  0.00           N  
ATOM    100  HE  ARG     6      -7.846  -9.656   0.498  1.00  0.00           H  
ATOM    101  CZ  ARG     6      -8.431  -9.250   2.322  1.00  0.00           C  
ATOM    102  NH1 ARG     6      -8.321  -9.493   3.609  1.00  0.00           N  
ATOM    103 HH11 ARG     6      -7.622 -10.143   3.938  1.00  0.00           H  
ATOM    104 HH12 ARG     6      -8.972  -9.029   4.226  1.00  0.00           H  
ATOM    105  NH2 ARG     6      -9.431  -8.631   1.905  1.00  0.00           N  
ATOM    106 HH21 ARG     6      -9.508  -8.333   0.943  1.00  0.00           H  
ATOM    107 HH22 ARG     6     -10.279  -8.503   2.439  1.00  0.00           H  
ATOM    108  C   ARG     6      -3.052  -7.401  -0.313  1.00  0.00           C  
ATOM    109  O   ARG     6      -3.845  -6.919  -1.161  1.00  0.00           O  
ATOM    110  N   ARG     7      -2.333  -6.535   0.419  1.00  0.00           N  
ATOM    111  H   ARG     7      -1.596  -6.845   1.036  1.00  0.00           H  
ATOM    112  CA  ARG     7      -2.522  -5.062   0.367  1.00  0.00           C  
ATOM    113  HA  ARG     7      -3.572  -4.853   0.161  1.00  0.00           H  
ATOM    114  CB  ARG     7      -2.265  -4.459   1.777  1.00  0.00           C  
ATOM    115  HB2 ARG     7      -2.596  -3.422   1.726  1.00  0.00           H  
ATOM    116  HB3 ARG     7      -2.787  -4.980   2.579  1.00  0.00           H  
ATOM    117  CG  ARG     7      -0.737  -4.510   2.230  1.00  0.00           C  
ATOM    118  HG2 ARG     7      -0.404  -5.528   2.429  1.00  0.00           H  
ATOM    119  HG3 ARG     7      -0.152  -4.036   1.442  1.00  0.00           H  
ATOM    120  CD  ARG     7      -0.608  -3.808   3.542  1.00  0.00           C  
ATOM    121  HD2 ARG     7      -0.948  -2.773   3.502  1.00  0.00           H  
ATOM    122  HD3 ARG     7      -1.011  -4.396   4.366  1.00  0.00           H  
ATOM    123  NE  ARG     7       0.803  -3.655   3.837  1.00  0.00           N  
ATOM    124  HE  ARG     7       1.335  -2.932   3.375  1.00  0.00           H  
ATOM    125  CZ  ARG     7       1.567  -4.633   4.449  1.00  0.00           C  
ATOM    126  NH1 ARG     7       1.071  -5.776   4.944  1.00  0.00           N  
ATOM    127 HH11 ARG     7       0.070  -5.897   5.001  1.00  0.00           H  
ATOM    128 HH12 ARG     7       1.827  -6.431   5.084  1.00  0.00           H  
ATOM    129  NH2 ARG     7       2.878  -4.557   4.378  1.00  0.00           N  
ATOM    130 HH21 ARG     7       3.325  -3.726   4.017  1.00  0.00           H  
ATOM    131 HH22 ARG     7       3.404  -5.349   4.717  1.00  0.00           H  
ATOM    132  C   ARG     7      -1.697  -4.376  -0.688  1.00  0.00           C  
ATOM    133  O   ARG     7      -2.195  -3.449  -1.323  1.00  0.00           O  
ATOM    134  N   TRP     8      -0.593  -5.093  -1.107  1.00  0.00           N  
ATOM    135  H   TRP     8      -0.407  -5.930  -0.573  1.00  0.00           H  
ATOM    136  CA  TRP     8       0.200  -4.738  -2.224  1.00  0.00           C  
ATOM    137  HA  TRP     8       0.345  -3.658  -2.208  1.00  0.00           H  
ATOM    138  CB  TRP     8       1.463  -5.530  -2.176  1.00  0.00           C  
ATOM    139  HB2 TRP     8       1.238  -6.594  -2.242  1.00  0.00           H  
ATOM    140  HB3 TRP     8       2.040  -5.344  -3.082  1.00  0.00           H  
ATOM    141  CG  TRP     8       2.454  -5.345  -1.048  1.00  0.00           C  
ATOM    142  CD1 TRP     8       3.606  -6.099  -0.972  1.00  0.00           C  
ATOM    143  HD1 TRP     8       3.977  -6.845  -1.659  1.00  0.00           H  
ATOM    144  NE1 TRP     8       4.393  -5.593  -0.074  1.00  0.00           N  
ATOM    145  HE1 TRP     8       5.302  -5.976   0.142  1.00  0.00           H  
ATOM    146  CE2 TRP     8       3.961  -4.463   0.533  1.00  0.00           C  
ATOM    147  CZ2 TRP     8       4.398  -3.501   1.436  1.00  0.00           C  
ATOM    148  HZ2 TRP     8       5.391  -3.566   1.855  1.00  0.00           H  
ATOM    149  CH2 TRP     8       3.654  -2.407   1.833  1.00  0.00           C  
ATOM    150  HH2 TRP     8       4.040  -1.702   2.556  1.00  0.00           H  
ATOM    151  CZ3 TRP     8       2.371  -2.225   1.280  1.00  0.00           C  
ATOM    152  HZ3 TRP     8       1.637  -1.495   1.590  1.00  0.00           H  
ATOM    153  CE3 TRP     8       1.935  -3.118   0.285  1.00  0.00           C  
ATOM    154  HE3 TRP     8       1.043  -2.869  -0.271  1.00  0.00           H  
ATOM    155  CD2 TRP     8       2.677  -4.242  -0.059  1.00  0.00           C  
ATOM    156  C   TRP     8      -0.518  -5.056  -3.601  1.00  0.00           C  
ATOM    157  O   TRP     8      -0.359  -4.231  -4.578  1.00  0.00           O  
ATOM    158  N   ARG     9      -1.330  -6.106  -3.644  1.00  0.00           N  
ATOM    159  H   ARG     9      -1.433  -6.671  -2.813  1.00  0.00           H  
ATOM    160  CA  ARG     9      -2.015  -6.583  -4.888  1.00  0.00           C  
ATOM    161  HA  ARG     9      -2.226  -5.718  -5.517  1.00  0.00           H  
ATOM    162  CB  ARG     9      -1.124  -7.444  -5.731  1.00  0.00           C  
ATOM    163  HB2 ARG     9      -0.699  -8.152  -5.020  1.00  0.00           H  
ATOM    164  HB3 ARG     9      -1.589  -8.022  -6.530  1.00  0.00           H  
ATOM    165  CG  ARG     9       0.101  -6.806  -6.401  1.00  0.00           C  
ATOM    166  HG2 ARG     9       0.831  -6.490  -5.655  1.00  0.00           H  
ATOM    167  HG3 ARG     9       0.557  -7.604  -6.987  1.00  0.00           H  
ATOM    168  CD  ARG     9      -0.133  -5.599  -7.402  1.00  0.00           C  
ATOM    169  HD2 ARG     9      -0.860  -5.963  -8.128  1.00  0.00           H  
ATOM    170  HD3 ARG     9      -0.613  -4.708  -6.999  1.00  0.00           H  
ATOM    171  NE  ARG     9       1.129  -5.074  -8.048  1.00  0.00           N  
ATOM    172  HE  ARG     9       1.302  -5.494  -8.950  1.00  0.00           H  
ATOM    173  CZ  ARG     9       2.046  -4.239  -7.486  1.00  0.00           C  
ATOM    174  NH1 ARG     9       1.934  -3.830  -6.241  1.00  0.00           N  
ATOM    175 HH11 ARG     9       1.053  -3.939  -5.759  1.00  0.00           H  
ATOM    176 HH12 ARG     9       2.747  -3.440  -5.785  1.00  0.00           H  
ATOM    177  NH2 ARG     9       3.106  -3.806  -8.194  1.00  0.00           N  
ATOM    178 HH21 ARG     9       3.258  -4.240  -9.093  1.00  0.00           H  
ATOM    179 HH22 ARG     9       3.814  -3.233  -7.758  1.00  0.00           H  
ATOM    180  C   ARG     9      -3.380  -7.349  -4.679  1.00  0.00           C  
ATOM    181  O   ARG     9      -4.410  -6.873  -5.062  1.00  0.00           O  
ATOM    182  N   SER    10      -3.336  -8.549  -4.088  1.00  0.00           N  
ATOM    183  H   SER    10      -2.436  -8.953  -3.873  1.00  0.00           H  
ATOM    184  CA  SER    10      -4.409  -9.522  -4.102  1.00  0.00           C  
ATOM    185  HA  SER    10      -4.884  -9.569  -5.082  1.00  0.00           H  
ATOM    186  CB  SER    10      -3.809 -10.896  -3.994  1.00  0.00           C  
ATOM    187  HB2 SER    10      -3.289 -11.062  -3.050  1.00  0.00           H  
ATOM    188  HB3 SER    10      -4.600 -11.645  -3.973  1.00  0.00           H  
ATOM    189  OG  SER    10      -2.896 -11.136  -5.080  1.00  0.00           O  
ATOM    190  HG  SER    10      -2.412 -11.961  -4.997  1.00  0.00           H  
ATOM    191  C   SER    10      -5.548  -9.347  -3.052  1.00  0.00           C  
ATOM    192  O   SER    10      -5.741 -10.063  -2.103  1.00  0.00           O  
ATOM    193  N   ARG    11      -6.273  -8.224  -3.220  1.00  0.00           N  
ATOM    194  H   ARG    11      -5.867  -7.565  -3.868  1.00  0.00           H  
ATOM    195  CA  ARG    11      -7.094  -7.566  -2.280  1.00  0.00           C  
ATOM    196  HA  ARG    11      -6.625  -7.630  -1.298  1.00  0.00           H  
ATOM    197  CB  ARG    11      -7.329  -6.075  -2.645  1.00  0.00           C  
ATOM    198  HB2 ARG    11      -7.569  -5.890  -3.692  1.00  0.00           H  
ATOM    199  HB3 ARG    11      -8.271  -5.760  -2.194  1.00  0.00           H  
ATOM    200  CG  ARG    11      -6.192  -5.174  -2.162  1.00  0.00           C  
ATOM    201  HG2 ARG    11      -6.306  -5.002  -1.092  1.00  0.00           H  
ATOM    202  HG3 ARG    11      -5.261  -5.668  -2.440  1.00  0.00           H  
ATOM    203  CD  ARG    11      -6.096  -3.838  -2.946  1.00  0.00           C  
ATOM    204  HD2 ARG    11      -6.161  -3.935  -4.030  1.00  0.00           H  
ATOM    205  HD3 ARG    11      -6.946  -3.252  -2.596  1.00  0.00           H  
ATOM    206  NE  ARG    11      -4.937  -3.071  -2.521  1.00  0.00           N  
ATOM    207  HE  ARG    11      -4.275  -3.542  -1.921  1.00  0.00           H  
ATOM    208  CZ  ARG    11      -4.618  -1.814  -2.836  1.00  0.00           C  
ATOM    209  NH1 ARG    11      -5.447  -1.128  -3.607  1.00  0.00           N  
ATOM    210 HH11 ARG    11      -6.356  -1.552  -3.729  1.00  0.00           H  
ATOM    211 HH12 ARG    11      -5.460  -0.118  -3.578  1.00  0.00           H  
ATOM    212  NH2 ARG    11      -3.519  -1.215  -2.460  1.00  0.00           N  
ATOM    213 HH21 ARG    11      -2.880  -1.758  -1.898  1.00  0.00           H  
ATOM    214 HH22 ARG    11      -3.140  -0.348  -2.812  1.00  0.00           H  
ATOM    215  C   ARG    11      -8.362  -8.343  -1.904  1.00  0.00           C  
ATOM    216  O   ARG    11      -8.955  -7.983  -0.852  1.00  0.00           O  
ATOM    217  N   TYR    12      -8.913  -9.203  -2.759  1.00  0.00           N  
ATOM    218  H   TYR    12      -8.401  -9.314  -3.622  1.00  0.00           H  
ATOM    219  CA  TYR    12     -10.257  -9.829  -2.634  1.00  0.00           C  
ATOM    220  HA  TYR    12     -10.960  -9.035  -2.383  1.00  0.00           H  
ATOM    221  CB  TYR    12     -10.544 -10.549  -4.002  1.00  0.00           C  
ATOM    222  HB2 TYR    12     -10.726  -9.959  -4.900  1.00  0.00           H  
ATOM    223  HB3 TYR    12      -9.614 -11.031  -4.305  1.00  0.00           H  
ATOM    224  CG  TYR    12     -11.746 -11.378  -4.001  1.00  0.00           C  
ATOM    225  CD1 TYR    12     -11.650 -12.787  -4.254  1.00  0.00           C  
ATOM    226  HD1 TYR    12     -10.756 -13.301  -4.575  1.00  0.00           H  
ATOM    227  CE1 TYR    12     -12.759 -13.611  -4.029  1.00  0.00           C  
ATOM    228  HE1 TYR    12     -12.590 -14.656  -4.242  1.00  0.00           H  
ATOM    229  CZ  TYR    12     -14.027 -13.055  -3.651  1.00  0.00           C  
ATOM    230  OH  TYR    12     -15.131 -13.858  -3.735  1.00  0.00           O  
ATOM    231  HH  TYR    12     -14.930 -14.706  -4.140  1.00  0.00           H  
ATOM    232  CE2 TYR    12     -14.130 -11.658  -3.380  1.00  0.00           C  
ATOM    233  HE2 TYR    12     -15.114 -11.350  -3.058  1.00  0.00           H  
ATOM    234  CD2 TYR    12     -12.996 -10.836  -3.540  1.00  0.00           C  
ATOM    235  HD2 TYR    12     -13.070  -9.773  -3.364  1.00  0.00           H  
ATOM    236  C   TYR    12     -10.369 -10.853  -1.507  1.00  0.00           C  
ATOM    237  O   TYR    12     -10.194 -10.497  -0.350  1.00  0.00           O  
TER   
END   
