# Supplementary material for: Prediction of Anticancer Peptides with High Efficacy and Low Toxicity by Hybrid Model Based on 3D Structure of Peptides
Source: Int J Mol Sci. 2021 May 26;22(11):5630. doi: 10.3390/ijms22115630 (PMC8198792; doi:10.3390/ijms22115630)
Supplement: Supplementary file 1 [file ijms-22-05630-s001.zip › Supplement2(Datasets)/ACPs(PDB)/D1/PDB(Negative)/(241)NL_satpdb13062.pdb]

ATOM      1  N   GLY     1      -0.335 -24.598  -3.016  1.00  0.00           N  
ATOM      2  H   GLY     1      -0.756 -23.680  -3.023  1.00  0.00           H  
ATOM      3  CA  GLY     1       0.444 -24.994  -4.225  1.00  0.00           C  
ATOM      4  HA2 GLY     1       1.318 -24.348  -4.132  1.00  0.00           H  
ATOM      5  HA3 GLY     1       0.686 -26.052  -4.121  1.00  0.00           H  
ATOM      6  C   GLY     1      -0.098 -24.684  -5.583  1.00  0.00           C  
ATOM      7  O   GLY     1       0.439 -25.139  -6.577  1.00  0.00           O  
ATOM      8  N   VAL     2      -1.208 -23.942  -5.703  1.00  0.00           N  
ATOM      9  H   VAL     2      -1.469 -23.418  -4.880  1.00  0.00           H  
ATOM     10  CA  VAL     2      -2.170 -23.721  -6.836  1.00  0.00           C  
ATOM     11  HA  VAL     2      -1.546 -23.175  -7.544  1.00  0.00           H  
ATOM     12  CB  VAL     2      -2.759 -24.979  -7.579  1.00  0.00           C  
ATOM     13  HB  VAL     2      -1.890 -25.523  -7.950  1.00  0.00           H  
ATOM     14  CG1 VAL     2      -3.563 -25.972  -6.716  1.00  0.00           C  
ATOM     15 HG11 VAL     2      -3.901 -26.746  -7.405  1.00  0.00           H  
ATOM     16 HG12 VAL     2      -2.827 -26.379  -6.023  1.00  0.00           H  
ATOM     17 HG13 VAL     2      -4.384 -25.523  -6.158  1.00  0.00           H  
ATOM     18  CG2 VAL     2      -3.489 -24.557  -8.895  1.00  0.00           C  
ATOM     19 HG21 VAL     2      -4.385 -25.152  -9.073  1.00  0.00           H  
ATOM     20 HG22 VAL     2      -3.653 -23.480  -8.911  1.00  0.00           H  
ATOM     21 HG23 VAL     2      -2.893 -24.778  -9.780  1.00  0.00           H  
ATOM     22  C   VAL     2      -3.264 -22.776  -6.415  1.00  0.00           C  
ATOM     23  O   VAL     2      -3.959 -23.140  -5.491  1.00  0.00           O  
ATOM     24  N   PRO     3      -3.454 -21.531  -6.947  1.00  0.00           N  
ATOM     25  CD  PRO     3      -2.737 -21.018  -8.147  1.00  0.00           C  
ATOM     26  HD2 PRO     3      -3.177 -21.334  -9.093  1.00  0.00           H  
ATOM     27  HD3 PRO     3      -1.675 -21.252  -8.225  1.00  0.00           H  
ATOM     28  CG  PRO     3      -2.865 -19.513  -8.151  1.00  0.00           C  
ATOM     29  HG2 PRO     3      -2.831 -18.982  -9.103  1.00  0.00           H  
ATOM     30  HG3 PRO     3      -2.129 -19.092  -7.466  1.00  0.00           H  
ATOM     31  CB  PRO     3      -4.215 -19.312  -7.414  1.00  0.00           C  
ATOM     32  HB2 PRO     3      -4.972 -19.177  -8.187  1.00  0.00           H  
ATOM     33  HB3 PRO     3      -4.123 -18.461  -6.739  1.00  0.00           H  
ATOM     34  CA  PRO     3      -4.509 -20.556  -6.521  1.00  0.00           C  
ATOM     35  HA  PRO     3      -4.375 -20.404  -5.450  1.00  0.00           H  
ATOM     36  C   PRO     3      -5.935 -21.149  -6.728  1.00  0.00           C  
ATOM     37  O   PRO     3      -6.544 -21.126  -7.785  1.00  0.00           O  
ATOM     38  N   ILE     4      -6.483 -21.594  -5.597  1.00  0.00           N  
ATOM     39  H   ILE     4      -5.938 -21.592  -4.746  1.00  0.00           H  
ATOM     40  CA  ILE     4      -7.725 -22.358  -5.411  1.00  0.00           C  
ATOM     41  HA  ILE     4      -8.400 -21.727  -5.989  1.00  0.00           H  
ATOM     42  CB  ILE     4      -7.560 -23.806  -5.909  1.00  0.00           C  
ATOM     43  HB  ILE     4      -6.761 -23.789  -6.651  1.00  0.00           H  
ATOM     44  CG2 ILE     4      -7.236 -24.875  -4.894  1.00  0.00           C  
ATOM     45 HG21 ILE     4      -8.056 -25.046  -4.197  1.00  0.00           H  
ATOM     46 HG22 ILE     4      -7.007 -25.768  -5.475  1.00  0.00           H  
ATOM     47 HG23 ILE     4      -6.328 -24.634  -4.340  1.00  0.00           H  
ATOM     48  CG1 ILE     4      -8.705 -24.298  -6.781  1.00  0.00           C  
ATOM     49 HG12 ILE     4      -8.611 -25.331  -7.117  1.00  0.00           H  
ATOM     50 HG13 ILE     4      -9.659 -24.296  -6.254  1.00  0.00           H  
ATOM     51  CD1 ILE     4      -8.868 -23.488  -8.103  1.00  0.00           C  
ATOM     52 HD11 ILE     4      -8.013 -23.685  -8.750  1.00  0.00           H  
ATOM     53 HD12 ILE     4      -9.756 -23.906  -8.577  1.00  0.00           H  
ATOM     54 HD13 ILE     4      -9.062 -22.427  -7.942  1.00  0.00           H  
ATOM     55  C   ILE     4      -8.116 -22.265  -3.933  1.00  0.00           C  
ATOM     56  O   ILE     4      -7.286 -21.866  -3.108  1.00  0.00           O  
ATOM     57  N   CYS     5      -9.404 -22.591  -3.702  1.00  0.00           N  
ATOM     58  H   CYS     5     -10.022 -22.755  -4.484  1.00  0.00           H  
ATOM     59  CA  CYS     5     -10.097 -22.580  -2.404  1.00  0.00           C  
ATOM     60  HA  CYS     5     -10.089 -21.552  -2.041  1.00  0.00           H  
ATOM     61  CB  CYS     5     -11.590 -22.977  -2.533  1.00  0.00           C  
ATOM     62  HB2 CYS     5     -11.699 -23.982  -2.942  1.00  0.00           H  
ATOM     63  HB3 CYS     5     -12.053 -22.841  -1.556  1.00  0.00           H  
ATOM     64  SG  CYS     5     -12.267 -21.821  -3.722  1.00  0.00           S  
ATOM     65  HG  CYS     5     -12.282 -20.671  -3.042  1.00  0.00           H  
ATOM     66  C   CYS     5      -9.288 -23.381  -1.351  1.00  0.00           C  
ATOM     67  O   CYS     5      -9.501 -23.163  -0.155  1.00  0.00           O  
ATOM     68  N   GLY     6      -8.401 -24.371  -1.720  1.00  0.00           N  
ATOM     69  H   GLY     6      -8.438 -24.678  -2.681  1.00  0.00           H  
ATOM     70  CA  GLY     6      -7.540 -25.129  -0.736  1.00  0.00           C  
ATOM     71  HA2 GLY     6      -7.872 -24.948   0.287  1.00  0.00           H  
ATOM     72  HA3 GLY     6      -7.768 -26.148  -1.049  1.00  0.00           H  
ATOM     73  C   GLY     6      -6.058 -24.838  -0.704  1.00  0.00           C  
ATOM     74  O   GLY     6      -5.326 -25.711  -0.236  1.00  0.00           O  
ATOM     75  N   GLU     7      -5.612 -23.664  -1.118  1.00  0.00           N  
ATOM     76  H   GLU     7      -6.300 -22.968  -1.366  1.00  0.00           H  
ATOM     77  CA  GLU     7      -4.225 -23.190  -1.325  1.00  0.00           C  
ATOM     78  HA  GLU     7      -3.925 -23.515  -2.321  1.00  0.00           H  
ATOM     79  CB  GLU     7      -4.335 -21.645  -1.437  1.00  0.00           C  
ATOM     80  HB2 GLU     7      -5.313 -21.374  -1.833  1.00  0.00           H  
ATOM     81  HB3 GLU     7      -4.388 -21.154  -0.465  1.00  0.00           H  
ATOM     82  CG  GLU     7      -3.352 -21.047  -2.439  1.00  0.00           C  
ATOM     83  HG2 GLU     7      -3.804 -21.203  -3.419  1.00  0.00           H  
ATOM     84  HG3 GLU     7      -3.281 -19.978  -2.241  1.00  0.00           H  
ATOM     85  CD  GLU     7      -2.000 -21.794  -2.434  1.00  0.00           C  
ATOM     86  OE1 GLU     7      -1.582 -22.244  -3.535  1.00  0.00           O  
ATOM     87  OE2 GLU     7      -1.394 -21.777  -1.368  1.00  0.00           O  
ATOM     88  C   GLU     7      -3.266 -23.717  -0.289  1.00  0.00           C  
ATOM     89  O   GLU     7      -3.463 -23.445   0.867  1.00  0.00           O  
ATOM     90  N   THR     8      -2.337 -24.647  -0.685  1.00  0.00           N  
ATOM     91  H   THR     8      -2.321 -24.849  -1.675  1.00  0.00           H  
ATOM     92  CA  THR     8      -1.619 -25.549   0.168  1.00  0.00           C  
ATOM     93  HA  THR     8      -2.165 -25.757   1.089  1.00  0.00           H  
ATOM     94  CB  THR     8      -1.410 -26.880  -0.667  1.00  0.00           C  
ATOM     95  HB  THR     8      -0.763 -26.637  -1.510  1.00  0.00           H  
ATOM     96  CG2 THR     8      -0.628 -28.061   0.040  1.00  0.00           C  
ATOM     97 HG21 THR     8      -1.052 -28.104   1.043  1.00  0.00           H  
ATOM     98 HG22 THR     8      -0.712 -28.956  -0.577  1.00  0.00           H  
ATOM     99 HG23 THR     8       0.443 -27.893   0.159  1.00  0.00           H  
ATOM    100  OG1 THR     8      -2.700 -27.284  -1.094  1.00  0.00           O  
ATOM    101  HG1 THR     8      -3.296 -26.735  -0.581  1.00  0.00           H  
ATOM    102  C   THR     8      -0.262 -24.932   0.644  1.00  0.00           C  
ATOM    103  O   THR     8       0.172 -25.217   1.764  1.00  0.00           O  
ATOM    104  N   CYS     9       0.314 -24.096  -0.205  1.00  0.00           N  
ATOM    105  H   CYS     9      -0.169 -23.871  -1.063  1.00  0.00           H  
ATOM    106  CA  CYS     9       1.439 -23.359   0.144  1.00  0.00           C  
ATOM    107  HA  CYS     9       2.178 -24.029   0.585  1.00  0.00           H  
ATOM    108  CB  CYS     9       2.093 -22.838  -1.091  1.00  0.00           C  
ATOM    109  HB2 CYS     9       2.224 -23.606  -1.854  1.00  0.00           H  
ATOM    110  HB3 CYS     9       1.548 -22.001  -1.526  1.00  0.00           H  
ATOM    111  SG  CYS     9       3.832 -22.203  -0.758  1.00  0.00           S  
ATOM    112  HG  CYS     9       3.698 -22.298   0.568  1.00  0.00           H  
ATOM    113  C   CYS     9       1.114 -22.151   1.084  1.00  0.00           C  
ATOM    114  O   CYS     9       1.594 -22.114   2.216  1.00  0.00           O  
ATOM    115  N   VAL    10       0.220 -21.222   0.643  1.00  0.00           N  
ATOM    116  H   VAL    10      -0.187 -21.384  -0.267  1.00  0.00           H  
ATOM    117  CA  VAL    10      -0.370 -20.065   1.383  1.00  0.00           C  
ATOM    118  HA  VAL    10       0.455 -19.408   1.659  1.00  0.00           H  
ATOM    119  CB  VAL    10      -1.308 -19.173   0.532  1.00  0.00           C  
ATOM    120  HB  VAL    10      -2.215 -19.617   0.121  1.00  0.00           H  
ATOM    121  CG1 VAL    10      -1.746 -18.008   1.327  1.00  0.00           C  
ATOM    122 HG11 VAL    10      -2.529 -18.312   2.021  1.00  0.00           H  
ATOM    123 HG12 VAL    10      -0.967 -17.446   1.844  1.00  0.00           H  
ATOM    124 HG13 VAL    10      -2.268 -17.319   0.663  1.00  0.00           H  
ATOM    125  CG2 VAL    10      -0.590 -18.693  -0.754  1.00  0.00           C  
ATOM    126 HG21 VAL    10       0.215 -17.972  -0.613  1.00  0.00           H  
ATOM    127 HG22 VAL    10      -0.151 -19.525  -1.304  1.00  0.00           H  
ATOM    128 HG23 VAL    10      -1.430 -18.322  -1.342  1.00  0.00           H  
ATOM    129  C   VAL    10      -1.090 -20.418   2.675  1.00  0.00           C  
ATOM    130  O   VAL    10      -0.723 -19.863   3.686  1.00  0.00           O  
ATOM    131  N   GLY    11      -1.986 -21.446   2.591  1.00  0.00           N  
ATOM    132  H   GLY    11      -2.138 -21.966   1.738  1.00  0.00           H  
ATOM    133  CA  GLY    11      -2.604 -21.969   3.838  1.00  0.00           C  
ATOM    134  HA2 GLY    11      -2.986 -21.179   4.485  1.00  0.00           H  
ATOM    135  HA3 GLY    11      -3.363 -22.708   3.582  1.00  0.00           H  
ATOM    136  C   GLY    11      -1.728 -22.808   4.838  1.00  0.00           C  
ATOM    137  O   GLY    11      -2.062 -22.961   6.043  1.00  0.00           O  
ATOM    138  N   GLY    12      -0.598 -23.295   4.253  1.00  0.00           N  
ATOM    139  H   GLY    12      -0.401 -22.982   3.314  1.00  0.00           H  
ATOM    140  CA  GLY    12       0.245 -24.310   4.874  1.00  0.00           C  
ATOM    141  HA2 GLY    12      -0.292 -25.015   5.509  1.00  0.00           H  
ATOM    142  HA3 GLY    12       0.458 -24.946   4.015  1.00  0.00           H  
ATOM    143  C   GLY    12       1.495 -23.981   5.592  1.00  0.00           C  
ATOM    144  O   GLY    12       1.973 -24.794   6.377  1.00  0.00           O  
ATOM    145  N   THR    13       2.016 -22.758   5.345  1.00  0.00           N  
ATOM    146  H   THR    13       1.379 -22.131   4.874  1.00  0.00           H  
ATOM    147  CA  THR    13       3.286 -22.174   5.878  1.00  0.00           C  
ATOM    148  HA  THR    13       3.841 -23.011   6.301  1.00  0.00           H  
ATOM    149  CB  THR    13       4.010 -21.630   4.664  1.00  0.00           C  
ATOM    150  HB  THR    13       3.395 -20.766   4.414  1.00  0.00           H  
ATOM    151  CG2 THR    13       5.474 -21.266   5.018  1.00  0.00           C  
ATOM    152 HG21 THR    13       5.811 -20.640   4.191  1.00  0.00           H  
ATOM    153 HG22 THR    13       5.553 -20.719   5.958  1.00  0.00           H  
ATOM    154 HG23 THR    13       6.161 -22.104   5.137  1.00  0.00           H  
ATOM    155  OG1 THR    13       3.915 -22.459   3.537  1.00  0.00           O  
ATOM    156  HG1 THR    13       3.073 -22.208   3.150  1.00  0.00           H  
ATOM    157  C   THR    13       3.087 -21.106   7.003  1.00  0.00           C  
ATOM    158  O   THR    13       3.252 -19.935   6.781  1.00  0.00           O  
ATOM    159  N   CYS    14       2.779 -21.569   8.259  1.00  0.00           N  
ATOM    160  H   CYS    14       2.931 -22.568   8.278  1.00  0.00           H  
ATOM    161  CA  CYS    14       2.605 -20.810   9.519  1.00  0.00           C  
ATOM    162  HA  CYS    14       2.331 -21.486  10.329  1.00  0.00           H  
ATOM    163  CB  CYS    14       3.918 -20.095   9.875  1.00  0.00           C  
ATOM    164  HB2 CYS    14       4.104 -19.215   9.259  1.00  0.00           H  
ATOM    165  HB3 CYS    14       3.926 -19.749  10.909  1.00  0.00           H  
ATOM    166  SG  CYS    14       5.388 -21.264   9.822  1.00  0.00           S  
ATOM    167  HG  CYS    14       5.399 -21.035   8.506  1.00  0.00           H  
ATOM    168  C   CYS    14       1.344 -19.876   9.447  1.00  0.00           C  
ATOM    169  O   CYS    14       0.490 -19.895  10.376  1.00  0.00           O  
ATOM    170  N   ASN    15       1.196 -19.051   8.372  1.00  0.00           N  
ATOM    171  H   ASN    15       1.982 -18.963   7.744  1.00  0.00           H  
ATOM    172  CA  ASN    15      -0.148 -18.532   8.090  1.00  0.00           C  
ATOM    173  HA  ASN    15      -0.573 -18.020   8.953  1.00  0.00           H  
ATOM    174  CB  ASN    15      -0.234 -17.513   6.985  1.00  0.00           C  
ATOM    175  HB2 ASN    15       0.350 -16.608   7.153  1.00  0.00           H  
ATOM    176  HB3 ASN    15       0.140 -18.003   6.086  1.00  0.00           H  
ATOM    177  CG  ASN    15      -1.693 -17.195   6.535  1.00  0.00           C  
ATOM    178  OD1 ASN    15      -2.319 -16.520   7.317  1.00  0.00           O  
ATOM    179  ND2 ASN    15      -2.176 -17.601   5.375  1.00  0.00           N  
ATOM    180 HD21 ASN    15      -3.106 -17.332   5.088  1.00  0.00           H  
ATOM    181 HD22 ASN    15      -1.700 -18.426   5.038  1.00  0.00           H  
ATOM    182  C   ASN    15      -1.075 -19.653   7.777  1.00  0.00           C  
ATOM    183  O   ASN    15      -0.999 -20.302   6.757  1.00  0.00           O  
ATOM    184  N   THR    16      -2.093 -19.763   8.675  1.00  0.00           N  
ATOM    185  H   THR    16      -2.183 -18.944   9.258  1.00  0.00           H  
ATOM    186  CA  THR    16      -3.177 -20.673   8.480  1.00  0.00           C  
ATOM    187  HA  THR    16      -3.079 -21.337   7.622  1.00  0.00           H  
ATOM    188  CB  THR    16      -3.078 -21.768   9.566  1.00  0.00           C  
ATOM    189  HB  THR    16      -3.902 -22.434   9.314  1.00  0.00           H  
ATOM    190  CG2 THR    16      -1.778 -22.508   9.573  1.00  0.00           C  
ATOM    191 HG21 THR    16      -1.952 -23.490  10.013  1.00  0.00           H  
ATOM    192 HG22 THR    16      -1.444 -22.830   8.587  1.00  0.00           H  
ATOM    193 HG23 THR    16      -1.005 -21.974  10.126  1.00  0.00           H  
ATOM    194  OG1 THR    16      -3.253 -21.259  10.906  1.00  0.00           O  
ATOM    195  HG1 THR    16      -4.077 -20.766  10.896  1.00  0.00           H  
ATOM    196  C   THR    16      -4.515 -19.898   8.644  1.00  0.00           C  
ATOM    197  O   THR    16      -5.034 -19.756   9.754  1.00  0.00           O  
ATOM    198  N   PRO    17      -5.155 -19.601   7.523  1.00  0.00           N  
ATOM    199  CD  PRO    17      -4.610 -19.671   6.090  1.00  0.00           C  
ATOM    200  HD2 PRO    17      -4.876 -20.634   5.654  1.00  0.00           H  
ATOM    201  HD3 PRO    17      -3.561 -19.390   5.999  1.00  0.00           H  
ATOM    202  CG  PRO    17      -5.318 -18.574   5.297  1.00  0.00           C  
ATOM    203  HG2 PRO    17      -6.143 -19.047   4.764  1.00  0.00           H  
ATOM    204  HG3 PRO    17      -4.615 -17.936   4.761  1.00  0.00           H  
ATOM    205  CB  PRO    17      -6.080 -17.719   6.345  1.00  0.00           C  
ATOM    206  HB2 PRO    17      -6.958 -17.260   5.889  1.00  0.00           H  
ATOM    207  HB3 PRO    17      -5.388 -16.950   6.689  1.00  0.00           H  
ATOM    208  CA  PRO    17      -6.431 -18.794   7.412  1.00  0.00           C  
ATOM    209  HA  PRO    17      -6.765 -18.395   8.370  1.00  0.00           H  
ATOM    210  C   PRO    17      -7.467 -19.812   6.893  1.00  0.00           C  
ATOM    211  O   PRO    17      -7.434 -20.981   7.259  1.00  0.00           O  
ATOM    212  N   GLY    18      -8.531 -19.431   6.209  1.00  0.00           N  
ATOM    213  H   GLY    18      -8.417 -18.505   5.823  1.00  0.00           H  
ATOM    214  CA  GLY    18      -9.672 -20.207   5.798  1.00  0.00           C  
ATOM    215  HA2 GLY    18      -9.955 -20.786   6.677  1.00  0.00           H  
ATOM    216  HA3 GLY    18     -10.437 -19.472   5.549  1.00  0.00           H  
ATOM    217  C   GLY    18      -9.474 -21.082   4.510  1.00  0.00           C  
ATOM    218  O   GLY    18     -10.489 -21.628   4.037  1.00  0.00           O  
ATOM    219  N   CYS    19      -8.249 -21.250   3.980  1.00  0.00           N  
ATOM    220  H   CYS    19      -7.485 -21.131   4.629  1.00  0.00           H  
ATOM    221  CA  CYS    19      -8.011 -22.134   2.840  1.00  0.00           C  
ATOM    222  HA  CYS    19      -8.551 -21.857   1.934  1.00  0.00           H  
ATOM    223  CB  CYS    19      -6.540 -22.006   2.469  1.00  0.00           C  
ATOM    224  HB2 CYS    19      -5.916 -22.275   3.321  1.00  0.00           H  
ATOM    225  HB3 CYS    19      -6.255 -22.715   1.692  1.00  0.00           H  
ATOM    226  SG  CYS    19      -6.121 -20.322   2.015  1.00  0.00           S  
ATOM    227  HG  CYS    19      -4.835 -20.465   1.680  1.00  0.00           H  
ATOM    228  C   CYS    19      -8.430 -23.530   3.196  1.00  0.00           C  
ATOM    229  O   CYS    19      -7.983 -24.062   4.230  1.00  0.00           O  
ATOM    230  N   SER    20      -9.276 -24.158   2.400  1.00  0.00           N  
ATOM    231  H   SER    20      -9.540 -23.711   1.534  1.00  0.00           H  
ATOM    232  CA  SER    20      -9.806 -25.499   2.656  1.00  0.00           C  
ATOM    233  HA  SER    20     -10.054 -25.569   3.715  1.00  0.00           H  
ATOM    234  CB  SER    20     -11.040 -25.643   1.825  1.00  0.00           C  
ATOM    235  HB2 SER    20     -10.788 -25.948   0.810  1.00  0.00           H  
ATOM    236  HB3 SER    20     -11.688 -26.461   2.140  1.00  0.00           H  
ATOM    237  OG  SER    20     -11.802 -24.502   1.905  1.00  0.00           O  
ATOM    238  HG  SER    20     -12.455 -24.561   1.203  1.00  0.00           H  
ATOM    239  C   SER    20      -8.784 -26.583   2.325  1.00  0.00           C  
ATOM    240  O   SER    20      -8.942 -27.437   1.444  1.00  0.00           O  
ATOM    241  N   CYS    21      -7.571 -26.557   2.931  1.00  0.00           N  
ATOM    242  H   CYS    21      -7.445 -25.798   3.584  1.00  0.00           H  
ATOM    243  CA  CYS    21      -6.522 -27.560   2.894  1.00  0.00           C  
ATOM    244  HA  CYS    21      -6.171 -27.638   1.865  1.00  0.00           H  
ATOM    245  CB  CYS    21      -5.286 -27.071   3.623  1.00  0.00           C  
ATOM    246  HB2 CYS    21      -5.497 -27.153   4.689  1.00  0.00           H  
ATOM    247  HB3 CYS    21      -4.398 -27.665   3.406  1.00  0.00           H  
ATOM    248  SG  CYS    21      -5.005 -25.377   2.993  1.00  0.00           S  
ATOM    249  HG  CYS    21      -4.266 -25.436   1.881  1.00  0.00           H  
ATOM    250  C   CYS    21      -6.915 -28.926   3.412  1.00  0.00           C  
ATOM    251  O   CYS    21      -6.079 -29.729   3.800  1.00  0.00           O  
ATOM    252  N   SER    22      -8.206 -29.217   3.524  1.00  0.00           N  
ATOM    253  H   SER    22      -8.827 -28.590   3.032  1.00  0.00           H  
ATOM    254  CA  SER    22      -8.943 -30.333   4.100  1.00  0.00           C  
ATOM    255  HA  SER    22      -9.312 -31.029   3.345  1.00  0.00           H  
ATOM    256  CB  SER    22      -8.088 -31.184   5.134  1.00  0.00           C  
ATOM    257  HB2 SER    22      -8.724 -31.945   5.586  1.00  0.00           H  
ATOM    258  HB3 SER    22      -7.258 -31.694   4.646  1.00  0.00           H  
ATOM    259  OG  SER    22      -7.482 -30.365   6.194  1.00  0.00           O  
ATOM    260  HG  SER    22      -6.632 -30.105   5.832  1.00  0.00           H  
ATOM    261  C   SER    22     -10.208 -29.784   4.749  1.00  0.00           C  
ATOM    262  O   SER    22     -11.105 -29.440   4.032  1.00  0.00           O  
ATOM    263  N   TRP    23     -10.153 -29.398   6.022  1.00  0.00           N  
ATOM    264  H   TRP    23      -9.315 -29.663   6.520  1.00  0.00           H  
ATOM    265  CA  TRP    23     -11.009 -28.369   6.637  1.00  0.00           C  
ATOM    266  HA  TRP    23     -12.054 -28.405   6.327  1.00  0.00           H  
ATOM    267  CB  TRP    23     -10.925 -28.516   8.175  1.00  0.00           C  
ATOM    268  HB2 TRP    23      -9.859 -28.593   8.388  1.00  0.00           H  
ATOM    269  HB3 TRP    23     -11.419 -27.634   8.581  1.00  0.00           H  
ATOM    270  CG  TRP    23     -11.650 -29.623   8.751  1.00  0.00           C  
ATOM    271  CD1 TRP    23     -12.872 -29.627   9.279  1.00  0.00           C  
ATOM    272  HD1 TRP    23     -13.425 -28.715   9.454  1.00  0.00           H  
ATOM    273  NE1 TRP    23     -13.208 -30.867   9.726  1.00  0.00           N  
ATOM    274  HE1 TRP    23     -14.102 -31.075  10.147  1.00  0.00           H  
ATOM    275  CE2 TRP    23     -12.195 -31.798   9.441  1.00  0.00           C  
ATOM    276  CZ2 TRP    23     -12.092 -33.181   9.659  1.00  0.00           C  
ATOM    277  HZ2 TRP    23     -12.866 -33.756  10.146  1.00  0.00           H  
ATOM    278  CH2 TRP    23     -10.971 -33.790   9.113  1.00  0.00           C  
ATOM    279  HH2 TRP    23     -10.864 -34.860   9.021  1.00  0.00           H  
ATOM    280  CZ3 TRP    23      -9.971 -33.100   8.403  1.00  0.00           C  
ATOM    281  HZ3 TRP    23      -9.130 -33.647   8.004  1.00  0.00           H  
ATOM    282  CE3 TRP    23     -10.052 -31.703   8.267  1.00  0.00           C  
ATOM    283  HE3 TRP    23      -9.193 -31.195   7.853  1.00  0.00           H  
ATOM    284  CD2 TRP    23     -11.187 -31.020   8.772  1.00  0.00           C  
ATOM    285  C   TRP    23     -10.406 -27.011   6.288  1.00  0.00           C  
ATOM    286  O   TRP    23      -9.231 -26.840   5.837  1.00  0.00           O  
ATOM    287  N   PRO    24     -11.191 -25.906   6.625  1.00  0.00           N  
ATOM    288  CD  PRO    24     -12.625 -25.844   7.021  1.00  0.00           C  
ATOM    289  HD2 PRO    24     -12.747 -26.039   8.086  1.00  0.00           H  
ATOM    290  HD3 PRO    24     -13.216 -26.543   6.428  1.00  0.00           H  
ATOM    291  CG  PRO    24     -13.084 -24.456   6.647  1.00  0.00           C  
ATOM    292  HG2 PRO    24     -13.434 -24.496   5.615  1.00  0.00           H  
ATOM    293  HG3 PRO    24     -13.946 -24.145   7.236  1.00  0.00           H  
ATOM    294  CB  PRO    24     -11.848 -23.601   6.815  1.00  0.00           C  
ATOM    295  HB2 PRO    24     -11.878 -23.373   7.881  1.00  0.00           H  
ATOM    296  HB3 PRO    24     -11.886 -22.689   6.221  1.00  0.00           H  
ATOM    297  CA  PRO    24     -10.667 -24.524   6.562  1.00  0.00           C  
ATOM    298  HA  PRO    24     -10.268 -24.324   5.568  1.00  0.00           H  
ATOM    299  C   PRO    24      -9.481 -24.353   7.551  1.00  0.00           C  
ATOM    300  O   PRO    24      -9.706 -24.581   8.773  1.00  0.00           O  
ATOM    301  N   VAL    25      -8.252 -24.291   7.085  1.00  0.00           N  
ATOM    302  H   VAL    25      -8.147 -24.222   6.083  1.00  0.00           H  
ATOM    303  CA  VAL    25      -7.019 -24.729   7.712  1.00  0.00           C  
ATOM    304  HA  VAL    25      -7.242 -25.771   7.942  1.00  0.00           H  
ATOM    305  CB  VAL    25      -5.872 -24.722   6.641  1.00  0.00           C  
ATOM    306  HB  VAL    25      -6.249 -25.215   5.744  1.00  0.00           H  
ATOM    307  CG1 VAL    25      -5.457 -23.359   6.196  1.00  0.00           C  
ATOM    308 HG11 VAL    25      -4.746 -23.355   5.370  1.00  0.00           H  
ATOM    309 HG12 VAL    25      -6.404 -22.851   6.018  1.00  0.00           H  
ATOM    310 HG13 VAL    25      -4.874 -22.800   6.928  1.00  0.00           H  
ATOM    311  CG2 VAL    25      -4.625 -25.477   7.124  1.00  0.00           C  
ATOM    312 HG21 VAL    25      -4.851 -26.402   7.654  1.00  0.00           H  
ATOM    313 HG22 VAL    25      -3.882 -25.727   6.366  1.00  0.00           H  
ATOM    314 HG23 VAL    25      -4.069 -24.865   7.834  1.00  0.00           H  
ATOM    315  C   VAL    25      -6.700 -24.049   9.124  1.00  0.00           C  
ATOM    316  O   VAL    25      -6.036 -24.615   9.920  1.00  0.00           O  
ATOM    317  N   CYS    26      -7.288 -22.893   9.420  1.00  0.00           N  
ATOM    318  H   CYS    26      -7.933 -22.443   8.786  1.00  0.00           H  
ATOM    319  CA  CYS    26      -7.172 -22.217  10.732  1.00  0.00           C  
ATOM    320  HA  CYS    26      -6.107 -22.060  10.904  1.00  0.00           H  
ATOM    321  CB  CYS    26      -7.902 -20.813  10.632  1.00  0.00           C  
ATOM    322  HB2 CYS    26      -8.065 -20.581  11.685  1.00  0.00           H  
ATOM    323  HB3 CYS    26      -7.269 -20.060  10.163  1.00  0.00           H  
ATOM    324  SG  CYS    26      -9.471 -20.943   9.830  1.00  0.00           S  
ATOM    325  HG  CYS    26      -8.995 -21.051   8.586  1.00  0.00           H  
ATOM    326  C   CYS    26      -7.681 -23.161  11.878  1.00  0.00           C  
ATOM    327  O   CYS    26      -7.075 -23.191  12.962  1.00  0.00           O  
ATOM    328  N   THR    27      -8.698 -24.036  11.588  1.00  0.00           N  
ATOM    329  H   THR    27      -9.050 -23.769  10.680  1.00  0.00           H  
ATOM    330  CA  THR    27      -9.496 -24.880  12.483  1.00  0.00           C  
ATOM    331  HA  THR    27      -9.781 -24.292  13.355  1.00  0.00           H  
ATOM    332  CB  THR    27     -10.829 -25.341  11.924  1.00  0.00           C  
ATOM    333  HB  THR    27     -11.283 -26.028  12.638  1.00  0.00           H  
ATOM    334  CG2 THR    27     -11.705 -24.123  11.542  1.00  0.00           C  
ATOM    335 HG21 THR    27     -12.607 -24.526  11.082  1.00  0.00           H  
ATOM    336 HG22 THR    27     -11.993 -23.661  12.486  1.00  0.00           H  
ATOM    337 HG23 THR    27     -11.187 -23.398  10.913  1.00  0.00           H  
ATOM    338  OG1 THR    27     -10.563 -26.112  10.733  1.00  0.00           O  
ATOM    339  HG1 THR    27     -10.274 -25.533  10.023  1.00  0.00           H  
ATOM    340  C   THR    27      -8.613 -26.112  12.906  1.00  0.00           C  
ATOM    341  O   THR    27      -9.085 -27.096  13.470  1.00  0.00           O  
ATOM    342  N   ARG    28      -7.325 -26.138  12.456  1.00  0.00           N  
ATOM    343  H   ARG    28      -7.119 -25.417  11.779  1.00  0.00           H  
ATOM    344  CA  ARG    28      -6.295 -26.953  13.049  1.00  0.00           C  
ATOM    345  HA  ARG    28      -6.605 -27.904  13.483  1.00  0.00           H  
ATOM    346  CB  ARG    28      -5.270 -27.256  11.887  1.00  0.00           C  
ATOM    347  HB2 ARG    28      -4.617 -26.417  11.645  1.00  0.00           H  
ATOM    348  HB3 ARG    28      -4.542 -28.014  12.175  1.00  0.00           H  
ATOM    349  CG  ARG    28      -5.816 -27.786  10.496  1.00  0.00           C  
ATOM    350  HG2 ARG    28      -6.439 -27.025  10.027  1.00  0.00           H  
ATOM    351  HG3 ARG    28      -4.855 -28.032  10.044  1.00  0.00           H  
ATOM    352  CD  ARG    28      -6.508 -29.162  10.692  1.00  0.00           C  
ATOM    353  HD2 ARG    28      -6.661 -29.446   9.650  1.00  0.00           H  
ATOM    354  HD3 ARG    28      -5.727 -29.800  11.104  1.00  0.00           H  
ATOM    355  NE  ARG    28      -7.785 -29.091  11.408  1.00  0.00           N  
ATOM    356  HE  ARG    28      -8.005 -28.196  11.821  1.00  0.00           H  
ATOM    357  CZ  ARG    28      -8.751 -30.017  11.507  1.00  0.00           C  
ATOM    358  NH1 ARG    28      -8.574 -31.171  10.906  1.00  0.00           N  
ATOM    359 HH11 ARG    28      -7.797 -31.281  10.271  1.00  0.00           H  
ATOM    360 HH12 ARG    28      -9.238 -31.931  10.939  1.00  0.00           H  
ATOM    361  NH2 ARG    28      -9.838 -29.601  12.166  1.00  0.00           N  
ATOM    362 HH21 ARG    28      -9.860 -28.727  12.673  1.00  0.00           H  
ATOM    363 HH22 ARG    28     -10.668 -30.174  12.225  1.00  0.00           H  
ATOM    364  C   ARG    28      -5.483 -26.254  14.158  1.00  0.00           C  
ATOM    365  O   ARG    28      -4.665 -26.923  14.829  1.00  0.00           O  
ATOM    366  N   ASN    29      -5.365 -24.905  14.138  1.00  0.00           N  
ATOM    367  H   ASN    29      -6.040 -24.268  13.739  1.00  0.00           H  
ATOM    368  CA  ASN    29      -4.372 -24.158  14.891  1.00  0.00           C  
ATOM    369  HA  ASN    29      -3.465 -24.759  14.957  1.00  0.00           H  
ATOM    370  CB  ASN    29      -4.131 -22.854  14.142  1.00  0.00           C  
ATOM    371  HB2 ASN    29      -3.792 -23.109  13.138  1.00  0.00           H  
ATOM    372  HB3 ASN    29      -5.033 -22.251  14.030  1.00  0.00           H  
ATOM    373  CG  ASN    29      -3.033 -21.972  14.746  1.00  0.00           C  
ATOM    374  OD1 ASN    29      -2.861 -21.813  15.952  1.00  0.00           O  
ATOM    375  ND2 ASN    29      -2.162 -21.440  13.856  1.00  0.00           N  
ATOM    376 HD21 ASN    29      -1.628 -20.676  14.245  1.00  0.00           H  
ATOM    377 HD22 ASN    29      -2.481 -21.457  12.898  1.00  0.00           H  
ATOM    378  C   ASN    29      -4.939 -23.830  16.331  1.00  0.00           C  
ATOM    379  O   ASN    29      -6.088 -23.981  16.657  1.00  0.00           O  
TER   
END   
