# Supplementary material for: Prediction of Anticancer Peptides with High Efficacy and Low Toxicity by Hybrid Model Based on 3D Structure of Peptides
Source: Int J Mol Sci. 2021 May 26;22(11):5630. doi: 10.3390/ijms22115630 (PMC8198792; doi:10.3390/ijms22115630)
Supplement: Supplementary file 1 [file ijms-22-05630-s001.zip › Supplement2(Datasets)/ACPs(PDB)/D1/PDB(Negative)/(242)NL_satpdb13071.pdb]

ATOM      1  N   PHE     1      -3.307 -19.470  -9.365  1.00  0.00           N  
ATOM      2  H   PHE     1      -3.306 -20.275  -8.756  1.00  0.00           H  
ATOM      3  CA  PHE     1      -2.090 -18.734  -9.544  1.00  0.00           C  
ATOM      4  HA  PHE     1      -1.651 -18.904  -8.561  1.00  0.00           H  
ATOM      5  CB  PHE     1      -1.087 -19.432 -10.485  1.00  0.00           C  
ATOM      6  HB2 PHE     1      -1.174 -20.518 -10.461  1.00  0.00           H  
ATOM      7  HB3 PHE     1      -1.330 -19.063 -11.481  1.00  0.00           H  
ATOM      8  CG  PHE     1       0.381 -19.108 -10.201  1.00  0.00           C  
ATOM      9  CD1 PHE     1       1.027 -18.144 -10.992  1.00  0.00           C  
ATOM     10  HD1 PHE     1       0.455 -17.749 -11.818  1.00  0.00           H  
ATOM     11  CE1 PHE     1       2.406 -17.833 -10.704  1.00  0.00           C  
ATOM     12  HE1 PHE     1       2.876 -17.112 -11.356  1.00  0.00           H  
ATOM     13  CZ  PHE     1       3.104 -18.489  -9.661  1.00  0.00           C  
ATOM     14  HZ  PHE     1       4.071 -18.047  -9.467  1.00  0.00           H  
ATOM     15  CE2 PHE     1       2.456 -19.403  -8.881  1.00  0.00           C  
ATOM     16  HE2 PHE     1       3.092 -19.823  -8.116  1.00  0.00           H  
ATOM     17  CD2 PHE     1       1.120 -19.732  -9.133  1.00  0.00           C  
ATOM     18  HD2 PHE     1       0.576 -20.386  -8.467  1.00  0.00           H  
ATOM     19  C   PHE     1      -2.302 -17.223  -9.789  1.00  0.00           C  
ATOM     20  O   PHE     1      -1.326 -16.511 -10.015  1.00  0.00           O  
ATOM     21  N   PHE     2      -3.563 -16.668  -9.814  1.00  0.00           N  
ATOM     22  H   PHE     2      -4.297 -17.354  -9.708  1.00  0.00           H  
ATOM     23  CA  PHE     2      -4.044 -15.331 -10.147  1.00  0.00           C  
ATOM     24  HA  PHE     2      -5.105 -15.334 -10.398  1.00  0.00           H  
ATOM     25  CB  PHE     2      -3.888 -14.382  -8.960  1.00  0.00           C  
ATOM     26  HB2 PHE     2      -4.519 -14.802  -8.177  1.00  0.00           H  
ATOM     27  HB3 PHE     2      -2.853 -14.315  -8.626  1.00  0.00           H  
ATOM     28  CG  PHE     2      -4.353 -12.971  -9.254  1.00  0.00           C  
ATOM     29  CD1 PHE     2      -5.667 -12.737  -9.649  1.00  0.00           C  
ATOM     30  HD1 PHE     2      -6.336 -13.561  -9.849  1.00  0.00           H  
ATOM     31  CE1 PHE     2      -6.072 -11.410  -9.927  1.00  0.00           C  
ATOM     32  HE1 PHE     2      -7.074 -11.106 -10.192  1.00  0.00           H  
ATOM     33  CZ  PHE     2      -5.243 -10.314  -9.641  1.00  0.00           C  
ATOM     34  HZ  PHE     2      -5.620  -9.324  -9.847  1.00  0.00           H  
ATOM     35  CE2 PHE     2      -3.869 -10.561  -9.355  1.00  0.00           C  
ATOM     36  HE2 PHE     2      -3.137  -9.771  -9.273  1.00  0.00           H  
ATOM     37  CD2 PHE     2      -3.447 -11.908  -9.154  1.00  0.00           C  
ATOM     38  HD2 PHE     2      -2.423 -11.952  -8.812  1.00  0.00           H  
ATOM     39  C   PHE     2      -3.314 -14.821 -11.382  1.00  0.00           C  
ATOM     40  O   PHE     2      -2.444 -13.869 -11.311  1.00  0.00           O  
ATOM     41  N   PRO     3      -3.608 -15.420 -12.561  1.00  0.00           N  
ATOM     42  CD  PRO     3      -4.418 -16.582 -12.801  1.00  0.00           C  
ATOM     43  HD2 PRO     3      -5.454 -16.462 -12.483  1.00  0.00           H  
ATOM     44  HD3 PRO     3      -4.153 -17.552 -12.380  1.00  0.00           H  
ATOM     45  CG  PRO     3      -4.488 -16.828 -14.323  1.00  0.00           C  
ATOM     46  HG2 PRO     3      -4.534 -17.897 -14.530  1.00  0.00           H  
ATOM     47  HG3 PRO     3      -5.356 -16.293 -14.707  1.00  0.00           H  
ATOM     48  CB  PRO     3      -3.113 -16.280 -14.619  1.00  0.00           C  
ATOM     49  HB2 PRO     3      -3.060 -16.155 -15.700  1.00  0.00           H  
ATOM     50  HB3 PRO     3      -2.342 -16.979 -14.292  1.00  0.00           H  
ATOM     51  CA  PRO     3      -2.898 -14.992 -13.765  1.00  0.00           C  
ATOM     52  HA  PRO     3      -1.823 -14.879 -13.626  1.00  0.00           H  
ATOM     53  C   PRO     3      -3.481 -13.724 -14.444  1.00  0.00           C  
ATOM     54  O   PRO     3      -3.828 -13.744 -15.597  1.00  0.00           O  
ATOM     55  N   MET     4      -3.557 -12.597 -13.712  1.00  0.00           N  
ATOM     56  H   MET     4      -3.296 -12.573 -12.736  1.00  0.00           H  
ATOM     57  CA  MET     4      -3.620 -11.222 -14.296  1.00  0.00           C  
ATOM     58  HA  MET     4      -4.179 -11.381 -15.218  1.00  0.00           H  
ATOM     59  CB  MET     4      -4.513 -10.339 -13.351  1.00  0.00           C  
ATOM     60  HB2 MET     4      -5.119 -10.943 -12.676  1.00  0.00           H  
ATOM     61  HB3 MET     4      -3.889  -9.585 -12.871  1.00  0.00           H  
ATOM     62  CG  MET     4      -5.488  -9.655 -14.209  1.00  0.00           C  
ATOM     63  HG2 MET     4      -6.098 -10.350 -14.786  1.00  0.00           H  
ATOM     64  HG3 MET     4      -6.247  -9.095 -13.664  1.00  0.00           H  
ATOM     65  SD  MET     4      -4.667  -8.394 -15.350  1.00  0.00           S  
ATOM     66  CE  MET     4      -6.114  -8.040 -16.427  1.00  0.00           C  
ATOM     67  HE1 MET     4      -6.591  -8.973 -16.725  1.00  0.00           H  
ATOM     68  HE2 MET     4      -6.869  -7.388 -15.986  1.00  0.00           H  
ATOM     69  HE3 MET     4      -5.834  -7.474 -17.315  1.00  0.00           H  
ATOM     70  C   MET     4      -2.269 -10.630 -14.649  1.00  0.00           C  
ATOM     71  O   MET     4      -1.357 -10.871 -13.862  1.00  0.00           O  
ATOM     72  N   LEU     5      -2.148  -9.833 -15.705  1.00  0.00           N  
ATOM     73  H   LEU     5      -3.023  -9.480 -16.065  1.00  0.00           H  
ATOM     74  CA  LEU     5      -0.842  -9.372 -16.182  1.00  0.00           C  
ATOM     75  HA  LEU     5      -0.203 -10.141 -16.617  1.00  0.00           H  
ATOM     76  CB  LEU     5      -0.957  -8.216 -17.200  1.00  0.00           C  
ATOM     77  HB2 LEU     5      -1.659  -8.555 -17.961  1.00  0.00           H  
ATOM     78  HB3 LEU     5      -1.515  -7.320 -16.927  1.00  0.00           H  
ATOM     79  CG  LEU     5       0.329  -7.709 -17.739  1.00  0.00           C  
ATOM     80  HG  LEU     5       0.896  -7.228 -16.942  1.00  0.00           H  
ATOM     81  CD1 LEU     5       1.210  -8.714 -18.535  1.00  0.00           C  
ATOM     82 HD11 LEU     5       0.629  -9.189 -19.326  1.00  0.00           H  
ATOM     83 HD12 LEU     5       2.091  -8.253 -18.982  1.00  0.00           H  
ATOM     84 HD13 LEU     5       1.676  -9.446 -17.876  1.00  0.00           H  
ATOM     85  CD2 LEU     5      -0.079  -6.571 -18.814  1.00  0.00           C  
ATOM     86 HD21 LEU     5      -0.559  -6.925 -19.726  1.00  0.00           H  
ATOM     87 HD22 LEU     5      -0.715  -5.806 -18.369  1.00  0.00           H  
ATOM     88 HD23 LEU     5       0.833  -6.021 -19.045  1.00  0.00           H  
ATOM     89  C   LEU     5      -0.058  -8.691 -15.051  1.00  0.00           C  
ATOM     90  O   LEU     5       1.142  -8.959 -14.909  1.00  0.00           O  
ATOM     91  N   ALA     6      -0.668  -7.781 -14.271  1.00  0.00           N  
ATOM     92  H   ALA     6      -1.548  -7.434 -14.623  1.00  0.00           H  
ATOM     93  CA  ALA     6      -0.129  -7.013 -13.200  1.00  0.00           C  
ATOM     94  HA  ALA     6       0.647  -6.312 -13.506  1.00  0.00           H  
ATOM     95  CB  ALA     6      -1.182  -6.097 -12.691  1.00  0.00           C  
ATOM     96  HB1 ALA     6      -2.189  -6.512 -12.735  1.00  0.00           H  
ATOM     97  HB2 ALA     6      -1.051  -5.806 -11.649  1.00  0.00           H  
ATOM     98  HB3 ALA     6      -1.180  -5.179 -13.280  1.00  0.00           H  
ATOM     99  C   ALA     6       0.457  -7.891 -12.099  1.00  0.00           C  
ATOM    100  O   ALA     6       1.350  -7.389 -11.392  1.00  0.00           O  
ATOM    101  N   GLY     7       0.008  -9.163 -11.953  1.00  0.00           N  
ATOM    102  H   GLY     7      -0.698  -9.435 -12.622  1.00  0.00           H  
ATOM    103  CA  GLY     7       0.429 -10.087 -10.915  1.00  0.00           C  
ATOM    104  HA2 GLY     7       1.154  -9.605 -10.259  1.00  0.00           H  
ATOM    105  HA3 GLY     7      -0.401 -10.369 -10.266  1.00  0.00           H  
ATOM    106  C   GLY     7       0.913 -11.489 -11.176  1.00  0.00           C  
ATOM    107  O   GLY     7       1.209 -12.244 -10.211  1.00  0.00           O  
ATOM    108  N   VAL     8       0.956 -11.862 -12.457  1.00  0.00           N  
ATOM    109  H   VAL     8       0.557 -11.195 -13.102  1.00  0.00           H  
ATOM    110  CA  VAL     8       1.119 -13.285 -12.866  1.00  0.00           C  
ATOM    111  HA  VAL     8       0.479 -13.952 -12.288  1.00  0.00           H  
ATOM    112  CB  VAL     8       0.753 -13.449 -14.420  1.00  0.00           C  
ATOM    113  HB  VAL     8      -0.306 -13.194 -14.457  1.00  0.00           H  
ATOM    114  CG1 VAL     8       1.430 -12.518 -15.452  1.00  0.00           C  
ATOM    115 HG11 VAL     8       0.937 -12.623 -16.419  1.00  0.00           H  
ATOM    116 HG12 VAL     8       1.207 -11.499 -15.134  1.00  0.00           H  
ATOM    117 HG13 VAL     8       2.502 -12.685 -15.557  1.00  0.00           H  
ATOM    118  CG2 VAL     8       1.038 -14.857 -14.893  1.00  0.00           C  
ATOM    119 HG21 VAL     8       0.558 -15.520 -14.173  1.00  0.00           H  
ATOM    120 HG22 VAL     8       0.703 -15.062 -15.910  1.00  0.00           H  
ATOM    121 HG23 VAL     8       2.115 -14.980 -14.781  1.00  0.00           H  
ATOM    122  C   VAL     8       2.529 -13.778 -12.550  1.00  0.00           C  
ATOM    123  O   VAL     8       2.689 -14.755 -11.854  1.00  0.00           O  
ATOM    124  N   ALA     9       3.553 -13.098 -13.143  1.00  0.00           N  
ATOM    125  H   ALA     9       3.295 -12.291 -13.693  1.00  0.00           H  
ATOM    126  CA  ALA     9       4.961 -13.398 -13.078  1.00  0.00           C  
ATOM    127  HA  ALA     9       5.409 -13.871 -12.205  1.00  0.00           H  
ATOM    128  CB  ALA     9       5.058 -14.478 -14.218  1.00  0.00           C  
ATOM    129  HB1 ALA     9       4.396 -15.327 -14.048  1.00  0.00           H  
ATOM    130  HB2 ALA     9       4.779 -14.072 -15.190  1.00  0.00           H  
ATOM    131  HB3 ALA     9       6.045 -14.941 -14.244  1.00  0.00           H  
ATOM    132  C   ALA     9       5.792 -12.145 -13.462  1.00  0.00           C  
ATOM    133  O   ALA     9       5.244 -11.124 -13.878  1.00  0.00           O  
ATOM    134  N   ALA    10       7.069 -12.319 -13.265  1.00  0.00           N  
ATOM    135  H   ALA    10       7.229 -13.258 -12.930  1.00  0.00           H  
ATOM    136  CA  ALA    10       8.194 -11.495 -13.785  1.00  0.00           C  
ATOM    137  HA  ALA    10       9.042 -12.151 -13.979  1.00  0.00           H  
ATOM    138  CB  ALA    10       7.962 -11.044 -15.202  1.00  0.00           C  
ATOM    139  HB1 ALA    10       7.226 -10.241 -15.224  1.00  0.00           H  
ATOM    140  HB2 ALA    10       8.865 -10.571 -15.588  1.00  0.00           H  
ATOM    141  HB3 ALA    10       7.783 -11.876 -15.883  1.00  0.00           H  
ATOM    142  C   ALA    10       8.598 -10.385 -12.720  1.00  0.00           C  
ATOM    143  O   ALA    10       9.779 -10.213 -12.354  1.00  0.00           O  
ATOM    144  N   ARG    11       7.635  -9.493 -12.303  1.00  0.00           N  
ATOM    145  H   ARG    11       6.695  -9.654 -12.638  1.00  0.00           H  
ATOM    146  CA  ARG    11       7.857  -8.202 -11.612  1.00  0.00           C  
ATOM    147  HA  ARG    11       8.781  -7.804 -12.029  1.00  0.00           H  
ATOM    148  CB  ARG    11       6.625  -7.390 -11.919  1.00  0.00           C  
ATOM    149  HB2 ARG    11       6.592  -7.270 -13.002  1.00  0.00           H  
ATOM    150  HB3 ARG    11       5.717  -7.940 -11.673  1.00  0.00           H  
ATOM    151  CG  ARG    11       6.520  -5.979 -11.374  1.00  0.00           C  
ATOM    152  HG2 ARG    11       6.870  -5.863 -10.348  1.00  0.00           H  
ATOM    153  HG3 ARG    11       7.112  -5.276 -11.961  1.00  0.00           H  
ATOM    154  CD  ARG    11       5.037  -5.391 -11.429  1.00  0.00           C  
ATOM    155  HD2 ARG    11       5.038  -4.382 -11.017  1.00  0.00           H  
ATOM    156  HD3 ARG    11       4.728  -5.311 -12.471  1.00  0.00           H  
ATOM    157  NE  ARG    11       4.029  -6.224 -10.751  1.00  0.00           N  
ATOM    158  HE  ARG    11       3.267  -6.663 -11.246  1.00  0.00           H  
ATOM    159  CZ  ARG    11       3.801  -6.225  -9.460  1.00  0.00           C  
ATOM    160  NH1 ARG    11       4.770  -5.908  -8.614  1.00  0.00           N  
ATOM    161 HH11 ARG    11       5.581  -5.488  -9.044  1.00  0.00           H  
ATOM    162 HH12 ARG    11       4.645  -5.961  -7.613  1.00  0.00           H  
ATOM    163  NH2 ARG    11       2.589  -6.517  -9.006  1.00  0.00           N  
ATOM    164 HH21 ARG    11       1.952  -6.814  -9.732  1.00  0.00           H  
ATOM    165 HH22 ARG    11       2.372  -6.471  -8.021  1.00  0.00           H  
ATOM    166  C   ARG    11       8.355  -8.272 -10.146  1.00  0.00           C  
ATOM    167  O   ARG    11       7.846  -7.616  -9.196  1.00  0.00           O  
ATOM    168  N   VAL    12       9.390  -9.063  -9.968  1.00  0.00           N  
ATOM    169  H   VAL    12       9.662  -9.608 -10.775  1.00  0.00           H  
ATOM    170  CA  VAL    12      10.458  -8.878  -8.926  1.00  0.00           C  
ATOM    171  HA  VAL    12      11.274  -9.533  -9.233  1.00  0.00           H  
ATOM    172  CB  VAL    12      10.948  -7.439  -8.733  1.00  0.00           C  
ATOM    173  HB  VAL    12      10.274  -6.897  -8.069  1.00  0.00           H  
ATOM    174  CG1 VAL    12      12.366  -7.343  -8.092  1.00  0.00           C  
ATOM    175 HG11 VAL    12      13.090  -7.750  -8.797  1.00  0.00           H  
ATOM    176 HG12 VAL    12      12.564  -6.277  -7.978  1.00  0.00           H  
ATOM    177 HG13 VAL    12      12.410  -7.851  -7.128  1.00  0.00           H  
ATOM    178  CG2 VAL    12      10.987  -6.631 -10.026  1.00  0.00           C  
ATOM    179 HG21 VAL    12      10.020  -6.506 -10.514  1.00  0.00           H  
ATOM    180 HG22 VAL    12      11.347  -5.624  -9.815  1.00  0.00           H  
ATOM    181 HG23 VAL    12      11.763  -7.072 -10.651  1.00  0.00           H  
ATOM    182  C   VAL    12      10.037  -9.407  -7.552  1.00  0.00           C  
ATOM    183  O   VAL    12      10.863 -10.017  -6.847  1.00  0.00           O  
ATOM    184  N   VAL    13       8.753  -9.123  -7.251  1.00  0.00           N  
ATOM    185  H   VAL    13       8.256  -8.684  -8.013  1.00  0.00           H  
ATOM    186  CA  VAL    13       8.082  -9.391  -5.925  1.00  0.00           C  
ATOM    187  HA  VAL    13       8.817  -9.304  -5.125  1.00  0.00           H  
ATOM    188  CB  VAL    13       7.002  -8.245  -5.744  1.00  0.00           C  
ATOM    189  HB  VAL    13       6.292  -8.178  -6.568  1.00  0.00           H  
ATOM    190  CG1 VAL    13       6.060  -8.305  -4.500  1.00  0.00           C  
ATOM    191 HG11 VAL    13       5.245  -7.623  -4.743  1.00  0.00           H  
ATOM    192 HG12 VAL    13       5.642  -9.312  -4.483  1.00  0.00           H  
ATOM    193 HG13 VAL    13       6.567  -8.066  -3.565  1.00  0.00           H  
ATOM    194  CG2 VAL    13       7.723  -6.903  -5.576  1.00  0.00           C  
ATOM    195 HG21 VAL    13       8.185  -6.621  -6.522  1.00  0.00           H  
ATOM    196 HG22 VAL    13       6.936  -6.160  -5.453  1.00  0.00           H  
ATOM    197 HG23 VAL    13       8.393  -6.867  -4.718  1.00  0.00           H  
ATOM    198  C   VAL    13       7.470 -10.821  -5.840  1.00  0.00           C  
ATOM    199  O   VAL    13       7.027 -11.310  -6.863  1.00  0.00           O  
ATOM    200  N   PRO    14       7.482 -11.530  -4.661  1.00  0.00           N  
ATOM    201  CD  PRO    14       7.977 -11.056  -3.394  1.00  0.00           C  
ATOM    202  HD2 PRO    14       7.247 -10.372  -2.960  1.00  0.00           H  
ATOM    203  HD3 PRO    14       8.934 -10.536  -3.435  1.00  0.00           H  
ATOM    204  CG  PRO    14       7.979 -12.245  -2.501  1.00  0.00           C  
ATOM    205  HG2 PRO    14       7.862 -11.948  -1.459  1.00  0.00           H  
ATOM    206  HG3 PRO    14       8.989 -12.643  -2.595  1.00  0.00           H  
ATOM    207  CB  PRO    14       6.909 -13.118  -2.972  1.00  0.00           C  
ATOM    208  HB2 PRO    14       5.958 -12.740  -2.596  1.00  0.00           H  
ATOM    209  HB3 PRO    14       7.092 -14.153  -2.683  1.00  0.00           H  
ATOM    210  CA  PRO    14       6.967 -12.922  -4.461  1.00  0.00           C  
ATOM    211  HA  PRO    14       7.769 -13.554  -4.843  1.00  0.00           H  
ATOM    212  C   PRO    14       5.622 -13.184  -5.190  1.00  0.00           C  
ATOM    213  O   PRO    14       4.693 -12.381  -5.334  1.00  0.00           O  
ATOM    214  N   LYS    15       5.470 -14.425  -5.602  1.00  0.00           N  
ATOM    215  H   LYS    15       6.179 -15.093  -5.333  1.00  0.00           H  
ATOM    216  CA  LYS    15       4.267 -14.887  -6.330  1.00  0.00           C  
ATOM    217  HA  LYS    15       4.352 -15.970  -6.413  1.00  0.00           H  
ATOM    218  CB  LYS    15       2.940 -14.679  -5.686  1.00  0.00           C  
ATOM    219  HB2 LYS    15       3.156 -14.659  -4.618  1.00  0.00           H  
ATOM    220  HB3 LYS    15       2.512 -13.731  -6.013  1.00  0.00           H  
ATOM    221  CG  LYS    15       1.768 -15.709  -5.924  1.00  0.00           C  
ATOM    222  HG2 LYS    15       2.079 -16.653  -5.477  1.00  0.00           H  
ATOM    223  HG3 LYS    15       0.870 -15.356  -5.417  1.00  0.00           H  
ATOM    224  CD  LYS    15       1.372 -15.920  -7.412  1.00  0.00           C  
ATOM    225  HD2 LYS    15       2.238 -16.372  -7.895  1.00  0.00           H  
ATOM    226  HD3 LYS    15       0.657 -16.742  -7.382  1.00  0.00           H  
ATOM    227  CE  LYS    15       0.925 -14.661  -8.138  1.00  0.00           C  
ATOM    228  HE2 LYS    15      -0.100 -14.421  -7.853  1.00  0.00           H  
ATOM    229  HE3 LYS    15       1.470 -13.734  -7.959  1.00  0.00           H  
ATOM    230  NZ  LYS    15       0.998 -14.951  -9.572  1.00  0.00           N  
ATOM    231  HZ1 LYS    15       1.864 -15.295  -9.962  1.00  0.00           H  
ATOM    232  HZ2 LYS    15       0.285 -15.632  -9.790  1.00  0.00           H  
ATOM    233  HZ3 LYS    15       0.881 -14.142 -10.166  1.00  0.00           H  
ATOM    234  C   LYS    15       4.278 -14.307  -7.795  1.00  0.00           C  
ATOM    235  O   LYS    15       4.056 -15.082  -8.701  1.00  0.00           O  
ATOM    236  N   VAL    16       4.582 -12.983  -7.990  1.00  0.00           N  
ATOM    237  H   VAL    16       4.780 -12.455  -7.152  1.00  0.00           H  
ATOM    238  CA  VAL    16       4.896 -12.278  -9.253  1.00  0.00           C  
ATOM    239  HA  VAL    16       4.515 -12.860 -10.092  1.00  0.00           H  
ATOM    240  CB  VAL    16       4.250 -10.834  -9.289  1.00  0.00           C  
ATOM    241  HB  VAL    16       3.191 -10.894  -9.037  1.00  0.00           H  
ATOM    242  CG1 VAL    16       4.801  -9.814  -8.321  1.00  0.00           C  
ATOM    243 HG11 VAL    16       4.180  -8.932  -8.476  1.00  0.00           H  
ATOM    244 HG12 VAL    16       4.640 -10.180  -7.306  1.00  0.00           H  
ATOM    245 HG13 VAL    16       5.839  -9.549  -8.517  1.00  0.00           H  
ATOM    246  CG2 VAL    16       4.344 -10.252 -10.652  1.00  0.00           C  
ATOM    247 HG21 VAL    16       3.839 -10.856 -11.405  1.00  0.00           H  
ATOM    248 HG22 VAL    16       3.892  -9.270 -10.789  1.00  0.00           H  
ATOM    249 HG23 VAL    16       5.334 -10.103 -11.081  1.00  0.00           H  
ATOM    250  C   VAL    16       6.440 -12.367  -9.586  1.00  0.00           C  
ATOM    251  O   VAL    16       7.007 -11.318  -9.930  1.00  0.00           O  
ATOM    252  N   ILE    17       6.967 -13.579  -9.385  1.00  0.00           N  
ATOM    253  H   ILE    17       6.281 -14.320  -9.401  1.00  0.00           H  
ATOM    254  CA  ILE    17       8.411 -13.816  -9.222  1.00  0.00           C  
ATOM    255  HA  ILE    17       8.801 -12.953  -8.683  1.00  0.00           H  
ATOM    256  CB  ILE    17       8.693 -14.982  -8.203  1.00  0.00           C  
ATOM    257  HB  ILE    17       7.916 -14.942  -7.440  1.00  0.00           H  
ATOM    258  CG2 ILE    17       8.593 -16.336  -8.938  1.00  0.00           C  
ATOM    259 HG21 ILE    17       8.597 -17.170  -8.236  1.00  0.00           H  
ATOM    260 HG22 ILE    17       7.632 -16.343  -9.452  1.00  0.00           H  
ATOM    261 HG23 ILE    17       9.392 -16.422  -9.674  1.00  0.00           H  
ATOM    262  CG1 ILE    17      10.000 -14.874  -7.401  1.00  0.00           C  
ATOM    263 HG12 ILE    17       9.902 -15.358  -6.429  1.00  0.00           H  
ATOM    264 HG13 ILE    17      10.854 -15.300  -7.927  1.00  0.00           H  
ATOM    265  CD1 ILE    17      10.459 -13.464  -6.893  1.00  0.00           C  
ATOM    266 HD11 ILE    17      11.010 -12.888  -7.637  1.00  0.00           H  
ATOM    267 HD12 ILE    17       9.628 -12.924  -6.439  1.00  0.00           H  
ATOM    268 HD13 ILE    17      11.163 -13.610  -6.073  1.00  0.00           H  
ATOM    269  C   ILE    17       9.229 -13.918 -10.591  1.00  0.00           C  
ATOM    270  O   ILE    17       8.653 -14.027 -11.664  1.00  0.00           O  
ATOM    271  N   CYS    18      10.539 -13.981 -10.471  1.00  0.00           N  
ATOM    272  H   CYS    18      10.918 -13.817  -9.550  1.00  0.00           H  
ATOM    273  CA  CYS    18      11.589 -14.177 -11.499  1.00  0.00           C  
ATOM    274  HA  CYS    18      11.149 -14.854 -12.232  1.00  0.00           H  
ATOM    275  CB  CYS    18      11.677 -12.789 -12.177  1.00  0.00           C  
ATOM    276  HB2 CYS    18      10.683 -12.440 -12.455  1.00  0.00           H  
ATOM    277  HB3 CYS    18      12.245 -12.042 -11.623  1.00  0.00           H  
ATOM    278  SG  CYS    18      12.488 -13.142 -13.778  1.00  0.00           S  
ATOM    279  HG  CYS    18      11.890 -12.156 -14.452  1.00  0.00           H  
ATOM    280  C   CYS    18      12.845 -14.660 -10.845  1.00  0.00           C  
ATOM    281  O   CYS    18      12.948 -14.534  -9.626  1.00  0.00           O  
ATOM    282  N   LEU    19      13.833 -15.262 -11.553  1.00  0.00           N  
ATOM    283  H   LEU    19      13.842 -15.360 -12.558  1.00  0.00           H  
ATOM    284  CA  LEU    19      15.050 -15.865 -10.909  1.00  0.00           C  
ATOM    285  HA  LEU    19      14.708 -16.201  -9.930  1.00  0.00           H  
ATOM    286  CB  LEU    19      15.628 -17.021 -11.881  1.00  0.00           C  
ATOM    287  HB2 LEU    19      14.819 -17.627 -12.290  1.00  0.00           H  
ATOM    288  HB3 LEU    19      16.172 -16.709 -12.773  1.00  0.00           H  
ATOM    289  CG  LEU    19      16.547 -18.028 -11.134  1.00  0.00           C  
ATOM    290  HG  LEU    19      17.420 -17.514 -10.732  1.00  0.00           H  
ATOM    291  CD1 LEU    19      15.820 -18.710  -9.899  1.00  0.00           C  
ATOM    292 HD11 LEU    19      15.705 -18.059  -9.032  1.00  0.00           H  
ATOM    293 HD12 LEU    19      14.818 -19.027 -10.190  1.00  0.00           H  
ATOM    294 HD13 LEU    19      16.333 -19.657  -9.734  1.00  0.00           H  
ATOM    295  CD2 LEU    19      17.116 -19.112 -12.089  1.00  0.00           C  
ATOM    296 HD21 LEU    19      18.193 -19.271 -12.029  1.00  0.00           H  
ATOM    297 HD22 LEU    19      16.619 -20.050 -11.843  1.00  0.00           H  
ATOM    298 HD23 LEU    19      16.810 -18.800 -13.087  1.00  0.00           H  
ATOM    299  C   LEU    19      16.053 -14.784 -10.585  1.00  0.00           C  
ATOM    300  O   LEU    19      16.843 -15.003  -9.673  1.00  0.00           O  
ATOM    301  N   ILE    20      15.938 -13.624 -11.225  1.00  0.00           N  
ATOM    302  H   ILE    20      15.103 -13.554 -11.788  1.00  0.00           H  
ATOM    303  CA  ILE    20      16.720 -12.352 -10.924  1.00  0.00           C  
ATOM    304  HA  ILE    20      17.560 -12.420 -11.615  1.00  0.00           H  
ATOM    305  CB  ILE    20      15.803 -11.196 -11.288  1.00  0.00           C  
ATOM    306  HB  ILE    20      15.415 -11.391 -12.288  1.00  0.00           H  
ATOM    307  CG2 ILE    20      14.728 -11.013 -10.301  1.00  0.00           C  
ATOM    308 HG21 ILE    20      14.099 -11.900 -10.230  1.00  0.00           H  
ATOM    309 HG22 ILE    20      15.160 -10.701  -9.351  1.00  0.00           H  
ATOM    310 HG23 ILE    20      14.182 -10.116 -10.596  1.00  0.00           H  
ATOM    311  CG1 ILE    20      16.640  -9.950 -11.361  1.00  0.00           C  
ATOM    312 HG12 ILE    20      17.353  -9.844 -10.544  1.00  0.00           H  
ATOM    313 HG13 ILE    20      17.338 -10.127 -12.179  1.00  0.00           H  
ATOM    314  CD1 ILE    20      15.906  -8.664 -11.863  1.00  0.00           C  
ATOM    315 HD11 ILE    20      15.197  -8.368 -11.089  1.00  0.00           H  
ATOM    316 HD12 ILE    20      16.657  -7.878 -11.788  1.00  0.00           H  
ATOM    317 HD13 ILE    20      15.569  -8.694 -12.899  1.00  0.00           H  
ATOM    318  C   ILE    20      17.362 -12.281  -9.504  1.00  0.00           C  
ATOM    319  O   ILE    20      16.674 -12.491  -8.484  1.00  0.00           O  
ATOM    320  N   THR    21      18.671 -12.061  -9.396  1.00  0.00           N  
ATOM    321  H   THR    21      19.130 -11.746 -10.239  1.00  0.00           H  
ATOM    322  CA  THR    21      19.420 -12.040  -8.114  1.00  0.00           C  
ATOM    323  HA  THR    21      19.368 -13.043  -7.692  1.00  0.00           H  
ATOM    324  CB  THR    21      20.872 -11.563  -8.306  1.00  0.00           C  
ATOM    325  HB  THR    21      21.325 -11.385  -7.330  1.00  0.00           H  
ATOM    326  CG2 THR    21      21.727 -12.629  -8.977  1.00  0.00           C  
ATOM    327 HG21 THR    21      21.244 -13.028  -9.869  1.00  0.00           H  
ATOM    328 HG22 THR    21      22.753 -12.287  -9.117  1.00  0.00           H  
ATOM    329 HG23 THR    21      21.866 -13.497  -8.333  1.00  0.00           H  
ATOM    330  OG1 THR    21      20.818 -10.359  -9.004  1.00  0.00           O  
ATOM    331  HG1 THR    21      21.707 -10.013  -9.114  1.00  0.00           H  
ATOM    332  C   THR    21      18.665 -11.144  -7.115  1.00  0.00           C  
ATOM    333  O   THR    21      18.381 -11.603  -6.031  1.00  0.00           O  
ATOM    334  N   LYS    22      18.381  -9.928  -7.461  1.00  0.00           N  
ATOM    335  H   LYS    22      18.729  -9.677  -8.376  1.00  0.00           H  
ATOM    336  CA  LYS    22      17.794  -8.862  -6.672  1.00  0.00           C  
ATOM    337  HA  LYS    22      18.243  -8.979  -5.685  1.00  0.00           H  
ATOM    338  CB  LYS    22      18.073  -7.543  -7.342  1.00  0.00           C  
ATOM    339  HB2 LYS    22      19.108  -7.548  -7.683  1.00  0.00           H  
ATOM    340  HB3 LYS    22      17.471  -7.487  -8.250  1.00  0.00           H  
ATOM    341  CG  LYS    22      17.729  -6.263  -6.482  1.00  0.00           C  
ATOM    342  HG2 LYS    22      17.230  -6.551  -5.557  1.00  0.00           H  
ATOM    343  HG3 LYS    22      18.664  -5.802  -6.163  1.00  0.00           H  
ATOM    344  CD  LYS    22      16.808  -5.156  -7.234  1.00  0.00           C  
ATOM    345  HD2 LYS    22      17.407  -4.349  -7.655  1.00  0.00           H  
ATOM    346  HD3 LYS    22      16.314  -5.569  -8.114  1.00  0.00           H  
ATOM    347  CE  LYS    22      15.807  -4.560  -6.224  1.00  0.00           C  
ATOM    348  HE2 LYS    22      16.316  -4.337  -5.286  1.00  0.00           H  
ATOM    349  HE3 LYS    22      15.263  -3.671  -6.541  1.00  0.00           H  
ATOM    350  NZ  LYS    22      14.698  -5.551  -5.867  1.00  0.00           N  
ATOM    351  HZ1 LYS    22      15.098  -6.347  -5.389  1.00  0.00           H  
ATOM    352  HZ2 LYS    22      13.918  -5.122  -5.390  1.00  0.00           H  
ATOM    353  HZ3 LYS    22      14.247  -5.860  -6.716  1.00  0.00           H  
ATOM    354  C   LYS    22      16.224  -9.065  -6.453  1.00  0.00           C  
ATOM    355  O   LYS    22      15.488  -8.052  -6.497  1.00  0.00           O  
ATOM    356  N   LYS    23      15.669 -10.286  -6.184  1.00  0.00           N  
ATOM    357  H   LYS    23      16.259 -11.096  -6.304  1.00  0.00           H  
ATOM    358  CA  LYS    23      14.274 -10.471  -5.866  1.00  0.00           C  
ATOM    359  HA  LYS    23      13.725  -9.964  -6.659  1.00  0.00           H  
ATOM    360  CB  LYS    23      13.796 -11.901  -5.973  1.00  0.00           C  
ATOM    361  HB2 LYS    23      12.794 -11.942  -5.544  1.00  0.00           H  
ATOM    362  HB3 LYS    23      13.724 -12.200  -7.018  1.00  0.00           H  
ATOM    363  CG  LYS    23      14.740 -12.901  -5.342  1.00  0.00           C  
ATOM    364  HG2 LYS    23      15.790 -12.800  -5.615  1.00  0.00           H  
ATOM    365  HG3 LYS    23      14.796 -12.671  -4.278  1.00  0.00           H  
ATOM    366  CD  LYS    23      14.320 -14.393  -5.482  1.00  0.00           C  
ATOM    367  HD2 LYS    23      14.546 -14.962  -4.580  1.00  0.00           H  
ATOM    368  HD3 LYS    23      13.230 -14.384  -5.472  1.00  0.00           H  
ATOM    369  CE  LYS    23      14.834 -14.974  -6.870  1.00  0.00           C  
ATOM    370  HE2 LYS    23      14.534 -16.011  -7.026  1.00  0.00           H  
ATOM    371  HE3 LYS    23      14.363 -14.420  -7.682  1.00  0.00           H  
ATOM    372  NZ  LYS    23      16.270 -14.841  -7.035  1.00  0.00           N  
ATOM    373  HZ1 LYS    23      16.651 -15.182  -6.164  1.00  0.00           H  
ATOM    374  HZ2 LYS    23      16.593 -15.267  -7.891  1.00  0.00           H  
ATOM    375  HZ3 LYS    23      16.457 -13.880  -7.280  1.00  0.00           H  
ATOM    376  C   LYS    23      13.877  -9.807  -4.510  1.00  0.00           C  
ATOM    377  O   LYS    23      14.639  -9.909  -3.593  1.00  0.00           O  
ATOM    378  N   CYS    24      12.669  -9.233  -4.358  1.00  0.00           N  
ATOM    379  H   CYS    24      12.046  -9.282  -5.152  1.00  0.00           H  
ATOM    380  CA  CYS    24      12.176  -8.807  -3.044  1.00  0.00           C  
ATOM    381  HA  CYS    24      12.892  -8.162  -2.535  1.00  0.00           H  
ATOM    382  CB  CYS    24      10.950  -7.965  -3.287  1.00  0.00           C  
ATOM    383  HB2 CYS    24      10.180  -8.546  -3.795  1.00  0.00           H  
ATOM    384  HB3 CYS    24      10.579  -7.761  -2.282  1.00  0.00           H  
ATOM    385  SG  CYS    24      11.435  -6.366  -3.974  1.00  0.00           S  
ATOM    386  HG  CYS    24      10.258  -5.822  -3.653  1.00  0.00           H  
ATOM    387  C   CYS    24      11.789 -10.040  -2.188  1.00  0.00           C  
ATOM    388  O   CYS    24      11.244 -11.005  -2.695  1.00  0.00           O  
TER   
END   
