# Supplementary material for: Prediction of Anticancer Peptides with High Efficacy and Low Toxicity by Hybrid Model Based on 3D Structure of Peptides
Source: Int J Mol Sci. 2021 May 26;22(11):5630. doi: 10.3390/ijms22115630 (PMC8198792; doi:10.3390/ijms22115630)
Supplement: Supplementary file 1 [file ijms-22-05630-s001.zip › Supplement2(Datasets)/ACPs(PDB)/D1/PDB(Negative)/(243)NL_satpdb13074.pdb]

ATOM      1  N   LYS     1      -4.309 -21.594  -9.896  1.00  0.00           N  
ATOM      2  H   LYS     1      -4.678 -20.735  -9.516  1.00  0.00           H  
ATOM      3  CA  LYS     1      -3.165 -22.248  -9.217  1.00  0.00           C  
ATOM      4  HA  LYS     1      -3.505 -23.282  -9.173  1.00  0.00           H  
ATOM      5  CB  LYS     1      -1.918 -22.139 -10.188  1.00  0.00           C  
ATOM      6  HB2 LYS     1      -2.166 -22.261 -11.242  1.00  0.00           H  
ATOM      7  HB3 LYS     1      -1.562 -21.121 -10.033  1.00  0.00           H  
ATOM      8  CG  LYS     1      -0.792 -23.048  -9.787  1.00  0.00           C  
ATOM      9  HG2 LYS     1      -0.425 -22.784  -8.795  1.00  0.00           H  
ATOM     10  HG3 LYS     1      -1.052 -24.103  -9.872  1.00  0.00           H  
ATOM     11  CD  LYS     1       0.415 -22.919 -10.658  1.00  0.00           C  
ATOM     12  HD2 LYS     1       1.160 -23.668 -10.389  1.00  0.00           H  
ATOM     13  HD3 LYS     1       0.025 -23.132 -11.653  1.00  0.00           H  
ATOM     14  CE  LYS     1       1.177 -21.606 -10.641  1.00  0.00           C  
ATOM     15  HE2 LYS     1       1.979 -21.721 -11.371  1.00  0.00           H  
ATOM     16  HE3 LYS     1       0.547 -20.781 -10.972  1.00  0.00           H  
ATOM     17  NZ  LYS     1       1.772 -21.227  -9.313  1.00  0.00           N  
ATOM     18  HZ1 LYS     1       2.108 -22.064  -8.859  1.00  0.00           H  
ATOM     19  HZ2 LYS     1       2.496 -20.529  -9.404  1.00  0.00           H  
ATOM     20  HZ3 LYS     1       1.085 -20.811  -8.700  1.00  0.00           H  
ATOM     21  C   LYS     1      -2.913 -21.821  -7.703  1.00  0.00           C  
ATOM     22  O   LYS     1      -3.128 -20.685  -7.304  1.00  0.00           O  
ATOM     23  N   ARG     2      -2.362 -22.723  -6.896  1.00  0.00           N  
ATOM     24  H   ARG     2      -2.136 -23.647  -7.236  1.00  0.00           H  
ATOM     25  CA  ARG     2      -1.967 -22.541  -5.529  1.00  0.00           C  
ATOM     26  HA  ARG     2      -1.786 -21.487  -5.317  1.00  0.00           H  
ATOM     27  CB  ARG     2      -3.173 -23.036  -4.591  1.00  0.00           C  
ATOM     28  HB2 ARG     2      -3.329 -24.101  -4.761  1.00  0.00           H  
ATOM     29  HB3 ARG     2      -2.916 -23.011  -3.532  1.00  0.00           H  
ATOM     30  CG  ARG     2      -4.523 -22.285  -4.748  1.00  0.00           C  
ATOM     31  HG2 ARG     2      -4.928 -22.322  -5.759  1.00  0.00           H  
ATOM     32  HG3 ARG     2      -5.297 -22.775  -4.156  1.00  0.00           H  
ATOM     33  CD  ARG     2      -4.474 -20.792  -4.572  1.00  0.00           C  
ATOM     34  HD2 ARG     2      -3.501 -20.349  -4.787  1.00  0.00           H  
ATOM     35  HD3 ARG     2      -5.047 -20.341  -5.383  1.00  0.00           H  
ATOM     36  NE  ARG     2      -5.106 -20.524  -3.223  1.00  0.00           N  
ATOM     37  HE  ARG     2      -6.024 -20.105  -3.224  1.00  0.00           H  
ATOM     38  CZ  ARG     2      -4.441 -20.372  -2.076  1.00  0.00           C  
ATOM     39  NH1 ARG     2      -3.257 -20.836  -1.885  1.00  0.00           N  
ATOM     40 HH11 ARG     2      -2.738 -21.007  -2.733  1.00  0.00           H  
ATOM     41 HH12 ARG     2      -2.722 -20.639  -1.052  1.00  0.00           H  
ATOM     42  NH2 ARG     2      -5.035 -19.885  -1.033  1.00  0.00           N  
ATOM     43 HH21 ARG     2      -5.966 -19.502  -1.110  1.00  0.00           H  
ATOM     44 HH22 ARG     2      -4.468 -19.695  -0.219  1.00  0.00           H  
ATOM     45  C   ARG     2      -0.656 -23.200  -5.114  1.00  0.00           C  
ATOM     46  O   ARG     2      -0.352 -24.329  -5.502  1.00  0.00           O  
ATOM     47  N   GLY     3       0.140 -22.540  -4.226  1.00  0.00           N  
ATOM     48  H   GLY     3      -0.047 -21.548  -4.181  1.00  0.00           H  
ATOM     49  CA  GLY     3       1.271 -23.099  -3.472  1.00  0.00           C  
ATOM     50  HA2 GLY     3       1.606 -22.325  -2.782  1.00  0.00           H  
ATOM     51  HA3 GLY     3       1.075 -24.027  -2.936  1.00  0.00           H  
ATOM     52  C   GLY     3       2.497 -23.362  -4.285  1.00  0.00           C  
ATOM     53  O   GLY     3       3.276 -24.253  -4.045  1.00  0.00           O  
ATOM     54  N   SER     4       2.640 -22.683  -5.366  1.00  0.00           N  
ATOM     55  H   SER     4       1.960 -21.946  -5.487  1.00  0.00           H  
ATOM     56  CA  SER     4       3.745 -22.837  -6.322  1.00  0.00           C  
ATOM     57  HA  SER     4       4.620 -23.142  -5.748  1.00  0.00           H  
ATOM     58  CB  SER     4       3.433 -23.992  -7.296  1.00  0.00           C  
ATOM     59  HB2 SER     4       4.269 -24.076  -7.989  1.00  0.00           H  
ATOM     60  HB3 SER     4       3.240 -24.984  -6.888  1.00  0.00           H  
ATOM     61  OG  SER     4       2.224 -23.764  -7.925  1.00  0.00           O  
ATOM     62  HG  SER     4       1.559 -24.078  -7.308  1.00  0.00           H  
ATOM     63  C   SER     4       4.072 -21.522  -7.101  1.00  0.00           C  
ATOM     64  O   SER     4       4.403 -21.673  -8.298  1.00  0.00           O  
ATOM     65  N   GLY     5       3.744 -20.330  -6.709  1.00  0.00           N  
ATOM     66  H   GLY     5       3.171 -20.332  -5.877  1.00  0.00           H  
ATOM     67  CA  GLY     5       4.310 -19.039  -7.252  1.00  0.00           C  
ATOM     68  HA2 GLY     5       4.323 -18.248  -6.503  1.00  0.00           H  
ATOM     69  HA3 GLY     5       5.335 -19.187  -7.594  1.00  0.00           H  
ATOM     70  C   GLY     5       3.602 -18.409  -8.457  1.00  0.00           C  
ATOM     71  O   GLY     5       3.526 -19.001  -9.540  1.00  0.00           O  
ATOM     72  N   TRP     6       2.913 -17.256  -8.274  1.00  0.00           N  
ATOM     73  H   TRP     6       3.038 -16.930  -7.326  1.00  0.00           H  
ATOM     74  CA  TRP     6       1.940 -16.546  -9.163  1.00  0.00           C  
ATOM     75  HA  TRP     6       2.567 -16.070  -9.917  1.00  0.00           H  
ATOM     76  CB  TRP     6       1.024 -17.587  -9.902  1.00  0.00           C  
ATOM     77  HB2 TRP     6       1.674 -18.190 -10.535  1.00  0.00           H  
ATOM     78  HB3 TRP     6       0.483 -18.241  -9.218  1.00  0.00           H  
ATOM     79  CG  TRP     6       0.089 -16.877 -10.761  1.00  0.00           C  
ATOM     80  CD1 TRP     6      -1.178 -16.498 -10.455  1.00  0.00           C  
ATOM     81  HD1 TRP     6      -1.638 -16.800  -9.526  1.00  0.00           H  
ATOM     82  NE1 TRP     6      -1.745 -15.940 -11.549  1.00  0.00           N  
ATOM     83  HE1 TRP     6      -2.753 -15.936 -11.620  1.00  0.00           H  
ATOM     84  CE2 TRP     6      -0.828 -15.755 -12.568  1.00  0.00           C  
ATOM     85  CZ2 TRP     6      -0.883 -15.172 -13.859  1.00  0.00           C  
ATOM     86  HZ2 TRP     6      -1.789 -14.753 -14.272  1.00  0.00           H  
ATOM     87  CH2 TRP     6       0.308 -15.094 -14.542  1.00  0.00           C  
ATOM     88  HH2 TRP     6       0.260 -14.533 -15.463  1.00  0.00           H  
ATOM     89  CZ3 TRP     6       1.522 -15.590 -14.035  1.00  0.00           C  
ATOM     90  HZ3 TRP     6       2.444 -15.509 -14.591  1.00  0.00           H  
ATOM     91  CE3 TRP     6       1.526 -16.278 -12.797  1.00  0.00           C  
ATOM     92  HE3 TRP     6       2.443 -16.684 -12.396  1.00  0.00           H  
ATOM     93  CD2 TRP     6       0.359 -16.371 -12.063  1.00  0.00           C  
ATOM     94  C   TRP     6       1.254 -15.405  -8.503  1.00  0.00           C  
ATOM     95  O   TRP     6       1.118 -15.328  -7.267  1.00  0.00           O  
ATOM     96  N   ILE     7       0.929 -14.331  -9.254  1.00  0.00           N  
ATOM     97  H   ILE     7       1.076 -14.362 -10.253  1.00  0.00           H  
ATOM     98  CA  ILE     7       0.292 -13.068  -8.829  1.00  0.00           C  
ATOM     99  HA  ILE     7      -0.535 -13.394  -8.199  1.00  0.00           H  
ATOM    100  CB  ILE     7       1.201 -12.220  -7.819  1.00  0.00           C  
ATOM    101  HB  ILE     7       1.089 -12.799  -6.902  1.00  0.00           H  
ATOM    102  CG2 ILE     7       2.660 -12.157  -8.238  1.00  0.00           C  
ATOM    103 HG21 ILE     7       3.047 -13.164  -8.391  1.00  0.00           H  
ATOM    104 HG22 ILE     7       2.777 -11.622  -9.180  1.00  0.00           H  
ATOM    105 HG23 ILE     7       3.337 -11.741  -7.492  1.00  0.00           H  
ATOM    106  CG1 ILE     7       0.525 -10.843  -7.467  1.00  0.00           C  
ATOM    107 HG12 ILE     7       0.433 -10.252  -8.378  1.00  0.00           H  
ATOM    108 HG13 ILE     7      -0.474 -11.114  -7.125  1.00  0.00           H  
ATOM    109  CD1 ILE     7       1.147  -9.915  -6.357  1.00  0.00           C  
ATOM    110 HD11 ILE     7       0.564  -9.075  -5.980  1.00  0.00           H  
ATOM    111 HD12 ILE     7       1.451 -10.553  -5.527  1.00  0.00           H  
ATOM    112 HD13 ILE     7       2.010  -9.457  -6.840  1.00  0.00           H  
ATOM    113  C   ILE     7      -0.082 -12.344 -10.084  1.00  0.00           C  
ATOM    114  O   ILE     7       0.746 -11.685 -10.715  1.00  0.00           O  
ATOM    115  N   ALA     8      -1.382 -12.388 -10.418  1.00  0.00           N  
ATOM    116  H   ALA     8      -1.923 -13.082  -9.923  1.00  0.00           H  
ATOM    117  CA  ALA     8      -2.088 -11.490 -11.349  1.00  0.00           C  
ATOM    118  HA  ALA     8      -1.483 -10.583 -11.380  1.00  0.00           H  
ATOM    119  CB  ALA     8      -2.158 -12.217 -12.732  1.00  0.00           C  
ATOM    120  HB1 ALA     8      -2.664 -13.179 -12.660  1.00  0.00           H  
ATOM    121  HB2 ALA     8      -2.656 -11.509 -13.394  1.00  0.00           H  
ATOM    122  HB3 ALA     8      -1.168 -12.591 -12.993  1.00  0.00           H  
ATOM    123  C   ALA     8      -3.447 -11.110 -10.811  1.00  0.00           C  
ATOM    124  O   ALA     8      -3.466 -10.411  -9.798  1.00  0.00           O  
ATOM    125  N   THR     9      -4.577 -11.381 -11.482  1.00  0.00           N  
ATOM    126  H   THR     9      -4.517 -11.882 -12.357  1.00  0.00           H  
ATOM    127  CA  THR     9      -5.928 -11.325 -10.861  1.00  0.00           C  
ATOM    128  HA  THR     9      -6.012 -10.366 -10.350  1.00  0.00           H  
ATOM    129  CB  THR     9      -6.962 -11.192 -12.023  1.00  0.00           C  
ATOM    130  HB  THR     9      -8.002 -11.195 -11.695  1.00  0.00           H  
ATOM    131  CG2 THR     9      -6.659  -9.830 -12.667  1.00  0.00           C  
ATOM    132 HG21 THR     9      -6.824  -8.988 -11.995  1.00  0.00           H  
ATOM    133 HG22 THR     9      -5.668  -9.761 -13.114  1.00  0.00           H  
ATOM    134 HG23 THR     9      -7.429  -9.803 -13.439  1.00  0.00           H  
ATOM    135  OG1 THR     9      -6.892 -12.245 -12.984  1.00  0.00           O  
ATOM    136  HG1 THR     9      -7.243 -13.011 -12.525  1.00  0.00           H  
ATOM    137  C   THR     9      -6.161 -12.495  -9.867  1.00  0.00           C  
ATOM    138  O   THR     9      -7.259 -13.056  -9.910  1.00  0.00           O  
ATOM    139  N   ILE    10      -5.146 -12.946  -9.103  1.00  0.00           N  
ATOM    140  H   ILE    10      -4.310 -12.379  -9.110  1.00  0.00           H  
ATOM    141  CA  ILE    10      -5.030 -14.020  -8.137  1.00  0.00           C  
ATOM    142  HA  ILE    10      -5.540 -13.712  -7.224  1.00  0.00           H  
ATOM    143  CB  ILE    10      -5.545 -15.321  -8.736  1.00  0.00           C  
ATOM    144  HB  ILE    10      -6.549 -15.123  -9.112  1.00  0.00           H  
ATOM    145  CG2 ILE    10      -4.869 -15.997  -9.916  1.00  0.00           C  
ATOM    146 HG21 ILE    10      -4.467 -15.218 -10.564  1.00  0.00           H  
ATOM    147 HG22 ILE    10      -4.085 -16.697  -9.625  1.00  0.00           H  
ATOM    148 HG23 ILE    10      -5.492 -16.633 -10.545  1.00  0.00           H  
ATOM    149  CG1 ILE    10      -5.718 -16.358  -7.570  1.00  0.00           C  
ATOM    150 HG12 ILE    10      -4.742 -16.838  -7.484  1.00  0.00           H  
ATOM    151 HG13 ILE    10      -5.859 -15.805  -6.642  1.00  0.00           H  
ATOM    152  CD1 ILE    10      -6.775 -17.483  -7.791  1.00  0.00           C  
ATOM    153 HD11 ILE    10      -6.645 -18.039  -8.719  1.00  0.00           H  
ATOM    154 HD12 ILE    10      -6.681 -18.099  -6.897  1.00  0.00           H  
ATOM    155 HD13 ILE    10      -7.795 -17.098  -7.806  1.00  0.00           H  
ATOM    156  C   ILE    10      -3.561 -14.073  -7.681  1.00  0.00           C  
ATOM    157  O   ILE    10      -2.690 -14.197  -8.548  1.00  0.00           O  
ATOM    158  N   THR    11      -3.350 -14.009  -6.374  1.00  0.00           N  
ATOM    159  H   THR    11      -4.153 -13.832  -5.787  1.00  0.00           H  
ATOM    160  CA  THR    11      -2.151 -14.313  -5.626  1.00  0.00           C  
ATOM    161  HA  THR    11      -1.313 -14.206  -6.314  1.00  0.00           H  
ATOM    162  CB  THR    11      -1.954 -13.419  -4.335  1.00  0.00           C  
ATOM    163  HB  THR    11      -2.753 -13.625  -3.623  1.00  0.00           H  
ATOM    164  CG2 THR    11      -0.712 -13.658  -3.590  1.00  0.00           C  
ATOM    165 HG21 THR    11      -0.872 -13.280  -2.580  1.00  0.00           H  
ATOM    166 HG22 THR    11      -0.566 -14.733  -3.487  1.00  0.00           H  
ATOM    167 HG23 THR    11       0.149 -13.165  -4.042  1.00  0.00           H  
ATOM    168  OG1 THR    11      -1.925 -12.016  -4.675  1.00  0.00           O  
ATOM    169  HG1 THR    11      -2.734 -11.747  -5.117  1.00  0.00           H  
ATOM    170  C   THR    11      -2.259 -15.800  -5.187  1.00  0.00           C  
ATOM    171  O   THR    11      -3.286 -16.353  -4.704  1.00  0.00           O  
ATOM    172  N   ASP    12      -1.103 -16.518  -5.381  1.00  0.00           N  
ATOM    173  H   ASP    12      -0.303 -16.039  -5.767  1.00  0.00           H  
ATOM    174  CA  ASP    12      -1.035 -17.974  -5.338  1.00  0.00           C  
ATOM    175  HA  ASP    12      -1.972 -18.190  -5.850  1.00  0.00           H  
ATOM    176  CB  ASP    12       0.202 -18.314  -6.159  1.00  0.00           C  
ATOM    177  HB2 ASP    12       0.143 -17.766  -7.099  1.00  0.00           H  
ATOM    178  HB3 ASP    12       1.088 -18.077  -5.569  1.00  0.00           H  
ATOM    179  CG  ASP    12       0.267 -19.807  -6.521  1.00  0.00           C  
ATOM    180  OD1 ASP    12      -0.157 -20.295  -7.620  1.00  0.00           O  
ATOM    181  OD2 ASP    12       1.038 -20.498  -5.795  1.00  0.00           O  
ATOM    182  C   ASP    12      -1.005 -18.594  -3.845  1.00  0.00           C  
ATOM    183  O   ASP    12      -1.107 -19.772  -3.704  1.00  0.00           O  
ATOM    184  N   ASP    13      -0.873 -17.701  -2.838  1.00  0.00           N  
ATOM    185  H   ASP    13      -0.568 -16.771  -3.088  1.00  0.00           H  
ATOM    186  CA  ASP    13      -1.479 -17.906  -1.524  1.00  0.00           C  
ATOM    187  HA  ASP    13      -2.318 -18.578  -1.704  1.00  0.00           H  
ATOM    188  CB  ASP    13      -0.504 -18.550  -0.553  1.00  0.00           C  
ATOM    189  HB2 ASP    13      -0.071 -19.501  -0.864  1.00  0.00           H  
ATOM    190  HB3 ASP    13       0.364 -17.940  -0.305  1.00  0.00           H  
ATOM    191  CG  ASP    13      -1.357 -18.858   0.711  1.00  0.00           C  
ATOM    192  OD1 ASP    13      -2.433 -19.543   0.587  1.00  0.00           O  
ATOM    193  OD2 ASP    13      -1.024 -18.251   1.757  1.00  0.00           O  
ATOM    194  C   ASP    13      -2.079 -16.611  -0.864  1.00  0.00           C  
ATOM    195  O   ASP    13      -1.557 -15.538  -1.023  1.00  0.00           O  
ATOM    196  N   CYS    14      -3.247 -16.850  -0.167  1.00  0.00           N  
ATOM    197  H   CYS    14      -3.497 -17.815  -0.006  1.00  0.00           H  
ATOM    198  CA  CYS    14      -4.089 -15.863   0.541  1.00  0.00           C  
ATOM    199  HA  CYS    14      -3.467 -15.354   1.276  1.00  0.00           H  
ATOM    200  CB  CYS    14      -4.610 -14.858  -0.507  1.00  0.00           C  
ATOM    201  HB2 CYS    14      -3.855 -14.336  -1.094  1.00  0.00           H  
ATOM    202  HB3 CYS    14      -5.228 -15.404  -1.219  1.00  0.00           H  
ATOM    203  SG  CYS    14      -5.570 -13.532   0.347  1.00  0.00           S  
ATOM    204  HG  CYS    14      -5.410 -12.760  -0.731  1.00  0.00           H  
ATOM    205  C   CYS    14      -5.269 -16.619   1.251  1.00  0.00           C  
ATOM    206  O   CYS    14      -5.798 -17.554   0.576  1.00  0.00           O  
ATOM    207  N   PRO    15      -5.737 -16.278   2.474  1.00  0.00           N  
ATOM    208  CD  PRO    15      -5.077 -15.476   3.467  1.00  0.00           C  
ATOM    209  HD2 PRO    15      -5.063 -14.405   3.263  1.00  0.00           H  
ATOM    210  HD3 PRO    15      -4.073 -15.867   3.633  1.00  0.00           H  
ATOM    211  CG  PRO    15      -5.854 -15.738   4.767  1.00  0.00           C  
ATOM    212  HG2 PRO    15      -5.435 -16.677   5.128  1.00  0.00           H  
ATOM    213  HG3 PRO    15      -5.789 -14.966   5.533  1.00  0.00           H  
ATOM    214  CB  PRO    15      -7.312 -15.970   4.221  1.00  0.00           C  
ATOM    215  HB2 PRO    15      -7.800 -15.021   3.999  1.00  0.00           H  
ATOM    216  HB3 PRO    15      -7.929 -16.604   4.858  1.00  0.00           H  
ATOM    217  CA  PRO    15      -6.982 -16.754   2.965  1.00  0.00           C  
ATOM    218  HA  PRO    15      -6.866 -17.785   3.300  1.00  0.00           H  
ATOM    219  C   PRO    15      -8.187 -16.639   1.968  1.00  0.00           C  
ATOM    220  O   PRO    15      -8.471 -15.513   1.543  1.00  0.00           O  
ATOM    221  N   ASN    16      -8.723 -17.791   1.625  1.00  0.00           N  
ATOM    222  H   ASN    16      -8.368 -18.616   2.087  1.00  0.00           H  
ATOM    223  CA  ASN    16      -9.381 -18.032   0.339  1.00  0.00           C  
ATOM    224  HA  ASN    16      -8.888 -17.328  -0.331  1.00  0.00           H  
ATOM    225  CB  ASN    16      -8.986 -19.486  -0.067  1.00  0.00           C  
ATOM    226  HB2 ASN    16      -8.063 -19.911   0.327  1.00  0.00           H  
ATOM    227  HB3 ASN    16      -9.704 -20.180   0.370  1.00  0.00           H  
ATOM    228  CG  ASN    16      -8.765 -19.636  -1.541  1.00  0.00           C  
ATOM    229  OD1 ASN    16      -7.672 -19.985  -1.999  1.00  0.00           O  
ATOM    230  ND2 ASN    16      -9.793 -19.392  -2.328  1.00  0.00           N  
ATOM    231 HD21 ASN    16      -9.737 -19.487  -3.332  1.00  0.00           H  
ATOM    232 HD22 ASN    16     -10.516 -18.890  -1.832  1.00  0.00           H  
ATOM    233  C   ASN    16     -10.878 -17.682   0.379  1.00  0.00           C  
ATOM    234  O   ASN    16     -11.620 -18.278  -0.316  1.00  0.00           O  
ATOM    235  N   SER    17     -11.150 -16.539   0.979  1.00  0.00           N  
ATOM    236  H   SER    17     -10.357 -16.006   1.309  1.00  0.00           H  
ATOM    237  CA  SER    17     -12.268 -15.610   0.605  1.00  0.00           C  
ATOM    238  HA  SER    17     -13.181 -16.196   0.492  1.00  0.00           H  
ATOM    239  CB  SER    17     -12.536 -14.571   1.715  1.00  0.00           C  
ATOM    240  HB2 SER    17     -12.310 -14.938   2.716  1.00  0.00           H  
ATOM    241  HB3 SER    17     -11.890 -13.702   1.590  1.00  0.00           H  
ATOM    242  OG  SER    17     -13.830 -14.104   1.652  1.00  0.00           O  
ATOM    243  HG  SER    17     -14.062 -13.582   2.424  1.00  0.00           H  
ATOM    244  C   SER    17     -12.051 -14.877  -0.723  1.00  0.00           C  
ATOM    245  O   SER    17     -11.007 -15.045  -1.370  1.00  0.00           O  
ATOM    246  N   VAL    18     -13.026 -14.099  -1.191  1.00  0.00           N  
ATOM    247  H   VAL    18     -13.817 -13.853  -0.613  1.00  0.00           H  
ATOM    248  CA  VAL    18     -12.953 -13.438  -2.552  1.00  0.00           C  
ATOM    249  HA  VAL    18     -13.019 -14.302  -3.213  1.00  0.00           H  
ATOM    250  CB  VAL    18     -14.215 -12.553  -2.844  1.00  0.00           C  
ATOM    251  HB  VAL    18     -14.983 -13.152  -2.354  1.00  0.00           H  
ATOM    252  CG1 VAL    18     -14.243 -11.185  -2.178  1.00  0.00           C  
ATOM    253 HG11 VAL    18     -15.220 -10.704  -2.226  1.00  0.00           H  
ATOM    254 HG12 VAL    18     -13.900 -11.170  -1.143  1.00  0.00           H  
ATOM    255 HG13 VAL    18     -13.569 -10.573  -2.777  1.00  0.00           H  
ATOM    256  CG2 VAL    18     -14.458 -12.573  -4.348  1.00  0.00           C  
ATOM    257 HG21 VAL    18     -14.476 -13.579  -4.768  1.00  0.00           H  
ATOM    258 HG22 VAL    18     -15.383 -12.022  -4.519  1.00  0.00           H  
ATOM    259 HG23 VAL    18     -13.682 -11.957  -4.802  1.00  0.00           H  
ATOM    260  C   VAL    18     -11.724 -12.589  -2.850  1.00  0.00           C  
ATOM    261  O   VAL    18     -11.241 -12.619  -4.009  1.00  0.00           O  
ATOM    262  N   PHE    19     -11.083 -12.034  -1.828  1.00  0.00           N  
ATOM    263  H   PHE    19     -11.430 -12.283  -0.913  1.00  0.00           H  
ATOM    264  CA  PHE    19      -9.888 -11.197  -1.932  1.00  0.00           C  
ATOM    265  HA  PHE    19     -10.015 -10.502  -2.762  1.00  0.00           H  
ATOM    266  CB  PHE    19      -9.633 -10.515  -0.502  1.00  0.00           C  
ATOM    267  HB2 PHE    19      -9.342 -11.307   0.189  1.00  0.00           H  
ATOM    268  HB3 PHE    19      -8.868  -9.759  -0.675  1.00  0.00           H  
ATOM    269  CG  PHE    19     -10.891  -9.963   0.145  1.00  0.00           C  
ATOM    270  CD1 PHE    19     -11.426 -10.664   1.282  1.00  0.00           C  
ATOM    271  HD1 PHE    19     -10.970 -11.524   1.750  1.00  0.00           H  
ATOM    272  CE1 PHE    19     -12.565 -10.151   1.908  1.00  0.00           C  
ATOM    273  HE1 PHE    19     -13.033 -10.574   2.784  1.00  0.00           H  
ATOM    274  CZ  PHE    19     -13.110  -8.978   1.518  1.00  0.00           C  
ATOM    275  HZ  PHE    19     -13.956  -8.538   2.025  1.00  0.00           H  
ATOM    276  CE2 PHE    19     -12.663  -8.330   0.352  1.00  0.00           C  
ATOM    277  HE2 PHE    19     -13.076  -7.406  -0.026  1.00  0.00           H  
ATOM    278  CD2 PHE    19     -11.496  -8.798  -0.269  1.00  0.00           C  
ATOM    279  HD2 PHE    19     -11.174  -8.296  -1.169  1.00  0.00           H  
ATOM    280  C   PHE    19      -8.679 -12.024  -2.399  1.00  0.00           C  
ATOM    281  O   PHE    19      -7.620 -11.425  -2.674  1.00  0.00           O  
ATOM    282  N   VAL    20      -8.863 -13.398  -2.511  1.00  0.00           N  
ATOM    283  H   VAL    20      -9.682 -13.837  -2.114  1.00  0.00           H  
ATOM    284  CA  VAL    20      -7.873 -14.233  -3.191  1.00  0.00           C  
ATOM    285  HA  VAL    20      -7.004 -14.280  -2.535  1.00  0.00           H  
ATOM    286  CB  VAL    20      -8.327 -15.733  -3.384  1.00  0.00           C  
ATOM    287  HB  VAL    20      -8.759 -16.041  -2.431  1.00  0.00           H  
ATOM    288  CG1 VAL    20      -9.501 -15.964  -4.419  1.00  0.00           C  
ATOM    289 HG11 VAL    20      -9.220 -15.869  -5.468  1.00  0.00           H  
ATOM    290 HG12 VAL    20      -9.930 -16.952  -4.251  1.00  0.00           H  
ATOM    291 HG13 VAL    20     -10.294 -15.287  -4.103  1.00  0.00           H  
ATOM    292  CG2 VAL    20      -7.188 -16.758  -3.683  1.00  0.00           C  
ATOM    293 HG21 VAL    20      -7.643 -17.662  -4.086  1.00  0.00           H  
ATOM    294 HG22 VAL    20      -6.545 -16.324  -4.449  1.00  0.00           H  
ATOM    295 HG23 VAL    20      -6.621 -17.017  -2.789  1.00  0.00           H  
ATOM    296  C   VAL    20      -7.466 -13.717  -4.592  1.00  0.00           C  
ATOM    297  O   VAL    20      -6.262 -13.860  -4.944  1.00  0.00           O  
ATOM    298  N   CYS    21      -8.335 -13.042  -5.312  1.00  0.00           N  
ATOM    299  H   CYS    21      -9.297 -13.105  -5.012  1.00  0.00           H  
ATOM    300  CA  CYS    21      -8.097 -12.328  -6.611  1.00  0.00           C  
ATOM    301  HA  CYS    21      -7.752 -13.050  -7.350  1.00  0.00           H  
ATOM    302  CB  CYS    21      -9.490 -11.798  -7.061  1.00  0.00           C  
ATOM    303  HB2 CYS    21     -10.044 -11.374  -6.223  1.00  0.00           H  
ATOM    304  HB3 CYS    21      -9.360 -10.963  -7.749  1.00  0.00           H  
ATOM    305  SG  CYS    21     -10.461 -13.158  -7.782  1.00  0.00           S  
ATOM    306  HG  CYS    21      -9.704 -13.540  -8.815  1.00  0.00           H  
ATOM    307  C   CYS    21      -7.157 -11.173  -6.582  1.00  0.00           C  
ATOM    308  O   CYS    21      -6.859 -10.627  -7.655  1.00  0.00           O  
ATOM    309  N   CYS    22      -6.728 -10.621  -5.393  1.00  0.00           N  
ATOM    310  H   CYS    22      -7.011 -11.072  -4.534  1.00  0.00           H  
ATOM    311  CA  CYS    22      -5.642  -9.630  -5.343  1.00  0.00           C  
ATOM    312  HA  CYS    22      -6.064  -8.656  -5.591  1.00  0.00           H  
ATOM    313  CB  CYS    22      -5.211  -9.584  -3.865  1.00  0.00           C  
ATOM    314  HB2 CYS    22      -5.316 -10.567  -3.407  1.00  0.00           H  
ATOM    315  HB3 CYS    22      -4.217  -9.164  -3.710  1.00  0.00           H  
ATOM    316  SG  CYS    22      -6.287  -8.525  -2.849  1.00  0.00           S  
ATOM    317  HG  CYS    22      -7.121  -9.495  -2.463  1.00  0.00           H  
ATOM    318  C   CYS    22      -4.340  -9.887  -6.175  1.00  0.00           C  
ATOM    319  O   CYS    22      -3.737 -10.954  -6.199  1.00  0.00           O  
TER   
END   
