# Supplementary material for: Prediction of Anticancer Peptides with High Efficacy and Low Toxicity by Hybrid Model Based on 3D Structure of Peptides
Source: Int J Mol Sci. 2021 May 26;22(11):5630. doi: 10.3390/ijms22115630 (PMC8198792; doi:10.3390/ijms22115630)
Supplement: Supplementary file 1 [file ijms-22-05630-s001.zip › Supplement2(Datasets)/ACPs(PDB)/D1/PDB(Negative)/(244)NL_satpdb13082.pdb]

ATOM      1  N   GLY     1       8.207 -12.456 -10.366  1.00  0.00           N  
ATOM      2  H   GLY     1       7.405 -12.615 -10.958  1.00  0.00           H  
ATOM      3  CA  GLY     1       8.300 -13.145  -9.063  1.00  0.00           C  
ATOM      4  HA2 GLY     1       7.757 -12.636  -8.267  1.00  0.00           H  
ATOM      5  HA3 GLY     1       7.925 -14.159  -9.201  1.00  0.00           H  
ATOM      6  C   GLY     1       9.738 -13.304  -8.547  1.00  0.00           C  
ATOM      7  O   GLY     1       9.959 -13.514  -7.397  1.00  0.00           O  
ATOM      8  N   SER     2      10.696 -13.171  -9.462  1.00  0.00           N  
ATOM      9  H   SER     2      10.508 -12.991 -10.438  1.00  0.00           H  
ATOM     10  CA  SER     2      12.116 -13.547  -9.223  1.00  0.00           C  
ATOM     11  HA  SER     2      12.442 -13.085  -8.291  1.00  0.00           H  
ATOM     12  CB  SER     2      12.291 -15.088  -9.085  1.00  0.00           C  
ATOM     13  HB2 SER     2      11.878 -15.266  -8.092  1.00  0.00           H  
ATOM     14  HB3 SER     2      11.707 -15.586  -9.858  1.00  0.00           H  
ATOM     15  OG  SER     2      13.649 -15.547  -9.211  1.00  0.00           O  
ATOM     16  HG  SER     2      14.178 -15.138  -8.523  1.00  0.00           H  
ATOM     17  C   SER     2      12.938 -12.970 -10.393  1.00  0.00           C  
ATOM     18  O   SER     2      12.411 -12.785 -11.501  1.00  0.00           O  
ATOM     19  N   SER     3      14.220 -12.713 -10.261  1.00  0.00           N  
ATOM     20  H   SER     3      14.573 -12.886  -9.331  1.00  0.00           H  
ATOM     21  CA  SER     3      15.226 -12.606 -11.388  1.00  0.00           C  
ATOM     22  HA  SER     3      16.257 -12.589 -11.035  1.00  0.00           H  
ATOM     23  CB  SER     3      15.187 -13.699 -12.370  1.00  0.00           C  
ATOM     24  HB2 SER     3      14.220 -13.683 -12.874  1.00  0.00           H  
ATOM     25  HB3 SER     3      16.032 -13.590 -13.050  1.00  0.00           H  
ATOM     26  OG  SER     3      15.352 -14.951 -11.699  1.00  0.00           O  
ATOM     27  HG  SER     3      14.615 -15.067 -11.095  1.00  0.00           H  
ATOM     28  C   SER     3      15.314 -11.274 -12.192  1.00  0.00           C  
ATOM     29  O   SER     3      16.280 -11.085 -12.912  1.00  0.00           O  
ATOM     30  N   PHE     4      14.390 -10.291 -12.026  1.00  0.00           N  
ATOM     31  H   PHE     4      13.650 -10.374 -11.344  1.00  0.00           H  
ATOM     32  CA  PHE     4      14.289  -9.059 -12.841  1.00  0.00           C  
ATOM     33  HA  PHE     4      14.729  -9.317 -13.804  1.00  0.00           H  
ATOM     34  CB  PHE     4      12.865  -8.834 -13.113  1.00  0.00           C  
ATOM     35  HB2 PHE     4      12.883  -8.141 -13.954  1.00  0.00           H  
ATOM     36  HB3 PHE     4      12.552  -9.726 -13.656  1.00  0.00           H  
ATOM     37  CG  PHE     4      11.878  -8.471 -11.985  1.00  0.00           C  
ATOM     38  CD1 PHE     4      11.159  -9.518 -11.398  1.00  0.00           C  
ATOM     39  HD1 PHE     4      11.289 -10.528 -11.756  1.00  0.00           H  
ATOM     40  CE1 PHE     4      10.420  -9.295 -10.198  1.00  0.00           C  
ATOM     41  HE1 PHE     4       9.985 -10.158  -9.716  1.00  0.00           H  
ATOM     42  CZ  PHE     4      10.239  -8.023  -9.743  1.00  0.00           C  
ATOM     43  HZ  PHE     4       9.661  -7.817  -8.853  1.00  0.00           H  
ATOM     44  CE2 PHE     4      10.947  -6.916 -10.369  1.00  0.00           C  
ATOM     45  HE2 PHE     4      10.893  -5.939  -9.912  1.00  0.00           H  
ATOM     46  CD2 PHE     4      11.797  -7.128 -11.471  1.00  0.00           C  
ATOM     47  HD2 PHE     4      12.239  -6.304 -12.012  1.00  0.00           H  
ATOM     48  C   PHE     4      14.959  -7.846 -12.241  1.00  0.00           C  
ATOM     49  O   PHE     4      15.749  -7.189 -12.888  1.00  0.00           O  
ATOM     50  N   LEU     5      14.717  -7.685 -10.937  1.00  0.00           N  
ATOM     51  H   LEU     5      14.038  -8.293 -10.501  1.00  0.00           H  
ATOM     52  CA  LEU     5      15.169  -6.676 -10.076  1.00  0.00           C  
ATOM     53  HA  LEU     5      16.258  -6.648 -10.117  1.00  0.00           H  
ATOM     54  CB  LEU     5      14.557  -5.291 -10.554  1.00  0.00           C  
ATOM     55  HB2 LEU     5      14.489  -5.414 -11.635  1.00  0.00           H  
ATOM     56  HB3 LEU     5      13.610  -5.056 -10.068  1.00  0.00           H  
ATOM     57  CG  LEU     5      15.556  -4.176 -10.257  1.00  0.00           C  
ATOM     58  HG  LEU     5      15.879  -4.173  -9.216  1.00  0.00           H  
ATOM     59  CD1 LEU     5      16.933  -4.186 -10.992  1.00  0.00           C  
ATOM     60 HD11 LEU     5      17.421  -5.155 -10.888  1.00  0.00           H  
ATOM     61 HD12 LEU     5      16.691  -4.084 -12.050  1.00  0.00           H  
ATOM     62 HD13 LEU     5      17.570  -3.334 -10.754  1.00  0.00           H  
ATOM     63  CD2 LEU     5      14.838  -2.826 -10.418  1.00  0.00           C  
ATOM     64 HD21 LEU     5      13.939  -2.815  -9.802  1.00  0.00           H  
ATOM     65 HD22 LEU     5      15.465  -2.016 -10.047  1.00  0.00           H  
ATOM     66 HD23 LEU     5      14.556  -2.757 -11.469  1.00  0.00           H  
ATOM     67  C   LEU     5      14.925  -7.050  -8.592  1.00  0.00           C  
ATOM     68  O   LEU     5      15.137  -6.268  -7.613  1.00  0.00           O  
ATOM     69  N   SER     6      14.374  -8.247  -8.283  1.00  0.00           N  
ATOM     70  H   SER     6      14.363  -8.973  -8.985  1.00  0.00           H  
ATOM     71  CA  SER     6      14.047  -8.655  -6.904  1.00  0.00           C  
ATOM     72  HA  SER     6      13.455  -7.849  -6.471  1.00  0.00           H  
ATOM     73  CB  SER     6      13.129  -9.871  -7.096  1.00  0.00           C  
ATOM     74  HB2 SER     6      12.975 -10.312  -6.111  1.00  0.00           H  
ATOM     75  HB3 SER     6      12.213  -9.536  -7.584  1.00  0.00           H  
ATOM     76  OG  SER     6      13.543 -10.777  -8.028  1.00  0.00           O  
ATOM     77  HG  SER     6      14.271 -11.287  -7.664  1.00  0.00           H  
ATOM     78  C   SER     6      15.226  -9.026  -5.953  1.00  0.00           C  
ATOM     79  O   SER     6      16.370  -9.007  -6.438  1.00  0.00           O  
ATOM     80  N   PRO     7      15.045  -9.319  -4.641  1.00  0.00           N  
ATOM     81  CD  PRO     7      13.725  -9.497  -3.956  1.00  0.00           C  
ATOM     82  HD2 PRO     7      13.327 -10.494  -4.142  1.00  0.00           H  
ATOM     83  HD3 PRO     7      13.018  -8.727  -4.267  1.00  0.00           H  
ATOM     84  CG  PRO     7      14.050  -9.409  -2.516  1.00  0.00           C  
ATOM     85  HG2 PRO     7      13.259  -9.923  -1.970  1.00  0.00           H  
ATOM     86  HG3 PRO     7      14.199  -8.372  -2.217  1.00  0.00           H  
ATOM     87  CB  PRO     7      15.388 -10.143  -2.450  1.00  0.00           C  
ATOM     88  HB2 PRO     7      15.358 -11.228  -2.551  1.00  0.00           H  
ATOM     89  HB3 PRO     7      15.998  -9.950  -1.568  1.00  0.00           H  
ATOM     90  CA  PRO     7      16.119  -9.570  -3.686  1.00  0.00           C  
ATOM     91  HA  PRO     7      16.493  -8.590  -3.388  1.00  0.00           H  
ATOM     92  C   PRO     7      17.321 -10.505  -4.097  1.00  0.00           C  
ATOM     93  O   PRO     7      18.469 -10.216  -3.692  1.00  0.00           O  
ATOM     94  N   GLU     8      17.140 -11.531  -4.880  1.00  0.00           N  
ATOM     95  H   GLU     8      16.192 -11.642  -5.209  1.00  0.00           H  
ATOM     96  CA  GLU     8      18.192 -12.378  -5.417  1.00  0.00           C  
ATOM     97  HA  GLU     8      18.803 -12.545  -4.530  1.00  0.00           H  
ATOM     98  CB  GLU     8      17.798 -13.763  -5.855  1.00  0.00           C  
ATOM     99  HB2 GLU     8      18.747 -14.278  -5.998  1.00  0.00           H  
ATOM    100  HB3 GLU     8      17.163 -14.250  -5.115  1.00  0.00           H  
ATOM    101  CG  GLU     8      17.101 -13.962  -7.206  1.00  0.00           C  
ATOM    102  HG2 GLU     8      17.802 -13.673  -7.989  1.00  0.00           H  
ATOM    103  HG3 GLU     8      16.948 -15.013  -7.450  1.00  0.00           H  
ATOM    104  CD  GLU     8      15.794 -13.131  -7.435  1.00  0.00           C  
ATOM    105  OE1 GLU     8      14.785 -13.727  -7.794  1.00  0.00           O  
ATOM    106  OE2 GLU     8      15.760 -11.894  -7.277  1.00  0.00           O  
ATOM    107  C   GLU     8      19.162 -11.699  -6.362  1.00  0.00           C  
ATOM    108  O   GLU     8      20.393 -11.533  -6.212  1.00  0.00           O  
ATOM    109  N   HIE     9      18.495 -11.098  -7.358  1.00  0.00           N  
ATOM    110  H   HIE     9      17.495 -11.238  -7.388  1.00  0.00           H  
ATOM    111  CA  HIE     9      19.098 -10.175  -8.322  1.00  0.00           C  
ATOM    112  HA  HIE     9      19.961 -10.651  -8.788  1.00  0.00           H  
ATOM    113  CB  HIE     9      18.069  -9.812  -9.402  1.00  0.00           C  
ATOM    114  HB2 HIE     9      17.605 -10.741  -9.734  1.00  0.00           H  
ATOM    115  HB3 HIE     9      17.223  -9.202  -9.085  1.00  0.00           H  
ATOM    116  CG  HIE     9      18.684  -9.171 -10.631  1.00  0.00           C  
ATOM    117  ND1 HIE     9      19.018  -7.821 -10.871  1.00  0.00           N  
ATOM    118  CE1 HIE     9      19.617  -7.779 -12.061  1.00  0.00           C  
ATOM    119  HE1 HIE     9      19.942  -6.921 -12.629  1.00  0.00           H  
ATOM    120  NE2 HIE     9      19.720  -8.965 -12.606  1.00  0.00           N  
ATOM    121  HE2 HIE     9      20.134  -9.236 -13.487  1.00  0.00           H  
ATOM    122  CD2 HIE     9      19.163  -9.887 -11.715  1.00  0.00           C  
ATOM    123  HD2 HIE     9      19.006 -10.955 -11.731  1.00  0.00           H  
ATOM    124  C   HIE     9      19.583  -8.964  -7.708  1.00  0.00           C  
ATOM    125  O   HIE     9      20.460  -8.394  -8.302  1.00  0.00           O  
ATOM    126  N   GLN    10      19.235  -8.541  -6.514  1.00  0.00           N  
ATOM    127  H   GLN    10      18.503  -9.125  -6.136  1.00  0.00           H  
ATOM    128  CA  GLN    10      19.737  -7.403  -5.798  1.00  0.00           C  
ATOM    129  HA  GLN    10      19.884  -6.575  -6.491  1.00  0.00           H  
ATOM    130  CB  GLN    10      18.655  -6.872  -4.869  1.00  0.00           C  
ATOM    131  HB2 GLN    10      18.212  -7.700  -4.314  1.00  0.00           H  
ATOM    132  HB3 GLN    10      19.167  -6.198  -4.182  1.00  0.00           H  
ATOM    133  CG  GLN    10      17.536  -6.171  -5.681  1.00  0.00           C  
ATOM    134  HG2 GLN    10      17.331  -6.720  -6.600  1.00  0.00           H  
ATOM    135  HG3 GLN    10      16.596  -6.090  -5.135  1.00  0.00           H  
ATOM    136  CD  GLN    10      17.906  -4.851  -6.256  1.00  0.00           C  
ATOM    137  OE1 GLN    10      19.056  -4.457  -6.427  1.00  0.00           O  
ATOM    138  NE2 GLN    10      16.854  -4.196  -6.782  1.00  0.00           N  
ATOM    139 HE21 GLN    10      16.904  -3.227  -7.063  1.00  0.00           H  
ATOM    140 HE22 GLN    10      16.003  -4.664  -7.059  1.00  0.00           H  
ATOM    141  C   GLN    10      21.052  -7.617  -5.028  1.00  0.00           C  
ATOM    142  O   GLN    10      21.652  -6.662  -4.587  1.00  0.00           O  
ATOM    143  N   LEU    11      21.524  -8.885  -5.061  1.00  0.00           N  
ATOM    144  H   LEU    11      20.957  -9.516  -5.608  1.00  0.00           H  
ATOM    145  CA  LEU    11      22.716  -9.376  -4.404  1.00  0.00           C  
ATOM    146  HA  LEU    11      23.290  -8.489  -4.133  1.00  0.00           H  
ATOM    147  CB  LEU    11      22.161 -10.053  -3.153  1.00  0.00           C  
ATOM    148  HB2 LEU    11      21.494  -9.306  -2.722  1.00  0.00           H  
ATOM    149  HB3 LEU    11      21.604 -10.970  -3.346  1.00  0.00           H  
ATOM    150  CG  LEU    11      23.197 -10.448  -2.024  1.00  0.00           C  
ATOM    151  HG  LEU    11      24.086 -10.932  -2.428  1.00  0.00           H  
ATOM    152  CD1 LEU    11      23.744  -9.192  -1.233  1.00  0.00           C  
ATOM    153 HD11 LEU    11      24.486  -9.447  -0.476  1.00  0.00           H  
ATOM    154 HD12 LEU    11      24.176  -8.607  -2.045  1.00  0.00           H  
ATOM    155 HD13 LEU    11      22.843  -8.714  -0.849  1.00  0.00           H  
ATOM    156  CD2 LEU    11      22.548 -11.433  -0.999  1.00  0.00           C  
ATOM    157 HD21 LEU    11      22.734 -12.417  -1.430  1.00  0.00           H  
ATOM    158 HD22 LEU    11      23.175 -11.329  -0.113  1.00  0.00           H  
ATOM    159 HD23 LEU    11      21.492 -11.192  -0.875  1.00  0.00           H  
ATOM    160  C   LEU    11      23.530 -10.236  -5.473  1.00  0.00           C  
ATOM    161  O   LEU    11      23.874  -9.691  -6.500  1.00  0.00           O  
ATOM    162  N   ALA    12      23.599 -11.532  -5.270  1.00  0.00           N  
ATOM    163  H   ALA    12      23.047 -11.941  -4.530  1.00  0.00           H  
ATOM    164  CA  ALA    12      24.405 -12.466  -6.090  1.00  0.00           C  
ATOM    165  HA  ALA    12      25.453 -12.169  -6.074  1.00  0.00           H  
ATOM    166  CB  ALA    12      24.321 -13.872  -5.445  1.00  0.00           C  
ATOM    167  HB1 ALA    12      23.360 -14.358  -5.615  1.00  0.00           H  
ATOM    168  HB2 ALA    12      25.013 -14.401  -6.100  1.00  0.00           H  
ATOM    169  HB3 ALA    12      24.620 -13.934  -4.399  1.00  0.00           H  
ATOM    170  C   ALA    12      23.937 -12.568  -7.570  1.00  0.00           C  
ATOM    171  O   ALA    12      24.824 -12.455  -8.439  1.00  0.00           O  
ATOM    172  N   GLN    13      22.596 -12.579  -7.816  1.00  0.00           N  
ATOM    173  H   GLN    13      21.979 -12.395  -7.038  1.00  0.00           H  
ATOM    174  CA  GLN    13      22.071 -12.840  -9.171  1.00  0.00           C  
ATOM    175  HA  GLN    13      22.676 -13.566  -9.713  1.00  0.00           H  
ATOM    176  CB  GLN    13      20.678 -13.521  -9.043  1.00  0.00           C  
ATOM    177  HB2 GLN    13      20.475 -14.139  -8.169  1.00  0.00           H  
ATOM    178  HB3 GLN    13      20.007 -12.662  -9.060  1.00  0.00           H  
ATOM    179  CG  GLN    13      20.462 -14.355 -10.362  1.00  0.00           C  
ATOM    180  HG2 GLN    13      21.004 -13.968 -11.224  1.00  0.00           H  
ATOM    181  HG3 GLN    13      20.875 -15.361 -10.284  1.00  0.00           H  
ATOM    182  CD  GLN    13      19.069 -14.231 -10.920  1.00  0.00           C  
ATOM    183  OE1 GLN    13      18.674 -13.274 -11.603  1.00  0.00           O  
ATOM    184  NE2 GLN    13      18.096 -15.027 -10.589  1.00  0.00           N  
ATOM    185 HE21 GLN    13      17.171 -14.889 -10.971  1.00  0.00           H  
ATOM    186 HE22 GLN    13      18.222 -15.859 -10.030  1.00  0.00           H  
ATOM    187  C   GLN    13      22.140 -11.532 -10.032  1.00  0.00           C  
ATOM    188  O   GLN    13      21.929 -11.528 -11.291  1.00  0.00           O  
ATOM    189  N   GLN    14      22.655 -10.427  -9.523  1.00  0.00           N  
ATOM    190  H   GLN    14      22.906 -10.451  -8.545  1.00  0.00           H  
ATOM    191  CA  GLN    14      22.944  -9.171 -10.191  1.00  0.00           C  
ATOM    192  HA  GLN    14      22.036  -8.716 -10.589  1.00  0.00           H  
ATOM    193  CB  GLN    14      23.671  -8.303  -9.167  1.00  0.00           C  
ATOM    194  HB2 GLN    14      23.053  -8.169  -8.280  1.00  0.00           H  
ATOM    195  HB3 GLN    14      24.591  -8.802  -8.864  1.00  0.00           H  
ATOM    196  CG  GLN    14      23.984  -6.901  -9.685  1.00  0.00           C  
ATOM    197  HG2 GLN    14      24.518  -6.342  -8.915  1.00  0.00           H  
ATOM    198  HG3 GLN    14      24.737  -6.966 -10.471  1.00  0.00           H  
ATOM    199  CD  GLN    14      22.745  -6.144 -10.146  1.00  0.00           C  
ATOM    200  OE1 GLN    14      22.804  -5.500 -11.156  1.00  0.00           O  
ATOM    201  NE2 GLN    14      21.652  -6.038  -9.456  1.00  0.00           N  
ATOM    202 HE21 GLN    14      20.966  -5.542 -10.006  1.00  0.00           H  
ATOM    203 HE22 GLN    14      21.445  -6.688  -8.711  1.00  0.00           H  
ATOM    204  C   GLN    14      23.903  -9.476 -11.394  1.00  0.00           C  
ATOM    205  O   GLN    14      23.719  -8.888 -12.438  1.00  0.00           O  
ATOM    206  N   ARG    15      24.855 -10.390 -11.314  1.00  0.00           N  
ATOM    207  H   ARG    15      24.842 -10.984 -10.497  1.00  0.00           H  
ATOM    208  CA  ARG    15      25.861 -10.718 -12.318  1.00  0.00           C  
ATOM    209  HA  ARG    15      26.240  -9.769 -12.696  1.00  0.00           H  
ATOM    210  CB  ARG    15      27.095 -11.170 -11.551  1.00  0.00           C  
ATOM    211  HB2 ARG    15      27.304 -10.431 -10.778  1.00  0.00           H  
ATOM    212  HB3 ARG    15      26.971 -12.007 -10.863  1.00  0.00           H  
ATOM    213  CG  ARG    15      28.364 -11.505 -12.404  1.00  0.00           C  
ATOM    214  HG2 ARG    15      29.156 -11.565 -11.658  1.00  0.00           H  
ATOM    215  HG3 ARG    15      28.263 -12.425 -12.980  1.00  0.00           H  
ATOM    216  CD  ARG    15      28.840 -10.351 -13.316  1.00  0.00           C  
ATOM    217  HD2 ARG    15      28.534  -9.353 -13.000  1.00  0.00           H  
ATOM    218  HD3 ARG    15      29.924 -10.329 -13.426  1.00  0.00           H  
ATOM    219  NE  ARG    15      28.152 -10.530 -14.660  1.00  0.00           N  
ATOM    220  HE  ARG    15      27.839 -11.427 -15.004  1.00  0.00           H  
ATOM    221  CZ  ARG    15      27.630  -9.629 -15.447  1.00  0.00           C  
ATOM    222  NH1 ARG    15      27.704  -8.368 -15.200  1.00  0.00           N  
ATOM    223 HH11 ARG    15      28.088  -8.132 -14.297  1.00  0.00           H  
ATOM    224 HH12 ARG    15      27.256  -7.683 -15.792  1.00  0.00           H  
ATOM    225  NH2 ARG    15      26.986 -10.105 -16.533  1.00  0.00           N  
ATOM    226 HH21 ARG    15      26.916 -11.098 -16.709  1.00  0.00           H  
ATOM    227 HH22 ARG    15      26.491  -9.413 -17.076  1.00  0.00           H  
ATOM    228  C   ARG    15      25.256 -11.628 -13.409  1.00  0.00           C  
ATOM    229  O   ARG    15      25.964 -12.317 -14.113  1.00  0.00           O  
ATOM    230  N   LYS    16      23.924 -11.785 -13.490  1.00  0.00           N  
ATOM    231  H   LYS    16      23.275 -11.313 -12.876  1.00  0.00           H  
ATOM    232  CA  LYS    16      23.341 -12.450 -14.601  1.00  0.00           C  
ATOM    233  HA  LYS    16      23.866 -13.363 -14.882  1.00  0.00           H  
ATOM    234  CB  LYS    16      21.943 -12.885 -14.236  1.00  0.00           C  
ATOM    235  HB2 LYS    16      21.985 -13.591 -13.407  1.00  0.00           H  
ATOM    236  HB3 LYS    16      21.331 -12.046 -13.905  1.00  0.00           H  
ATOM    237  CG  LYS    16      21.164 -13.569 -15.388  1.00  0.00           C  
ATOM    238  HG2 LYS    16      21.123 -12.829 -16.187  1.00  0.00           H  
ATOM    239  HG3 LYS    16      21.819 -14.370 -15.730  1.00  0.00           H  
ATOM    240  CD  LYS    16      19.742 -13.962 -15.013  1.00  0.00           C  
ATOM    241  HD2 LYS    16      19.348 -14.836 -15.531  1.00  0.00           H  
ATOM    242  HD3 LYS    16      19.655 -14.172 -13.948  1.00  0.00           H  
ATOM    243  CE  LYS    16      18.692 -12.909 -15.260  1.00  0.00           C  
ATOM    244  HE2 LYS    16      18.827 -12.529 -16.273  1.00  0.00           H  
ATOM    245  HE3 LYS    16      17.763 -13.474 -15.183  1.00  0.00           H  
ATOM    246  NZ  LYS    16      18.699 -11.810 -14.252  1.00  0.00           N  
ATOM    247  HZ1 LYS    16      19.390 -11.106 -14.470  1.00  0.00           H  
ATOM    248  HZ2 LYS    16      17.773 -11.470 -14.035  1.00  0.00           H  
ATOM    249  HZ3 LYS    16      18.817 -12.240 -13.345  1.00  0.00           H  
ATOM    250  C   LYS    16      23.388 -11.642 -15.908  1.00  0.00           C  
ATOM    251  O   LYS    16      23.549 -12.225 -17.007  1.00  0.00           O  
ATOM    252  N   GLU    17      23.299 -10.361 -15.823  1.00  0.00           N  
ATOM    253  H   GLU    17      22.896 -10.029 -14.959  1.00  0.00           H  
ATOM    254  CA  GLU    17      23.613  -9.368 -16.836  1.00  0.00           C  
ATOM    255  HA  GLU    17      24.529  -9.672 -17.342  1.00  0.00           H  
ATOM    256  CB  GLU    17      22.560  -9.092 -17.953  1.00  0.00           C  
ATOM    257  HB2 GLU    17      22.406  -8.014 -17.915  1.00  0.00           H  
ATOM    258  HB3 GLU    17      22.892  -9.535 -18.892  1.00  0.00           H  
ATOM    259  CG  GLU    17      21.204  -9.630 -17.669  1.00  0.00           C  
ATOM    260  HG2 GLU    17      20.437  -9.328 -18.383  1.00  0.00           H  
ATOM    261  HG3 GLU    17      21.184 -10.710 -17.524  1.00  0.00           H  
ATOM    262  CD  GLU    17      20.732  -9.178 -16.268  1.00  0.00           C  
ATOM    263  OE1 GLU    17      20.508  -7.954 -16.082  1.00  0.00           O  
ATOM    264  OE2 GLU    17      20.571  -9.995 -15.349  1.00  0.00           O  
ATOM    265  C   GLU    17      24.083  -8.031 -16.149  1.00  0.00           C  
ATOM    266  O   GLU    17      25.218  -7.606 -16.547  1.00  0.00           O  
ATOM    267  N   SER    18      23.216  -7.464 -15.313  1.00  0.00           N  
ATOM    268  H   SER    18      22.263  -7.796 -15.343  1.00  0.00           H  
ATOM    269  CA  SER    18      23.513  -6.406 -14.332  1.00  0.00           C  
ATOM    270  HA  SER    18      23.043  -6.705 -13.395  1.00  0.00           H  
ATOM    271  CB  SER    18      24.956  -6.128 -13.941  1.00  0.00           C  
ATOM    272  HB2 SER    18      25.555  -5.967 -14.837  1.00  0.00           H  
ATOM    273  HB3 SER    18      25.079  -5.339 -13.198  1.00  0.00           H  
ATOM    274  OG  SER    18      25.548  -7.320 -13.283  1.00  0.00           O  
ATOM    275  HG  SER    18      24.854  -7.967 -13.139  1.00  0.00           H  
ATOM    276  C   SER    18      22.632  -5.151 -14.591  1.00  0.00           C  
ATOM    277  O   SER    18      22.470  -4.758 -15.736  1.00  0.00           O  
ATOM    278  N   LYS    19      22.027  -4.553 -13.546  1.00  0.00           N  
ATOM    279  H   LYS    19      22.254  -4.914 -12.630  1.00  0.00           H  
ATOM    280  CA  LYS    19      21.109  -3.390 -13.560  1.00  0.00           C  
ATOM    281  HA  LYS    19      21.430  -2.798 -14.417  1.00  0.00           H  
ATOM    282  CB  LYS    19      19.591  -3.885 -13.670  1.00  0.00           C  
ATOM    283  HB2 LYS    19      19.300  -4.478 -12.803  1.00  0.00           H  
ATOM    284  HB3 LYS    19      18.983  -2.984 -13.747  1.00  0.00           H  
ATOM    285  CG  LYS    19      19.307  -4.787 -14.882  1.00  0.00           C  
ATOM    286  HG2 LYS    19      19.885  -5.709 -14.812  1.00  0.00           H  
ATOM    287  HG3 LYS    19      18.281  -5.115 -14.713  1.00  0.00           H  
ATOM    288  CD  LYS    19      19.493  -4.090 -16.269  1.00  0.00           C  
ATOM    289  HD2 LYS    19      18.618  -3.441 -16.321  1.00  0.00           H  
ATOM    290  HD3 LYS    19      20.406  -3.501 -16.183  1.00  0.00           H  
ATOM    291  CE  LYS    19      19.448  -4.904 -17.529  1.00  0.00           C  
ATOM    292  HE2 LYS    19      18.554  -5.527 -17.481  1.00  0.00           H  
ATOM    293  HE3 LYS    19      19.284  -4.270 -18.400  1.00  0.00           H  
ATOM    294  NZ  LYS    19      20.700  -5.716 -17.682  1.00  0.00           N  
ATOM    295  HZ1 LYS    19      21.454  -5.264 -17.184  1.00  0.00           H  
ATOM    296  HZ2 LYS    19      20.438  -6.540 -17.160  1.00  0.00           H  
ATOM    297  HZ3 LYS    19      20.890  -5.853 -18.664  1.00  0.00           H  
ATOM    298  C   LYS    19      21.218  -2.504 -12.324  1.00  0.00           C  
ATOM    299  O   LYS    19      20.349  -1.675 -12.097  1.00  0.00           O  
ATOM    300  N   LYS    20      22.268  -2.652 -11.555  1.00  0.00           N  
ATOM    301  H   LYS    20      22.854  -3.411 -11.874  1.00  0.00           H  
ATOM    302  CA  LYS    20      22.259  -2.417 -10.112  1.00  0.00           C  
ATOM    303  HA  LYS    20      21.502  -3.121  -9.766  1.00  0.00           H  
ATOM    304  CB  LYS    20      23.581  -2.844  -9.556  1.00  0.00           C  
ATOM    305  HB2 LYS    20      23.871  -3.862  -9.815  1.00  0.00           H  
ATOM    306  HB3 LYS    20      24.376  -2.178  -9.891  1.00  0.00           H  
ATOM    307  CG  LYS    20      23.641  -2.811  -8.022  1.00  0.00           C  
ATOM    308  HG2 LYS    20      24.696  -2.993  -7.817  1.00  0.00           H  
ATOM    309  HG3 LYS    20      23.336  -1.801  -7.750  1.00  0.00           H  
ATOM    310  CD  LYS    20      22.805  -3.854  -7.321  1.00  0.00           C  
ATOM    311  HD2 LYS    20      21.774  -3.671  -7.623  1.00  0.00           H  
ATOM    312  HD3 LYS    20      23.125  -4.833  -7.677  1.00  0.00           H  
ATOM    313  CE  LYS    20      22.918  -3.615  -5.816  1.00  0.00           C  
ATOM    314  HE2 LYS    20      23.627  -4.287  -5.331  1.00  0.00           H  
ATOM    315  HE3 LYS    20      23.098  -2.543  -5.738  1.00  0.00           H  
ATOM    316  NZ  LYS    20      21.572  -3.923  -5.260  1.00  0.00           N  
ATOM    317  HZ1 LYS    20      21.569  -4.924  -5.129  1.00  0.00           H  
ATOM    318  HZ2 LYS    20      21.483  -3.449  -4.373  1.00  0.00           H  
ATOM    319  HZ3 LYS    20      20.799  -3.560  -5.799  1.00  0.00           H  
ATOM    320  C   LYS    20      21.757  -0.958  -9.708  1.00  0.00           C  
ATOM    321  O   LYS    20      22.402   0.087  -9.935  1.00  0.00           O  
ATOM    322  N   PRO    21      20.611  -0.892  -9.020  1.00  0.00           N  
ATOM    323  CD  PRO    21      19.605  -1.928  -8.839  1.00  0.00           C  
ATOM    324  HD2 PRO    21      19.886  -2.820  -8.279  1.00  0.00           H  
ATOM    325  HD3 PRO    21      19.292  -2.331  -9.801  1.00  0.00           H  
ATOM    326  CG  PRO    21      18.424  -1.220  -8.102  1.00  0.00           C  
ATOM    327  HG2 PRO    21      18.440  -1.773  -7.163  1.00  0.00           H  
ATOM    328  HG3 PRO    21      17.504  -1.369  -8.666  1.00  0.00           H  
ATOM    329  CB  PRO    21      18.743   0.230  -7.919  1.00  0.00           C  
ATOM    330  HB2 PRO    21      18.451   0.661  -6.961  1.00  0.00           H  
ATOM    331  HB3 PRO    21      18.193   0.792  -8.674  1.00  0.00           H  
ATOM    332  CA  PRO    21      20.260   0.270  -8.156  1.00  0.00           C  
ATOM    333  HA  PRO    21      20.634   1.203  -8.577  1.00  0.00           H  
ATOM    334  C   PRO    21      21.011   0.172  -6.849  1.00  0.00           C  
ATOM    335  O   PRO    21      21.123  -0.944  -6.293  1.00  0.00           O  
ATOM    336  N   PRO    22      21.553   1.280  -6.291  1.00  0.00           N  
ATOM    337  CD  PRO    22      21.078   2.657  -6.455  1.00  0.00           C  
ATOM    338  HD2 PRO    22      19.994   2.630  -6.342  1.00  0.00           H  
ATOM    339  HD3 PRO    22      21.313   3.057  -7.441  1.00  0.00           H  
ATOM    340  CG  PRO    22      21.822   3.468  -5.373  1.00  0.00           C  
ATOM    341  HG2 PRO    22      22.149   4.426  -5.778  1.00  0.00           H  
ATOM    342  HG3 PRO    22      21.089   3.607  -4.578  1.00  0.00           H  
ATOM    343  CB  PRO    22      23.057   2.696  -4.929  1.00  0.00           C  
ATOM    344  HB2 PRO    22      23.433   2.882  -3.924  1.00  0.00           H  
ATOM    345  HB3 PRO    22      23.787   2.918  -5.707  1.00  0.00           H  
ATOM    346  CA  PRO    22      22.564   1.248  -5.190  1.00  0.00           C  
ATOM    347  HA  PRO    22      23.329   0.603  -5.624  1.00  0.00           H  
ATOM    348  C   PRO    22      22.129   0.633  -3.844  1.00  0.00           C  
ATOM    349  O   PRO    22      22.986   0.287  -2.992  1.00  0.00           O  
ATOM    350  N   ALA    23      20.839   0.456  -3.647  1.00  0.00           N  
ATOM    351  H   ALA    23      20.283   0.584  -4.480  1.00  0.00           H  
ATOM    352  CA  ALA    23      20.183  -0.064  -2.429  1.00  0.00           C  
ATOM    353  HA  ALA    23      20.348   0.683  -1.652  1.00  0.00           H  
ATOM    354  CB  ALA    23      18.700  -0.267  -2.627  1.00  0.00           C  
ATOM    355  HB1 ALA    23      18.684  -0.976  -3.455  1.00  0.00           H  
ATOM    356  HB2 ALA    23      18.222  -0.725  -1.761  1.00  0.00           H  
ATOM    357  HB3 ALA    23      18.170   0.630  -2.947  1.00  0.00           H  
ATOM    358  C   ALA    23      20.699  -1.425  -1.983  1.00  0.00           C  
ATOM    359  O   ALA    23      20.768  -2.409  -2.676  1.00  0.00           O  
ATOM    360  N   LYS    24      20.941  -1.517  -0.646  1.00  0.00           N  
ATOM    361  H   LYS    24      20.943  -0.683  -0.076  1.00  0.00           H  
ATOM    362  CA  LYS    24      21.503  -2.740  -0.017  1.00  0.00           C  
ATOM    363  HA  LYS    24      20.863  -3.578  -0.294  1.00  0.00           H  
ATOM    364  CB  LYS    24      22.914  -2.955  -0.537  1.00  0.00           C  
ATOM    365  HB2 LYS    24      23.141  -4.021  -0.505  1.00  0.00           H  
ATOM    366  HB3 LYS    24      23.092  -2.759  -1.594  1.00  0.00           H  
ATOM    367  CG  LYS    24      24.033  -2.103   0.169  1.00  0.00           C  
ATOM    368  HG2 LYS    24      24.016  -2.355   1.230  1.00  0.00           H  
ATOM    369  HG3 LYS    24      24.908  -2.455  -0.377  1.00  0.00           H  
ATOM    370  CD  LYS    24      24.017  -0.533   0.196  1.00  0.00           C  
ATOM    371  HD2 LYS    24      23.959  -0.204  -0.841  1.00  0.00           H  
ATOM    372  HD3 LYS    24      23.165  -0.126   0.741  1.00  0.00           H  
ATOM    373  CE  LYS    24      25.376   0.005   0.796  1.00  0.00           C  
ATOM    374  HE2 LYS    24      26.220  -0.573   0.421  1.00  0.00           H  
ATOM    375  HE3 LYS    24      25.547   1.056   0.564  1.00  0.00           H  
ATOM    376  NZ  LYS    24      25.463  -0.158   2.256  1.00  0.00           N  
ATOM    377  HZ1 LYS    24      25.319  -1.143   2.427  1.00  0.00           H  
ATOM    378  HZ2 LYS    24      26.289   0.186   2.724  1.00  0.00           H  
ATOM    379  HZ3 LYS    24      24.736   0.276   2.807  1.00  0.00           H  
ATOM    380  C   LYS    24      21.476  -2.628   1.530  1.00  0.00           C  
ATOM    381  O   LYS    24      21.130  -1.582   2.061  1.00  0.00           O  
ATOM    382  N   LEU    25      22.021  -3.626   2.258  1.00  0.00           N  
ATOM    383  H   LEU    25      22.456  -4.396   1.769  1.00  0.00           H  
ATOM    384  CA  LEU    25      22.046  -3.639   3.772  1.00  0.00           C  
ATOM    385  HA  LEU    25      21.007  -3.535   4.084  1.00  0.00           H  
ATOM    386  CB  LEU    25      22.565  -5.079   4.155  1.00  0.00           C  
ATOM    387  HB2 LEU    25      21.940  -5.812   3.645  1.00  0.00           H  
ATOM    388  HB3 LEU    25      23.604  -5.098   3.826  1.00  0.00           H  
ATOM    389  CG  LEU    25      22.487  -5.458   5.649  1.00  0.00           C  
ATOM    390  HG  LEU    25      22.922  -4.604   6.168  1.00  0.00           H  
ATOM    391  CD1 LEU    25      20.979  -5.622   6.070  1.00  0.00           C  
ATOM    392 HD11 LEU    25      20.533  -6.330   5.371  1.00  0.00           H  
ATOM    393 HD12 LEU    25      20.894  -5.938   7.109  1.00  0.00           H  
ATOM    394 HD13 LEU    25      20.548  -4.624   5.989  1.00  0.00           H  
ATOM    395  CD2 LEU    25      23.312  -6.643   6.059  1.00  0.00           C  
ATOM    396 HD21 LEU    25      23.361  -6.605   7.147  1.00  0.00           H  
ATOM    397 HD22 LEU    25      22.905  -7.619   5.799  1.00  0.00           H  
ATOM    398 HD23 LEU    25      24.328  -6.587   5.668  1.00  0.00           H  
ATOM    399  C   LEU    25      22.972  -2.520   4.353  1.00  0.00           C  
ATOM    400  O   LEU    25      23.976  -2.109   3.746  1.00  0.00           O  
ATOM    401  N   GLN    26      22.652  -2.037   5.587  1.00  0.00           N  
ATOM    402  H   GLN    26      21.969  -2.517   6.156  1.00  0.00           H  
ATOM    403  CA  GLN    26      23.512  -1.068   6.266  1.00  0.00           C  
ATOM    404  HA  GLN    26      24.540  -1.072   5.903  1.00  0.00           H  
ATOM    405  CB  GLN    26      22.862   0.350   5.989  1.00  0.00           C  
ATOM    406  HB2 GLN    26      22.585   0.405   4.936  1.00  0.00           H  
ATOM    407  HB3 GLN    26      21.861   0.450   6.410  1.00  0.00           H  
ATOM    408  CG  GLN    26      23.758   1.604   6.410  1.00  0.00           C  
ATOM    409  HG2 GLN    26      23.420   2.499   5.886  1.00  0.00           H  
ATOM    410  HG3 GLN    26      23.737   1.793   7.483  1.00  0.00           H  
ATOM    411  CD  GLN    26      25.222   1.371   5.936  1.00  0.00           C  
ATOM    412  OE1 GLN    26      25.466   1.025   4.770  1.00  0.00           O  
ATOM    413  NE2 GLN    26      26.133   1.228   6.868  1.00  0.00           N  
ATOM    414 HE21 GLN    26      27.093   1.202   6.556  1.00  0.00           H  
ATOM    415 HE22 GLN    26      25.906   1.405   7.836  1.00  0.00           H  
ATOM    416  C   GLN    26      23.361  -1.362   7.837  1.00  0.00           C  
ATOM    417  O   GLN    26      22.189  -1.217   8.203  1.00  0.00           O  
ATOM    418  N   PRO    27      24.317  -1.602   8.680  1.00  0.00           N  
ATOM    419  CD  PRO    27      25.624  -2.134   8.330  1.00  0.00           C  
ATOM    420  HD2 PRO    27      26.147  -1.537   7.583  1.00  0.00           H  
ATOM    421  HD3 PRO    27      25.605  -3.195   8.082  1.00  0.00           H  
ATOM    422  CG  PRO    27      26.428  -2.051   9.687  1.00  0.00           C  
ATOM    423  HG2 PRO    27      26.988  -1.118   9.758  1.00  0.00           H  
ATOM    424  HG3 PRO    27      27.145  -2.863   9.808  1.00  0.00           H  
ATOM    425  CB  PRO    27      25.365  -2.152  10.750  1.00  0.00           C  
ATOM    426  HB2 PRO    27      25.711  -1.724  11.691  1.00  0.00           H  
ATOM    427  HB3 PRO    27      25.022  -3.187  10.733  1.00  0.00           H  
ATOM    428  CA  PRO    27      24.223  -1.312  10.116  1.00  0.00           C  
ATOM    429  HA  PRO    27      23.302  -1.715  10.538  1.00  0.00           H  
ATOM    430  C   PRO    27      24.343   0.182  10.414  1.00  0.00           C  
ATOM    431  O   PRO    27      25.031   0.942   9.747  1.00  0.00           O  
ATOM    432  N   ARG    28      23.507   0.609  11.413  1.00  0.00           N  
ATOM    433  H   ARG    28      22.808   0.027  11.852  1.00  0.00           H  
ATOM    434  CA  ARG    28      23.341   2.030  11.805  1.00  0.00           C  
ATOM    435  HA  ARG    28      24.348   2.448  11.799  1.00  0.00           H  
ATOM    436  CB  ARG    28      22.560   2.822  10.808  1.00  0.00           C  
ATOM    437  HB2 ARG    28      22.800   3.885  10.817  1.00  0.00           H  
ATOM    438  HB3 ARG    28      23.095   2.622   9.880  1.00  0.00           H  
ATOM    439  CG  ARG    28      21.077   2.652  10.557  1.00  0.00           C  
ATOM    440  HG2 ARG    28      20.436   3.159  11.278  1.00  0.00           H  
ATOM    441  HG3 ARG    28      20.902   3.273   9.678  1.00  0.00           H  
ATOM    442  CD  ARG    28      20.604   1.237  10.109  1.00  0.00           C  
ATOM    443  HD2 ARG    28      19.830   1.351   9.350  1.00  0.00           H  
ATOM    444  HD3 ARG    28      21.357   0.684   9.547  1.00  0.00           H  
ATOM    445  NE  ARG    28      20.167   0.419  11.233  1.00  0.00           N  
ATOM    446  HE  ARG    28      19.772   0.878  12.041  1.00  0.00           H  
ATOM    447  CZ  ARG    28      20.072  -0.907  11.274  1.00  0.00           C  
ATOM    448  NH1 ARG    28      20.638  -1.674  10.331  1.00  0.00           N  
ATOM    449 HH11 ARG    28      21.048  -1.308   9.484  1.00  0.00           H  
ATOM    450 HH12 ARG    28      20.550  -2.666  10.499  1.00  0.00           H  
ATOM    451  NH2 ARG    28      19.394  -1.464  12.236  1.00  0.00           N  
ATOM    452 HH21 ARG    28      19.168  -0.938  13.068  1.00  0.00           H  
ATOM    453 HH22 ARG    28      19.223  -2.459  12.266  1.00  0.00           H  
ATOM    454  C   ARG    28      22.741   2.210  13.196  1.00  0.00           C  
ATOM    455  O   ARG    28      21.668   1.585  13.485  1.00  0.00           O  
TER   
END   
