# Supplementary material for: Prediction of Anticancer Peptides with High Efficacy and Low Toxicity by Hybrid Model Based on 3D Structure of Peptides
Source: Int J Mol Sci. 2021 May 26;22(11):5630. doi: 10.3390/ijms22115630 (PMC8198792; doi:10.3390/ijms22115630)
Supplement: Supplementary file 1 [file ijms-22-05630-s001.zip › Supplement2(Datasets)/ACPs(PDB)/D1/PDB(Negative)/(245)NL_satpdb13107.pdb]

EXPDTA    THEORETICAL MODEL, MODELLER 9.13 2015/09/20 22:10:21
REMARK   6 MODELLER OBJECTIVE FUNCTION:       391.8454
REMARK   6 MODELLER BEST TEMPLATE % SEQ ID: 100.000
ATOM      1  N   GLY     1     -13.736   0.708  -1.813  1.00  9.70           N
ATOM      2  CA  GLY     1     -13.386  -0.671  -1.409  1.00  9.70           C
ATOM      3  C   GLY     1     -12.694  -0.640  -0.092  1.00  9.70           C
ATOM      4  O   GLY     1     -11.505  -0.329  -0.008  1.00  9.70           O
ATOM      5  N   ILE     2     -13.432  -0.973   0.982  1.00 26.06           N
ATOM      6  CA  ILE     2     -12.878  -0.947   2.299  1.00 26.06           C
ATOM      7  CB  ILE     2     -13.881  -1.322   3.346  1.00 26.06           C
ATOM      8  CG1 ILE     2     -15.063  -0.340   3.344  1.00 26.06           C
ATOM      9  CG2 ILE     2     -13.148  -1.405   4.694  1.00 26.06           C
ATOM     10  CD1 ILE     2     -16.252  -0.828   4.170  1.00 26.06           C
ATOM     11  C   ILE     2     -11.784  -1.961   2.364  1.00 26.06           C
ATOM     12  O   ILE     2     -10.695  -1.683   2.865  1.00 26.06           O
ATOM     13  N   GLY     3     -12.045  -3.168   1.834  1.00 15.14           N
ATOM     14  CA  GLY     3     -11.065  -4.213   1.877  1.00 15.14           C
ATOM     15  C   GLY     3      -9.890  -3.726   1.111  1.00 15.14           C
ATOM     16  O   GLY     3      -8.742  -3.994   1.461  1.00 15.14           O
ATOM     17  N   LYS     4     -10.169  -2.993   0.025  1.00 72.71           N
ATOM     18  CA  LYS     4      -9.155  -2.462  -0.822  1.00 72.71           C
ATOM     19  CB  LYS     4      -9.781  -1.646  -1.963  1.00 72.71           C
ATOM     20  CG  LYS     4      -8.856  -1.325  -3.132  1.00 72.71           C
ATOM     21  CD  LYS     4      -9.620  -0.747  -4.326  1.00 72.71           C
ATOM     22  CE  LYS     4     -10.899  -1.519  -4.666  1.00 72.71           C
ATOM     23  NZ  LYS     4     -11.746  -0.721  -5.583  1.00 72.71           N
ATOM     24  C   LYS     4      -8.320  -1.530  -0.003  1.00 72.71           C
ATOM     25  O   LYS     4      -7.097  -1.514  -0.119  1.00 72.71           O
ATOM     26  N   PHE     5      -8.977  -0.739   0.868  1.00 47.22           N
ATOM     27  CA  PHE     5      -8.299   0.261   1.638  1.00 47.22           C
ATOM     28  CB  PHE     5      -9.268   1.089   2.499  1.00 47.22           C
ATOM     29  CG  PHE     5      -8.533   2.281   3.021  1.00 47.22           C
ATOM     30  CD1 PHE     5      -8.367   3.397   2.232  1.00 47.22           C
ATOM     31  CD2 PHE     5      -8.019   2.294   4.297  1.00 47.22           C
ATOM     32  CE1 PHE     5      -7.697   4.505   2.697  1.00 47.22           C
ATOM     33  CE2 PHE     5      -7.347   3.398   4.772  1.00 47.22           C
ATOM     34  CZ  PHE     5      -7.183   4.504   3.972  1.00 47.22           C
ATOM     35  C   PHE     5      -7.301  -0.393   2.548  1.00 47.22           C
ATOM     36  O   PHE     5      -6.150   0.039   2.617  1.00 47.22           O
ATOM     37  N   LEU     6      -7.705  -1.460   3.263  1.00145.22           N
ATOM     38  CA  LEU     6      -6.804  -2.112   4.174  1.00145.22           C
ATOM     39  CB  LEU     6      -7.453  -3.254   4.981  1.00145.22           C
ATOM     40  CG  LEU     6      -8.368  -2.778   6.127  1.00145.22           C
ATOM     41  CD1 LEU     6      -7.548  -2.124   7.251  1.00145.22           C
ATOM     42  CD2 LEU     6      -9.498  -1.870   5.619  1.00145.22           C
ATOM     43  C   LEU     6      -5.662  -2.689   3.405  1.00145.22           C
ATOM     44  O   LEU     6      -4.514  -2.627   3.837  1.00145.22           O
ATOM     45  N   HIS     7      -5.950  -3.260   2.224  1.00 67.83           N
ATOM     46  CA  HIS     7      -4.927  -3.876   1.438  1.00 67.83           C
ATOM     47  ND1 HIS     7      -4.115  -6.483  -0.453  1.00 67.83           N
ATOM     48  CG  HIS     7      -4.504  -5.185  -0.694  1.00 67.83           C
ATOM     49  CB  HIS     7      -5.507  -4.450   0.135  1.00 67.83           C
ATOM     50  NE2 HIS     7      -2.988  -5.801  -2.245  1.00 67.83           N
ATOM     51  CD2 HIS     7      -3.808  -4.782  -1.789  1.00 67.83           C
ATOM     52  CE1 HIS     7      -3.210  -6.800  -1.411  1.00 67.83           C
ATOM     53  C   HIS     7      -3.916  -2.833   1.080  1.00 67.83           C
ATOM     54  O   HIS     7      -2.710  -3.050   1.196  1.00 67.83           O
ATOM     55  N   SER     8      -4.396  -1.652   0.653  1.00 32.37           N
ATOM     56  CA  SER     8      -3.499  -0.609   0.262  1.00 32.37           C
ATOM     57  CB  SER     8      -4.207   0.644  -0.280  1.00 32.37           C
ATOM     58  OG  SER     8      -3.240   1.623  -0.638  1.00 32.37           O
ATOM     59  C   SER     8      -2.725  -0.178   1.461  1.00 32.37           C
ATOM     60  O   SER     8      -1.556   0.182   1.354  1.00 32.37           O
ATOM     61  N   ALA     9      -3.360  -0.214   2.648  1.00 30.74           N
ATOM     62  CA  ALA     9      -2.705   0.261   3.828  1.00 30.74           C
ATOM     63  CB  ALA     9      -3.603   0.182   5.076  1.00 30.74           C
ATOM     64  C   ALA     9      -1.484  -0.559   4.104  1.00 30.74           C
ATOM     65  O   ALA     9      -0.423  -0.007   4.392  1.00 30.74           O
ATOM     66  N   LYS    10      -1.585  -1.897   4.009  1.00107.87           N
ATOM     67  CA  LYS    10      -0.443  -2.707   4.329  1.00107.87           C
ATOM     68  CB  LYS    10      -0.715  -4.221   4.316  1.00107.87           C
ATOM     69  CG  LYS    10      -1.147  -4.759   2.952  1.00107.87           C
ATOM     70  CD  LYS    10      -0.931  -6.265   2.802  1.00107.87           C
ATOM     71  CE  LYS    10      -0.707  -6.988   4.130  1.00107.87           C
ATOM     72  NZ  LYS    10      -0.528  -8.436   3.889  1.00107.87           N
ATOM     73  C   LYS    10       0.648  -2.461   3.341  1.00107.87           C
ATOM     74  O   LYS    10       1.812  -2.335   3.719  1.00107.87           O
ATOM     75  N   LYS    11       0.297  -2.370   2.043  1.00 91.85           N
ATOM     76  CA  LYS    11       1.292  -2.224   1.021  1.00 91.85           C
ATOM     77  CB  LYS    11       0.691  -2.156  -0.395  1.00 91.85           C
ATOM     78  CG  LYS    11       1.741  -2.128  -1.509  1.00 91.85           C
ATOM     79  CD  LYS    11       2.502  -3.446  -1.675  1.00 91.85           C
ATOM     80  CE  LYS    11       3.645  -3.361  -2.687  1.00 91.85           C
ATOM     81  NZ  LYS    11       4.656  -2.389  -2.212  1.00 91.85           N
ATOM     82  C   LYS    11       2.038  -0.950   1.260  1.00 91.85           C
ATOM     83  O   LYS    11       3.261  -0.905   1.135  1.00 91.85           O
ATOM     84  N   PHE    12       1.308   0.121   1.616  1.00 90.25           N
ATOM     85  CA  PHE    12       1.891   1.408   1.875  1.00 90.25           C
ATOM     86  CB  PHE    12       0.825   2.482   2.157  1.00 90.25           C
ATOM     87  CG  PHE    12       1.514   3.705   2.652  1.00 90.25           C
ATOM     88  CD1 PHE    12       2.174   4.545   1.788  1.00 90.25           C
ATOM     89  CD2 PHE    12       1.483   4.010   3.992  1.00 90.25           C
ATOM     90  CE1 PHE    12       2.803   5.673   2.262  1.00 90.25           C
ATOM     91  CE2 PHE    12       2.110   5.136   4.470  1.00 90.25           C
ATOM     92  CZ  PHE    12       2.770   5.969   3.603  1.00 90.25           C
ATOM     93  C   PHE    12       2.789   1.318   3.066  1.00 90.25           C
ATOM     94  O   PHE    12       3.896   1.853   3.060  1.00 90.25           O
ATOM     95  N   GLY    13       2.335   0.631   4.128  1.00 15.10           N
ATOM     96  CA  GLY    13       3.120   0.547   5.321  1.00 15.10           C
ATOM     97  C   GLY    13       4.400  -0.161   5.019  1.00 15.10           C
ATOM     98  O   GLY    13       5.461   0.232   5.501  1.00 15.10           O
ATOM     99  N   LYS    14       4.331  -1.237   4.215  1.00 68.24           N
ATOM    100  CA  LYS    14       5.523  -1.989   3.963  1.00 68.24           C
ATOM    101  CB  LYS    14       5.297  -3.263   3.131  1.00 68.24           C
ATOM    102  CG  LYS    14       6.602  -4.031   2.921  1.00 68.24           C
ATOM    103  CD  LYS    14       6.426  -5.478   2.463  1.00 68.24           C
ATOM    104  CE  LYS    14       7.759  -6.201   2.261  1.00 68.24           C
ATOM    105  NZ  LYS    14       7.521  -7.607   1.871  1.00 68.24           N
ATOM    106  C   LYS    14       6.515  -1.150   3.236  1.00 68.24           C
ATOM    107  O   LYS    14       7.694  -1.132   3.588  1.00 68.24           O
ATOM    108  N   ALA    15       6.069  -0.408   2.197  1.00 30.28           N
ATOM    109  CA  ALA    15       6.956   0.384   1.405  1.00 30.28           C
ATOM    110  CB  ALA    15       6.248   1.062   0.216  1.00 30.28           C
ATOM    111  C   ALA    15       7.567   1.466   2.238  1.00 30.28           C
ATOM    112  O   ALA    15       8.761   1.745   2.121  1.00 30.28           O
ATOM    113  N   PHE    16       6.764   2.092   3.118  1.00 60.03           N
ATOM    114  CA  PHE    16       7.225   3.201   3.903  1.00 60.03           C
ATOM    115  CB  PHE    16       6.118   3.770   4.815  1.00 60.03           C
ATOM    116  CG  PHE    16       6.725   4.792   5.714  1.00 60.03           C
ATOM    117  CD1 PHE    16       7.114   6.016   5.223  1.00 60.03           C
ATOM    118  CD2 PHE    16       6.893   4.530   7.055  1.00 60.03           C
ATOM    119  CE1 PHE    16       7.667   6.957   6.058  1.00 60.03           C
ATOM    120  CE2 PHE    16       7.445   5.468   7.895  1.00 60.03           C
ATOM    121  CZ  PHE    16       7.840   6.684   7.394  1.00 60.03           C
ATOM    122  C   PHE    16       8.373   2.793   4.769  1.00 60.03           C
ATOM    123  O   PHE    16       9.422   3.445   4.769  1.00 60.03           O
ATOM    124  N   VAL    17       8.224   1.690   5.519  1.00 90.17           N
ATOM    125  CA  VAL    17       9.266   1.296   6.418  1.00 90.17           C
ATOM    126  CB  VAL    17       8.907   0.110   7.263  1.00 90.17           C
ATOM    127  CG1 VAL    17       7.732   0.500   8.173  1.00 90.17           C
ATOM    128  CG2 VAL    17       8.619  -1.093   6.350  1.00 90.17           C
ATOM    129  C   VAL    17      10.490   0.948   5.637  1.00 90.17           C
ATOM    130  O   VAL    17      11.598   1.338   5.999  1.00 90.17           O
ATOM    131  N   GLY    18      10.315   0.220   4.520  1.00 22.82           N
ATOM    132  CA  GLY    18      11.437  -0.234   3.758  1.00 22.82           C
ATOM    133  C   GLY    18      12.204   0.942   3.243  1.00 22.82           C
ATOM    134  O   GLY    18      13.436   0.943   3.258  1.00 22.82           O
ATOM    135  N   GLU    19      11.499   1.979   2.765  1.00 68.67           N
ATOM    136  CA  GLU    19      12.164   3.107   2.184  1.00 68.67           C
ATOM    137  CB  GLU    19      11.146   4.103   1.586  1.00 68.67           C
ATOM    138  CG  GLU    19      11.723   5.109   0.588  1.00 68.67           C
ATOM    139  CD  GLU    19      11.925   6.442   1.289  1.00 68.67           C
ATOM    140  OE1 GLU    19      10.934   6.954   1.881  1.00 68.67           O
ATOM    141  OE2 GLU    19      13.062   6.976   1.229  1.00 68.67           O
ATOM    142  C   GLU    19      12.993   3.793   3.232  1.00 68.67           C
ATOM    143  O   GLU    19      14.156   4.118   3.000  1.00 68.67           O
ATOM    144  N   ILE    20      12.425   3.989   4.437  1.00175.31           N
ATOM    145  CA  ILE    20      13.101   4.692   5.493  1.00175.31           C
ATOM    146  CB  ILE    20      12.229   4.826   6.707  1.00175.31           C
ATOM    147  CG1 ILE    20      10.962   5.615   6.358  1.00175.31           C
ATOM    148  CG2 ILE    20      13.058   5.472   7.824  1.00175.31           C
ATOM    149  CD1 ILE    20      11.253   7.028   5.858  1.00175.31           C
ATOM    150  C   ILE    20      14.310   3.919   5.906  1.00175.31           C
ATOM    151  O   ILE    20      15.395   4.468   6.085  1.00175.31           O
ATOM    152  N   MET    21      14.135   2.598   6.032  1.00145.95           N
ATOM    153  CA  MET    21      15.127   1.699   6.527  0.50145.95           C
ATOM    154  CB  MET    21      14.564   0.274   6.605  0.50145.95           C
ATOM    155  CG  MET    21      15.502  -0.755   7.220  0.50145.95           C
ATOM    156  SD  MET    21      14.710  -2.370   7.455  0.50145.95           S
ATOM    157  CE  MET    21      14.403  -2.602   5.681  0.50145.95           C
ATOM    158  C   MET    21      16.320   1.687   5.627  1.00145.95           C
ATOM    159  O   MET    21      17.449   1.605   6.102  1.00145.95           O
ATOM    160  N   ASN    22      16.109   1.788   4.302  1.00166.97           N
ATOM    161  CA  ASN    22      17.207   1.639   3.395  1.00166.97           C
ATOM    162  CB  ASN    22      16.778   1.240   1.973  1.00166.97           C
ATOM    163  CG  ASN    22      16.255  -0.185   2.024  1.00166.97           C
ATOM    164  OD1 ASN    22      16.518  -0.922   2.974  1.00166.97           O
ATOM    165  ND2 ASN    22      15.501  -0.593   0.968  1.00166.97           N
ATOM    166  C   ASN    22      17.978   2.903   3.261  1.00166.97           C
ATOM    167  O   ASN    22      17.479   3.932   2.804  1.00166.97           O
ATOM    168  N   SER    23      19.245   2.843   3.689  1.00187.89           N
ATOM    169  CA  SER    23      20.149   3.925   3.449  1.00187.89           C
ATOM    170  CB  SER    23      21.351   3.971   4.409  1.00187.89           C
ATOM    171  OG  SER    23      20.913   4.211   5.736  1.00187.89           O
ATOM    172  C   SER    23      20.692   3.643   2.086  1.00187.89           C
ATOM    173  O   SER    23      20.490   2.551   1.555  1.00187.89           O
ATOM    174  N   LYS    24      21.379   4.616   1.462  1.00248.80           N
ATOM    175  CA  LYS    24      21.889   4.338   0.151  1.00248.80           C
ATOM    176  CB  LYS    24      22.231   5.579  -0.690  1.00248.80           C
ATOM    177  CG  LYS    24      22.771   5.204  -2.073  1.00248.80           C
ATOM    178  CD  LYS    24      22.790   6.354  -3.080  1.00248.80           C
ATOM    179  CE  LYS    24      21.416   6.679  -3.671  1.00248.80           C
ATOM    180  NZ  LYS    24      20.716   7.652  -2.804  1.00248.80           N
ATOM    181  C   LYS    24      23.138   3.533   0.278  1.00248.80           C
ATOM    182  O   LYS    24      23.873   3.648   1.259  1.00248.80           O
ATOM    183  N   LYS    25      23.390   2.675  -0.730  1.00293.77           N
ATOM    184  CA  LYS    25      24.564   1.860  -0.754  1.00293.77           C
ATOM    185  CB  LYS    25      24.547   0.798  -1.869  1.00293.77           C
ATOM    186  CG  LYS    25      25.752  -0.142  -1.840  1.00293.77           C
ATOM    187  CD  LYS    25      25.702  -1.122  -0.669  1.00293.77           C
ATOM    188  CE  LYS    25      24.614  -2.187  -0.820  1.00293.77           C
ATOM    189  NZ  LYS    25      24.427  -2.897   0.464  1.00293.77           N
ATOM    190  C   LYS    25      25.706   2.761  -1.075  1.00293.77           C
ATOM    191  O   LYS    25      25.549   3.729  -1.815  1.00293.77           O
ATOM    192  N   LYS    26      26.891   2.480  -0.502  1.00227.17           N
ATOM    193  CA  LYS    26      27.998   3.309  -0.863  1.00227.17           C
ATOM    194  CB  LYS    26      29.240   3.167   0.041  1.00227.17           C
ATOM    195  CG  LYS    26      29.011   3.601   1.490  1.00227.17           C
ATOM    196  CD  LYS    26      30.224   3.402   2.405  1.00227.17           C
ATOM    197  CE  LYS    26      30.913   2.043   2.255  1.00227.17           C
ATOM    198  NZ  LYS    26      31.969   2.120   1.220  1.00227.17           N
ATOM    199  C   LYS    26      28.388   2.866  -2.229  1.00227.17           C
ATOM    200  O   LYS    26      28.503   1.671  -2.493  1.00227.17           O
ATOM    201  N   LYS    27      28.591   3.831  -3.145  1.00272.77           N
ATOM    202  CA  LYS    27      28.946   3.469  -4.482  1.00272.77           C
ATOM    203  CB  LYS    27      28.127   4.213  -5.550  1.00272.77           C
ATOM    204  CG  LYS    27      28.351   3.677  -6.964  1.00272.77           C
ATOM    205  CD  LYS    27      27.338   4.194  -7.985  1.00272.77           C
ATOM    206  CE  LYS    27      25.888   3.831  -7.661  1.00272.77           C
ATOM    207  NZ  LYS    27      25.364   4.733  -6.612  1.00272.77           N
ATOM    208  C   LYS    27      30.374   3.845  -4.676  1.00272.77           C
ATOM    209  O   LYS    27      30.858   4.810  -4.084  1.00272.77           O
ATOM    210  N   LYS    28      31.102   3.067  -5.494  1.00298.67           N
ATOM    211  CA  LYS    28      32.475   3.388  -5.736  1.00298.67           C
ATOM    212  CB  LYS    28      33.461   2.270  -5.345  1.00298.67           C
ATOM    213  CG  LYS    28      34.939   2.646  -5.516  1.00298.67           C
ATOM    214  CD  LYS    28      35.451   3.676  -4.504  1.00298.67           C
ATOM    215  CE  LYS    28      35.195   5.131  -4.906  1.00298.67           C
ATOM    216  NZ  LYS    28      35.712   6.045  -3.861  1.00298.67           N
ATOM    217  C   LYS    28      32.626   3.613  -7.201  1.00298.67           C
ATOM    218  O   LYS    28      31.869   3.080  -8.013  1.00298.67           O
ATOM    219  N   LYS    29      33.622   4.437  -7.571  1.00324.12           N
ATOM    220  CA  LYS    29      33.902   4.707  -8.946  1.00324.12           C
ATOM    221  CB  LYS    29      34.144   3.412  -9.745  1.00324.12           C
ATOM    222  CG  LYS    29      34.723   3.625 -11.144  1.00324.12           C
ATOM    223  CD  LYS    29      36.166   4.134 -11.136  1.00324.12           C
ATOM    224  CE  LYS    29      37.204   3.051 -10.831  1.00324.12           C
ATOM    225  NZ  LYS    29      38.569   3.620 -10.905  1.00324.12           N
ATOM    226  C   LYS    29      32.732   5.425  -9.543  1.00324.12           C
ATOM    227  O   LYS    29      32.587   5.482 -10.758  1.00324.12           O
ATOM    228  N   LYS    30      31.868   6.011  -8.685  1.00281.17           N
ATOM    229  CA  LYS    30      30.752   6.766  -9.182  1.00281.17           C
ATOM    230  CB  LYS    30      29.446   5.957  -9.306  1.00281.17           C
ATOM    231  CG  LYS    30      28.282   6.778  -9.872  1.00281.17           C
ATOM    232  CD  LYS    30      27.090   5.941 -10.347  1.00281.17           C
ATOM    233  CE  LYS    30      27.287   5.314 -11.728  1.00281.17           C
ATOM    234  NZ  LYS    30      26.093   4.521 -12.098  1.00281.17           N
ATOM    235  C   LYS    30      30.503   7.873  -8.208  1.00281.17           C
ATOM    236  O   LYS    30      30.861   7.768  -7.036  1.00281.17           O
ATOM    237  N   LYS    31      29.900   8.985  -8.672  1.00305.76           N
ATOM    238  CA  LYS    31      29.651  10.071  -7.770  1.00305.76           C
ATOM    239  CB  LYS    31      30.427  11.358  -8.104  1.00305.76           C
ATOM    240  CG  LYS    31      31.917  11.292  -7.754  1.00305.76           C
ATOM    241  CD  LYS    31      32.708  10.286  -8.591  1.00305.76           C
ATOM    242  CE  LYS    31      34.204  10.263  -8.270  1.00305.76           C
ATOM    243  NZ  LYS    31      34.866  11.453  -8.849  1.00305.76           N
ATOM    244  C   LYS    31      28.195  10.406  -7.804  1.00305.76           C
ATOM    245  O   LYS    31      27.493  10.119  -8.771  1.00305.76           O
ATOM    246  N   LYS    32      27.708  11.012  -6.703  1.00268.36           N
ATOM    247  CA  LYS    32      26.337  11.409  -6.589  1.00268.36           C
ATOM    248  CB  LYS    32      25.901  11.656  -5.135  1.00268.36           C
ATOM    249  CG  LYS    32      24.395  11.843  -4.937  1.00268.36           C
ATOM    250  CD  LYS    32      23.584  10.549  -5.044  1.00268.36           C
ATOM    251  CE  LYS    32      22.905  10.345  -6.398  1.00268.36           C
ATOM    252  NZ  LYS    32      23.889   9.874  -7.396  1.00268.36           N
ATOM    253  C   LYS    32      26.207  12.708  -7.311  1.00268.36           C
ATOM    254  O   LYS    32      27.184  13.430  -7.485  1.00268.36           O
ATOM    255  N   LYS    33      24.984  13.024  -7.781  1.00140.86           N
ATOM    256  CA  LYS    33      24.786  14.270  -8.457  1.00140.86           C
ATOM    257  CB  LYS    33      23.706  14.213  -9.551  1.00140.86           C
ATOM    258  CG  LYS    33      23.498  15.537 -10.294  1.00140.86           C
ATOM    259  CD  LYS    33      24.692  15.957 -11.158  1.00140.86           C
ATOM    260  CE  LYS    33      24.433  17.191 -12.028  1.00140.86           C
ATOM    261  NZ  LYS    33      23.636  16.819 -13.220  1.00140.86           N
ATOM    262  C   LYS    33      24.317  15.281  -7.416  1.00140.86           C
ATOM    263  O   LYS    33      25.021  16.305  -7.221  1.00140.86           O
ATOM    264  OXT LYS    33      23.237  15.041  -6.806  1.00140.86           O
TER     265      LYS    33
END
