# Supplementary material for: Prediction of Anticancer Peptides with High Efficacy and Low Toxicity by Hybrid Model Based on 3D Structure of Peptides
Source: Int J Mol Sci. 2021 May 26;22(11):5630. doi: 10.3390/ijms22115630 (PMC8198792; doi:10.3390/ijms22115630)
Supplement: Supplementary file 1 [file ijms-22-05630-s001.zip › Supplement2(Datasets)/ACPs(PDB)/D1/PDB(Negative)/(246)NL_satpdb13110.pdb]

ATOM      1  N   GLY     1       5.179  -0.927   6.280  1.00  0.00           N  
ATOM      2  H   GLY     1       4.484  -0.640   6.954  1.00  0.00           H  
ATOM      3  CA  GLY     1       6.649  -0.699   6.391  1.00  0.00           C  
ATOM      4  HA2 GLY     1       7.137  -1.630   6.680  1.00  0.00           H  
ATOM      5  HA3 GLY     1       7.075  -0.418   5.428  1.00  0.00           H  
ATOM      6  C   GLY     1       7.123   0.306   7.442  1.00  0.00           C  
ATOM      7  O   GLY     1       8.261   0.749   7.343  1.00  0.00           O  
ATOM      8  N   LEU     2       6.346   0.607   8.496  1.00  0.00           N  
ATOM      9  H   LEU     2       5.370   0.350   8.465  1.00  0.00           H  
ATOM     10  CA  LEU     2       6.674   1.515   9.578  1.00  0.00           C  
ATOM     11  HA  LEU     2       7.150   2.385   9.126  1.00  0.00           H  
ATOM     12  CB  LEU     2       5.442   1.936  10.470  1.00  0.00           C  
ATOM     13  HB2 LEU     2       4.580   1.360  10.133  1.00  0.00           H  
ATOM     14  HB3 LEU     2       5.731   1.672  11.487  1.00  0.00           H  
ATOM     15  CG  LEU     2       4.990   3.386  10.281  1.00  0.00           C  
ATOM     16  HG  LEU     2       5.838   4.031  10.512  1.00  0.00           H  
ATOM     17  CD1 LEU     2       4.697   3.704   8.799  1.00  0.00           C  
ATOM     18 HD11 LEU     2       4.200   2.891   8.270  1.00  0.00           H  
ATOM     19 HD12 LEU     2       4.231   4.686   8.713  1.00  0.00           H  
ATOM     20 HD13 LEU     2       5.632   3.920   8.282  1.00  0.00           H  
ATOM     21  CD2 LEU     2       3.789   3.829  11.144  1.00  0.00           C  
ATOM     22 HD21 LEU     2       4.097   3.994  12.177  1.00  0.00           H  
ATOM     23 HD22 LEU     2       3.447   4.781  10.739  1.00  0.00           H  
ATOM     24 HD23 LEU     2       2.897   3.212  11.030  1.00  0.00           H  
ATOM     25  C   LEU     2       7.839   1.095  10.471  1.00  0.00           C  
ATOM     26  O   LEU     2       8.495   1.852  11.113  1.00  0.00           O  
ATOM     27  N   VAL     3       8.319  -0.191  10.416  1.00  0.00           N  
ATOM     28  H   VAL     3       7.860  -0.913   9.879  1.00  0.00           H  
ATOM     29  CA  VAL     3       9.673  -0.613  10.868  1.00  0.00           C  
ATOM     30  HA  VAL     3       9.774  -0.261  11.895  1.00  0.00           H  
ATOM     31  CB  VAL     3      10.053  -2.082  10.697  1.00  0.00           C  
ATOM     32  HB  VAL     3      11.028  -2.374  11.087  1.00  0.00           H  
ATOM     33  CG1 VAL     3       9.140  -2.965  11.533  1.00  0.00           C  
ATOM     34 HG11 VAL     3       9.207  -4.010  11.231  1.00  0.00           H  
ATOM     35 HG12 VAL     3       9.534  -2.894  12.547  1.00  0.00           H  
ATOM     36 HG13 VAL     3       8.105  -2.632  11.609  1.00  0.00           H  
ATOM     37  CG2 VAL     3      10.001  -2.404   9.132  1.00  0.00           C  
ATOM     38 HG21 VAL     3      10.761  -1.825   8.608  1.00  0.00           H  
ATOM     39 HG22 VAL     3      10.180  -3.469   8.979  1.00  0.00           H  
ATOM     40 HG23 VAL     3       9.068  -2.143   8.634  1.00  0.00           H  
ATOM     41  C   VAL     3      10.799   0.210  10.250  1.00  0.00           C  
ATOM     42  O   VAL     3      11.923   0.102  10.823  1.00  0.00           O  
ATOM     43  N   THR     4      10.655   0.978   9.191  1.00  0.00           N  
ATOM     44  H   THR     4       9.748   0.986   8.745  1.00  0.00           H  
ATOM     45  CA  THR     4      11.776   1.887   8.664  1.00  0.00           C  
ATOM     46  HA  THR     4      12.756   1.507   8.953  1.00  0.00           H  
ATOM     47  CB  THR     4      11.825   1.799   7.189  1.00  0.00           C  
ATOM     48  HB  THR     4      12.553   2.505   6.789  1.00  0.00           H  
ATOM     49  CG2 THR     4      12.097   0.311   6.720  1.00  0.00           C  
ATOM     50 HG21 THR     4      11.175  -0.270   6.747  1.00  0.00           H  
ATOM     51 HG22 THR     4      12.514   0.351   5.713  1.00  0.00           H  
ATOM     52 HG23 THR     4      12.845  -0.207   7.320  1.00  0.00           H  
ATOM     53  OG1 THR     4      10.593   2.290   6.597  1.00  0.00           O  
ATOM     54  HG1 THR     4       9.941   1.598   6.732  1.00  0.00           H  
ATOM     55  C   THR     4      11.651   3.303   9.061  1.00  0.00           C  
ATOM     56  O   THR     4      12.647   4.035   8.858  1.00  0.00           O  
ATOM     57  N   SER     5      10.550   3.802   9.610  1.00  0.00           N  
ATOM     58  H   SER     5       9.733   3.220   9.725  1.00  0.00           H  
ATOM     59  CA  SER     5      10.457   5.133  10.232  1.00  0.00           C  
ATOM     60  HA  SER     5      11.269   5.760   9.864  1.00  0.00           H  
ATOM     61  CB  SER     5       9.099   5.810   9.851  1.00  0.00           C  
ATOM     62  HB2 SER     5       9.007   6.717  10.449  1.00  0.00           H  
ATOM     63  HB3 SER     5       9.068   5.959   8.772  1.00  0.00           H  
ATOM     64  OG  SER     5       8.120   4.882  10.188  1.00  0.00           O  
ATOM     65  HG  SER     5       7.911   5.158  11.084  1.00  0.00           H  
ATOM     66  C   SER     5      10.676   5.075  11.773  1.00  0.00           C  
ATOM     67  O   SER     5      10.809   6.144  12.414  1.00  0.00           O  
ATOM     68  N   LEU     6      10.857   3.947  12.437  1.00  0.00           N  
ATOM     69  H   LEU     6      10.926   3.117  11.867  1.00  0.00           H  
ATOM     70  CA  LEU     6      11.098   3.892  13.876  1.00  0.00           C  
ATOM     71  HA  LEU     6      10.300   4.503  14.298  1.00  0.00           H  
ATOM     72  CB  LEU     6      11.060   2.435  14.239  1.00  0.00           C  
ATOM     73  HB2 LEU     6      10.139   1.955  13.909  1.00  0.00           H  
ATOM     74  HB3 LEU     6      11.841   2.029  13.597  1.00  0.00           H  
ATOM     75  CG  LEU     6      11.350   1.960  15.675  1.00  0.00           C  
ATOM     76  HG  LEU     6      12.307   2.345  16.028  1.00  0.00           H  
ATOM     77  CD1 LEU     6      10.272   2.336  16.722  1.00  0.00           C  
ATOM     78 HD11 LEU     6      10.481   1.944  17.717  1.00  0.00           H  
ATOM     79 HD12 LEU     6      10.230   3.424  16.675  1.00  0.00           H  
ATOM     80 HD13 LEU     6       9.264   1.987  16.495  1.00  0.00           H  
ATOM     81  CD2 LEU     6      11.434   0.389  15.638  1.00  0.00           C  
ATOM     82 HD21 LEU     6      11.171   0.014  14.649  1.00  0.00           H  
ATOM     83 HD22 LEU     6      12.437   0.065  15.915  1.00  0.00           H  
ATOM     84 HD23 LEU     6      10.823  -0.043  16.430  1.00  0.00           H  
ATOM     85  C   LEU     6      12.380   4.625  14.300  1.00  0.00           C  
ATOM     86  O   LEU     6      12.513   4.900  15.450  1.00  0.00           O  
ATOM     87  N   ILE     7      13.344   4.752  13.368  1.00  0.00           N  
ATOM     88  H   ILE     7      13.180   4.512  12.400  1.00  0.00           H  
ATOM     89  CA  ILE     7      14.444   5.685  13.489  1.00  0.00           C  
ATOM     90  HA  ILE     7      14.225   6.434  14.250  1.00  0.00           H  
ATOM     91  CB  ILE     7      15.789   4.926  13.984  1.00  0.00           C  
ATOM     92  HB  ILE     7      15.584   4.108  14.675  1.00  0.00           H  
ATOM     93  CG2 ILE     7      16.558   4.372  12.699  1.00  0.00           C  
ATOM     94 HG21 ILE     7      16.865   5.226  12.096  1.00  0.00           H  
ATOM     95 HG22 ILE     7      17.516   3.934  12.976  1.00  0.00           H  
ATOM     96 HG23 ILE     7      15.867   3.696  12.194  1.00  0.00           H  
ATOM     97  CG1 ILE     7      16.657   5.910  14.822  1.00  0.00           C  
ATOM     98 HG12 ILE     7      17.594   5.413  15.072  1.00  0.00           H  
ATOM     99 HG13 ILE     7      16.898   6.784  14.218  1.00  0.00           H  
ATOM    100  CD1 ILE     7      16.063   6.300  16.184  1.00  0.00           C  
ATOM    101 HD11 ILE     7      16.535   7.178  16.624  1.00  0.00           H  
ATOM    102 HD12 ILE     7      15.022   6.613  16.101  1.00  0.00           H  
ATOM    103 HD13 ILE     7      16.070   5.469  16.890  1.00  0.00           H  
ATOM    104  C   ILE     7      14.544   6.489  12.251  1.00  0.00           C  
ATOM    105  O   ILE     7      14.211   5.971  11.174  1.00  0.00           O  
ATOM    106  N   LYS     8      14.933   7.792  12.382  1.00  0.00           N  
ATOM    107  H   LYS     8      15.096   8.088  13.333  1.00  0.00           H  
ATOM    108  CA  LYS     8      14.750   8.887  11.349  1.00  0.00           C  
ATOM    109  HA  LYS     8      15.405   9.743  11.509  1.00  0.00           H  
ATOM    110  CB  LYS     8      14.885   8.477   9.848  1.00  0.00           C  
ATOM    111  HB2 LYS     8      14.108   7.715   9.782  1.00  0.00           H  
ATOM    112  HB3 LYS     8      14.539   9.219   9.128  1.00  0.00           H  
ATOM    113  CG  LYS     8      16.261   7.926   9.484  1.00  0.00           C  
ATOM    114  HG2 LYS     8      17.012   8.678   9.729  1.00  0.00           H  
ATOM    115  HG3 LYS     8      16.602   7.155  10.175  1.00  0.00           H  
ATOM    116  CD  LYS     8      16.253   7.317   8.040  1.00  0.00           C  
ATOM    117  HD2 LYS     8      16.149   8.057   7.248  1.00  0.00           H  
ATOM    118  HD3 LYS     8      17.222   6.868   7.823  1.00  0.00           H  
ATOM    119  CE  LYS     8      15.146   6.250   7.869  1.00  0.00           C  
ATOM    120  HE2 LYS     8      14.186   6.755   7.983  1.00  0.00           H  
ATOM    121  HE3 LYS     8      15.282   5.898   6.846  1.00  0.00           H  
ATOM    122  NZ  LYS     8      15.253   5.100   8.765  1.00  0.00           N  
ATOM    123  HZ1 LYS     8      15.032   5.345   9.720  1.00  0.00           H  
ATOM    124  HZ2 LYS     8      14.507   4.453   8.554  1.00  0.00           H  
ATOM    125  HZ3 LYS     8      16.141   4.622   8.696  1.00  0.00           H  
ATOM    126  C   LYS     8      13.371   9.639  11.510  1.00  0.00           C  
ATOM    127  O   LYS     8      13.407  10.841  11.267  1.00  0.00           O  
ATOM    128  N   GLY     9      12.305   8.927  11.874  1.00  0.00           N  
ATOM    129  H   GLY     9      12.343   7.922  11.971  1.00  0.00           H  
ATOM    130  CA  GLY     9      10.912   9.320  12.096  1.00  0.00           C  
ATOM    131  HA2 GLY     9      10.539  10.146  11.491  1.00  0.00           H  
ATOM    132  HA3 GLY     9      10.357   8.401  11.907  1.00  0.00           H  
ATOM    133  C   GLY     9      10.648   9.657  13.572  1.00  0.00           C  
ATOM    134  O   GLY     9      11.553   9.757  14.406  1.00  0.00           O  
ATOM    135  N   ALA    10       9.322   9.839  13.891  1.00  0.00           N  
ATOM    136  H   ALA    10       8.591   9.788  13.196  1.00  0.00           H  
ATOM    137  CA  ALA    10       8.868  10.158  15.235  1.00  0.00           C  
ATOM    138  HA  ALA    10       9.638  10.797  15.669  1.00  0.00           H  
ATOM    139  CB  ALA    10       7.504  10.896  15.187  1.00  0.00           C  
ATOM    140  HB1 ALA    10       7.439  11.722  14.478  1.00  0.00           H  
ATOM    141  HB2 ALA    10       6.653  10.249  14.974  1.00  0.00           H  
ATOM    142  HB3 ALA    10       7.330  11.375  16.150  1.00  0.00           H  
ATOM    143  C   ALA    10       8.662   8.892  16.053  1.00  0.00           C  
ATOM    144  O   ALA    10       7.541   8.450  16.326  1.00  0.00           O  
ATOM    145  N   GLY    11       9.880   8.287  16.323  1.00  0.00           N  
ATOM    146  H   GLY    11      10.700   8.722  15.925  1.00  0.00           H  
ATOM    147  CA  GLY    11      10.103   7.085  17.128  1.00  0.00           C  
ATOM    148  HA2 GLY    11      11.127   6.723  17.037  1.00  0.00           H  
ATOM    149  HA3 GLY    11       9.996   7.241  18.202  1.00  0.00           H  
ATOM    150  C   GLY    11       9.154   5.905  16.909  1.00  0.00           C  
ATOM    151  O   GLY    11       8.618   5.610  15.861  1.00  0.00           O  
ATOM    152  N   LYS    12       8.704   5.218  18.030  1.00  0.00           N  
ATOM    153  H   LYS    12       9.131   5.524  18.892  1.00  0.00           H  
ATOM    154  CA  LYS    12       7.588   4.253  17.927  1.00  0.00           C  
ATOM    155  HA  LYS    12       7.885   3.532  17.165  1.00  0.00           H  
ATOM    156  CB  LYS    12       7.512   3.546  19.306  1.00  0.00           C  
ATOM    157  HB2 LYS    12       8.492   3.116  19.513  1.00  0.00           H  
ATOM    158  HB3 LYS    12       7.243   4.270  20.075  1.00  0.00           H  
ATOM    159  CG  LYS    12       6.466   2.380  19.410  1.00  0.00           C  
ATOM    160  HG2 LYS    12       6.432   2.137  20.472  1.00  0.00           H  
ATOM    161  HG3 LYS    12       5.493   2.843  19.241  1.00  0.00           H  
ATOM    162  CD  LYS    12       6.714   1.193  18.471  1.00  0.00           C  
ATOM    163  HD2 LYS    12       7.224   1.506  17.560  1.00  0.00           H  
ATOM    164  HD3 LYS    12       7.326   0.432  18.955  1.00  0.00           H  
ATOM    165  CE  LYS    12       5.446   0.431  18.128  1.00  0.00           C  
ATOM    166  HE2 LYS    12       5.669  -0.488  17.587  1.00  0.00           H  
ATOM    167  HE3 LYS    12       4.946   0.206  19.070  1.00  0.00           H  
ATOM    168  NZ  LYS    12       4.637   1.143  17.149  1.00  0.00           N  
ATOM    169  HZ1 LYS    12       4.474   2.019  17.624  1.00  0.00           H  
ATOM    170  HZ2 LYS    12       5.177   1.413  16.339  1.00  0.00           H  
ATOM    171  HZ3 LYS    12       3.829   0.631  16.823  1.00  0.00           H  
ATOM    172  C   LYS    12       6.168   4.816  17.451  1.00  0.00           C  
ATOM    173  O   LYS    12       5.267   4.006  17.253  1.00  0.00           O  
ATOM    174  N   LEU    13       6.018   6.101  17.327  1.00  0.00           N  
ATOM    175  H   LEU    13       6.825   6.704  17.398  1.00  0.00           H  
ATOM    176  CA  LEU    13       4.699   6.649  17.012  1.00  0.00           C  
ATOM    177  HA  LEU    13       3.881   6.014  17.353  1.00  0.00           H  
ATOM    178  CB  LEU    13       4.569   8.005  17.686  1.00  0.00           C  
ATOM    179  HB2 LEU    13       5.496   8.538  17.896  1.00  0.00           H  
ATOM    180  HB3 LEU    13       3.903   8.586  17.047  1.00  0.00           H  
ATOM    181  CG  LEU    13       3.711   7.933  19.029  1.00  0.00           C  
ATOM    182  HG  LEU    13       2.723   7.490  18.903  1.00  0.00           H  
ATOM    183  CD1 LEU    13       4.473   7.093  20.072  1.00  0.00           C  
ATOM    184 HD11 LEU    13       3.680   6.953  20.807  1.00  0.00           H  
ATOM    185 HD12 LEU    13       4.881   6.147  19.716  1.00  0.00           H  
ATOM    186 HD13 LEU    13       5.246   7.725  20.507  1.00  0.00           H  
ATOM    187  CD2 LEU    13       3.430   9.336  19.489  1.00  0.00           C  
ATOM    188 HD21 LEU    13       2.919   9.395  20.449  1.00  0.00           H  
ATOM    189 HD22 LEU    13       4.395   9.800  19.697  1.00  0.00           H  
ATOM    190 HD23 LEU    13       2.751   9.852  18.810  1.00  0.00           H  
ATOM    191  C   LEU    13       4.419   6.673  15.463  1.00  0.00           C  
ATOM    192  O   LEU    13       3.345   6.165  15.037  1.00  0.00           O  
ATOM    193  N   LEU    14       5.400   7.193  14.717  1.00  0.00           N  
ATOM    194  H   LEU    14       6.191   7.587  15.206  1.00  0.00           H  
ATOM    195  CA  LEU    14       5.543   7.022  13.313  1.00  0.00           C  
ATOM    196  HA  LEU    14       4.555   6.670  13.015  1.00  0.00           H  
ATOM    197  CB  LEU    14       5.916   8.384  12.704  1.00  0.00           C  
ATOM    198  HB2 LEU    14       5.146   9.064  13.068  1.00  0.00           H  
ATOM    199  HB3 LEU    14       6.832   8.686  13.213  1.00  0.00           H  
ATOM    200  CG  LEU    14       6.006   8.555  11.234  1.00  0.00           C  
ATOM    201  HG  LEU    14       6.954   8.174  10.854  1.00  0.00           H  
ATOM    202  CD1 LEU    14       4.764   7.889  10.523  1.00  0.00           C  
ATOM    203 HD11 LEU    14       4.831   6.804  10.609  1.00  0.00           H  
ATOM    204 HD12 LEU    14       3.840   8.373  10.837  1.00  0.00           H  
ATOM    205 HD13 LEU    14       4.884   8.092   9.459  1.00  0.00           H  
ATOM    206  CD2 LEU    14       5.903  10.050  10.838  1.00  0.00           C  
ATOM    207 HD21 LEU    14       6.469  10.672  11.532  1.00  0.00           H  
ATOM    208 HD22 LEU    14       6.473  10.210   9.923  1.00  0.00           H  
ATOM    209 HD23 LEU    14       4.863  10.375  10.814  1.00  0.00           H  
ATOM    210  C   LEU    14       6.429   5.865  13.037  1.00  0.00           C  
ATOM    211  O   LEU    14       7.418   5.992  12.337  1.00  0.00           O  
ATOM    212  N   GLY    15       6.243   4.657  13.630  1.00  0.00           N  
ATOM    213  H   GLY    15       5.492   4.445  14.271  1.00  0.00           H  
ATOM    214  CA  GLY    15       7.246   3.619  13.449  1.00  0.00           C  
ATOM    215  HA2 GLY    15       7.274   3.437  12.375  1.00  0.00           H  
ATOM    216  HA3 GLY    15       8.220   3.942  13.816  1.00  0.00           H  
ATOM    217  C   GLY    15       7.047   2.309  14.251  1.00  0.00           C  
ATOM    218  O   GLY    15       6.252   2.252  15.235  1.00  0.00           O  
ATOM    219  N   GLY    16       7.701   1.309  13.793  1.00  0.00           N  
ATOM    220  H   GLY    16       8.203   1.455  12.928  1.00  0.00           H  
ATOM    221  CA  GLY    16       7.801   0.015  14.436  1.00  0.00           C  
ATOM    222  HA2 GLY    16       8.654  -0.483  13.974  1.00  0.00           H  
ATOM    223  HA3 GLY    16       7.926   0.026  15.519  1.00  0.00           H  
ATOM    224  C   GLY    16       6.440  -0.705  14.177  1.00  0.00           C  
ATOM    225  O   GLY    16       5.758  -0.437  13.213  1.00  0.00           O  
ATOM    226  N   LEU    17       6.253  -1.804  14.993  1.00  0.00           N  
ATOM    227  H   LEU    17       6.837  -1.925  15.808  1.00  0.00           H  
ATOM    228  CA  LEU    17       5.157  -2.701  14.768  1.00  0.00           C  
ATOM    229  HA  LEU    17       5.080  -2.894  13.698  1.00  0.00           H  
ATOM    230  CB  LEU    17       5.374  -4.043  15.477  1.00  0.00           C  
ATOM    231  HB2 LEU    17       5.410  -3.704  16.513  1.00  0.00           H  
ATOM    232  HB3 LEU    17       4.491  -4.665  15.330  1.00  0.00           H  
ATOM    233  CG  LEU    17       6.640  -4.899  15.079  1.00  0.00           C  
ATOM    234  HG  LEU    17       7.594  -4.403  15.261  1.00  0.00           H  
ATOM    235  CD1 LEU    17       6.618  -6.240  15.767  1.00  0.00           C  
ATOM    236 HD11 LEU    17       6.508  -6.109  16.843  1.00  0.00           H  
ATOM    237 HD12 LEU    17       5.828  -6.816  15.284  1.00  0.00           H  
ATOM    238 HD13 LEU    17       7.585  -6.727  15.644  1.00  0.00           H  
ATOM    239  CD2 LEU    17       6.649  -5.265  13.575  1.00  0.00           C  
ATOM    240 HD21 LEU    17       7.628  -5.714  13.409  1.00  0.00           H  
ATOM    241 HD22 LEU    17       5.793  -5.866  13.270  1.00  0.00           H  
ATOM    242 HD23 LEU    17       6.534  -4.342  13.007  1.00  0.00           H  
ATOM    243  C   LEU    17       3.825  -2.003  15.097  1.00  0.00           C  
ATOM    244  O   LEU    17       3.760  -1.093  15.876  1.00  0.00           O  
ATOM    245  N   PHE    18       2.800  -2.419  14.365  1.00  0.00           N  
ATOM    246  H   PHE    18       2.972  -3.193  13.740  1.00  0.00           H  
ATOM    247  CA  PHE    18       1.422  -1.870  14.325  1.00  0.00           C  
ATOM    248  HA  PHE    18       1.134  -1.775  15.372  1.00  0.00           H  
ATOM    249  CB  PHE    18       1.433  -0.356  13.846  1.00  0.00           C  
ATOM    250  HB2 PHE    18       2.246  -0.355  13.120  1.00  0.00           H  
ATOM    251  HB3 PHE    18       0.501  -0.185  13.307  1.00  0.00           H  
ATOM    252  CG  PHE    18       1.533   0.716  14.896  1.00  0.00           C  
ATOM    253  CD1 PHE    18       2.280   1.874  14.554  1.00  0.00           C  
ATOM    254  HD1 PHE    18       2.727   1.913  13.572  1.00  0.00           H  
ATOM    255  CE1 PHE    18       2.360   3.006  15.407  1.00  0.00           C  
ATOM    256  HE1 PHE    18       2.981   3.857  15.170  1.00  0.00           H  
ATOM    257  CZ  PHE    18       1.747   2.885  16.726  1.00  0.00           C  
ATOM    258  HZ  PHE    18       1.799   3.674  17.462  1.00  0.00           H  
ATOM    259  CE2 PHE    18       1.110   1.699  17.018  1.00  0.00           C  
ATOM    260  HE2 PHE    18       0.763   1.626  18.038  1.00  0.00           H  
ATOM    261  CD2 PHE    18       0.946   0.685  16.134  1.00  0.00           C  
ATOM    262  HD2 PHE    18       0.504  -0.232  16.497  1.00  0.00           H  
ATOM    263  C   PHE    18       0.363  -2.713  13.598  1.00  0.00           C  
ATOM    264  O   PHE    18       0.543  -2.969  12.376  1.00  0.00           O  
ATOM    265  N   GLY    19      -0.717  -3.154  14.229  1.00  0.00           N  
ATOM    266  H   GLY    19      -0.889  -2.718  15.124  1.00  0.00           H  
ATOM    267  CA  GLY    19      -1.715  -4.223  13.731  1.00  0.00           C  
ATOM    268  HA2 GLY    19      -2.383  -4.487  14.550  1.00  0.00           H  
ATOM    269  HA3 GLY    19      -2.285  -3.640  13.007  1.00  0.00           H  
ATOM    270  C   GLY    19      -1.215  -5.542  13.035  1.00  0.00           C  
ATOM    271  O   GLY    19      -2.012  -6.425  12.690  1.00  0.00           O  
ATOM    272  N   SER    20       0.004  -5.721  12.750  1.00  0.00           N  
ATOM    273  H   SER    20       0.550  -4.877  12.846  1.00  0.00           H  
ATOM    274  CA  SER    20       0.729  -6.904  12.148  1.00  0.00           C  
ATOM    275  HA  SER    20       0.555  -7.811  12.728  1.00  0.00           H  
ATOM    276  CB  SER    20       0.138  -7.139  10.691  1.00  0.00           C  
ATOM    277  HB2 SER    20      -0.947  -7.242  10.684  1.00  0.00           H  
ATOM    278  HB3 SER    20       0.396  -6.311  10.030  1.00  0.00           H  
ATOM    279  OG  SER    20       0.572  -8.419  10.187  1.00  0.00           O  
ATOM    280  HG  SER    20       0.618  -8.444   9.228  1.00  0.00           H  
ATOM    281  C   SER    20       2.222  -6.629  12.074  1.00  0.00           C  
ATOM    282  O   SER    20       2.732  -5.635  12.592  1.00  0.00           O  
ATOM    283  N   VAL    21       2.958  -7.481  11.351  1.00  0.00           N  
ATOM    284  H   VAL    21       2.312  -8.129  10.924  1.00  0.00           H  
ATOM    285  CA  VAL    21       4.398  -7.415  10.926  1.00  0.00           C  
ATOM    286  HA  VAL    21       5.011  -7.356  11.825  1.00  0.00           H  
ATOM    287  CB  VAL    21       4.783  -8.642  10.083  1.00  0.00           C  
ATOM    288  HB  VAL    21       5.817  -8.493   9.770  1.00  0.00           H  
ATOM    289  CG1 VAL    21       4.721  -9.921  10.881  1.00  0.00           C  
ATOM    290 HG11 VAL    21       5.168  -9.779  11.865  1.00  0.00           H  
ATOM    291 HG12 VAL    21       3.681 -10.227  10.989  1.00  0.00           H  
ATOM    292 HG13 VAL    21       5.097 -10.771  10.311  1.00  0.00           H  
ATOM    293  CG2 VAL    21       3.859  -8.804   8.903  1.00  0.00           C  
ATOM    294 HG21 VAL    21       2.884  -9.243   9.113  1.00  0.00           H  
ATOM    295 HG22 VAL    21       3.778  -7.818   8.446  1.00  0.00           H  
ATOM    296 HG23 VAL    21       4.295  -9.495   8.180  1.00  0.00           H  
ATOM    297  C   VAL    21       4.608  -6.124  10.201  1.00  0.00           C  
ATOM    298  O   VAL    21       3.738  -5.498   9.634  1.00  0.00           O  
ATOM    299  N   THR    22       5.899  -5.648  10.170  1.00  0.00           N  
ATOM    300  H   THR    22       6.587  -6.221  10.636  1.00  0.00           H  
ATOM    301  CA  THR    22       6.455  -4.522   9.338  1.00  0.00           C  
ATOM    302  HA  THR    22       7.530  -4.445   9.504  1.00  0.00           H  
ATOM    303  CB  THR    22       6.151  -4.662   7.795  1.00  0.00           C  
ATOM    304  HB  THR    22       5.409  -3.885   7.608  1.00  0.00           H  
ATOM    305  CG2 THR    22       7.435  -4.532   6.891  1.00  0.00           C  
ATOM    306 HG21 THR    22       8.261  -4.995   7.430  1.00  0.00           H  
ATOM    307 HG22 THR    22       7.271  -5.059   5.951  1.00  0.00           H  
ATOM    308 HG23 THR    22       7.589  -3.478   6.657  1.00  0.00           H  
ATOM    309  OG1 THR    22       5.569  -5.881   7.379  1.00  0.00           O  
ATOM    310  HG1 THR    22       4.966  -5.620   6.679  1.00  0.00           H  
ATOM    311  C   THR    22       6.061  -3.136   9.764  1.00  0.00           C  
ATOM    312  O   THR    22       6.689  -2.181   9.330  1.00  0.00           O  
ATOM    313  N   GLY    23       5.026  -3.046  10.645  1.00  0.00           N  
ATOM    314  H   GLY    23       4.575  -3.925  10.856  1.00  0.00           H  
ATOM    315  CA  GLY    23       4.396  -1.862  10.984  1.00  0.00           C  
ATOM    316  HA2 GLY    23       3.889  -1.992  11.940  1.00  0.00           H  
ATOM    317  HA3 GLY    23       5.173  -1.102  11.069  1.00  0.00           H  
ATOM    318  C   GLY    23       3.416  -1.431   9.907  1.00  0.00           C  
ATOM    319  O   GLY    23       3.772  -1.127   8.752  1.00  0.00           O  
ATOM    320  N   GLY    24       2.149  -1.678  10.245  1.00  0.00           N  
ATOM    321  H   GLY    24       1.891  -2.114  11.119  1.00  0.00           H  
ATOM    322  CA  GLY    24       0.956  -1.423   9.383  1.00  0.00           C  
ATOM    323  HA2 GLY    24       0.036  -1.557   9.953  1.00  0.00           H  
ATOM    324  HA3 GLY    24       0.963  -0.362   9.135  1.00  0.00           H  
ATOM    325  C   GLY    24       0.870  -2.358   8.217  1.00  0.00           C  
ATOM    326  O   GLY    24       0.027  -2.188   7.339  1.00  0.00           O  
ATOM    327  N   GLN    25       1.624  -3.536   8.200  1.00  0.00           N  
ATOM    328  H   GLN    25       2.213  -3.696   9.005  1.00  0.00           H  
ATOM    329  CA  GLN    25       1.721  -4.621   7.203  1.00  0.00           C  
ATOM    330  HA  GLN    25       2.181  -5.475   7.701  1.00  0.00           H  
ATOM    331  CB  GLN    25       0.381  -5.107   6.649  1.00  0.00           C  
ATOM    332  HB2 GLN    25      -0.245  -5.353   7.506  1.00  0.00           H  
ATOM    333  HB3 GLN    25      -0.125  -4.393   5.998  1.00  0.00           H  
ATOM    334  CG  GLN    25       0.640  -6.417   5.758  1.00  0.00           C  
ATOM    335  HG2 GLN    25      -0.363  -6.669   5.416  1.00  0.00           H  
ATOM    336  HG3 GLN    25       1.307  -6.219   4.919  1.00  0.00           H  
ATOM    337  CD  GLN    25       1.017  -7.721   6.530  1.00  0.00           C  
ATOM    338  OE1 GLN    25       0.697  -7.822   7.670  1.00  0.00           O  
ATOM    339  NE2 GLN    25       1.856  -8.629   6.021  1.00  0.00           N  
ATOM    340 HE21 GLN    25       2.335  -9.225   6.682  1.00  0.00           H  
ATOM    341 HE22 GLN    25       2.154  -8.535   5.061  1.00  0.00           H  
ATOM    342  C   GLN    25       2.635  -4.206   5.990  1.00  0.00           C  
ATOM    343  O   GLN    25       3.627  -4.862   5.695  1.00  0.00           O  
ATOM    344  N   SER    26       2.181  -3.109   5.372  1.00  0.00           N  
ATOM    345  H   SER    26       1.308  -2.693   5.662  1.00  0.00           H  
ATOM    346  CA  SER    26       2.684  -2.503   4.081  1.00  0.00           C  
ATOM    347  HA  SER    26       3.774  -2.495   4.103  1.00  0.00           H  
ATOM    348  CB  SER    26       2.101  -3.230   2.863  1.00  0.00           C  
ATOM    349  HB2 SER    26       1.056  -3.529   2.942  1.00  0.00           H  
ATOM    350  HB3 SER    26       2.269  -2.641   1.961  1.00  0.00           H  
ATOM    351  OG  SER    26       2.813  -4.407   2.779  1.00  0.00           O  
ATOM    352  HG  SER    26       3.218  -4.728   3.588  1.00  0.00           H  
ATOM    353  C   SER    26       2.293  -1.010   4.032  1.00  0.00           C  
ATOM    354  O   SER    26       1.196  -0.591   4.439  1.00  0.00           O  
TER   
END   
