# Supplementary material for: Prediction of Anticancer Peptides with High Efficacy and Low Toxicity by Hybrid Model Based on 3D Structure of Peptides
Source: Int J Mol Sci. 2021 May 26;22(11):5630. doi: 10.3390/ijms22115630 (PMC8198792; doi:10.3390/ijms22115630)
Supplement: Supplementary file 1 [file ijms-22-05630-s001.zip › Supplement2(Datasets)/ACPs(PDB)/D1/PDB(Negative)/(247)NL_satpdb13113.pdb]

ATOM      1  N   GLY     1       5.725   5.630  -5.018  1.00  0.00           N  
ATOM      2  H   GLY     1       6.159   5.099  -4.277  1.00  0.00           H  
ATOM      3  CA  GLY     1       4.664   4.938  -5.725  1.00  0.00           C  
ATOM      4  HA2 GLY     1       4.068   5.774  -6.091  1.00  0.00           H  
ATOM      5  HA3 GLY     1       4.978   4.387  -6.612  1.00  0.00           H  
ATOM      6  C   GLY     1       3.773   4.031  -4.901  1.00  0.00           C  
ATOM      7  O   GLY     1       3.324   4.423  -3.841  1.00  0.00           O  
ATOM      8  N   ALA     2       3.505   2.838  -5.420  1.00  0.00           N  
ATOM      9  H   ALA     2       3.866   2.750  -6.359  1.00  0.00           H  
ATOM     10  CA  ALA     2       2.655   1.921  -4.788  1.00  0.00           C  
ATOM     11  HA  ALA     2       2.577   2.146  -3.724  1.00  0.00           H  
ATOM     12  CB  ALA     2       1.245   2.053  -5.357  1.00  0.00           C  
ATOM     13  HB1 ALA     2       1.036   3.112  -5.504  1.00  0.00           H  
ATOM     14  HB2 ALA     2       1.128   1.600  -6.341  1.00  0.00           H  
ATOM     15  HB3 ALA     2       0.561   1.469  -4.740  1.00  0.00           H  
ATOM     16  C   ALA     2       3.202   0.538  -4.891  1.00  0.00           C  
ATOM     17  O   ALA     2       4.229   0.302  -5.477  1.00  0.00           O  
ATOM     18  N   ILE     3       2.574  -0.425  -4.202  1.00  0.00           N  
ATOM     19  H   ILE     3       1.775  -0.218  -3.620  1.00  0.00           H  
ATOM     20  CA  ILE     3       2.936  -1.843  -4.426  1.00  0.00           C  
ATOM     21  HA  ILE     3       3.977  -1.966  -4.126  1.00  0.00           H  
ATOM     22  CB  ILE     3       2.094  -2.782  -3.543  1.00  0.00           C  
ATOM     23  HB  ILE     3       2.141  -2.351  -2.543  1.00  0.00           H  
ATOM     24  CG2 ILE     3       0.622  -2.908  -3.855  1.00  0.00           C  
ATOM     25 HG21 ILE     3       0.041  -3.315  -3.027  1.00  0.00           H  
ATOM     26 HG22 ILE     3       0.329  -1.904  -4.163  1.00  0.00           H  
ATOM     27 HG23 ILE     3       0.450  -3.559  -4.712  1.00  0.00           H  
ATOM     28  CG1 ILE     3       2.649  -4.194  -3.446  1.00  0.00           C  
ATOM     29 HG12 ILE     3       2.039  -4.642  -2.661  1.00  0.00           H  
ATOM     30 HG13 ILE     3       2.444  -4.765  -4.352  1.00  0.00           H  
ATOM     31  CD1 ILE     3       4.081  -4.296  -3.007  1.00  0.00           C  
ATOM     32 HD11 ILE     3       4.205  -3.568  -2.205  1.00  0.00           H  
ATOM     33 HD12 ILE     3       4.222  -5.277  -2.553  1.00  0.00           H  
ATOM     34 HD13 ILE     3       4.763  -3.989  -3.800  1.00  0.00           H  
ATOM     35  C   ILE     3       2.932  -2.402  -5.928  1.00  0.00           C  
ATOM     36  O   ILE     3       3.637  -3.375  -6.212  1.00  0.00           O  
ATOM     37  N   LYS     4       2.245  -1.669  -6.806  1.00  0.00           N  
ATOM     38  H   LYS     4       1.760  -0.851  -6.467  1.00  0.00           H  
ATOM     39  CA  LYS     4       2.393  -1.977  -8.274  1.00  0.00           C  
ATOM     40  HA  LYS     4       2.371  -3.065  -8.333  1.00  0.00           H  
ATOM     41  CB  LYS     4       1.213  -1.340  -9.020  1.00  0.00           C  
ATOM     42  HB2 LYS     4       1.323  -1.598 -10.073  1.00  0.00           H  
ATOM     43  HB3 LYS     4       0.310  -1.870  -8.718  1.00  0.00           H  
ATOM     44  CG  LYS     4       1.051   0.228  -8.858  1.00  0.00           C  
ATOM     45  HG2 LYS     4       0.268   0.397  -8.119  1.00  0.00           H  
ATOM     46  HG3 LYS     4       2.043   0.661  -8.727  1.00  0.00           H  
ATOM     47  CD  LYS     4       0.589   0.849 -10.193  1.00  0.00           C  
ATOM     48  HD2 LYS     4       1.388   0.886 -10.933  1.00  0.00           H  
ATOM     49  HD3 LYS     4      -0.330   0.341 -10.486  1.00  0.00           H  
ATOM     50  CE  LYS     4       0.191   2.347  -9.922  1.00  0.00           C  
ATOM     51  HE2 LYS     4      -0.217   2.788 -10.831  1.00  0.00           H  
ATOM     52  HE3 LYS     4      -0.678   2.485  -9.278  1.00  0.00           H  
ATOM     53  NZ  LYS     4       1.363   3.232  -9.545  1.00  0.00           N  
ATOM     54  HZ1 LYS     4       1.926   3.454 -10.353  1.00  0.00           H  
ATOM     55  HZ2 LYS     4       1.017   4.132  -9.244  1.00  0.00           H  
ATOM     56  HZ3 LYS     4       2.038   2.859  -8.892  1.00  0.00           H  
ATOM     57  C   LYS     4       3.697  -1.526  -8.991  1.00  0.00           C  
ATOM     58  O   LYS     4       4.232  -2.208  -9.835  1.00  0.00           O  
ATOM     59  N   ASP     5       4.277  -0.468  -8.513  1.00  0.00           N  
ATOM     60  H   ASP     5       3.764   0.015  -7.790  1.00  0.00           H  
ATOM     61  CA  ASP     5       5.509   0.140  -8.979  1.00  0.00           C  
ATOM     62  HA  ASP     5       5.560   0.036 -10.062  1.00  0.00           H  
ATOM     63  CB  ASP     5       5.541   1.658  -8.659  1.00  0.00           C  
ATOM     64  HB2 ASP     5       5.770   1.823  -7.606  1.00  0.00           H  
ATOM     65  HB3 ASP     5       6.375   2.212  -9.090  1.00  0.00           H  
ATOM     66  CG  ASP     5       4.336   2.448  -9.137  1.00  0.00           C  
ATOM     67  OD1 ASP     5       3.640   2.919  -8.226  1.00  0.00           O  
ATOM     68  OD2 ASP     5       4.001   2.409 -10.368  1.00  0.00           O  
ATOM     69  C   ASP     5       6.798  -0.467  -8.498  1.00  0.00           C  
ATOM     70  O   ASP     5       7.735  -0.841  -9.259  1.00  0.00           O  
ATOM     71  N   ALA     6       6.771  -0.757  -7.167  1.00  0.00           N  
ATOM     72  H   ALA     6       5.993  -0.306  -6.707  1.00  0.00           H  
ATOM     73  CA  ALA     6       7.776  -1.481  -6.462  1.00  0.00           C  
ATOM     74  HA  ALA     6       8.733  -0.959  -6.464  1.00  0.00           H  
ATOM     75  CB  ALA     6       7.303  -1.560  -4.996  1.00  0.00           C  
ATOM     76  HB1 ALA     6       6.308  -2.002  -5.042  1.00  0.00           H  
ATOM     77  HB2 ALA     6       7.976  -2.236  -4.468  1.00  0.00           H  
ATOM     78  HB3 ALA     6       7.193  -0.574  -4.545  1.00  0.00           H  
ATOM     79  C   ALA     6       7.914  -2.947  -7.005  1.00  0.00           C  
ATOM     80  O   ALA     6       9.033  -3.226  -7.392  1.00  0.00           O  
ATOM     81  N   LEU     7       6.846  -3.746  -7.081  1.00  0.00           N  
ATOM     82  H   LEU     7       5.923  -3.456  -6.793  1.00  0.00           H  
ATOM     83  CA  LEU     7       6.750  -4.980  -7.869  1.00  0.00           C  
ATOM     84  HA  LEU     7       7.117  -5.798  -7.249  1.00  0.00           H  
ATOM     85  CB  LEU     7       5.252  -5.360  -7.980  1.00  0.00           C  
ATOM     86  HB2 LEU     7       4.772  -5.334  -7.002  1.00  0.00           H  
ATOM     87  HB3 LEU     7       4.748  -4.596  -8.572  1.00  0.00           H  
ATOM     88  CG  LEU     7       4.969  -6.698  -8.650  1.00  0.00           C  
ATOM     89  HG  LEU     7       5.359  -6.638  -9.666  1.00  0.00           H  
ATOM     90  CD1 LEU     7       5.589  -7.929  -7.952  1.00  0.00           C  
ATOM     91 HD11 LEU     7       5.028  -8.151  -7.044  1.00  0.00           H  
ATOM     92 HD12 LEU     7       5.468  -8.764  -8.643  1.00  0.00           H  
ATOM     93 HD13 LEU     7       6.669  -7.858  -7.819  1.00  0.00           H  
ATOM     94  CD2 LEU     7       3.466  -6.924  -8.784  1.00  0.00           C  
ATOM     95 HD21 LEU     7       3.001  -6.130  -9.368  1.00  0.00           H  
ATOM     96 HD22 LEU     7       3.333  -7.817  -9.395  1.00  0.00           H  
ATOM     97 HD23 LEU     7       3.044  -7.033  -7.784  1.00  0.00           H  
ATOM     98  C   LEU     7       7.516  -4.915  -9.197  1.00  0.00           C  
ATOM     99  O   LEU     7       8.699  -5.300  -9.363  1.00  0.00           O  
ATOM    100  N   LYS     8       6.914  -4.371 -10.221  1.00  0.00           N  
ATOM    101  H   LYS     8       5.951  -4.114 -10.059  1.00  0.00           H  
ATOM    102  CA  LYS     8       7.438  -3.779 -11.458  1.00  0.00           C  
ATOM    103  HA  LYS     8       8.204  -3.108 -11.070  1.00  0.00           H  
ATOM    104  CB  LYS     8       8.085  -4.800 -12.382  1.00  0.00           C  
ATOM    105  HB2 LYS     8       8.492  -5.661 -11.852  1.00  0.00           H  
ATOM    106  HB3 LYS     8       7.324  -5.335 -12.950  1.00  0.00           H  
ATOM    107  CG  LYS     8       9.208  -4.243 -13.269  1.00  0.00           C  
ATOM    108  HG2 LYS     8       9.434  -4.934 -14.082  1.00  0.00           H  
ATOM    109  HG3 LYS     8       8.948  -3.269 -13.682  1.00  0.00           H  
ATOM    110  CD  LYS     8      10.535  -4.061 -12.412  1.00  0.00           C  
ATOM    111  HD2 LYS     8      10.838  -4.994 -11.937  1.00  0.00           H  
ATOM    112  HD3 LYS     8      11.315  -3.919 -13.160  1.00  0.00           H  
ATOM    113  CE  LYS     8      10.546  -2.950 -11.400  1.00  0.00           C  
ATOM    114  HE2 LYS     8      11.464  -2.362 -11.427  1.00  0.00           H  
ATOM    115  HE3 LYS     8       9.797  -2.212 -11.687  1.00  0.00           H  
ATOM    116  NZ  LYS     8      10.339  -3.298  -9.912  1.00  0.00           N  
ATOM    117  HZ1 LYS     8      10.119  -2.509  -9.320  1.00  0.00           H  
ATOM    118  HZ2 LYS     8       9.579  -3.962  -9.894  1.00  0.00           H  
ATOM    119  HZ3 LYS     8      11.145  -3.743  -9.495  1.00  0.00           H  
ATOM    120  C   LYS     8       6.476  -2.789 -12.208  1.00  0.00           C  
ATOM    121  O   LYS     8       5.744  -3.118 -13.121  1.00  0.00           O  
ATOM    122  N   GLY     9       6.806  -1.548 -11.928  1.00  0.00           N  
ATOM    123  H   GLY     9       7.478  -1.337 -11.203  1.00  0.00           H  
ATOM    124  CA  GLY     9       6.319  -0.418 -12.670  1.00  0.00           C  
ATOM    125  HA2 GLY     9       5.379  -0.695 -13.148  1.00  0.00           H  
ATOM    126  HA3 GLY     9       6.092   0.439 -12.037  1.00  0.00           H  
ATOM    127  C   GLY     9       7.288  -0.054 -13.834  1.00  0.00           C  
ATOM    128  O   GLY     9       8.348  -0.643 -14.016  1.00  0.00           O  
ATOM    129  N   ALA    10       6.781   0.944 -14.557  1.00  0.00           N  
ATOM    130  H   ALA    10       5.984   1.387 -14.122  1.00  0.00           H  
ATOM    131  CA  ALA    10       7.289   1.441 -15.831  1.00  0.00           C  
ATOM    132  HA  ALA    10       8.377   1.397 -15.792  1.00  0.00           H  
ATOM    133  CB  ALA    10       6.659   0.522 -16.885  1.00  0.00           C  
ATOM    134  HB1 ALA    10       7.211  -0.416 -16.840  1.00  0.00           H  
ATOM    135  HB2 ALA    10       5.603   0.348 -16.679  1.00  0.00           H  
ATOM    136  HB3 ALA    10       6.749   0.962 -17.878  1.00  0.00           H  
ATOM    137  C   ALA    10       6.968   2.978 -16.003  1.00  0.00           C  
ATOM    138  O   ALA    10       6.260   3.615 -15.233  1.00  0.00           O  
ATOM    139  N   ALA    11       7.524   3.596 -17.020  1.00  0.00           N  
ATOM    140  H   ALA    11       8.147   3.058 -17.606  1.00  0.00           H  
ATOM    141  CA  ALA    11       7.454   5.049 -17.272  1.00  0.00           C  
ATOM    142  HA  ALA    11       7.978   5.553 -16.460  1.00  0.00           H  
ATOM    143  CB  ALA    11       8.229   5.283 -18.573  1.00  0.00           C  
ATOM    144  HB1 ALA    11       8.193   6.339 -18.842  1.00  0.00           H  
ATOM    145  HB2 ALA    11       9.290   5.087 -18.418  1.00  0.00           H  
ATOM    146  HB3 ALA    11       7.872   4.697 -19.421  1.00  0.00           H  
ATOM    147  C   ALA    11       5.998   5.668 -17.385  1.00  0.00           C  
ATOM    148  O   ALA    11       5.695   6.784 -16.897  1.00  0.00           O  
ATOM    149  N   LYS    12       5.005   4.876 -17.802  1.00  0.00           N  
ATOM    150  H   LYS    12       5.169   3.912 -18.053  1.00  0.00           H  
ATOM    151  CA  LYS    12       3.603   5.345 -17.820  1.00  0.00           C  
ATOM    152  HA  LYS    12       3.763   6.370 -18.153  1.00  0.00           H  
ATOM    153  CB  LYS    12       2.768   4.556 -18.902  1.00  0.00           C  
ATOM    154  HB2 LYS    12       3.378   4.325 -19.775  1.00  0.00           H  
ATOM    155  HB3 LYS    12       2.572   3.590 -18.437  1.00  0.00           H  
ATOM    156  CG  LYS    12       1.471   5.364 -19.150  1.00  0.00           C  
ATOM    157  HG2 LYS    12       0.982   4.708 -19.870  1.00  0.00           H  
ATOM    158  HG3 LYS    12       0.914   5.310 -18.215  1.00  0.00           H  
ATOM    159  CD  LYS    12       1.574   6.798 -19.749  1.00  0.00           C  
ATOM    160  HD2 LYS    12       2.558   7.220 -19.544  1.00  0.00           H  
ATOM    161  HD3 LYS    12       1.512   6.674 -20.830  1.00  0.00           H  
ATOM    162  CE  LYS    12       0.459   7.768 -19.194  1.00  0.00           C  
ATOM    163  HE2 LYS    12       0.354   8.612 -19.877  1.00  0.00           H  
ATOM    164  HE3 LYS    12      -0.526   7.319 -19.318  1.00  0.00           H  
ATOM    165  NZ  LYS    12       0.646   8.166 -17.771  1.00  0.00           N  
ATOM    166  HZ1 LYS    12       1.035   7.394 -17.248  1.00  0.00           H  
ATOM    167  HZ2 LYS    12       1.199   9.011 -17.753  1.00  0.00           H  
ATOM    168  HZ3 LYS    12      -0.233   8.381 -17.323  1.00  0.00           H  
ATOM    169  C   LYS    12       2.914   5.430 -16.459  1.00  0.00           C  
ATOM    170  O   LYS    12       2.035   6.262 -16.265  1.00  0.00           O  
ATOM    171  N   THR    13       3.347   4.580 -15.502  1.00  0.00           N  
ATOM    172  H   THR    13       4.007   3.849 -15.726  1.00  0.00           H  
ATOM    173  CA  THR    13       2.781   4.613 -14.122  1.00  0.00           C  
ATOM    174  HA  THR    13       1.693   4.674 -14.138  1.00  0.00           H  
ATOM    175  CB  THR    13       3.110   3.320 -13.302  1.00  0.00           C  
ATOM    176  HB  THR    13       2.606   3.387 -12.338  1.00  0.00           H  
ATOM    177  CG2 THR    13       2.601   2.021 -13.830  1.00  0.00           C  
ATOM    178 HG21 THR    13       2.702   1.259 -13.056  1.00  0.00           H  
ATOM    179 HG22 THR    13       1.576   2.087 -14.194  1.00  0.00           H  
ATOM    180 HG23 THR    13       3.176   1.616 -14.662  1.00  0.00           H  
ATOM    181  OG1 THR    13       4.466   3.077 -13.016  1.00  0.00           O  
ATOM    182  HG1 THR    13       4.486   2.800 -12.097  1.00  0.00           H  
ATOM    183  C   THR    13       3.387   5.799 -13.346  1.00  0.00           C  
ATOM    184  O   THR    13       2.725   6.533 -12.693  1.00  0.00           O  
ATOM    185  N   VAL    14       4.687   5.982 -13.495  1.00  0.00           N  
ATOM    186  H   VAL    14       5.144   5.156 -13.855  1.00  0.00           H  
ATOM    187  CA  VAL    14       5.564   7.004 -12.852  1.00  0.00           C  
ATOM    188  HA  VAL    14       5.504   6.889 -11.770  1.00  0.00           H  
ATOM    189  CB  VAL    14       7.088   6.759 -13.362  1.00  0.00           C  
ATOM    190  HB  VAL    14       6.976   6.513 -14.418  1.00  0.00           H  
ATOM    191  CG1 VAL    14       8.121   7.914 -13.098  1.00  0.00           C  
ATOM    192 HG11 VAL    14       8.220   8.132 -12.035  1.00  0.00           H  
ATOM    193 HG12 VAL    14       9.135   7.674 -13.418  1.00  0.00           H  
ATOM    194 HG13 VAL    14       7.688   8.822 -13.518  1.00  0.00           H  
ATOM    195  CG2 VAL    14       7.732   5.460 -12.824  1.00  0.00           C  
ATOM    196 HG21 VAL    14       7.776   5.548 -11.739  1.00  0.00           H  
ATOM    197 HG22 VAL    14       7.140   4.576 -13.064  1.00  0.00           H  
ATOM    198 HG23 VAL    14       8.755   5.318 -13.173  1.00  0.00           H  
ATOM    199  C   VAL    14       4.908   8.360 -13.172  1.00  0.00           C  
ATOM    200  O   VAL    14       4.362   9.020 -12.342  1.00  0.00           O  
ATOM    201  N   ALA    15       4.919   8.662 -14.503  1.00  0.00           N  
ATOM    202  H   ALA    15       5.424   8.025 -15.102  1.00  0.00           H  
ATOM    203  CA  ALA    15       4.298   9.858 -15.119  1.00  0.00           C  
ATOM    204  HA  ALA    15       4.461  10.682 -14.425  1.00  0.00           H  
ATOM    205  CB  ALA    15       4.971  10.190 -16.414  1.00  0.00           C  
ATOM    206  HB1 ALA    15       4.565  11.112 -16.831  1.00  0.00           H  
ATOM    207  HB2 ALA    15       6.036  10.287 -16.205  1.00  0.00           H  
ATOM    208  HB3 ALA    15       4.868   9.359 -17.111  1.00  0.00           H  
ATOM    209  C   ALA    15       2.774   9.834 -15.206  1.00  0.00           C  
ATOM    210  O   ALA    15       2.200   9.981 -16.299  1.00  0.00           O  
ATOM    211  N   VAL    16       2.173   9.537 -14.026  1.00  0.00           N  
ATOM    212  H   VAL    16       2.891   9.294 -13.358  1.00  0.00           H  
ATOM    213  CA  VAL    16       0.754   9.705 -13.578  1.00  0.00           C  
ATOM    214  HA  VAL    16       0.594  10.768 -13.759  1.00  0.00           H  
ATOM    215  CB  VAL    16      -0.299   8.905 -14.398  1.00  0.00           C  
ATOM    216  HB  VAL    16      -0.159   9.099 -15.461  1.00  0.00           H  
ATOM    217  CG1 VAL    16      -0.186   7.434 -14.129  1.00  0.00           C  
ATOM    218 HG11 VAL    16       0.811   7.125 -14.442  1.00  0.00           H  
ATOM    219 HG12 VAL    16      -0.379   7.192 -13.084  1.00  0.00           H  
ATOM    220 HG13 VAL    16      -0.891   6.873 -14.743  1.00  0.00           H  
ATOM    221  CG2 VAL    16      -1.733   9.270 -14.158  1.00  0.00           C  
ATOM    222 HG21 VAL    16      -2.044   9.068 -13.133  1.00  0.00           H  
ATOM    223 HG22 VAL    16      -1.897  10.335 -14.322  1.00  0.00           H  
ATOM    224 HG23 VAL    16      -2.250   8.714 -14.941  1.00  0.00           H  
ATOM    225  C   VAL    16       0.607   9.519 -12.045  1.00  0.00           C  
ATOM    226  O   VAL    16      -0.286  10.119 -11.383  1.00  0.00           O  
ATOM    227  N   GLU    17       1.478   8.747 -11.367  1.00  0.00           N  
ATOM    228  H   GLU    17       2.274   8.309 -11.808  1.00  0.00           H  
ATOM    229  CA  GLU    17       1.406   8.458  -9.955  1.00  0.00           C  
ATOM    230  HA  GLU    17       0.363   8.204  -9.770  1.00  0.00           H  
ATOM    231  CB  GLU    17       2.315   7.326  -9.586  1.00  0.00           C  
ATOM    232  HB2 GLU    17       2.174   6.515 -10.301  1.00  0.00           H  
ATOM    233  HB3 GLU    17       3.328   7.720  -9.675  1.00  0.00           H  
ATOM    234  CG  GLU    17       2.431   6.826  -8.118  1.00  0.00           C  
ATOM    235  HG2 GLU    17       3.250   6.127  -7.945  1.00  0.00           H  
ATOM    236  HG3 GLU    17       2.549   7.691  -7.465  1.00  0.00           H  
ATOM    237  CD  GLU    17       1.164   6.158  -7.617  1.00  0.00           C  
ATOM    238  OE1 GLU    17       0.889   6.123  -6.395  1.00  0.00           O  
ATOM    239  OE2 GLU    17       0.466   5.546  -8.494  1.00  0.00           O  
ATOM    240  C   GLU    17       1.751   9.697  -9.192  1.00  0.00           C  
ATOM    241  O   GLU    17       1.227   9.650  -8.077  1.00  0.00           O  
ATOM    242  N   LEU    18       2.643  10.596  -9.574  1.00  0.00           N  
ATOM    243  H   LEU    18       3.096  10.449 -10.465  1.00  0.00           H  
ATOM    244  CA  LEU    18       3.180  11.684  -8.689  1.00  0.00           C  
ATOM    245  HA  LEU    18       3.673  11.132  -7.888  1.00  0.00           H  
ATOM    246  CB  LEU    18       4.330  12.423  -9.372  1.00  0.00           C  
ATOM    247  HB2 LEU    18       4.851  12.954  -8.575  1.00  0.00           H  
ATOM    248  HB3 LEU    18       5.019  11.674  -9.763  1.00  0.00           H  
ATOM    249  CG  LEU    18       3.974  13.492 -10.450  1.00  0.00           C  
ATOM    250  HG  LEU    18       3.328  14.223  -9.964  1.00  0.00           H  
ATOM    251  CD1 LEU    18       5.261  14.126 -11.029  1.00  0.00           C  
ATOM    252 HD11 LEU    18       5.815  14.511 -10.173  1.00  0.00           H  
ATOM    253 HD12 LEU    18       5.810  13.284 -11.450  1.00  0.00           H  
ATOM    254 HD13 LEU    18       5.190  15.008 -11.665  1.00  0.00           H  
ATOM    255  CD2 LEU    18       3.160  13.024 -11.626  1.00  0.00           C  
ATOM    256 HD21 LEU    18       3.656  12.404 -12.372  1.00  0.00           H  
ATOM    257 HD22 LEU    18       2.262  12.553 -11.227  1.00  0.00           H  
ATOM    258 HD23 LEU    18       2.807  13.939 -12.101  1.00  0.00           H  
ATOM    259  C   LEU    18       2.158  12.550  -7.998  1.00  0.00           C  
ATOM    260  O   LEU    18       2.451  12.948  -6.880  1.00  0.00           O  
ATOM    261  N   LEU    19       0.998  12.882  -8.606  1.00  0.00           N  
ATOM    262  H   LEU    19       0.977  12.841  -9.615  1.00  0.00           H  
ATOM    263  CA  LEU    19      -0.120  13.622  -7.998  1.00  0.00           C  
ATOM    264  HA  LEU    19       0.332  14.431  -7.424  1.00  0.00           H  
ATOM    265  CB  LEU    19      -1.026  14.144  -9.187  1.00  0.00           C  
ATOM    266  HB2 LEU    19      -0.455  14.994  -9.560  1.00  0.00           H  
ATOM    267  HB3 LEU    19      -1.146  13.342  -9.915  1.00  0.00           H  
ATOM    268  CG  LEU    19      -2.412  14.622  -8.716  1.00  0.00           C  
ATOM    269  HG  LEU    19      -2.949  13.760  -8.319  1.00  0.00           H  
ATOM    270  CD1 LEU    19      -2.293  15.825  -7.724  1.00  0.00           C  
ATOM    271 HD11 LEU    19      -2.076  16.702  -8.334  1.00  0.00           H  
ATOM    272 HD12 LEU    19      -3.228  16.085  -7.229  1.00  0.00           H  
ATOM    273 HD13 LEU    19      -1.590  15.669  -6.906  1.00  0.00           H  
ATOM    274  CD2 LEU    19      -3.126  15.128  -9.986  1.00  0.00           C  
ATOM    275 HD21 LEU    19      -3.339  14.314 -10.679  1.00  0.00           H  
ATOM    276 HD22 LEU    19      -4.105  15.482  -9.665  1.00  0.00           H  
ATOM    277 HD23 LEU    19      -2.594  15.952 -10.461  1.00  0.00           H  
ATOM    278  C   LEU    19      -0.791  12.685  -6.966  1.00  0.00           C  
ATOM    279  O   LEU    19      -0.854  13.069  -5.800  1.00  0.00           O  
ATOM    280  N   LYS    20      -1.193  11.429  -7.379  1.00  0.00           N  
ATOM    281  H   LYS    20      -0.794  11.132  -8.258  1.00  0.00           H  
ATOM    282  CA  LYS    20      -1.716  10.330  -6.576  1.00  0.00           C  
ATOM    283  HA  LYS    20      -2.469  10.696  -5.877  1.00  0.00           H  
ATOM    284  CB  LYS    20      -2.263   9.292  -7.547  1.00  0.00           C  
ATOM    285  HB2 LYS    20      -2.671   9.742  -8.453  1.00  0.00           H  
ATOM    286  HB3 LYS    20      -1.468   8.602  -7.829  1.00  0.00           H  
ATOM    287  CG  LYS    20      -3.416   8.416  -6.986  1.00  0.00           C  
ATOM    288  HG2 LYS    20      -3.344   8.258  -5.910  1.00  0.00           H  
ATOM    289  HG3 LYS    20      -4.270   9.090  -7.058  1.00  0.00           H  
ATOM    290  CD  LYS    20      -3.719   7.045  -7.640  1.00  0.00           C  
ATOM    291  HD2 LYS    20      -4.526   6.580  -7.074  1.00  0.00           H  
ATOM    292  HD3 LYS    20      -4.027   7.253  -8.664  1.00  0.00           H  
ATOM    293  CE  LYS    20      -2.498   6.048  -7.488  1.00  0.00           C  
ATOM    294  HE2 LYS    20      -2.765   5.035  -7.791  1.00  0.00           H  
ATOM    295  HE3 LYS    20      -1.685   6.357  -8.144  1.00  0.00           H  
ATOM    296  NZ  LYS    20      -1.816   6.060  -6.211  1.00  0.00           N  
ATOM    297  HZ1 LYS    20      -0.887   5.885  -6.565  1.00  0.00           H  
ATOM    298  HZ2 LYS    20      -1.730   7.005  -5.865  1.00  0.00           H  
ATOM    299  HZ3 LYS    20      -2.253   5.436  -5.547  1.00  0.00           H  
ATOM    300  C   LYS    20      -0.680   9.776  -5.598  1.00  0.00           C  
ATOM    301  O   LYS    20      -0.750   8.597  -5.352  1.00  0.00           O  
ATOM    302  N   LYS    21       0.205  10.640  -5.055  1.00  0.00           N  
ATOM    303  H   LYS    21       0.147  11.606  -5.347  1.00  0.00           H  
ATOM    304  CA  LYS    21       1.144  10.347  -4.024  1.00  0.00           C  
ATOM    305  HA  LYS    21       0.598   9.630  -3.411  1.00  0.00           H  
ATOM    306  CB  LYS    21       2.408   9.721  -4.666  1.00  0.00           C  
ATOM    307  HB2 LYS    21       2.151   8.839  -5.253  1.00  0.00           H  
ATOM    308  HB3 LYS    21       2.993  10.557  -5.048  1.00  0.00           H  
ATOM    309  CG  LYS    21       3.260   8.978  -3.612  1.00  0.00           C  
ATOM    310  HG2 LYS    21       4.323   9.018  -3.849  1.00  0.00           H  
ATOM    311  HG3 LYS    21       3.151   9.433  -2.628  1.00  0.00           H  
ATOM    312  CD  LYS    21       3.013   7.453  -3.473  1.00  0.00           C  
ATOM    313  HD2 LYS    21       3.049   6.982  -4.455  1.00  0.00           H  
ATOM    314  HD3 LYS    21       3.855   7.065  -2.899  1.00  0.00           H  
ATOM    315  CE  LYS    21       1.792   6.995  -2.734  1.00  0.00           C  
ATOM    316  HE2 LYS    21       1.993   6.088  -2.164  1.00  0.00           H  
ATOM    317  HE3 LYS    21       1.633   7.690  -1.909  1.00  0.00           H  
ATOM    318  NZ  LYS    21       0.604   6.883  -3.603  1.00  0.00           N  
ATOM    319  HZ1 LYS    21       0.896   6.676  -4.548  1.00  0.00           H  
ATOM    320  HZ2 LYS    21      -0.058   6.190  -3.287  1.00  0.00           H  
ATOM    321  HZ3 LYS    21       0.047   7.726  -3.576  1.00  0.00           H  
ATOM    322  C   LYS    21       1.460  11.507  -3.121  1.00  0.00           C  
ATOM    323  O   LYS    21       1.535  11.386  -1.902  1.00  0.00           O  
ATOM    324  N   ALA    22       1.375  12.699  -3.651  1.00  0.00           N  
ATOM    325  H   ALA    22       1.539  12.680  -4.648  1.00  0.00           H  
ATOM    326  CA  ALA    22       1.282  13.959  -2.899  1.00  0.00           C  
ATOM    327  HA  ALA    22       2.095  14.151  -2.198  1.00  0.00           H  
ATOM    328  CB  ALA    22       1.412  15.095  -3.843  1.00  0.00           C  
ATOM    329  HB1 ALA    22       1.462  16.079  -3.376  1.00  0.00           H  
ATOM    330  HB2 ALA    22       2.316  15.029  -4.448  1.00  0.00           H  
ATOM    331  HB3 ALA    22       0.583  15.033  -4.548  1.00  0.00           H  
ATOM    332  C   ALA    22       0.025  14.103  -2.014  1.00  0.00           C  
ATOM    333  O   ALA    22      -0.106  13.403  -0.990  1.00  0.00           O  
ATOM    334  N   GLN    23      -0.921  14.996  -2.287  1.00  0.00           N  
ATOM    335  H   GLN    23      -0.759  15.670  -3.022  1.00  0.00           H  
ATOM    336  CA  GLN    23      -2.335  15.055  -1.768  1.00  0.00           C  
ATOM    337  HA  GLN    23      -2.570  14.028  -1.485  1.00  0.00           H  
ATOM    338  CB  GLN    23      -2.385  15.917  -0.473  1.00  0.00           C  
ATOM    339  HB2 GLN    23      -1.562  15.616   0.174  1.00  0.00           H  
ATOM    340  HB3 GLN    23      -2.184  16.956  -0.733  1.00  0.00           H  
ATOM    341  CG  GLN    23      -3.714  15.971   0.384  1.00  0.00           C  
ATOM    342  HG2 GLN    23      -3.602  16.422   1.370  1.00  0.00           H  
ATOM    343  HG3 GLN    23      -4.417  16.693  -0.032  1.00  0.00           H  
ATOM    344  CD  GLN    23      -4.383  14.613   0.558  1.00  0.00           C  
ATOM    345  OE1 GLN    23      -4.813  13.864  -0.420  1.00  0.00           O  
ATOM    346  NE2 GLN    23      -4.503  14.138   1.802  1.00  0.00           N  
ATOM    347 HE21 GLN    23      -4.723  13.171   1.993  1.00  0.00           H  
ATOM    348 HE22 GLN    23      -4.233  14.701   2.596  1.00  0.00           H  
ATOM    349  C   GLN    23      -3.220  15.602  -2.919  1.00  0.00           C  
ATOM    350  O   GLN    23      -2.667  16.388  -3.692  1.00  0.00           O  
ATOM    351  N   CYS    24      -4.468  15.174  -2.965  1.00  0.00           N  
ATOM    352  H   CYS    24      -4.829  14.680  -2.162  1.00  0.00           H  
ATOM    353  CA  CYS    24      -5.451  15.475  -3.998  1.00  0.00           C  
ATOM    354  HA  CYS    24      -5.392  16.552  -4.157  1.00  0.00           H  
ATOM    355  CB  CYS    24      -5.179  14.758  -5.329  1.00  0.00           C  
ATOM    356  HB2 CYS    24      -6.055  14.839  -5.973  1.00  0.00           H  
ATOM    357  HB3 CYS    24      -4.327  15.166  -5.871  1.00  0.00           H  
ATOM    358  SG  CYS    24      -4.864  13.004  -5.021  1.00  0.00           S  
ATOM    359  HG  CYS    24      -3.531  13.025  -4.936  1.00  0.00           H  
ATOM    360  C   CYS    24      -6.860  15.295  -3.466  1.00  0.00           C  
ATOM    361  O   CYS    24      -7.235  16.048  -2.608  1.00  0.00           O  
ATOM    362  N   LYS    25      -7.665  14.291  -3.922  1.00  0.00           N  
ATOM    363  H   LYS    25      -7.317  13.839  -4.756  1.00  0.00           H  
ATOM    364  CA  LYS    25      -8.939  13.754  -3.488  1.00  0.00           C  
ATOM    365  HA  LYS    25      -9.605  14.549  -3.153  1.00  0.00           H  
ATOM    366  CB  LYS    25      -9.499  12.947  -4.642  1.00  0.00           C  
ATOM    367  HB2 LYS    25      -9.380  13.655  -5.463  1.00  0.00           H  
ATOM    368  HB3 LYS    25      -8.871  12.059  -4.713  1.00  0.00           H  
ATOM    369  CG  LYS    25     -10.999  12.602  -4.590  1.00  0.00           C  
ATOM    370  HG2 LYS    25     -11.584  12.781  -3.687  1.00  0.00           H  
ATOM    371  HG3 LYS    25     -11.468  13.437  -5.110  1.00  0.00           H  
ATOM    372  CD  LYS    25     -11.402  11.325  -5.338  1.00  0.00           C  
ATOM    373  HD2 LYS    25     -12.453  11.042  -5.278  1.00  0.00           H  
ATOM    374  HD3 LYS    25     -11.273  11.654  -6.370  1.00  0.00           H  
ATOM    375  CE  LYS    25     -10.538  10.071  -5.059  1.00  0.00           C  
ATOM    376  HE2 LYS    25     -10.755   9.287  -5.784  1.00  0.00           H  
ATOM    377  HE3 LYS    25      -9.481  10.279  -5.223  1.00  0.00           H  
ATOM    378  NZ  LYS    25     -10.646   9.645  -3.676  1.00  0.00           N  
ATOM    379  HZ1 LYS    25     -11.600   9.690  -3.345  1.00  0.00           H  
ATOM    380  HZ2 LYS    25     -10.317   8.704  -3.512  1.00  0.00           H  
ATOM    381  HZ3 LYS    25     -10.142  10.298  -3.094  1.00  0.00           H  
ATOM    382  C   LYS    25      -8.889  12.829  -2.231  1.00  0.00           C  
ATOM    383  O   LYS    25      -9.698  11.904  -2.053  1.00  0.00           O  
ATOM    384  N   LEU    26      -7.873  13.011  -1.410  1.00  0.00           N  
ATOM    385  H   LEU    26      -7.247  13.783  -1.587  1.00  0.00           H  
ATOM    386  CA  LEU    26      -7.481  12.232  -0.236  1.00  0.00           C  
ATOM    387  HA  LEU    26      -6.732  12.785   0.330  1.00  0.00           H  
ATOM    388  CB  LEU    26      -8.547  11.822   0.861  1.00  0.00           C  
ATOM    389  HB2 LEU    26      -9.218  12.671   0.994  1.00  0.00           H  
ATOM    390  HB3 LEU    26      -9.136  11.082   0.318  1.00  0.00           H  
ATOM    391  CG  LEU    26      -7.988  11.194   2.160  1.00  0.00           C  
ATOM    392  HG  LEU    26      -7.261  10.406   1.963  1.00  0.00           H  
ATOM    393  CD1 LEU    26      -7.430  12.495   2.813  1.00  0.00           C  
ATOM    394 HD11 LEU    26      -7.083  12.166   3.792  1.00  0.00           H  
ATOM    395 HD12 LEU    26      -6.470  12.895   2.486  1.00  0.00           H  
ATOM    396 HD13 LEU    26      -8.208  13.258   2.842  1.00  0.00           H  
ATOM    397  CD2 LEU    26      -8.999  10.667   3.168  1.00  0.00           C  
ATOM    398 HD21 LEU    26      -9.690   9.937   2.746  1.00  0.00           H  
ATOM    399 HD22 LEU    26      -8.490  10.131   3.969  1.00  0.00           H  
ATOM    400 HD23 LEU    26      -9.599  11.498   3.537  1.00  0.00           H  
ATOM    401  C   LEU    26      -6.670  11.017  -0.763  1.00  0.00           C  
ATOM    402  O   LEU    26      -7.115  10.062  -1.412  1.00  0.00           O  
ATOM    403  N   GLU    27      -5.334  11.085  -0.499  1.00  0.00           N  
ATOM    404  H   GLU    27      -4.972  11.935  -0.091  1.00  0.00           H  
ATOM    405  CA  GLU    27      -4.409   9.989  -0.922  1.00  0.00           C  
ATOM    406  HA  GLU    27      -5.020   9.193  -1.348  1.00  0.00           H  
ATOM    407  CB  GLU    27      -3.571  10.603  -2.049  1.00  0.00           C  
ATOM    408  HB2 GLU    27      -4.138  11.379  -2.563  1.00  0.00           H  
ATOM    409  HB3 GLU    27      -2.747  11.143  -1.581  1.00  0.00           H  
ATOM    410  CG  GLU    27      -2.949   9.738  -3.044  1.00  0.00           C  
ATOM    411  HG2 GLU    27      -3.725   9.243  -3.627  1.00  0.00           H  
ATOM    412  HG3 GLU    27      -2.402  10.440  -3.674  1.00  0.00           H  
ATOM    413  CD  GLU    27      -1.998   8.664  -2.547  1.00  0.00           C  
ATOM    414  OE1 GLU    27      -0.851   8.946  -2.045  1.00  0.00           O  
ATOM    415  OE2 GLU    27      -2.366   7.451  -2.614  1.00  0.00           O  
ATOM    416  C   GLU    27      -3.452   9.480   0.180  1.00  0.00           C  
ATOM    417  O   GLU    27      -2.889  10.239   0.960  1.00  0.00           O  
ATOM    418  N   LYS    28      -3.142   8.176   0.227  1.00  0.00           N  
ATOM    419  H   LYS    28      -3.719   7.570  -0.338  1.00  0.00           H  
ATOM    420  CA  LYS    28      -1.877   7.498   0.807  1.00  0.00           C  
ATOM    421  HA  LYS    28      -1.009   7.858   0.254  1.00  0.00           H  
ATOM    422  CB  LYS    28      -1.593   7.916   2.318  1.00  0.00           C  
ATOM    423  HB2 LYS    28      -2.229   8.754   2.603  1.00  0.00           H  
ATOM    424  HB3 LYS    28      -1.757   7.142   3.068  1.00  0.00           H  
ATOM    425  CG  LYS    28      -0.106   8.382   2.511  1.00  0.00           C  
ATOM    426  HG2 LYS    28      -0.011   8.215   3.584  1.00  0.00           H  
ATOM    427  HG3 LYS    28       0.685   7.739   2.124  1.00  0.00           H  
ATOM    428  CD  LYS    28       0.270   9.864   2.357  1.00  0.00           C  
ATOM    429  HD2 LYS    28      -0.585  10.510   2.558  1.00  0.00           H  
ATOM    430  HD3 LYS    28       1.059  10.074   3.080  1.00  0.00           H  
ATOM    431  CE  LYS    28       0.785  10.028   0.871  1.00  0.00           C  
ATOM    432  HE2 LYS    28       1.773  10.487   0.896  1.00  0.00           H  
ATOM    433  HE3 LYS    28       0.824   9.041   0.410  1.00  0.00           H  
ATOM    434  NZ  LYS    28      -0.185  10.718   0.043  1.00  0.00           N  
ATOM    435  HZ1 LYS    28       0.184  10.926  -0.875  1.00  0.00           H  
ATOM    436  HZ2 LYS    28      -1.077  10.249  -0.024  1.00  0.00           H  
ATOM    437  HZ3 LYS    28      -0.318  11.657   0.391  1.00  0.00           H  
ATOM    438  C   LYS    28      -1.726   6.041   0.587  1.00  0.00           C  
ATOM    439  O   LYS    28      -1.199   5.277   1.345  1.00  0.00           O  
ATOM    440  N   THR    29      -2.240   5.648  -0.600  1.00  0.00           N  
ATOM    441  H   THR    29      -2.489   6.424  -1.197  1.00  0.00           H  
ATOM    442  CA  THR    29      -2.238   4.327  -1.151  1.00  0.00           C  
ATOM    443  HA  THR    29      -2.637   3.782  -0.295  1.00  0.00           H  
ATOM    444  CB  THR    29      -3.097   4.204  -2.462  1.00  0.00           C  
ATOM    445  HB  THR    29      -2.941   3.188  -2.825  1.00  0.00           H  
ATOM    446  CG2 THR    29      -4.567   4.375  -2.170  1.00  0.00           C  
ATOM    447 HG21 THR    29      -5.081   4.444  -3.129  1.00  0.00           H  
ATOM    448 HG22 THR    29      -4.939   3.615  -1.483  1.00  0.00           H  
ATOM    449 HG23 THR    29      -4.789   5.336  -1.705  1.00  0.00           H  
ATOM    450  OG1 THR    29      -2.595   5.074  -3.441  1.00  0.00           O  
ATOM    451  HG1 THR    29      -2.622   5.982  -3.130  1.00  0.00           H  
ATOM    452  C   THR    29      -0.760   3.838  -1.399  1.00  0.00           C  
ATOM    453  O   THR    29       0.052   4.627  -1.877  1.00  0.00           O  
ATOM    454  N   CYS    30      -0.392   2.640  -0.910  1.00  0.00           N  
ATOM    455  H   CYS    30      -1.144   1.996  -0.707  1.00  0.00           H  
ATOM    456  CA  CYS    30       0.942   2.084  -0.916  1.00  0.00           C  
ATOM    457  HA  CYS    30       1.518   2.214  -1.832  1.00  0.00           H  
ATOM    458  CB  CYS    30       1.771   2.728   0.152  1.00  0.00           C  
ATOM    459  HB2 CYS    30       2.771   2.293   0.145  1.00  0.00           H  
ATOM    460  HB3 CYS    30       1.868   3.801  -0.011  1.00  0.00           H  
ATOM    461  SG  CYS    30       0.962   2.409   1.781  1.00  0.00           S  
ATOM    462  HG  CYS    30       0.403   3.622   1.799  1.00  0.00           H  
ATOM    463  C   CYS    30       0.916   0.556  -0.746  1.00  0.00           C  
ATOM    464  O   CYS    30       1.349  -0.127  -1.726  1.00  0.00           O  
TER   
END   
