# Supplementary material for: Prediction of Anticancer Peptides with High Efficacy and Low Toxicity by Hybrid Model Based on 3D Structure of Peptides
Source: Int J Mol Sci. 2021 May 26;22(11):5630. doi: 10.3390/ijms22115630 (PMC8198792; doi:10.3390/ijms22115630)
Supplement: Supplementary file 1 [file ijms-22-05630-s001.zip › Supplement2(Datasets)/ACPs(PDB)/D1/PDB(Negative)/(248)NL_satpdb13124.pdb]

EXPDTA    THEORETICAL MODEL, MODELLER 9.13 2015/09/20 23:41:44
REMARK   6 MODELLER OBJECTIVE FUNCTION:      1846.5934
REMARK   6 MODELLER BEST TEMPLATE % SEQ ID:  62.162
ATOM      1  N   GLU     1       4.277  28.017  13.986  1.00 59.44           N
ATOM      2  CA  GLU     1       5.650  27.635  14.380  1.00 59.44           C
ATOM      3  CB  GLU     1       6.476  27.255  13.143  1.00 59.44           C
ATOM      4  CG  GLU     1       5.803  26.207  12.258  1.00 59.44           C
ATOM      5  CD  GLU     1       4.949  26.956  11.237  1.00 59.44           C
ATOM      6  OE1 GLU     1       5.513  27.344  10.179  1.00 59.44           O
ATOM      7  OE2 GLU     1       3.732  27.155  11.491  1.00 59.44           O
ATOM      8  C   GLU     1       6.276  28.856  14.950  1.00 59.44           C
ATOM      9  O   GLU     1       5.716  29.509  15.830  1.00 59.44           O
ATOM     10  N   GLY     2       7.479  29.191  14.454  1.00 24.52           N
ATOM     11  CA  GLY     2       8.076  30.410  14.889  1.00 24.52           C
ATOM     12  C   GLY     2       7.316  31.462  14.158  1.00 24.52           C
ATOM     13  O   GLY     2       6.500  31.149  13.293  1.00 24.52           O
ATOM     14  N   VAL     3       7.539  32.742  14.493  1.00 63.02           N
ATOM     15  CA  VAL     3       6.805  33.742  13.784  1.00 63.02           C
ATOM     16  CB  VAL     3       6.486  34.953  14.607  1.00 63.02           C
ATOM     17  CG1 VAL     3       5.795  35.983  13.701  1.00 63.02           C
ATOM     18  CG2 VAL     3       5.647  34.520  15.821  1.00 63.02           C
ATOM     19  C   VAL     3       7.655  34.192  12.647  1.00 63.02           C
ATOM     20  O   VAL     3       8.788  34.635  12.835  1.00 63.02           O
ATOM     21  N   ARG     4       7.124  34.051  11.420  1.00332.63           N
ATOM     22  CA  ARG     4       7.861  34.466  10.264  1.00332.63           C
ATOM     23  CB  ARG     4       8.278  33.280   9.379  1.00332.63           C
ATOM     24  CG  ARG     4       9.064  32.188  10.104  1.00332.63           C
ATOM     25  CD  ARG     4       9.329  30.968   9.219  1.00332.63           C
ATOM     26  NE  ARG     4       9.920  29.902  10.075  1.00332.63           N
ATOM     27  CZ  ARG     4       9.557  28.601   9.877  1.00332.63           C
ATOM     28  NH1 ARG     4       8.643  28.286   8.913  1.00332.63           N
ATOM     29  NH2 ARG     4      10.102  27.615  10.649  1.00332.63           N
ATOM     30  C   ARG     4       6.925  35.250   9.412  1.00332.63           C
ATOM     31  O   ARG     4       7.113  35.347   8.200  1.00332.63           O
ATOM     32  N   ASN     5       5.890  35.849  10.019  1.00255.63           N
ATOM     33  CA  ASN     5       4.964  36.553   9.189  1.00255.63           C
ATOM     34  CB  ASN     5       3.841  35.657   8.632  1.00255.63           C
ATOM     35  CG  ASN     5       3.145  34.937   9.782  1.00255.63           C
ATOM     36  OD1 ASN     5       3.759  34.556  10.778  1.00255.63           O
ATOM     37  ND2 ASN     5       1.814  34.722   9.623  1.00255.63           N
ATOM     38  C   ASN     5       4.368  37.689   9.949  1.00255.63           C
ATOM     39  O   ASN     5       4.361  37.716  11.178  1.00255.63           O
ATOM     40  N   HIS     6       3.867  38.684   9.196  1.00187.59           N
ATOM     41  CA  HIS     6       3.314  39.874   9.758  1.00187.59           C
ATOM     42  ND1 HIS     6       3.316  43.170   9.920  1.00187.59           N
ATOM     43  CG  HIS     6       2.495  42.211   9.370  1.00187.59           C
ATOM     44  CB  HIS     6       2.987  40.956   8.721  1.00187.59           C
ATOM     45  NE2 HIS     6       1.228  43.870  10.220  1.00187.59           N
ATOM     46  CD2 HIS     6       1.223  42.654   9.562  1.00187.59           C
ATOM     47  CE1 HIS     6       2.506  44.140  10.414  1.00187.59           C
ATOM     48  C   HIS     6       2.048  39.584  10.493  1.00187.59           C
ATOM     49  O   HIS     6       1.807  40.201  11.524  1.00187.59           O
ATOM     50  N   VAL     7       1.172  38.694   9.988  1.00284.30           N
ATOM     51  CA  VAL     7      -0.054  38.486  10.709  1.00284.30           C
ATOM     52  CB  VAL     7      -1.090  37.697   9.959  1.00284.30           C
ATOM     53  CG1 VAL     7      -0.599  36.257   9.746  1.00284.30           C
ATOM     54  CG2 VAL     7      -2.407  37.798  10.748  1.00284.30           C
ATOM     55  C   VAL     7       0.208  37.819  12.027  1.00284.30           C
ATOM     56  O   VAL     7      -0.339  38.227  13.051  1.00284.30           O
ATOM     57  N   THR     8       1.069  36.783  12.056  1.00241.33           N
ATOM     58  CA  THR     8       1.317  36.122  13.305  1.00241.33           C
ATOM     59  CB  THR     8       2.266  34.968  13.184  1.00241.33           C
ATOM     60  OG1 THR     8       1.736  34.008  12.283  1.00241.33           O
ATOM     61  CG2 THR     8       2.452  34.331  14.574  1.00241.33           C
ATOM     62  C   THR     8       1.918  37.131  14.213  1.00241.33           C
ATOM     63  O   THR     8       1.563  37.221  15.388  1.00241.33           O
ATOM     64  N   CYS     9       2.845  37.935  13.673  1.00309.48           N
ATOM     65  CA  CYS     9       3.446  38.962  14.454  1.00309.48           C
ATOM     66  CB  CYS     9       4.460  39.791  13.660  1.00309.48           C
ATOM     67  SG  CYS     9       5.686  40.552  14.742  1.00309.48           S
ATOM     68  C   CYS     9       2.304  39.867  14.778  1.00309.48           C
ATOM     69  O   CYS     9       1.380  40.044  13.991  1.00309.48           O
ATOM     70  N   ARG    10       2.309  40.442  15.978  1.00344.87           N
ATOM     71  CA  ARG    10       1.297  41.369  16.388  1.00344.87           C
ATOM     72  CB  ARG    10       1.077  42.506  15.370  1.00344.87           C
ATOM     73  CG  ARG    10       0.000  43.516  15.780  1.00344.87           C
ATOM     74  CD  ARG    10       0.083  44.831  15.000  1.00344.87           C
ATOM     75  NE  ARG    10       1.187  45.642  15.594  1.00344.87           N
ATOM     76  CZ  ARG    10       2.157  46.191  14.803  1.00344.87           C
ATOM     77  NH1 ARG    10       2.177  45.940  13.462  1.00344.87           N
ATOM     78  NH2 ARG    10       3.114  46.992  15.356  1.00344.87           N
ATOM     79  C   ARG    10       0.007  40.664  16.673  1.00344.87           C
ATOM     80  O   ARG    10      -0.903  41.266  17.240  1.00344.87           O
ATOM     81  N   ILE    11      -0.128  39.370  16.316  1.00170.97           N
ATOM     82  CA  ILE    11      -1.295  38.712  16.819  1.00170.97           C
ATOM     83  CB  ILE    11      -1.564  37.336  16.266  1.00170.97           C
ATOM     84  CG1 ILE    11      -3.030  36.963  16.547  1.00170.97           C
ATOM     85  CG2 ILE    11      -0.567  36.325  16.857  1.00170.97           C
ATOM     86  CD1 ILE    11      -3.513  35.732  15.781  1.00170.97           C
ATOM     87  C   ILE    11      -0.992  38.627  18.275  1.00170.97           C
ATOM     88  O   ILE    11      -1.854  38.797  19.135  1.00170.97           O
ATOM     89  N   ASN    12       0.305  38.389  18.561  1.00255.53           N
ATOM     90  CA  ASN    12       0.818  38.337  19.896  1.00255.53           C
ATOM     91  CB  ASN    12       2.268  37.816  19.985  0.90255.53           C
ATOM     92  CG  ASN    12       2.389  36.519  19.197  1.00255.53           C
ATOM     93  OD1 ASN    12       2.370  36.532  17.966  1.00255.53           O
ATOM     94  ND2 ASN    12       2.534  35.372  19.913  1.00255.53           N
ATOM     95  C   ASN    12       0.914  39.782  20.258  1.00255.53           C
ATOM     96  O   ASN    12       0.061  40.585  19.886  1.00255.53           O
ATOM     97  N   ARG    13       1.918  40.160  21.060  1.00366.54           N
ATOM     98  CA  ARG    13       2.057  41.566  21.278  1.00366.54           C
ATOM     99  CB  ARG    13       2.154  41.942  22.762  1.00366.54           C
ATOM    100  CG  ARG    13       0.910  41.609  23.584  1.00366.54           C
ATOM    101  CD  ARG    13       0.956  42.231  24.979  1.00366.54           C
ATOM    102  NE  ARG    13       1.133  43.694  24.769  1.00366.54           N
ATOM    103  CZ  ARG    13       2.389  44.218  24.670  1.00366.54           C
ATOM    104  NH1 ARG    13       3.474  43.426  24.913  1.00366.54           N
ATOM    105  NH2 ARG    13       2.561  45.524  24.308  1.00366.54           N
ATOM    106  C   ARG    13       3.372  41.933  20.688  1.00366.54           C
ATOM    107  O   ARG    13       4.370  41.988  21.402  1.00366.54           O
ATOM    108  N   GLY    14       3.418  42.233  19.377  1.00 88.70           N
ATOM    109  CA  GLY    14       4.704  42.527  18.829  1.00 88.70           C
ATOM    110  C   GLY    14       4.539  43.417  17.646  1.00 88.70           C
ATOM    111  O   GLY    14       3.503  43.438  16.986  1.00 88.70           O
ATOM    112  N   PHE    15       5.593  44.185  17.341  1.00181.05           N
ATOM    113  CA  PHE    15       5.538  45.071  16.226  1.00181.05           C
ATOM    114  CB  PHE    15       5.693  46.551  16.634  0.90181.05           C
ATOM    115  CG  PHE    15       6.866  46.693  17.546  1.00181.05           C
ATOM    116  CD1 PHE    15       6.705  46.537  18.906  1.00181.05           C
ATOM    117  CD2 PHE    15       8.119  46.982  17.056  1.00181.05           C
ATOM    118  CE1 PHE    15       7.774  46.663  19.762  1.00181.05           C
ATOM    119  CE2 PHE    15       9.193  47.110  17.906  1.00181.05           C
ATOM    120  CZ  PHE    15       9.022  46.957  19.262  1.00181.05           C
ATOM    121  C   PHE    15       6.582  44.652  15.247  1.00181.05           C
ATOM    122  O   PHE    15       7.595  44.060  15.615  1.00181.05           O
ATOM    123  N   CYS    16       6.322  44.902  13.950  1.00126.08           N
ATOM    124  CA  CYS    16       7.252  44.512  12.932  1.00126.08           C
ATOM    125  CB  CYS    16       6.560  44.079  11.630  1.00126.08           C
ATOM    126  SG  CYS    16       5.546  42.596  11.870  1.00126.08           S
ATOM    127  C   CYS    16       8.084  45.709  12.611  1.00126.08           C
ATOM    128  O   CYS    16       7.611  46.640  11.963  1.00126.08           O
ATOM    129  N   VAL    17       9.354  45.713  13.065  1.00113.63           N
ATOM    130  CA  VAL    17      10.220  46.821  12.776  1.00113.63           C
ATOM    131  CB  VAL    17      10.988  47.337  13.960  0.90113.63           C
ATOM    132  CG1 VAL    17      12.005  48.375  13.453  1.00113.63           C
ATOM    133  CG2 VAL    17       9.994  47.916  14.980  1.00113.63           C
ATOM    134  C   VAL    17      11.225  46.353  11.777  1.00113.63           C
ATOM    135  O   VAL    17      11.844  45.304  11.942  1.00113.63           O
ATOM    136  N   PRO    18      11.338  47.084  10.702  1.00241.63           N
ATOM    137  CA  PRO    18      12.264  46.753   9.656  1.00241.63           C
ATOM    138  CD  PRO    18      10.252  47.921  10.223  1.00241.63           C
ATOM    139  CB  PRO    18      11.844  47.583   8.439  1.00241.63           C
ATOM    140  CG  PRO    18      10.841  48.613   8.987  1.00241.63           C
ATOM    141  C   PRO    18      13.741  46.804   9.906  1.00241.63           C
ATOM    142  O   PRO    18      14.438  45.829   9.654  1.00241.63           O
ATOM    143  N   ILE    19      14.292  47.915  10.394  1.00163.13           N
ATOM    144  CA  ILE    19      15.721  47.858  10.417  1.00163.13           C
ATOM    145  CB  ILE    19      16.328  49.206  10.657  1.00163.13           C
ATOM    146  CG1 ILE    19      15.926  50.153   9.511  1.00163.13           C
ATOM    147  CG2 ILE    19      17.847  49.035  10.812  1.00163.13           C
ATOM    148  CD1 ILE    19      16.220  51.624   9.794  1.00163.13           C
ATOM    149  C   ILE    19      16.228  46.915  11.462  1.00163.13           C
ATOM    150  O   ILE    19      16.904  45.933  11.162  1.00163.13           O
ATOM    151  N   ARG    20      15.839  47.144  12.725  1.00206.78           N
ATOM    152  CA  ARG    20      16.416  46.360  13.775  1.00206.78           C
ATOM    153  CB  ARG    20      17.839  46.847  14.116  1.00206.78           C
ATOM    154  CG  ARG    20      18.657  45.925  15.016  1.00206.78           C
ATOM    155  CD  ARG    20      18.763  46.409  16.463  1.00206.78           C
ATOM    156  NE  ARG    20      19.684  45.472  17.166  1.00206.78           N
ATOM    157  CZ  ARG    20      19.660  45.346  18.526  1.00206.78           C
ATOM    158  NH1 ARG    20      18.746  46.026  19.276  1.00206.78           N
ATOM    159  NH2 ARG    20      20.562  44.531  19.147  1.00206.78           N
ATOM    160  C   ARG    20      15.549  46.565  14.974  1.00206.78           C
ATOM    161  O   ARG    20      14.749  47.498  15.017  1.00206.78           O
ATOM    162  N   CYS    21      15.660  45.681  15.982  1.00 86.33           N
ATOM    163  CA  CYS    21      14.842  45.882  17.143  1.00 86.33           C
ATOM    164  CB  CYS    21      14.693  44.655  18.066  1.00 86.33           C
ATOM    165  SG  CYS    21      13.695  43.324  17.334  1.00 86.33           S
ATOM    166  C   CYS    21      15.439  46.992  17.949  1.00 86.33           C
ATOM    167  O   CYS    21      16.656  47.145  18.058  1.00 86.33           O
ATOM    168  N   PRO    22      14.588  47.777  18.530  1.00104.23           N
ATOM    169  CA  PRO    22      15.039  48.894  19.305  1.00104.23           C
ATOM    170  CD  PRO    22      13.261  47.996  17.985  1.00104.23           C
ATOM    171  CB  PRO    22      13.828  49.816  19.460  1.00104.23           C
ATOM    172  CG  PRO    22      12.627  48.989  18.966  1.00104.23           C
ATOM    173  C   PRO    22      15.628  48.426  20.592  1.00104.23           C
ATOM    174  O   PRO    22      15.409  47.280  20.977  1.00104.23           O
ATOM    175  N   GLY    23      16.401  49.288  21.269  1.00 75.85           N
ATOM    176  CA  GLY    23      17.018  48.860  22.483  1.00 75.85           C
ATOM    177  C   GLY    23      15.945  48.613  23.486  1.00 75.85           C
ATOM    178  O   GLY    23      14.927  49.303  23.516  1.00 75.85           O
ATOM    179  N   ARG    24      16.194  47.637  24.376  1.00299.86           N
ATOM    180  CA  ARG    24      15.244  47.273  25.380  1.00299.86           C
ATOM    181  CB  ARG    24      14.716  48.501  26.141  1.00299.86           C
ATOM    182  CG  ARG    24      15.745  49.064  27.125  1.00299.86           C
ATOM    183  CD  ARG    24      15.509  50.522  27.514  1.00299.86           C
ATOM    184  NE  ARG    24      16.069  51.360  26.415  1.00299.86           N
ATOM    185  CZ  ARG    24      15.525  52.578  26.125  1.00299.86           C
ATOM    186  NH1 ARG    24      14.390  52.987  26.762  1.00299.86           N
ATOM    187  NH2 ARG    24      16.122  53.393  25.206  1.00299.86           N
ATOM    188  C   ARG    24      14.095  46.544  24.755  1.00299.86           C
ATOM    189  O   ARG    24      13.069  46.340  25.401  1.00299.86           O
ATOM    190  N   THR    25      14.234  46.105  23.487  1.00175.41           N
ATOM    191  CA  THR    25      13.194  45.284  22.935  1.00175.41           C
ATOM    192  CB  THR    25      12.465  45.859  21.756  1.00175.41           C
ATOM    193  OG1 THR    25      11.222  45.197  21.606  1.00175.41           O
ATOM    194  CG2 THR    25      13.298  45.615  20.489  1.00175.41           C
ATOM    195  C   THR    25      13.882  44.051  22.449  1.00175.41           C
ATOM    196  O   THR    25      15.028  44.110  22.007  1.00175.41           O
ATOM    197  N   ARG    26      13.195  42.896  22.522  1.00144.10           N
ATOM    198  CA  ARG    26      13.784  41.648  22.126  1.00144.10           C
ATOM    199  CB  ARG    26      13.535  40.520  23.141  1.00144.10           C
ATOM    200  CG  ARG    26      12.043  40.265  23.379  1.00144.10           C
ATOM    201  CD  ARG    26      11.733  39.024  24.216  1.00144.10           C
ATOM    202  NE  ARG    26      11.967  37.830  23.357  1.00144.10           N
ATOM    203  CZ  ARG    26      10.968  37.367  22.549  1.00144.10           C
ATOM    204  NH1 ARG    26       9.772  38.021  22.500  1.00144.10           N
ATOM    205  NH2 ARG    26      11.166  36.253  21.786  1.00144.10           N
ATOM    206  C   ARG    26      13.137  41.197  20.856  1.00144.10           C
ATOM    207  O   ARG    26      11.956  41.454  20.625  1.00144.10           O
ATOM    208  N   GLN    27      13.910  40.499  19.996  1.00116.46           N
ATOM    209  CA  GLN    27      13.383  40.028  18.747  1.00116.46           C
ATOM    210  CB  GLN    27      14.462  39.855  17.666  1.00116.46           C
ATOM    211  CG  GLN    27      13.921  39.363  16.326  1.00116.46           C
ATOM    212  CD  GLN    27      15.100  39.244  15.373  1.00116.46           C
ATOM    213  OE1 GLN    27      15.837  40.203  15.150  1.00116.46           O
ATOM    214  NE2 GLN    27      15.292  38.025  14.802  1.00116.46           N
ATOM    215  C   GLN    27      12.756  38.688  18.974  1.00116.46           C
ATOM    216  O   GLN    27      13.432  37.700  19.262  1.00116.46           O
ATOM    217  N   ILE    28      11.413  38.681  18.920  1.00252.65           N
ATOM    218  CA  ILE    28      10.528  37.561  19.065  1.00252.65           C
ATOM    219  CB  ILE    28       9.167  38.046  19.484  1.00252.65           C
ATOM    220  CG1 ILE    28       8.148  36.915  19.592  1.00252.65           C
ATOM    221  CG2 ILE    28       8.764  39.225  18.604  1.00252.65           C
ATOM    222  CD1 ILE    28       6.830  37.384  20.208  1.00252.65           C
ATOM    223  C   ILE    28      10.485  36.686  17.836  1.00252.65           C
ATOM    224  O   ILE    28      10.408  35.460  17.928  1.00252.65           O
ATOM    225  N   GLY    29      10.512  37.288  16.632  1.00126.08           N
ATOM    226  CA  GLY    29      10.409  36.506  15.437  1.00126.08           C
ATOM    227  C   GLY    29      10.759  37.414  14.305  1.00126.08           C
ATOM    228  O   GLY    29      11.448  38.413  14.493  1.00126.08           O
ATOM    229  N   THR    30      10.294  37.079  13.088  1.00143.84           N
ATOM    230  CA  THR    30      10.612  37.880  11.949  1.00143.84           C
ATOM    231  CB  THR    30      11.416  37.129  10.932  1.00143.84           C
ATOM    232  OG1 THR    30      10.685  36.000  10.474  1.00143.84           O
ATOM    233  CG2 THR    30      12.731  36.673  11.584  1.00143.84           C
ATOM    234  C   THR    30       9.330  38.265  11.307  1.00143.84           C
ATOM    235  O   THR    30       8.296  37.643  11.535  1.00143.84           O
ATOM    236  N   CYS    31       9.352  39.343  10.508  1.00183.46           N
ATOM    237  CA  CYS    31       8.145  39.711   9.842  1.00183.46           C
ATOM    238  CB  CYS    31       7.588  41.087  10.237  1.00183.46           C
ATOM    239  SG  CYS    31       6.922  41.103  11.924  1.00183.46           S
ATOM    240  C   CYS    31       8.460  39.769   8.398  1.00183.46           C
ATOM    241  O   CYS    31       9.530  40.235   7.997  1.00183.46           O
ATOM    242  N   PHE    32       7.536  39.247   7.577  1.00287.10           N
ATOM    243  CA  PHE    32       7.781  39.353   6.183  1.00287.10           C
ATOM    244  CB  PHE    32       8.020  40.801   5.708  1.00287.10           C
ATOM    245  CG  PHE    32       6.741  41.567   5.800  1.00287.10           C
ATOM    246  CD1 PHE    32       5.856  41.565   4.748  1.00287.10           C
ATOM    247  CD2 PHE    32       6.426  42.292   6.927  1.00287.10           C
ATOM    248  CE1 PHE    32       4.676  42.268   4.814  1.00287.10           C
ATOM    249  CE2 PHE    32       5.247  42.998   6.999  1.00287.10           C
ATOM    250  CZ  PHE    32       4.368  42.987   5.942  1.00287.10           C
ATOM    251  C   PHE    32       8.999  38.555   5.894  1.00287.10           C
ATOM    252  O   PHE    32       9.242  37.490   6.453  1.00287.10           O
ATOM    253  N   GLY    33       9.819  39.046   4.967  1.00188.63           N
ATOM    254  CA  GLY    33      11.000  38.293   4.725  1.00188.63           C
ATOM    255  C   GLY    33      11.919  38.651   5.832  1.00188.63           C
ATOM    256  O   GLY    33      11.533  39.231   6.840  1.00188.63           O
ATOM    257  N   PRO    34      13.145  38.320   5.669  1.00326.79           N
ATOM    258  CA  PRO    34      14.102  38.702   6.657  1.00326.79           C
ATOM    259  CD  PRO    34      13.487  37.065   5.024  1.00326.79           C
ATOM    260  CB  PRO    34      15.351  37.876   6.353  1.00326.79           C
ATOM    261  CG  PRO    34      14.781  36.599   5.706  1.00326.79           C
ATOM    262  C   PRO    34      14.244  40.169   6.478  1.00326.79           C
ATOM    263  O   PRO    34      13.675  40.719   5.540  1.00326.79           O
ATOM    264  N   ARG    35      14.984  40.830   7.364  1.00341.49           N
ATOM    265  CA  ARG    35      15.131  42.248   7.286  1.00341.49           C
ATOM    266  CB  ARG    35      15.464  42.771   5.873  1.00341.49           C
ATOM    267  CG  ARG    35      16.886  42.382   5.446  1.00341.49           C
ATOM    268  CD  ARG    35      17.429  43.133   4.227  1.00341.49           C
ATOM    269  NE  ARG    35      16.861  42.511   2.998  1.00341.49           N
ATOM    270  CZ  ARG    35      17.530  41.492   2.380  1.00341.49           C
ATOM    271  NH1 ARG    35      18.690  41.008   2.913  1.00341.49           N
ATOM    272  NH2 ARG    35      17.040  40.956   1.225  1.00341.49           N
ATOM    273  C   ARG    35      13.903  42.920   7.831  1.00341.49           C
ATOM    274  O   ARG    35      13.841  44.143   7.886  1.00341.49           O
ATOM    275  N   ILE    36      12.891  42.153   8.277  1.00219.02           N
ATOM    276  CA  ILE    36      11.840  42.773   9.037  1.00219.02           C
ATOM    277  CB  ILE    36      10.489  42.768   8.382  1.00219.02           C
ATOM    278  CG1 ILE    36      10.533  43.525   7.048  1.00219.02           C
ATOM    279  CG2 ILE    36       9.473  43.335   9.385  1.00219.02           C
ATOM    280  CD1 ILE    36      10.941  44.981   7.197  1.00219.02           C
ATOM    281  C   ILE    36      11.764  41.890  10.234  1.00219.02           C
ATOM    282  O   ILE    36      11.837  40.672  10.092  1.00219.02           O
ATOM    283  N   LYS    37      11.655  42.459  11.449  1.00219.66           N
ATOM    284  CA  LYS    37      11.657  41.582  12.586  1.00219.66           C
ATOM    285  CB  LYS    37      12.928  41.678  13.455  1.00219.66           C
ATOM    286  CG  LYS    37      14.159  40.939  12.913  1.00219.66           C
ATOM    287  CD  LYS    37      14.865  41.576  11.717  1.00219.66           C
ATOM    288  CE  LYS    37      15.610  42.875  12.034  1.00219.66           C
ATOM    289  NZ  LYS    37      14.687  44.024  11.907  1.00219.66           N
ATOM    290  C   LYS    37      10.500  41.899  13.485  1.00219.66           C
ATOM    291  O   LYS    37       9.910  42.975  13.416  1.00219.66           O
ATOM    292  N   CYS    38      10.137  40.925  14.348  1.00143.08           N
ATOM    293  CA  CYS    38       9.110  41.096  15.341  1.00143.08           C
ATOM    294  CB  CYS    38       8.399  39.796  15.749  1.00143.08           C
ATOM    295  SG  CYS    38       7.165  39.182  14.589  1.00143.08           S
ATOM    296  C   CYS    38       9.821  41.502  16.588  1.00143.08           C
ATOM    297  O   CYS    38      10.751  40.822  17.015  1.00143.08           O
ATOM    298  N   CYS    39       9.407  42.614  17.224  1.00 86.56           N
ATOM    299  CA  CYS    39      10.115  43.001  18.413  1.00 86.56           C
ATOM    300  CB  CYS    39      10.921  44.301  18.222  1.00 86.56           C
ATOM    301  SG  CYS    39      11.990  44.261  16.748  1.00 86.56           S
ATOM    302  C   CYS    39       9.112  43.236  19.504  1.00 86.56           C
ATOM    303  O   CYS    39       8.067  43.847  19.282  1.00 86.56           O
ATOM    304  N   ARG    40       9.396  42.735  20.725  1.00130.23           N
ATOM    305  CA  ARG    40       8.474  42.940  21.804  1.00130.23           C
ATOM    306  CB  ARG    40       7.655  41.685  22.164  1.00130.23           C
ATOM    307  CG  ARG    40       6.656  41.938  23.294  1.00130.23           C
ATOM    308  CD  ARG    40       5.646  40.811  23.525  1.00130.23           C
ATOM    309  NE  ARG    40       6.019  40.092  24.774  1.00130.23           N
ATOM    310  CZ  ARG    40       6.774  38.957  24.724  1.00130.23           C
ATOM    311  NH1 ARG    40       7.225  38.481  23.529  1.00130.23           N
ATOM    312  NH2 ARG    40       7.058  38.282  25.875  1.00130.23           N
ATOM    313  C   ARG    40       9.265  43.313  23.010  1.00130.23           C
ATOM    314  O   ARG    40      10.321  42.741  23.276  1.00130.23           O
ATOM    315  N   SER    41       8.782  44.308  23.773  1.00184.05           N
ATOM    316  CA  SER    41       9.499  44.653  24.959  1.00184.05           C
ATOM    317  CB  SER    41       9.150  46.047  25.509  1.00184.05           C
ATOM    318  OG  SER    41       9.898  46.311  26.686  1.00184.05           O
ATOM    319  C   SER    41       9.119  43.637  25.971  1.00184.05           C
ATOM    320  O   SER    41       8.038  43.059  25.887  1.00184.05           O
ATOM    321  N   TRP    42      10.011  43.391  26.946  1.00132.55           N
ATOM    322  CA  TRP    42       9.766  42.442  27.993  1.00132.55           C
ATOM    323  CB  TRP    42       8.769  42.944  29.053  1.00132.55           C
ATOM    324  CG  TRP    42       7.366  43.164  28.539  1.00132.55           C
ATOM    325  CD2 TRP    42       6.867  44.419  28.051  1.00132.55           C
ATOM    326  CD1 TRP    42       6.338  42.273  28.437  1.00132.55           C
ATOM    327  NE1 TRP    42       5.231  42.891  27.909  1.00132.55           N
ATOM    328  CE2 TRP    42       5.542  44.213  27.669  1.00132.55           C
ATOM    329  CE3 TRP    42       7.467  45.641  27.930  1.00132.55           C
ATOM    330  CZ2 TRP    42       4.792  45.234  27.158  1.00132.55           C
ATOM    331  CZ3 TRP    42       6.707  46.670  27.416  1.00132.55           C
ATOM    332  CH2 TRP    42       5.395  46.468  27.038  1.00132.55           C
ATOM    333  C   TRP    42       9.226  41.134  27.427  1.00132.55           C
ATOM    334  O   TRP    42       8.543  40.401  28.195  1.00132.55           O
ATOM    335  OXT TRP    42       9.492  40.850  26.228  1.00132.55           O
TER     336      TRP    42
END
