# Supplementary material for: Prediction of Anticancer Peptides with High Efficacy and Low Toxicity by Hybrid Model Based on 3D Structure of Peptides
Source: Int J Mol Sci. 2021 May 26;22(11):5630. doi: 10.3390/ijms22115630 (PMC8198792; doi:10.3390/ijms22115630)
Supplement: Supplementary file 1 [file ijms-22-05630-s001.zip › Supplement2(Datasets)/ACPs(PDB)/D1/PDB(Negative)/(249)NL_satpdb13132.pdb]

EXPDTA    THEORETICAL MODEL, MODELLER 9.13 2015/09/21 00:22:10
REMARK   6 MODELLER OBJECTIVE FUNCTION:      1146.3593
REMARK   6 MODELLER BEST TEMPLATE % SEQ ID:  58.824
ATOM      1  N   GLY     1      25.482  -5.746   2.675  1.00 10.17           N
ATOM      2  CA  GLY     1      24.979  -5.317   4.001  1.00 10.17           C
ATOM      3  C   GLY     1      23.584  -5.814   4.192  1.00 10.17           C
ATOM      4  O   GLY     1      22.648  -5.374   3.527  1.00 10.17           O
ATOM      5  N   ILE     2      23.413  -6.779   5.108  1.00 84.80           N
ATOM      6  CA  ILE     2      22.114  -7.334   5.354  1.00 84.80           C
ATOM      7  CB  ILE     2      22.129  -8.466   6.341  1.00 84.80           C
ATOM      8  CG1 ILE     2      22.859  -9.682   5.749  1.00 84.80           C
ATOM      9  CG2 ILE     2      20.675  -8.761   6.747  1.00 84.80           C
ATOM     10  CD1 ILE     2      22.173 -10.240   4.502  1.00 84.80           C
ATOM     11  C   ILE     2      21.224  -6.278   5.918  1.00 84.80           C
ATOM     12  O   ILE     2      20.077  -6.134   5.503  1.00 84.80           O
ATOM     13  N   LEU     3      21.738  -5.486   6.870  1.00 94.67           N
ATOM     14  CA  LEU     3      20.882  -4.548   7.533  1.00 94.67           C
ATOM     15  CB  LEU     3      21.649  -3.756   8.616  1.00 94.67           C
ATOM     16  CG  LEU     3      20.804  -2.905   9.594  1.00 94.67           C
ATOM     17  CD1 LEU     3      21.715  -2.182  10.599  1.00 94.67           C
ATOM     18  CD2 LEU     3      19.854  -1.927   8.888  1.00 94.67           C
ATOM     19  C   LEU     3      20.332  -3.596   6.520  1.00 94.67           C
ATOM     20  O   LEU     3      19.124  -3.369   6.476  1.00 94.67           O
ATOM     21  N   ASP     4      21.202  -3.011   5.678  1.00 93.83           N
ATOM     22  CA  ASP     4      20.746  -2.063   4.701  1.00 93.83           C
ATOM     23  CB  ASP     4      21.863  -1.198   4.088  1.00 93.83           C
ATOM     24  CG  ASP     4      22.858  -2.071   3.344  1.00 93.83           C
ATOM     25  OD1 ASP     4      23.405  -3.008   3.979  1.00 93.83           O
ATOM     26  OD2 ASP     4      23.091  -1.808   2.136  1.00 93.83           O
ATOM     27  C   ASP     4      20.000  -2.733   3.588  1.00 93.83           C
ATOM     28  O   ASP     4      19.043  -2.178   3.054  1.00 93.83           O
ATOM     29  N   LYS     5      20.410  -3.954   3.200  1.00 92.70           N
ATOM     30  CA  LYS     5      19.804  -4.557   2.048  1.00 92.70           C
ATOM     31  CB  LYS     5      20.414  -5.920   1.680  1.00 92.70           C
ATOM     32  CG  LYS     5      19.748  -6.533   0.450  1.00 92.70           C
ATOM     33  CD  LYS     5      20.520  -7.687  -0.189  1.00 92.70           C
ATOM     34  CE  LYS     5      21.233  -7.291  -1.482  1.00 92.70           C
ATOM     35  NZ  LYS     5      20.236  -6.879  -2.496  1.00 92.70           N
ATOM     36  C   LYS     5      18.337  -4.762   2.242  1.00 92.70           C
ATOM     37  O   LYS     5      17.540  -4.381   1.386  1.00 92.70           O
ATOM     38  N   LEU     6      17.927  -5.344   3.382  1.00107.42           N
ATOM     39  CA  LEU     6      16.532  -5.626   3.556  1.00107.42           C
ATOM     40  CB  LEU     6      16.220  -6.388   4.855  1.00107.42           C
ATOM     41  CG  LEU     6      16.693  -7.855   4.841  1.00107.42           C
ATOM     42  CD1 LEU     6      15.934  -8.668   3.782  1.00107.42           C
ATOM     43  CD2 LEU     6      18.214  -7.973   4.688  1.00107.42           C
ATOM     44  C   LEU     6      15.764  -4.347   3.571  1.00107.42           C
ATOM     45  O   LEU     6      14.695  -4.245   2.971  1.00107.42           O
ATOM     46  N   LYS     7      16.301  -3.322   4.246  1.00100.17           N
ATOM     47  CA  LYS     7      15.593  -2.085   4.352  1.00100.17           C
ATOM     48  CB  LYS     7      16.291  -1.068   5.260  1.00100.17           C
ATOM     49  CG  LYS     7      16.361  -1.548   6.708  1.00100.17           C
ATOM     50  CD  LYS     7      17.209  -0.640   7.587  1.00100.17           C
ATOM     51  CE  LYS     7      18.507  -0.197   6.915  1.00100.17           C
ATOM     52  NZ  LYS     7      19.243   0.713   7.819  1.00100.17           N
ATOM     53  C   LYS     7      15.431  -1.493   2.989  1.00100.17           C
ATOM     54  O   LYS     7      14.411  -0.874   2.694  1.00100.17           O
ATOM     55  N   GLU     8      16.439  -1.685   2.116  1.00 91.17           N
ATOM     56  CA  GLU     8      16.424  -1.135   0.790  1.00 91.17           C
ATOM     57  CB  GLU     8      17.676  -1.532  -0.014  1.00 91.17           C
ATOM     58  CG  GLU     8      17.709  -0.981  -1.442  1.00 91.17           C
ATOM     59  CD  GLU     8      16.950  -1.950  -2.338  1.00 91.17           C
ATOM     60  OE1 GLU     8      17.314  -3.156  -2.341  1.00 91.17           O
ATOM     61  OE2 GLU     8      15.995  -1.501  -3.025  1.00 91.17           O
ATOM     62  C   GLU     8      15.234  -1.660   0.060  1.00 91.17           C
ATOM     63  O   GLU     8      14.508  -0.905  -0.586  1.00 91.17           O
ATOM     64  N   PHE     9      14.972  -2.970   0.188  1.00185.49           N
ATOM     65  CA  PHE     9      13.847  -3.547  -0.476  1.00185.49           C
ATOM     66  CB  PHE     9      13.691  -5.058  -0.221  1.00185.49           C
ATOM     67  CG  PHE     9      14.829  -5.748  -0.900  1.00185.49           C
ATOM     68  CD1 PHE     9      14.789  -5.999  -2.253  1.00185.49           C
ATOM     69  CD2 PHE     9      15.932  -6.154  -0.184  1.00185.49           C
ATOM     70  CE1 PHE     9      15.834  -6.634  -2.883  1.00185.49           C
ATOM     71  CE2 PHE     9      16.979  -6.790  -0.809  1.00185.49           C
ATOM     72  CZ  PHE     9      16.932  -7.036  -2.161  1.00185.49           C
ATOM     73  C   PHE     9      12.680  -2.828   0.087  1.00185.49           C
ATOM     74  O   PHE     9      11.679  -2.584  -0.587  1.00185.49           O
ATOM     75  N   GLY    10      12.783  -2.453   1.369  1.00261.73           N
ATOM     76  CA  GLY    10      11.676  -1.729   1.882  1.00261.73           C
ATOM     77  C   GLY    10      10.612  -2.739   2.014  1.00261.73           C
ATOM     78  O   GLY    10       9.463  -2.532   1.627  1.00261.73           O
ATOM     79  N   ILE    11      11.012  -3.890   2.572  1.00208.68           N
ATOM     80  CA  ILE    11      10.096  -4.958   2.780  1.00208.68           C
ATOM     81  CB  ILE    11      10.729  -6.122   3.500  1.00208.68           C
ATOM     82  CG1 ILE    11       9.829  -7.371   3.465  1.00208.68           C
ATOM     83  CG2 ILE    11      11.121  -5.663   4.914  1.00208.68           C
ATOM     84  CD1 ILE    11       8.517  -7.233   4.235  1.00208.68           C
ATOM     85  C   ILE    11       9.027  -4.360   3.628  1.00208.68           C
ATOM     86  O   ILE    11       7.848  -4.680   3.492  1.00208.68           O
ATOM     87  N   SER    12       9.437  -3.432   4.511  1.00223.80           N
ATOM     88  CA  SER    12       8.574  -2.782   5.450  1.00223.80           C
ATOM     89  CB  SER    12       9.340  -1.844   6.401  1.00223.80           C
ATOM     90  OG  SER    12      10.266  -2.584   7.182  1.00223.80           O
ATOM     91  C   SER    12       7.551  -1.949   4.742  1.00223.80           C
ATOM     92  O   SER    12       6.561  -1.570   5.365  1.00223.80           O
ATOM     93  N   ALA    13       7.749  -1.627   3.443  1.00359.45           N
ATOM     94  CA  ALA    13       6.790  -0.802   2.762  1.00359.45           C
ATOM     95  CB  ALA    13       7.104  -0.581   1.272  1.00359.45           C
ATOM     96  C   ALA    13       5.465  -1.479   2.859  1.00359.45           C
ATOM     97  O   ALA    13       5.349  -2.701   2.759  1.00359.45           O
ATOM     98  N   ALA    14       4.408  -0.684   3.077  1.00300.18           N
ATOM     99  CA  ALA    14       3.137  -1.304   3.251  1.00300.18           C
ATOM    100  CB  ALA    14       2.408  -0.871   4.536  1.00300.18           C
ATOM    101  C   ALA    14       2.279  -0.923   2.102  1.00300.18           C
ATOM    102  O   ALA    14       2.405   0.163   1.538  1.00300.18           O
ATOM    103  N   ARG    15       1.399  -1.855   1.708  1.00431.16           N
ATOM    104  CA  ARG    15       0.475  -1.631   0.642  1.00431.16           C
ATOM    105  CB  ARG    15      -0.105  -2.932   0.067  1.00431.16           C
ATOM    106  CG  ARG    15      -0.789  -3.791   1.132  1.00431.16           C
ATOM    107  CD  ARG    15      -1.605  -4.954   0.565  1.00431.16           C
ATOM    108  NE  ARG    15      -0.772  -5.656  -0.450  1.00431.16           N
ATOM    109  CZ  ARG    15      -1.258  -6.778  -1.061  1.00431.16           C
ATOM    110  NH1 ARG    15      -2.486  -7.261  -0.713  1.00431.16           N
ATOM    111  NH2 ARG    15      -0.520  -7.413  -2.017  1.00431.16           N
ATOM    112  C   ARG    15      -0.665  -0.826   1.190  1.00431.16           C
ATOM    113  O   ARG    15      -0.806  -0.671   2.400  1.00431.16           O
ATOM    114  N   GLY    16      -1.466  -0.222   0.294  1.00396.69           N
ATOM    115  CA  GLY    16      -2.619   0.534   0.696  1.00396.69           C
ATOM    116  C   GLY    16      -2.180   1.949   0.791  1.00396.69           C
ATOM    117  O   GLY    16      -2.855   2.871   0.335  1.00396.69           O
ATOM    118  N   VAL    17      -0.996   2.140   1.391  1.00159.55           N
ATOM    119  CA  VAL    17      -0.419   3.441   1.461  1.00159.55           C
ATOM    120  CB  VAL    17       0.901   3.460   2.178  1.00159.55           C
ATOM    121  CG1 VAL    17       1.483   4.880   2.097  1.00159.55           C
ATOM    122  CG2 VAL    17       0.700   2.937   3.610  1.00159.55           C
ATOM    123  C   VAL    17      -0.135   3.768   0.041  1.00159.55           C
ATOM    124  O   VAL    17      -0.228   4.912  -0.395  1.00159.55           O
ATOM    125  N   ALA    18       0.217   2.719  -0.722  1.00123.96           N
ATOM    126  CA  ALA    18       0.536   2.875  -2.103  1.00123.96           C
ATOM    127  CB  ALA    18       0.877   1.544  -2.793  1.00123.96           C
ATOM    128  C   ALA    18      -0.667   3.435  -2.781  1.00123.96           C
ATOM    129  O   ALA    18      -0.539   4.223  -3.717  1.00123.96           O
ATOM    130  N   GLN    19      -1.875   3.031  -2.343  1.00172.14           N
ATOM    131  CA  GLN    19      -3.016   3.555  -3.026  1.00172.14           C
ATOM    132  CB  GLN    19      -4.363   3.052  -2.496  1.00172.14           C
ATOM    133  CG  GLN    19      -5.521   3.666  -3.284  1.00172.14           C
ATOM    134  CD  GLN    19      -6.804   2.961  -2.894  1.00172.14           C
ATOM    135  OE1 GLN    19      -7.742   3.579  -2.395  1.00172.14           O
ATOM    136  NE2 GLN    19      -6.855   1.625  -3.142  1.00172.14           N
ATOM    137  C   GLN    19      -3.021   5.031  -2.867  1.00172.14           C
ATOM    138  O   GLN    19      -3.153   5.757  -3.851  1.00172.14           O
ATOM    139  N   SER    20      -2.840   5.519  -1.627  1.00187.69           N
ATOM    140  CA  SER    20      -2.878   6.942  -1.470  1.00187.69           C
ATOM    141  CB  SER    20      -3.932   7.403  -0.449  1.00187.69           C
ATOM    142  OG  SER    20      -5.229   6.993  -0.858  1.00187.69           O
ATOM    143  C   SER    20      -1.538   7.383  -0.976  1.00187.69           C
ATOM    144  O   SER    20      -1.179   7.191   0.185  1.00187.69           O
ATOM    145  N   LEU    21      -0.760   8.020  -1.865  1.00102.79           N
ATOM    146  CA  LEU    21       0.558   8.460  -1.531  1.00102.79           C
ATOM    147  CB  LEU    21       1.304   9.048  -2.742  1.00102.79           C
ATOM    148  CG  LEU    21       1.508   8.045  -3.894  1.00102.79           C
ATOM    149  CD1 LEU    21       2.369   8.646  -5.015  1.00102.79           C
ATOM    150  CD2 LEU    21       2.046   6.703  -3.377  1.00102.79           C
ATOM    151  C   LEU    21       0.493   9.540  -0.497  1.00102.79           C
ATOM    152  O   LEU    21       1.253   9.531   0.470  1.00102.79           O
ATOM    153  N   LEU    22      -0.450  10.487  -0.650  1.00184.05           N
ATOM    154  CA  LEU    22      -0.472  11.621   0.229  1.00184.05           C
ATOM    155  CB  LEU    22      -1.639  12.583  -0.052  1.00184.05           C
ATOM    156  CG  LEU    22      -1.571  13.252  -1.435  1.00184.05           C
ATOM    157  CD1 LEU    22      -1.681  12.215  -2.563  1.00184.05           C
ATOM    158  CD2 LEU    22      -2.612  14.375  -1.557  1.00184.05           C
ATOM    159  C   LEU    22      -0.646  11.141   1.620  1.00184.05           C
ATOM    160  O   LEU    22       0.040  11.571   2.543  1.00184.05           O
ATOM    161  N   ASN    23      -1.588  10.222   1.827  1.00269.41           N
ATOM    162  CA  ASN    23      -1.725   9.745   3.158  1.00269.41           C
ATOM    163  CB  ASN    23      -2.734  10.544   3.991  1.00269.41           C
ATOM    164  CG  ASN    23      -2.102  11.878   4.357  1.00269.41           C
ATOM    165  OD1 ASN    23      -2.573  12.935   3.944  1.00269.41           O
ATOM    166  ND2 ASN    23      -1.008  11.832   5.163  1.00269.41           N
ATOM    167  C   ASN    23      -2.264   8.383   3.011  1.00269.41           C
ATOM    168  O   ASN    23      -2.784   8.044   1.953  1.00269.41           O
ATOM    169  N   THR    24      -2.174   7.562   4.070  1.00235.64           N
ATOM    170  CA  THR    24      -2.763   6.272   3.922  1.00235.64           C
ATOM    171  CB  THR    24      -2.583   5.393   5.123  1.00235.64           C
ATOM    172  OG1 THR    24      -3.198   5.980   6.259  1.00235.64           O
ATOM    173  CG2 THR    24      -1.076   5.209   5.372  1.00235.64           C
ATOM    174  C   THR    24      -4.216   6.544   3.728  1.00235.64           C
ATOM    175  O   THR    24      -4.680   7.648   4.016  1.00235.64           O
ATOM    176  N   THR    25      -4.960   5.548   3.211  1.00102.04           N
ATOM    177  CA  THR    25      -6.346   5.744   2.914  1.00102.04           C
ATOM    178  CB  THR    25      -7.031   4.479   2.484  1.00102.04           C
ATOM    179  OG1 THR    25      -6.400   3.947   1.328  1.00102.04           O
ATOM    180  CG2 THR    25      -8.508   4.789   2.180  1.00102.04           C
ATOM    181  C   THR    25      -6.954   6.187   4.192  1.00102.04           C
ATOM    182  O   THR    25      -7.810   7.067   4.212  1.00102.04           O
ATOM    183  N   ALA    26      -6.484   5.585   5.295  1.00 83.39           N
ATOM    184  CA  ALA    26      -6.921   5.947   6.607  1.00 83.39           C
ATOM    185  CB  ALA    26      -6.364   5.023   7.701  1.00 83.39           C
ATOM    186  C   ALA    26      -6.491   7.344   6.953  1.00 83.39           C
ATOM    187  O   ALA    26      -7.266   8.106   7.527  1.00 83.39           O
ATOM    188  N   SER    27      -5.246   7.736   6.610  1.00102.80           N
ATOM    189  CA  SER    27      -4.762   9.018   7.044  1.00102.80           C
ATOM    190  CB  SER    27      -3.316   9.279   6.583  1.00102.80           C
ATOM    191  OG  SER    27      -2.877  10.556   7.020  1.00102.80           O
ATOM    192  C   SER    27      -5.644  10.100   6.495  1.00102.80           C
ATOM    193  O   SER    27      -6.220  10.889   7.244  1.00102.80           O
ATOM    194  N   CYS    28      -5.784  10.143   5.159  1.00156.35           N
ATOM    195  CA  CYS    28      -6.593  11.099   4.453  1.00156.35           C
ATOM    196  CB  CYS    28      -6.463  11.013   2.923  1.00156.35           C
ATOM    197  SG  CYS    28      -7.613   9.775   2.254  1.00156.35           S
ATOM    198  C   CYS    28      -8.019  10.753   4.726  1.00156.35           C
ATOM    199  O   CYS    28      -8.922  11.550   4.484  1.00156.35           O
ATOM    200  N   LYS    29      -8.248   9.543   5.259  1.00128.86           N
ATOM    201  CA  LYS    29      -9.555   8.958   5.342  1.00128.86           C
ATOM    202  CB  LYS    29      -9.623   7.668   6.176  1.00128.86           C
ATOM    203  CG  LYS    29     -11.001   7.010   6.073  1.00128.86           C
ATOM    204  CD  LYS    29     -11.056   5.574   6.588  1.00128.86           C
ATOM    205  CE  LYS    29     -12.338   4.846   6.184  1.00128.86           C
ATOM    206  NZ  LYS    29     -12.288   4.518   4.740  1.00128.86           N
ATOM    207  C   LYS    29     -10.532   9.893   5.969  1.00128.86           C
ATOM    208  O   LYS    29     -11.725   9.792   5.686  1.00128.86           O
ATOM    209  N   LEU    30     -10.081  10.799   6.851  1.00 92.97           N
ATOM    210  CA  LEU    30     -11.010  11.666   7.520  1.00 92.97           C
ATOM    211  CB  LEU    30     -10.249  12.742   8.293  1.00 92.97           C
ATOM    212  CG  LEU    30      -9.229  12.145   9.269  1.00 92.97           C
ATOM    213  CD1 LEU    30      -8.325  13.239   9.842  1.00 92.97           C
ATOM    214  CD2 LEU    30      -9.921  11.308  10.355  1.00 92.97           C
ATOM    215  C   LEU    30     -11.788  12.407   6.478  1.00 92.97           C
ATOM    216  O   LEU    30     -13.015  12.325   6.424  1.00 92.97           O
ATOM    217  N   ALA    31     -11.069  13.141   5.612  1.00 79.83           N
ATOM    218  CA  ALA    31     -11.664  13.854   4.523  1.00 79.83           C
ATOM    219  CB  ALA    31     -10.667  14.770   3.794  1.00 79.83           C
ATOM    220  C   ALA    31     -12.173  12.855   3.535  1.00 79.83           C
ATOM    221  O   ALA    31     -13.228  13.037   2.929  1.00 79.83           O
ATOM    222  N   LYS    32     -11.408  11.758   3.370  1.00220.13           N
ATOM    223  CA  LYS    32     -11.673  10.755   2.380  1.00220.13           C
ATOM    224  CB  LYS    32     -13.075  10.128   2.447  1.00220.13           C
ATOM    225  CG  LYS    32     -13.201   9.017   3.488  1.00220.13           C
ATOM    226  CD  LYS    32     -12.227   7.859   3.252  1.00220.13           C
ATOM    227  CE  LYS    32     -12.208   7.340   1.811  1.00220.13           C
ATOM    228  NZ  LYS    32     -13.482   6.660   1.490  1.00220.13           N
ATOM    229  C   LYS    32     -11.521  11.427   1.068  1.00220.13           C
ATOM    230  O   LYS    32     -12.059  10.988   0.053  1.00220.13           O
ATOM    231  N   THR    33     -10.753  12.528   1.072  1.00 41.31           N
ATOM    232  CA  THR    33     -10.494  13.219  -0.143  1.00 41.31           C
ATOM    233  CB  THR    33      -9.650  14.442   0.046  1.00 41.31           C
ATOM    234  OG1 THR    33      -8.409  14.086   0.636  1.00 41.31           O
ATOM    235  CG2 THR    33     -10.407  15.441   0.934  1.00 41.31           C
ATOM    236  C   THR    33      -9.718  12.276  -0.986  1.00 41.31           C
ATOM    237  O   THR    33      -9.998  12.107  -2.171  1.00 41.31           O
ATOM    238  N   CYS    34      -8.720  11.604  -0.385  1.00128.57           N
ATOM    239  CA  CYS    34      -7.946  10.718  -1.193  1.00128.57           C
ATOM    240  CB  CYS    34      -6.590  10.312  -0.573  1.00128.57           C
ATOM    241  SG  CYS    34      -6.660   8.975   0.656  1.00128.57           S
ATOM    242  C   CYS    34      -8.797   9.474  -1.415  1.00128.57           C
ATOM    243  O   CYS    34      -9.274   8.883  -0.410  1.00128.57           O
ATOM    244  OXT CYS    34      -8.995   9.108  -2.604  1.00128.57           O
TER     245      CYS    34
END
