# Supplementary material for: Prediction of Anticancer Peptides with High Efficacy and Low Toxicity by Hybrid Model Based on 3D Structure of Peptides
Source: Int J Mol Sci. 2021 May 26;22(11):5630. doi: 10.3390/ijms22115630 (PMC8198792; doi:10.3390/ijms22115630)
Supplement: Supplementary file 1 [file ijms-22-05630-s001.zip › Supplement2(Datasets)/ACPs(PDB)/D1/PDB(Negative)/(25)NL_satpdb10291.pdb]

ATOM      1  N   PHE     1     -14.454   1.695   8.049  1.00  0.00           N  
ATOM      2  H   PHE     1     -14.251   2.583   8.485  1.00  0.00           H  
ATOM      3  CA  PHE     1     -13.863   0.403   8.475  1.00  0.00           C  
ATOM      4  HA  PHE     1     -12.774   0.439   8.429  1.00  0.00           H  
ATOM      5  CB  PHE     1     -14.356  -0.009   9.845  1.00  0.00           C  
ATOM      6  HB2 PHE     1     -13.641  -0.735  10.234  1.00  0.00           H  
ATOM      7  HB3 PHE     1     -14.357   0.823  10.549  1.00  0.00           H  
ATOM      8  CG  PHE     1     -15.672  -0.753   9.803  1.00  0.00           C  
ATOM      9  CD1 PHE     1     -16.861  -0.029   9.614  1.00  0.00           C  
ATOM     10  HD1 PHE     1     -16.820   1.050   9.594  1.00  0.00           H  
ATOM     11  CE1 PHE     1     -18.030  -0.631   9.197  1.00  0.00           C  
ATOM     12  HE1 PHE     1     -18.975  -0.120   9.085  1.00  0.00           H  
ATOM     13  CZ  PHE     1     -18.028  -1.967   8.942  1.00  0.00           C  
ATOM     14  HZ  PHE     1     -18.912  -2.528   8.676  1.00  0.00           H  
ATOM     15  CE2 PHE     1     -16.881  -2.715   9.277  1.00  0.00           C  
ATOM     16  HE2 PHE     1     -16.989  -3.788   9.230  1.00  0.00           H  
ATOM     17  CD2 PHE     1     -15.736  -2.147   9.822  1.00  0.00           C  
ATOM     18  HD2 PHE     1     -14.906  -2.723  10.204  1.00  0.00           H  
ATOM     19  C   PHE     1     -14.180  -0.741   7.483  1.00  0.00           C  
ATOM     20  O   PHE     1     -13.470  -1.684   7.294  1.00  0.00           O  
ATOM     21  N   LEU     2     -15.281  -0.499   6.710  1.00  0.00           N  
ATOM     22  H   LEU     2     -15.762   0.375   6.864  1.00  0.00           H  
ATOM     23  CA  LEU     2     -16.020  -1.411   5.818  1.00  0.00           C  
ATOM     24  HA  LEU     2     -16.274  -2.263   6.450  1.00  0.00           H  
ATOM     25  CB  LEU     2     -17.264  -0.628   5.233  1.00  0.00           C  
ATOM     26  HB2 LEU     2     -17.952  -0.208   5.968  1.00  0.00           H  
ATOM     27  HB3 LEU     2     -16.859   0.161   4.600  1.00  0.00           H  
ATOM     28  CG  LEU     2     -18.182  -1.634   4.396  1.00  0.00           C  
ATOM     29  HG  LEU     2     -17.556  -2.231   3.732  1.00  0.00           H  
ATOM     30  CD1 LEU     2     -18.963  -2.543   5.278  1.00  0.00           C  
ATOM     31 HD11 LEU     2     -19.591  -3.251   4.737  1.00  0.00           H  
ATOM     32 HD12 LEU     2     -18.228  -3.125   5.835  1.00  0.00           H  
ATOM     33 HD13 LEU     2     -19.587  -2.066   6.035  1.00  0.00           H  
ATOM     34  CD2 LEU     2     -19.174  -0.873   3.529  1.00  0.00           C  
ATOM     35 HD21 LEU     2     -19.687  -1.554   2.851  1.00  0.00           H  
ATOM     36 HD22 LEU     2     -19.921  -0.421   4.182  1.00  0.00           H  
ATOM     37 HD23 LEU     2     -18.706  -0.124   2.890  1.00  0.00           H  
ATOM     38  C   LEU     2     -15.121  -1.939   4.713  1.00  0.00           C  
ATOM     39  O   LEU     2     -14.978  -3.122   4.517  1.00  0.00           O  
ATOM     40  N   SER     3     -14.578  -1.107   3.910  1.00  0.00           N  
ATOM     41  H   SER     3     -14.694  -0.106   3.987  1.00  0.00           H  
ATOM     42  CA  SER     3     -13.733  -1.474   2.776  1.00  0.00           C  
ATOM     43  HA  SER     3     -14.198  -2.100   2.014  1.00  0.00           H  
ATOM     44  CB  SER     3     -13.156  -0.289   2.037  1.00  0.00           C  
ATOM     45  HB2 SER     3     -12.085  -0.313   2.240  1.00  0.00           H  
ATOM     46  HB3 SER     3     -13.390  -0.420   0.980  1.00  0.00           H  
ATOM     47  OG  SER     3     -13.713   0.969   2.455  1.00  0.00           O  
ATOM     48  HG  SER     3     -13.096   1.687   2.297  1.00  0.00           H  
ATOM     49  C   SER     3     -12.521  -2.211   3.460  1.00  0.00           C  
ATOM     50  O   SER     3     -12.114  -3.293   2.963  1.00  0.00           O  
ATOM     51  N   LEU     4     -11.868  -1.765   4.543  1.00  0.00           N  
ATOM     52  H   LEU     4     -12.092  -0.869   4.952  1.00  0.00           H  
ATOM     53  CA  LEU     4     -10.664  -2.401   5.094  1.00  0.00           C  
ATOM     54  HA  LEU     4      -9.955  -2.549   4.280  1.00  0.00           H  
ATOM     55  CB  LEU     4      -9.992  -1.631   6.252  1.00  0.00           C  
ATOM     56  HB2 LEU     4      -9.817  -0.576   6.041  1.00  0.00           H  
ATOM     57  HB3 LEU     4     -10.747  -1.569   7.035  1.00  0.00           H  
ATOM     58  CG  LEU     4      -8.719  -2.282   6.763  1.00  0.00           C  
ATOM     59  HG  LEU     4      -8.894  -3.292   7.132  1.00  0.00           H  
ATOM     60  CD1 LEU     4      -7.502  -2.319   5.791  1.00  0.00           C  
ATOM     61 HD11 LEU     4      -7.661  -3.010   4.962  1.00  0.00           H  
ATOM     62 HD12 LEU     4      -7.224  -1.368   5.338  1.00  0.00           H  
ATOM     63 HD13 LEU     4      -6.563  -2.649   6.236  1.00  0.00           H  
ATOM     64  CD2 LEU     4      -8.252  -1.548   7.972  1.00  0.00           C  
ATOM     65 HD21 LEU     4      -7.381  -2.038   8.406  1.00  0.00           H  
ATOM     66 HD22 LEU     4      -8.049  -0.533   7.630  1.00  0.00           H  
ATOM     67 HD23 LEU     4      -9.058  -1.413   8.694  1.00  0.00           H  
ATOM     68  C   LEU     4     -10.920  -3.812   5.579  1.00  0.00           C  
ATOM     69  O   LEU     4     -10.050  -4.710   5.491  1.00  0.00           O  
ATOM     70  N   ALA     5     -12.074  -4.097   6.098  1.00  0.00           N  
ATOM     71  H   ALA     5     -12.806  -3.406   6.179  1.00  0.00           H  
ATOM     72  CA  ALA     5     -12.373  -5.340   6.844  1.00  0.00           C  
ATOM     73  HA  ALA     5     -11.435  -5.787   7.172  1.00  0.00           H  
ATOM     74  CB  ALA     5     -13.322  -5.040   7.998  1.00  0.00           C  
ATOM     75  HB1 ALA     5     -13.374  -5.864   8.709  1.00  0.00           H  
ATOM     76  HB2 ALA     5     -12.791  -4.280   8.571  1.00  0.00           H  
ATOM     77  HB3 ALA     5     -14.265  -4.610   7.658  1.00  0.00           H  
ATOM     78  C   ALA     5     -12.986  -6.356   5.833  1.00  0.00           C  
ATOM     79  O   ALA     5     -12.457  -7.474   5.855  1.00  0.00           O  
ATOM     80  N   LEU     6     -13.801  -5.927   4.865  1.00  0.00           N  
ATOM     81  H   LEU     6     -14.191  -4.997   4.927  1.00  0.00           H  
ATOM     82  CA  LEU     6     -13.972  -6.730   3.712  1.00  0.00           C  
ATOM     83  HA  LEU     6     -14.334  -7.719   3.992  1.00  0.00           H  
ATOM     84  CB  LEU     6     -14.980  -6.009   2.750  1.00  0.00           C  
ATOM     85  HB2 LEU     6     -14.563  -5.009   2.632  1.00  0.00           H  
ATOM     86  HB3 LEU     6     -14.991  -6.570   1.815  1.00  0.00           H  
ATOM     87  CG  LEU     6     -16.463  -6.000   3.207  1.00  0.00           C  
ATOM     88  HG  LEU     6     -16.407  -5.486   4.167  1.00  0.00           H  
ATOM     89  CD1 LEU     6     -17.394  -5.213   2.254  1.00  0.00           C  
ATOM     90 HD11 LEU     6     -17.329  -5.676   1.269  1.00  0.00           H  
ATOM     91 HD12 LEU     6     -18.457  -5.129   2.477  1.00  0.00           H  
ATOM     92 HD13 LEU     6     -17.078  -4.175   2.149  1.00  0.00           H  
ATOM     93  CD2 LEU     6     -17.029  -7.430   3.478  1.00  0.00           C  
ATOM     94 HD21 LEU     6     -18.043  -7.324   3.861  1.00  0.00           H  
ATOM     95 HD22 LEU     6     -17.049  -8.005   2.552  1.00  0.00           H  
ATOM     96 HD23 LEU     6     -16.440  -7.869   4.283  1.00  0.00           H  
ATOM     97  C   LEU     6     -12.650  -7.091   2.955  1.00  0.00           C  
ATOM     98  O   LEU     6     -12.651  -8.130   2.303  1.00  0.00           O  
ATOM     99  N   ALA     7     -11.641  -6.172   3.005  1.00  0.00           N  
ATOM    100  H   ALA     7     -11.940  -5.273   3.355  1.00  0.00           H  
ATOM    101  CA  ALA     7     -10.371  -6.357   2.247  1.00  0.00           C  
ATOM    102  HA  ALA     7     -10.644  -6.897   1.340  1.00  0.00           H  
ATOM    103  CB  ALA     7     -10.046  -4.974   1.740  1.00  0.00           C  
ATOM    104  HB1 ALA     7     -10.928  -4.620   1.206  1.00  0.00           H  
ATOM    105  HB2 ALA     7      -9.803  -4.277   2.542  1.00  0.00           H  
ATOM    106  HB3 ALA     7      -9.320  -5.068   0.932  1.00  0.00           H  
ATOM    107  C   ALA     7      -9.298  -7.128   2.992  1.00  0.00           C  
ATOM    108  O   ALA     7      -9.121  -8.301   2.740  1.00  0.00           O  
ATOM    109  N   ALA     8      -8.491  -6.496   3.922  1.00  0.00           N  
ATOM    110  H   ALA     8      -8.802  -5.564   4.157  1.00  0.00           H  
ATOM    111  CA  ALA     8      -7.443  -7.145   4.657  1.00  0.00           C  
ATOM    112  HA  ALA     8      -6.820  -7.609   3.893  1.00  0.00           H  
ATOM    113  CB  ALA     8      -6.569  -6.025   5.288  1.00  0.00           C  
ATOM    114  HB1 ALA     8      -5.866  -6.450   6.004  1.00  0.00           H  
ATOM    115  HB2 ALA     8      -6.122  -5.427   4.494  1.00  0.00           H  
ATOM    116  HB3 ALA     8      -7.155  -5.401   5.962  1.00  0.00           H  
ATOM    117  C   ALA     8      -7.963  -8.139   5.726  1.00  0.00           C  
ATOM    118  O   ALA     8      -7.294  -9.140   6.032  1.00  0.00           O  
ATOM    119  N   LEU     9      -9.126  -7.988   6.356  1.00  0.00           N  
ATOM    120  H   LEU     9      -9.724  -7.206   6.130  1.00  0.00           H  
ATOM    121  CA  LEU     9      -9.521  -8.884   7.464  1.00  0.00           C  
ATOM    122  HA  LEU     9      -8.547  -9.259   7.780  1.00  0.00           H  
ATOM    123  CB  LEU     9     -10.155  -8.100   8.608  1.00  0.00           C  
ATOM    124  HB2 LEU     9     -11.154  -7.796   8.296  1.00  0.00           H  
ATOM    125  HB3 LEU     9     -10.114  -8.817   9.428  1.00  0.00           H  
ATOM    126  CG  LEU     9      -9.381  -6.849   9.139  1.00  0.00           C  
ATOM    127  HG  LEU     9      -9.449  -6.091   8.358  1.00  0.00           H  
ATOM    128  CD1 LEU     9     -10.081  -6.390  10.389  1.00  0.00           C  
ATOM    129 HD11 LEU     9      -9.789  -5.351  10.541  1.00  0.00           H  
ATOM    130 HD12 LEU     9     -11.137  -6.374  10.117  1.00  0.00           H  
ATOM    131 HD13 LEU     9      -9.836  -6.979  11.272  1.00  0.00           H  
ATOM    132  CD2 LEU     9      -7.911  -7.166   9.412  1.00  0.00           C  
ATOM    133 HD21 LEU     9      -7.867  -8.094   9.982  1.00  0.00           H  
ATOM    134 HD22 LEU     9      -7.290  -7.107   8.518  1.00  0.00           H  
ATOM    135 HD23 LEU     9      -7.477  -6.452  10.111  1.00  0.00           H  
ATOM    136  C   LEU     9     -10.436 -10.053   7.005  1.00  0.00           C  
ATOM    137  O   LEU     9     -10.930  -9.974   5.859  1.00  0.00           O  
ATOM    138  N   PRO    10     -10.475 -11.182   7.687  1.00  0.00           N  
ATOM    139  CD  PRO    10     -11.613 -12.098   7.696  1.00  0.00           C  
ATOM    140  HD2 PRO    10     -11.897 -12.510   6.727  1.00  0.00           H  
ATOM    141  HD3 PRO    10     -12.423 -11.585   8.214  1.00  0.00           H  
ATOM    142  CG  PRO    10     -11.178 -13.336   8.585  1.00  0.00           C  
ATOM    143  HG2 PRO    10     -12.052 -13.770   9.071  1.00  0.00           H  
ATOM    144  HG3 PRO    10     -10.707 -14.128   8.002  1.00  0.00           H  
ATOM    145  CB  PRO    10     -10.143 -12.725   9.537  1.00  0.00           C  
ATOM    146  HB2 PRO    10      -9.524 -13.504   9.983  1.00  0.00           H  
ATOM    147  HB3 PRO    10     -10.623 -12.257  10.396  1.00  0.00           H  
ATOM    148  CA  PRO    10      -9.411 -11.735   8.590  1.00  0.00           C  
ATOM    149  HA  PRO    10      -9.011 -10.899   9.164  1.00  0.00           H  
ATOM    150  C   PRO    10      -8.267 -12.457   7.827  1.00  0.00           C  
ATOM    151  O   PRO    10      -7.427 -13.144   8.422  1.00  0.00           O  
ATOM    152  N   LYS    11      -8.210 -12.196   6.477  1.00  0.00           N  
ATOM    153  H   LYS    11      -8.954 -11.620   6.109  1.00  0.00           H  
ATOM    154  CA  LYS    11      -7.156 -12.697   5.593  1.00  0.00           C  
ATOM    155  HA  LYS    11      -7.135 -13.785   5.657  1.00  0.00           H  
ATOM    156  CB  LYS    11      -7.589 -12.239   4.130  1.00  0.00           C  
ATOM    157  HB2 LYS    11      -7.439 -11.161   4.082  1.00  0.00           H  
ATOM    158  HB3 LYS    11      -6.872 -12.657   3.423  1.00  0.00           H  
ATOM    159  CG  LYS    11      -9.047 -12.570   3.648  1.00  0.00           C  
ATOM    160  HG2 LYS    11      -9.283 -13.625   3.511  1.00  0.00           H  
ATOM    161  HG3 LYS    11      -9.777 -12.186   4.361  1.00  0.00           H  
ATOM    162  CD  LYS    11      -9.408 -11.851   2.375  1.00  0.00           C  
ATOM    163  HD2 LYS    11      -8.698 -11.051   2.163  1.00  0.00           H  
ATOM    164  HD3 LYS    11      -9.165 -12.502   1.536  1.00  0.00           H  
ATOM    165  CE  LYS    11     -10.764 -11.288   2.176  1.00  0.00           C  
ATOM    166  HE2 LYS    11     -10.853 -10.839   1.186  1.00  0.00           H  
ATOM    167  HE3 LYS    11     -11.514 -12.067   2.312  1.00  0.00           H  
ATOM    168  NZ  LYS    11     -11.024 -10.153   3.163  1.00  0.00           N  
ATOM    169  HZ1 LYS    11     -11.404 -10.379   4.071  1.00  0.00           H  
ATOM    170  HZ2 LYS    11     -10.166  -9.638   3.300  1.00  0.00           H  
ATOM    171  HZ3 LYS    11     -11.740  -9.505   2.870  1.00  0.00           H  
ATOM    172  C   LYS    11      -5.717 -12.296   5.919  1.00  0.00           C  
ATOM    173  O   LYS    11      -4.840 -13.055   5.447  1.00  0.00           O  
ATOM    174  N   LEU    12      -5.455 -11.218   6.626  1.00  0.00           N  
ATOM    175  H   LEU    12      -6.160 -10.501   6.730  1.00  0.00           H  
ATOM    176  CA  LEU    12      -4.061 -10.808   6.952  1.00  0.00           C  
ATOM    177  HA  LEU    12      -3.612 -10.736   5.962  1.00  0.00           H  
ATOM    178  CB  LEU    12      -4.167  -9.432   7.551  1.00  0.00           C  
ATOM    179  HB2 LEU    12      -4.579  -8.780   6.781  1.00  0.00           H  
ATOM    180  HB3 LEU    12      -4.910  -9.503   8.346  1.00  0.00           H  
ATOM    181  CG  LEU    12      -2.872  -8.874   8.184  1.00  0.00           C  
ATOM    182  HG  LEU    12      -2.452  -9.598   8.883  1.00  0.00           H  
ATOM    183  CD1 LEU    12      -1.835  -8.528   7.137  1.00  0.00           C  
ATOM    184 HD11 LEU    12      -0.933  -8.064   7.534  1.00  0.00           H  
ATOM    185 HD12 LEU    12      -1.584  -9.432   6.582  1.00  0.00           H  
ATOM    186 HD13 LEU    12      -2.195  -7.801   6.410  1.00  0.00           H  
ATOM    187  CD2 LEU    12      -3.309  -7.534   8.832  1.00  0.00           C  
ATOM    188 HD21 LEU    12      -4.092  -7.682   9.577  1.00  0.00           H  
ATOM    189 HD22 LEU    12      -2.474  -6.930   9.186  1.00  0.00           H  
ATOM    190 HD23 LEU    12      -3.786  -6.860   8.122  1.00  0.00           H  
ATOM    191  C   LEU    12      -3.323 -11.865   7.835  1.00  0.00           C  
ATOM    192  O   LEU    12      -2.370 -12.557   7.416  1.00  0.00           O  
ATOM    193  N   PHE    13      -3.990 -12.256   8.920  1.00  0.00           N  
ATOM    194  H   PHE    13      -4.734 -11.625   9.183  1.00  0.00           H  
ATOM    195  CA  PHE    13      -3.752 -13.355   9.846  1.00  0.00           C  
ATOM    196  HA  PHE    13      -2.755 -13.214  10.264  1.00  0.00           H  
ATOM    197  CB  PHE    13      -4.693 -13.204  11.095  1.00  0.00           C  
ATOM    198  HB2 PHE    13      -5.675 -13.502  10.727  1.00  0.00           H  
ATOM    199  HB3 PHE    13      -4.401 -13.966  11.818  1.00  0.00           H  
ATOM    200  CG  PHE    13      -4.676 -11.787  11.676  1.00  0.00           C  
ATOM    201  CD1 PHE    13      -5.736 -10.918  11.391  1.00  0.00           C  
ATOM    202  HD1 PHE    13      -6.503 -11.263  10.714  1.00  0.00           H  
ATOM    203  CE1 PHE    13      -5.734  -9.555  11.851  1.00  0.00           C  
ATOM    204  HE1 PHE    13      -6.502  -8.852  11.562  1.00  0.00           H  
ATOM    205  CZ  PHE    13      -4.570  -9.231  12.578  1.00  0.00           C  
ATOM    206  HZ  PHE    13      -4.439  -8.198  12.867  1.00  0.00           H  
ATOM    207  CE2 PHE    13      -3.541 -10.134  12.895  1.00  0.00           C  
ATOM    208  HE2 PHE    13      -2.716  -9.739  13.469  1.00  0.00           H  
ATOM    209  CD2 PHE    13      -3.637 -11.491  12.588  1.00  0.00           C  
ATOM    210  HD2 PHE    13      -2.836 -12.165  12.849  1.00  0.00           H  
ATOM    211  C   PHE    13      -3.934 -14.768   9.183  1.00  0.00           C  
ATOM    212  O   PHE    13      -2.936 -15.398   8.854  1.00  0.00           O  
ATOM    213  N   CYS    14      -5.155 -15.245   9.003  1.00  0.00           N  
ATOM    214  H   CYS    14      -5.906 -14.580   9.123  1.00  0.00           H  
ATOM    215  CA  CYS    14      -5.447 -16.695   8.900  1.00  0.00           C  
ATOM    216  HA  CYS    14      -4.864 -17.262   9.625  1.00  0.00           H  
ATOM    217  CB  CYS    14      -6.930 -16.871   9.189  1.00  0.00           C  
ATOM    218  HB2 CYS    14      -7.079 -16.498  10.203  1.00  0.00           H  
ATOM    219  HB3 CYS    14      -7.565 -16.298   8.513  1.00  0.00           H  
ATOM    220  SG  CYS    14      -7.226 -18.690   9.122  1.00  0.00           S  
ATOM    221  HG  CYS    14      -8.279 -18.508   9.924  1.00  0.00           H  
ATOM    222  C   CYS    14      -5.126 -17.227   7.456  1.00  0.00           C  
ATOM    223  O   CYS    14      -5.253 -16.477   6.514  1.00  0.00           O  
ATOM    224  N   LEU    15      -4.616 -18.492   7.441  1.00  0.00           N  
ATOM    225  H   LEU    15      -4.682 -19.071   8.266  1.00  0.00           H  
ATOM    226  CA  LEU    15      -3.927 -19.043   6.361  1.00  0.00           C  
ATOM    227  HA  LEU    15      -3.283 -18.269   5.944  1.00  0.00           H  
ATOM    228  CB  LEU    15      -2.937 -20.069   6.943  1.00  0.00           C  
ATOM    229  HB2 LEU    15      -2.312 -19.756   7.779  1.00  0.00           H  
ATOM    230  HB3 LEU    15      -3.588 -20.863   7.309  1.00  0.00           H  
ATOM    231  CG  LEU    15      -2.010 -20.781   5.982  1.00  0.00           C  
ATOM    232  HG  LEU    15      -2.591 -21.165   5.143  1.00  0.00           H  
ATOM    233  CD1 LEU    15      -0.939 -19.877   5.379  1.00  0.00           C  
ATOM    234 HD11 LEU    15      -1.479 -18.998   5.024  1.00  0.00           H  
ATOM    235 HD12 LEU    15      -0.207 -19.529   6.108  1.00  0.00           H  
ATOM    236 HD13 LEU    15      -0.367 -20.280   4.544  1.00  0.00           H  
ATOM    237  CD2 LEU    15      -1.278 -21.921   6.704  1.00  0.00           C  
ATOM    238 HD21 LEU    15      -0.610 -21.494   7.452  1.00  0.00           H  
ATOM    239 HD22 LEU    15      -1.947 -22.632   7.189  1.00  0.00           H  
ATOM    240 HD23 LEU    15      -0.671 -22.340   5.901  1.00  0.00           H  
ATOM    241  C   LEU    15      -4.782 -19.555   5.233  1.00  0.00           C  
ATOM    242  O   LEU    15      -4.389 -19.566   4.055  1.00  0.00           O  
ATOM    243  N   ILE    16      -6.014 -19.991   5.527  1.00  0.00           N  
ATOM    244  H   ILE    16      -6.272 -20.074   6.500  1.00  0.00           H  
ATOM    245  CA  ILE    16      -6.979 -20.664   4.617  1.00  0.00           C  
ATOM    246  HA  ILE    16      -6.360 -21.478   4.238  1.00  0.00           H  
ATOM    247  CB  ILE    16      -8.144 -21.362   5.373  1.00  0.00           C  
ATOM    248  HB  ILE    16      -7.637 -21.938   6.148  1.00  0.00           H  
ATOM    249  CG2 ILE    16      -9.059 -20.355   6.082  1.00  0.00           C  
ATOM    250 HG21 ILE    16      -8.553 -19.436   6.375  1.00  0.00           H  
ATOM    251 HG22 ILE    16      -9.923 -20.109   5.465  1.00  0.00           H  
ATOM    252 HG23 ILE    16      -9.482 -20.936   6.902  1.00  0.00           H  
ATOM    253  CG1 ILE    16      -8.938 -22.344   4.520  1.00  0.00           C  
ATOM    254 HG12 ILE    16      -9.496 -21.828   3.739  1.00  0.00           H  
ATOM    255 HG13 ILE    16      -8.233 -23.038   4.061  1.00  0.00           H  
ATOM    256  CD1 ILE    16      -9.923 -23.256   5.204  1.00  0.00           C  
ATOM    257 HD11 ILE    16      -9.347 -23.918   5.850  1.00  0.00           H  
ATOM    258 HD12 ILE    16     -10.640 -22.661   5.769  1.00  0.00           H  
ATOM    259 HD13 ILE    16     -10.430 -23.862   4.454  1.00  0.00           H  
ATOM    260  C   ILE    16      -7.428 -19.814   3.436  1.00  0.00           C  
ATOM    261  O   ILE    16      -7.702 -20.321   2.393  1.00  0.00           O  
ATOM    262  N   PHE    17      -7.388 -18.449   3.536  1.00  0.00           N  
ATOM    263  H   PHE    17      -7.204 -17.998   4.421  1.00  0.00           H  
ATOM    264  CA  PHE    17      -7.735 -17.611   2.330  1.00  0.00           C  
ATOM    265  HA  PHE    17      -8.464 -18.125   1.703  1.00  0.00           H  
ATOM    266  CB  PHE    17      -8.514 -16.386   2.909  1.00  0.00           C  
ATOM    267  HB2 PHE    17      -7.832 -15.571   3.151  1.00  0.00           H  
ATOM    268  HB3 PHE    17      -8.987 -15.897   2.058  1.00  0.00           H  
ATOM    269  CG  PHE    17      -9.393 -16.709   4.059  1.00  0.00           C  
ATOM    270  CD1 PHE    17      -8.934 -16.627   5.361  1.00  0.00           C  
ATOM    271  HD1 PHE    17      -7.909 -16.388   5.600  1.00  0.00           H  
ATOM    272  CE1 PHE    17      -9.918 -16.815   6.431  1.00  0.00           C  
ATOM    273  HE1 PHE    17      -9.683 -16.770   7.484  1.00  0.00           H  
ATOM    274  CZ  PHE    17     -11.291 -17.023   6.082  1.00  0.00           C  
ATOM    275  HZ  PHE    17     -12.067 -17.086   6.831  1.00  0.00           H  
ATOM    276  CE2 PHE    17     -11.719 -17.132   4.773  1.00  0.00           C  
ATOM    277  HE2 PHE    17     -12.755 -17.267   4.502  1.00  0.00           H  
ATOM    278  CD2 PHE    17     -10.779 -16.969   3.740  1.00  0.00           C  
ATOM    279  HD2 PHE    17     -10.999 -17.020   2.684  1.00  0.00           H  
ATOM    280  C   PHE    17      -6.488 -17.049   1.619  1.00  0.00           C  
ATOM    281  O   PHE    17      -6.583 -16.474   0.571  1.00  0.00           O  
ATOM    282  N   LYS    18      -5.343 -17.278   2.248  1.00  0.00           N  
ATOM    283  H   LYS    18      -5.308 -17.797   3.114  1.00  0.00           H  
ATOM    284  CA  LYS    18      -3.968 -17.011   1.635  1.00  0.00           C  
ATOM    285  HA  LYS    18      -4.105 -16.214   0.904  1.00  0.00           H  
ATOM    286  CB  LYS    18      -2.922 -16.525   2.647  1.00  0.00           C  
ATOM    287  HB2 LYS    18      -2.934 -17.227   3.480  1.00  0.00           H  
ATOM    288  HB3 LYS    18      -1.986 -16.588   2.093  1.00  0.00           H  
ATOM    289  CG  LYS    18      -3.215 -15.095   3.122  1.00  0.00           C  
ATOM    290  HG2 LYS    18      -3.386 -14.605   2.163  1.00  0.00           H  
ATOM    291  HG3 LYS    18      -4.142 -15.069   3.696  1.00  0.00           H  
ATOM    292  CD  LYS    18      -2.034 -14.471   3.844  1.00  0.00           C  
ATOM    293  HD2 LYS    18      -1.119 -14.477   3.252  1.00  0.00           H  
ATOM    294  HD3 LYS    18      -2.216 -13.419   4.061  1.00  0.00           H  
ATOM    295  CE  LYS    18      -1.656 -15.142   5.156  1.00  0.00           C  
ATOM    296  HE2 LYS    18      -1.338 -16.185   5.168  1.00  0.00           H  
ATOM    297  HE3 LYS    18      -0.793 -14.566   5.488  1.00  0.00           H  
ATOM    298  NZ  LYS    18      -2.742 -15.083   6.149  1.00  0.00           N  
ATOM    299  HZ1 LYS    18      -3.115 -14.149   6.236  1.00  0.00           H  
ATOM    300  HZ2 LYS    18      -3.568 -15.633   5.958  1.00  0.00           H  
ATOM    301  HZ3 LYS    18      -2.453 -15.344   7.080  1.00  0.00           H  
ATOM    302  C   LYS    18      -3.485 -18.147   0.686  1.00  0.00           C  
ATOM    303  O   LYS    18      -2.566 -17.947  -0.138  1.00  0.00           O  
ATOM    304  N   LYS    19      -4.135 -19.367   0.700  1.00  0.00           N  
ATOM    305  H   LYS    19      -4.792 -19.455   1.462  1.00  0.00           H  
ATOM    306  CA  LYS    19      -3.801 -20.619   0.058  1.00  0.00           C  
ATOM    307  HA  LYS    19      -2.796 -20.412  -0.310  1.00  0.00           H  
ATOM    308  CB  LYS    19      -3.745 -21.840   1.050  1.00  0.00           C  
ATOM    309  HB2 LYS    19      -3.066 -22.623   0.715  1.00  0.00           H  
ATOM    310  HB3 LYS    19      -3.185 -21.378   1.864  1.00  0.00           H  
ATOM    311  CG  LYS    19      -4.969 -22.385   1.724  1.00  0.00           C  
ATOM    312  HG2 LYS    19      -4.708 -22.786   2.704  1.00  0.00           H  
ATOM    313  HG3 LYS    19      -5.573 -21.507   1.955  1.00  0.00           H  
ATOM    314  CD  LYS    19      -5.722 -23.444   0.978  1.00  0.00           C  
ATOM    315  HD2 LYS    19      -5.401 -23.436  -0.064  1.00  0.00           H  
ATOM    316  HD3 LYS    19      -5.332 -24.413   1.287  1.00  0.00           H  
ATOM    317  CE  LYS    19      -7.204 -23.483   1.167  1.00  0.00           C  
ATOM    318  HE2 LYS    19      -7.505 -24.467   0.806  1.00  0.00           H  
ATOM    319  HE3 LYS    19      -7.458 -23.332   2.216  1.00  0.00           H  
ATOM    320  NZ  LYS    19      -7.826 -22.415   0.306  1.00  0.00           N  
ATOM    321  HZ1 LYS    19      -8.794 -22.671   0.175  1.00  0.00           H  
ATOM    322  HZ2 LYS    19      -7.574 -21.504   0.663  1.00  0.00           H  
ATOM    323  HZ3 LYS    19      -7.403 -22.402  -0.611  1.00  0.00           H  
ATOM    324  C   LYS    19      -4.669 -20.829  -1.184  1.00  0.00           C  
ATOM    325  O   LYS    19      -5.818 -20.417  -1.174  1.00  0.00           O  
ATOM    326  N   CYS    20      -4.082 -21.435  -2.202  1.00  0.00           N  
ATOM    327  H   CYS    20      -3.109 -21.701  -2.149  1.00  0.00           H  
ATOM    328  CA  CYS    20      -4.846 -21.965  -3.368  1.00  0.00           C  
ATOM    329  HA  CYS    20      -5.506 -21.158  -3.684  1.00  0.00           H  
ATOM    330  CB  CYS    20      -3.840 -22.238  -4.474  1.00  0.00           C  
ATOM    331  HB2 CYS    20      -4.374 -22.503  -5.387  1.00  0.00           H  
ATOM    332  HB3 CYS    20      -3.307 -21.304  -4.653  1.00  0.00           H  
ATOM    333  SG  CYS    20      -2.695 -23.548  -3.978  1.00  0.00           S  
ATOM    334  HG  CYS    20      -1.996 -23.242  -5.075  1.00  0.00           H  
ATOM    335  C   CYS    20      -5.777 -23.141  -3.090  1.00  0.00           C  
ATOM    336  O   CYS    20      -6.727 -22.964  -2.296  1.00  0.00           O  
TER   
END   
