# Supplementary material for: Prediction of Anticancer Peptides with High Efficacy and Low Toxicity by Hybrid Model Based on 3D Structure of Peptides
Source: Int J Mol Sci. 2021 May 26;22(11):5630. doi: 10.3390/ijms22115630 (PMC8198792; doi:10.3390/ijms22115630)
Supplement: Supplementary file 1 [file ijms-22-05630-s001.zip › Supplement2(Datasets)/ACPs(PDB)/D1/PDB(Negative)/(250)NL_satpdb13142.pdb]

ATOM      1  N   LEU     1       8.717 -11.943   8.155  1.00  0.00           N  
ATOM      2  H   LEU     1       8.105 -11.967   8.959  1.00  0.00           H  
ATOM      3  CA  LEU     1       8.453 -12.856   7.085  1.00  0.00           C  
ATOM      4  HA  LEU     1       9.313 -13.525   7.074  1.00  0.00           H  
ATOM      5  CB  LEU     1       7.129 -13.722   7.311  1.00  0.00           C  
ATOM      6  HB2 LEU     1       7.351 -14.179   8.276  1.00  0.00           H  
ATOM      7  HB3 LEU     1       6.233 -13.146   7.543  1.00  0.00           H  
ATOM      8  CG  LEU     1       6.774 -14.853   6.391  1.00  0.00           C  
ATOM      9  HG  LEU     1       6.340 -14.569   5.432  1.00  0.00           H  
ATOM     10  CD1 LEU     1       7.990 -15.789   6.240  1.00  0.00           C  
ATOM     11 HD11 LEU     1       7.717 -16.714   5.732  1.00  0.00           H  
ATOM     12 HD12 LEU     1       8.847 -15.308   5.769  1.00  0.00           H  
ATOM     13 HD13 LEU     1       8.354 -16.033   7.238  1.00  0.00           H  
ATOM     14  CD2 LEU     1       5.709 -15.724   7.046  1.00  0.00           C  
ATOM     15 HD21 LEU     1       4.826 -15.093   7.147  1.00  0.00           H  
ATOM     16 HD22 LEU     1       5.397 -16.589   6.461  1.00  0.00           H  
ATOM     17 HD23 LEU     1       5.946 -16.005   8.072  1.00  0.00           H  
ATOM     18  C   LEU     1       8.249 -12.094   5.718  1.00  0.00           C  
ATOM     19  O   LEU     1       8.167 -12.715   4.676  1.00  0.00           O  
ATOM     20  N   CYS     2       7.950 -10.822   5.800  1.00  0.00           N  
ATOM     21  H   CYS     2       8.053 -10.302   6.660  1.00  0.00           H  
ATOM     22  CA  CYS     2       7.487 -10.086   4.628  1.00  0.00           C  
ATOM     23  HA  CYS     2       6.596 -10.616   4.291  1.00  0.00           H  
ATOM     24  CB  CYS     2       7.008  -8.755   5.119  1.00  0.00           C  
ATOM     25  HB2 CYS     2       7.886  -8.267   5.542  1.00  0.00           H  
ATOM     26  HB3 CYS     2       6.608  -8.159   4.299  1.00  0.00           H  
ATOM     27  SG  CYS     2       5.759  -8.742   6.481  1.00  0.00           S  
ATOM     28  HG  CYS     2       4.891  -9.586   5.914  1.00  0.00           H  
ATOM     29  C   CYS     2       8.389  -9.910   3.418  1.00  0.00           C  
ATOM     30  O   CYS     2       7.999  -9.179   2.484  1.00  0.00           O  
ATOM     31  N   TYR     3       9.634 -10.437   3.429  1.00  0.00           N  
ATOM     32  H   TYR     3       9.994 -10.893   4.255  1.00  0.00           H  
ATOM     33  CA  TYR     3      10.545 -10.655   2.294  1.00  0.00           C  
ATOM     34  HA  TYR     3      10.587  -9.749   1.689  1.00  0.00           H  
ATOM     35  CB  TYR     3      11.965 -10.788   2.864  1.00  0.00           C  
ATOM     36  HB2 TYR     3      12.661 -11.052   2.068  1.00  0.00           H  
ATOM     37  HB3 TYR     3      12.200  -9.762   3.145  1.00  0.00           H  
ATOM     38  CG  TYR     3      12.094 -11.602   4.179  1.00  0.00           C  
ATOM     39  CD1 TYR     3      11.918 -11.036   5.445  1.00  0.00           C  
ATOM     40  HD1 TYR     3      11.771  -9.979   5.613  1.00  0.00           H  
ATOM     41  CE1 TYR     3      11.932 -11.808   6.633  1.00  0.00           C  
ATOM     42  HE1 TYR     3      11.737 -11.313   7.572  1.00  0.00           H  
ATOM     43  CZ  TYR     3      12.007 -13.181   6.602  1.00  0.00           C  
ATOM     44  OH  TYR     3      11.891 -13.862   7.788  1.00  0.00           O  
ATOM     45  HH  TYR     3      11.979 -13.217   8.494  1.00  0.00           H  
ATOM     46  CE2 TYR     3      12.131 -13.760   5.271  1.00  0.00           C  
ATOM     47  HE2 TYR     3      12.291 -14.823   5.172  1.00  0.00           H  
ATOM     48  CD2 TYR     3      12.209 -12.963   4.124  1.00  0.00           C  
ATOM     49  HD2 TYR     3      12.232 -13.412   3.142  1.00  0.00           H  
ATOM     50  C   TYR     3      10.195 -11.871   1.413  1.00  0.00           C  
ATOM     51  O   TYR     3      10.503 -11.962   0.222  1.00  0.00           O  
ATOM     52  N   ALA     4       9.447 -12.834   1.974  1.00  0.00           N  
ATOM     53  H   ALA     4       9.235 -12.730   2.956  1.00  0.00           H  
ATOM     54  CA  ALA     4       8.915 -14.033   1.315  1.00  0.00           C  
ATOM     55  HA  ALA     4       9.618 -14.344   0.542  1.00  0.00           H  
ATOM     56  CB  ALA     4       8.984 -15.241   2.272  1.00  0.00           C  
ATOM     57  HB1 ALA     4       8.598 -16.159   1.830  1.00  0.00           H  
ATOM     58  HB2 ALA     4       9.984 -15.303   2.701  1.00  0.00           H  
ATOM     59  HB3 ALA     4       8.374 -15.048   3.154  1.00  0.00           H  
ATOM     60  C   ALA     4       7.594 -13.826   0.561  1.00  0.00           C  
ATOM     61  O   ALA     4       6.895 -12.868   0.806  1.00  0.00           O  
ATOM     62  N   ARG     5       7.382 -14.706  -0.421  1.00  0.00           N  
ATOM     63  H   ARG     5       8.009 -15.496  -0.474  1.00  0.00           H  
ATOM     64  CA  ARG     5       6.142 -14.653  -1.175  1.00  0.00           C  
ATOM     65  HA  ARG     5       5.372 -14.096  -0.641  1.00  0.00           H  
ATOM     66  CB  ARG     5       6.360 -13.785  -2.470  1.00  0.00           C  
ATOM     67  HB2 ARG     5       7.171 -14.288  -2.997  1.00  0.00           H  
ATOM     68  HB3 ARG     5       5.456 -13.891  -3.069  1.00  0.00           H  
ATOM     69  CG  ARG     5       6.688 -12.222  -2.315  1.00  0.00           C  
ATOM     70  HG2 ARG     5       6.363 -11.782  -3.258  1.00  0.00           H  
ATOM     71  HG3 ARG     5       6.154 -11.692  -1.526  1.00  0.00           H  
ATOM     72  CD  ARG     5       8.232 -11.950  -2.114  1.00  0.00           C  
ATOM     73  HD2 ARG     5       8.669 -12.467  -1.260  1.00  0.00           H  
ATOM     74  HD3 ARG     5       8.763 -12.330  -2.987  1.00  0.00           H  
ATOM     75  NE  ARG     5       8.503 -10.487  -1.966  1.00  0.00           N  
ATOM     76  HE  ARG     5       8.945 -10.021  -2.745  1.00  0.00           H  
ATOM     77  CZ  ARG     5       8.134  -9.776  -0.887  1.00  0.00           C  
ATOM     78  NH1 ARG     5       7.471 -10.281   0.172  1.00  0.00           N  
ATOM     79 HH11 ARG     5       7.092 -11.217   0.167  1.00  0.00           H  
ATOM     80 HH12 ARG     5       7.347  -9.621   0.927  1.00  0.00           H  
ATOM     81  NH2 ARG     5       8.402  -8.473  -0.800  1.00  0.00           N  
ATOM     82 HH21 ARG     5       9.041  -8.012  -1.431  1.00  0.00           H  
ATOM     83 HH22 ARG     5       7.952  -7.925  -0.080  1.00  0.00           H  
ATOM     84  C   ARG     5       5.706 -16.091  -1.513  1.00  0.00           C  
ATOM     85  O   ARG     5       6.463 -16.840  -2.039  1.00  0.00           O  
ATOM     86  N   ARG     6       4.521 -16.399  -0.926  1.00  0.00           N  
ATOM     87  H   ARG     6       4.087 -15.602  -0.484  1.00  0.00           H  
ATOM     88  CA  ARG     6       3.911 -17.764  -0.819  1.00  0.00           C  
ATOM     89  HA  ARG     6       3.396 -17.991  -1.753  1.00  0.00           H  
ATOM     90  CB  ARG     6       4.961 -18.862  -0.388  1.00  0.00           C  
ATOM     91  HB2 ARG     6       4.546 -19.867  -0.465  1.00  0.00           H  
ATOM     92  HB3 ARG     6       5.857 -18.921  -1.006  1.00  0.00           H  
ATOM     93  CG  ARG     6       5.306 -18.737   1.083  1.00  0.00           C  
ATOM     94  HG2 ARG     6       5.686 -17.778   1.436  1.00  0.00           H  
ATOM     95  HG3 ARG     6       4.402 -18.915   1.666  1.00  0.00           H  
ATOM     96  CD  ARG     6       6.246 -19.814   1.419  1.00  0.00           C  
ATOM     97  HD2 ARG     6       5.685 -20.746   1.355  1.00  0.00           H  
ATOM     98  HD3 ARG     6       7.056 -19.824   0.690  1.00  0.00           H  
ATOM     99  NE  ARG     6       6.800 -19.682   2.829  1.00  0.00           N  
ATOM    100  HE  ARG     6       7.688 -19.207   2.895  1.00  0.00           H  
ATOM    101  CZ  ARG     6       6.176 -19.900   3.983  1.00  0.00           C  
ATOM    102  NH1 ARG     6       4.861 -20.210   3.944  1.00  0.00           N  
ATOM    103 HH11 ARG     6       4.206 -20.161   3.176  1.00  0.00           H  
ATOM    104 HH12 ARG     6       4.415 -20.518   4.797  1.00  0.00           H  
ATOM    105  NH2 ARG     6       6.681 -19.723   5.136  1.00  0.00           N  
ATOM    106 HH21 ARG     6       7.673 -19.577   5.255  1.00  0.00           H  
ATOM    107 HH22 ARG     6       6.206 -20.005   5.982  1.00  0.00           H  
ATOM    108  C   ARG     6       2.643 -17.664   0.016  1.00  0.00           C  
ATOM    109  O   ARG     6       2.278 -16.556   0.403  1.00  0.00           O  
ATOM    110  N   ARG     7       1.980 -18.836   0.382  1.00  0.00           N  
ATOM    111  H   ARG     7       2.321 -19.682  -0.052  1.00  0.00           H  
ATOM    112  CA  ARG     7       0.892 -18.808   1.285  1.00  0.00           C  
ATOM    113  HA  ARG     7       0.191 -18.039   0.961  1.00  0.00           H  
ATOM    114  CB  ARG     7       0.130 -20.138   1.141  1.00  0.00           C  
ATOM    115  HB2 ARG     7      -0.081 -20.373   0.098  1.00  0.00           H  
ATOM    116  HB3 ARG     7       0.749 -20.964   1.493  1.00  0.00           H  
ATOM    117  CG  ARG     7      -1.172 -20.176   1.955  1.00  0.00           C  
ATOM    118  HG2 ARG     7      -0.962 -19.643   2.882  1.00  0.00           H  
ATOM    119  HG3 ARG     7      -1.951 -19.571   1.492  1.00  0.00           H  
ATOM    120  CD  ARG     7      -1.891 -21.480   2.278  1.00  0.00           C  
ATOM    121  HD2 ARG     7      -1.307 -21.913   3.090  1.00  0.00           H  
ATOM    122  HD3 ARG     7      -2.909 -21.249   2.592  1.00  0.00           H  
ATOM    123  NE  ARG     7      -1.881 -22.406   1.158  1.00  0.00           N  
ATOM    124  HE  ARG     7      -1.071 -22.388   0.554  1.00  0.00           H  
ATOM    125  CZ  ARG     7      -2.816 -23.331   0.980  1.00  0.00           C  
ATOM    126  NH1 ARG     7      -3.809 -23.448   1.885  1.00  0.00           N  
ATOM    127 HH11 ARG     7      -3.996 -22.698   2.536  1.00  0.00           H  
ATOM    128 HH12 ARG     7      -4.333 -24.307   1.807  1.00  0.00           H  
ATOM    129  NH2 ARG     7      -2.769 -24.127  -0.029  1.00  0.00           N  
ATOM    130 HH21 ARG     7      -2.167 -23.950  -0.820  1.00  0.00           H  
ATOM    131 HH22 ARG     7      -3.445 -24.877  -0.052  1.00  0.00           H  
ATOM    132  C   ARG     7       1.420 -18.478   2.749  1.00  0.00           C  
ATOM    133  O   ARG     7       2.439 -18.963   3.215  1.00  0.00           O  
ATOM    134  N   PHE     8       0.779 -17.511   3.394  1.00  0.00           N  
ATOM    135  H   PHE     8       0.139 -16.929   2.872  1.00  0.00           H  
ATOM    136  CA  PHE     8       1.214 -17.030   4.718  1.00  0.00           C  
ATOM    137  HA  PHE     8       2.217 -16.608   4.673  1.00  0.00           H  
ATOM    138  CB  PHE     8       0.279 -15.902   5.149  1.00  0.00           C  
ATOM    139  HB2 PHE     8       0.412 -15.066   4.463  1.00  0.00           H  
ATOM    140  HB3 PHE     8      -0.770 -16.196   5.131  1.00  0.00           H  
ATOM    141  CG  PHE     8       0.603 -15.282   6.553  1.00  0.00           C  
ATOM    142  CD1 PHE     8       0.374 -15.963   7.844  1.00  0.00           C  
ATOM    143  HD1 PHE     8      -0.166 -16.885   7.691  1.00  0.00           H  
ATOM    144  CE1 PHE     8       0.694 -15.376   9.088  1.00  0.00           C  
ATOM    145  HE1 PHE     8       0.391 -15.817  10.026  1.00  0.00           H  
ATOM    146  CZ  PHE     8       1.439 -14.182   9.063  1.00  0.00           C  
ATOM    147  HZ  PHE     8       1.735 -13.741  10.003  1.00  0.00           H  
ATOM    148  CE2 PHE     8       1.701 -13.597   7.842  1.00  0.00           C  
ATOM    149  HE2 PHE     8       2.370 -12.749   7.846  1.00  0.00           H  
ATOM    150  CD2 PHE     8       1.298 -14.085   6.577  1.00  0.00           C  
ATOM    151  HD2 PHE     8       1.569 -13.566   5.669  1.00  0.00           H  
ATOM    152  C   PHE     8       1.276 -18.158   5.818  1.00  0.00           C  
ATOM    153  O   PHE     8       0.548 -19.122   5.725  1.00  0.00           O  
ATOM    154  N   ALA     9       2.253 -18.066   6.698  1.00  0.00           N  
ATOM    155  H   ALA     9       2.604 -17.120   6.727  1.00  0.00           H  
ATOM    156  CA  ALA     9       2.835 -19.034   7.745  1.00  0.00           C  
ATOM    157  HA  ALA     9       3.708 -18.666   8.285  1.00  0.00           H  
ATOM    158  CB  ALA     9       1.759 -19.359   8.730  1.00  0.00           C  
ATOM    159  HB1 ALA     9       1.718 -18.494   9.392  1.00  0.00           H  
ATOM    160  HB2 ALA     9       0.806 -19.443   8.209  1.00  0.00           H  
ATOM    161  HB3 ALA     9       1.974 -20.304   9.229  1.00  0.00           H  
ATOM    162  C   ALA     9       3.391 -20.246   7.005  1.00  0.00           C  
ATOM    163  O   ALA     9       4.618 -20.494   6.964  1.00  0.00           O  
ATOM    164  N   VAL    10       2.549 -21.102   6.383  1.00  0.00           N  
ATOM    165  H   VAL    10       1.592 -20.810   6.240  1.00  0.00           H  
ATOM    166  CA  VAL    10       2.916 -22.476   6.048  1.00  0.00           C  
ATOM    167  HA  VAL    10       3.996 -22.599   6.124  1.00  0.00           H  
ATOM    168  CB  VAL    10       2.320 -23.443   7.050  1.00  0.00           C  
ATOM    169  HB  VAL    10       2.591 -23.117   8.055  1.00  0.00           H  
ATOM    170  CG1 VAL    10       0.729 -23.599   7.029  1.00  0.00           C  
ATOM    171 HG11 VAL    10       0.345 -22.592   6.872  1.00  0.00           H  
ATOM    172 HG12 VAL    10       0.327 -24.300   6.296  1.00  0.00           H  
ATOM    173 HG13 VAL    10       0.386 -23.998   7.983  1.00  0.00           H  
ATOM    174  CG2 VAL    10       2.810 -24.945   6.900  1.00  0.00           C  
ATOM    175 HG21 VAL    10       2.492 -25.474   7.798  1.00  0.00           H  
ATOM    176 HG22 VAL    10       2.548 -25.502   6.000  1.00  0.00           H  
ATOM    177 HG23 VAL    10       3.887 -24.818   6.792  1.00  0.00           H  
ATOM    178  C   VAL    10       2.444 -22.770   4.617  1.00  0.00           C  
ATOM    179  O   VAL    10       1.509 -22.138   4.135  1.00  0.00           O  
ATOM    180  N   CYS    11       3.127 -23.690   3.919  1.00  0.00           N  
ATOM    181  H   CYS    11       4.020 -23.895   4.344  1.00  0.00           H  
ATOM    182  CA  CYS    11       2.804 -24.176   2.524  1.00  0.00           C  
ATOM    183  HA  CYS    11       3.380 -25.028   2.163  1.00  0.00           H  
ATOM    184  CB  CYS    11       1.324 -24.738   2.519  1.00  0.00           C  
ATOM    185  HB2 CYS    11       1.241 -25.371   3.402  1.00  0.00           H  
ATOM    186  HB3 CYS    11       0.584 -23.944   2.621  1.00  0.00           H  
ATOM    187  SG  CYS    11       0.970 -25.854   1.131  1.00  0.00           S  
ATOM    188  HG  CYS    11       2.044 -26.617   1.354  1.00  0.00           H  
ATOM    189  C   CYS    11       2.860 -23.045   1.437  1.00  0.00           C  
ATOM    190  O   CYS    11       3.375 -21.954   1.685  1.00  0.00           O  
ATOM    191  N   VAL    12       2.252 -23.293   0.270  1.00  0.00           N  
ATOM    192  H   VAL    12       1.907 -24.240   0.212  1.00  0.00           H  
ATOM    193  CA  VAL    12       2.201 -22.421  -0.916  1.00  0.00           C  
ATOM    194  HA  VAL    12       2.142 -21.378  -0.602  1.00  0.00           H  
ATOM    195  CB  VAL    12       3.580 -22.630  -1.694  1.00  0.00           C  
ATOM    196  HB  VAL    12       4.427 -22.324  -1.079  1.00  0.00           H  
ATOM    197  CG1 VAL    12       3.839 -24.105  -2.152  1.00  0.00           C  
ATOM    198 HG11 VAL    12       4.543 -24.163  -2.982  1.00  0.00           H  
ATOM    199 HG12 VAL    12       4.327 -24.715  -1.392  1.00  0.00           H  
ATOM    200 HG13 VAL    12       2.873 -24.553  -2.384  1.00  0.00           H  
ATOM    201  CG2 VAL    12       3.665 -21.635  -2.855  1.00  0.00           C  
ATOM    202 HG21 VAL    12       4.478 -21.907  -3.527  1.00  0.00           H  
ATOM    203 HG22 VAL    12       2.761 -21.843  -3.427  1.00  0.00           H  
ATOM    204 HG23 VAL    12       3.609 -20.615  -2.474  1.00  0.00           H  
ATOM    205  C   VAL    12       0.994 -22.891  -1.710  1.00  0.00           C  
ATOM    206  O   VAL    12      -0.129 -22.827  -1.213  1.00  0.00           O  
TER   
END   
