# Supplementary material for: Prediction of Anticancer Peptides with High Efficacy and Low Toxicity by Hybrid Model Based on 3D Structure of Peptides
Source: Int J Mol Sci. 2021 May 26;22(11):5630. doi: 10.3390/ijms22115630 (PMC8198792; doi:10.3390/ijms22115630)
Supplement: Supplementary file 1 [file ijms-22-05630-s001.zip › Supplement2(Datasets)/ACPs(PDB)/D1/PDB(Negative)/(251)NL_satpdb13152.pdb]

ATOM      1  N   PHE     1     -15.119  -7.527   2.821  1.00  0.00           N  
ATOM      2  H   PHE     1     -14.881  -8.503   2.721  1.00  0.00           H  
ATOM      3  CA  PHE     1     -14.636  -6.908   4.026  1.00  0.00           C  
ATOM      4  HA  PHE     1     -14.430  -5.866   3.783  1.00  0.00           H  
ATOM      5  CB  PHE     1     -15.685  -7.006   5.123  1.00  0.00           C  
ATOM      6  HB2 PHE     1     -16.607  -6.513   4.817  1.00  0.00           H  
ATOM      7  HB3 PHE     1     -15.883  -8.075   5.196  1.00  0.00           H  
ATOM      8  CG  PHE     1     -15.115  -6.512   6.420  1.00  0.00           C  
ATOM      9  CD1 PHE     1     -14.958  -7.383   7.542  1.00  0.00           C  
ATOM     10  HD1 PHE     1     -15.321  -8.397   7.469  1.00  0.00           H  
ATOM     11  CE1 PHE     1     -14.499  -6.849   8.789  1.00  0.00           C  
ATOM     12  HE1 PHE     1     -14.622  -7.436   9.687  1.00  0.00           H  
ATOM     13  CZ  PHE     1     -14.015  -5.524   8.951  1.00  0.00           C  
ATOM     14  HZ  PHE     1     -13.764  -5.207   9.952  1.00  0.00           H  
ATOM     15  CE2 PHE     1     -14.058  -4.706   7.792  1.00  0.00           C  
ATOM     16  HE2 PHE     1     -13.547  -3.757   7.851  1.00  0.00           H  
ATOM     17  CD2 PHE     1     -14.671  -5.131   6.581  1.00  0.00           C  
ATOM     18  HD2 PHE     1     -14.670  -4.408   5.779  1.00  0.00           H  
ATOM     19  C   PHE     1     -13.274  -7.656   4.344  1.00  0.00           C  
ATOM     20  O   PHE     1     -13.079  -8.804   3.900  1.00  0.00           O  
ATOM     21  N   SER     2     -12.401  -7.091   5.076  1.00  0.00           N  
ATOM     22  H   SER     2     -12.573  -6.108   5.236  1.00  0.00           H  
ATOM     23  CA  SER     2     -11.238  -7.823   5.653  1.00  0.00           C  
ATOM     24  HA  SER     2     -11.524  -8.803   6.037  1.00  0.00           H  
ATOM     25  CB  SER     2     -10.135  -7.929   4.490  1.00  0.00           C  
ATOM     26  HB2 SER     2     -10.563  -8.507   3.672  1.00  0.00           H  
ATOM     27  HB3 SER     2      -9.831  -6.968   4.073  1.00  0.00           H  
ATOM     28  OG  SER     2      -8.893  -8.501   4.839  1.00  0.00           O  
ATOM     29  HG  SER     2      -9.167  -9.322   5.254  1.00  0.00           H  
ATOM     30  C   SER     2     -10.502  -6.935   6.671  1.00  0.00           C  
ATOM     31  O   SER     2     -10.378  -5.719   6.459  1.00  0.00           O  
ATOM     32  N   PRO     3     -10.089  -7.309   7.918  1.00  0.00           N  
ATOM     33  CD  PRO     3     -10.329  -8.605   8.483  1.00  0.00           C  
ATOM     34  HD2 PRO     3      -9.892  -9.360   7.829  1.00  0.00           H  
ATOM     35  HD3 PRO     3     -11.407  -8.766   8.478  1.00  0.00           H  
ATOM     36  CG  PRO     3      -9.892  -8.637   9.958  1.00  0.00           C  
ATOM     37  HG2 PRO     3     -10.607  -9.182  10.574  1.00  0.00           H  
ATOM     38  HG3 PRO     3      -8.879  -9.039   9.969  1.00  0.00           H  
ATOM     39  CB  PRO     3      -9.797  -7.201  10.324  1.00  0.00           C  
ATOM     40  HB2 PRO     3      -9.041  -6.922  11.058  1.00  0.00           H  
ATOM     41  HB3 PRO     3     -10.761  -6.821  10.661  1.00  0.00           H  
ATOM     42  CA  PRO     3      -9.455  -6.499   8.998  1.00  0.00           C  
ATOM     43  HA  PRO     3      -9.886  -5.502   9.088  1.00  0.00           H  
ATOM     44  C   PRO     3      -7.983  -6.231   8.638  1.00  0.00           C  
ATOM     45  O   PRO     3      -7.094  -6.435   9.468  1.00  0.00           O  
ATOM     46  N   GLN     4      -7.767  -5.899   7.377  1.00  0.00           N  
ATOM     47  H   GLN     4      -8.547  -5.677   6.775  1.00  0.00           H  
ATOM     48  CA  GLN     4      -6.510  -5.694   6.585  1.00  0.00           C  
ATOM     49  HA  GLN     4      -6.589  -6.079   5.568  1.00  0.00           H  
ATOM     50  CB  GLN     4      -6.228  -4.179   6.475  1.00  0.00           C  
ATOM     51  HB2 GLN     4      -7.223  -3.755   6.338  1.00  0.00           H  
ATOM     52  HB3 GLN     4      -5.904  -3.750   7.423  1.00  0.00           H  
ATOM     53  CG  GLN     4      -5.395  -3.833   5.176  1.00  0.00           C  
ATOM     54  HG2 GLN     4      -5.064  -2.797   5.101  1.00  0.00           H  
ATOM     55  HG3 GLN     4      -4.515  -4.474   5.121  1.00  0.00           H  
ATOM     56  CD  GLN     4      -6.293  -4.207   3.935  1.00  0.00           C  
ATOM     57  OE1 GLN     4      -6.227  -5.241   3.235  1.00  0.00           O  
ATOM     58  NE2 GLN     4      -7.321  -3.365   3.695  1.00  0.00           N  
ATOM     59 HE21 GLN     4      -7.942  -3.628   2.943  1.00  0.00           H  
ATOM     60 HE22 GLN     4      -7.474  -2.599   4.336  1.00  0.00           H  
ATOM     61  C   GLN     4      -5.372  -6.523   7.097  1.00  0.00           C  
ATOM     62  O   GLN     4      -5.454  -7.727   6.995  1.00  0.00           O  
ATOM     63  N   MET     5      -4.307  -5.952   7.663  1.00  0.00           N  
ATOM     64  H   MET     5      -4.281  -4.942   7.651  1.00  0.00           H  
ATOM     65  CA  MET     5      -3.120  -6.554   8.338  1.00  0.00           C  
ATOM     66  HA  MET     5      -2.382  -6.882   7.607  1.00  0.00           H  
ATOM     67  CB  MET     5      -2.436  -5.518   9.315  1.00  0.00           C  
ATOM     68  HB2 MET     5      -3.161  -5.090  10.006  1.00  0.00           H  
ATOM     69  HB3 MET     5      -1.723  -5.976  10.000  1.00  0.00           H  
ATOM     70  CG  MET     5      -1.703  -4.436   8.616  1.00  0.00           C  
ATOM     71  HG2 MET     5      -1.412  -3.782   9.438  1.00  0.00           H  
ATOM     72  HG3 MET     5      -0.864  -4.837   8.046  1.00  0.00           H  
ATOM     73  SD  MET     5      -2.641  -3.261   7.525  1.00  0.00           S  
ATOM     74  CE  MET     5      -1.900  -3.816   5.934  1.00  0.00           C  
ATOM     75  HE1 MET     5      -2.388  -3.317   5.096  1.00  0.00           H  
ATOM     76  HE2 MET     5      -0.835  -3.586   5.912  1.00  0.00           H  
ATOM     77  HE3 MET     5      -2.036  -4.894   5.847  1.00  0.00           H  
ATOM     78  C   MET     5      -3.419  -7.873   9.128  1.00  0.00           C  
ATOM     79  O   MET     5      -2.544  -8.745   9.096  1.00  0.00           O  
ATOM     80  N   LEU     6      -4.491  -7.868   9.966  1.00  0.00           N  
ATOM     81  H   LEU     6      -5.094  -7.059  10.010  1.00  0.00           H  
ATOM     82  CA  LEU     6      -4.751  -8.980  10.886  1.00  0.00           C  
ATOM     83  HA  LEU     6      -3.848  -9.304  11.404  1.00  0.00           H  
ATOM     84  CB  LEU     6      -5.770  -8.566  11.976  1.00  0.00           C  
ATOM     85  HB2 LEU     6      -6.741  -8.486  11.487  1.00  0.00           H  
ATOM     86  HB3 LEU     6      -5.813  -9.431  12.638  1.00  0.00           H  
ATOM     87  CG  LEU     6      -5.476  -7.317  12.837  1.00  0.00           C  
ATOM     88  HG  LEU     6      -5.553  -6.413  12.233  1.00  0.00           H  
ATOM     89  CD1 LEU     6      -6.556  -7.277  13.994  1.00  0.00           C  
ATOM     90 HD11 LEU     6      -6.643  -8.249  14.479  1.00  0.00           H  
ATOM     91 HD12 LEU     6      -6.227  -6.593  14.776  1.00  0.00           H  
ATOM     92 HD13 LEU     6      -7.557  -6.964  13.699  1.00  0.00           H  
ATOM     93  CD2 LEU     6      -4.134  -7.275  13.410  1.00  0.00           C  
ATOM     94 HD21 LEU     6      -3.455  -7.077  12.580  1.00  0.00           H  
ATOM     95 HD22 LEU     6      -4.022  -6.496  14.163  1.00  0.00           H  
ATOM     96 HD23 LEU     6      -3.858  -8.143  14.008  1.00  0.00           H  
ATOM     97  C   LEU     6      -5.230 -10.233  10.113  1.00  0.00           C  
ATOM     98  O   LEU     6      -5.258 -11.362  10.671  1.00  0.00           O  
ATOM     99  N   GLN     7      -5.442 -10.129   8.798  1.00  0.00           N  
ATOM    100  H   GLN     7      -5.168  -9.257   8.367  1.00  0.00           H  
ATOM    101  CA  GLN     7      -5.702 -11.182   7.862  1.00  0.00           C  
ATOM    102  HA  GLN     7      -6.006 -12.065   8.423  1.00  0.00           H  
ATOM    103  CB  GLN     7      -6.852 -10.806   6.929  1.00  0.00           C  
ATOM    104  HB2 GLN     7      -7.604 -10.277   7.516  1.00  0.00           H  
ATOM    105  HB3 GLN     7      -6.508 -10.073   6.200  1.00  0.00           H  
ATOM    106  CG  GLN     7      -7.487 -12.062   6.361  1.00  0.00           C  
ATOM    107  HG2 GLN     7      -6.738 -12.564   5.749  1.00  0.00           H  
ATOM    108  HG3 GLN     7      -7.857 -12.686   7.175  1.00  0.00           H  
ATOM    109  CD  GLN     7      -8.702 -11.846   5.325  1.00  0.00           C  
ATOM    110  OE1 GLN     7      -9.533 -10.974   5.510  1.00  0.00           O  
ATOM    111  NE2 GLN     7      -8.711 -12.405   4.134  1.00  0.00           N  
ATOM    112 HE21 GLN     7      -9.517 -12.095   3.611  1.00  0.00           H  
ATOM    113 HE22 GLN     7      -8.021 -13.067   3.807  1.00  0.00           H  
ATOM    114  C   GLN     7      -4.436 -11.430   7.001  1.00  0.00           C  
ATOM    115  O   GLN     7      -4.251 -12.573   6.633  1.00  0.00           O  
ATOM    116  N   ASP     8      -3.662 -10.408   6.628  1.00  0.00           N  
ATOM    117  H   ASP     8      -3.832  -9.467   6.952  1.00  0.00           H  
ATOM    118  CA  ASP     8      -2.417 -10.673   5.829  1.00  0.00           C  
ATOM    119  HA  ASP     8      -2.662 -11.129   4.870  1.00  0.00           H  
ATOM    120  CB  ASP     8      -1.710  -9.350   5.409  1.00  0.00           C  
ATOM    121  HB2 ASP     8      -1.393  -8.778   6.282  1.00  0.00           H  
ATOM    122  HB3 ASP     8      -0.783  -9.565   4.878  1.00  0.00           H  
ATOM    123  CG  ASP     8      -2.558  -8.486   4.466  1.00  0.00           C  
ATOM    124  OD1 ASP     8      -2.771  -8.898   3.283  1.00  0.00           O  
ATOM    125  OD2 ASP     8      -3.073  -7.467   4.983  1.00  0.00           O  
ATOM    126  C   ASP     8      -1.407 -11.562   6.554  1.00  0.00           C  
ATOM    127  O   ASP     8      -0.801 -12.417   5.925  1.00  0.00           O  
ATOM    128  N   ILE     9      -1.285 -11.419   7.878  1.00  0.00           N  
ATOM    129  H   ILE     9      -1.790 -10.629   8.253  1.00  0.00           H  
ATOM    130  CA  ILE     9      -0.432 -12.316   8.758  1.00  0.00           C  
ATOM    131  HA  ILE     9       0.585 -12.190   8.385  1.00  0.00           H  
ATOM    132  CB  ILE     9      -0.470 -11.905  10.275  1.00  0.00           C  
ATOM    133  HB  ILE     9      -0.061 -10.895  10.304  1.00  0.00           H  
ATOM    134  CG2 ILE     9      -1.856 -11.729  10.929  1.00  0.00           C  
ATOM    135 HG21 ILE     9      -1.809 -11.705  12.018  1.00  0.00           H  
ATOM    136 HG22 ILE     9      -2.181 -10.783  10.495  1.00  0.00           H  
ATOM    137 HG23 ILE     9      -2.455 -12.603  10.675  1.00  0.00           H  
ATOM    138  CG1 ILE     9       0.368 -12.721  11.231  1.00  0.00           C  
ATOM    139 HG12 ILE     9       0.330 -12.293  12.233  1.00  0.00           H  
ATOM    140 HG13 ILE     9      -0.008 -13.743  11.285  1.00  0.00           H  
ATOM    141  CD1 ILE     9       1.885 -12.711  10.916  1.00  0.00           C  
ATOM    142 HD11 ILE     9       2.032 -12.956   9.864  1.00  0.00           H  
ATOM    143 HD12 ILE     9       2.296 -11.724  11.129  1.00  0.00           H  
ATOM    144 HD13 ILE     9       2.351 -13.491  11.517  1.00  0.00           H  
ATOM    145  C   ILE     9      -0.780 -13.826   8.574  1.00  0.00           C  
ATOM    146  O   ILE     9       0.045 -14.702   8.480  1.00  0.00           O  
ATOM    147  N   ILE    10      -2.053 -14.116   8.472  1.00  0.00           N  
ATOM    148  H   ILE    10      -2.747 -13.383   8.522  1.00  0.00           H  
ATOM    149  CA  ILE    10      -2.566 -15.477   8.308  1.00  0.00           C  
ATOM    150  HA  ILE    10      -1.831 -16.100   8.818  1.00  0.00           H  
ATOM    151  CB  ILE    10      -3.862 -15.668   9.166  1.00  0.00           C  
ATOM    152  HB  ILE    10      -3.533 -15.651  10.205  1.00  0.00           H  
ATOM    153  CG2 ILE    10      -4.942 -14.536   9.050  1.00  0.00           C  
ATOM    154 HG21 ILE    10      -5.736 -14.591   9.795  1.00  0.00           H  
ATOM    155 HG22 ILE    10      -4.444 -13.582   9.228  1.00  0.00           H  
ATOM    156 HG23 ILE    10      -5.358 -14.501   8.043  1.00  0.00           H  
ATOM    157  CG1 ILE    10      -4.480 -17.137   9.037  1.00  0.00           C  
ATOM    158 HG12 ILE    10      -5.280 -17.191   9.776  1.00  0.00           H  
ATOM    159 HG13 ILE    10      -4.970 -17.318   8.081  1.00  0.00           H  
ATOM    160  CD1 ILE    10      -3.444 -18.239   9.296  1.00  0.00           C  
ATOM    161 HD11 ILE    10      -2.936 -18.012  10.233  1.00  0.00           H  
ATOM    162 HD12 ILE    10      -3.769 -19.263   9.478  1.00  0.00           H  
ATOM    163 HD13 ILE    10      -2.717 -18.367   8.494  1.00  0.00           H  
ATOM    164  C   ILE    10      -2.697 -15.942   6.823  1.00  0.00           C  
ATOM    165  O   ILE    10      -1.952 -16.825   6.399  1.00  0.00           O  
ATOM    166  N   GLU    11      -3.565 -15.293   6.145  1.00  0.00           N  
ATOM    167  H   GLU    11      -3.903 -14.443   6.573  1.00  0.00           H  
ATOM    168  CA  GLU    11      -4.189 -15.712   4.868  1.00  0.00           C  
ATOM    169  HA  GLU    11      -3.715 -16.663   4.624  1.00  0.00           H  
ATOM    170  CB  GLU    11      -5.750 -15.818   5.196  1.00  0.00           C  
ATOM    171  HB2 GLU    11      -5.977 -16.579   5.942  1.00  0.00           H  
ATOM    172  HB3 GLU    11      -6.113 -14.902   5.662  1.00  0.00           H  
ATOM    173  CG  GLU    11      -6.554 -16.341   4.025  1.00  0.00           C  
ATOM    174  HG2 GLU    11      -6.213 -17.338   3.745  1.00  0.00           H  
ATOM    175  HG3 GLU    11      -7.597 -16.338   4.341  1.00  0.00           H  
ATOM    176  CD  GLU    11      -6.764 -15.503   2.713  1.00  0.00           C  
ATOM    177  OE1 GLU    11      -6.857 -16.076   1.620  1.00  0.00           O  
ATOM    178  OE2 GLU    11      -7.094 -14.264   2.856  1.00  0.00           O  
ATOM    179  C   GLU    11      -3.980 -14.777   3.665  1.00  0.00           C  
ATOM    180  O   GLU    11      -3.734 -15.240   2.525  1.00  0.00           O  
ATOM    181  N   LYS    12      -4.117 -13.464   3.796  1.00  0.00           N  
ATOM    182  H   LYS    12      -4.397 -13.087   4.690  1.00  0.00           H  
ATOM    183  CA  LYS    12      -4.497 -12.696   2.579  1.00  0.00           C  
ATOM    184  HA  LYS    12      -5.301 -13.180   2.025  1.00  0.00           H  
ATOM    185  CB  LYS    12      -5.184 -11.419   3.118  1.00  0.00           C  
ATOM    186  HB2 LYS    12      -5.986 -11.832   3.730  1.00  0.00           H  
ATOM    187  HB3 LYS    12      -4.491 -10.793   3.680  1.00  0.00           H  
ATOM    188  CG  LYS    12      -5.889 -10.475   2.059  1.00  0.00           C  
ATOM    189  HG2 LYS    12      -5.045 -10.040   1.524  1.00  0.00           H  
ATOM    190  HG3 LYS    12      -6.472 -11.052   1.342  1.00  0.00           H  
ATOM    191  CD  LYS    12      -6.836  -9.458   2.702  1.00  0.00           C  
ATOM    192  HD2 LYS    12      -7.222  -8.714   2.004  1.00  0.00           H  
ATOM    193  HD3 LYS    12      -7.672 -10.008   3.133  1.00  0.00           H  
ATOM    194  CE  LYS    12      -6.269  -8.548   3.751  1.00  0.00           C  
ATOM    195  HE2 LYS    12      -7.088  -7.919   4.102  1.00  0.00           H  
ATOM    196  HE3 LYS    12      -5.845  -9.065   4.612  1.00  0.00           H  
ATOM    197  NZ  LYS    12      -5.231  -7.735   3.133  1.00  0.00           N  
ATOM    198  HZ1 LYS    12      -4.706  -7.386   3.922  1.00  0.00           H  
ATOM    199  HZ2 LYS    12      -4.518  -8.243   2.629  1.00  0.00           H  
ATOM    200  HZ3 LYS    12      -5.631  -7.010   2.555  1.00  0.00           H  
ATOM    201  C   LYS    12      -3.440 -12.514   1.529  1.00  0.00           C  
ATOM    202  O   LYS    12      -3.783 -12.127   0.389  1.00  0.00           O  
ATOM    203  N   LYS    13      -2.202 -12.915   1.845  1.00  0.00           N  
ATOM    204  H   LYS    13      -2.058 -13.059   2.834  1.00  0.00           H  
ATOM    205  CA  LYS    13      -1.097 -13.170   0.945  1.00  0.00           C  
ATOM    206  HA  LYS    13      -0.549 -12.307   0.566  1.00  0.00           H  
ATOM    207  CB  LYS    13      -0.176 -14.082   1.762  1.00  0.00           C  
ATOM    208  HB2 LYS    13      -0.833 -14.794   2.260  1.00  0.00           H  
ATOM    209  HB3 LYS    13       0.557 -14.622   1.162  1.00  0.00           H  
ATOM    210  CG  LYS    13       0.565 -13.257   2.862  1.00  0.00           C  
ATOM    211  HG2 LYS    13       1.091 -12.464   2.330  1.00  0.00           H  
ATOM    212  HG3 LYS    13      -0.223 -12.817   3.472  1.00  0.00           H  
ATOM    213  CD  LYS    13       1.558 -14.159   3.719  1.00  0.00           C  
ATOM    214  HD2 LYS    13       2.291 -14.577   3.028  1.00  0.00           H  
ATOM    215  HD3 LYS    13       2.041 -13.467   4.408  1.00  0.00           H  
ATOM    216  CE  LYS    13       0.932 -15.408   4.371  1.00  0.00           C  
ATOM    217  HE2 LYS    13       0.261 -15.930   3.689  1.00  0.00           H  
ATOM    218  HE3 LYS    13       1.786 -16.026   4.649  1.00  0.00           H  
ATOM    219  NZ  LYS    13       0.235 -15.097   5.622  1.00  0.00           N  
ATOM    220  HZ1 LYS    13      -0.392 -14.335   5.408  1.00  0.00           H  
ATOM    221  HZ2 LYS    13      -0.386 -15.817   5.962  1.00  0.00           H  
ATOM    222  HZ3 LYS    13       0.827 -15.005   6.435  1.00  0.00           H  
ATOM    223  C   LYS    13      -1.493 -13.977  -0.368  1.00  0.00           C  
ATOM    224  O   LYS    13      -0.852 -13.741  -1.429  1.00  0.00           O  
ATOM    225  N   THR    14      -2.442 -14.976  -0.191  1.00  0.00           N  
ATOM    226  H   THR    14      -2.718 -15.238   0.744  1.00  0.00           H  
ATOM    227  CA  THR    14      -2.864 -15.876  -1.330  1.00  0.00           C  
ATOM    228  HA  THR    14      -2.094 -16.538  -1.727  1.00  0.00           H  
ATOM    229  CB  THR    14      -4.099 -16.705  -0.931  1.00  0.00           C  
ATOM    230  HB  THR    14      -4.586 -17.122  -1.813  1.00  0.00           H  
ATOM    231  CG2 THR    14      -3.805 -17.800   0.051  1.00  0.00           C  
ATOM    232 HG21 THR    14      -4.615 -18.529   0.061  1.00  0.00           H  
ATOM    233 HG22 THR    14      -2.936 -18.397  -0.223  1.00  0.00           H  
ATOM    234 HG23 THR    14      -3.664 -17.355   1.036  1.00  0.00           H  
ATOM    235  OG1 THR    14      -4.987 -15.723  -0.366  1.00  0.00           O  
ATOM    236  HG1 THR    14      -5.418 -16.136   0.386  1.00  0.00           H  
ATOM    237  C   THR    14      -3.130 -15.092  -2.575  1.00  0.00           C  
ATOM    238  O   THR    14      -2.639 -15.503  -3.626  1.00  0.00           O  
ATOM    239  N   LYS    15      -3.702 -13.873  -2.540  1.00  0.00           N  
ATOM    240  H   LYS    15      -4.047 -13.537  -1.653  1.00  0.00           H  
ATOM    241  CA  LYS    15      -4.086 -13.146  -3.844  1.00  0.00           C  
ATOM    242  HA  LYS    15      -4.467 -13.802  -4.626  1.00  0.00           H  
ATOM    243  CB  LYS    15      -5.106 -12.078  -3.433  1.00  0.00           C  
ATOM    244  HB2 LYS    15      -4.684 -11.518  -2.599  1.00  0.00           H  
ATOM    245  HB3 LYS    15      -5.061 -11.331  -4.226  1.00  0.00           H  
ATOM    246  CG  LYS    15      -6.601 -12.460  -3.314  1.00  0.00           C  
ATOM    247  HG2 LYS    15      -7.160 -11.635  -2.872  1.00  0.00           H  
ATOM    248  HG3 LYS    15      -6.954 -12.769  -4.298  1.00  0.00           H  
ATOM    249  CD  LYS    15      -6.935 -13.634  -2.342  1.00  0.00           C  
ATOM    250  HD2 LYS    15      -8.002 -13.813  -2.475  1.00  0.00           H  
ATOM    251  HD3 LYS    15      -6.417 -14.552  -2.617  1.00  0.00           H  
ATOM    252  CE  LYS    15      -6.707 -13.167  -0.896  1.00  0.00           C  
ATOM    253  HE2 LYS    15      -5.686 -13.196  -0.517  1.00  0.00           H  
ATOM    254  HE3 LYS    15      -7.097 -12.167  -0.705  1.00  0.00           H  
ATOM    255  NZ  LYS    15      -7.461 -14.011  -0.014  1.00  0.00           N  
ATOM    256  HZ1 LYS    15      -7.419 -13.684   0.941  1.00  0.00           H  
ATOM    257  HZ2 LYS    15      -8.418 -14.189  -0.284  1.00  0.00           H  
ATOM    258  HZ3 LYS    15      -6.927 -14.862   0.080  1.00  0.00           H  
ATOM    259  C   LYS    15      -2.848 -12.542  -4.556  1.00  0.00           C  
ATOM    260  O   LYS    15      -3.013 -11.753  -5.441  1.00  0.00           O  
ATOM    261  N   ILE    16      -1.596 -12.985  -4.252  1.00  0.00           N  
ATOM    262  H   ILE    16      -1.660 -13.663  -3.506  1.00  0.00           H  
ATOM    263  CA  ILE    16      -0.362 -12.539  -4.909  1.00  0.00           C  
ATOM    264  HA  ILE    16      -0.572 -12.602  -5.976  1.00  0.00           H  
ATOM    265  CB  ILE    16      -0.151 -11.053  -4.592  1.00  0.00           C  
ATOM    266  HB  ILE    16      -1.112 -10.567  -4.764  1.00  0.00           H  
ATOM    267  CG2 ILE    16       0.100 -10.902  -3.075  1.00  0.00           C  
ATOM    268 HG21 ILE    16       0.447  -9.905  -2.806  1.00  0.00           H  
ATOM    269 HG22 ILE    16      -0.900 -10.975  -2.645  1.00  0.00           H  
ATOM    270 HG23 ILE    16       0.862 -11.602  -2.733  1.00  0.00           H  
ATOM    271  CG1 ILE    16       0.940 -10.413  -5.563  1.00  0.00           C  
ATOM    272 HG12 ILE    16       0.800 -10.842  -6.556  1.00  0.00           H  
ATOM    273 HG13 ILE    16       0.588  -9.386  -5.661  1.00  0.00           H  
ATOM    274  CD1 ILE    16       2.405 -10.369  -5.209  1.00  0.00           C  
ATOM    275 HD11 ILE    16       3.040 -10.283  -6.091  1.00  0.00           H  
ATOM    276 HD12 ILE    16       2.561  -9.479  -4.599  1.00  0.00           H  
ATOM    277 HD13 ILE    16       2.656 -11.330  -4.760  1.00  0.00           H  
ATOM    278  C   ILE    16       0.769 -13.470  -4.805  1.00  0.00           C  
ATOM    279  O   ILE    16       1.316 -13.749  -5.805  1.00  0.00           O  
ATOM    280  N   LEU    17       0.975 -14.024  -3.637  1.00  0.00           N  
ATOM    281  H   LEU    17       0.325 -13.833  -2.888  1.00  0.00           H  
ATOM    282  CA  LEU    17       1.960 -15.033  -3.243  1.00  0.00           C  
ATOM    283  HA  LEU    17       2.854 -15.100  -3.863  1.00  0.00           H  
ATOM    284  CB  LEU    17       2.509 -14.691  -1.823  1.00  0.00           C  
ATOM    285  HB2 LEU    17       1.691 -14.581  -1.110  1.00  0.00           H  
ATOM    286  HB3 LEU    17       3.116 -15.554  -1.551  1.00  0.00           H  
ATOM    287  CG  LEU    17       3.411 -13.450  -1.807  1.00  0.00           C  
ATOM    288  HG  LEU    17       3.171 -12.834  -2.674  1.00  0.00           H  
ATOM    289  CD1 LEU    17       3.357 -12.710  -0.419  1.00  0.00           C  
ATOM    290 HD11 LEU    17       2.376 -12.256  -0.280  1.00  0.00           H  
ATOM    291 HD12 LEU    17       3.609 -13.298   0.463  1.00  0.00           H  
ATOM    292 HD13 LEU    17       4.031 -11.853  -0.437  1.00  0.00           H  
ATOM    293  CD2 LEU    17       4.843 -13.808  -2.269  1.00  0.00           C  
ATOM    294 HD21 LEU    17       5.571 -12.997  -2.214  1.00  0.00           H  
ATOM    295 HD22 LEU    17       5.223 -14.587  -1.609  1.00  0.00           H  
ATOM    296 HD23 LEU    17       4.942 -14.255  -3.258  1.00  0.00           H  
ATOM    297  C   LEU    17       1.411 -16.493  -3.209  1.00  0.00           C  
ATOM    298  O   LEU    17       0.952 -17.003  -2.177  1.00  0.00           O  
TER   
END   
