# Supplementary material for: Prediction of Anticancer Peptides with High Efficacy and Low Toxicity by Hybrid Model Based on 3D Structure of Peptides
Source: Int J Mol Sci. 2021 May 26;22(11):5630. doi: 10.3390/ijms22115630 (PMC8198792; doi:10.3390/ijms22115630)
Supplement: Supplementary file 1 [file ijms-22-05630-s001.zip › Supplement2(Datasets)/ACPs(PDB)/D1/PDB(Negative)/(252)NL_satpdb13153.pdb]

ATOM      1  N   SER     1       3.537 -22.024   8.390  1.00  0.00           N  
ATOM      2  H   SER     1       3.660 -21.487   7.543  1.00  0.00           H  
ATOM      3  CA  SER     1       4.404 -23.201   8.412  1.00  0.00           C  
ATOM      4  HA  SER     1       5.059 -23.094   9.277  1.00  0.00           H  
ATOM      5  CB  SER     1       3.473 -24.443   8.548  1.00  0.00           C  
ATOM      6  HB2 SER     1       2.894 -24.238   9.448  1.00  0.00           H  
ATOM      7  HB3 SER     1       2.789 -24.451   7.699  1.00  0.00           H  
ATOM      8  OG  SER     1       4.088 -25.719   8.671  1.00  0.00           O  
ATOM      9  HG  SER     1       3.325 -26.275   8.847  1.00  0.00           H  
ATOM     10  C   SER     1       5.279 -23.392   7.110  1.00  0.00           C  
ATOM     11  O   SER     1       4.895 -23.028   6.039  1.00  0.00           O  
ATOM     12  N   PRO     2       6.540 -23.875   7.237  1.00  0.00           N  
ATOM     13  CD  PRO     2       7.199 -24.300   8.432  1.00  0.00           C  
ATOM     14  HD2 PRO     2       6.535 -24.906   9.050  1.00  0.00           H  
ATOM     15  HD3 PRO     2       7.498 -23.420   9.001  1.00  0.00           H  
ATOM     16  CG  PRO     2       8.420 -25.144   8.032  1.00  0.00           C  
ATOM     17  HG2 PRO     2       9.255 -25.133   8.731  1.00  0.00           H  
ATOM     18  HG3 PRO     2       8.107 -26.188   8.040  1.00  0.00           H  
ATOM     19  CB  PRO     2       8.769 -24.600   6.644  1.00  0.00           C  
ATOM     20  HB2 PRO     2       9.411 -25.258   6.058  1.00  0.00           H  
ATOM     21  HB3 PRO     2       9.200 -23.612   6.807  1.00  0.00           H  
ATOM     22  CA  PRO     2       7.354 -24.246   6.051  1.00  0.00           C  
ATOM     23  HA  PRO     2       7.430 -23.349   5.436  1.00  0.00           H  
ATOM     24  C   PRO     2       6.761 -25.485   5.373  1.00  0.00           C  
ATOM     25  O   PRO     2       5.796 -26.092   5.771  1.00  0.00           O  
ATOM     26  N   PRO     3       7.347 -25.727   4.121  1.00  0.00           N  
ATOM     27  CD  PRO     3       8.068 -24.741   3.289  1.00  0.00           C  
ATOM     28  HD2 PRO     3       8.929 -24.304   3.794  1.00  0.00           H  
ATOM     29  HD3 PRO     3       7.450 -23.940   2.882  1.00  0.00           H  
ATOM     30  CG  PRO     3       8.447 -25.525   2.073  1.00  0.00           C  
ATOM     31  HG2 PRO     3       8.405 -24.880   1.195  1.00  0.00           H  
ATOM     32  HG3 PRO     3       9.437 -25.963   2.203  1.00  0.00           H  
ATOM     33  CB  PRO     3       7.451 -26.672   1.984  1.00  0.00           C  
ATOM     34  HB2 PRO     3       7.803 -27.503   1.373  1.00  0.00           H  
ATOM     35  HB3 PRO     3       6.593 -26.196   1.508  1.00  0.00           H  
ATOM     36  CA  PRO     3       7.066 -26.935   3.396  1.00  0.00           C  
ATOM     37  HA  PRO     3       5.997 -27.147   3.402  1.00  0.00           H  
ATOM     38  C   PRO     3       7.625 -28.182   4.060  1.00  0.00           C  
ATOM     39  O   PRO     3       6.944 -28.974   4.688  1.00  0.00           O  
ATOM     40  N   ASN     4       8.971 -28.193   4.126  1.00  0.00           N  
ATOM     41  H   ASN     4       9.435 -27.479   3.583  1.00  0.00           H  
ATOM     42  CA  ASN     4       9.739 -29.329   4.712  1.00  0.00           C  
ATOM     43  HA  ASN     4       9.225 -30.235   4.389  1.00  0.00           H  
ATOM     44  CB  ASN     4      11.201 -29.402   4.186  1.00  0.00           C  
ATOM     45  HB2 ASN     4      11.190 -29.481   3.099  1.00  0.00           H  
ATOM     46  HB3 ASN     4      11.612 -28.432   4.468  1.00  0.00           H  
ATOM     47  CG  ASN     4      11.979 -30.493   4.844  1.00  0.00           C  
ATOM     48  OD1 ASN     4      11.609 -31.658   4.983  1.00  0.00           O  
ATOM     49  ND2 ASN     4      13.142 -30.137   5.422  1.00  0.00           N  
ATOM     50 HD21 ASN     4      13.544 -30.904   5.942  1.00  0.00           H  
ATOM     51 HD22 ASN     4      13.481 -29.193   5.297  1.00  0.00           H  
ATOM     52  C   ASN     4       9.625 -29.438   6.270  1.00  0.00           C  
ATOM     53  O   ASN     4      10.086 -28.542   7.002  1.00  0.00           O  
ATOM     54  N   GLN     5       9.213 -30.658   6.716  1.00  0.00           N  
ATOM     55  H   GLN     5       8.815 -31.261   6.010  1.00  0.00           H  
ATOM     56  CA  GLN     5       8.947 -31.035   8.075  1.00  0.00           C  
ATOM     57  HA  GLN     5       9.868 -30.888   8.639  1.00  0.00           H  
ATOM     58  CB  GLN     5       7.857 -30.098   8.611  1.00  0.00           C  
ATOM     59  HB2 GLN     5       7.751 -30.220   9.689  1.00  0.00           H  
ATOM     60  HB3 GLN     5       8.165 -29.065   8.449  1.00  0.00           H  
ATOM     61  CG  GLN     5       6.488 -30.289   7.945  1.00  0.00           C  
ATOM     62  HG2 GLN     5       6.563 -30.223   6.860  1.00  0.00           H  
ATOM     63  HG3 GLN     5       6.133 -31.295   8.168  1.00  0.00           H  
ATOM     64  CD  GLN     5       5.463 -29.288   8.348  1.00  0.00           C  
ATOM     65  OE1 GLN     5       4.602 -29.522   9.157  1.00  0.00           O  
ATOM     66  NE2 GLN     5       5.626 -28.015   7.963  1.00  0.00           N  
ATOM     67 HE21 GLN     5       4.921 -27.386   8.321  1.00  0.00           H  
ATOM     68 HE22 GLN     5       6.333 -27.683   7.323  1.00  0.00           H  
ATOM     69  C   GLN     5       8.519 -32.505   8.187  1.00  0.00           C  
ATOM     70  O   GLN     5       8.164 -33.122   7.140  1.00  0.00           O  
ATOM     71  N   PRO     6       8.455 -33.136   9.359  1.00  0.00           N  
ATOM     72  CD  PRO     6       8.958 -32.648  10.661  1.00  0.00           C  
ATOM     73  HD2 PRO     6       8.589 -31.699  11.050  1.00  0.00           H  
ATOM     74  HD3 PRO     6      10.035 -32.497  10.587  1.00  0.00           H  
ATOM     75  CG  PRO     6       8.779 -33.823  11.656  1.00  0.00           C  
ATOM     76  HG2 PRO     6       7.928 -33.620  12.306  1.00  0.00           H  
ATOM     77  HG3 PRO     6       9.620 -33.889  12.346  1.00  0.00           H  
ATOM     78  CB  PRO     6       8.671 -35.056  10.704  1.00  0.00           C  
ATOM     79  HB2 PRO     6       8.145 -35.839  11.251  1.00  0.00           H  
ATOM     80  HB3 PRO     6       9.652 -35.388  10.364  1.00  0.00           H  
ATOM     81  CA  PRO     6       7.959 -34.571   9.537  1.00  0.00           C  
ATOM     82  HA  PRO     6       8.233 -35.228   8.712  1.00  0.00           H  
ATOM     83  C   PRO     6       6.450 -34.480   9.697  1.00  0.00           C  
ATOM     84  O   PRO     6       5.736 -35.455   9.444  1.00  0.00           O  
ATOM     85  N   SER     7       5.868 -33.347  10.278  1.00  0.00           N  
ATOM     86  H   SER     7       6.494 -32.718  10.760  1.00  0.00           H  
ATOM     87  CA  SER     7       4.397 -33.104  10.527  1.00  0.00           C  
ATOM     88  HA  SER     7       3.922 -33.985  10.958  1.00  0.00           H  
ATOM     89  CB  SER     7       4.217 -31.959  11.539  1.00  0.00           C  
ATOM     90  HB2 SER     7       3.183 -31.637  11.416  1.00  0.00           H  
ATOM     91  HB3 SER     7       4.321 -32.473  12.495  1.00  0.00           H  
ATOM     92  OG  SER     7       5.307 -30.955  11.363  1.00  0.00           O  
ATOM     93  HG  SER     7       4.921 -30.225  10.873  1.00  0.00           H  
ATOM     94  C   SER     7       3.520 -32.981   9.226  1.00  0.00           C  
ATOM     95  O   SER     7       2.338 -32.616   9.180  1.00  0.00           O  
ATOM     96  N   ILE     8       4.138 -33.360   8.054  1.00  0.00           N  
ATOM     97  H   ILE     8       5.103 -33.636   8.168  1.00  0.00           H  
ATOM     98  CA  ILE     8       3.585 -33.207   6.700  1.00  0.00           C  
ATOM     99  HA  ILE     8       3.203 -32.186   6.683  1.00  0.00           H  
ATOM    100  CB  ILE     8       4.833 -33.259   5.714  1.00  0.00           C  
ATOM    101  HB  ILE     8       5.656 -32.759   6.224  1.00  0.00           H  
ATOM    102  CG2 ILE     8       5.195 -34.763   5.505  1.00  0.00           C  
ATOM    103 HG21 ILE     8       5.239 -35.225   6.491  1.00  0.00           H  
ATOM    104 HG22 ILE     8       4.501 -35.273   4.836  1.00  0.00           H  
ATOM    105 HG23 ILE     8       6.184 -34.826   5.049  1.00  0.00           H  
ATOM    106  CG1 ILE     8       4.642 -32.503   4.390  1.00  0.00           C  
ATOM    107 HG12 ILE     8       3.992 -33.136   3.786  1.00  0.00           H  
ATOM    108 HG13 ILE     8       4.076 -31.577   4.489  1.00  0.00           H  
ATOM    109  CD1 ILE     8       6.060 -32.315   3.768  1.00  0.00           C  
ATOM    110 HD11 ILE     8       6.744 -31.852   4.478  1.00  0.00           H  
ATOM    111 HD12 ILE     8       6.454 -33.270   3.418  1.00  0.00           H  
ATOM    112 HD13 ILE     8       6.061 -31.690   2.875  1.00  0.00           H  
ATOM    113  C   ILE     8       2.334 -33.988   6.314  1.00  0.00           C  
ATOM    114  O   ILE     8       1.881 -33.901   5.161  1.00  0.00           O  
ATOM    115  N   MET     9       1.700 -34.810   7.209  1.00  0.00           N  
ATOM    116  H   MET     9       2.078 -34.940   8.137  1.00  0.00           H  
ATOM    117  CA  MET     9       0.332 -35.267   7.008  1.00  0.00           C  
ATOM    118  HA  MET     9       0.311 -35.686   6.002  1.00  0.00           H  
ATOM    119  CB  MET     9       0.017 -36.377   8.010  1.00  0.00           C  
ATOM    120  HB2 MET     9      -0.130 -36.014   9.027  1.00  0.00           H  
ATOM    121  HB3 MET     9      -0.845 -36.944   7.659  1.00  0.00           H  
ATOM    122  CG  MET     9       1.103 -37.357   8.211  1.00  0.00           C  
ATOM    123  HG2 MET     9       0.629 -38.276   8.556  1.00  0.00           H  
ATOM    124  HG3 MET     9       1.694 -37.690   7.358  1.00  0.00           H  
ATOM    125  SD  MET     9       2.289 -36.943   9.572  1.00  0.00           S  
ATOM    126  CE  MET     9       3.223 -38.453   9.734  1.00  0.00           C  
ATOM    127  HE1 MET     9       3.487 -39.041   8.854  1.00  0.00           H  
ATOM    128  HE2 MET     9       4.152 -38.285  10.279  1.00  0.00           H  
ATOM    129  HE3 MET     9       2.693 -39.118  10.416  1.00  0.00           H  
ATOM    130  C   MET     9      -0.751 -34.182   7.118  1.00  0.00           C  
ATOM    131  O   MET     9      -1.903 -34.513   6.738  1.00  0.00           O  
ATOM    132  N   THR    10      -0.397 -33.071   7.763  1.00  0.00           N  
ATOM    133  H   THR    10       0.547 -32.985   8.112  1.00  0.00           H  
ATOM    134  CA  THR    10      -1.455 -32.141   8.086  1.00  0.00           C  
ATOM    135  HA  THR    10      -2.193 -32.085   7.286  1.00  0.00           H  
ATOM    136  CB  THR    10      -2.194 -32.516   9.377  1.00  0.00           C  
ATOM    137  HB  THR    10      -1.532 -32.624  10.236  1.00  0.00           H  
ATOM    138  CG2 THR    10      -3.296 -31.530   9.727  1.00  0.00           C  
ATOM    139 HG21 THR    10      -3.856 -31.900  10.586  1.00  0.00           H  
ATOM    140 HG22 THR    10      -2.813 -30.623  10.092  1.00  0.00           H  
ATOM    141 HG23 THR    10      -3.993 -31.469   8.892  1.00  0.00           H  
ATOM    142  OG1 THR    10      -2.945 -33.709   9.213  1.00  0.00           O  
ATOM    143  HG1 THR    10      -2.795 -34.020   8.318  1.00  0.00           H  
ATOM    144  C   THR    10      -0.959 -30.664   8.240  1.00  0.00           C  
ATOM    145  O   THR    10      -1.689 -29.765   7.905  1.00  0.00           O  
ATOM    146  N   PHE    11       0.225 -30.392   8.741  1.00  0.00           N  
ATOM    147  H   PHE    11       0.959 -31.072   8.882  1.00  0.00           H  
ATOM    148  CA  PHE    11       0.604 -29.123   9.344  1.00  0.00           C  
ATOM    149  HA  PHE    11      -0.262 -28.483   9.513  1.00  0.00           H  
ATOM    150  CB  PHE    11       1.325 -29.378  10.652  1.00  0.00           C  
ATOM    151  HB2 PHE    11       2.201 -30.011  10.506  1.00  0.00           H  
ATOM    152  HB3 PHE    11       1.655 -28.476  11.166  1.00  0.00           H  
ATOM    153  CG  PHE    11       0.382 -29.873  11.705  1.00  0.00           C  
ATOM    154  CD1 PHE    11      -0.583 -28.948  12.188  1.00  0.00           C  
ATOM    155  HD1 PHE    11      -0.537 -27.887  11.992  1.00  0.00           H  
ATOM    156  CE1 PHE    11      -1.563 -29.334  13.156  1.00  0.00           C  
ATOM    157  HE1 PHE    11      -2.146 -28.553  13.622  1.00  0.00           H  
ATOM    158  CZ  PHE    11      -1.528 -30.696  13.524  1.00  0.00           C  
ATOM    159  HZ  PHE    11      -2.160 -31.071  14.316  1.00  0.00           H  
ATOM    160  CE2 PHE    11      -0.653 -31.650  12.961  1.00  0.00           C  
ATOM    161  HE2 PHE    11      -0.552 -32.692  13.223  1.00  0.00           H  
ATOM    162  CD2 PHE    11       0.345 -31.223  12.096  1.00  0.00           C  
ATOM    163  HD2 PHE    11       0.962 -31.901  11.525  1.00  0.00           H  
ATOM    164  C   PHE    11       1.411 -28.147   8.580  1.00  0.00           C  
ATOM    165  O   PHE    11       1.756 -27.035   8.991  1.00  0.00           O  
ATOM    166  N   ASP    12       1.801 -28.593   7.375  1.00  0.00           N  
ATOM    167  H   ASP    12       1.424 -29.493   7.116  1.00  0.00           H  
ATOM    168  CA  ASP    12       2.575 -27.967   6.294  1.00  0.00           C  
ATOM    169  HA  ASP    12       3.426 -27.527   6.815  1.00  0.00           H  
ATOM    170  CB  ASP    12       3.124 -29.045   5.341  1.00  0.00           C  
ATOM    171  HB2 ASP    12       3.730 -28.536   4.591  1.00  0.00           H  
ATOM    172  HB3 ASP    12       3.909 -29.632   5.817  1.00  0.00           H  
ATOM    173  CG  ASP    12       2.023 -29.822   4.647  1.00  0.00           C  
ATOM    174  OD1 ASP    12       1.760 -29.613   3.428  1.00  0.00           O  
ATOM    175  OD2 ASP    12       1.489 -30.727   5.329  1.00  0.00           O  
ATOM    176  C   ASP    12       1.939 -26.800   5.529  1.00  0.00           C  
ATOM    177  O   ASP    12       0.742 -26.411   5.688  1.00  0.00           O  
ATOM    178  N   TYR    13       2.768 -26.286   4.599  1.00  0.00           N  
ATOM    179  H   TYR    13       3.724 -26.601   4.681  1.00  0.00           H  
ATOM    180  CA  TYR    13       2.559 -25.178   3.681  1.00  0.00           C  
ATOM    181  HA  TYR    13       2.411 -24.225   4.190  1.00  0.00           H  
ATOM    182  CB  TYR    13       3.878 -24.947   2.913  1.00  0.00           C  
ATOM    183  HB2 TYR    13       4.622 -24.707   3.673  1.00  0.00           H  
ATOM    184  HB3 TYR    13       4.212 -25.843   2.389  1.00  0.00           H  
ATOM    185  CG  TYR    13       3.948 -23.787   1.961  1.00  0.00           C  
ATOM    186  CD1 TYR    13       3.558 -23.942   0.594  1.00  0.00           C  
ATOM    187  HD1 TYR    13       3.170 -24.910   0.315  1.00  0.00           H  
ATOM    188  CE1 TYR    13       3.515 -22.819  -0.266  1.00  0.00           C  
ATOM    189  HE1 TYR    13       3.265 -22.899  -1.313  1.00  0.00           H  
ATOM    190  CZ  TYR    13       3.779 -21.540   0.254  1.00  0.00           C  
ATOM    191  OH  TYR    13       3.621 -20.387  -0.460  1.00  0.00           O  
ATOM    192  HH  TYR    13       3.368 -20.624  -1.355  1.00  0.00           H  
ATOM    193  CE2 TYR    13       4.131 -21.330   1.635  1.00  0.00           C  
ATOM    194  HE2 TYR    13       4.400 -20.357   2.020  1.00  0.00           H  
ATOM    195  CD2 TYR    13       4.224 -22.490   2.449  1.00  0.00           C  
ATOM    196  HD2 TYR    13       4.388 -22.280   3.496  1.00  0.00           H  
ATOM    197  C   TYR    13       1.372 -25.423   2.724  1.00  0.00           C  
ATOM    198  O   TYR    13       0.980 -24.487   2.034  1.00  0.00           O  
ATOM    199  N   ALA    14       0.761 -26.625   2.594  1.00  0.00           N  
ATOM    200  H   ALA    14       1.244 -27.393   3.037  1.00  0.00           H  
ATOM    201  CA  ALA    14      -0.382 -26.896   1.738  1.00  0.00           C  
ATOM    202  HA  ALA    14      -0.691 -26.077   1.088  1.00  0.00           H  
ATOM    203  CB  ALA    14      -0.135 -28.143   0.896  1.00  0.00           C  
ATOM    204  HB1 ALA    14       0.080 -28.974   1.566  1.00  0.00           H  
ATOM    205  HB2 ALA    14      -1.131 -28.375   0.519  1.00  0.00           H  
ATOM    206  HB3 ALA    14       0.662 -27.958   0.176  1.00  0.00           H  
ATOM    207  C   ALA    14      -1.662 -27.119   2.616  1.00  0.00           C  
ATOM    208  O   ALA    14      -2.761 -26.580   2.346  1.00  0.00           O  
ATOM    209  N   LYS    15      -1.541 -27.914   3.706  1.00  0.00           N  
ATOM    210  H   LYS    15      -0.590 -28.248   3.783  1.00  0.00           H  
ATOM    211  CA  LYS    15      -2.648 -28.537   4.309  1.00  0.00           C  
ATOM    212  HA  LYS    15      -3.465 -28.730   3.613  1.00  0.00           H  
ATOM    213  CB  LYS    15      -2.327 -29.983   4.750  1.00  0.00           C  
ATOM    214  HB2 LYS    15      -1.755 -29.955   5.678  1.00  0.00           H  
ATOM    215  HB3 LYS    15      -3.319 -30.368   4.987  1.00  0.00           H  
ATOM    216  CG  LYS    15      -1.584 -30.894   3.721  1.00  0.00           C  
ATOM    217  HG2 LYS    15      -2.310 -30.990   2.914  1.00  0.00           H  
ATOM    218  HG3 LYS    15      -0.705 -30.401   3.306  1.00  0.00           H  
ATOM    219  CD  LYS    15      -1.177 -32.295   4.065  1.00  0.00           C  
ATOM    220  HD2 LYS    15      -0.556 -32.246   4.960  1.00  0.00           H  
ATOM    221  HD3 LYS    15      -2.057 -32.899   4.285  1.00  0.00           H  
ATOM    222  CE  LYS    15      -0.230 -32.929   3.026  1.00  0.00           C  
ATOM    223  HE2 LYS    15      -0.159 -34.006   3.180  1.00  0.00           H  
ATOM    224  HE3 LYS    15      -0.724 -32.832   2.059  1.00  0.00           H  
ATOM    225  NZ  LYS    15       1.119 -32.215   3.037  1.00  0.00           N  
ATOM    226  HZ1 LYS    15       1.649 -32.487   2.221  1.00  0.00           H  
ATOM    227  HZ2 LYS    15       1.055 -31.218   3.184  1.00  0.00           H  
ATOM    228  HZ3 LYS    15       1.682 -32.580   3.792  1.00  0.00           H  
ATOM    229  C   LYS    15      -3.210 -27.643   5.419  1.00  0.00           C  
ATOM    230  O   LYS    15      -4.347 -27.182   5.301  1.00  0.00           O  
ATOM    231  N   THR    16      -2.476 -27.194   6.424  1.00  0.00           N  
ATOM    232  H   THR    16      -1.499 -27.448   6.424  1.00  0.00           H  
ATOM    233  CA  THR    16      -2.845 -26.125   7.359  1.00  0.00           C  
ATOM    234  HA  THR    16      -3.909 -26.213   7.580  1.00  0.00           H  
ATOM    235  CB  THR    16      -2.096 -26.376   8.706  1.00  0.00           C  
ATOM    236  HB  THR    16      -1.013 -26.379   8.582  1.00  0.00           H  
ATOM    237  CG2 THR    16      -2.269 -25.282   9.749  1.00  0.00           C  
ATOM    238 HG21 THR    16      -2.013 -25.623  10.752  1.00  0.00           H  
ATOM    239 HG22 THR    16      -1.843 -24.309   9.502  1.00  0.00           H  
ATOM    240 HG23 THR    16      -3.319 -25.057   9.937  1.00  0.00           H  
ATOM    241  OG1 THR    16      -2.437 -27.594   9.317  1.00  0.00           O  
ATOM    242  HG1 THR    16      -2.269 -28.277   8.663  1.00  0.00           H  
ATOM    243  C   THR    16      -2.576 -24.731   6.804  1.00  0.00           C  
ATOM    244  O   THR    16      -3.460 -24.063   6.346  1.00  0.00           O  
ATOM    245  N   ASN    17      -1.294 -24.349   6.640  1.00  0.00           N  
ATOM    246  H   ASN    17      -0.553 -24.965   6.943  1.00  0.00           H  
ATOM    247  CA  ASN    17      -0.908 -23.155   5.920  1.00  0.00           C  
ATOM    248  HA  ASN    17      -1.470 -22.286   6.262  1.00  0.00           H  
ATOM    249  CB  ASN    17       0.537 -22.814   6.301  1.00  0.00           C  
ATOM    250  HB2 ASN    17       0.704 -22.816   7.378  1.00  0.00           H  
ATOM    251  HB3 ASN    17       1.195 -23.598   5.925  1.00  0.00           H  
ATOM    252  CG  ASN    17       1.077 -21.503   5.789  1.00  0.00           C  
ATOM    253  OD1 ASN    17       0.385 -20.484   5.668  1.00  0.00           O  
ATOM    254  ND2 ASN    17       2.263 -21.492   5.384  1.00  0.00           N  
ATOM    255 HD21 ASN    17       2.521 -20.577   5.041  1.00  0.00           H  
ATOM    256 HD22 ASN    17       2.984 -22.195   5.463  1.00  0.00           H  
ATOM    257  C   ASN    17      -1.150 -23.192   4.399  1.00  0.00           C  
ATOM    258  O   ASN    17      -1.609 -24.193   3.836  1.00  0.00           O  
ATOM    259  N   LYS    18      -1.021 -22.053   3.719  1.00  0.00           N  
ATOM    260  H   LYS    18      -0.556 -21.280   4.173  1.00  0.00           H  
ATOM    261  CA  LYS    18      -1.226 -21.990   2.272  1.00  0.00           C  
ATOM    262  HA  LYS    18      -1.258 -22.981   1.820  1.00  0.00           H  
ATOM    263  CB  LYS    18      -2.527 -21.193   1.975  1.00  0.00           C  
ATOM    264  HB2 LYS    18      -2.433 -20.183   2.375  1.00  0.00           H  
ATOM    265  HB3 LYS    18      -2.705 -21.134   0.901  1.00  0.00           H  
ATOM    266  CG  LYS    18      -3.809 -21.865   2.673  1.00  0.00           C  
ATOM    267  HG2 LYS    18      -3.602 -22.046   3.728  1.00  0.00           H  
ATOM    268  HG3 LYS    18      -4.609 -21.124   2.658  1.00  0.00           H  
ATOM    269  CD  LYS    18      -4.281 -23.159   2.044  1.00  0.00           C  
ATOM    270  HD2 LYS    18      -4.926 -22.888   1.208  1.00  0.00           H  
ATOM    271  HD3 LYS    18      -3.482 -23.780   1.640  1.00  0.00           H  
ATOM    272  CE  LYS    18      -5.209 -24.007   2.975  1.00  0.00           C  
ATOM    273  HE2 LYS    18      -5.808 -23.298   3.545  1.00  0.00           H  
ATOM    274  HE3 LYS    18      -5.807 -24.489   2.201  1.00  0.00           H  
ATOM    275  NZ  LYS    18      -4.400 -24.860   3.936  1.00  0.00           N  
ATOM    276  HZ1 LYS    18      -3.545 -25.117   3.464  1.00  0.00           H  
ATOM    277  HZ2 LYS    18      -4.183 -24.409   4.813  1.00  0.00           H  
ATOM    278  HZ3 LYS    18      -4.887 -25.724   4.124  1.00  0.00           H  
ATOM    279  C   LYS    18       0.065 -21.400   1.505  1.00  0.00           C  
ATOM    280  O   LYS    18       0.305 -20.239   1.441  1.00  0.00           O  
TER   
END   
