# Supplementary material for: Prediction of Anticancer Peptides with High Efficacy and Low Toxicity by Hybrid Model Based on 3D Structure of Peptides
Source: Int J Mol Sci. 2021 May 26;22(11):5630. doi: 10.3390/ijms22115630 (PMC8198792; doi:10.3390/ijms22115630)
Supplement: Supplementary file 1 [file ijms-22-05630-s001.zip › Supplement2(Datasets)/ACPs(PDB)/D1/PDB(Negative)/(253)NL_satpdb13157.pdb]

ATOM      1  N   LYS     1      16.902 -24.374   2.705  1.00  0.00           N  
ATOM      2  H   LYS     1      17.724 -24.726   2.235  1.00  0.00           H  
ATOM      3  CA  LYS     1      15.745 -24.195   1.820  1.00  0.00           C  
ATOM      4  HA  LYS     1      16.097 -23.876   0.839  1.00  0.00           H  
ATOM      5  CB  LYS     1      15.042 -25.511   1.694  1.00  0.00           C  
ATOM      6  HB2 LYS     1      14.251 -25.515   0.943  1.00  0.00           H  
ATOM      7  HB3 LYS     1      15.832 -26.224   1.460  1.00  0.00           H  
ATOM      8  CG  LYS     1      14.418 -26.036   2.979  1.00  0.00           C  
ATOM      9  HG2 LYS     1      15.156 -26.352   3.716  1.00  0.00           H  
ATOM     10  HG3 LYS     1      13.709 -25.379   3.482  1.00  0.00           H  
ATOM     11  CD  LYS     1      13.530 -27.229   2.702  1.00  0.00           C  
ATOM     12  HD2 LYS     1      12.706 -27.063   2.008  1.00  0.00           H  
ATOM     13  HD3 LYS     1      14.141 -27.957   2.169  1.00  0.00           H  
ATOM     14  CE  LYS     1      12.804 -27.772   3.960  1.00  0.00           C  
ATOM     15  HE2 LYS     1      12.308 -28.735   3.837  1.00  0.00           H  
ATOM     16  HE3 LYS     1      13.510 -27.952   4.771  1.00  0.00           H  
ATOM     17  NZ  LYS     1      11.774 -26.814   4.324  1.00  0.00           N  
ATOM     18  HZ1 LYS     1      11.130 -27.211   4.994  1.00  0.00           H  
ATOM     19  HZ2 LYS     1      12.190 -25.949   4.636  1.00  0.00           H  
ATOM     20  HZ3 LYS     1      11.179 -26.653   3.524  1.00  0.00           H  
ATOM     21  C   LYS     1      14.887 -22.973   2.299  1.00  0.00           C  
ATOM     22  O   LYS     1      14.222 -22.352   1.449  1.00  0.00           O  
ATOM     23  N   GLU     2      14.944 -22.666   3.610  1.00  0.00           N  
ATOM     24  H   GLU     2      15.481 -23.331   4.148  1.00  0.00           H  
ATOM     25  CA  GLU     2      14.284 -21.554   4.288  1.00  0.00           C  
ATOM     26  HA  GLU     2      14.827 -20.646   4.026  1.00  0.00           H  
ATOM     27  CB  GLU     2      12.819 -21.347   3.770  1.00  0.00           C  
ATOM     28  HB2 GLU     2      12.464 -20.445   4.269  1.00  0.00           H  
ATOM     29  HB3 GLU     2      12.855 -21.134   2.702  1.00  0.00           H  
ATOM     30  CG  GLU     2      11.914 -22.555   3.862  1.00  0.00           C  
ATOM     31  HG2 GLU     2      10.919 -22.365   3.461  1.00  0.00           H  
ATOM     32  HG3 GLU     2      12.346 -23.314   3.211  1.00  0.00           H  
ATOM     33  CD  GLU     2      11.543 -23.134   5.230  1.00  0.00           C  
ATOM     34  OE1 GLU     2      11.129 -22.411   6.160  1.00  0.00           O  
ATOM     35  OE2 GLU     2      11.594 -24.329   5.439  1.00  0.00           O  
ATOM     36  C   GLU     2      14.347 -21.576   5.828  1.00  0.00           C  
ATOM     37  O   GLU     2      14.609 -22.628   6.371  1.00  0.00           O  
ATOM     38  N   LYS     3      13.984 -20.488   6.448  1.00  0.00           N  
ATOM     39  H   LYS     3      13.699 -19.705   5.877  1.00  0.00           H  
ATOM     40  CA  LYS     3      13.230 -20.523   7.756  1.00  0.00           C  
ATOM     41  HA  LYS     3      12.425 -21.241   7.597  1.00  0.00           H  
ATOM     42  CB  LYS     3      14.062 -20.994   8.942  1.00  0.00           C  
ATOM     43  HB2 LYS     3      14.780 -21.786   8.729  1.00  0.00           H  
ATOM     44  HB3 LYS     3      14.741 -20.152   9.074  1.00  0.00           H  
ATOM     45  CG  LYS     3      13.122 -21.251  10.152  1.00  0.00           C  
ATOM     46  HG2 LYS     3      13.704 -21.550  11.024  1.00  0.00           H  
ATOM     47  HG3 LYS     3      12.520 -20.390  10.442  1.00  0.00           H  
ATOM     48  CD  LYS     3      12.130 -22.421   9.834  1.00  0.00           C  
ATOM     49  HD2 LYS     3      11.581 -22.542  10.768  1.00  0.00           H  
ATOM     50  HD3 LYS     3      11.432 -22.141   9.045  1.00  0.00           H  
ATOM     51  CE  LYS     3      12.816 -23.748   9.360  1.00  0.00           C  
ATOM     52  HE2 LYS     3      13.861 -23.699   9.664  1.00  0.00           H  
ATOM     53  HE3 LYS     3      12.357 -24.490  10.014  1.00  0.00           H  
ATOM     54  NZ  LYS     3      12.759 -24.028   7.928  1.00  0.00           N  
ATOM     55  HZ1 LYS     3      13.501 -23.528   7.460  1.00  0.00           H  
ATOM     56  HZ2 LYS     3      12.778 -24.998   7.646  1.00  0.00           H  
ATOM     57  HZ3 LYS     3      11.962 -23.678   7.415  1.00  0.00           H  
ATOM     58  C   LYS     3      12.529 -19.183   7.851  1.00  0.00           C  
ATOM     59  O   LYS     3      11.402 -19.145   8.236  1.00  0.00           O  
ATOM     60  N   LEU     4      13.270 -18.147   7.385  1.00  0.00           N  
ATOM     61  H   LEU     4      14.207 -18.320   7.050  1.00  0.00           H  
ATOM     62  CA  LEU     4      12.648 -16.822   6.987  1.00  0.00           C  
ATOM     63  HA  LEU     4      12.403 -16.257   7.887  1.00  0.00           H  
ATOM     64  CB  LEU     4      13.720 -15.969   6.255  1.00  0.00           C  
ATOM     65  HB2 LEU     4      13.972 -16.468   5.320  1.00  0.00           H  
ATOM     66  HB3 LEU     4      13.173 -15.051   6.039  1.00  0.00           H  
ATOM     67  CG  LEU     4      14.897 -15.592   7.105  1.00  0.00           C  
ATOM     68  HG  LEU     4      15.322 -16.582   7.272  1.00  0.00           H  
ATOM     69  CD1 LEU     4      15.948 -14.798   6.385  1.00  0.00           C  
ATOM     70 HD11 LEU     4      16.224 -15.306   5.462  1.00  0.00           H  
ATOM     71 HD12 LEU     4      15.604 -13.797   6.122  1.00  0.00           H  
ATOM     72 HD13 LEU     4      16.796 -14.608   7.042  1.00  0.00           H  
ATOM     73  CD2 LEU     4      14.543 -14.921   8.380  1.00  0.00           C  
ATOM     74 HD21 LEU     4      15.460 -14.545   8.833  1.00  0.00           H  
ATOM     75 HD22 LEU     4      13.810 -14.162   8.105  1.00  0.00           H  
ATOM     76 HD23 LEU     4      14.004 -15.619   9.021  1.00  0.00           H  
ATOM     77  C   LEU     4      11.410 -16.880   6.095  1.00  0.00           C  
ATOM     78  O   LEU     4      10.972 -17.952   5.578  1.00  0.00           O  
ATOM     79  N   LYS     5      10.757 -15.723   5.980  1.00  0.00           N  
ATOM     80  H   LYS     5      11.154 -14.854   6.309  1.00  0.00           H  
ATOM     81  CA  LYS     5       9.352 -15.652   5.442  1.00  0.00           C  
ATOM     82  HA  LYS     5       8.855 -16.423   6.030  1.00  0.00           H  
ATOM     83  CB  LYS     5       8.686 -14.361   5.852  1.00  0.00           C  
ATOM     84  HB2 LYS     5       9.019 -14.154   6.869  1.00  0.00           H  
ATOM     85  HB3 LYS     5       9.095 -13.635   5.149  1.00  0.00           H  
ATOM     86  CG  LYS     5       7.104 -14.388   5.911  1.00  0.00           C  
ATOM     87  HG2 LYS     5       6.646 -15.080   5.205  1.00  0.00           H  
ATOM     88  HG3 LYS     5       6.907 -14.673   6.945  1.00  0.00           H  
ATOM     89  CD  LYS     5       6.412 -12.994   5.775  1.00  0.00           C  
ATOM     90  HD2 LYS     5       5.340 -13.114   5.929  1.00  0.00           H  
ATOM     91  HD3 LYS     5       6.882 -12.234   6.400  1.00  0.00           H  
ATOM     92  CE  LYS     5       6.755 -12.337   4.428  1.00  0.00           C  
ATOM     93  HE2 LYS     5       6.162 -11.429   4.316  1.00  0.00           H  
ATOM     94  HE3 LYS     5       7.787 -11.985   4.437  1.00  0.00           H  
ATOM     95  NZ  LYS     5       6.525 -13.212   3.262  1.00  0.00           N  
ATOM     96  HZ1 LYS     5       6.860 -12.793   2.406  1.00  0.00           H  
ATOM     97  HZ2 LYS     5       7.107 -14.030   3.370  1.00  0.00           H  
ATOM     98  HZ3 LYS     5       5.573 -13.541   3.192  1.00  0.00           H  
ATOM     99  C   LYS     5       9.168 -15.895   3.884  1.00  0.00           C  
ATOM    100  O   LYS     5       8.186 -15.521   3.216  1.00  0.00           O  
ATOM    101  N   LEU     6       9.998 -16.737   3.291  1.00  0.00           N  
ATOM    102  H   LEU     6      10.667 -17.138   3.932  1.00  0.00           H  
ATOM    103  CA  LEU     6       9.805 -17.562   2.052  1.00  0.00           C  
ATOM    104  HA  LEU     6       9.344 -16.935   1.289  1.00  0.00           H  
ATOM    105  CB  LEU     6      11.261 -17.938   1.668  1.00  0.00           C  
ATOM    106  HB2 LEU     6      11.935 -17.081   1.673  1.00  0.00           H  
ATOM    107  HB3 LEU     6      11.668 -18.591   2.440  1.00  0.00           H  
ATOM    108  CG  LEU     6      11.359 -18.674   0.295  1.00  0.00           C  
ATOM    109  HG  LEU     6      10.740 -19.570   0.243  1.00  0.00           H  
ATOM    110  CD1 LEU     6      10.750 -17.779  -0.826  1.00  0.00           C  
ATOM    111 HD11 LEU     6      11.098 -16.749  -0.743  1.00  0.00           H  
ATOM    112 HD12 LEU     6      11.078 -18.174  -1.788  1.00  0.00           H  
ATOM    113 HD13 LEU     6       9.663 -17.846  -0.808  1.00  0.00           H  
ATOM    114  CD2 LEU     6      12.820 -19.131  -0.100  1.00  0.00           C  
ATOM    115 HD21 LEU     6      12.845 -19.550  -1.106  1.00  0.00           H  
ATOM    116 HD22 LEU     6      13.475 -18.260  -0.076  1.00  0.00           H  
ATOM    117 HD23 LEU     6      13.202 -19.898   0.574  1.00  0.00           H  
ATOM    118  C   LEU     6       8.923 -18.799   2.439  1.00  0.00           C  
ATOM    119  O   LEU     6       8.765 -19.222   3.565  1.00  0.00           O  
ATOM    120  N   LYS     7       8.173 -19.233   1.421  1.00  0.00           N  
ATOM    121  H   LYS     7       8.312 -18.744   0.548  1.00  0.00           H  
ATOM    122  CA  LYS     7       7.023 -20.154   1.556  1.00  0.00           C  
ATOM    123  HA  LYS     7       6.571 -19.861   2.503  1.00  0.00           H  
ATOM    124  CB  LYS     7       6.114 -20.003   0.259  1.00  0.00           C  
ATOM    125  HB2 LYS     7       5.696 -19.005   0.390  1.00  0.00           H  
ATOM    126  HB3 LYS     7       6.605 -20.006  -0.714  1.00  0.00           H  
ATOM    127  CG  LYS     7       4.904 -20.980   0.168  1.00  0.00           C  
ATOM    128  HG2 LYS     7       4.546 -21.165   1.181  1.00  0.00           H  
ATOM    129  HG3 LYS     7       4.088 -20.417  -0.283  1.00  0.00           H  
ATOM    130  CD  LYS     7       5.119 -22.366  -0.528  1.00  0.00           C  
ATOM    131  HD2 LYS     7       5.299 -22.159  -1.582  1.00  0.00           H  
ATOM    132  HD3 LYS     7       6.044 -22.817  -0.168  1.00  0.00           H  
ATOM    133  CE  LYS     7       3.870 -23.255  -0.327  1.00  0.00           C  
ATOM    134  HE2 LYS     7       4.126 -24.314  -0.295  1.00  0.00           H  
ATOM    135  HE3 LYS     7       3.437 -23.085   0.659  1.00  0.00           H  
ATOM    136  NZ  LYS     7       2.838 -22.962  -1.338  1.00  0.00           N  
ATOM    137  HZ1 LYS     7       2.495 -22.029  -1.155  1.00  0.00           H  
ATOM    138  HZ2 LYS     7       3.042 -23.180  -2.303  1.00  0.00           H  
ATOM    139  HZ3 LYS     7       2.129 -23.632  -1.077  1.00  0.00           H  
ATOM    140  C   LYS     7       7.429 -21.679   1.846  1.00  0.00           C  
ATOM    141  O   LYS     7       6.689 -22.351   2.507  1.00  0.00           O  
ATOM    142  N   CYS     8       8.648 -22.148   1.434  1.00  0.00           N  
ATOM    143  H   CYS     8       9.126 -21.513   0.811  1.00  0.00           H  
ATOM    144  CA  CYS     8       9.149 -23.542   1.317  1.00  0.00           C  
ATOM    145  HA  CYS     8       8.368 -24.044   0.746  1.00  0.00           H  
ATOM    146  CB  CYS     8      10.447 -23.510   0.474  1.00  0.00           C  
ATOM    147  HB2 CYS     8      11.183 -23.080   1.154  1.00  0.00           H  
ATOM    148  HB3 CYS     8      10.815 -24.478   0.134  1.00  0.00           H  
ATOM    149  SG  CYS     8      10.218 -22.404  -0.961  1.00  0.00           S  
ATOM    150  HG  CYS     8      11.397 -22.692  -1.520  1.00  0.00           H  
ATOM    151  C   CYS     8       9.323 -24.365   2.637  1.00  0.00           C  
ATOM    152  O   CYS     8      10.230 -25.177   2.804  1.00  0.00           O  
ATOM    153  N   LYS     9       8.502 -24.114   3.624  1.00  0.00           N  
ATOM    154  H   LYS     9       7.767 -23.430   3.518  1.00  0.00           H  
ATOM    155  CA  LYS     9       8.392 -24.918   4.834  1.00  0.00           C  
ATOM    156  HA  LYS     9       9.367 -24.993   5.316  1.00  0.00           H  
ATOM    157  CB  LYS     9       7.333 -24.422   5.746  1.00  0.00           C  
ATOM    158  HB2 LYS     9       6.378 -24.191   5.276  1.00  0.00           H  
ATOM    159  HB3 LYS     9       7.152 -25.237   6.447  1.00  0.00           H  
ATOM    160  CG  LYS     9       7.627 -23.168   6.527  1.00  0.00           C  
ATOM    161  HG2 LYS     9       6.941 -23.114   7.373  1.00  0.00           H  
ATOM    162  HG3 LYS     9       8.645 -23.200   6.917  1.00  0.00           H  
ATOM    163  CD  LYS     9       7.602 -21.860   5.661  1.00  0.00           C  
ATOM    164  HD2 LYS     9       8.281 -21.976   4.816  1.00  0.00           H  
ATOM    165  HD3 LYS     9       6.620 -21.739   5.203  1.00  0.00           H  
ATOM    166  CE  LYS     9       7.994 -20.634   6.442  1.00  0.00           C  
ATOM    167  HE2 LYS     9       7.588 -19.783   5.895  1.00  0.00           H  
ATOM    168  HE3 LYS     9       7.569 -20.598   7.445  1.00  0.00           H  
ATOM    169  NZ  LYS     9       9.375 -20.389   6.597  1.00  0.00           N  
ATOM    170  HZ1 LYS     9       9.716 -20.110   7.506  1.00  0.00           H  
ATOM    171  HZ2 LYS     9       9.916 -21.204   6.346  1.00  0.00           H  
ATOM    172  HZ3 LYS     9       9.676 -19.714   5.910  1.00  0.00           H  
ATOM    173  C   LYS     9       8.069 -26.333   4.376  1.00  0.00           C  
ATOM    174  O   LYS     9       8.774 -27.292   4.707  1.00  0.00           O  
ATOM    175  N   ALA    10       7.064 -26.507   3.537  1.00  0.00           N  
ATOM    176  H   ALA    10       6.674 -25.636   3.205  1.00  0.00           H  
ATOM    177  CA  ALA    10       6.773 -27.684   2.697  1.00  0.00           C  
ATOM    178  HA  ALA    10       7.447 -28.499   2.961  1.00  0.00           H  
ATOM    179  CB  ALA    10       5.345 -28.219   2.993  1.00  0.00           C  
ATOM    180  HB1 ALA    10       4.567 -27.527   2.671  1.00  0.00           H  
ATOM    181  HB2 ALA    10       5.138 -29.207   2.582  1.00  0.00           H  
ATOM    182  HB3 ALA    10       5.341 -28.274   4.081  1.00  0.00           H  
ATOM    183  C   ALA    10       6.981 -27.272   1.222  1.00  0.00           C  
ATOM    184  O   ALA    10       7.380 -26.119   0.952  1.00  0.00           O  
ATOM    185  N   PRO    11       6.805 -28.106   0.186  1.00  0.00           N  
ATOM    186  CD  PRO    11       6.478 -29.491   0.254  1.00  0.00           C  
ATOM    187  HD2 PRO    11       5.392 -29.592   0.265  1.00  0.00           H  
ATOM    188  HD3 PRO    11       6.986 -29.861   1.145  1.00  0.00           H  
ATOM    189  CG  PRO    11       7.076 -30.065  -0.969  1.00  0.00           C  
ATOM    190  HG2 PRO    11       8.150 -30.161  -0.811  1.00  0.00           H  
ATOM    191  HG3 PRO    11       6.661 -31.013  -1.310  1.00  0.00           H  
ATOM    192  CB  PRO    11       6.928 -28.986  -2.018  1.00  0.00           C  
ATOM    193  HB2 PRO    11       5.901 -28.978  -2.383  1.00  0.00           H  
ATOM    194  HB3 PRO    11       7.532 -29.021  -2.924  1.00  0.00           H  
ATOM    195  CA  PRO    11       7.107 -27.680  -1.225  1.00  0.00           C  
ATOM    196  HA  PRO    11       8.152 -27.371  -1.207  1.00  0.00           H  
ATOM    197  C   PRO    11       6.322 -26.527  -1.757  1.00  0.00           C  
ATOM    198  O   PRO    11       5.307 -26.094  -1.217  1.00  0.00           O  
ATOM    199  N   LYS    12       6.826 -26.040  -2.941  1.00  0.00           N  
ATOM    200  H   LYS    12       7.558 -26.576  -3.386  1.00  0.00           H  
ATOM    201  CA  LYS    12       6.375 -24.837  -3.595  1.00  0.00           C  
ATOM    202  HA  LYS    12       6.429 -24.054  -2.839  1.00  0.00           H  
ATOM    203  CB  LYS    12       7.321 -24.461  -4.826  1.00  0.00           C  
ATOM    204  HB2 LYS    12       7.035 -23.500  -5.253  1.00  0.00           H  
ATOM    205  HB3 LYS    12       8.266 -24.235  -4.333  1.00  0.00           H  
ATOM    206  CG  LYS    12       7.627 -25.572  -5.868  1.00  0.00           C  
ATOM    207  HG2 LYS    12       8.589 -26.049  -5.681  1.00  0.00           H  
ATOM    208  HG3 LYS    12       6.990 -26.457  -5.857  1.00  0.00           H  
ATOM    209  CD  LYS    12       7.577 -24.911  -7.244  1.00  0.00           C  
ATOM    210  HD2 LYS    12       6.628 -24.376  -7.262  1.00  0.00           H  
ATOM    211  HD3 LYS    12       8.338 -24.140  -7.363  1.00  0.00           H  
ATOM    212  CE  LYS    12       7.762 -25.883  -8.401  1.00  0.00           C  
ATOM    213  HE2 LYS    12       7.391 -25.302  -9.245  1.00  0.00           H  
ATOM    214  HE3 LYS    12       8.806 -26.165  -8.536  1.00  0.00           H  
ATOM    215  NZ  LYS    12       6.882 -27.085  -8.252  1.00  0.00           N  
ATOM    216  HZ1 LYS    12       7.191 -27.648  -7.473  1.00  0.00           H  
ATOM    217  HZ2 LYS    12       5.915 -26.816  -8.139  1.00  0.00           H  
ATOM    218  HZ3 LYS    12       6.967 -27.691  -9.055  1.00  0.00           H  
ATOM    219  C   LYS    12       4.868 -24.764  -4.064  1.00  0.00           C  
ATOM    220  O   LYS    12       4.200 -23.775  -3.848  1.00  0.00           O  
ATOM    221  N   CYS    13       4.376 -25.948  -4.512  1.00  0.00           N  
ATOM    222  H   CYS    13       5.015 -26.716  -4.363  1.00  0.00           H  
ATOM    223  CA  CYS    13       3.078 -26.209  -5.176  1.00  0.00           C  
ATOM    224  HA  CYS    13       2.729 -27.181  -4.827  1.00  0.00           H  
ATOM    225  CB  CYS    13       1.954 -25.261  -4.725  1.00  0.00           C  
ATOM    226  HB2 CYS    13       2.007 -25.142  -3.642  1.00  0.00           H  
ATOM    227  HB3 CYS    13       2.098 -24.331  -5.275  1.00  0.00           H  
ATOM    228  SG  CYS    13       0.239 -25.800  -4.988  1.00  0.00           S  
ATOM    229  HG  CYS    13       0.062 -26.451  -3.834  1.00  0.00           H  
ATOM    230  C   CYS    13       3.288 -26.292  -6.713  1.00  0.00           C  
ATOM    231  O   CYS    13       4.348 -25.967  -7.260  1.00  0.00           O  
ATOM    232  N   TYR    14       2.316 -26.880  -7.389  1.00  0.00           N  
ATOM    233  H   TYR    14       1.471 -26.910  -6.838  1.00  0.00           H  
ATOM    234  CA  TYR    14       2.315 -27.325  -8.758  1.00  0.00           C  
ATOM    235  HA  TYR    14       1.271 -27.527  -8.996  1.00  0.00           H  
ATOM    236  CB  TYR    14       2.701 -26.131  -9.750  1.00  0.00           C  
ATOM    237  HB2 TYR    14       2.209 -25.186  -9.522  1.00  0.00           H  
ATOM    238  HB3 TYR    14       3.765 -25.911  -9.663  1.00  0.00           H  
ATOM    239  CG  TYR    14       2.424 -26.642 -11.225  1.00  0.00           C  
ATOM    240  CD1 TYR    14       3.462 -26.997 -12.105  1.00  0.00           C  
ATOM    241  HD1 TYR    14       4.474 -26.791 -11.788  1.00  0.00           H  
ATOM    242  CE1 TYR    14       3.113 -27.690 -13.309  1.00  0.00           C  
ATOM    243  HE1 TYR    14       3.907 -28.069 -13.936  1.00  0.00           H  
ATOM    244  CZ  TYR    14       1.794 -27.986 -13.634  1.00  0.00           C  
ATOM    245  OH  TYR    14       1.509 -28.523 -14.857  1.00  0.00           O  
ATOM    246  HH  TYR    14       2.259 -28.919 -15.307  1.00  0.00           H  
ATOM    247  CE2 TYR    14       0.697 -27.556 -12.778  1.00  0.00           C  
ATOM    248  HE2 TYR    14      -0.327 -27.781 -13.036  1.00  0.00           H  
ATOM    249  CD2 TYR    14       1.091 -26.925 -11.584  1.00  0.00           C  
ATOM    250  HD2 TYR    14       0.274 -26.501 -11.018  1.00  0.00           H  
ATOM    251  C   TYR    14       3.145 -28.611  -9.082  1.00  0.00           C  
ATOM    252  O   TYR    14       4.271 -28.830  -8.578  1.00  0.00           O  
ATOM    253  N   ASN    15       2.538 -29.554  -9.819  1.00  0.00           N  
ATOM    254  H   ASN    15       1.636 -29.304 -10.198  1.00  0.00           H  
ATOM    255  CA  ASN    15       2.685 -30.975  -9.780  1.00  0.00           C  
ATOM    256  HA  ASN    15       1.969 -31.342  -9.044  1.00  0.00           H  
ATOM    257  CB  ASN    15       2.214 -31.596 -11.080  1.00  0.00           C  
ATOM    258  HB2 ASN    15       2.931 -31.495 -11.895  1.00  0.00           H  
ATOM    259  HB3 ASN    15       2.072 -32.650 -10.842  1.00  0.00           H  
ATOM    260  CG  ASN    15       0.903 -30.997 -11.573  1.00  0.00           C  
ATOM    261  OD1 ASN    15       0.188 -30.335 -10.916  1.00  0.00           O  
ATOM    262  ND2 ASN    15       0.610 -31.112 -12.893  1.00  0.00           N  
ATOM    263 HD21 ASN    15      -0.218 -30.680 -13.277  1.00  0.00           H  
ATOM    264 HD22 ASN    15       1.215 -31.672 -13.476  1.00  0.00           H  
ATOM    265  C   ASN    15       4.095 -31.590  -9.530  1.00  0.00           C  
ATOM    266  O   ASN    15       4.197 -32.479  -8.702  1.00  0.00           O  
ATOM    267  N   ASP    16       5.181 -30.993 -10.124  1.00  0.00           N  
ATOM    268  H   ASP    16       5.123 -30.140 -10.661  1.00  0.00           H  
ATOM    269  CA  ASP    16       6.538 -31.497 -10.053  1.00  0.00           C  
ATOM    270  HA  ASP    16       6.498 -32.548 -10.340  1.00  0.00           H  
ATOM    271  CB  ASP    16       7.484 -30.731 -10.922  1.00  0.00           C  
ATOM    272  HB2 ASP    16       8.476 -31.164 -10.795  1.00  0.00           H  
ATOM    273  HB3 ASP    16       7.110 -30.812 -11.943  1.00  0.00           H  
ATOM    274  CG  ASP    16       7.595 -29.253 -10.518  1.00  0.00           C  
ATOM    275  OD1 ASP    16       6.668 -28.534 -10.825  1.00  0.00           O  
ATOM    276  OD2 ASP    16       8.487 -28.957  -9.718  1.00  0.00           O  
ATOM    277  C   ASP    16       7.046 -31.513  -8.587  1.00  0.00           C  
ATOM    278  O   ASP    16       7.956 -32.233  -8.219  1.00  0.00           O  
ATOM    279  N   LYS    17       6.459 -30.518  -7.845  1.00  0.00           N  
ATOM    280  H   LYS    17       5.729 -29.987  -8.297  1.00  0.00           H  
ATOM    281  CA  LYS    17       6.704 -30.418  -6.365  1.00  0.00           C  
ATOM    282  HA  LYS    17       6.767 -31.424  -5.950  1.00  0.00           H  
ATOM    283  CB  LYS    17       7.991 -29.660  -6.040  1.00  0.00           C  
ATOM    284  HB2 LYS    17       8.491 -29.234  -6.909  1.00  0.00           H  
ATOM    285  HB3 LYS    17       7.768 -28.835  -5.363  1.00  0.00           H  
ATOM    286  CG  LYS    17       9.035 -30.451  -5.235  1.00  0.00           C  
ATOM    287  HG2 LYS    17       9.673 -29.726  -4.729  1.00  0.00           H  
ATOM    288  HG3 LYS    17       8.582 -31.047  -4.443  1.00  0.00           H  
ATOM    289  CD  LYS    17      10.022 -31.366  -5.970  1.00  0.00           C  
ATOM    290  HD2 LYS    17      10.769 -31.598  -5.211  1.00  0.00           H  
ATOM    291  HD3 LYS    17       9.489 -32.274  -6.254  1.00  0.00           H  
ATOM    292  CE  LYS    17      10.774 -30.679  -7.100  1.00  0.00           C  
ATOM    293  HE2 LYS    17      11.022 -29.659  -6.809  1.00  0.00           H  
ATOM    294  HE3 LYS    17      11.673 -31.289  -7.196  1.00  0.00           H  
ATOM    295  NZ  LYS    17      10.154 -30.759  -8.444  1.00  0.00           N  
ATOM    296  HZ1 LYS    17      10.837 -30.622  -9.176  1.00  0.00           H  
ATOM    297  HZ2 LYS    17       9.684 -31.622  -8.677  1.00  0.00           H  
ATOM    298  HZ3 LYS    17       9.425 -30.083  -8.625  1.00  0.00           H  
ATOM    299  C   LYS    17       5.405 -29.869  -5.652  1.00  0.00           C  
ATOM    300  O   LYS    17       5.383 -28.694  -5.374  1.00  0.00           O  
ATOM    301  N   LEU    18       4.329 -30.707  -5.496  1.00  0.00           N  
ATOM    302  H   LEU    18       4.329 -31.624  -5.920  1.00  0.00           H  
ATOM    303  CA  LEU    18       3.009 -30.274  -5.065  1.00  0.00           C  
ATOM    304  HA  LEU    18       2.795 -29.317  -5.541  1.00  0.00           H  
ATOM    305  CB  LEU    18       2.101 -31.405  -5.516  1.00  0.00           C  
ATOM    306  HB2 LEU    18       2.295 -31.676  -6.554  1.00  0.00           H  
ATOM    307  HB3 LEU    18       2.236 -32.244  -4.832  1.00  0.00           H  
ATOM    308  CG  LEU    18       0.679 -30.953  -5.499  1.00  0.00           C  
ATOM    309  HG  LEU    18       0.356 -30.859  -4.462  1.00  0.00           H  
ATOM    310  CD1 LEU    18       0.427 -29.635  -6.258  1.00  0.00           C  
ATOM    311 HD11 LEU    18      -0.636 -29.470  -6.437  1.00  0.00           H  
ATOM    312 HD12 LEU    18       0.712 -28.772  -5.656  1.00  0.00           H  
ATOM    313 HD13 LEU    18       1.034 -29.654  -7.163  1.00  0.00           H  
ATOM    314  CD2 LEU    18      -0.261 -32.056  -6.059  1.00  0.00           C  
ATOM    315 HD21 LEU    18      -0.163 -32.080  -7.144  1.00  0.00           H  
ATOM    316 HD22 LEU    18       0.001 -33.008  -5.597  1.00  0.00           H  
ATOM    317 HD23 LEU    18      -1.257 -31.701  -5.793  1.00  0.00           H  
ATOM    318  C   LEU    18       2.940 -29.986  -3.492  1.00  0.00           C  
ATOM    319  O   LEU    18       3.822 -30.420  -2.785  1.00  0.00           O  
ATOM    320  N   ALA    19       1.970 -29.191  -3.038  1.00  0.00           N  
ATOM    321  H   ALA    19       1.307 -28.874  -3.731  1.00  0.00           H  
ATOM    322  CA  ALA    19       1.857 -28.640  -1.647  1.00  0.00           C  
ATOM    323  HA  ALA    19       1.816 -29.472  -0.944  1.00  0.00           H  
ATOM    324  CB  ALA    19       3.120 -27.810  -1.242  1.00  0.00           C  
ATOM    325  HB1 ALA    19       3.015 -26.872  -1.789  1.00  0.00           H  
ATOM    326  HB2 ALA    19       3.151 -27.641  -0.165  1.00  0.00           H  
ATOM    327  HB3 ALA    19       4.018 -28.404  -1.405  1.00  0.00           H  
ATOM    328  C   ALA    19       0.572 -27.832  -1.463  1.00  0.00           C  
ATOM    329  O   ALA    19      -0.192 -27.628  -2.381  1.00  0.00           O  
ATOM    330  N   CYS    20       0.414 -27.383  -0.177  1.00  0.00           N  
ATOM    331  H   CYS    20       1.180 -27.652   0.423  1.00  0.00           H  
ATOM    332  CA  CYS    20      -0.597 -26.399   0.196  1.00  0.00           C  
ATOM    333  HA  CYS    20      -1.543 -26.724  -0.237  1.00  0.00           H  
ATOM    334  CB  CYS    20      -0.787 -26.496   1.760  1.00  0.00           C  
ATOM    335  HB2 CYS    20      -1.602 -25.857   2.100  1.00  0.00           H  
ATOM    336  HB3 CYS    20      -1.035 -27.523   2.028  1.00  0.00           H  
ATOM    337  SG  CYS    20       0.708 -25.926   2.631  1.00  0.00           S  
ATOM    338  HG  CYS    20       0.369 -26.018   3.920  1.00  0.00           H  
ATOM    339  C   CYS    20      -0.279 -24.966  -0.318  1.00  0.00           C  
ATOM    340  O   CYS    20       0.685 -24.715  -1.029  1.00  0.00           O  
ATOM    341  N   THR    21      -1.064 -23.958   0.105  1.00  0.00           N  
ATOM    342  H   THR    21      -1.734 -24.234   0.809  1.00  0.00           H  
ATOM    343  CA  THR    21      -0.909 -22.470  -0.104  1.00  0.00           C  
ATOM    344  HA  THR    21      -0.519 -22.231  -1.093  1.00  0.00           H  
ATOM    345  CB  THR    21      -2.197 -21.695   0.106  1.00  0.00           C  
ATOM    346  HB  THR    21      -1.877 -20.658   0.206  1.00  0.00           H  
ATOM    347  CG2 THR    21      -3.194 -21.873  -0.995  1.00  0.00           C  
ATOM    348 HG21 THR    21      -2.886 -21.201  -1.796  1.00  0.00           H  
ATOM    349 HG22 THR    21      -3.067 -22.846  -1.469  1.00  0.00           H  
ATOM    350 HG23 THR    21      -4.180 -21.628  -0.600  1.00  0.00           H  
ATOM    351  OG1 THR    21      -2.774 -22.157   1.262  1.00  0.00           O  
ATOM    352  HG1 THR    21      -3.475 -21.545   1.498  1.00  0.00           H  
ATOM    353  C   THR    21       0.128 -21.925   0.847  1.00  0.00           C  
ATOM    354  O   THR    21       1.304 -21.607   0.502  1.00  0.00           O  
TER   
END   
