# Supplementary material for: Prediction of Anticancer Peptides with High Efficacy and Low Toxicity by Hybrid Model Based on 3D Structure of Peptides
Source: Int J Mol Sci. 2021 May 26;22(11):5630. doi: 10.3390/ijms22115630 (PMC8198792; doi:10.3390/ijms22115630)
Supplement: Supplementary file 1 [file ijms-22-05630-s001.zip › Supplement2(Datasets)/ACPs(PDB)/D1/PDB(Negative)/(254)NL_satpdb13162.pdb]

EXPDTA    THEORETICAL MODEL, MODELLER 9.13 2015/09/20 22:21:32
REMARK   6 MODELLER OBJECTIVE FUNCTION:      2145.7402
REMARK   6 MODELLER BEST TEMPLATE % SEQ ID:  66.667
ATOM      1  N   ARG     1     -10.486   5.962  -4.185  1.00 68.71           N
ATOM      2  CA  ARG     1     -10.135   5.725  -2.769  1.00 68.71           C
ATOM      3  CB  ARG     1     -10.692   4.373  -2.292  1.00 68.71           C
ATOM      4  CG  ARG     1     -12.216   4.348  -2.169  1.00 68.71           C
ATOM      5  CD  ARG     1     -12.777   3.012  -1.675  1.00 68.71           C
ATOM      6  NE  ARG     1     -12.064   2.658  -0.414  1.00 68.71           N
ATOM      7  CZ  ARG     1     -11.244   1.567  -0.379  1.00 68.71           C
ATOM      8  NH1 ARG     1     -11.120   0.774  -1.483  1.00 68.71           N
ATOM      9  NH2 ARG     1     -10.556   1.261   0.760  1.00 68.71           N
ATOM     10  C   ARG     1      -8.655   5.707  -2.595  1.00 68.71           C
ATOM     11  O   ARG     1      -7.939   6.540  -3.150  1.00 68.71           O
ATOM     12  N   ASP     2      -8.161   4.740  -1.800  1.00 52.57           N
ATOM     13  CA  ASP     2      -6.753   4.662  -1.568  1.00 52.57           C
ATOM     14  CB  ASP     2      -6.382   4.027  -0.216  1.00 52.57           C
ATOM     15  CG  ASP     2      -6.717   5.038   0.871  1.00 52.57           C
ATOM     16  OD1 ASP     2      -6.385   6.239   0.680  1.00 52.57           O
ATOM     17  OD2 ASP     2      -7.298   4.625   1.909  1.00 52.57           O
ATOM     18  C   ASP     2      -6.146   3.843  -2.659  1.00 52.57           C
ATOM     19  O   ASP     2      -6.644   2.774  -3.004  1.00 52.57           O
ATOM     20  N   CYS     3      -5.042   4.350  -3.241  1.00 67.54           N
ATOM     21  CA  CYS     3      -4.379   3.662  -4.306  1.00 67.54           C
ATOM     22  CB  CYS     3      -3.844   4.597  -5.398  1.00 67.54           C
ATOM     23  SG  CYS     3      -5.144   5.649  -6.100  1.00 67.54           S
ATOM     24  C   CYS     3      -3.195   2.986  -3.710  1.00 67.54           C
ATOM     25  O   CYS     3      -2.498   3.553  -2.870  1.00 67.54           O
ATOM     26  N   THR     4      -2.945   1.734  -4.134  1.00117.36           N
ATOM     27  CA  THR     4      -1.838   1.014  -3.589  1.00117.36           C
ATOM     28  CB  THR     4      -2.285  -0.186  -2.804  1.00117.36           C
ATOM     29  OG1 THR     4      -1.192  -0.777  -2.125  1.00117.36           O
ATOM     30  CG2 THR     4      -2.944  -1.196  -3.754  1.00117.36           C
ATOM     31  C   THR     4      -0.972   0.570  -4.723  1.00117.36           C
ATOM     32  O   THR     4      -1.450   0.014  -5.710  1.00117.36           O
ATOM     33  N   SER     5       0.344   0.839  -4.621  1.00113.78           N
ATOM     34  CA  SER     5       1.244   0.438  -5.663  1.00113.78           C
ATOM     35  CB  SER     5       1.402   1.500  -6.761  1.00113.78           C
ATOM     36  OG  SER     5       1.826   2.721  -6.180  1.00113.78           O
ATOM     37  C   SER     5       2.587   0.214  -5.051  1.00113.78           C
ATOM     38  O   SER     5       3.012   0.957  -4.168  1.00113.78           O
ATOM     39  N   GLN     6       3.314  -0.813  -5.527  1.00193.01           N
ATOM     40  CA  GLN     6       4.577  -1.099  -4.915  1.00193.01           C
ATOM     41  CB  GLN     6       5.123  -2.495  -5.195  1.00193.01           C
ATOM     42  CG  GLN     6       5.482  -2.707  -6.658  1.00193.01           C
ATOM     43  CD  GLN     6       6.385  -3.919  -6.652  1.00193.01           C
ATOM     44  OE1 GLN     6       6.517  -4.627  -7.647  1.00193.01           O
ATOM     45  NE2 GLN     6       7.031  -4.163  -5.483  1.00193.01           N
ATOM     46  C   GLN     6       5.603  -0.128  -5.398  1.00193.01           C
ATOM     47  O   GLN     6       5.448   0.489  -6.452  1.00193.01           O
ATOM     48  N   SER     7       6.698   0.021  -4.620  1.00197.44           N
ATOM     49  CA  SER     7       7.697   0.982  -4.981  1.00197.44           C
ATOM     50  CB  SER     7       8.427   1.614  -3.783  1.00197.44           C
ATOM     51  OG  SER     7       9.248   0.652  -3.142  1.00197.44           O
ATOM     52  C   SER     7       8.707   0.311  -5.846  1.00197.44           C
ATOM     53  O   SER     7       9.406  -0.613  -5.432  1.00197.44           O
ATOM     54  N   HIS     8       8.770   0.782  -7.102  1.00124.82           N
ATOM     55  CA  HIS     8       9.660   0.294  -8.109  1.00124.82           C
ATOM     56  ND1 HIS     8       9.404  -0.653 -11.442  1.00124.82           N
ATOM     57  CG  HIS     8      10.019   0.284 -10.642  1.00124.82           C
ATOM     58  CB  HIS     8       9.356   0.942  -9.470  1.00124.82           C
ATOM     59  NE2 HIS     8      11.447  -0.355 -12.267  1.00124.82           N
ATOM     60  CD2 HIS     8      11.267   0.454 -11.159  1.00124.82           C
ATOM     61  CE1 HIS     8      10.302  -1.000 -12.398  1.00124.82           C
ATOM     62  C   HIS     8      11.056   0.664  -7.726  1.00124.82           C
ATOM     63  O   HIS     8      11.994  -0.115  -7.889  1.00124.82           O
ATOM     64  N   LYS     9      11.201   1.894  -7.205  1.00158.61           N
ATOM     65  CA  LYS     9      12.458   2.493  -6.860  1.00158.61           C
ATOM     66  CB  LYS     9      12.294   3.934  -6.356  1.00158.61           C
ATOM     67  CG  LYS     9      13.623   4.588  -5.977  1.00158.61           C
ATOM     68  CD  LYS     9      13.509   6.078  -5.660  1.00158.61           C
ATOM     69  CE  LYS     9      13.354   6.954  -6.901  1.00158.61           C
ATOM     70  NZ  LYS     9      11.988   6.808  -7.450  1.00158.61           N
ATOM     71  C   LYS     9      13.145   1.764  -5.754  1.00158.61           C
ATOM     72  O   LYS     9      14.345   1.502  -5.831  1.00158.61           O
ATOM     73  N   PHE    10      12.401   1.412  -4.690  1.00172.51           N
ATOM     74  CA  PHE    10      13.038   0.836  -3.543  1.00172.51           C
ATOM     75  CB  PHE    10      12.038   0.558  -2.404  1.00172.51           C
ATOM     76  CG  PHE    10      12.765   0.293  -1.128  1.00172.51           C
ATOM     77  CD1 PHE    10      13.413   1.320  -0.479  1.00172.51           C
ATOM     78  CD2 PHE    10      12.768  -0.958  -0.554  1.00172.51           C
ATOM     79  CE1 PHE    10      14.077   1.101   0.705  1.00172.51           C
ATOM     80  CE2 PHE    10      13.431  -1.182   0.632  1.00172.51           C
ATOM     81  CZ  PHE    10      14.091  -0.155   1.263  1.00172.51           C
ATOM     82  C   PHE    10      13.626  -0.450  -3.985  1.00172.51           C
ATOM     83  O   PHE    10      12.905  -1.371  -4.365  1.00172.51           O
ATOM     84  N   VAL    11      14.967  -0.553  -3.941  1.00239.88           N
ATOM     85  CA  VAL    11      15.543  -1.782  -4.384  1.00239.88           C
ATOM     86  CB  VAL    11      16.668  -1.621  -5.377  1.00239.88           C
ATOM     87  CG1 VAL    11      17.793  -0.767  -4.765  1.00239.88           C
ATOM     88  CG2 VAL    11      17.122  -3.022  -5.823  1.00239.88           C
ATOM     89  C   VAL    11      16.039  -2.509  -3.191  1.00239.88           C
ATOM     90  O   VAL    11      16.965  -2.074  -2.507  1.00239.88           O
ATOM     91  N   GLY    12      15.411  -3.661  -2.912  1.00 73.04           N
ATOM     92  CA  GLY    12      15.829  -4.418  -1.780  1.00 73.04           C
ATOM     93  C   GLY    12      14.621  -4.729  -0.971  1.00 73.04           C
ATOM     94  O   GLY    12      13.497  -4.371  -1.321  1.00 73.04           O
ATOM     95  N   LEU    13      14.842  -5.418   0.159  1.00117.12           N
ATOM     96  CA  LEU    13      13.773  -5.801   1.028  1.00117.12           C
ATOM     97  CB  LEU    13      14.099  -6.993   1.948  1.00117.12           C
ATOM     98  CG  LEU    13      15.234  -6.733   2.960  1.00117.12           C
ATOM     99  CD1 LEU    13      15.486  -7.968   3.837  1.00117.12           C
ATOM    100  CD2 LEU    13      16.519  -6.262   2.266  1.00117.12           C
ATOM    101  C   LEU    13      13.412  -4.652   1.900  1.00117.12           C
ATOM    102  O   LEU    13      14.155  -3.682   2.037  1.00117.12           O
ATOM    103  N   CYS    14      12.214  -4.741   2.499  1.00110.65           N
ATOM    104  CA  CYS    14      11.742  -3.720   3.379  1.00110.65           C
ATOM    105  CB  CYS    14      10.234  -3.793   3.619  1.00110.65           C
ATOM    106  SG  CYS    14       9.832  -2.957   5.172  1.00110.65           S
ATOM    107  C   CYS    14      12.368  -3.879   4.728  1.00110.65           C
ATOM    108  O   CYS    14      12.014  -4.780   5.488  1.00110.65           O
ATOM    109  N   LEU    15      13.345  -3.010   5.051  1.00102.82           N
ATOM    110  CA  LEU    15      13.953  -3.041   6.351  1.00102.82           C
ATOM    111  CB  LEU    15      15.186  -2.131   6.472  1.00102.82           C
ATOM    112  CG  LEU    15      16.369  -2.542   5.579  1.00102.82           C
ATOM    113  CD1 LEU    15      16.016  -2.407   4.090  1.00102.82           C
ATOM    114  CD2 LEU    15      17.644  -1.772   5.960  1.00102.82           C
ATOM    115  C   LEU    15      12.975  -2.553   7.377  1.00102.82           C
ATOM    116  O   LEU    15      12.794  -3.177   8.425  1.00102.82           O
ATOM    117  N   SER    16      12.311  -1.413   7.091  1.00 94.87           N
ATOM    118  CA  SER    16      11.391  -0.840   8.033  1.00 94.87           C
ATOM    119  CB  SER    16      12.083   0.109   9.027  1.00 94.87           C
ATOM    120  OG  SER    16      11.135   0.648   9.934  1.00 94.87           O
ATOM    121  C   SER    16      10.397  -0.036   7.251  1.00 94.87           C
ATOM    122  O   SER    16      10.667   0.372   6.120  1.00 94.87           O
ATOM    123  N   ASP    17       9.211   0.210   7.843  1.00 60.79           N
ATOM    124  CA  ASP    17       8.159   0.941   7.189  1.00 60.79           C
ATOM    125  CB  ASP    17       6.869   1.047   8.024  1.00 60.79           C
ATOM    126  CG  ASP    17       6.158  -0.297   8.014  1.00 60.79           C
ATOM    127  OD1 ASP    17       6.295  -1.031   7.000  1.00 60.79           O
ATOM    128  OD2 ASP    17       5.464  -0.605   9.019  1.00 60.79           O
ATOM    129  C   ASP    17       8.598   2.346   6.935  1.00 60.79           C
ATOM    130  O   ASP    17       8.318   2.914   5.882  1.00 60.79           O
ATOM    131  N   ARG    18       9.315   2.943   7.896  1.00171.11           N
ATOM    132  CA  ARG    18       9.682   4.323   7.780  1.00171.11           C
ATOM    133  CB  ARG    18      10.417   4.853   9.029  1.00171.11           C
ATOM    134  CG  ARG    18      11.721   4.135   9.387  1.00171.11           C
ATOM    135  CD  ARG    18      12.217   4.477  10.795  1.00171.11           C
ATOM    136  NE  ARG    18      11.493   3.598  11.759  1.00171.11           N
ATOM    137  CZ  ARG    18      12.074   2.450  12.213  1.00171.11           C
ATOM    138  NH1 ARG    18      13.346   2.131  11.833  1.00171.11           N
ATOM    139  NH2 ARG    18      11.387   1.628  13.060  1.00171.11           N
ATOM    140  C   ARG    18      10.544   4.522   6.573  1.00171.11           C
ATOM    141  O   ARG    18      10.417   5.530   5.879  1.00171.11           O
ATOM    142  N   ASN    19      11.449   3.568   6.289  1.00 70.40           N
ATOM    143  CA  ASN    19      12.341   3.696   5.171  1.00 70.40           C
ATOM    144  CB  ASN    19      13.317   2.511   5.074  1.00 70.40           C
ATOM    145  CG  ASN    19      14.202   2.509   6.316  1.00 70.40           C
ATOM    146  OD1 ASN    19      14.785   3.527   6.687  1.00 70.40           O
ATOM    147  ND2 ASN    19      14.303   1.330   6.985  1.00 70.40           N
ATOM    148  C   ASN    19      11.543   3.715   3.898  1.00 70.40           C
ATOM    149  O   ASN    19      11.766   4.559   3.029  1.00 70.40           O
ATOM    150  N   CYS    20      10.574   2.786   3.761  1.00129.64           N
ATOM    151  CA  CYS    20       9.777   2.707   2.568  1.00129.64           C
ATOM    152  CB  CYS    20       8.701   1.604   2.601  1.00129.64           C
ATOM    153  SG  CYS    20       9.342  -0.091   2.649  1.00129.64           S
ATOM    154  C   CYS    20       9.014   3.983   2.452  1.00129.64           C
ATOM    155  O   CYS    20       8.879   4.537   1.363  1.00129.64           O
ATOM    156  N   ALA    21       8.503   4.480   3.593  1.00 65.66           N
ATOM    157  CA  ALA    21       7.662   5.642   3.612  1.00 65.66           C
ATOM    158  CB  ALA    21       7.156   5.983   5.022  1.00 65.66           C
ATOM    159  C   ALA    21       8.401   6.836   3.097  1.00 65.66           C
ATOM    160  O   ALA    21       7.857   7.622   2.321  1.00 65.66           O
ATOM    161  N   SER    22       9.672   7.004   3.500  1.00 48.63           N
ATOM    162  CA  SER    22      10.405   8.160   3.069  1.00 48.63           C
ATOM    163  CB  SER    22      11.840   8.199   3.621  1.00 48.63           C
ATOM    164  OG  SER    22      12.507   9.363   3.154  1.00 48.63           O
ATOM    165  C   SER    22      10.503   8.118   1.576  1.00 48.63           C
ATOM    166  O   SER    22      10.347   9.140   0.906  1.00 48.63           O
ATOM    167  N   VAL    23      10.761   6.915   1.026  1.00 99.59           N
ATOM    168  CA  VAL    23      10.923   6.726  -0.388  1.00 99.59           C
ATOM    169  CB  VAL    23      11.314   5.323  -0.751  1.00 99.59           C
ATOM    170  CG1 VAL    23      11.370   5.218  -2.286  1.00 99.59           C
ATOM    171  CG2 VAL    23      12.641   4.988  -0.049  1.00 99.59           C
ATOM    172  C   VAL    23       9.636   7.027  -1.085  1.00 99.59           C
ATOM    173  O   VAL    23       9.624   7.677  -2.129  1.00 99.59           O
ATOM    174  N   CYS    24       8.507   6.566  -0.518  1.00106.23           N
ATOM    175  CA  CYS    24       7.243   6.784  -1.152  1.00106.23           C
ATOM    176  CB  CYS    24       6.047   6.172  -0.386  1.00106.23           C
ATOM    177  SG  CYS    24       6.159   4.369  -0.148  1.00106.23           S
ATOM    178  C   CYS    24       7.031   8.269  -1.217  1.00106.23           C
ATOM    179  O   CYS    24       6.500   8.782  -2.200  1.00106.23           O
ATOM    180  N   LEU    25       7.451   9.007  -0.169  1.00 74.53           N
ATOM    181  CA  LEU    25       7.265  10.434  -0.133  1.00 74.53           C
ATOM    182  CB  LEU    25       7.706  11.085   1.190  1.00 74.53           C
ATOM    183  CG  LEU    25       6.771  10.743   2.364  1.00 74.53           C
ATOM    184  CD1 LEU    25       7.239  11.406   3.668  1.00 74.53           C
ATOM    185  CD2 LEU    25       5.310  11.080   2.020  1.00 74.53           C
ATOM    186  C   LEU    25       8.019  11.083  -1.255  1.00 74.53           C
ATOM    187  O   LEU    25       7.526  12.030  -1.866  1.00 74.53           O
ATOM    188  N   THR    26       9.244  10.612  -1.552  1.00 94.53           N
ATOM    189  CA  THR    26       9.996  11.199  -2.629  1.00 94.53           C
ATOM    190  CB  THR    26      11.408  10.691  -2.730  1.00 94.53           C
ATOM    191  OG1 THR    26      11.423   9.302  -3.020  1.00 94.53           O
ATOM    192  CG2 THR    26      12.122  10.963  -1.395  1.00 94.53           C
ATOM    193  C   THR    26       9.302  10.899  -3.929  1.00 94.53           C
ATOM    194  O   THR    26       9.286  11.725  -4.841  1.00 94.53           O
ATOM    195  N   GLU    27       8.711   9.692  -4.022  1.00303.50           N
ATOM    196  CA  GLU    27       8.039   9.123  -5.161  1.00303.50           C
ATOM    197  CB  GLU    27       7.694   7.645  -4.937  1.00303.50           C
ATOM    198  CG  GLU    27       7.505   6.878  -6.238  1.00303.50           C
ATOM    199  CD  GLU    27       8.882   6.431  -6.704  1.00303.50           C
ATOM    200  OE1 GLU    27       9.810   6.375  -5.854  1.00303.50           O
ATOM    201  OE2 GLU    27       9.021   6.133  -7.919  1.00303.50           O
ATOM    202  C   GLU    27       6.766   9.871  -5.446  1.00303.50           C
ATOM    203  O   GLU    27       6.230   9.772  -6.548  1.00303.50           O
ATOM    204  N   TYR    28       6.256  10.642  -4.461  1.00276.40           N
ATOM    205  CA  TYR    28       5.007  11.359  -4.559  1.00276.40           C
ATOM    206  CB  TYR    28       4.691  11.950  -5.949  1.00276.40           C
ATOM    207  CG  TYR    28       5.620  13.083  -6.217  1.00276.40           C
ATOM    208  CD1 TYR    28       6.889  12.869  -6.708  1.00276.40           C
ATOM    209  CD2 TYR    28       5.207  14.372  -5.982  1.00276.40           C
ATOM    210  CE1 TYR    28       7.728  13.931  -6.952  1.00276.40           C
ATOM    211  CE2 TYR    28       6.040  15.438  -6.224  1.00276.40           C
ATOM    212  CZ  TYR    28       7.304  15.217  -6.712  1.00276.40           C
ATOM    213  OH  TYR    28       8.164  16.307  -6.963  1.00276.40           O
ATOM    214  C   TYR    28       3.840  10.489  -4.215  1.00276.40           C
ATOM    215  O   TYR    28       2.710  10.751  -4.627  1.00276.40           O
ATOM    216  N   PHE    29       4.091   9.424  -3.441  1.00175.13           N
ATOM    217  CA  PHE    29       3.029   8.647  -2.886  1.00175.13           C
ATOM    218  CB  PHE    29       3.352   7.149  -2.767  1.00175.13           C
ATOM    219  CG  PHE    29       3.423   6.600  -4.144  1.00175.13           C
ATOM    220  CD1 PHE    29       4.568   6.742  -4.886  1.00175.13           C
ATOM    221  CD2 PHE    29       2.345   5.943  -4.688  1.00175.13           C
ATOM    222  CE1 PHE    29       4.629   6.232  -6.160  1.00175.13           C
ATOM    223  CE2 PHE    29       2.406   5.435  -5.963  1.00175.13           C
ATOM    224  CZ  PHE    29       3.551   5.579  -6.704  1.00175.13           C
ATOM    225  C   PHE    29       2.893   9.174  -1.493  1.00175.13           C
ATOM    226  O   PHE    29       3.858   9.640  -0.890  1.00175.13           O
ATOM    227  N   THR    30       1.673   9.168  -0.947  1.00221.81           N
ATOM    228  CA  THR    30       1.506   9.721   0.358  1.00221.81           C
ATOM    229  CB  THR    30       0.058   9.832   0.741  1.00221.81           C
ATOM    230  OG1 THR    30      -0.070  10.472   2.001  1.00221.81           O
ATOM    231  CG2 THR    30      -0.592   8.440   0.766  1.00221.81           C
ATOM    232  C   THR    30       2.242   8.920   1.389  1.00221.81           C
ATOM    233  O   THR    30       3.083   9.460   2.107  1.00221.81           O
ATOM    234  N   GLY    31       2.009   7.592   1.449  1.00 49.43           N
ATOM    235  CA  GLY    31       2.625   6.834   2.504  1.00 49.43           C
ATOM    236  C   GLY    31       3.045   5.511   1.958  1.00 49.43           C
ATOM    237  O   GLY    31       2.743   5.178   0.814  1.00 49.43           O
ATOM    238  N   GLY    32       3.773   4.716   2.773  1.00 49.60           N
ATOM    239  CA  GLY    32       4.204   3.430   2.304  1.00 49.60           C
ATOM    240  C   GLY    32       4.403   2.524   3.475  1.00 49.60           C
ATOM    241  O   GLY    32       4.787   2.948   4.566  1.00 49.60           O
ATOM    242  N   LYS    33       4.135   1.224   3.257  1.00105.20           N
ATOM    243  CA  LYS    33       4.335   0.239   4.275  1.00105.20           C
ATOM    244  CB  LYS    33       3.086  -0.133   5.086  1.00105.20           C
ATOM    245  CG  LYS    33       2.806   0.867   6.204  1.00105.20           C
ATOM    246  CD  LYS    33       1.533   0.564   6.987  1.00105.20           C
ATOM    247  CE  LYS    33       1.441   1.355   8.290  1.00105.20           C
ATOM    248  NZ  LYS    33       2.515   0.931   9.214  1.00105.20           N
ATOM    249  C   LYS    33       4.828  -0.990   3.606  1.00105.20           C
ATOM    250  O   LYS    33       4.956  -1.040   2.385  1.00105.20           O
ATOM    251  N   CYS    34       5.132  -2.026   4.401  1.00 80.75           N
ATOM    252  CA  CYS    34       5.716  -3.172   3.788  1.00 80.75           C
ATOM    253  CB  CYS    34       6.961  -3.620   4.553  1.00 80.75           C
ATOM    254  SG  CYS    34       8.013  -2.167   4.824  1.00 80.75           S
ATOM    255  C   CYS    34       4.707  -4.270   3.760  1.00 80.75           C
ATOM    256  O   CYS    34       4.007  -4.524   4.739  1.00 80.75           O
ATOM    257  N   ASP    35       4.618  -4.945   2.598  1.00122.40           N
ATOM    258  CA  ASP    35       3.697  -6.022   2.400  1.00122.40           C
ATOM    259  CB  ASP    35       3.331  -6.249   0.923  1.00122.40           C
ATOM    260  CG  ASP    35       2.150  -7.208   0.886  1.00122.40           C
ATOM    261  OD1 ASP    35       1.714  -7.647   1.983  1.00122.40           O
ATOM    262  OD2 ASP    35       1.668  -7.513  -0.237  1.00122.40           O
ATOM    263  C   ASP    35       4.378  -7.245   2.901  1.00122.40           C
ATOM    264  O   ASP    35       4.787  -7.297   4.060  1.00122.40           O
ATOM    265  N   HIS    36       4.496  -8.278   2.045  1.00183.78           N
ATOM    266  CA  HIS    36       5.169  -9.465   2.479  1.00183.78           C
ATOM    267  ND1 HIS    36       5.481 -12.785   2.433  1.00183.78           N
ATOM    268  CG  HIS    36       6.050 -11.733   1.751  1.00183.78           C
ATOM    269  CB  HIS    36       5.317 -10.492   1.344  1.00183.78           C
ATOM    270  NE2 HIS    36       7.610 -13.328   2.085  1.00183.78           N
ATOM    271  CD2 HIS    36       7.350 -12.080   1.548  1.00183.78           C
ATOM    272  CE1 HIS    36       6.458 -13.711   2.606  1.00183.78           C
ATOM    273  C   HIS    36       6.541  -9.048   2.894  1.00183.78           C
ATOM    274  O   HIS    36       6.941  -9.260   4.038  1.00183.78           O
ATOM    275  N   ARG    37       7.293  -8.414   1.976  1.00184.04           N
ATOM    276  CA  ARG    37       8.584  -7.912   2.336  1.00184.04           C
ATOM    277  CB  ARG    37       9.690  -8.974   2.262  1.00184.04           C
ATOM    278  CG  ARG    37       9.610  -9.980   3.410  1.00184.04           C
ATOM    279  CD  ARG    37      10.771 -10.974   3.437  1.00184.04           C
ATOM    280  NE  ARG    37      10.625 -11.782   4.679  1.00184.04           N
ATOM    281  CZ  ARG    37      11.212 -11.350   5.833  1.00184.04           C
ATOM    282  NH1 ARG    37      11.958 -10.208   5.829  1.00184.04           N
ATOM    283  NH2 ARG    37      11.052 -12.061   6.987  1.00184.04           N
ATOM    284  C   ARG    37       8.935  -6.833   1.369  1.00184.04           C
ATOM    285  O   ARG    37      10.094  -6.437   1.258  1.00184.04           O
ATOM    286  N   ARG    38       7.923  -6.298   0.663  1.00246.46           N
ATOM    287  CA  ARG    38       8.205  -5.275  -0.301  1.00246.46           C
ATOM    288  CB  ARG    38       7.852  -5.671  -1.745  1.00246.46           C
ATOM    289  CG  ARG    38       6.420  -6.159  -1.960  1.00246.46           C
ATOM    290  CD  ARG    38       6.165  -6.529  -3.420  1.00246.46           C
ATOM    291  NE  ARG    38       7.499  -6.535  -4.085  1.00246.46           N
ATOM    292  CZ  ARG    38       8.335  -7.609  -3.976  1.00246.46           C
ATOM    293  NH1 ARG    38       7.942  -8.722  -3.291  1.00246.46           N
ATOM    294  NH2 ARG    38       9.578  -7.553  -4.538  1.00246.46           N
ATOM    295  C   ARG    38       7.471  -4.035   0.091  1.00246.46           C
ATOM    296  O   ARG    38       6.506  -4.085   0.852  1.00246.46           O
ATOM    297  N   CYS    39       7.936  -2.870  -0.408  1.00146.84           N
ATOM    298  CA  CYS    39       7.340  -1.630   0.002  1.00146.84           C
ATOM    299  CB  CYS    39       8.245  -0.401  -0.168  1.00146.84           C
ATOM    300  SG  CYS    39       9.815  -0.497   0.721  1.00146.84           S
ATOM    301  C   CYS    39       6.180  -1.337  -0.884  1.00146.84           C
ATOM    302  O   CYS    39       6.341  -1.157  -2.089  1.00146.84           O
ATOM    303  N   VAL    40       4.973  -1.259  -0.297  1.00 77.78           N
ATOM    304  CA  VAL    40       3.839  -0.895  -1.086  1.00 77.78           C
ATOM    305  CB  VAL    40       2.662  -1.799  -0.891  1.00 77.78           C
ATOM    306  CG1 VAL    40       1.514  -1.264  -1.755  1.00 77.78           C
ATOM    307  CG2 VAL    40       3.083  -3.237  -1.243  1.00 77.78           C
ATOM    308  C   VAL    40       3.469   0.484  -0.643  1.00 77.78           C
ATOM    309  O   VAL    40       3.328   0.739   0.551  1.00 77.78           O
ATOM    310  N   CYS    41       3.307   1.413  -1.609  1.00103.44           N
ATOM    311  CA  CYS    41       3.049   2.792  -1.291  1.00103.44           C
ATOM    312  CB  CYS    41       3.892   3.784  -2.125  1.00103.44           C
ATOM    313  SG  CYS    41       5.692   3.550  -1.950  1.00103.44           S
ATOM    314  C   CYS    41       1.610   3.093  -1.576  1.00103.44           C
ATOM    315  O   CYS    41       0.979   2.456  -2.417  1.00103.44           O
ATOM    316  N   THR    42       1.051   4.099  -0.873  1.00122.68           N
ATOM    317  CA  THR    42      -0.342   4.395  -1.047  1.00122.68           C
ATOM    318  CB  THR    42      -1.129   4.216   0.216  1.00122.68           C
ATOM    319  OG1 THR    42      -0.953   2.904   0.725  1.00122.68           O
ATOM    320  CG2 THR    42      -2.612   4.440  -0.102  1.00122.68           C
ATOM    321  C   THR    42      -0.492   5.827  -1.454  1.00122.68           C
ATOM    322  O   THR    42       0.334   6.674  -1.115  1.00122.68           O
ATOM    323  N   LYS    43      -1.559   6.114  -2.229  1.00160.03           N
ATOM    324  CA  LYS    43      -1.871   7.446  -2.662  1.00160.03           C
ATOM    325  CB  LYS    43      -1.426   7.787  -4.094  1.00160.03           C
ATOM    326  CG  LYS    43       0.079   7.862  -4.313  1.00160.03           C
ATOM    327  CD  LYS    43       0.433   8.171  -5.769  1.00160.03           C
ATOM    328  CE  LYS    43      -0.141   7.163  -6.766  1.00160.03           C
ATOM    329  NZ  LYS    43      -0.032   7.692  -8.143  1.00160.03           N
ATOM    330  C   LYS    43      -3.359   7.556  -2.693  1.00160.03           C
ATOM    331  O   LYS    43      -4.073   6.611  -2.359  1.00160.03           O
ATOM    332  N   GLY    44      -3.871   8.741  -3.073  1.00 54.90           N
ATOM    333  CA  GLY    44      -5.289   8.887  -3.200  1.00 54.90           C
ATOM    334  C   GLY    44      -5.531   9.161  -4.644  1.00 54.90           C
ATOM    335  O   GLY    44      -5.117  10.191  -5.174  1.00 54.90           O
ATOM    336  N   CYS    45      -6.221   8.228  -5.321  1.00 58.40           N
ATOM    337  CA  CYS    45      -6.493   8.394  -6.716  1.00 58.40           C
ATOM    338  CB  CYS    45      -5.234   8.331  -7.603  1.00 58.40           C
ATOM    339  SG  CYS    45      -4.102   6.943  -7.266  1.00 58.40           S
ATOM    340  C   CYS    45      -7.442   7.295  -7.173  1.00 58.40           C
ATOM    341  O   CYS    45      -8.596   7.251  -6.665  1.00 58.40           O
ATOM    342  OXT CYS    45      -7.025   6.485  -8.042  1.00 58.40           O
TER     343      CYS    45
END
