# Supplementary material for: Prediction of Anticancer Peptides with High Efficacy and Low Toxicity by Hybrid Model Based on 3D Structure of Peptides
Source: Int J Mol Sci. 2021 May 26;22(11):5630. doi: 10.3390/ijms22115630 (PMC8198792; doi:10.3390/ijms22115630)
Supplement: Supplementary file 1 [file ijms-22-05630-s001.zip › Supplement2(Datasets)/ACPs(PDB)/D1/PDB(Negative)/(255)NL_satpdb13169.pdb]

EXPDTA    THEORETICAL MODEL, MODELLER 9.13 2015/09/21 00:51:56
REMARK   6 MODELLER OBJECTIVE FUNCTION:      1033.6537
REMARK   6 MODELLER BEST TEMPLATE % SEQ ID:  41.667
ATOM      1  N   ASP     1       9.390 -19.520  17.488  1.00 96.10           N
ATOM      2  CA  ASP     1      10.772 -19.325  16.997  1.00 96.10           C
ATOM      3  CB  ASP     1      10.891 -19.803  15.536  1.00 96.10           C
ATOM      4  CG  ASP     1       9.912 -19.014  14.671  1.00 96.10           C
ATOM      5  OD1 ASP     1       9.272 -18.059  15.189  1.00 96.10           O
ATOM      6  OD2 ASP     1       9.792 -19.370  13.468  1.00 96.10           O
ATOM      7  C   ASP     1      11.206 -17.902  17.124  1.00 96.10           C
ATOM      8  O   ASP     1      10.470 -17.069  17.652  1.00 96.10           O
ATOM      9  N   TYR     2      12.427 -17.587  16.644  1.00296.46           N
ATOM     10  CA  TYR     2      12.921 -16.253  16.811  1.00296.46           C
ATOM     11  CB  TYR     2      14.204 -16.170  17.657  1.00296.46           C
ATOM     12  CG  TYR     2      13.924 -16.807  18.971  1.00296.46           C
ATOM     13  CD1 TYR     2      13.361 -16.081  19.993  1.00296.46           C
ATOM     14  CD2 TYR     2      14.214 -18.139  19.173  1.00296.46           C
ATOM     15  CE1 TYR     2      13.099 -16.678  21.202  1.00296.46           C
ATOM     16  CE2 TYR     2      13.955 -18.738  20.382  1.00296.46           C
ATOM     17  CZ  TYR     2      13.396 -18.005  21.400  1.00296.46           C
ATOM     18  OH  TYR     2      13.126 -18.612  22.644  1.00296.46           O
ATOM     19  C   TYR     2      13.287 -15.728  15.463  1.00296.46           C
ATOM     20  O   TYR     2      13.697 -16.478  14.581  1.00296.46           O
ATOM     21  N   ASP     3      13.119 -14.408  15.266  1.00262.97           N
ATOM     22  CA  ASP     3      13.490 -13.799  14.024  1.00262.97           C
ATOM     23  CB  ASP     3      12.344 -13.015  13.358  1.00262.97           C
ATOM     24  CG  ASP     3      12.709 -12.718  11.907  1.00262.97           C
ATOM     25  OD1 ASP     3      13.842 -13.072  11.484  1.00262.97           O
ATOM     26  OD2 ASP     3      11.848 -12.133  11.198  1.00262.97           O
ATOM     27  C   ASP     3      14.575 -12.824  14.341  1.00262.97           C
ATOM     28  O   ASP     3      14.575 -12.199  15.401  1.00262.97           O
ATOM     29  N   TRP     4      15.553 -12.685  13.431  1.00282.72           N
ATOM     30  CA  TRP     4      16.601 -11.743  13.661  1.00282.72           C
ATOM     31  CB  TRP     4      17.982 -12.265  13.233  1.00282.72           C
ATOM     32  CG  TRP     4      19.115 -11.291  13.452  1.00282.72           C
ATOM     33  CD2 TRP     4      19.765 -11.069  14.715  1.00282.72           C
ATOM     34  CD1 TRP     4      19.717 -10.455  12.554  1.00282.72           C
ATOM     35  NE1 TRP     4      20.704  -9.730  13.177  1.00282.72           N
ATOM     36  CE2 TRP     4      20.743 -10.095  14.508  1.00282.72           C
ATOM     37  CE3 TRP     4      19.561 -11.626  15.947  1.00282.72           C
ATOM     38  CZ2 TRP     4      21.532  -9.662  15.536  1.00282.72           C
ATOM     39  CZ3 TRP     4      20.366 -11.192  16.979  1.00282.72           C
ATOM     40  CH2 TRP     4      21.331 -10.228  16.777  1.00282.72           C
ATOM     41  C   TRP     4      16.280 -10.536  12.846  1.00282.72           C
ATOM     42  O   TRP     4      15.991 -10.630  11.654  1.00282.72           O
ATOM     43  N   SER     5      16.293  -9.357  13.492  1.00165.90           N
ATOM     44  CA  SER     5      15.996  -8.148  12.787  1.00165.90           C
ATOM     45  CB  SER     5      14.609  -7.560  13.101  1.00165.90           C
ATOM     46  OG  SER     5      14.563  -7.088  14.440  1.00165.90           O
ATOM     47  C   SER     5      17.006  -7.148  13.224  1.00165.90           C
ATOM     48  O   SER     5      17.731  -7.364  14.194  1.00165.90           O
ATOM     49  N   LEU     6      17.091  -6.024  12.493  1.00224.73           N
ATOM     50  CA  LEU     6      18.065  -5.039  12.836  1.00224.73           C
ATOM     51  CB  LEU     6      18.778  -4.442  11.615  1.00224.73           C
ATOM     52  CG  LEU     6      19.578  -5.526  10.872  1.00224.73           C
ATOM     53  CD1 LEU     6      20.472  -4.932   9.770  1.00224.73           C
ATOM     54  CD2 LEU     6      20.344  -6.409  11.871  1.00224.73           C
ATOM     55  C   LEU     6      17.397  -3.961  13.616  1.00224.73           C
ATOM     56  O   LEU     6      16.190  -3.748  13.511  1.00224.73           O
ATOM     57  N   ARG     7      18.193  -3.272  14.455  1.00217.95           N
ATOM     58  CA  ARG     7      17.682  -2.251  15.317  1.00217.95           C
ATOM     59  CB  ARG     7      18.698  -1.774  16.368  1.00217.95           C
ATOM     60  CG  ARG     7      19.127  -2.865  17.348  1.00217.95           C
ATOM     61  CD  ARG     7      20.130  -2.388  18.400  1.00217.95           C
ATOM     62  NE  ARG     7      20.458  -3.563  19.256  1.00217.95           N
ATOM     63  CZ  ARG     7      21.528  -3.520  20.102  1.00217.95           C
ATOM     64  NH1 ARG     7      22.307  -2.401  20.168  1.00217.95           N
ATOM     65  NH2 ARG     7      21.817  -4.594  20.893  1.00217.95           N
ATOM     66  C   ARG     7      17.329  -1.057  14.498  1.00217.95           C
ATOM     67  O   ARG     7      18.041  -0.685  13.567  1.00217.95           O
ATOM     68  N   GLY     8      16.184  -0.435  14.826  1.00 70.41           N
ATOM     69  CA  GLY     8      15.773   0.751  14.142  1.00 70.41           C
ATOM     70  C   GLY     8      15.034   0.318  12.922  1.00 70.41           C
ATOM     71  O   GLY     8      15.457  -0.589  12.206  1.00 70.41           O
ATOM     72  N   PRO     9      13.942   0.974  12.668  1.00 75.73           N
ATOM     73  CA  PRO     9      13.138   0.662  11.528  1.00 75.73           C
ATOM     74  CD  PRO     9      13.736   2.337  13.126  1.00 75.73           C
ATOM     75  CB  PRO     9      12.029   1.706  11.520  1.00 75.73           C
ATOM     76  CG  PRO     9      12.721   2.937  12.138  1.00 75.73           C
ATOM     77  C   PRO     9      14.021   0.806  10.336  1.00 75.73           C
ATOM     78  O   PRO     9      14.763   1.783  10.252  1.00 75.73           O
ATOM     79  N   PRO    10      13.970  -0.136   9.449  1.00228.69           N
ATOM     80  CA  PRO    10      14.780  -0.052   8.269  1.00228.69           C
ATOM     81  CD  PRO    10      13.740  -1.513   9.856  1.00228.69           C
ATOM     82  CB  PRO    10      14.782  -1.453   7.662  1.00228.69           C
ATOM     83  CG  PRO    10      14.564  -2.369   8.881  1.00228.69           C
ATOM     84  C   PRO    10      14.245   1.015   7.377  1.00228.69           C
ATOM     85  O   PRO    10      14.932   1.405   6.433  1.00228.69           O
ATOM     86  N   LYS    11      13.023   1.501   7.663  1.00295.11           N
ATOM     87  CA  LYS    11      12.402   2.479   6.822  1.00295.11           C
ATOM     88  CB  LYS    11      13.092   3.853   6.807  1.00295.11           C
ATOM     89  CG  LYS    11      12.861   4.661   8.085  1.00295.11           C
ATOM     90  CD  LYS    11      13.604   5.998   8.099  1.00295.11           C
ATOM     91  CE  LYS    11      13.060   7.006   7.082  1.00295.11           C
ATOM     92  NZ  LYS    11      11.642   7.307   7.376  1.00295.11           N
ATOM     93  C   LYS    11      12.393   1.939   5.439  1.00295.11           C
ATOM     94  O   LYS    11      12.745   2.620   4.479  1.00295.11           O
ATOM     95  N   CYS    12      11.991   0.668   5.319  1.00142.65           N
ATOM     96  CA  CYS    12      11.925   0.003   4.062  1.00142.65           C
ATOM     97  CB  CYS    12      11.930  -1.514   4.235  1.00142.65           C
ATOM     98  SG  CYS    12      11.853  -2.375   2.654  1.00142.65           S
ATOM     99  C   CYS    12      10.632   0.376   3.422  1.00142.65           C
ATOM    100  O   CYS    12       9.683   0.760   4.101  1.00142.65           O
ATOM    101  N   ALA    13      10.589   0.290   2.079  1.00146.66           N
ATOM    102  CA  ALA    13       9.414   0.580   1.313  1.00146.66           C
ATOM    103  CB  ALA    13       9.658   0.518  -0.202  1.00146.66           C
ATOM    104  C   ALA    13       8.368  -0.430   1.651  1.00146.66           C
ATOM    105  O   ALA    13       7.196  -0.085   1.741  1.00146.66           O
ATOM    106  N   THR    14       8.779  -1.703   1.823  1.00186.84           N
ATOM    107  CA  THR    14       7.951  -2.834   2.148  1.00186.84           C
ATOM    108  CB  THR    14       6.917  -2.654   3.229  1.00186.84           C
ATOM    109  OG1 THR    14       6.627  -3.916   3.811  1.00186.84           O
ATOM    110  CG2 THR    14       5.613  -2.127   2.604  1.00186.84           C
ATOM    111  C   THR    14       7.245  -3.224   0.900  1.00186.84           C
ATOM    112  O   THR    14       7.028  -2.403   0.011  1.00186.84           O
ATOM    113  N   TYR    15       6.860  -4.505   0.804  1.00 72.51           N
ATOM    114  CA  TYR    15       6.241  -4.975  -0.393  1.00 72.51           C
ATOM    115  CB  TYR    15       6.259  -6.506  -0.514  1.00 72.51           C
ATOM    116  CG  TYR    15       5.634  -6.832  -1.821  1.00 72.51           C
ATOM    117  CD1 TYR    15       6.402  -6.796  -2.958  1.00 72.51           C
ATOM    118  CD2 TYR    15       4.301  -7.161  -1.920  1.00 72.51           C
ATOM    119  CE1 TYR    15       5.858  -7.088  -4.183  1.00 72.51           C
ATOM    120  CE2 TYR    15       3.749  -7.455  -3.144  1.00 72.51           C
ATOM    121  CZ  TYR    15       4.529  -7.420  -4.278  1.00 72.51           C
ATOM    122  OH  TYR    15       3.975  -7.719  -5.539  1.00 72.51           O
ATOM    123  C   TYR    15       4.810  -4.560  -0.357  1.00 72.51           C
ATOM    124  O   TYR    15       4.139  -4.701   0.663  1.00 72.51           O
ATOM    125  N   GLY    16       4.304  -4.011  -1.474  1.00 27.97           N
ATOM    126  CA  GLY    16       2.921  -3.646  -1.522  1.00 27.97           C
ATOM    127  C   GLY    16       2.759  -2.247  -1.024  1.00 27.97           C
ATOM    128  O   GLY    16       1.641  -1.738  -0.969  1.00 27.97           O
ATOM    129  N   GLN    17       3.859  -1.573  -0.641  1.00 96.43           N
ATOM    130  CA  GLN    17       3.680  -0.219  -0.202  1.00 96.43           C
ATOM    131  CB  GLN    17       4.581   0.211   0.970  1.00 96.43           C
ATOM    132  CG  GLN    17       4.312   1.636   1.470  1.00 96.43           C
ATOM    133  CD  GLN    17       5.217   1.881   2.671  1.00 96.43           C
ATOM    134  OE1 GLN    17       5.505   0.968   3.443  1.00 96.43           O
ATOM    135  NE2 GLN    17       5.679   3.149   2.844  1.00 96.43           N
ATOM    136  C   GLN    17       4.000   0.656  -1.363  1.00 96.43           C
ATOM    137  O   GLN    17       4.939   0.392  -2.112  1.00 96.43           O
ATOM    138  N   LYS    18       3.210   1.727  -1.548  1.00159.84           N
ATOM    139  CA  LYS    18       3.455   2.566  -2.678  1.00159.84           C
ATOM    140  CB  LYS    18       2.349   3.608  -2.947  1.00159.84           C
ATOM    141  CG  LYS    18       2.146   4.617  -1.813  1.00159.84           C
ATOM    142  CD  LYS    18       1.646   4.003  -0.505  1.00159.84           C
ATOM    143  CE  LYS    18       0.123   3.901  -0.431  1.00159.84           C
ATOM    144  NZ  LYS    18      -0.282   3.424   0.909  1.00159.84           N
ATOM    145  C   LYS    18       4.738   3.294  -2.451  1.00159.84           C
ATOM    146  O   LYS    18       4.979   3.837  -1.374  1.00159.84           O
ATOM    147  N   CYS    19       5.614   3.307  -3.474  1.00124.79           N
ATOM    148  CA  CYS    19       6.855   4.019  -3.362  1.00124.79           C
ATOM    149  CB  CYS    19       8.046   3.380  -4.101  1.00124.79           C
ATOM    150  SG  CYS    19       8.567   1.779  -3.437  1.00124.79           S
ATOM    151  C   CYS    19       6.636   5.307  -4.066  1.00124.79           C
ATOM    152  O   CYS    19       5.804   5.396  -4.966  1.00124.79           O
ATOM    153  N   ARG    20       7.361   6.361  -3.667  1.00123.53           N
ATOM    154  CA  ARG    20       7.159   7.559  -4.407  1.00123.53           C
ATOM    155  CB  ARG    20       6.572   8.703  -3.569  1.00123.53           C
ATOM    156  CG  ARG    20       5.796   9.705  -4.419  1.00123.53           C
ATOM    157  CD  ARG    20       5.190  10.869  -3.636  1.00123.53           C
ATOM    158  NE  ARG    20       4.047  11.376  -4.447  1.00123.53           N
ATOM    159  CZ  ARG    20       4.266  11.986  -5.648  1.00123.53           C
ATOM    160  NH1 ARG    20       5.531  12.076  -6.149  1.00123.53           N
ATOM    161  NH2 ARG    20       3.221  12.493  -6.365  1.00123.53           N
ATOM    162  C   ARG    20       8.506   7.963  -4.890  1.00123.53           C
ATOM    163  O   ARG    20       9.487   7.888  -4.152  1.00123.53           O
ATOM    164  N   THR    21       8.599   8.384  -6.162  1.00136.37           N
ATOM    165  CA  THR    21       9.890   8.756  -6.645  1.00136.37           C
ATOM    166  CB  THR    21       9.867   9.196  -8.080  1.00136.37           C
ATOM    167  OG1 THR    21       9.064  10.358  -8.234  1.00136.37           O
ATOM    168  CG2 THR    21       9.289   8.054  -8.934  1.00136.37           C
ATOM    169  C   THR    21      10.369   9.908  -5.827  1.00136.37           C
ATOM    170  O   THR    21      11.480   9.891  -5.298  1.00136.37           O
ATOM    171  N   TRP    22       9.505  10.927  -5.679  1.00 95.21           N
ATOM    172  CA  TRP    22       9.874  12.124  -4.993  1.00 95.21           C
ATOM    173  CB  TRP    22       8.789  13.209  -5.072  1.00 95.21           C
ATOM    174  CG  TRP    22       8.585  13.757  -6.465  1.00 95.21           C
ATOM    175  CD2 TRP    22       9.263  14.910  -6.990  1.00 95.21           C
ATOM    176  CD1 TRP    22       7.758  13.313  -7.455  1.00 95.21           C
ATOM    177  NE1 TRP    22       7.870  14.125  -8.559  1.00 95.21           N
ATOM    178  CE2 TRP    22       8.793  15.111  -8.288  1.00 95.21           C
ATOM    179  CE3 TRP    22      10.199  15.737  -6.438  1.00 95.21           C
ATOM    180  CZ2 TRP    22       9.250  16.146  -9.053  1.00 95.21           C
ATOM    181  CZ3 TRP    22      10.658  16.778  -7.216  1.00 95.21           C
ATOM    182  CH2 TRP    22      10.194  16.983  -8.498  1.00 95.21           C
ATOM    183  C   TRP    22      10.138  11.819  -3.562  1.00 95.21           C
ATOM    184  O   TRP    22      11.186  12.181  -3.029  1.00 95.21           O
ATOM    185  N   SER    23       9.203  11.117  -2.900  1.00160.58           N
ATOM    186  CA  SER    23       9.461  10.817  -1.529  1.00160.58           C
ATOM    187  CB  SER    23       8.282  10.159  -0.796  1.00160.58           C
ATOM    188  OG  SER    23       7.228  11.099  -0.643  1.00160.58           O
ATOM    189  C   SER    23      10.633   9.896  -1.541  1.00160.58           C
ATOM    190  O   SER    23      10.909   9.232  -2.535  1.00160.58           O
ATOM    191  N   PRO    24      11.384   9.934  -0.483  1.00216.99           N
ATOM    192  CA  PRO    24      12.586   9.148  -0.385  1.00216.99           C
ATOM    193  CD  PRO    24      11.445  11.133   0.332  1.00216.99           C
ATOM    194  CB  PRO    24      13.495   9.894   0.595  1.00216.99           C
ATOM    195  CG  PRO    24      12.557  10.849   1.348  1.00216.99           C
ATOM    196  C   PRO    24      12.526   7.682  -0.107  1.00216.99           C
ATOM    197  O   PRO    24      13.506   7.037  -0.473  1.00216.99           O
ATOM    198  N   PRO    25      11.516   7.088   0.460  1.00160.08           N
ATOM    199  CA  PRO    25      11.687   5.702   0.798  1.00160.08           C
ATOM    200  CD  PRO    25      10.691   7.775   1.445  1.00160.08           C
ATOM    201  CB  PRO    25      10.501   5.351   1.689  1.00160.08           C
ATOM    202  CG  PRO    25      10.215   6.679   2.416  1.00160.08           C
ATOM    203  C   PRO    25      11.939   4.789  -0.359  1.00160.08           C
ATOM    204  O   PRO    25      11.367   4.987  -1.428  1.00160.08           O
ATOM    205  N   ASN    26      12.823   3.792  -0.155  1.00 93.54           N
ATOM    206  CA  ASN    26      13.204   2.869  -1.184  1.00 93.54           C
ATOM    207  CB  ASN    26      14.714   2.874  -1.479  1.00 93.54           C
ATOM    208  CG  ASN    26      15.466   2.517  -0.198  1.00 93.54           C
ATOM    209  OD1 ASN    26      14.945   2.659   0.908  1.00 93.54           O
ATOM    210  ND2 ASN    26      16.734   2.052  -0.346  1.00 93.54           N
ATOM    211  C   ASN    26      12.851   1.496  -0.725  1.00 93.54           C
ATOM    212  O   ASN    26      12.924   1.183   0.463  1.00 93.54           O
ATOM    213  N   CYS    27      12.458   0.632  -1.682  1.00 79.10           N
ATOM    214  CA  CYS    27      12.074  -0.705  -1.344  1.00 79.10           C
ATOM    215  CB  CYS    27      11.559  -1.548  -2.521  1.00 79.10           C
ATOM    216  SG  CYS    27       9.852  -1.174  -3.000  1.00 79.10           S
ATOM    217  C   CYS    27      13.258  -1.431  -0.819  1.00 79.10           C
ATOM    218  O   CYS    27      14.403  -1.051  -1.063  1.00 79.10           O
ATOM    219  N   CYS    28      12.982  -2.514  -0.067  1.00 75.25           N
ATOM    220  CA  CYS    28      14.018  -3.320   0.501  1.00 75.25           C
ATOM    221  CB  CYS    28      13.528  -4.481   1.383  1.00 75.25           C
ATOM    222  SG  CYS    28      13.022  -3.969   3.037  1.00 75.25           S
ATOM    223  C   CYS    28      14.735  -3.981  -0.613  1.00 75.25           C
ATOM    224  O   CYS    28      14.409  -3.806  -1.785  1.00 75.25           O
ATOM    225  N   TRP    29      15.769  -4.753  -0.240  1.00122.91           N
ATOM    226  CA  TRP    29      16.547  -5.470  -1.195  1.00122.91           C
ATOM    227  CB  TRP    29      17.675  -6.290  -0.546  1.00122.91           C
ATOM    228  CG  TRP    29      18.718  -6.782  -1.514  1.00122.91           C
ATOM    229  CD2 TRP    29      20.002  -6.159  -1.661  1.00122.91           C
ATOM    230  CD1 TRP    29      18.702  -7.847  -2.364  1.00122.91           C
ATOM    231  NE1 TRP    29      19.890  -7.919  -3.050  1.00122.91           N
ATOM    232  CE2 TRP    29      20.703  -6.887  -2.623  1.00122.91           C
ATOM    233  CE3 TRP    29      20.549  -5.069  -1.044  1.00122.91           C
ATOM    234  CZ2 TRP    29      21.971  -6.533  -2.987  1.00122.91           C
ATOM    235  CZ3 TRP    29      21.828  -4.719  -1.410  1.00122.91           C
ATOM    236  CH2 TRP    29      22.524  -5.437  -2.363  1.00122.91           C
ATOM    237  C   TRP    29      15.594  -6.448  -1.802  1.00122.91           C
ATOM    238  O   TRP    29      14.683  -6.917  -1.124  1.00122.91           O
ATOM    239  N   ASN    30      15.782  -6.738  -3.105  1.00129.52           N
ATOM    240  CA  ASN    30      14.982  -7.615  -3.921  1.00129.52           C
ATOM    241  CB  ASN    30      15.071  -9.125  -3.599  1.00129.52           C
ATOM    242  CG  ASN    30      14.627  -9.444  -2.181  1.00129.52           C
ATOM    243  OD1 ASN    30      15.407  -9.342  -1.236  1.00129.52           O
ATOM    244  ND2 ASN    30      13.345  -9.865  -2.022  1.00129.52           N
ATOM    245  C   ASN    30      13.565  -7.149  -3.976  1.00129.52           C
ATOM    246  O   ASN    30      12.640  -7.928  -4.205  1.00129.52           O
ATOM    247  N   LEU    31      13.373  -5.834  -3.772  1.00124.07           N
ATOM    248  CA  LEU    31      12.090  -5.239  -3.963  1.00124.07           C
ATOM    249  CB  LEU    31      11.390  -4.763  -2.683  1.00124.07           C
ATOM    250  CG  LEU    31      10.848  -5.917  -1.820  1.00124.07           C
ATOM    251  CD1 LEU    31      11.954  -6.809  -1.264  1.00124.07           C
ATOM    252  CD2 LEU    31       9.955  -5.394  -0.698  1.00124.07           C
ATOM    253  C   LEU    31      12.333  -4.039  -4.808  1.00124.07           C
ATOM    254  O   LEU    31      13.268  -3.278  -4.564  1.00124.07           O
ATOM    255  N   ARG    32      11.504  -3.849  -5.847  1.00204.02           N
ATOM    256  CA  ARG    32      11.726  -2.721  -6.695  1.00204.02           C
ATOM    257  CB  ARG    32      12.345  -3.143  -8.042  1.00204.02           C
ATOM    258  CG  ARG    32      13.091  -2.029  -8.775  1.00204.02           C
ATOM    259  CD  ARG    32      13.883  -2.542  -9.983  1.00204.02           C
ATOM    260  NE  ARG    32      13.139  -2.169 -11.218  1.00204.02           N
ATOM    261  CZ  ARG    32      13.378  -0.964 -11.812  1.00204.02           C
ATOM    262  NH1 ARG    32      14.308  -0.122 -11.275  1.00204.02           N
ATOM    263  NH2 ARG    32      12.687  -0.599 -12.931  1.00204.02           N
ATOM    264  C   ARG    32      10.378  -2.135  -6.937  1.00204.02           C
ATOM    265  O   ARG    32       9.394  -2.865  -7.041  1.00204.02           O
ATOM    266  N   CYS    33      10.272  -0.795  -7.011  1.00119.23           N
ATOM    267  CA  CYS    33       8.954  -0.280  -7.216  1.00119.23           C
ATOM    268  CB  CYS    33       8.595   0.961  -6.377  1.00119.23           C
ATOM    269  SG  CYS    33       7.847   0.459  -4.796  1.00119.23           S
ATOM    270  C   CYS    33       8.716   0.002  -8.656  1.00119.23           C
ATOM    271  O   CYS    33       9.374   0.838  -9.273  1.00119.23           O
ATOM    272  N   LYS    34       7.749  -0.742  -9.226  1.00136.68           N
ATOM    273  CA  LYS    34       7.334  -0.541 -10.579  1.00136.68           C
ATOM    274  CB  LYS    34       6.634  -1.762 -11.192  1.00136.68           C
ATOM    275  CG  LYS    34       5.318  -2.109 -10.500  1.00136.68           C
ATOM    276  CD  LYS    34       4.536  -3.208 -11.217  1.00136.68           C
ATOM    277  CE  LYS    34       4.711  -4.591 -10.601  1.00136.68           C
ATOM    278  NZ  LYS    34       3.849  -4.721  -9.405  1.00136.68           N
ATOM    279  C   LYS    34       6.360   0.581 -10.501  1.00136.68           C
ATOM    280  O   LYS    34       5.736   0.783  -9.461  1.00136.68           O
ATOM    281  N   ALA    35       6.201   1.360 -11.584  1.00 64.75           N
ATOM    282  CA  ALA    35       5.356   2.499 -11.406  1.00 64.75           C
ATOM    283  CB  ALA    35       6.037   3.834 -11.753  1.00 64.75           C
ATOM    284  C   ALA    35       4.139   2.402 -12.255  1.00 64.75           C
ATOM    285  O   ALA    35       4.148   1.836 -13.347  1.00 64.75           O
ATOM    286  N   PHE    36       3.034   2.936 -11.707  1.00 47.62           N
ATOM    287  CA  PHE    36       1.798   3.072 -12.408  1.00 47.62           C
ATOM    288  CB  PHE    36       0.718   2.062 -12.006  1.00 47.62           C
ATOM    289  CG  PHE    36       1.225   0.725 -12.412  1.00 47.62           C
ATOM    290  CD1 PHE    36       2.055   0.016 -11.576  1.00 47.62           C
ATOM    291  CD2 PHE    36       0.871   0.191 -13.627  1.00 47.62           C
ATOM    292  CE1 PHE    36       2.520  -1.217 -11.961  1.00 47.62           C
ATOM    293  CE2 PHE    36       1.339  -1.044 -14.007  1.00 47.62           C
ATOM    294  CZ  PHE    36       2.167  -1.754 -13.173  1.00 47.62           C
ATOM    295  C   PHE    36       1.326   4.433 -12.030  1.00 47.62           C
ATOM    296  O   PHE    36       1.703   4.960 -10.983  1.00 47.62           O
ATOM    297  N   ARG    37       0.506   5.056 -12.888  1.00120.31           N
ATOM    298  CA  ARG    37       0.109   6.402 -12.621  1.00120.31           C
ATOM    299  CB  ARG    37      -0.734   6.996 -13.759  1.00120.31           C
ATOM    300  CG  ARG    37      -1.989   6.187 -14.076  1.00120.31           C
ATOM    301  CD  ARG    37      -2.497   6.421 -15.498  1.00120.31           C
ATOM    302  NE  ARG    37      -3.624   5.478 -15.736  1.00120.31           N
ATOM    303  CZ  ARG    37      -4.916   5.885 -15.562  1.00120.31           C
ATOM    304  NH1 ARG    37      -5.186   7.183 -15.236  1.00120.31           N
ATOM    305  NH2 ARG    37      -5.938   4.994 -15.730  1.00120.31           N
ATOM    306  C   ARG    37      -0.673   6.476 -11.353  1.00120.31           C
ATOM    307  O   ARG    37      -0.386   7.315 -10.501  1.00120.31           O
ATOM    308  N   CYS    38      -1.667   5.591 -11.163  1.00 86.46           N
ATOM    309  CA  CYS    38      -2.452   5.746  -9.975  1.00 86.46           C
ATOM    310  CB  CYS    38      -3.932   6.031 -10.297  1.00 86.46           C
ATOM    311  SG  CYS    38      -4.965   6.331  -8.830  1.00 86.46           S
ATOM    312  C   CYS    38      -2.393   4.483  -9.178  1.00 86.46           C
ATOM    313  O   CYS    38      -3.424   3.918  -8.817  1.00 86.46           O
ATOM    314  N   ARG    39      -1.179   4.001  -8.860  1.00 55.98           N
ATOM    315  CA  ARG    39      -1.109   2.827  -8.039  1.00 55.98           C
ATOM    316  CB  ARG    39       0.320   2.294  -7.814  1.00 55.98           C
ATOM    317  CG  ARG    39       0.998   1.800  -9.091  1.00 55.98           C
ATOM    318  CD  ARG    39       2.439   1.321  -8.912  1.00 55.98           C
ATOM    319  NE  ARG    39       2.405  -0.153  -8.702  1.00 55.98           N
ATOM    320  CZ  ARG    39       2.244  -0.661  -7.446  1.00 55.98           C
ATOM    321  NH1 ARG    39       2.080   0.189  -6.391  1.00 55.98           N
ATOM    322  NH2 ARG    39       2.237  -2.012  -7.247  1.00 55.98           N
ATOM    323  C   ARG    39      -1.677   3.185  -6.701  1.00 55.98           C
ATOM    324  O   ARG    39      -2.445   2.417  -6.123  1.00 55.98           O
ATOM    325  N   PRO    40      -1.335   4.336  -6.178  1.00 56.94           N
ATOM    326  CA  PRO    40      -1.887   4.706  -4.908  1.00 56.94           C
ATOM    327  CD  PRO    40      -0.014   4.922  -6.369  1.00 56.94           C
ATOM    328  CB  PRO    40      -0.941   5.747  -4.304  1.00 56.94           C
ATOM    329  CG  PRO    40      -0.012   6.155  -5.462  1.00 56.94           C
ATOM    330  C   PRO    40      -3.286   5.192  -5.057  1.00 56.94           C
ATOM    331  O   PRO    40      -3.661   5.638  -6.142  1.00 56.94           O
ATOM    332  N   ARG    41      -4.068   5.112  -3.966  1.00118.80           N
ATOM    333  CA  ARG    41      -5.421   5.571  -3.985  1.00118.80           C
ATOM    334  CB  ARG    41      -6.122   5.392  -2.622  1.00118.80           C
ATOM    335  CG  ARG    41      -5.471   6.158  -1.464  1.00118.80           C
ATOM    336  CD  ARG    41      -5.934   7.612  -1.332  1.00118.80           C
ATOM    337  NE  ARG    41      -6.918   7.663  -0.215  1.00118.80           N
ATOM    338  CZ  ARG    41      -7.737   8.744  -0.061  1.00118.80           C
ATOM    339  NH1 ARG    41      -7.685   9.776  -0.953  1.00118.80           N
ATOM    340  NH2 ARG    41      -8.613   8.786   0.985  1.00118.80           N
ATOM    341  C   ARG    41      -5.361   7.059  -4.329  1.00118.80           C
ATOM    342  O   ARG    41      -6.104   7.488  -5.252  1.00118.80           O
ATOM    343  OXT ARG    41      -4.553   7.784  -3.690  1.00118.80           O
TER     344      ARG    41
END
