# Supplementary material for: Prediction of Anticancer Peptides with High Efficacy and Low Toxicity by Hybrid Model Based on 3D Structure of Peptides
Source: Int J Mol Sci. 2021 May 26;22(11):5630. doi: 10.3390/ijms22115630 (PMC8198792; doi:10.3390/ijms22115630)
Supplement: Supplementary file 1 [file ijms-22-05630-s001.zip › Supplement2(Datasets)/ACPs(PDB)/D1/PDB(Negative)/(256)NL_satpdb13178.pdb]

EXPDTA    THEORETICAL MODEL, MODELLER 9.13 2015/09/20 23:55:16
REMARK   6 MODELLER OBJECTIVE FUNCTION:      2260.6272
REMARK   6 MODELLER BEST TEMPLATE % SEQ ID:  56.000
ATOM      1  N   LYS     1      -2.066  -1.626   4.088  1.00127.90           N
ATOM      2  CA  LYS     1      -0.993  -0.608   4.137  1.00127.90           C
ATOM      3  CB  LYS     1       0.273  -1.120   3.431  1.00127.90           C
ATOM      4  CG  LYS     1       0.913  -2.333   4.111  1.00127.90           C
ATOM      5  CD  LYS     1       1.360  -2.063   5.547  1.00127.90           C
ATOM      6  CE  LYS     1       0.197  -1.958   6.534  1.00127.90           C
ATOM      7  NZ  LYS     1       0.712  -1.699   7.896  1.00127.90           N
ATOM      8  C   LYS     1      -1.443   0.620   3.430  1.00127.90           C
ATOM      9  O   LYS     1      -2.637   0.825   3.215  1.00127.90           O
ATOM     10  N   ILE     2      -0.480   1.481   3.057  1.00101.50           N
ATOM     11  CA  ILE     2      -0.816   2.682   2.361  1.00101.50           C
ATOM     12  CB  ILE     2      -0.272   3.916   3.014  1.00101.50           C
ATOM     13  CG1 ILE     2      -0.865   4.088   4.422  1.00101.50           C
ATOM     14  CG2 ILE     2      -0.554   5.098   2.077  1.00101.50           C
ATOM     15  CD1 ILE     2      -2.386   4.229   4.432  1.00101.50           C
ATOM     16  C   ILE     2      -0.188   2.582   1.013  1.00101.50           C
ATOM     17  O   ILE     2       0.986   2.240   0.885  1.00101.50           O
ATOM     18  N   CYS     3      -0.978   2.856  -0.041  1.00 68.80           N
ATOM     19  CA  CYS     3      -0.439   2.782  -1.361  1.00 68.80           C
ATOM     20  CB  CYS     3      -1.371   2.088  -2.368  1.00 68.80           C
ATOM     21  SG  CYS     3      -1.906   0.455  -1.786  1.00 68.80           S
ATOM     22  C   CYS     3      -0.276   4.187  -1.824  1.00 68.80           C
ATOM     23  O   CYS     3      -1.178   5.009  -1.669  1.00 68.80           O
ATOM     24  N   GLU     4       0.895   4.503  -2.403  1.00149.48           N
ATOM     25  CA  GLU     4       1.098   5.841  -2.858  1.00149.48           C
ATOM     26  CB  GLU     4       2.568   6.261  -2.886  1.00149.48           C
ATOM     27  CG  GLU     4       3.221   6.358  -1.515  1.00149.48           C
ATOM     28  CD  GLU     4       4.704   6.451  -1.797  1.00149.48           C
ATOM     29  OE1 GLU     4       5.202   5.579  -2.558  1.00149.48           O
ATOM     30  OE2 GLU     4       5.356   7.394  -1.278  1.00149.48           O
ATOM     31  C   GLU     4       0.651   5.886  -4.272  1.00149.48           C
ATOM     32  O   GLU     4       1.402   5.547  -5.183  1.00149.48           O
ATOM     33  N   ARG     5      -0.588   6.345  -4.495  1.00207.93           N
ATOM     34  CA  ARG     5      -1.085   6.400  -5.829  1.00207.93           C
ATOM     35  CB  ARG     5      -2.540   5.900  -5.934  1.00207.93           C
ATOM     36  CG  ARG     5      -2.922   5.335  -7.304  1.00207.93           C
ATOM     37  CD  ARG     5      -3.313   6.375  -8.352  1.00207.93           C
ATOM     38  NE  ARG     5      -4.582   7.017  -7.913  1.00207.93           N
ATOM     39  CZ  ARG     5      -5.445   7.507  -8.848  1.00207.93           C
ATOM     40  NH1 ARG     5      -5.198   7.308 -10.177  1.00207.93           N
ATOM     41  NH2 ARG     5      -6.549   8.203  -8.454  1.00207.93           N
ATOM     42  C   ARG     5      -1.059   7.847  -6.187  1.00207.93           C
ATOM     43  O   ARG     5      -1.236   8.704  -5.323  1.00207.93           O
ATOM     44  N   ALA     6      -0.791   8.174  -7.463  1.00104.80           N
ATOM     45  CA  ALA     6      -0.807   9.565  -7.798  1.00104.80           C
ATOM     46  CB  ALA     6      -0.421   9.851  -9.259  1.00104.80           C
ATOM     47  C   ALA     6      -2.218  10.016  -7.577  1.00104.80           C
ATOM     48  O   ALA     6      -3.159   9.264  -7.819  1.00104.80           O
ATOM     49  N   SER     7      -2.404  11.260  -7.092  1.00191.71           N
ATOM     50  CA  SER     7      -3.714  11.759  -6.797  1.00191.71           C
ATOM     51  CB  SER     7      -3.686  13.237  -6.376  1.00191.71           C
ATOM     52  OG  SER     7      -4.899  13.592  -5.733  1.00191.71           O
ATOM     53  C   SER     7      -4.498  11.674  -8.060  1.00191.71           C
ATOM     54  O   SER     7      -4.058  12.105  -9.123  1.00191.71           O
ATOM     55  N   GLY     8      -5.703  11.100  -7.986  1.00 85.00           N
ATOM     56  CA  GLY     8      -6.448  10.970  -9.197  1.00 85.00           C
ATOM     57  C   GLY     8      -6.805  12.325  -9.700  1.00 85.00           C
ATOM     58  O   GLY     8      -6.722  12.605 -10.893  1.00 85.00           O
ATOM     59  N   THR     9      -7.244  13.200  -8.786  1.00106.34           N
ATOM     60  CA  THR     9      -7.695  14.503  -9.161  1.00106.34           C
ATOM     61  CB  THR     9      -8.460  15.167  -8.064  1.00106.34           C
ATOM     62  OG1 THR     9      -7.679  15.166  -6.883  1.00106.34           O
ATOM     63  CG2 THR     9      -9.776  14.404  -7.838  1.00106.34           C
ATOM     64  C   THR     9      -6.588  15.411  -9.610  1.00106.34           C
ATOM     65  O   THR     9      -6.755  16.137 -10.589  1.00106.34           O
ATOM     66  N   TRP    10      -5.419  15.383  -8.935  1.00165.66           N
ATOM     67  CA  TRP    10      -4.407  16.368  -9.224  1.00165.66           C
ATOM     68  CB  TRP    10      -3.178  16.226  -8.301  1.00165.66           C
ATOM     69  CG  TRP    10      -2.245  17.415  -8.263  1.00165.66           C
ATOM     70  CD2 TRP    10      -2.342  18.487  -7.307  1.00165.66           C
ATOM     71  CD1 TRP    10      -1.170  17.701  -9.052  1.00165.66           C
ATOM     72  NE1 TRP    10      -0.592  18.882  -8.650  1.00165.66           N
ATOM     73  CE2 TRP    10      -1.302  19.377  -7.577  1.00165.66           C
ATOM     74  CE3 TRP    10      -3.222  18.712  -6.286  1.00165.66           C
ATOM     75  CZ2 TRP    10      -1.125  20.507  -6.831  1.00165.66           C
ATOM     76  CZ3 TRP    10      -3.041  19.854  -5.537  1.00165.66           C
ATOM     77  CH2 TRP    10      -2.013  20.734  -5.804  1.00165.66           C
ATOM     78  C   TRP    10      -4.016  16.272 -10.675  1.00165.66           C
ATOM     79  O   TRP    10      -3.555  15.237 -11.150  1.00165.66           O
ATOM     80  N   LYS    11      -4.207  17.397 -11.402  1.00350.56           N
ATOM     81  CA  LYS    11      -4.071  17.561 -12.829  1.00350.56           C
ATOM     82  CB  LYS    11      -4.573  18.936 -13.308  1.00350.56           C
ATOM     83  CG  LYS    11      -6.071  19.159 -13.099  1.00350.56           C
ATOM     84  CD  LYS    11      -6.496  20.620 -13.259  1.00350.56           C
ATOM     85  CE  LYS    11      -7.995  20.852 -13.056  1.00350.56           C
ATOM     86  NZ  LYS    11      -8.306  22.288 -13.223  1.00350.56           N
ATOM     87  C   LYS    11      -2.679  17.422 -13.371  1.00350.56           C
ATOM     88  O   LYS    11      -2.498  16.789 -14.411  1.00350.56           O
ATOM     89  N   GLY    12      -1.654  18.004 -12.717  1.00120.34           N
ATOM     90  CA  GLY    12      -0.365  17.976 -13.351  1.00120.34           C
ATOM     91  C   GLY    12       0.711  18.097 -12.321  1.00120.34           C
ATOM     92  O   GLY    12       0.674  17.445 -11.281  1.00120.34           O
ATOM     93  N   ILE    13       1.723  18.935 -12.617  1.00163.42           N
ATOM     94  CA  ILE    13       2.852  19.134 -11.758  1.00163.42           C
ATOM     95  CB  ILE    13       3.791  20.201 -12.230  1.00163.42           C
ATOM     96  CG1 ILE    13       3.062  21.549 -12.350  1.00163.42           C
ATOM     97  CG2 ILE    13       4.458  19.718 -13.518  1.00163.42           C
ATOM     98  CD1 ILE    13       4.008  22.724 -12.586  1.00163.42           C
ATOM     99  C   ILE    13       2.415  19.509 -10.388  1.00163.42           C
ATOM    100  O   ILE    13       1.478  20.282 -10.193  1.00163.42           O
ATOM    101  N   CYS    14       3.103  18.923  -9.391  1.00133.31           N
ATOM    102  CA  CYS    14       2.824  19.215  -8.025  1.00133.31           C
ATOM    103  CB  CYS    14       3.146  18.034  -7.090  1.00133.31           C
ATOM    104  SG  CYS    14       2.416  18.169  -5.433  1.00133.31           S
ATOM    105  C   CYS    14       3.736  20.346  -7.690  1.00133.31           C
ATOM    106  O   CYS    14       4.961  20.213  -7.630  1.00133.31           O
ATOM    107  N   ILE    15       3.133  21.537  -7.595  1.00135.96           N
ATOM    108  CA  ILE    15       3.844  22.719  -7.235  1.00135.96           C
ATOM    109  CB  ILE    15       3.075  23.960  -7.564  1.00135.96           C
ATOM    110  CG1 ILE    15       2.798  24.010  -9.078  1.00135.96           C
ATOM    111  CG2 ILE    15       3.875  25.161  -7.031  1.00135.96           C
ATOM    112  CD1 ILE    15       4.066  24.011  -9.929  1.00135.96           C
ATOM    113  C   ILE    15       4.140  22.733  -5.768  1.00135.96           C
ATOM    114  O   ILE    15       5.257  23.047  -5.360  1.00135.96           O
ATOM    115  N   HIS    16       3.136  22.394  -4.928  1.00 96.85           N
ATOM    116  CA  HIS    16       3.350  22.501  -3.513  1.00 96.85           C
ATOM    117  ND1 HIS    16       4.384  24.644  -1.208  1.00 96.85           N
ATOM    118  CG  HIS    16       3.180  24.059  -1.526  1.00 96.85           C
ATOM    119  CB  HIS    16       2.739  23.781  -2.928  1.00 96.85           C
ATOM    120  NE2 HIS    16       3.334  24.263   0.716  1.00 96.85           N
ATOM    121  CD2 HIS    16       2.551  23.831  -0.340  1.00 96.85           C
ATOM    122  CE1 HIS    16       4.425  24.743   0.144  1.00 96.85           C
ATOM    123  C   HIS    16       2.724  21.331  -2.825  1.00 96.85           C
ATOM    124  O   HIS    16       1.654  20.856  -3.205  1.00 96.85           O
ATOM    125  N   SER    17       3.414  20.819  -1.790  1.00 94.09           N
ATOM    126  CA  SER    17       2.966  19.665  -1.075  1.00 94.09           C
ATOM    127  CB  SER    17       4.032  19.096  -0.124  1.00 94.09           C
ATOM    128  OG  SER    17       4.364  20.052   0.870  1.00 94.09           O
ATOM    129  C   SER    17       1.739  19.971  -0.271  1.00 94.09           C
ATOM    130  O   SER    17       0.847  19.131  -0.165  1.00 94.09           O
ATOM    131  N   ASN    18       1.641  21.186   0.300  1.00 72.03           N
ATOM    132  CA  ASN    18       0.534  21.486   1.165  1.00 72.03           C
ATOM    133  CB  ASN    18       0.547  22.928   1.699  1.00 72.03           C
ATOM    134  CG  ASN    18       1.616  23.040   2.770  1.00 72.03           C
ATOM    135  OD1 ASN    18       2.091  22.035   3.296  1.00 72.03           O
ATOM    136  ND2 ASN    18       2.000  24.299   3.113  1.00 72.03           N
ATOM    137  C   ASN    18      -0.745  21.339   0.412  1.00 72.03           C
ATOM    138  O   ASN    18      -1.692  20.720   0.894  1.00 72.03           O
ATOM    139  N   ASP    19      -0.805  21.913  -0.800  1.00 52.33           N
ATOM    140  CA  ASP    19      -2.009  21.860  -1.572  1.00 52.33           C
ATOM    141  CB  ASP    19      -1.909  22.676  -2.873  1.00 52.33           C
ATOM    142  CG  ASP    19      -1.828  24.149  -2.495  1.00 52.33           C
ATOM    143  OD1 ASP    19      -2.720  24.614  -1.735  1.00 52.33           O
ATOM    144  OD2 ASP    19      -0.878  24.830  -2.964  1.00 52.33           O
ATOM    145  C   ASP    19      -2.289  20.435  -1.949  1.00 52.33           C
ATOM    146  O   ASP    19      -3.429  19.979  -1.892  1.00 52.33           O
ATOM    147  N   CYS    20      -1.234  19.686  -2.318  1.00 71.54           N
ATOM    148  CA  CYS    20      -1.370  18.324  -2.755  1.00 71.54           C
ATOM    149  CB  CYS    20       0.015  17.703  -3.035  1.00 71.54           C
ATOM    150  SG  CYS    20       0.029  15.886  -3.096  1.00 71.54           S
ATOM    151  C   CYS    20      -2.026  17.527  -1.674  1.00 71.54           C
ATOM    152  O   CYS    20      -2.979  16.790  -1.927  1.00 71.54           O
ATOM    153  N   ASN    21      -1.542  17.680  -0.429  1.00 92.29           N
ATOM    154  CA  ASN    21      -2.061  16.905   0.658  1.00 92.29           C
ATOM    155  CB  ASN    21      -1.350  17.210   1.990  1.00 92.29           C
ATOM    156  CG  ASN    21      -1.966  16.335   3.072  1.00 92.29           C
ATOM    157  OD1 ASN    21      -2.497  15.262   2.794  1.00 92.29           O
ATOM    158  ND2 ASN    21      -1.908  16.816   4.344  1.00 92.29           N
ATOM    159  C   ASN    21      -3.508  17.211   0.864  1.00 92.29           C
ATOM    160  O   ASN    21      -4.342  16.309   0.932  1.00 92.29           O
ATOM    161  N   ASN    22      -3.849  18.508   0.940  1.00 86.64           N
ATOM    162  CA  ASN    22      -5.196  18.893   1.242  1.00 86.64           C
ATOM    163  CB  ASN    22      -5.348  20.418   1.387  1.00 86.64           C
ATOM    164  CG  ASN    22      -6.758  20.726   1.875  1.00 86.64           C
ATOM    165  OD1 ASN    22      -7.611  19.844   1.964  1.00 86.64           O
ATOM    166  ND2 ASN    22      -7.016  22.023   2.192  1.00 86.64           N
ATOM    167  C   ASN    22      -6.102  18.452   0.145  1.00 86.64           C
ATOM    168  O   ASN    22      -7.146  17.846   0.380  1.00 86.64           O
ATOM    169  N   GLN    23      -5.684  18.699  -1.101  1.00173.73           N
ATOM    170  CA  GLN    23      -6.529  18.440  -2.217  1.00173.73           C
ATOM    171  CB  GLN    23      -5.841  18.852  -3.532  1.00173.73           C
ATOM    172  CG  GLN    23      -6.746  18.856  -4.759  1.00173.73           C
ATOM    173  CD  GLN    23      -6.954  17.412  -5.154  1.00173.73           C
ATOM    174  OE1 GLN    23      -8.040  16.863  -4.988  1.00173.73           O
ATOM    175  NE2 GLN    23      -5.878  16.769  -5.673  1.00173.73           N
ATOM    176  C   GLN    23      -6.860  16.977  -2.237  1.00173.73           C
ATOM    177  O   GLN    23      -8.017  16.623  -2.462  1.00173.73           O
ATOM    178  N   CYS    24      -5.872  16.093  -1.966  1.00137.43           N
ATOM    179  CA  CYS    24      -6.118  14.675  -2.031  1.00137.43           C
ATOM    180  CB  CYS    24      -4.953  13.785  -1.526  1.00137.43           C
ATOM    181  SG  CYS    24      -3.396  13.820  -2.462  1.00137.43           S
ATOM    182  C   CYS    24      -7.197  14.331  -1.069  1.00137.43           C
ATOM    183  O   CYS    24      -8.250  13.830  -1.455  1.00137.43           O
ATOM    184  N   VAL    25      -6.950  14.650   0.216  1.00112.05           N
ATOM    185  CA  VAL    25      -7.797  14.272   1.308  1.00112.05           C
ATOM    186  CB  VAL    25      -7.234  14.667   2.643  1.00112.05           C
ATOM    187  CG1 VAL    25      -5.912  13.911   2.858  1.00112.05           C
ATOM    188  CG2 VAL    25      -7.090  16.198   2.686  1.00112.05           C
ATOM    189  C   VAL    25      -9.131  14.927   1.178  1.00112.05           C
ATOM    190  O   VAL    25     -10.152  14.326   1.506  1.00112.05           O
ATOM    191  N   LYS    26      -9.158  16.203   0.759  1.00149.57           N
ATOM    192  CA  LYS    26     -10.425  16.865   0.663  1.00149.57           C
ATOM    193  CB  LYS    26     -10.260  18.371   0.366  1.00149.57           C
ATOM    194  CG  LYS    26     -11.555  19.192   0.274  1.00149.57           C
ATOM    195  CD  LYS    26     -12.418  18.894  -0.955  1.00149.57           C
ATOM    196  CE  LYS    26     -13.703  19.720  -1.029  1.00149.57           C
ATOM    197  NZ  LYS    26     -14.445  19.379  -2.265  1.00149.57           N
ATOM    198  C   LYS    26     -11.260  16.250  -0.420  1.00149.57           C
ATOM    199  O   LYS    26     -12.356  15.758  -0.154  1.00149.57           O
ATOM    200  N   TRP    27     -10.761  16.259  -1.675  1.00123.08           N
ATOM    201  CA  TRP    27     -11.560  15.767  -2.766  1.00123.08           C
ATOM    202  CB  TRP    27     -10.948  16.094  -4.137  1.00123.08           C
ATOM    203  CG  TRP    27     -10.813  17.576  -4.396  1.00123.08           C
ATOM    204  CD2 TRP    27     -10.372  18.149  -5.637  1.00123.08           C
ATOM    205  CD1 TRP    27     -11.034  18.622  -3.547  1.00123.08           C
ATOM    206  NE1 TRP    27     -10.748  19.809  -4.177  1.00123.08           N
ATOM    207  CE2 TRP    27     -10.340  19.532  -5.466  1.00123.08           C
ATOM    208  CE3 TRP    27     -10.015  17.569  -6.821  1.00123.08           C
ATOM    209  CZ2 TRP    27      -9.946  20.357  -6.480  1.00123.08           C
ATOM    210  CZ3 TRP    27      -9.625  18.404  -7.844  1.00123.08           C
ATOM    211  CH2 TRP    27      -9.590  19.772  -7.675  1.00123.08           C
ATOM    212  C   TRP    27     -11.704  14.281  -2.676  1.00123.08           C
ATOM    213  O   TRP    27     -12.808  13.751  -2.573  1.00123.08           O
ATOM    214  N   GLU    28     -10.554  13.583  -2.675  1.00191.85           N
ATOM    215  CA  GLU    28     -10.460  12.151  -2.628  1.00191.85           C
ATOM    216  CB  GLU    28      -9.068  11.617  -3.021  1.00191.85           C
ATOM    217  CG  GLU    28      -8.469  12.195  -4.303  1.00191.85           C
ATOM    218  CD  GLU    28      -9.302  11.762  -5.492  1.00191.85           C
ATOM    219  OE1 GLU    28      -9.024  10.664  -6.044  1.00191.85           O
ATOM    220  OE2 GLU    28     -10.223  12.534  -5.870  1.00191.85           O
ATOM    221  C   GLU    28     -10.558  11.816  -1.182  1.00191.85           C
ATOM    222  O   GLU    28     -10.694  12.713  -0.357  1.00191.85           O
ATOM    223  N   ASN    29     -10.558  10.517  -0.829  1.00198.44           N
ATOM    224  CA  ASN    29     -10.530  10.209   0.570  1.00198.44           C
ATOM    225  CB  ASN    29     -11.739   9.378   1.032  1.00198.44           C
ATOM    226  CG  ASN    29     -11.698   9.259   2.550  1.00198.44           C
ATOM    227  OD1 ASN    29     -10.694   9.574   3.188  1.00198.44           O
ATOM    228  ND2 ASN    29     -12.822   8.781   3.149  1.00198.44           N
ATOM    229  C   ASN    29      -9.307   9.382   0.829  1.00198.44           C
ATOM    230  O   ASN    29      -9.396   8.162   0.922  1.00198.44           O
ATOM    231  N   ALA    30      -8.141  10.036   0.997  1.00105.16           N
ATOM    232  CA  ALA    30      -6.886   9.390   1.265  1.00105.16           C
ATOM    233  CB  ALA    30      -5.792   9.713   0.231  1.00105.16           C
ATOM    234  C   ALA    30      -6.441   9.948   2.578  1.00105.16           C
ATOM    235  O   ALA    30      -6.979  10.950   3.042  1.00105.16           O
ATOM    236  N   GLY    31      -5.500   9.273   3.260  1.00 44.33           N
ATOM    237  CA  GLY    31      -5.059   9.776   4.528  1.00 44.33           C
ATOM    238  C   GLY    31      -4.324  11.072   4.365  1.00 44.33           C
ATOM    239  O   GLY    31      -4.615  12.048   5.054  1.00 44.33           O
ATOM    240  N   SER    32      -3.354  11.124   3.432  1.00110.36           N
ATOM    241  CA  SER    32      -2.571  12.317   3.281  1.00110.36           C
ATOM    242  CB  SER    32      -1.425  12.416   4.310  1.00110.36           C
ATOM    243  OG  SER    32      -0.678  13.610   4.123  1.00110.36           O
ATOM    244  C   SER    32      -1.969  12.271   1.912  1.00110.36           C
ATOM    245  O   SER    32      -2.201  11.320   1.167  1.00110.36           O
ATOM    246  N   GLY    33      -1.194  13.313   1.536  1.00 43.53           N
ATOM    247  CA  GLY    33      -0.594  13.353   0.230  1.00 43.53           C
ATOM    248  C   GLY    33       0.626  14.218   0.307  1.00 43.53           C
ATOM    249  O   GLY    33       0.846  14.917   1.296  1.00 43.53           O
ATOM    250  N   SER    34       1.473  14.170  -0.745  1.00110.78           N
ATOM    251  CA  SER    34       2.646  14.993  -0.763  1.00110.78           C
ATOM    252  CB  SER    34       3.754  14.465   0.160  1.00110.78           C
ATOM    253  OG  SER    34       4.881  15.321   0.098  1.00110.78           O
ATOM    254  C   SER    34       3.179  15.031  -2.167  1.00110.78           C
ATOM    255  O   SER    34       2.928  14.129  -2.965  1.00110.78           O
ATOM    256  N   CYS    35       3.925  16.107  -2.507  1.00 98.05           N
ATOM    257  CA  CYS    35       4.505  16.226  -3.814  1.00 98.05           C
ATOM    258  CB  CYS    35       5.097  17.612  -4.144  1.00 98.05           C
ATOM    259  SG  CYS    35       3.882  18.949  -4.273  1.00 98.05           S
ATOM    260  C   CYS    35       5.668  15.293  -3.850  1.00 98.05           C
ATOM    261  O   CYS    35       6.542  15.316  -2.985  1.00 98.05           O
ATOM    262  N   HIS    36       5.721  14.437  -4.874  1.00126.29           N
ATOM    263  CA  HIS    36       6.853  13.576  -4.936  1.00126.29           C
ATOM    264  ND1 HIS    36       4.987  12.435  -2.988  1.00126.29           N
ATOM    265  CG  HIS    36       5.901  11.671  -3.675  1.00126.29           C
ATOM    266  CB  HIS    36       6.506  12.089  -4.972  1.00126.29           C
ATOM    267  NE2 HIS    36       5.302  10.595  -1.788  1.00126.29           N
ATOM    268  CD2 HIS    36       6.080  10.549  -2.930  1.00126.29           C
ATOM    269  CE1 HIS    36       4.664  11.747  -1.867  1.00126.29           C
ATOM    270  C   HIS    36       7.555  13.909  -6.190  1.00126.29           C
ATOM    271  O   HIS    36       6.966  14.448  -7.127  1.00126.29           O
ATOM    272  N   TYR    37       8.858  13.601  -6.219  1.00125.52           N
ATOM    273  CA  TYR    37       9.606  13.955  -7.367  1.00125.52           C
ATOM    274  CB  TYR    37      10.862  14.766  -7.031  1.00125.52           C
ATOM    275  CG  TYR    37      11.433  15.137  -8.349  1.00125.52           C
ATOM    276  CD1 TYR    37      11.012  16.285  -8.972  1.00125.52           C
ATOM    277  CD2 TYR    37      12.366  14.341  -8.968  1.00125.52           C
ATOM    278  CE1 TYR    37      11.516  16.649 -10.192  1.00125.52           C
ATOM    279  CE2 TYR    37      12.875  14.700 -10.192  1.00125.52           C
ATOM    280  CZ  TYR    37      12.450  15.856 -10.800  1.00125.52           C
ATOM    281  OH  TYR    37      12.969  16.233 -12.054  1.00125.52           O
ATOM    282  C   TYR    37      10.101  12.708  -7.987  1.00125.52           C
ATOM    283  O   TYR    37      10.606  11.808  -7.327  1.00125.52           O
ATOM    284  N   GLN    38       9.883  12.605  -9.295  1.00109.48           N
ATOM    285  CA  GLN    38      10.449  11.619 -10.136  1.00109.48           C
ATOM    286  CB  GLN    38       9.688  10.284 -10.226  1.00109.48           C
ATOM    287  CG  GLN    38       9.840   9.432  -8.969  1.00109.48           C
ATOM    288  CD  GLN    38       9.358   8.031  -9.301  1.00109.48           C
ATOM    289  OE1 GLN    38      10.158   7.145  -9.595  1.00109.48           O
ATOM    290  NE2 GLN    38       8.016   7.822  -9.262  1.00109.48           N
ATOM    291  C   GLN    38      10.398  12.302 -11.450  1.00109.48           C
ATOM    292  O   GLN    38       9.509  13.116 -11.683  1.00109.48           O
ATOM    293  N   PHE    39      11.361  12.055 -12.344  1.00227.77           N
ATOM    294  CA  PHE    39      11.154  12.762 -13.557  1.00227.77           C
ATOM    295  CB  PHE    39      12.334  12.777 -14.544  1.00227.77           C
ATOM    296  CG  PHE    39      12.515  11.417 -15.094  1.00227.77           C
ATOM    297  CD1 PHE    39      13.337  10.510 -14.476  1.00227.77           C
ATOM    298  CD2 PHE    39      11.848  11.051 -16.238  1.00227.77           C
ATOM    299  CE1 PHE    39      13.489   9.253 -15.007  1.00227.77           C
ATOM    300  CE2 PHE    39      11.997   9.797 -16.769  1.00227.77           C
ATOM    301  CZ  PHE    39      12.824   8.890 -16.152  1.00227.77           C
ATOM    302  C   PHE    39       9.984  12.078 -14.170  1.00227.77           C
ATOM    303  O   PHE    39       9.599  10.996 -13.730  1.00227.77           O
ATOM    304  N   PRO    40       9.372  12.689 -15.126  1.00298.28           N
ATOM    305  CA  PRO    40       9.779  14.006 -15.507  1.00298.28           C
ATOM    306  CD  PRO    40       8.909  11.914 -16.261  1.00298.28           C
ATOM    307  CB  PRO    40       9.350  14.184 -16.965  1.00298.28           C
ATOM    308  CG  PRO    40       9.266  12.748 -17.499  1.00298.28           C
ATOM    309  C   PRO    40       9.181  15.050 -14.632  1.00298.28           C
ATOM    310  O   PRO    40       9.718  16.153 -14.563  1.00298.28           O
ATOM    311  N   ASN    41       8.077  14.731 -13.942  1.00129.96           N
ATOM    312  CA  ASN    41       7.384  15.813 -13.325  1.00129.96           C
ATOM    313  CB  ASN    41       6.032  16.084 -14.015  1.00129.96           C
ATOM    314  CG  ASN    41       6.323  16.446 -15.466  1.00129.96           C
ATOM    315  OD1 ASN    41       6.987  17.442 -15.751  1.00129.96           O
ATOM    316  ND2 ASN    41       5.824  15.610 -16.416  1.00129.96           N
ATOM    317  C   ASN    41       7.104  15.485 -11.903  1.00129.96           C
ATOM    318  O   ASN    41       7.255  14.347 -11.463  1.00129.96           O
ATOM    319  N   TYR    42       6.693  16.521 -11.144  1.00267.34           N
ATOM    320  CA  TYR    42       6.371  16.389  -9.753  1.00267.34           C
ATOM    321  CB  TYR    42       6.178  17.734  -9.043  1.00267.34           C
ATOM    322  CG  TYR    42       7.235  18.683  -9.473  1.00267.34           C
ATOM    323  CD1 TYR    42       8.495  18.680  -8.925  1.00267.34           C
ATOM    324  CD2 TYR    42       6.934  19.595 -10.455  1.00267.34           C
ATOM    325  CE1 TYR    42       9.441  19.581  -9.355  1.00267.34           C
ATOM    326  CE2 TYR    42       7.871  20.495 -10.888  1.00267.34           C
ATOM    327  CZ  TYR    42       9.126  20.490 -10.340  1.00267.34           C
ATOM    328  OH  TYR    42      10.086  21.422 -10.792  1.00267.34           O
ATOM    329  C   TYR    42       4.984  15.839  -9.753  1.00267.34           C
ATOM    330  O   TYR    42       4.112  16.345 -10.459  1.00267.34           O
ATOM    331  N   MET    43       4.727  14.782  -8.970  1.00142.84           N
ATOM    332  CA  MET    43       3.386  14.297  -8.959  1.00142.84           C
ATOM    333  CB  MET    43       3.249  12.842  -9.421  1.00142.84           C
ATOM    334  CG  MET    43       3.637  12.656 -10.883  1.00142.84           C
ATOM    335  SD  MET    43       3.704  10.939 -11.457  1.00142.84           S
ATOM    336  CE  MET    43       4.707  11.381 -12.904  1.00142.84           C
ATOM    337  C   MET    43       2.905  14.353  -7.555  1.00142.84           C
ATOM    338  O   MET    43       3.661  14.146  -6.606  1.00142.84           O
ATOM    339  N   CYS    44       1.613  14.660  -7.400  1.00 99.08           N
ATOM    340  CA  CYS    44       1.019  14.701  -6.107  1.00 99.08           C
ATOM    341  CB  CYS    44      -0.289  15.521  -6.105  1.00 99.08           C
ATOM    342  SG  CYS    44      -1.266  15.400  -4.576  1.00 99.08           S
ATOM    343  C   CYS    44       0.699  13.287  -5.760  1.00 99.08           C
ATOM    344  O   CYS    44      -0.297  12.738  -6.226  1.00 99.08           O
ATOM    345  N   PHE    45       1.570  12.640  -4.960  1.00142.18           N
ATOM    346  CA  PHE    45       1.273  11.308  -4.534  1.00142.18           C
ATOM    347  CB  PHE    45       2.492  10.471  -4.108  1.00142.18           C
ATOM    348  CG  PHE    45       3.137   9.880  -5.314  1.00142.18           C
ATOM    349  CD1 PHE    45       3.915  10.644  -6.153  1.00142.18           C
ATOM    350  CD2 PHE    45       2.977   8.544  -5.596  1.00142.18           C
ATOM    351  CE1 PHE    45       4.517  10.095  -7.262  1.00142.18           C
ATOM    352  CE2 PHE    45       3.573   7.989  -6.702  1.00142.18           C
ATOM    353  CZ  PHE    45       4.346   8.762  -7.538  1.00142.18           C
ATOM    354  C   PHE    45       0.371  11.401  -3.347  1.00142.18           C
ATOM    355  O   PHE    45       0.548  12.256  -2.481  1.00142.18           O
ATOM    356  N   CYS    46      -0.641  10.513  -3.288  1.00112.27           N
ATOM    357  CA  CYS    46      -1.532  10.528  -2.167  1.00112.27           C
ATOM    358  CB  CYS    46      -3.028  10.712  -2.505  1.00112.27           C
ATOM    359  SG  CYS    46      -3.421  12.121  -3.586  1.00112.27           S
ATOM    360  C   CYS    46      -1.422   9.178  -1.545  1.00112.27           C
ATOM    361  O   CYS    46      -1.117   8.196  -2.220  1.00112.27           O
ATOM    362  N   TYR    47      -1.679   9.096  -0.229  1.00 96.88           N
ATOM    363  CA  TYR    47      -1.561   7.852   0.463  1.00 96.88           C
ATOM    364  CB  TYR    47      -0.796   8.015   1.783  1.00 96.88           C
ATOM    365  CG  TYR    47       0.580   8.492   1.462  1.00 96.88           C
ATOM    366  CD1 TYR    47       0.792   9.787   1.044  1.00 96.88           C
ATOM    367  CD2 TYR    47       1.659   7.648   1.596  1.00 96.88           C
ATOM    368  CE1 TYR    47       2.060  10.235   0.759  1.00 96.88           C
ATOM    369  CE2 TYR    47       2.929   8.089   1.313  1.00 96.88           C
ATOM    370  CZ  TYR    47       3.130   9.381   0.895  1.00 96.88           C
ATOM    371  OH  TYR    47       4.436   9.827   0.608  1.00 96.88           O
ATOM    372  C   TYR    47      -2.948   7.406   0.795  1.00 96.88           C
ATOM    373  O   TYR    47      -3.676   8.086   1.516  1.00 96.88           O
ATOM    374  N   PHE    48      -3.332   6.228   0.265  1.00159.04           N
ATOM    375  CA  PHE    48      -4.636   5.659   0.453  1.00159.04           C
ATOM    376  CB  PHE    48      -5.212   5.050  -0.840  1.00159.04           C
ATOM    377  CG  PHE    48      -5.469   6.110  -1.860  1.00159.04           C
ATOM    378  CD1 PHE    48      -4.438   6.856  -2.382  1.00159.04           C
ATOM    379  CD2 PHE    48      -6.743   6.322  -2.336  1.00159.04           C
ATOM    380  CE1 PHE    48      -4.681   7.822  -3.332  1.00159.04           C
ATOM    381  CE2 PHE    48      -6.990   7.284  -3.287  1.00159.04           C
ATOM    382  CZ  PHE    48      -5.958   8.039  -3.787  1.00159.04           C
ATOM    383  C   PHE    48      -4.455   4.500   1.379  1.00159.04           C
ATOM    384  O   PHE    48      -3.398   3.873   1.404  1.00159.04           O
ATOM    385  N   ASP    49      -5.487   4.190   2.185  1.00 98.77           N
ATOM    386  CA  ASP    49      -5.373   3.060   3.055  1.00 98.77           C
ATOM    387  CB  ASP    49      -6.150   3.217   4.379  1.00 98.77           C
ATOM    388  CG  ASP    49      -7.627   3.471   4.102  1.00 98.77           C
ATOM    389  OD1 ASP    49      -7.968   3.832   2.944  1.00 98.77           O
ATOM    390  OD2 ASP    49      -8.435   3.310   5.055  1.00 98.77           O
ATOM    391  C   ASP    49      -5.855   1.860   2.306  1.00 98.77           C
ATOM    392  O   ASP    49      -7.050   1.579   2.215  1.00 98.77           O
ATOM    393  N   CYS    50      -4.905   1.110   1.725  1.00 65.44           N
ATOM    394  CA  CYS    50      -5.274  -0.045   0.970  1.00 65.44           C
ATOM    395  CB  CYS    50      -4.177  -0.491  -0.011  1.00 65.44           C
ATOM    396  SG  CYS    50      -3.819   0.816  -1.217  1.00 65.44           S
ATOM    397  C   CYS    50      -5.497  -1.171   1.967  1.00 65.44           C
ATOM    398  O   CYS    50      -4.810  -2.219   1.833  1.00 65.44           O
ATOM    399  OXT CYS    50      -6.353  -1.000   2.874  1.00 65.44           O
TER     400      CYS    50
END
