# Supplementary material for: Prediction of Anticancer Peptides with High Efficacy and Low Toxicity by Hybrid Model Based on 3D Structure of Peptides
Source: Int J Mol Sci. 2021 May 26;22(11):5630. doi: 10.3390/ijms22115630 (PMC8198792; doi:10.3390/ijms22115630)
Supplement: Supplementary file 1 [file ijms-22-05630-s001.zip › Supplement2(Datasets)/ACPs(PDB)/D1/PDB(Negative)/(257)NL_satpdb13182.pdb]

EXPDTA    THEORETICAL MODEL, MODELLER 9.13 2015/09/21 01:16:04
REMARK   6 MODELLER OBJECTIVE FUNCTION:      2465.4097
REMARK   6 MODELLER BEST TEMPLATE % SEQ ID:  47.619
ATOM      1  N   THR     1     -11.264   7.438   3.819  1.00 94.75           N
ATOM      2  CA  THR     1     -12.133   8.385   3.088  1.00 94.75           C
ATOM      3  CB  THR     1     -11.416   8.914   1.880  1.00 94.75           C
ATOM      4  OG1 THR     1     -11.036   7.845   1.025  1.00 94.75           O
ATOM      5  CG2 THR     1     -10.175   9.699   2.344  1.00 94.75           C
ATOM      6  C   THR     1     -13.403   7.727   2.670  1.00 94.75           C
ATOM      7  O   THR     1     -14.161   7.238   3.506  1.00 94.75           O
ATOM      8  N   LYS     2     -13.674   7.699   1.353  1.00305.90           N
ATOM      9  CA  LYS     2     -14.883   7.085   0.898  1.00305.90           C
ATOM     10  CB  LYS     2     -15.211   7.416  -0.563  1.00305.90           C
ATOM     11  CG  LYS     2     -15.478   8.894  -0.834  1.00305.90           C
ATOM     12  CD  LYS     2     -16.687   9.448  -0.082  1.00305.90           C
ATOM     13  CE  LYS     2     -16.314  10.315   1.122  1.00305.90           C
ATOM     14  NZ  LYS     2     -15.840   9.473   2.243  1.00305.90           N
ATOM     15  C   LYS     2     -14.634   5.625   0.892  1.00305.90           C
ATOM     16  O   LYS     2     -14.195   5.087  -0.117  1.00305.90           O
ATOM     17  N   TYR     3     -14.939   4.913   1.986  1.00233.56           N
ATOM     18  CA  TYR     3     -14.602   3.531   1.881  1.00233.56           C
ATOM     19  CB  TYR     3     -13.985   2.982   3.184  1.00233.56           C
ATOM     20  CG  TYR     3     -13.193   1.744   2.907  1.00233.56           C
ATOM     21  CD1 TYR     3     -11.878   1.855   2.507  1.00233.56           C
ATOM     22  CD2 TYR     3     -13.728   0.484   3.054  1.00233.56           C
ATOM     23  CE1 TYR     3     -11.110   0.742   2.253  1.00233.56           C
ATOM     24  CE2 TYR     3     -12.965  -0.636   2.800  1.00233.56           C
ATOM     25  CZ  TYR     3     -11.654  -0.510   2.398  1.00233.56           C
ATOM     26  OH  TYR     3     -10.865  -1.652   2.138  1.00233.56           O
ATOM     27  C   TYR     3     -15.886   2.826   1.622  1.00233.56           C
ATOM     28  O   TYR     3     -16.538   2.333   2.542  1.00233.56           O
ATOM     29  N   TYR     4     -16.287   2.775   0.336  1.00408.94           N
ATOM     30  CA  TYR     4     -17.522   2.123   0.034  1.00408.94           C
ATOM     31  CB  TYR     4     -18.500   2.991  -0.779  1.00408.94           C
ATOM     32  CG  TYR     4     -18.822   4.238  -0.032  1.00408.94           C
ATOM     33  CD1 TYR     4     -18.030   5.355  -0.172  1.00408.94           C
ATOM     34  CD2 TYR     4     -19.915   4.296   0.798  1.00408.94           C
ATOM     35  CE1 TYR     4     -18.322   6.513   0.510  1.00408.94           C
ATOM     36  CE2 TYR     4     -20.212   5.451   1.484  1.00408.94           C
ATOM     37  CZ  TYR     4     -19.415   6.561   1.342  1.00408.94           C
ATOM     38  OH  TYR     4     -19.719   7.746   2.045  1.00408.94           O
ATOM     39  C   TYR     4     -17.241   0.984  -0.876  1.00408.94           C
ATOM     40  O   TYR     4     -17.338   1.128  -2.093  1.00408.94           O
ATOM     41  N   GLY     5     -16.928  -0.201  -0.334  1.00203.01           N
ATOM     42  CA  GLY     5     -16.750  -1.252  -1.279  1.00203.01           C
ATOM     43  C   GLY     5     -15.344  -1.692  -1.271  1.00203.01           C
ATOM     44  O   GLY     5     -14.630  -1.545  -0.282  1.00203.01           O
ATOM     45  N   ASN     6     -14.914  -2.252  -2.413  1.00341.64           N
ATOM     46  CA  ASN     6     -13.600  -2.791  -2.426  1.00341.64           C
ATOM     47  CB  ASN     6     -13.511  -4.142  -3.155  1.00341.64           C
ATOM     48  CG  ASN     6     -14.214  -5.183  -2.294  1.00341.64           C
ATOM     49  OD1 ASN     6     -13.839  -5.419  -1.146  1.00341.64           O
ATOM     50  ND2 ASN     6     -15.266  -5.826  -2.866  1.00341.64           N
ATOM     51  C   ASN     6     -12.622  -1.852  -3.064  1.00341.64           C
ATOM     52  O   ASN     6     -12.583  -1.698  -4.284  1.00341.64           O
ATOM     53  N   GLY     7     -11.818  -1.186  -2.207  1.00467.32           N
ATOM     54  CA  GLY     7     -10.654  -0.439  -2.605  1.00467.32           C
ATOM     55  C   GLY     7     -10.960   0.934  -3.067  1.00467.32           C
ATOM     56  O   GLY     7     -10.038   1.682  -3.392  1.00467.32           O
ATOM     57  N   VAL     8     -12.237   1.325  -2.964  1.00343.35           N
ATOM     58  CA  VAL     8     -12.764   2.509  -3.571  1.00343.35           C
ATOM     59  CB  VAL     8     -14.155   2.821  -3.092  1.00343.35           C
ATOM     60  CG1 VAL     8     -14.579   4.201  -3.621  1.00343.35           C
ATOM     61  CG2 VAL     8     -15.081   1.686  -3.552  1.00343.35           C
ATOM     62  C   VAL     8     -11.904   3.682  -3.269  1.00343.35           C
ATOM     63  O   VAL     8     -11.576   4.444  -4.175  1.00343.35           O
ATOM     64  N   TYR     9     -11.432   3.844  -2.027  1.00420.14           N
ATOM     65  CA  TYR     9     -10.693   5.046  -1.816  1.00420.14           C
ATOM     66  CB  TYR     9     -10.589   5.446  -0.320  1.00420.14           C
ATOM     67  CG  TYR     9      -9.599   4.480   0.187  1.00420.14           C
ATOM     68  CD1 TYR     9      -9.973   3.174   0.380  1.00420.14           C
ATOM     69  CD2 TYR     9      -8.287   4.864   0.362  1.00420.14           C
ATOM     70  CE1 TYR     9      -9.044   2.258   0.793  1.00420.14           C
ATOM     71  CE2 TYR     9      -7.355   3.951   0.773  1.00420.14           C
ATOM     72  CZ  TYR     9      -7.742   2.651   0.987  1.00420.14           C
ATOM     73  OH  TYR     9      -6.794   1.700   1.404  1.00420.14           O
ATOM     74  C   TYR     9      -9.327   4.754  -2.367  1.00420.14           C
ATOM     75  O   TYR     9      -8.778   3.658  -2.248  1.00420.14           O
ATOM     76  N   CYS    10      -8.763   5.722  -3.093  1.00241.56           N
ATOM     77  CA  CYS    10      -7.450   5.511  -3.601  1.00241.56           C
ATOM     78  CB  CYS    10      -7.337   5.846  -5.098  1.00241.56           C
ATOM     79  SG  CYS    10      -8.644   5.068  -6.092  1.00241.56           S
ATOM     80  C   CYS    10      -6.634   6.518  -2.880  1.00241.56           C
ATOM     81  O   CYS    10      -7.086   7.121  -1.906  1.00241.56           O
ATOM     82  N   ASN    11      -5.388   6.701  -3.339  1.00348.32           N
ATOM     83  CA  ASN    11      -4.570   7.763  -2.851  1.00348.32           C
ATOM     84  CB  ASN    11      -3.094   7.639  -3.271  1.00348.32           C
ATOM     85  CG  ASN    11      -2.271   8.681  -2.522  1.00348.32           C
ATOM     86  OD1 ASN    11      -2.150   8.633  -1.299  1.00348.32           O
ATOM     87  ND2 ASN    11      -1.677   9.646  -3.274  1.00348.32           N
ATOM     88  C   ASN    11      -5.166   8.937  -3.565  1.00348.32           C
ATOM     89  O   ASN    11      -6.124   8.773  -4.318  1.00348.32           O
ATOM     90  N   SER    12      -4.675  10.165  -3.336  1.00161.40           N
ATOM     91  CA  SER    12      -5.314  11.262  -3.999  1.00161.40           C
ATOM     92  CB  SER    12      -4.684  12.619  -3.644  1.00161.40           C
ATOM     93  OG  SER    12      -4.849  12.889  -2.259  1.00161.40           O
ATOM     94  C   SER    12      -5.231  11.114  -5.491  1.00161.40           C
ATOM     95  O   SER    12      -6.237  10.878  -6.158  1.00161.40           O
ATOM     96  N   LYS    13      -4.002  11.245  -6.028  1.00212.61           N
ATOM     97  CA  LYS    13      -3.659  11.246  -7.424  1.00212.61           C
ATOM     98  CB  LYS    13      -2.143  11.447  -7.580  1.00212.61           C
ATOM     99  CG  LYS    13      -1.608  11.295  -9.002  1.00212.61           C
ATOM    100  CD  LYS    13      -0.095  11.512  -9.086  1.00212.61           C
ATOM    101  CE  LYS    13       0.530  10.995 -10.385  1.00212.61           C
ATOM    102  NZ  LYS    13       2.008  11.024 -10.284  1.00212.61           N
ATOM    103  C   LYS    13      -3.973   9.952  -8.115  1.00212.61           C
ATOM    104  O   LYS    13      -4.699   9.924  -9.107  1.00212.61           O
ATOM    105  N   LYS    14      -3.451   8.828  -7.594  1.00393.07           N
ATOM    106  CA  LYS    14      -3.583   7.582  -8.296  1.00393.07           C
ATOM    107  CB  LYS    14      -2.224   7.023  -8.750  1.00393.07           C
ATOM    108  CG  LYS    14      -1.104   7.254  -7.730  1.00393.07           C
ATOM    109  CD  LYS    14      -1.313   6.548  -6.389  1.00393.07           C
ATOM    110  CE  LYS    14      -0.182   6.797  -5.389  1.00393.07           C
ATOM    111  NZ  LYS    14      -0.055   8.246  -5.116  1.00393.07           N
ATOM    112  C   LYS    14      -4.239   6.572  -7.419  1.00393.07           C
ATOM    113  O   LYS    14      -4.359   6.760  -6.211  1.00393.07           O
ATOM    114  N   CYS    15      -4.695   5.466  -8.039  1.00370.13           N
ATOM    115  CA  CYS    15      -5.390   4.441  -7.326  1.00370.13           C
ATOM    116  CB  CYS    15      -6.660   3.973  -8.049  1.00370.13           C
ATOM    117  SG  CYS    15      -7.979   5.215  -8.002  1.00370.13           S
ATOM    118  C   CYS    15      -4.505   3.244  -7.183  1.00370.13           C
ATOM    119  O   CYS    15      -3.819   2.832  -8.116  1.00370.13           O
ATOM    120  N   TRP    16      -4.499   2.659  -5.972  1.00272.87           N
ATOM    121  CA  TRP    16      -3.758   1.462  -5.712  1.00272.87           C
ATOM    122  CB  TRP    16      -2.535   1.641  -4.792  1.00272.87           C
ATOM    123  CG  TRP    16      -2.819   2.234  -3.433  1.00272.87           C
ATOM    124  CD2 TRP    16      -2.199   3.429  -2.933  1.00272.87           C
ATOM    125  CD1 TRP    16      -3.611   1.764  -2.428  1.00272.87           C
ATOM    126  NE1 TRP    16      -3.533   2.596  -1.336  1.00272.87           N
ATOM    127  CE2 TRP    16      -2.662   3.623  -1.633  1.00272.87           C
ATOM    128  CE3 TRP    16      -1.307   4.289  -3.509  1.00272.87           C
ATOM    129  CZ2 TRP    16      -2.240   4.685  -0.884  1.00272.87           C
ATOM    130  CZ3 TRP    16      -0.891   5.363  -2.754  1.00272.87           C
ATOM    131  CH2 TRP    16      -1.348   5.558  -1.467  1.00272.87           C
ATOM    132  C   TRP    16      -4.704   0.502  -5.057  1.00272.87           C
ATOM    133  O   TRP    16      -5.748   0.903  -4.539  1.00272.87           O
ATOM    134  N   VAL    17      -4.361  -0.804  -5.073  1.00268.67           N
ATOM    135  CA  VAL    17      -5.256  -1.790  -4.533  1.00268.67           C
ATOM    136  CB  VAL    17      -5.322  -3.034  -5.365  1.00268.67           C
ATOM    137  CG1 VAL    17      -6.297  -4.011  -4.696  1.00268.67           C
ATOM    138  CG2 VAL    17      -5.698  -2.653  -6.804  1.00268.67           C
ATOM    139  C   VAL    17      -4.762  -2.191  -3.185  1.00268.67           C
ATOM    140  O   VAL    17      -3.555  -2.295  -2.966  1.00268.67           O
ATOM    141  N   ASP    18      -5.698  -2.438  -2.246  1.00342.31           N
ATOM    142  CA  ASP    18      -5.289  -2.775  -0.913  1.00342.31           C
ATOM    143  CB  ASP    18      -6.400  -2.574   0.145  1.00342.31           C
ATOM    144  CG  ASP    18      -7.624  -3.419  -0.192  1.00342.31           C
ATOM    145  OD1 ASP    18      -7.893  -3.614  -1.407  1.00342.31           O
ATOM    146  OD2 ASP    18      -8.297  -3.894   0.763  1.00342.31           O
ATOM    147  C   ASP    18      -4.793  -4.183  -0.852  1.00342.31           C
ATOM    148  O   ASP    18      -5.493  -5.103  -0.431  1.00342.31           O
ATOM    149  N   TRP    19      -3.531  -4.401  -1.260  1.00506.34           N
ATOM    150  CA  TRP    19      -3.034  -5.727  -1.116  1.00506.34           C
ATOM    151  CB  TRP    19      -2.049  -6.179  -2.197  1.00506.34           C
ATOM    152  CG  TRP    19      -2.685  -6.642  -3.475  1.00506.34           C
ATOM    153  CD2 TRP    19      -2.142  -6.360  -4.768  1.00506.34           C
ATOM    154  CD1 TRP    19      -3.821  -7.371  -3.677  1.00506.34           C
ATOM    155  NE1 TRP    19      -4.012  -7.572  -5.024  1.00506.34           N
ATOM    156  CE2 TRP    19      -2.986  -6.951  -5.707  1.00506.34           C
ATOM    157  CE3 TRP    19      -1.030  -5.663  -5.138  1.00506.34           C
ATOM    158  CZ2 TRP    19      -2.727  -6.851  -7.043  1.00506.34           C
ATOM    159  CZ3 TRP    19      -0.771  -5.566  -6.486  1.00506.34           C
ATOM    160  CH2 TRP    19      -1.603  -6.149  -7.418  1.00506.34           C
ATOM    161  C   TRP    19      -2.281  -5.766   0.135  1.00506.34           C
ATOM    162  O   TRP    19      -1.088  -5.464   0.172  1.00506.34           O
ATOM    163  N   GLY    20      -2.982  -6.173   1.197  1.00354.21           N
ATOM    164  CA  GLY    20      -2.293  -6.249   2.426  1.00354.21           C
ATOM    165  C   GLY    20      -1.772  -4.881   2.733  1.00354.21           C
ATOM    166  O   GLY    20      -0.567  -4.729   2.938  1.00354.21           O
ATOM    167  N   GLN    21      -2.651  -3.853   2.719  1.00243.56           N
ATOM    168  CA  GLN    21      -2.206  -2.544   3.108  1.00243.56           C
ATOM    169  CB  GLN    21      -3.394  -1.570   3.284  1.00243.56           C
ATOM    170  CG  GLN    21      -4.309  -1.377   2.070  1.00243.56           C
ATOM    171  CD  GLN    21      -5.458  -0.479   2.521  1.00243.56           C
ATOM    172  OE1 GLN    21      -6.627  -0.757   2.256  1.00243.56           O
ATOM    173  NE2 GLN    21      -5.117   0.631   3.230  1.00243.56           N
ATOM    174  C   GLN    21      -1.733  -2.816   4.480  1.00243.56           C
ATOM    175  O   GLN    21      -0.624  -2.483   4.902  1.00243.56           O
ATOM    176  N   ALA    22      -2.600  -3.566   5.158  1.00195.60           N
ATOM    177  CA  ALA    22      -2.358  -4.037   6.472  1.00195.60           C
ATOM    178  CB  ALA    22      -3.529  -4.886   6.994  1.00195.60           C
ATOM    179  C   ALA    22      -1.163  -4.923   6.408  1.00195.60           C
ATOM    180  O   ALA    22      -0.325  -4.910   7.305  1.00195.60           O
ATOM    181  N   SER    23      -1.039  -5.699   5.317  1.00417.13           N
ATOM    182  CA  SER    23       0.004  -6.663   5.238  1.00417.13           C
ATOM    183  CB  SER    23       0.019  -7.555   3.973  1.00417.13           C
ATOM    184  OG  SER    23       0.734  -6.941   2.910  1.00417.13           O
ATOM    185  C   SER    23       1.307  -5.977   5.312  1.00417.13           C
ATOM    186  O   SER    23       1.752  -5.180   4.490  1.00417.13           O
ATOM    187  N   GLY    24       1.996  -6.258   6.388  1.00405.99           N
ATOM    188  CA  GLY    24       3.261  -5.645   6.388  1.00405.99           C
ATOM    189  C   GLY    24       3.110  -4.327   7.057  1.00405.99           C
ATOM    190  O   GLY    24       4.031  -3.864   7.715  1.00405.99           O
ATOM    191  N   CYS    25       1.938  -3.681   6.921  1.00140.75           N
ATOM    192  CA  CYS    25       1.782  -2.422   7.583  1.00140.75           C
ATOM    193  CB  CYS    25       0.428  -1.744   7.320  1.00140.75           C
ATOM    194  SG  CYS    25       0.276  -0.148   8.178  1.00140.75           S
ATOM    195  C   CYS    25       1.856  -2.689   9.047  1.00140.75           C
ATOM    196  O   CYS    25       2.586  -2.026   9.780  1.00140.75           O
ATOM    197  N   ILE    26       1.118  -3.718   9.501  1.00178.20           N
ATOM    198  CA  ILE    26       1.093  -4.035  10.895  1.00178.20           C
ATOM    199  CB  ILE    26       0.161  -5.172  11.223  1.00178.20           C
ATOM    200  CG1 ILE    26       0.041  -5.334  12.744  1.00178.20           C
ATOM    201  CG2 ILE    26       0.620  -6.441  10.484  1.00178.20           C
ATOM    202  CD1 ILE    26      -1.101  -6.258  13.161  1.00178.20           C
ATOM    203  C   ILE    26       2.476  -4.414  11.286  1.00178.20           C
ATOM    204  O   ILE    26       2.978  -4.007  12.336  1.00178.20           O
ATOM    205  N   GLY    27       3.147  -5.183  10.414  1.00155.60           N
ATOM    206  CA  GLY    27       4.463  -5.621  10.740  1.00155.60           C
ATOM    207  C   GLY    27       5.306  -4.405  10.939  1.00155.60           C
ATOM    208  O   GLY    27       6.097  -4.335  11.884  1.00155.60           O
ATOM    209  N   GLN    28       5.125  -3.406  10.049  1.00343.65           N
ATOM    210  CA  GLN    28       5.886  -2.196  10.138  1.00343.65           C
ATOM    211  CB  GLN    28       5.670  -1.462  11.472  1.00343.65           C
ATOM    212  CG  GLN    28       4.223  -1.066  11.757  1.00343.65           C
ATOM    213  CD  GLN    28       4.140  -0.715  13.236  1.00343.65           C
ATOM    214  OE1 GLN    28       4.865  -1.276  14.057  1.00343.65           O
ATOM    215  NE2 GLN    28       3.231   0.231  13.592  1.00343.65           N
ATOM    216  C   GLN    28       7.318  -2.608  10.150  1.00343.65           C
ATOM    217  O   GLN    28       8.099  -2.081  10.938  1.00343.65           O
ATOM    218  N   THR    29       7.703  -3.580   9.303  1.00318.80           N
ATOM    219  CA  THR    29       9.054  -4.056   9.361  1.00318.80           C
ATOM    220  CB  THR    29       9.305  -5.230   8.454  1.00318.80           C
ATOM    221  OG1 THR    29      10.652  -5.661   8.583  1.00318.80           O
ATOM    222  CG2 THR    29       8.999  -4.844   6.996  1.00318.80           C
ATOM    223  C   THR    29      10.021  -2.968   9.005  1.00318.80           C
ATOM    224  O   THR    29      10.970  -2.715   9.745  1.00318.80           O
ATOM    225  N   VAL    30       9.790  -2.284   7.869  1.00306.46           N
ATOM    226  CA  VAL    30      10.677  -1.263   7.395  1.00306.46           C
ATOM    227  CB  VAL    30      10.225  -0.716   6.072  1.00306.46           C
ATOM    228  CG1 VAL    30      11.139   0.461   5.691  1.00306.46           C
ATOM    229  CG2 VAL    30      10.218  -1.859   5.043  1.00306.46           C
ATOM    230  C   VAL    30      10.684  -0.129   8.363  1.00306.46           C
ATOM    231  O   VAL    30      11.739   0.357   8.772  1.00306.46           O
ATOM    232  N   VAL    31       9.482   0.308   8.773  1.00100.21           N
ATOM    233  CA  VAL    31       9.394   1.435   9.649  1.00100.21           C
ATOM    234  CB  VAL    31       7.986   1.856   9.939  1.00100.21           C
ATOM    235  CG1 VAL    31       8.028   2.982  10.985  1.00100.21           C
ATOM    236  CG2 VAL    31       7.312   2.265   8.617  1.00100.21           C
ATOM    237  C   VAL    31      10.038   1.070  10.947  1.00100.21           C
ATOM    238  O   VAL    31      10.737   1.878  11.554  1.00100.21           O
ATOM    239  N   GLY    32       9.828  -0.174  11.408  1.00 67.22           N
ATOM    240  CA  GLY    32      10.371  -0.578  12.671  1.00 67.22           C
ATOM    241  C   GLY    32      11.862  -0.498  12.616  1.00 67.22           C
ATOM    242  O   GLY    32      12.489  -0.036  13.568  1.00 67.22           O
ATOM    243  N   GLY    33      12.465  -0.920  11.486  1.00198.82           N
ATOM    244  CA  GLY    33      13.893  -0.977  11.341  1.00198.82           C
ATOM    245  C   GLY    33      14.410   0.396  11.542  1.00198.82           C
ATOM    246  O   GLY    33      15.464   0.594  12.144  1.00198.82           O
ATOM    247  N   TRP    34      13.676   1.404  11.038  1.00284.02           N
ATOM    248  CA  TRP    34      14.127   2.735  11.292  1.00284.02           C
ATOM    249  CB  TRP    34      13.472   3.759  10.356  1.00284.02           C
ATOM    250  CG  TRP    34      13.842   3.567   8.909  1.00284.02           C
ATOM    251  CD2 TRP    34      14.787   4.386   8.209  1.00284.02           C
ATOM    252  CD1 TRP    34      13.381   2.652   8.009  1.00284.02           C
ATOM    253  NE1 TRP    34      13.986   2.845   6.790  1.00284.02           N
ATOM    254  CE2 TRP    34      14.852   3.912   6.898  1.00284.02           C
ATOM    255  CE3 TRP    34      15.535   5.448   8.625  1.00284.02           C
ATOM    256  CZ2 TRP    34      15.673   4.498   5.977  1.00284.02           C
ATOM    257  CZ3 TRP    34      16.364   6.034   7.695  1.00284.02           C
ATOM    258  CH2 TRP    34      16.431   5.569   6.398  1.00284.02           C
ATOM    259  C   TRP    34      13.639   3.048  12.668  1.00284.02           C
ATOM    260  O   TRP    34      12.991   4.071  12.879  1.00284.02           O
ATOM    261  N   LEU    35      14.040   2.204  13.645  1.00300.68           N
ATOM    262  CA  LEU    35      13.595   2.239  15.006  1.00300.68           C
ATOM    263  CB  LEU    35      14.456   1.419  15.992  1.00300.68           C
ATOM    264  CG  LEU    35      14.395  -0.117  15.880  1.00300.68           C
ATOM    265  CD1 LEU    35      12.986  -0.648  16.194  1.00300.68           C
ATOM    266  CD2 LEU    35      14.976  -0.627  14.553  1.00300.68           C
ATOM    267  C   LEU    35      13.683   3.627  15.497  1.00300.68           C
ATOM    268  O   LEU    35      14.739   4.081  15.931  1.00300.68           O
ATOM    269  N   GLY    36      12.548   4.336  15.438  1.00323.12           N
ATOM    270  CA  GLY    36      12.521   5.656  15.974  1.00323.12           C
ATOM    271  C   GLY    36      13.556   6.500  15.300  1.00323.12           C
ATOM    272  O   GLY    36      14.270   7.243  15.969  1.00323.12           O
ATOM    273  N   GLY    37      13.705   6.392  13.965  1.00306.83           N
ATOM    274  CA  GLY    37      14.645   7.261  13.311  1.00306.83           C
ATOM    275  C   GLY    37      15.994   6.947  13.855  1.00306.83           C
ATOM    276  O   GLY    37      16.814   7.835  14.086  1.00306.83           O
ATOM    277  N   ALA    38      16.235   5.646  14.071  1.00338.24           N
ATOM    278  CA  ALA    38      17.438   5.143  14.650  1.00338.24           C
ATOM    279  CB  ALA    38      18.712   5.857  14.167  1.00338.24           C
ATOM    280  C   ALA    38      17.299   5.332  16.118  1.00338.24           C
ATOM    281  O   ALA    38      17.229   6.455  16.619  1.00338.24           O
ATOM    282  N   ILE    39      17.268   4.204  16.846  1.00 82.48           N
ATOM    283  CA  ILE    39      17.153   4.271  18.266  1.00 82.48           C
ATOM    284  CB  ILE    39      17.058   2.931  18.939  1.00 82.48           C
ATOM    285  CG1 ILE    39      15.797   2.177  18.497  1.00 82.48           C
ATOM    286  CG2 ILE    39      17.146   3.169  20.456  1.00 82.48           C
ATOM    287  CD1 ILE    39      15.823   0.690  18.851  1.00 82.48           C
ATOM    288  C   ILE    39      18.393   4.933  18.753  1.00 82.48           C
ATOM    289  O   ILE    39      18.330   5.795  19.628  1.00 82.48           O
ATOM    290  N   PRO    40      19.534   4.578  18.224  1.00207.94           N
ATOM    291  CA  PRO    40      20.708   5.234  18.703  1.00207.94           C
ATOM    292  CD  PRO    40      19.829   3.220  17.781  1.00207.94           C
ATOM    293  CB  PRO    40      21.892   4.461  18.125  1.00207.94           C
ATOM    294  CG  PRO    40      21.341   3.029  17.996  1.00207.94           C
ATOM    295  C   PRO    40      20.699   6.696  18.411  1.00207.94           C
ATOM    296  O   PRO    40      21.179   7.467  19.238  1.00207.94           O
ATOM    297  N   GLY    41      20.166   7.112  17.248  1.00 67.08           N
ATOM    298  CA  GLY    41      20.153   8.516  16.973  1.00 67.08           C
ATOM    299  C   GLY    41      19.259   9.153  17.981  1.00 67.08           C
ATOM    300  O   GLY    41      19.578  10.200  18.542  1.00 67.08           O
ATOM    301  N   LYS    42      18.098   8.516  18.223  1.00182.13           N
ATOM    302  CA  LYS    42      17.130   9.000  19.160  1.00182.13           C
ATOM    303  CB  LYS    42      17.526   8.832  20.641  1.00182.13           C
ATOM    304  CG  LYS    42      18.775   9.587  21.093  1.00182.13           C
ATOM    305  CD  LYS    42      18.916   9.625  22.617  1.00182.13           C
ATOM    306  CE  LYS    42      20.271  10.146  23.100  1.00182.13           C
ATOM    307  NZ  LYS    42      21.322   9.136  22.845  1.00182.13           N
ATOM    308  C   LYS    42      16.863  10.429  18.849  1.00182.13           C
ATOM    309  O   LYS    42      16.643  11.241  19.746  1.00182.13           O
ATOM    310  N   CYS    43      16.868  10.767  17.545  1.00 66.63           N
ATOM    311  CA  CYS    43      16.606  12.120  17.168  1.00 66.63           C
ATOM    312  CB  CYS    43      17.568  12.657  16.091  1.00 66.63           C
ATOM    313  SG  CYS    43      17.541  11.703  14.543  1.00 66.63           S
ATOM    314  C   CYS    43      15.185  12.176  16.623  1.00 66.63           C
ATOM    315  O   CYS    43      14.361  12.926  17.211  1.00 66.63           O
ATOM    316  OXT CYS    43      14.899  11.470  15.620  1.00 66.63           O
TER     317      CYS    43
END
