# Supplementary material for: Prediction of Anticancer Peptides with High Efficacy and Low Toxicity by Hybrid Model Based on 3D Structure of Peptides
Source: Int J Mol Sci. 2021 May 26;22(11):5630. doi: 10.3390/ijms22115630 (PMC8198792; doi:10.3390/ijms22115630)
Supplement: Supplementary file 1 [file ijms-22-05630-s001.zip › Supplement2(Datasets)/ACPs(PDB)/D1/PDB(Negative)/(258)NL_satpdb13197.pdb]

ATOM      1  N   GLY     1       6.395 -21.577   5.636  1.00  0.00           N  
ATOM      2  H   GLY     1       6.687 -22.499   5.929  1.00  0.00           H  
ATOM      3  CA  GLY     1       5.240 -20.947   6.199  1.00  0.00           C  
ATOM      4  HA2 GLY     1       4.394 -21.631   6.259  1.00  0.00           H  
ATOM      5  HA3 GLY     1       5.523 -20.566   7.180  1.00  0.00           H  
ATOM      6  C   GLY     1       4.845 -19.699   5.365  1.00  0.00           C  
ATOM      7  O   GLY     1       4.073 -18.886   5.845  1.00  0.00           O  
ATOM      8  N   ALA     2       5.475 -19.368   4.224  1.00  0.00           N  
ATOM      9  H   ALA     2       6.258 -19.974   4.024  1.00  0.00           H  
ATOM     10  CA  ALA     2       5.215 -18.220   3.330  1.00  0.00           C  
ATOM     11  HA  ALA     2       5.349 -17.305   3.906  1.00  0.00           H  
ATOM     12  CB  ALA     2       6.304 -18.244   2.298  1.00  0.00           C  
ATOM     13  HB1 ALA     2       6.066 -17.539   1.501  1.00  0.00           H  
ATOM     14  HB2 ALA     2       7.217 -17.822   2.718  1.00  0.00           H  
ATOM     15  HB3 ALA     2       6.414 -19.262   1.925  1.00  0.00           H  
ATOM     16  C   ALA     2       3.758 -18.178   2.720  1.00  0.00           C  
ATOM     17  O   ALA     2       3.053 -17.117   2.810  1.00  0.00           O  
ATOM     18  N   PHE     3       3.235 -19.367   2.426  1.00  0.00           N  
ATOM     19  H   PHE     3       3.913 -20.113   2.359  1.00  0.00           H  
ATOM     20  CA  PHE     3       1.795 -19.594   2.162  1.00  0.00           C  
ATOM     21  HA  PHE     3       1.371 -18.689   1.727  1.00  0.00           H  
ATOM     22  CB  PHE     3       1.516 -20.642   1.013  1.00  0.00           C  
ATOM     23  HB2 PHE     3       0.484 -20.670   0.665  1.00  0.00           H  
ATOM     24  HB3 PHE     3       1.987 -20.167   0.152  1.00  0.00           H  
ATOM     25  CG  PHE     3       2.110 -22.041   1.312  1.00  0.00           C  
ATOM     26  CD1 PHE     3       1.541 -22.897   2.359  1.00  0.00           C  
ATOM     27  HD1 PHE     3       0.623 -22.582   2.832  1.00  0.00           H  
ATOM     28  CE1 PHE     3       2.198 -24.105   2.674  1.00  0.00           C  
ATOM     29  HE1 PHE     3       1.764 -24.791   3.386  1.00  0.00           H  
ATOM     30  CZ  PHE     3       3.421 -24.451   2.100  1.00  0.00           C  
ATOM     31  HZ  PHE     3       3.875 -25.398   2.349  1.00  0.00           H  
ATOM     32  CE2 PHE     3       4.051 -23.601   1.163  1.00  0.00           C  
ATOM     33  HE2 PHE     3       4.969 -23.927   0.696  1.00  0.00           H  
ATOM     34  CD2 PHE     3       3.331 -22.412   0.755  1.00  0.00           C  
ATOM     35  HD2 PHE     3       3.778 -21.853  -0.054  1.00  0.00           H  
ATOM     36  C   PHE     3       0.810 -19.740   3.333  1.00  0.00           C  
ATOM     37  O   PHE     3      -0.389 -19.894   3.170  1.00  0.00           O  
ATOM     38  N   GLY     4       1.473 -19.758   4.535  1.00  0.00           N  
ATOM     39  H   GLY     4       2.467 -19.582   4.549  1.00  0.00           H  
ATOM     40  CA  GLY     4       0.791 -19.735   5.798  1.00  0.00           C  
ATOM     41  HA2 GLY     4      -0.058 -20.400   5.639  1.00  0.00           H  
ATOM     42  HA3 GLY     4       1.467 -20.074   6.582  1.00  0.00           H  
ATOM     43  C   GLY     4       0.361 -18.289   6.101  1.00  0.00           C  
ATOM     44  O   GLY     4       1.127 -17.384   5.863  1.00  0.00           O  
ATOM     45  N   ASP     5      -0.747 -18.145   6.778  1.00  0.00           N  
ATOM     46  H   ASP     5      -1.263 -19.013   6.765  1.00  0.00           H  
ATOM     47  CA  ASP     5      -1.399 -16.963   7.347  1.00  0.00           C  
ATOM     48  HA  ASP     5      -0.807 -16.720   8.229  1.00  0.00           H  
ATOM     49  CB  ASP     5      -1.423 -15.795   6.368  1.00  0.00           C  
ATOM     50  HB2 ASP     5      -1.950 -14.922   6.753  1.00  0.00           H  
ATOM     51  HB3 ASP     5      -0.426 -15.428   6.123  1.00  0.00           H  
ATOM     52  CG  ASP     5      -2.181 -16.037   5.049  1.00  0.00           C  
ATOM     53  OD1 ASP     5      -1.851 -15.452   4.001  1.00  0.00           O  
ATOM     54  OD2 ASP     5      -3.103 -16.861   5.002  1.00  0.00           O  
ATOM     55  C   ASP     5      -2.774 -17.370   7.974  1.00  0.00           C  
ATOM     56  O   ASP     5      -3.259 -18.477   7.745  1.00  0.00           O  
ATOM     57  N   LEU     6      -3.404 -16.425   8.671  1.00  0.00           N  
ATOM     58  H   LEU     6      -2.851 -15.588   8.788  1.00  0.00           H  
ATOM     59  CA  LEU     6      -4.813 -16.353   9.131  1.00  0.00           C  
ATOM     60  HA  LEU     6      -5.126 -17.294   9.582  1.00  0.00           H  
ATOM     61  CB  LEU     6      -4.971 -15.228  10.126  1.00  0.00           C  
ATOM     62  HB2 LEU     6      -4.313 -14.384   9.921  1.00  0.00           H  
ATOM     63  HB3 LEU     6      -5.986 -14.868   9.960  1.00  0.00           H  
ATOM     64  CG  LEU     6      -4.893 -15.530  11.612  1.00  0.00           C  
ATOM     65  HG  LEU     6      -5.568 -16.345  11.874  1.00  0.00           H  
ATOM     66  CD1 LEU     6      -3.514 -16.064  12.060  1.00  0.00           C  
ATOM     67 HD11 LEU     6      -3.612 -16.463  13.070  1.00  0.00           H  
ATOM     68 HD12 LEU     6      -3.175 -16.847  11.381  1.00  0.00           H  
ATOM     69 HD13 LEU     6      -2.842 -15.213  11.953  1.00  0.00           H  
ATOM     70  CD2 LEU     6      -5.237 -14.318  12.501  1.00  0.00           C  
ATOM     71 HD21 LEU     6      -4.593 -13.468  12.278  1.00  0.00           H  
ATOM     72 HD22 LEU     6      -6.259 -13.969  12.356  1.00  0.00           H  
ATOM     73 HD23 LEU     6      -5.114 -14.576  13.552  1.00  0.00           H  
ATOM     74  C   LEU     6      -5.817 -16.299   7.910  1.00  0.00           C  
ATOM     75  O   LEU     6      -6.986 -16.524   8.247  1.00  0.00           O  
ATOM     76  N   LEU     7      -5.473 -16.138   6.644  1.00  0.00           N  
ATOM     77  H   LEU     7      -4.497 -16.199   6.392  1.00  0.00           H  
ATOM     78  CA  LEU     7      -6.476 -15.833   5.615  1.00  0.00           C  
ATOM     79  HA  LEU     7      -7.136 -15.053   5.994  1.00  0.00           H  
ATOM     80  CB  LEU     7      -5.779 -15.216   4.342  1.00  0.00           C  
ATOM     81  HB2 LEU     7      -5.064 -14.431   4.592  1.00  0.00           H  
ATOM     82  HB3 LEU     7      -5.180 -16.020   3.914  1.00  0.00           H  
ATOM     83  CG  LEU     7      -6.720 -14.596   3.294  1.00  0.00           C  
ATOM     84  HG  LEU     7      -7.295 -15.341   2.744  1.00  0.00           H  
ATOM     85  CD1 LEU     7      -7.740 -13.545   3.762  1.00  0.00           C  
ATOM     86 HD11 LEU     7      -8.352 -13.248   2.911  1.00  0.00           H  
ATOM     87 HD12 LEU     7      -8.452 -13.959   4.476  1.00  0.00           H  
ATOM     88 HD13 LEU     7      -7.333 -12.611   4.148  1.00  0.00           H  
ATOM     89  CD2 LEU     7      -5.787 -13.904   2.240  1.00  0.00           C  
ATOM     90 HD21 LEU     7      -5.595 -12.899   2.614  1.00  0.00           H  
ATOM     91 HD22 LEU     7      -4.962 -14.596   2.070  1.00  0.00           H  
ATOM     92 HD23 LEU     7      -6.329 -13.667   1.325  1.00  0.00           H  
ATOM     93  C   LEU     7      -7.383 -16.958   5.272  1.00  0.00           C  
ATOM     94  O   LEU     7      -8.403 -16.799   4.593  1.00  0.00           O  
ATOM     95  N   LYS     8      -7.068 -18.162   5.719  1.00  0.00           N  
ATOM     96  H   LYS     8      -6.130 -18.171   6.095  1.00  0.00           H  
ATOM     97  CA  LYS     8      -7.903 -19.336   5.740  1.00  0.00           C  
ATOM     98  HA  LYS     8      -8.501 -19.377   4.830  1.00  0.00           H  
ATOM     99  CB  LYS     8      -6.983 -20.534   6.011  1.00  0.00           C  
ATOM    100  HB2 LYS     8      -6.458 -20.442   6.962  1.00  0.00           H  
ATOM    101  HB3 LYS     8      -7.582 -21.440   6.096  1.00  0.00           H  
ATOM    102  CG  LYS     8      -5.850 -20.665   4.922  1.00  0.00           C  
ATOM    103  HG2 LYS     8      -5.973 -21.710   4.639  1.00  0.00           H  
ATOM    104  HG3 LYS     8      -5.998 -20.096   4.004  1.00  0.00           H  
ATOM    105  CD  LYS     8      -4.566 -20.293   5.567  1.00  0.00           C  
ATOM    106  HD2 LYS     8      -4.554 -19.277   5.962  1.00  0.00           H  
ATOM    107  HD3 LYS     8      -4.466 -21.014   6.378  1.00  0.00           H  
ATOM    108  CE  LYS     8      -3.296 -20.318   4.611  1.00  0.00           C  
ATOM    109  HE2 LYS     8      -2.520 -20.115   5.349  1.00  0.00           H  
ATOM    110  HE3 LYS     8      -3.063 -21.276   4.148  1.00  0.00           H  
ATOM    111  NZ  LYS     8      -3.227 -19.183   3.654  1.00  0.00           N  
ATOM    112  HZ1 LYS     8      -3.877 -19.135   2.883  1.00  0.00           H  
ATOM    113  HZ2 LYS     8      -3.374 -18.337   4.187  1.00  0.00           H  
ATOM    114  HZ3 LYS     8      -2.312 -19.157   3.226  1.00  0.00           H  
ATOM    115  C   LYS     8      -8.982 -19.223   6.744  1.00  0.00           C  
ATOM    116  O   LYS     8      -8.860 -19.816   7.846  1.00  0.00           O  
ATOM    117  N   GLY     9     -10.000 -18.463   6.493  1.00  0.00           N  
ATOM    118  H   GLY     9      -9.912 -17.771   5.762  1.00  0.00           H  
ATOM    119  CA  GLY     9     -11.270 -18.462   7.260  1.00  0.00           C  
ATOM    120  HA2 GLY     9     -12.088 -18.053   6.666  1.00  0.00           H  
ATOM    121  HA3 GLY     9     -11.437 -19.503   7.537  1.00  0.00           H  
ATOM    122  C   GLY     9     -11.133 -17.589   8.579  1.00  0.00           C  
ATOM    123  O   GLY     9     -11.969 -16.708   8.785  1.00  0.00           O  
ATOM    124  N   VAL    10     -10.061 -17.780   9.385  1.00  0.00           N  
ATOM    125  H   VAL    10      -9.627 -18.684   9.263  1.00  0.00           H  
ATOM    126  CA  VAL    10      -9.784 -17.069  10.678  1.00  0.00           C  
ATOM    127  HA  VAL    10     -10.607 -17.276  11.362  1.00  0.00           H  
ATOM    128  CB  VAL    10      -8.400 -17.477  11.315  1.00  0.00           C  
ATOM    129  HB  VAL    10      -7.592 -17.126  10.673  1.00  0.00           H  
ATOM    130  CG1 VAL    10      -8.245 -16.778  12.665  1.00  0.00           C  
ATOM    131 HG11 VAL    10      -9.027 -17.104  13.351  1.00  0.00           H  
ATOM    132 HG12 VAL    10      -7.294 -17.056  13.119  1.00  0.00           H  
ATOM    133 HG13 VAL    10      -8.195 -15.691  12.599  1.00  0.00           H  
ATOM    134  CG2 VAL    10      -8.159 -19.026  11.457  1.00  0.00           C  
ATOM    135 HG21 VAL    10      -8.980 -19.400  12.069  1.00  0.00           H  
ATOM    136 HG22 VAL    10      -8.180 -19.477  10.464  1.00  0.00           H  
ATOM    137 HG23 VAL    10      -7.299 -19.422  11.997  1.00  0.00           H  
ATOM    138  C   VAL    10      -9.839 -15.572  10.497  1.00  0.00           C  
ATOM    139  O   VAL    10     -10.384 -14.817  11.363  1.00  0.00           O  
ATOM    140  N   ALA    11      -9.387 -15.074   9.316  1.00  0.00           N  
ATOM    141  H   ALA    11      -8.914 -15.676   8.656  1.00  0.00           H  
ATOM    142  CA  ALA    11      -9.407 -13.621   8.862  1.00  0.00           C  
ATOM    143  HA  ALA    11      -8.842 -13.072   9.615  1.00  0.00           H  
ATOM    144  CB  ALA    11      -8.649 -13.445   7.485  1.00  0.00           C  
ATOM    145  HB1 ALA    11      -8.537 -12.365   7.389  1.00  0.00           H  
ATOM    146  HB2 ALA    11      -7.609 -13.771   7.515  1.00  0.00           H  
ATOM    147  HB3 ALA    11      -9.294 -13.866   6.713  1.00  0.00           H  
ATOM    148  C   ALA    11     -10.724 -12.899   8.807  1.00  0.00           C  
ATOM    149  O   ALA    11     -10.813 -11.680   8.616  1.00  0.00           O  
ATOM    150  N   LYS    12     -11.805 -13.644   9.087  1.00  0.00           N  
ATOM    151  H   LYS    12     -11.678 -14.631   9.259  1.00  0.00           H  
ATOM    152  CA  LYS    12     -13.080 -13.112   9.355  1.00  0.00           C  
ATOM    153  HA  LYS    12     -13.240 -12.453   8.502  1.00  0.00           H  
ATOM    154  CB  LYS    12     -14.232 -14.168   9.395  1.00  0.00           C  
ATOM    155  HB2 LYS    12     -15.125 -13.743   8.937  1.00  0.00           H  
ATOM    156  HB3 LYS    12     -13.895 -14.982   8.753  1.00  0.00           H  
ATOM    157  CG  LYS    12     -14.720 -14.848  10.696  1.00  0.00           C  
ATOM    158  HG2 LYS    12     -14.977 -14.100  11.446  1.00  0.00           H  
ATOM    159  HG3 LYS    12     -15.544 -15.482  10.368  1.00  0.00           H  
ATOM    160  CD  LYS    12     -13.689 -15.823  11.349  1.00  0.00           C  
ATOM    161  HD2 LYS    12     -13.938 -16.861  11.132  1.00  0.00           H  
ATOM    162  HD3 LYS    12     -12.664 -15.622  11.038  1.00  0.00           H  
ATOM    163  CE  LYS    12     -13.607 -15.631  12.889  1.00  0.00           C  
ATOM    164  HE2 LYS    12     -14.631 -15.590  13.263  1.00  0.00           H  
ATOM    165  HE3 LYS    12     -13.138 -16.563  13.207  1.00  0.00           H  
ATOM    166  NZ  LYS    12     -12.857 -14.432  13.210  1.00  0.00           N  
ATOM    167  HZ1 LYS    12     -12.641 -14.393  14.196  1.00  0.00           H  
ATOM    168  HZ2 LYS    12     -12.085 -14.404  12.559  1.00  0.00           H  
ATOM    169  HZ3 LYS    12     -13.398 -13.602  13.014  1.00  0.00           H  
ATOM    170  C   LYS    12     -13.024 -12.232  10.641  1.00  0.00           C  
ATOM    171  O   LYS    12     -12.261 -12.575  11.589  1.00  0.00           O  
ATOM    172  N   GLU    13     -13.879 -11.208  10.742  1.00  0.00           N  
ATOM    173  H   GLU    13     -14.632 -11.033  10.091  1.00  0.00           H  
ATOM    174  CA  GLU    13     -13.853 -10.378  11.940  1.00  0.00           C  
ATOM    175  HA  GLU    13     -12.810 -10.064  11.912  1.00  0.00           H  
ATOM    176  CB  GLU    13     -14.645  -9.038  11.774  1.00  0.00           C  
ATOM    177  HB2 GLU    13     -15.396  -9.164  10.994  1.00  0.00           H  
ATOM    178  HB3 GLU    13     -15.164  -8.802  12.703  1.00  0.00           H  
ATOM    179  CG  GLU    13     -13.743  -7.814  11.456  1.00  0.00           C  
ATOM    180  HG2 GLU    13     -13.267  -8.032  10.500  1.00  0.00           H  
ATOM    181  HG3 GLU    13     -14.351  -6.909  11.416  1.00  0.00           H  
ATOM    182  CD  GLU    13     -12.642  -7.826  12.492  1.00  0.00           C  
ATOM    183  OE1 GLU    13     -12.977  -7.807  13.709  1.00  0.00           O  
ATOM    184  OE2 GLU    13     -11.459  -7.984  12.138  1.00  0.00           O  
ATOM    185  C   GLU    13     -14.121 -11.065  13.277  1.00  0.00           C  
ATOM    186  O   GLU    13     -14.532 -12.198  13.327  1.00  0.00           O  
ATOM    187  N   ALA    14     -13.791 -10.279  14.290  1.00  0.00           N  
ATOM    188  H   ALA    14     -13.481  -9.345  14.064  1.00  0.00           H  
ATOM    189  CA  ALA    14     -13.770 -10.498  15.730  1.00  0.00           C  
ATOM    190  HA  ALA    14     -14.708 -10.164  16.174  1.00  0.00           H  
ATOM    191  CB  ALA    14     -13.464 -11.943  16.155  1.00  0.00           C  
ATOM    192  HB1 ALA    14     -13.460 -12.067  17.238  1.00  0.00           H  
ATOM    193  HB2 ALA    14     -14.261 -12.562  15.744  1.00  0.00           H  
ATOM    194  HB3 ALA    14     -12.527 -12.258  15.696  1.00  0.00           H  
ATOM    195  C   ALA    14     -12.741  -9.557  16.412  1.00  0.00           C  
ATOM    196  O   ALA    14     -11.592  -9.968  16.771  1.00  0.00           O  
ATOM    197  N   GLY    15     -13.041  -8.263  16.508  1.00  0.00           N  
ATOM    198  H   GLY    15     -13.984  -7.994  16.264  1.00  0.00           H  
ATOM    199  CA  GLY    15     -12.244  -7.298  17.303  1.00  0.00           C  
ATOM    200  HA2 GLY    15     -12.843  -6.444  17.619  1.00  0.00           H  
ATOM    201  HA3 GLY    15     -11.853  -7.882  18.136  1.00  0.00           H  
ATOM    202  C   GLY    15     -10.936  -6.951  16.609  1.00  0.00           C  
ATOM    203  O   GLY    15      -9.858  -7.004  17.199  1.00  0.00           O  
ATOM    204  N   MET    16     -11.010  -6.729  15.278  1.00  0.00           N  
ATOM    205  H   MET    16     -11.951  -6.763  14.912  1.00  0.00           H  
ATOM    206  CA  MET    16      -9.886  -6.411  14.398  1.00  0.00           C  
ATOM    207  HA  MET    16     -10.369  -6.100  13.472  1.00  0.00           H  
ATOM    208  CB  MET    16      -9.047  -5.243  14.790  1.00  0.00           C  
ATOM    209  HB2 MET    16      -8.586  -5.362  15.771  1.00  0.00           H  
ATOM    210  HB3 MET    16      -8.227  -5.251  14.073  1.00  0.00           H  
ATOM    211  CG  MET    16      -9.702  -3.935  14.809  1.00  0.00           C  
ATOM    212  HG2 MET    16     -10.512  -4.025  15.532  1.00  0.00           H  
ATOM    213  HG3 MET    16      -8.975  -3.287  15.300  1.00  0.00           H  
ATOM    214  SD  MET    16     -10.265  -3.376  13.213  1.00  0.00           S  
ATOM    215  CE  MET    16     -10.882  -1.700  13.487  1.00  0.00           C  
ATOM    216  HE1 MET    16     -10.076  -0.966  13.509  1.00  0.00           H  
ATOM    217  HE2 MET    16     -11.591  -1.369  12.728  1.00  0.00           H  
ATOM    218  HE3 MET    16     -11.474  -1.705  14.403  1.00  0.00           H  
ATOM    219  C   MET    16      -9.066  -7.640  13.910  1.00  0.00           C  
ATOM    220  O   MET    16      -7.909  -7.611  13.596  1.00  0.00           O  
ATOM    221  N   LYS    17      -9.638  -8.859  13.972  1.00  0.00           N  
ATOM    222  H   LYS    17     -10.644  -8.857  14.057  1.00  0.00           H  
ATOM    223  CA  LYS    17      -8.935 -10.112  13.458  1.00  0.00           C  
ATOM    224  HA  LYS    17      -7.948 -10.177  13.915  1.00  0.00           H  
ATOM    225  CB  LYS    17      -9.780 -11.305  13.924  1.00  0.00           C  
ATOM    226  HB2 LYS    17     -10.540 -10.921  14.603  1.00  0.00           H  
ATOM    227  HB3 LYS    17     -10.368 -11.548  13.039  1.00  0.00           H  
ATOM    228  CG  LYS    17      -9.066 -12.534  14.536  1.00  0.00           C  
ATOM    229  HG2 LYS    17      -9.494 -13.487  14.226  1.00  0.00           H  
ATOM    230  HG3 LYS    17      -8.031 -12.593  14.198  1.00  0.00           H  
ATOM    231  CD  LYS    17      -9.134 -12.532  16.070  1.00  0.00           C  
ATOM    232  HD2 LYS    17     -10.199 -12.367  16.229  1.00  0.00           H  
ATOM    233  HD3 LYS    17      -8.876 -13.505  16.487  1.00  0.00           H  
ATOM    234  CE  LYS    17      -8.320 -11.413  16.741  1.00  0.00           C  
ATOM    235  HE2 LYS    17      -8.156 -11.682  17.785  1.00  0.00           H  
ATOM    236  HE3 LYS    17      -7.337 -11.384  16.271  1.00  0.00           H  
ATOM    237  NZ  LYS    17      -8.872 -10.044  16.820  1.00  0.00           N  
ATOM    238  HZ1 LYS    17      -8.683  -9.434  16.037  1.00  0.00           H  
ATOM    239  HZ2 LYS    17      -9.880 -10.106  16.801  1.00  0.00           H  
ATOM    240  HZ3 LYS    17      -8.582  -9.566  17.662  1.00  0.00           H  
ATOM    241  C   LYS    17      -8.436 -10.073  11.994  1.00  0.00           C  
ATOM    242  O   LYS    17      -7.415 -10.630  11.625  1.00  0.00           O  
ATOM    243  N   LEU    18      -9.288  -9.514  11.159  1.00  0.00           N  
ATOM    244  H   LEU    18     -10.236  -9.278  11.416  1.00  0.00           H  
ATOM    245  CA  LEU    18      -9.014  -9.172   9.769  1.00  0.00           C  
ATOM    246  HA  LEU    18      -8.789 -10.086   9.220  1.00  0.00           H  
ATOM    247  CB  LEU    18     -10.223  -8.446   9.087  1.00  0.00           C  
ATOM    248  HB2 LEU    18     -11.085  -9.107   9.173  1.00  0.00           H  
ATOM    249  HB3 LEU    18     -10.513  -7.586   9.691  1.00  0.00           H  
ATOM    250  CG  LEU    18     -10.067  -8.032   7.602  1.00  0.00           C  
ATOM    251  HG  LEU    18      -9.281  -7.291   7.460  1.00  0.00           H  
ATOM    252  CD1 LEU    18      -9.766  -9.128   6.565  1.00  0.00           C  
ATOM    253 HD11 LEU    18     -10.648  -9.488   6.036  1.00  0.00           H  
ATOM    254 HD12 LEU    18      -9.160  -8.622   5.813  1.00  0.00           H  
ATOM    255 HD13 LEU    18      -9.196  -9.966   6.966  1.00  0.00           H  
ATOM    256  CD2 LEU    18     -11.428  -7.368   7.139  1.00  0.00           C  
ATOM    257 HD21 LEU    18     -11.402  -6.989   6.117  1.00  0.00           H  
ATOM    258 HD22 LEU    18     -12.238  -8.092   7.221  1.00  0.00           H  
ATOM    259 HD23 LEU    18     -11.549  -6.522   7.815  1.00  0.00           H  
ATOM    260  C   LEU    18      -7.733  -8.298   9.623  1.00  0.00           C  
ATOM    261  O   LEU    18      -6.790  -8.700   8.909  1.00  0.00           O  
ATOM    262  N   LEU    19      -7.705  -7.176  10.309  1.00  0.00           N  
ATOM    263  H   LEU    19      -8.550  -6.852  10.758  1.00  0.00           H  
ATOM    264  CA  LEU    19      -6.523  -6.341  10.326  1.00  0.00           C  
ATOM    265  HA  LEU    19      -6.149  -6.281   9.304  1.00  0.00           H  
ATOM    266  CB  LEU    19      -6.892  -4.911  10.724  1.00  0.00           C  
ATOM    267  HB2 LEU    19      -7.449  -4.961  11.659  1.00  0.00           H  
ATOM    268  HB3 LEU    19      -6.038  -4.243  10.838  1.00  0.00           H  
ATOM    269  CG  LEU    19      -7.853  -4.201   9.672  1.00  0.00           C  
ATOM    270  HG  LEU    19      -8.780  -4.773   9.697  1.00  0.00           H  
ATOM    271  CD1 LEU    19      -8.200  -2.691   9.964  1.00  0.00           C  
ATOM    272 HD11 LEU    19      -7.271  -2.125  10.027  1.00  0.00           H  
ATOM    273 HD12 LEU    19      -8.834  -2.191   9.232  1.00  0.00           H  
ATOM    274 HD13 LEU    19      -8.741  -2.649  10.909  1.00  0.00           H  
ATOM    275  CD2 LEU    19      -7.344  -4.285   8.223  1.00  0.00           C  
ATOM    276 HD21 LEU    19      -7.413  -5.329   7.920  1.00  0.00           H  
ATOM    277 HD22 LEU    19      -7.977  -3.584   7.679  1.00  0.00           H  
ATOM    278 HD23 LEU    19      -6.389  -3.821   7.977  1.00  0.00           H  
ATOM    279  C   LEU    19      -5.316  -6.877  11.155  1.00  0.00           C  
ATOM    280  O   LEU    19      -4.213  -6.504  10.854  1.00  0.00           O  
ATOM    281  N   ASN    20      -5.517  -7.725  12.162  1.00  0.00           N  
ATOM    282  H   ASN    20      -6.468  -7.955  12.413  1.00  0.00           H  
ATOM    283  CA  ASN    20      -4.416  -8.501  12.821  1.00  0.00           C  
ATOM    284  HA  ASN    20      -3.580  -7.901  13.181  1.00  0.00           H  
ATOM    285  CB  ASN    20      -4.949  -9.363  14.057  1.00  0.00           C  
ATOM    286  HB2 ASN    20      -5.818  -9.906  13.685  1.00  0.00           H  
ATOM    287  HB3 ASN    20      -4.199 -10.030  14.482  1.00  0.00           H  
ATOM    288  CG  ASN    20      -5.315  -8.509  15.221  1.00  0.00           C  
ATOM    289  OD1 ASN    20      -6.162  -8.896  16.034  1.00  0.00           O  
ATOM    290  ND2 ASN    20      -4.638  -7.419  15.549  1.00  0.00           N  
ATOM    291 HD21 ASN    20      -5.074  -6.946  16.328  1.00  0.00           H  
ATOM    292 HD22 ASN    20      -3.859  -7.182  14.951  1.00  0.00           H  
ATOM    293  C   ASN    20      -3.786  -9.399  11.699  1.00  0.00           C  
ATOM    294  O   ASN    20      -2.541  -9.468  11.608  1.00  0.00           O  
ATOM    295  N   MET    21      -4.515 -10.077  10.824  1.00  0.00           N  
ATOM    296  H   MET    21      -5.500  -9.856  10.858  1.00  0.00           H  
ATOM    297  CA  MET    21      -3.982 -10.919   9.720  1.00  0.00           C  
ATOM    298  HA  MET    21      -3.279 -11.675  10.069  1.00  0.00           H  
ATOM    299  CB  MET    21      -5.246 -11.704   9.148  1.00  0.00           C  
ATOM    300  HB2 MET    21      -5.635 -12.290   9.980  1.00  0.00           H  
ATOM    301  HB3 MET    21      -6.095 -11.121   8.793  1.00  0.00           H  
ATOM    302  CG  MET    21      -4.862 -12.691   8.064  1.00  0.00           C  
ATOM    303  HG2 MET    21      -3.939 -13.219   8.301  1.00  0.00           H  
ATOM    304  HG3 MET    21      -5.632 -13.425   7.825  1.00  0.00           H  
ATOM    305  SD  MET    21      -4.473 -11.996   6.453  1.00  0.00           S  
ATOM    306  CE  MET    21      -5.876 -10.924   6.112  1.00  0.00           C  
ATOM    307  HE1 MET    21      -6.823 -11.460   6.170  1.00  0.00           H  
ATOM    308  HE2 MET    21      -5.911 -10.012   6.707  1.00  0.00           H  
ATOM    309  HE3 MET    21      -5.876 -10.629   5.063  1.00  0.00           H  
ATOM    310  C   MET    21      -3.335  -9.965   8.692  1.00  0.00           C  
ATOM    311  O   MET    21      -2.136 -10.039   8.428  1.00  0.00           O  
ATOM    312  N   ALA    22      -4.113  -8.936   8.247  1.00  0.00           N  
ATOM    313  H   ALA    22      -5.091  -8.908   8.495  1.00  0.00           H  
ATOM    314  CA  ALA    22      -3.597  -8.074   7.120  1.00  0.00           C  
ATOM    315  HA  ALA    22      -3.266  -8.752   6.333  1.00  0.00           H  
ATOM    316  CB  ALA    22      -4.759  -7.227   6.619  1.00  0.00           C  
ATOM    317  HB1 ALA    22      -5.444  -6.978   7.429  1.00  0.00           H  
ATOM    318  HB2 ALA    22      -4.429  -6.290   6.169  1.00  0.00           H  
ATOM    319  HB3 ALA    22      -5.270  -7.780   5.830  1.00  0.00           H  
ATOM    320  C   ALA    22      -2.385  -7.262   7.502  1.00  0.00           C  
ATOM    321  O   ALA    22      -1.615  -7.081   6.553  1.00  0.00           O  
ATOM    322  N   GLN    23      -2.205  -6.808   8.769  1.00  0.00           N  
ATOM    323  H   GLN    23      -2.949  -6.899   9.445  1.00  0.00           H  
ATOM    324  CA  GLN    23      -0.915  -6.154   9.106  1.00  0.00           C  
ATOM    325  HA  GLN    23      -0.542  -5.658   8.210  1.00  0.00           H  
ATOM    326  CB  GLN    23      -1.110  -5.069  10.049  1.00  0.00           C  
ATOM    327  HB2 GLN    23      -1.873  -4.403   9.647  1.00  0.00           H  
ATOM    328  HB3 GLN    23      -1.495  -5.484  10.980  1.00  0.00           H  
ATOM    329  CG  GLN    23       0.140  -4.264  10.414  1.00  0.00           C  
ATOM    330  HG2 GLN    23      -0.171  -3.500  11.126  1.00  0.00           H  
ATOM    331  HG3 GLN    23       0.889  -4.852  10.943  1.00  0.00           H  
ATOM    332  CD  GLN    23       0.789  -3.570   9.212  1.00  0.00           C  
ATOM    333  OE1 GLN    23       0.887  -4.052   8.069  1.00  0.00           O  
ATOM    334  NE2 GLN    23       1.305  -2.385   9.303  1.00  0.00           N  
ATOM    335 HE21 GLN    23       1.737  -2.096   8.437  1.00  0.00           H  
ATOM    336 HE22 GLN    23       1.601  -1.973  10.176  1.00  0.00           H  
ATOM    337  C   GLN    23       0.168  -7.225   9.420  1.00  0.00           C  
ATOM    338  O   GLN    23       1.320  -6.993   9.173  1.00  0.00           O  
ATOM    339  N   CYS    24      -0.219  -8.452   9.770  1.00  0.00           N  
ATOM    340  H   CYS    24      -1.198  -8.698   9.730  1.00  0.00           H  
ATOM    341  CA  CYS    24       0.745  -9.544   9.783  1.00  0.00           C  
ATOM    342  HA  CYS    24       1.674  -9.214  10.249  1.00  0.00           H  
ATOM    343  CB  CYS    24       0.177 -10.694  10.661  1.00  0.00           C  
ATOM    344  HB2 CYS    24      -0.237 -10.274  11.578  1.00  0.00           H  
ATOM    345  HB3 CYS    24      -0.623 -11.258  10.181  1.00  0.00           H  
ATOM    346  SG  CYS    24       1.431 -11.793  11.306  1.00  0.00           S  
ATOM    347  HG  CYS    24       0.691 -12.897  11.442  1.00  0.00           H  
ATOM    348  C   CYS    24       1.219 -10.063   8.429  1.00  0.00           C  
ATOM    349  O   CYS    24       0.977  -9.425   7.401  1.00  0.00           O  
ATOM    350  N   LYS    25       1.855 -11.195   8.388  1.00  0.00           N  
ATOM    351  H   LYS    25       1.776 -11.800   9.193  1.00  0.00           H  
ATOM    352  CA  LYS    25       2.409 -11.858   7.241  1.00  0.00           C  
ATOM    353  HA  LYS    25       2.934 -11.132   6.619  1.00  0.00           H  
ATOM    354  CB  LYS    25       3.413 -12.897   7.756  1.00  0.00           C  
ATOM    355  HB2 LYS    25       3.887 -12.527   8.665  1.00  0.00           H  
ATOM    356  HB3 LYS    25       2.928 -13.815   8.086  1.00  0.00           H  
ATOM    357  CG  LYS    25       4.405 -13.151   6.554  1.00  0.00           C  
ATOM    358  HG2 LYS    25       3.838 -13.172   5.623  1.00  0.00           H  
ATOM    359  HG3 LYS    25       5.103 -12.320   6.452  1.00  0.00           H  
ATOM    360  CD  LYS    25       5.256 -14.473   6.521  1.00  0.00           C  
ATOM    361  HD2 LYS    25       5.968 -14.464   5.695  1.00  0.00           H  
ATOM    362  HD3 LYS    25       5.859 -14.433   7.428  1.00  0.00           H  
ATOM    363  CE  LYS    25       4.441 -15.743   6.420  1.00  0.00           C  
ATOM    364  HE2 LYS    25       5.171 -16.531   6.234  1.00  0.00           H  
ATOM    365  HE3 LYS    25       3.885 -15.891   7.346  1.00  0.00           H  
ATOM    366  NZ  LYS    25       3.426 -15.619   5.314  1.00  0.00           N  
ATOM    367  HZ1 LYS    25       3.777 -15.478   4.377  1.00  0.00           H  
ATOM    368  HZ2 LYS    25       2.817 -16.415   5.443  1.00  0.00           H  
ATOM    369  HZ3 LYS    25       2.886 -14.776   5.441  1.00  0.00           H  
ATOM    370  C   LYS    25       1.383 -12.483   6.285  1.00  0.00           C  
ATOM    371  O   LYS    25       1.437 -13.690   6.115  1.00  0.00           O  
ATOM    372  N   LEU    26       0.436 -11.694   5.781  1.00  0.00           N  
ATOM    373  H   LEU    26       0.407 -10.719   6.043  1.00  0.00           H  
ATOM    374  CA  LEU    26      -0.470 -12.085   4.724  1.00  0.00           C  
ATOM    375  HA  LEU    26      -1.184 -12.817   5.100  1.00  0.00           H  
ATOM    376  CB  LEU    26      -1.291 -10.874   4.327  1.00  0.00           C  
ATOM    377  HB2 LEU    26      -1.993 -10.591   5.111  1.00  0.00           H  
ATOM    378  HB3 LEU    26      -0.535 -10.098   4.201  1.00  0.00           H  
ATOM    379  CG  LEU    26      -2.075 -10.972   2.929  1.00  0.00           C  
ATOM    380  HG  LEU    26      -1.327 -11.100   2.147  1.00  0.00           H  
ATOM    381  CD1 LEU    26      -2.996 -12.173   2.851  1.00  0.00           C  
ATOM    382 HD11 LEU    26      -3.449 -12.268   1.864  1.00  0.00           H  
ATOM    383 HD12 LEU    26      -2.458 -13.089   3.097  1.00  0.00           H  
ATOM    384 HD13 LEU    26      -3.752 -12.049   3.626  1.00  0.00           H  
ATOM    385  CD2 LEU    26      -2.665  -9.558   2.689  1.00  0.00           C  
ATOM    386 HD21 LEU    26      -1.882  -8.906   2.301  1.00  0.00           H  
ATOM    387 HD22 LEU    26      -3.469  -9.679   1.963  1.00  0.00           H  
ATOM    388 HD23 LEU    26      -2.986  -9.099   3.624  1.00  0.00           H  
ATOM    389  C   LEU    26       0.334 -12.598   3.564  1.00  0.00           C  
ATOM    390  O   LEU    26       1.239 -11.857   3.130  1.00  0.00           O  
ATOM    391  N   SER    27       0.077 -13.759   2.940  1.00  0.00           N  
ATOM    392  H   SER    27      -0.680 -14.361   3.231  1.00  0.00           H  
ATOM    393  CA  SER    27       1.026 -14.415   2.077  1.00  0.00           C  
ATOM    394  HA  SER    27       1.914 -14.644   2.666  1.00  0.00           H  
ATOM    395  CB  SER    27       0.268 -15.605   1.468  1.00  0.00           C  
ATOM    396  HB2 SER    27      -0.567 -15.310   0.832  1.00  0.00           H  
ATOM    397  HB3 SER    27       0.926 -16.094   0.749  1.00  0.00           H  
ATOM    398  OG  SER    27      -0.225 -16.590   2.382  1.00  0.00           O  
ATOM    399  HG  SER    27      -0.854 -16.143   2.953  1.00  0.00           H  
ATOM    400  C   SER    27       1.632 -13.520   0.980  1.00  0.00           C  
ATOM    401  O   SER    27       2.848 -13.617   0.715  1.00  0.00           O  
ATOM    402  N   GLY    28       0.870 -12.576   0.416  1.00  0.00           N  
ATOM    403  H   GLY    28      -0.118 -12.504   0.611  1.00  0.00           H  
ATOM    404  CA  GLY    28       1.383 -11.673  -0.580  1.00  0.00           C  
ATOM    405  HA2 GLY    28       2.024 -12.259  -1.239  1.00  0.00           H  
ATOM    406  HA3 GLY    28       0.535 -11.102  -0.958  1.00  0.00           H  
ATOM    407  C   GLY    28       2.362 -10.614   0.030  1.00  0.00           C  
ATOM    408  O   GLY    28       3.315 -10.216  -0.705  1.00  0.00           O  
ATOM    409  N   LYS    29       2.431 -10.252   1.297  1.00  0.00           N  
ATOM    410  H   LYS    29       1.739 -10.688   1.891  1.00  0.00           H  
ATOM    411  CA  LYS    29       3.525  -9.446   1.860  1.00  0.00           C  
ATOM    412  HA  LYS    29       3.824  -8.713   1.111  1.00  0.00           H  
ATOM    413  CB  LYS    29       2.982  -8.767   3.177  1.00  0.00           C  
ATOM    414  HB2 LYS    29       2.714  -9.529   3.909  1.00  0.00           H  
ATOM    415  HB3 LYS    29       3.811  -8.252   3.662  1.00  0.00           H  
ATOM    416  CG  LYS    29       1.840  -7.834   2.831  1.00  0.00           C  
ATOM    417  HG2 LYS    29       2.137  -6.935   2.291  1.00  0.00           H  
ATOM    418  HG3 LYS    29       1.128  -8.376   2.209  1.00  0.00           H  
ATOM    419  CD  LYS    29       1.011  -7.431   4.082  1.00  0.00           C  
ATOM    420  HD2 LYS    29       0.575  -6.481   3.773  1.00  0.00           H  
ATOM    421  HD3 LYS    29       0.254  -8.206   4.200  1.00  0.00           H  
ATOM    422  CE  LYS    29       1.848  -7.134   5.339  1.00  0.00           C  
ATOM    423  HE2 LYS    29       2.233  -8.083   5.713  1.00  0.00           H  
ATOM    424  HE3 LYS    29       2.770  -6.583   5.153  1.00  0.00           H  
ATOM    425  NZ  LYS    29       1.128  -6.589   6.455  1.00  0.00           N  
ATOM    426  HZ1 LYS    29       1.615  -6.869   7.294  1.00  0.00           H  
ATOM    427  HZ2 LYS    29       1.082  -5.581   6.473  1.00  0.00           H  
ATOM    428  HZ3 LYS    29       0.181  -6.936   6.394  1.00  0.00           H  
ATOM    429  C   LYS    29       4.844 -10.197   2.202  1.00  0.00           C  
ATOM    430  O   LYS    29       5.882  -9.620   2.380  1.00  0.00           O  
ATOM    431  N   CYS    30       4.734 -11.520   2.331  1.00  0.00           N  
ATOM    432  H   CYS    30       3.871 -11.955   2.038  1.00  0.00           H  
ATOM    433  CA  CYS    30       5.812 -12.411   2.474  1.00  0.00           C  
ATOM    434  HA  CYS    30       6.454 -12.313   1.598  1.00  0.00           H  
ATOM    435  CB  CYS    30       6.620 -12.155   3.719  1.00  0.00           C  
ATOM    436  HB2 CYS    30       7.073 -11.165   3.759  1.00  0.00           H  
ATOM    437  HB3 CYS    30       5.939 -12.182   4.570  1.00  0.00           H  
ATOM    438  SG  CYS    30       7.937 -13.437   4.017  1.00  0.00           S  
ATOM    439  HG  CYS    30       8.929 -12.731   3.467  1.00  0.00           H  
ATOM    440  C   CYS    30       5.323 -13.862   2.487  1.00  0.00           C  
ATOM    441  O   CYS    30       4.602 -14.373   3.313  1.00  0.00           O  
TER   
END   
