# Supplementary material for: Prediction of Anticancer Peptides with High Efficacy and Low Toxicity by Hybrid Model Based on 3D Structure of Peptides
Source: Int J Mol Sci. 2021 May 26;22(11):5630. doi: 10.3390/ijms22115630 (PMC8198792; doi:10.3390/ijms22115630)
Supplement: Supplementary file 1 [file ijms-22-05630-s001.zip › Supplement2(Datasets)/ACPs(PDB)/D1/PDB(Negative)/(259)NL_satpdb13214.pdb]

ATOM      1  N   PHE     1      -2.825   1.356   7.691  1.00  0.00           N  
ATOM      2  H   PHE     1      -2.414   0.453   7.877  1.00  0.00           H  
ATOM      3  CA  PHE     1      -2.334   2.014   6.432  1.00  0.00           C  
ATOM      4  HA  PHE     1      -3.124   2.737   6.230  1.00  0.00           H  
ATOM      5  CB  PHE     1      -0.985   2.735   6.555  1.00  0.00           C  
ATOM      6  HB2 PHE     1      -1.030   3.480   7.349  1.00  0.00           H  
ATOM      7  HB3 PHE     1      -0.297   1.943   6.855  1.00  0.00           H  
ATOM      8  CG  PHE     1      -0.391   3.327   5.253  1.00  0.00           C  
ATOM      9  CD1 PHE     1       0.891   3.019   4.858  1.00  0.00           C  
ATOM     10  HD1 PHE     1       1.445   2.304   5.449  1.00  0.00           H  
ATOM     11  CE1 PHE     1       1.450   3.414   3.583  1.00  0.00           C  
ATOM     12  HE1 PHE     1       2.414   3.107   3.204  1.00  0.00           H  
ATOM     13  CZ  PHE     1       0.652   4.261   2.785  1.00  0.00           C  
ATOM     14  HZ  PHE     1       0.963   4.618   1.814  1.00  0.00           H  
ATOM     15  CE2 PHE     1      -0.612   4.635   3.177  1.00  0.00           C  
ATOM     16  HE2 PHE     1      -1.216   5.253   2.529  1.00  0.00           H  
ATOM     17  CD2 PHE     1      -1.155   4.137   4.395  1.00  0.00           C  
ATOM     18  HD2 PHE     1      -2.170   4.383   4.667  1.00  0.00           H  
ATOM     19  C   PHE     1      -2.323   1.041   5.232  1.00  0.00           C  
ATOM     20  O   PHE     1      -1.993  -0.159   5.424  1.00  0.00           O  
ATOM     21  N   LEU     2      -2.715   1.538   4.035  1.00  0.00           N  
ATOM     22  H   LEU     2      -2.848   2.535   3.943  1.00  0.00           H  
ATOM     23  CA  LEU     2      -3.099   0.737   2.871  1.00  0.00           C  
ATOM     24  HA  LEU     2      -3.869  -0.004   3.086  1.00  0.00           H  
ATOM     25  CB  LEU     2      -3.604   1.661   1.742  1.00  0.00           C  
ATOM     26  HB2 LEU     2      -4.358   2.284   2.224  1.00  0.00           H  
ATOM     27  HB3 LEU     2      -2.814   2.349   1.439  1.00  0.00           H  
ATOM     28  CG  LEU     2      -4.017   0.878   0.422  1.00  0.00           C  
ATOM     29  HG  LEU     2      -3.175   0.333  -0.007  1.00  0.00           H  
ATOM     30  CD1 LEU     2      -5.174  -0.157   0.690  1.00  0.00           C  
ATOM     31 HD11 LEU     2      -6.038   0.330   1.144  1.00  0.00           H  
ATOM     32 HD12 LEU     2      -5.438  -0.521  -0.303  1.00  0.00           H  
ATOM     33 HD13 LEU     2      -4.729  -0.970   1.264  1.00  0.00           H  
ATOM     34  CD2 LEU     2      -4.441   1.994  -0.573  1.00  0.00           C  
ATOM     35 HD21 LEU     2      -3.593   2.659  -0.735  1.00  0.00           H  
ATOM     36 HD22 LEU     2      -4.558   1.657  -1.603  1.00  0.00           H  
ATOM     37 HD23 LEU     2      -5.248   2.649  -0.244  1.00  0.00           H  
ATOM     38  C   LEU     2      -1.902  -0.085   2.466  1.00  0.00           C  
ATOM     39  O   LEU     2      -1.932  -1.329   2.230  1.00  0.00           O  
ATOM     40  N   GLY     3      -0.723   0.584   2.513  1.00  0.00           N  
ATOM     41  H   GLY     3      -0.779   1.580   2.670  1.00  0.00           H  
ATOM     42  CA  GLY     3       0.571  -0.133   2.245  1.00  0.00           C  
ATOM     43  HA2 GLY     3       0.542  -0.732   1.335  1.00  0.00           H  
ATOM     44  HA3 GLY     3       1.379   0.591   2.134  1.00  0.00           H  
ATOM     45  C   GLY     3       1.036  -1.188   3.172  1.00  0.00           C  
ATOM     46  O   GLY     3       1.706  -2.110   2.705  1.00  0.00           O  
ATOM     47  N   GLY     4       0.586  -1.084   4.440  1.00  0.00           N  
ATOM     48  H   GLY     4      -0.073  -0.361   4.691  1.00  0.00           H  
ATOM     49  CA  GLY     4       0.750  -2.130   5.456  1.00  0.00           C  
ATOM     50  HA2 GLY     4       1.707  -2.643   5.361  1.00  0.00           H  
ATOM     51  HA3 GLY     4       0.734  -1.743   6.475  1.00  0.00           H  
ATOM     52  C   GLY     4      -0.166  -3.313   5.187  1.00  0.00           C  
ATOM     53  O   GLY     4       0.166  -4.481   5.440  1.00  0.00           O  
ATOM     54  N   LEU     5      -1.482  -3.145   4.817  1.00  0.00           N  
ATOM     55  H   LEU     5      -1.863  -2.210   4.841  1.00  0.00           H  
ATOM     56  CA  LEU     5      -2.352  -4.288   4.311  1.00  0.00           C  
ATOM     57  HA  LEU     5      -2.454  -5.100   5.030  1.00  0.00           H  
ATOM     58  CB  LEU     5      -3.784  -3.700   3.993  1.00  0.00           C  
ATOM     59  HB2 LEU     5      -4.222  -3.310   4.912  1.00  0.00           H  
ATOM     60  HB3 LEU     5      -3.657  -2.914   3.249  1.00  0.00           H  
ATOM     61  CG  LEU     5      -4.857  -4.730   3.487  1.00  0.00           C  
ATOM     62  HG  LEU     5      -4.605  -4.921   2.444  1.00  0.00           H  
ATOM     63  CD1 LEU     5      -4.783  -6.130   4.228  1.00  0.00           C  
ATOM     64 HD11 LEU     5      -5.589  -6.783   3.896  1.00  0.00           H  
ATOM     65 HD12 LEU     5      -3.821  -6.640   4.281  1.00  0.00           H  
ATOM     66 HD13 LEU     5      -4.980  -6.084   5.299  1.00  0.00           H  
ATOM     67  CD2 LEU     5      -6.270  -4.149   3.657  1.00  0.00           C  
ATOM     68 HD21 LEU     5      -7.078  -4.650   3.124  1.00  0.00           H  
ATOM     69 HD22 LEU     5      -6.580  -4.223   4.699  1.00  0.00           H  
ATOM     70 HD23 LEU     5      -6.219  -3.114   3.317  1.00  0.00           H  
ATOM     71  C   LEU     5      -1.799  -4.931   3.027  1.00  0.00           C  
ATOM     72  O   LEU     5      -1.723  -6.121   2.929  1.00  0.00           O  
ATOM     73  N   MET     6      -1.239  -4.123   2.132  1.00  0.00           N  
ATOM     74  H   MET     6      -1.167  -3.140   2.349  1.00  0.00           H  
ATOM     75  CA  MET     6      -0.762  -4.498   0.780  1.00  0.00           C  
ATOM     76  HA  MET     6      -1.279  -5.391   0.429  1.00  0.00           H  
ATOM     77  CB  MET     6      -1.052  -3.411  -0.305  1.00  0.00           C  
ATOM     78  HB2 MET     6      -0.698  -2.429   0.008  1.00  0.00           H  
ATOM     79  HB3 MET     6      -0.406  -3.629  -1.154  1.00  0.00           H  
ATOM     80  CG  MET     6      -2.591  -3.334  -0.670  1.00  0.00           C  
ATOM     81  HG2 MET     6      -3.162  -3.084   0.224  1.00  0.00           H  
ATOM     82  HG3 MET     6      -2.604  -2.547  -1.424  1.00  0.00           H  
ATOM     83  SD  MET     6      -3.131  -4.877  -1.395  1.00  0.00           S  
ATOM     84  CE  MET     6      -4.703  -4.516  -2.273  1.00  0.00           C  
ATOM     85  HE1 MET     6      -5.619  -4.392  -1.696  1.00  0.00           H  
ATOM     86  HE2 MET     6      -4.499  -3.509  -2.635  1.00  0.00           H  
ATOM     87  HE3 MET     6      -4.796  -5.241  -3.082  1.00  0.00           H  
ATOM     88  C   MET     6       0.726  -4.896   0.900  1.00  0.00           C  
ATOM     89  O   MET     6       1.533  -4.895  -0.049  1.00  0.00           O  
ATOM     90  N   LYS     7       1.071  -5.503   2.066  1.00  0.00           N  
ATOM     91  H   LYS     7       0.516  -5.340   2.894  1.00  0.00           H  
ATOM     92  CA  LYS     7       2.344  -6.321   2.250  1.00  0.00           C  
ATOM     93  HA  LYS     7       2.802  -6.659   1.321  1.00  0.00           H  
ATOM     94  CB  LYS     7       3.362  -5.596   3.142  1.00  0.00           C  
ATOM     95  HB2 LYS     7       3.297  -4.533   2.914  1.00  0.00           H  
ATOM     96  HB3 LYS     7       3.047  -5.661   4.184  1.00  0.00           H  
ATOM     97  CG  LYS     7       4.788  -6.071   2.811  1.00  0.00           C  
ATOM     98  HG2 LYS     7       5.330  -6.078   3.756  1.00  0.00           H  
ATOM     99  HG3 LYS     7       4.824  -7.106   2.471  1.00  0.00           H  
ATOM    100  CD  LYS     7       5.574  -5.202   1.864  1.00  0.00           C  
ATOM    101  HD2 LYS     7       5.836  -4.319   2.446  1.00  0.00           H  
ATOM    102  HD3 LYS     7       6.488  -5.643   1.467  1.00  0.00           H  
ATOM    103  CE  LYS     7       4.833  -4.679   0.656  1.00  0.00           C  
ATOM    104  HE2 LYS     7       3.812  -4.403   0.919  1.00  0.00           H  
ATOM    105  HE3 LYS     7       5.318  -3.845   0.149  1.00  0.00           H  
ATOM    106  NZ  LYS     7       4.728  -5.742  -0.384  1.00  0.00           N  
ATOM    107  HZ1 LYS     7       4.367  -5.395  -1.261  1.00  0.00           H  
ATOM    108  HZ2 LYS     7       5.591  -6.251  -0.508  1.00  0.00           H  
ATOM    109  HZ3 LYS     7       4.008  -6.428  -0.207  1.00  0.00           H  
ATOM    110  C   LYS     7       1.959  -7.685   2.948  1.00  0.00           C  
ATOM    111  O   LYS     7       2.810  -8.564   2.945  1.00  0.00           O  
ATOM    112  N   ALA     8       0.747  -7.892   3.487  1.00  0.00           N  
ATOM    113  H   ALA     8       0.128  -7.113   3.658  1.00  0.00           H  
ATOM    114  CA  ALA     8       0.331  -9.168   3.955  1.00  0.00           C  
ATOM    115  HA  ALA     8       1.185  -9.789   4.227  1.00  0.00           H  
ATOM    116  CB  ALA     8      -0.640  -8.923   5.145  1.00  0.00           C  
ATOM    117  HB1 ALA     8      -1.022  -9.833   5.608  1.00  0.00           H  
ATOM    118  HB2 ALA     8      -0.191  -8.294   5.914  1.00  0.00           H  
ATOM    119  HB3 ALA     8      -1.492  -8.401   4.708  1.00  0.00           H  
ATOM    120  C   ALA     8      -0.481  -9.957   2.880  1.00  0.00           C  
ATOM    121  O   ALA     8      -0.431 -11.196   2.893  1.00  0.00           O  
ATOM    122  N   PHE     9      -1.180  -9.252   1.945  1.00  0.00           N  
ATOM    123  H   PHE     9      -1.177  -8.247   2.047  1.00  0.00           H  
ATOM    124  CA  PHE     9      -2.009  -9.822   0.893  1.00  0.00           C  
ATOM    125  HA  PHE     9      -2.737 -10.475   1.375  1.00  0.00           H  
ATOM    126  CB  PHE     9      -2.749  -8.667   0.257  1.00  0.00           C  
ATOM    127  HB2 PHE     9      -3.185  -8.152   1.112  1.00  0.00           H  
ATOM    128  HB3 PHE     9      -2.158  -7.992  -0.362  1.00  0.00           H  
ATOM    129  CG  PHE     9      -3.947  -9.098  -0.602  1.00  0.00           C  
ATOM    130  CD1 PHE     9      -3.809  -9.212  -2.009  1.00  0.00           C  
ATOM    131  HD1 PHE     9      -2.917  -8.921  -2.543  1.00  0.00           H  
ATOM    132  CE1 PHE     9      -4.848  -9.786  -2.822  1.00  0.00           C  
ATOM    133  HE1 PHE     9      -4.723  -9.741  -3.894  1.00  0.00           H  
ATOM    134  CZ  PHE     9      -6.000 -10.216  -2.212  1.00  0.00           C  
ATOM    135  HZ  PHE     9      -6.794 -10.676  -2.783  1.00  0.00           H  
ATOM    136  CE2 PHE     9      -6.187  -9.955  -0.788  1.00  0.00           C  
ATOM    137  HE2 PHE     9      -7.076 -10.285  -0.271  1.00  0.00           H  
ATOM    138  CD2 PHE     9      -5.091  -9.526   0.043  1.00  0.00           C  
ATOM    139  HD2 PHE     9      -5.162  -9.376   1.111  1.00  0.00           H  
ATOM    140  C   PHE     9      -1.252 -10.735  -0.043  1.00  0.00           C  
ATOM    141  O   PHE     9      -0.224 -10.347  -0.641  1.00  0.00           O  
ATOM    142  N   PRO    10      -1.731 -11.966  -0.273  1.00  0.00           N  
ATOM    143  CD  PRO    10      -2.965 -12.586   0.289  1.00  0.00           C  
ATOM    144  HD2 PRO    10      -3.832 -12.178  -0.230  1.00  0.00           H  
ATOM    145  HD3 PRO    10      -3.041 -12.418   1.363  1.00  0.00           H  
ATOM    146  CG  PRO    10      -2.804 -14.084   0.080  1.00  0.00           C  
ATOM    147  HG2 PRO    10      -3.769 -14.590   0.114  1.00  0.00           H  
ATOM    148  HG3 PRO    10      -2.094 -14.400   0.844  1.00  0.00           H  
ATOM    149  CB  PRO    10      -2.051 -14.172  -1.241  1.00  0.00           C  
ATOM    150  HB2 PRO    10      -2.529 -14.038  -2.211  1.00  0.00           H  
ATOM    151  HB3 PRO    10      -1.469 -15.093  -1.237  1.00  0.00           H  
ATOM    152  CA  PRO    10      -1.057 -12.968  -1.127  1.00  0.00           C  
ATOM    153  HA  PRO    10      -0.258 -13.293  -0.460  1.00  0.00           H  
ATOM    154  C   PRO    10      -0.361 -12.467  -2.364  1.00  0.00           C  
ATOM    155  O   PRO    10       0.736 -12.974  -2.752  1.00  0.00           O  
ATOM    156  N   ALA    11      -1.131 -11.718  -3.146  1.00  0.00           N  
ATOM    157  H   ALA    11      -2.086 -11.525  -2.877  1.00  0.00           H  
ATOM    158  CA  ALA    11      -0.678 -11.248  -4.494  1.00  0.00           C  
ATOM    159  HA  ALA    11      -0.399 -12.123  -5.081  1.00  0.00           H  
ATOM    160  CB  ALA    11      -1.834 -10.670  -5.194  1.00  0.00           C  
ATOM    161  HB1 ALA    11      -2.737 -11.266  -5.064  1.00  0.00           H  
ATOM    162  HB2 ALA    11      -2.106  -9.692  -4.797  1.00  0.00           H  
ATOM    163  HB3 ALA    11      -1.608 -10.664  -6.261  1.00  0.00           H  
ATOM    164  C   ALA    11       0.536 -10.276  -4.461  1.00  0.00           C  
ATOM    165  O   ALA    11       1.062  -9.893  -5.522  1.00  0.00           O  
ATOM    166  N   ILE    12       0.842  -9.651  -3.320  1.00  0.00           N  
ATOM    167  H   ILE    12       0.182  -9.829  -2.577  1.00  0.00           H  
ATOM    168  CA  ILE    12       1.821  -8.575  -3.019  1.00  0.00           C  
ATOM    169  HA  ILE    12       2.435  -8.501  -3.916  1.00  0.00           H  
ATOM    170  CB  ILE    12       0.960  -7.260  -2.860  1.00  0.00           C  
ATOM    171  HB  ILE    12       0.359  -7.334  -3.766  1.00  0.00           H  
ATOM    172  CG2 ILE    12       0.071  -7.293  -1.599  1.00  0.00           C  
ATOM    173 HG21 ILE    12      -0.603  -6.436  -1.573  1.00  0.00           H  
ATOM    174 HG22 ILE    12      -0.535  -8.198  -1.649  1.00  0.00           H  
ATOM    175 HG23 ILE    12       0.685  -7.309  -0.699  1.00  0.00           H  
ATOM    176  CG1 ILE    12       1.737  -5.932  -2.916  1.00  0.00           C  
ATOM    177 HG12 ILE    12       1.174  -5.040  -2.641  1.00  0.00           H  
ATOM    178 HG13 ILE    12       2.589  -5.878  -2.237  1.00  0.00           H  
ATOM    179  CD1 ILE    12       2.184  -5.588  -4.328  1.00  0.00           C  
ATOM    180 HD11 ILE    12       2.856  -6.325  -4.768  1.00  0.00           H  
ATOM    181 HD12 ILE    12       1.316  -5.393  -4.958  1.00  0.00           H  
ATOM    182 HD13 ILE    12       2.694  -4.626  -4.266  1.00  0.00           H  
ATOM    183  C   ILE    12       2.697  -8.863  -1.815  1.00  0.00           C  
ATOM    184  O   ILE    12       3.389  -8.019  -1.203  1.00  0.00           O  
ATOM    185  N   ILE    13       2.614 -10.119  -1.306  1.00  0.00           N  
ATOM    186  H   ILE    13       1.967 -10.763  -1.739  1.00  0.00           H  
ATOM    187  CA  ILE    13       3.143 -10.494   0.013  1.00  0.00           C  
ATOM    188  HA  ILE    13       2.623  -9.836   0.709  1.00  0.00           H  
ATOM    189  CB  ILE    13       2.587 -11.847   0.439  1.00  0.00           C  
ATOM    190  HB  ILE    13       1.509 -11.851   0.273  1.00  0.00           H  
ATOM    191  CG2 ILE    13       3.279 -12.888  -0.485  1.00  0.00           C  
ATOM    192 HG21 ILE    13       3.194 -12.686  -1.553  1.00  0.00           H  
ATOM    193 HG22 ILE    13       4.355 -12.904  -0.313  1.00  0.00           H  
ATOM    194 HG23 ILE    13       2.911 -13.902  -0.327  1.00  0.00           H  
ATOM    195  CG1 ILE    13       2.724 -12.239   1.910  1.00  0.00           C  
ATOM    196 HG12 ILE    13       3.763 -12.497   2.116  1.00  0.00           H  
ATOM    197 HG13 ILE    13       2.479 -11.338   2.472  1.00  0.00           H  
ATOM    198  CD1 ILE    13       1.890 -13.428   2.410  1.00  0.00           C  
ATOM    199 HD11 ILE    13       2.303 -13.645   3.395  1.00  0.00           H  
ATOM    200 HD12 ILE    13       0.820 -13.226   2.464  1.00  0.00           H  
ATOM    201 HD13 ILE    13       1.941 -14.267   1.717  1.00  0.00           H  
ATOM    202  C   ILE    13       4.663 -10.185   0.254  1.00  0.00           C  
ATOM    203  O   ILE    13       5.450 -10.429  -0.690  1.00  0.00           O  
ATOM    204  N   CYS    14       5.076  -9.619   1.434  1.00  0.00           N  
ATOM    205  H   CYS    14       4.352  -9.356   2.087  1.00  0.00           H  
ATOM    206  CA  CYS    14       6.490  -9.360   1.710  1.00  0.00           C  
ATOM    207  HA  CYS    14       6.601  -8.532   2.411  1.00  0.00           H  
ATOM    208  CB  CYS    14       7.038 -10.680   2.198  1.00  0.00           C  
ATOM    209  HB2 CYS    14       6.301 -11.037   2.918  1.00  0.00           H  
ATOM    210  HB3 CYS    14       7.037 -11.503   1.483  1.00  0.00           H  
ATOM    211  SG  CYS    14       8.722 -10.634   2.982  1.00  0.00           S  
ATOM    212  HG  CYS    14       8.588 -11.696   3.781  1.00  0.00           H  
ATOM    213  C   CYS    14       7.216  -8.620   0.539  1.00  0.00           C  
ATOM    214  O   CYS    14       6.836  -7.536   0.073  1.00  0.00           O  
ATOM    215  N   ALA    15       8.279  -9.167   0.054  1.00  0.00           N  
ATOM    216  H   ALA    15       8.762  -9.831   0.642  1.00  0.00           H  
ATOM    217  CA  ALA    15       9.002  -8.773  -1.133  1.00  0.00           C  
ATOM    218  HA  ALA    15       9.331  -7.734  -1.144  1.00  0.00           H  
ATOM    219  CB  ALA    15      10.303  -9.594  -1.054  1.00  0.00           C  
ATOM    220  HB1 ALA    15      10.900  -9.438  -1.954  1.00  0.00           H  
ATOM    221  HB2 ALA    15      10.884  -9.313  -0.176  1.00  0.00           H  
ATOM    222  HB3 ALA    15       9.861 -10.589  -1.106  1.00  0.00           H  
ATOM    223  C   ALA    15       8.314  -8.911  -2.461  1.00  0.00           C  
ATOM    224  O   ALA    15       8.911  -8.658  -3.460  1.00  0.00           O  
ATOM    225  N   VAL    16       7.103  -9.406  -2.498  1.00  0.00           N  
ATOM    226  H   VAL    16       6.722  -9.624  -1.588  1.00  0.00           H  
ATOM    227  CA  VAL    16       6.211  -9.622  -3.722  1.00  0.00           C  
ATOM    228  HA  VAL    16       5.230  -9.743  -3.262  1.00  0.00           H  
ATOM    229  CB  VAL    16       6.021  -8.377  -4.686  1.00  0.00           C  
ATOM    230  HB  VAL    16       6.891  -8.181  -5.313  1.00  0.00           H  
ATOM    231  CG1 VAL    16       4.876  -8.635  -5.632  1.00  0.00           C  
ATOM    232 HG11 VAL    16       4.486  -7.743  -6.121  1.00  0.00           H  
ATOM    233 HG12 VAL    16       5.448  -9.292  -6.288  1.00  0.00           H  
ATOM    234 HG13 VAL    16       4.116  -9.343  -5.302  1.00  0.00           H  
ATOM    235  CG2 VAL    16       5.608  -7.153  -3.812  1.00  0.00           C  
ATOM    236 HG21 VAL    16       6.337  -7.036  -3.010  1.00  0.00           H  
ATOM    237 HG22 VAL    16       5.540  -6.278  -4.458  1.00  0.00           H  
ATOM    238 HG23 VAL    16       4.636  -7.289  -3.336  1.00  0.00           H  
ATOM    239  C   VAL    16       6.586 -10.836  -4.508  1.00  0.00           C  
ATOM    240  O   VAL    16       7.524 -10.845  -5.297  1.00  0.00           O  
ATOM    241  N   THR    17       5.697 -11.879  -4.490  1.00  0.00           N  
ATOM    242  H   THR    17       5.032 -11.894  -3.730  1.00  0.00           H  
ATOM    243  CA  THR    17       5.785 -13.047  -5.412  1.00  0.00           C  
ATOM    244  HA  THR    17       6.793 -13.450  -5.309  1.00  0.00           H  
ATOM    245  CB  THR    17       4.704 -14.139  -5.094  1.00  0.00           C  
ATOM    246  HB  THR    17       4.400 -14.617  -6.026  1.00  0.00           H  
ATOM    247  CG2 THR    17       5.415 -15.149  -4.203  1.00  0.00           C  
ATOM    248 HG21 THR    17       5.708 -14.669  -3.269  1.00  0.00           H  
ATOM    249 HG22 THR    17       4.899 -16.062  -3.904  1.00  0.00           H  
ATOM    250 HG23 THR    17       6.373 -15.434  -4.637  1.00  0.00           H  
ATOM    251  OG1 THR    17       3.560 -13.655  -4.431  1.00  0.00           O  
ATOM    252  HG1 THR    17       3.077 -14.338  -3.959  1.00  0.00           H  
ATOM    253  C   THR    17       5.701 -12.599  -6.818  1.00  0.00           C  
ATOM    254  O   THR    17       5.025 -11.591  -7.147  1.00  0.00           O  
ATOM    255  N   LYS    18       6.477 -13.157  -7.733  1.00  0.00           N  
ATOM    256  H   LYS    18       6.961 -13.944  -7.323  1.00  0.00           H  
ATOM    257  CA  LYS    18       6.766 -12.621  -9.114  1.00  0.00           C  
ATOM    258  HA  LYS    18       6.651 -11.540  -9.195  1.00  0.00           H  
ATOM    259  CB  LYS    18       8.209 -13.051  -9.476  1.00  0.00           C  
ATOM    260  HB2 LYS    18       8.317 -14.129  -9.592  1.00  0.00           H  
ATOM    261  HB3 LYS    18       8.358 -12.654 -10.480  1.00  0.00           H  
ATOM    262  CG  LYS    18       9.383 -12.544  -8.567  1.00  0.00           C  
ATOM    263  HG2 LYS    18       9.216 -13.111  -7.652  1.00  0.00           H  
ATOM    264  HG3 LYS    18      10.362 -12.669  -9.031  1.00  0.00           H  
ATOM    265  CD  LYS    18       9.165 -11.019  -8.216  1.00  0.00           C  
ATOM    266  HD2 LYS    18       9.506 -10.421  -9.061  1.00  0.00           H  
ATOM    267  HD3 LYS    18       8.147 -10.900  -7.845  1.00  0.00           H  
ATOM    268  CE  LYS    18      10.244 -10.642  -7.135  1.00  0.00           C  
ATOM    269  HE2 LYS    18      10.277 -11.554  -6.539  1.00  0.00           H  
ATOM    270  HE3 LYS    18      11.204 -10.361  -7.569  1.00  0.00           H  
ATOM    271  NZ  LYS    18       9.728  -9.542  -6.311  1.00  0.00           N  
ATOM    272  HZ1 LYS    18      10.121  -8.642  -6.548  1.00  0.00           H  
ATOM    273  HZ2 LYS    18       8.719  -9.536  -6.278  1.00  0.00           H  
ATOM    274  HZ3 LYS    18       9.953  -9.661  -5.334  1.00  0.00           H  
ATOM    275  C   LYS    18       5.703 -13.217 -10.096  1.00  0.00           C  
ATOM    276  O   LYS    18       5.806 -13.040 -11.293  1.00  0.00           O  
ATOM    277  N   LYS    19       4.659 -13.898  -9.570  1.00  0.00           N  
ATOM    278  H   LYS    19       4.587 -13.881  -8.562  1.00  0.00           H  
ATOM    279  CA  LYS    19       3.470 -14.129 -10.428  1.00  0.00           C  
ATOM    280  HA  LYS    19       3.696 -14.895 -11.170  1.00  0.00           H  
ATOM    281  CB  LYS    19       2.342 -14.837  -9.603  1.00  0.00           C  
ATOM    282  HB2 LYS    19       1.841 -15.550 -10.258  1.00  0.00           H  
ATOM    283  HB3 LYS    19       2.671 -15.577  -8.873  1.00  0.00           H  
ATOM    284  CG  LYS    19       1.272 -13.919  -8.886  1.00  0.00           C  
ATOM    285  HG2 LYS    19       0.609 -13.440  -9.606  1.00  0.00           H  
ATOM    286  HG3 LYS    19       0.616 -14.686  -8.474  1.00  0.00           H  
ATOM    287  CD  LYS    19       1.626 -13.121  -7.606  1.00  0.00           C  
ATOM    288  HD2 LYS    19       0.744 -13.145  -6.966  1.00  0.00           H  
ATOM    289  HD3 LYS    19       2.357 -13.675  -7.016  1.00  0.00           H  
ATOM    290  CE  LYS    19       2.287 -11.759  -7.727  1.00  0.00           C  
ATOM    291  HE2 LYS    19       2.626 -11.360  -6.771  1.00  0.00           H  
ATOM    292  HE3 LYS    19       3.128 -11.787  -8.421  1.00  0.00           H  
ATOM    293  NZ  LYS    19       1.302 -10.757  -8.255  1.00  0.00           N  
ATOM    294  HZ1 LYS    19       1.804  -9.975  -8.651  1.00  0.00           H  
ATOM    295  HZ2 LYS    19       0.729 -11.121  -9.003  1.00  0.00           H  
ATOM    296  HZ3 LYS    19       0.823 -10.286  -7.501  1.00  0.00           H  
ATOM    297  C   LYS    19       2.927 -12.862 -11.182  1.00  0.00           C  
ATOM    298  O   LYS    19       3.203 -11.736 -10.719  1.00  0.00           O  
ATOM    299  N   CYS    20       2.129 -12.942 -12.259  1.00  0.00           N  
ATOM    300  H   CYS    20       1.979 -13.851 -12.672  1.00  0.00           H  
ATOM    301  CA  CYS    20       1.454 -11.760 -12.905  1.00  0.00           C  
ATOM    302  HA  CYS    20       2.202 -11.040 -13.240  1.00  0.00           H  
ATOM    303  CB  CYS    20       0.762 -12.232 -14.162  1.00  0.00           C  
ATOM    304  HB2 CYS    20       0.335 -11.397 -14.717  1.00  0.00           H  
ATOM    305  HB3 CYS    20       1.523 -12.673 -14.807  1.00  0.00           H  
ATOM    306  SG  CYS    20      -0.471 -13.466 -13.664  1.00  0.00           S  
ATOM    307  HG  CYS    20      -1.256 -13.528 -14.744  1.00  0.00           H  
ATOM    308  C   CYS    20       0.480 -11.054 -11.999  1.00  0.00           C  
ATOM    309  O   CYS    20       0.366 -11.283 -10.776  1.00  0.00           O  
TER   
END   
