# Supplementary material for: Prediction of Anticancer Peptides with High Efficacy and Low Toxicity by Hybrid Model Based on 3D Structure of Peptides
Source: Int J Mol Sci. 2021 May 26;22(11):5630. doi: 10.3390/ijms22115630 (PMC8198792; doi:10.3390/ijms22115630)
Supplement: Supplementary file 1 [file ijms-22-05630-s001.zip › Supplement2(Datasets)/ACPs(PDB)/D1/PDB(Negative)/(26)NL_satpdb10293.pdb]

ATOM      1  N   GLY     1     -10.429 -15.258  11.562  1.00  0.00           N  
ATOM      2  H   GLY     1     -10.468 -14.831  12.477  1.00  0.00           H  
ATOM      3  CA  GLY     1      -9.212 -15.074  10.723  1.00  0.00           C  
ATOM      4  HA2 GLY     1      -8.919 -14.027  10.805  1.00  0.00           H  
ATOM      5  HA3 GLY     1      -8.389 -15.610  11.196  1.00  0.00           H  
ATOM      6  C   GLY     1      -9.290 -15.400   9.227  1.00  0.00           C  
ATOM      7  O   GLY     1      -8.313 -15.221   8.513  1.00  0.00           O  
ATOM      8  N   PHE     2     -10.472 -15.702   8.705  1.00  0.00           N  
ATOM      9  H   PHE     2     -11.245 -15.825   9.344  1.00  0.00           H  
ATOM     10  CA  PHE     2     -10.687 -16.115   7.311  1.00  0.00           C  
ATOM     11  HA  PHE     2     -10.089 -16.963   6.977  1.00  0.00           H  
ATOM     12  CB  PHE     2     -12.143 -16.535   7.247  1.00  0.00           C  
ATOM     13  HB2 PHE     2     -12.751 -15.642   7.097  1.00  0.00           H  
ATOM     14  HB3 PHE     2     -12.291 -17.213   6.406  1.00  0.00           H  
ATOM     15  CG  PHE     2     -12.687 -17.366   8.423  1.00  0.00           C  
ATOM     16  CD1 PHE     2     -12.456 -18.758   8.517  1.00  0.00           C  
ATOM     17  HD1 PHE     2     -11.838 -19.247   7.778  1.00  0.00           H  
ATOM     18  CE1 PHE     2     -13.099 -19.523   9.541  1.00  0.00           C  
ATOM     19  HE1 PHE     2     -12.943 -20.588   9.635  1.00  0.00           H  
ATOM     20  CZ  PHE     2     -13.885 -18.963  10.524  1.00  0.00           C  
ATOM     21  HZ  PHE     2     -14.492 -19.514  11.228  1.00  0.00           H  
ATOM     22  CE2 PHE     2     -13.990 -17.545  10.451  1.00  0.00           C  
ATOM     23  HE2 PHE     2     -14.719 -17.053  11.077  1.00  0.00           H  
ATOM     24  CD2 PHE     2     -13.378 -16.789   9.470  1.00  0.00           C  
ATOM     25  HD2 PHE     2     -13.557 -15.724   9.492  1.00  0.00           H  
ATOM     26  C   PHE     2     -10.343 -15.025   6.278  1.00  0.00           C  
ATOM     27  O   PHE     2      -9.937 -15.479   5.203  1.00  0.00           O  
ATOM     28  N   LEU     3     -10.595 -13.673   6.512  1.00  0.00           N  
ATOM     29  H   LEU     3     -11.051 -13.500   7.396  1.00  0.00           H  
ATOM     30  CA  LEU     3     -10.173 -12.517   5.690  1.00  0.00           C  
ATOM     31  HA  LEU     3     -10.649 -12.625   4.715  1.00  0.00           H  
ATOM     32  CB  LEU     3     -10.611 -11.191   6.396  1.00  0.00           C  
ATOM     33  HB2 LEU     3     -11.700 -11.198   6.449  1.00  0.00           H  
ATOM     34  HB3 LEU     3     -10.306 -11.285   7.438  1.00  0.00           H  
ATOM     35  CG  LEU     3     -10.140  -9.836   5.831  1.00  0.00           C  
ATOM     36  HG  LEU     3      -9.131  -9.934   5.431  1.00  0.00           H  
ATOM     37  CD1 LEU     3     -11.053  -9.415   4.633  1.00  0.00           C  
ATOM     38 HD11 LEU     3     -11.167  -8.341   4.486  1.00  0.00           H  
ATOM     39 HD12 LEU     3     -10.790  -9.983   3.741  1.00  0.00           H  
ATOM     40 HD13 LEU     3     -12.020  -9.806   4.949  1.00  0.00           H  
ATOM     41  CD2 LEU     3     -10.294  -8.695   6.873  1.00  0.00           C  
ATOM     42 HD21 LEU     3     -11.345  -8.714   7.162  1.00  0.00           H  
ATOM     43 HD22 LEU     3      -9.721  -8.835   7.789  1.00  0.00           H  
ATOM     44 HD23 LEU     3     -10.132  -7.742   6.369  1.00  0.00           H  
ATOM     45  C   LEU     3      -8.666 -12.630   5.539  1.00  0.00           C  
ATOM     46  O   LEU     3      -8.177 -12.490   4.399  1.00  0.00           O  
ATOM     47  N   GLY     4      -8.016 -12.935   6.638  1.00  0.00           N  
ATOM     48  H   GLY     4      -8.495 -13.353   7.423  1.00  0.00           H  
ATOM     49  CA  GLY     4      -6.541 -13.146   6.643  1.00  0.00           C  
ATOM     50  HA2 GLY     4      -6.137 -12.256   6.161  1.00  0.00           H  
ATOM     51  HA3 GLY     4      -6.199 -13.146   7.678  1.00  0.00           H  
ATOM     52  C   GLY     4      -6.139 -14.375   5.874  1.00  0.00           C  
ATOM     53  O   GLY     4      -5.307 -14.174   4.973  1.00  0.00           O  
ATOM     54  N   SER     5      -6.670 -15.563   6.163  1.00  0.00           N  
ATOM     55  H   SER     5      -7.201 -15.660   7.017  1.00  0.00           H  
ATOM     56  CA  SER     5      -6.350 -16.790   5.516  1.00  0.00           C  
ATOM     57  HA  SER     5      -5.331 -17.047   5.806  1.00  0.00           H  
ATOM     58  CB  SER     5      -7.250 -17.821   6.270  1.00  0.00           C  
ATOM     59  HB2 SER     5      -8.292 -17.519   6.156  1.00  0.00           H  
ATOM     60  HB3 SER     5      -7.134 -18.813   5.832  1.00  0.00           H  
ATOM     61  OG  SER     5      -6.905 -17.801   7.608  1.00  0.00           O  
ATOM     62  HG  SER     5      -7.220 -18.541   8.132  1.00  0.00           H  
ATOM     63  C   SER     5      -6.545 -16.797   3.991  1.00  0.00           C  
ATOM     64  O   SER     5      -5.727 -17.367   3.296  1.00  0.00           O  
ATOM     65  N   LEU     6      -7.613 -16.183   3.472  1.00  0.00           N  
ATOM     66  H   LEU     6      -8.244 -15.706   4.100  1.00  0.00           H  
ATOM     67  CA  LEU     6      -7.794 -16.150   2.052  1.00  0.00           C  
ATOM     68  HA  LEU     6      -7.715 -17.189   1.731  1.00  0.00           H  
ATOM     69  CB  LEU     6      -9.257 -15.739   1.821  1.00  0.00           C  
ATOM     70  HB2 LEU     6      -9.928 -16.345   2.431  1.00  0.00           H  
ATOM     71  HB3 LEU     6      -9.393 -14.702   2.129  1.00  0.00           H  
ATOM     72  CG  LEU     6      -9.825 -15.927   0.399  1.00  0.00           C  
ATOM     73  HG  LEU     6      -9.255 -15.231  -0.217  1.00  0.00           H  
ATOM     74  CD1 LEU     6      -9.660 -17.364  -0.136  1.00  0.00           C  
ATOM     75 HD11 LEU     6      -9.886 -17.514  -1.192  1.00  0.00           H  
ATOM     76 HD12 LEU     6      -8.685 -17.801   0.083  1.00  0.00           H  
ATOM     77 HD13 LEU     6     -10.348 -18.052   0.356  1.00  0.00           H  
ATOM     78  CD2 LEU     6     -11.264 -15.498   0.331  1.00  0.00           C  
ATOM     79 HD21 LEU     6     -11.529 -15.737  -0.698  1.00  0.00           H  
ATOM     80 HD22 LEU     6     -11.846 -16.019   1.091  1.00  0.00           H  
ATOM     81 HD23 LEU     6     -11.346 -14.432   0.545  1.00  0.00           H  
ATOM     82  C   LEU     6      -6.782 -15.372   1.194  1.00  0.00           C  
ATOM     83  O   LEU     6      -6.229 -15.896   0.246  1.00  0.00           O  
ATOM     84  N   LEU     7      -6.450 -14.144   1.581  1.00  0.00           N  
ATOM     85  H   LEU     7      -6.928 -13.689   2.346  1.00  0.00           H  
ATOM     86  CA  LEU     7      -5.473 -13.260   1.007  1.00  0.00           C  
ATOM     87  HA  LEU     7      -5.529 -13.125  -0.073  1.00  0.00           H  
ATOM     88  CB  LEU     7      -5.566 -11.891   1.488  1.00  0.00           C  
ATOM     89  HB2 LEU     7      -5.246 -11.968   2.528  1.00  0.00           H  
ATOM     90  HB3 LEU     7      -4.831 -11.230   1.029  1.00  0.00           H  
ATOM     91  CG  LEU     7      -6.904 -11.198   1.372  1.00  0.00           C  
ATOM     92  HG  LEU     7      -7.711 -11.767   1.834  1.00  0.00           H  
ATOM     93  CD1 LEU     7      -6.926  -9.776   1.999  1.00  0.00           C  
ATOM     94 HD11 LEU     7      -6.668  -9.739   3.057  1.00  0.00           H  
ATOM     95 HD12 LEU     7      -6.111  -9.243   1.510  1.00  0.00           H  
ATOM     96 HD13 LEU     7      -7.864  -9.236   1.871  1.00  0.00           H  
ATOM     97  CD2 LEU     7      -7.345 -11.103  -0.106  1.00  0.00           C  
ATOM     98 HD21 LEU     7      -6.554 -10.665  -0.714  1.00  0.00           H  
ATOM     99 HD22 LEU     7      -7.351 -12.090  -0.568  1.00  0.00           H  
ATOM    100 HD23 LEU     7      -8.309 -10.597  -0.162  1.00  0.00           H  
ATOM    101  C   LEU     7      -4.081 -13.930   1.071  1.00  0.00           C  
ATOM    102  O   LEU     7      -3.395 -13.923   0.064  1.00  0.00           O  
ATOM    103  N   LYS     8      -3.731 -14.435   2.246  1.00  0.00           N  
ATOM    104  H   LYS     8      -4.362 -14.419   3.034  1.00  0.00           H  
ATOM    105  CA  LYS     8      -2.395 -15.158   2.247  1.00  0.00           C  
ATOM    106  HA  LYS     8      -1.728 -14.572   1.614  1.00  0.00           H  
ATOM    107  CB  LYS     8      -1.754 -15.132   3.594  1.00  0.00           C  
ATOM    108  HB2 LYS     8      -0.704 -15.403   3.481  1.00  0.00           H  
ATOM    109  HB3 LYS     8      -1.834 -14.083   3.879  1.00  0.00           H  
ATOM    110  CG  LYS     8      -2.361 -16.011   4.718  1.00  0.00           C  
ATOM    111  HG2 LYS     8      -2.121 -15.534   5.669  1.00  0.00           H  
ATOM    112  HG3 LYS     8      -3.429 -16.013   4.499  1.00  0.00           H  
ATOM    113  CD  LYS     8      -1.930 -17.481   4.830  1.00  0.00           C  
ATOM    114  HD2 LYS     8      -2.302 -17.861   5.781  1.00  0.00           H  
ATOM    115  HD3 LYS     8      -2.333 -18.061   4.001  1.00  0.00           H  
ATOM    116  CE  LYS     8      -0.468 -17.537   4.837  1.00  0.00           C  
ATOM    117  HE2 LYS     8      -0.075 -16.554   5.097  1.00  0.00           H  
ATOM    118  HE3 LYS     8      -0.145 -18.142   5.684  1.00  0.00           H  
ATOM    119  NZ  LYS     8       0.137 -18.147   3.555  1.00  0.00           N  
ATOM    120  HZ1 LYS     8      -0.421 -17.817   2.780  1.00  0.00           H  
ATOM    121  HZ2 LYS     8       1.108 -17.887   3.452  1.00  0.00           H  
ATOM    122  HZ3 LYS     8       0.072 -19.155   3.533  1.00  0.00           H  
ATOM    123  C   LYS     8      -2.314 -16.488   1.612  1.00  0.00           C  
ATOM    124  O   LYS     8      -1.207 -17.015   1.458  1.00  0.00           O  
ATOM    125  N   THR     9      -3.417 -17.089   1.227  1.00  0.00           N  
ATOM    126  H   THR     9      -4.281 -16.572   1.307  1.00  0.00           H  
ATOM    127  CA  THR     9      -3.442 -18.329   0.428  1.00  0.00           C  
ATOM    128  HA  THR     9      -2.502 -18.874   0.522  1.00  0.00           H  
ATOM    129  CB  THR     9      -4.503 -19.251   0.824  1.00  0.00           C  
ATOM    130  HB  THR     9      -5.483 -18.876   0.529  1.00  0.00           H  
ATOM    131  CG2 THR     9      -4.498 -20.720   0.389  1.00  0.00           C  
ATOM    132 HG21 THR     9      -4.827 -20.707  -0.650  1.00  0.00           H  
ATOM    133 HG22 THR     9      -3.476 -21.098   0.411  1.00  0.00           H  
ATOM    134 HG23 THR     9      -5.117 -21.330   1.047  1.00  0.00           H  
ATOM    135  OG1 THR     9      -4.476 -19.437   2.275  1.00  0.00           O  
ATOM    136  HG1 THR     9      -5.017 -18.718   2.609  1.00  0.00           H  
ATOM    137  C   THR     9      -3.635 -18.075  -1.093  1.00  0.00           C  
ATOM    138  O   THR     9      -3.064 -18.826  -1.870  1.00  0.00           O  
ATOM    139  N   GLY    10      -4.304 -16.923  -1.468  1.00  0.00           N  
ATOM    140  H   GLY    10      -4.777 -16.344  -0.789  1.00  0.00           H  
ATOM    141  CA  GLY    10      -4.493 -16.577  -2.927  1.00  0.00           C  
ATOM    142  HA2 GLY    10      -4.605 -17.477  -3.531  1.00  0.00           H  
ATOM    143  HA3 GLY    10      -5.379 -15.952  -3.042  1.00  0.00           H  
ATOM    144  C   GLY    10      -3.289 -15.801  -3.541  1.00  0.00           C  
ATOM    145  O   GLY    10      -2.644 -16.245  -4.457  1.00  0.00           O  
ATOM    146  N   LEU    11      -2.918 -14.732  -2.853  1.00  0.00           N  
ATOM    147  H   LEU    11      -3.396 -14.426  -2.017  1.00  0.00           H  
ATOM    148  CA  LEU    11      -1.607 -14.051  -3.210  1.00  0.00           C  
ATOM    149  HA  LEU    11      -1.549 -14.018  -4.298  1.00  0.00           H  
ATOM    150  CB  LEU    11      -1.632 -12.643  -2.581  1.00  0.00           C  
ATOM    151  HB2 LEU    11      -2.629 -12.215  -2.677  1.00  0.00           H  
ATOM    152  HB3 LEU    11      -1.423 -12.747  -1.516  1.00  0.00           H  
ATOM    153  CG  LEU    11      -0.600 -11.654  -3.251  1.00  0.00           C  
ATOM    154  HG  LEU    11      -0.712 -11.752  -4.331  1.00  0.00           H  
ATOM    155  CD1 LEU    11      -0.952 -10.201  -2.943  1.00  0.00           C  
ATOM    156 HD11 LEU    11      -2.038 -10.102  -2.928  1.00  0.00           H  
ATOM    157 HD12 LEU    11      -0.572  -9.852  -1.983  1.00  0.00           H  
ATOM    158 HD13 LEU    11      -0.549  -9.685  -3.815  1.00  0.00           H  
ATOM    159  CD2 LEU    11       0.773 -12.010  -2.762  1.00  0.00           C  
ATOM    160 HD21 LEU    11       0.808 -12.115  -1.678  1.00  0.00           H  
ATOM    161 HD22 LEU    11       1.017 -13.009  -3.125  1.00  0.00           H  
ATOM    162 HD23 LEU    11       1.469 -11.249  -3.114  1.00  0.00           H  
ATOM    163  C   LEU    11      -0.714 -15.007  -2.549  1.00  0.00           C  
ATOM    164  O   LEU    11      -0.725 -15.228  -1.316  1.00  0.00           O  
ATOM    165  N   LYS    12       0.181 -15.688  -3.290  1.00  0.00           N  
ATOM    166  H   LYS    12       0.136 -15.449  -4.271  1.00  0.00           H  
ATOM    167  CA  LYS    12       0.939 -16.878  -2.871  1.00  0.00           C  
ATOM    168  HA  LYS    12       0.153 -17.566  -2.560  1.00  0.00           H  
ATOM    169  CB  LYS    12       1.720 -17.459  -4.068  1.00  0.00           C  
ATOM    170  HB2 LYS    12       2.602 -16.855  -4.280  1.00  0.00           H  
ATOM    171  HB3 LYS    12       2.128 -18.435  -3.805  1.00  0.00           H  
ATOM    172  CG  LYS    12       0.846 -17.564  -5.381  1.00  0.00           C  
ATOM    173  HG2 LYS    12       0.214 -16.730  -5.688  1.00  0.00           H  
ATOM    174  HG3 LYS    12       1.592 -17.676  -6.168  1.00  0.00           H  
ATOM    175  CD  LYS    12       0.036 -18.915  -5.421  1.00  0.00           C  
ATOM    176  HD2 LYS    12      -0.223 -19.083  -6.466  1.00  0.00           H  
ATOM    177  HD3 LYS    12       0.659 -19.726  -5.043  1.00  0.00           H  
ATOM    178  CE  LYS    12      -1.253 -18.859  -4.571  1.00  0.00           C  
ATOM    179  HE2 LYS    12      -1.246 -17.923  -4.012  1.00  0.00           H  
ATOM    180  HE3 LYS    12      -2.176 -18.844  -5.151  1.00  0.00           H  
ATOM    181  NZ  LYS    12      -1.369 -20.034  -3.677  1.00  0.00           N  
ATOM    182  HZ1 LYS    12      -2.164 -20.012  -3.054  1.00  0.00           H  
ATOM    183  HZ2 LYS    12      -1.343 -20.876  -4.234  1.00  0.00           H  
ATOM    184  HZ3 LYS    12      -0.612 -20.079  -3.009  1.00  0.00           H  
ATOM    185  C   LYS    12       1.869 -16.887  -1.700  1.00  0.00           C  
ATOM    186  O   LYS    12       2.456 -17.956  -1.362  1.00  0.00           O  
ATOM    187  N   VAL    13       2.131 -15.746  -1.019  1.00  0.00           N  
ATOM    188  H   VAL    13       1.509 -14.980  -1.233  1.00  0.00           H  
ATOM    189  CA  VAL    13       3.013 -15.526   0.153  1.00  0.00           C  
ATOM    190  HA  VAL    13       4.037 -15.599  -0.214  1.00  0.00           H  
ATOM    191  CB  VAL    13       2.728 -14.089   0.744  1.00  0.00           C  
ATOM    192  HB  VAL    13       2.619 -13.433  -0.121  1.00  0.00           H  
ATOM    193  CG1 VAL    13       1.502 -13.862   1.572  1.00  0.00           C  
ATOM    194 HG11 VAL    13       1.411 -12.791   1.755  1.00  0.00           H  
ATOM    195 HG12 VAL    13       0.623 -14.254   1.060  1.00  0.00           H  
ATOM    196 HG13 VAL    13       1.583 -14.383   2.526  1.00  0.00           H  
ATOM    197  CG2 VAL    13       3.868 -13.591   1.689  1.00  0.00           C  
ATOM    198 HG21 VAL    13       4.780 -13.444   1.110  1.00  0.00           H  
ATOM    199 HG22 VAL    13       3.624 -12.706   2.277  1.00  0.00           H  
ATOM    200 HG23 VAL    13       4.085 -14.379   2.411  1.00  0.00           H  
ATOM    201  C   VAL    13       2.894 -16.663   1.170  1.00  0.00           C  
ATOM    202  O   VAL    13       1.874 -16.794   1.825  1.00  0.00           O  
ATOM    203  N   GLY    14       3.879 -17.581   1.328  1.00  0.00           N  
ATOM    204  H   GLY    14       4.717 -17.553   0.765  1.00  0.00           H  
ATOM    205  CA  GLY    14       3.866 -18.673   2.345  1.00  0.00           C  
ATOM    206  HA2 GLY    14       4.812 -19.208   2.262  1.00  0.00           H  
ATOM    207  HA3 GLY    14       3.725 -18.365   3.381  1.00  0.00           H  
ATOM    208  C   GLY    14       2.829 -19.753   2.199  1.00  0.00           C  
ATOM    209  O   GLY    14       2.453 -20.304   3.248  1.00  0.00           O  
ATOM    210  N   SER    15       2.214 -19.961   0.952  1.00  0.00           N  
ATOM    211  H   SER    15       2.610 -19.515   0.136  1.00  0.00           H  
ATOM    212  CA  SER    15       1.059 -20.868   0.799  1.00  0.00           C  
ATOM    213  HA  SER    15       1.207 -21.850   1.247  1.00  0.00           H  
ATOM    214  CB  SER    15      -0.295 -20.270   1.391  1.00  0.00           C  
ATOM    215  HB2 SER    15      -0.258 -19.201   1.182  1.00  0.00           H  
ATOM    216  HB3 SER    15      -1.119 -20.546   0.733  1.00  0.00           H  
ATOM    217  OG  SER    15      -0.741 -20.589   2.673  1.00  0.00           O  
ATOM    218  HG  SER    15      -1.413 -21.271   2.601  1.00  0.00           H  
ATOM    219  C   SER    15       0.822 -21.294  -0.645  1.00  0.00           C  
ATOM    220  O   SER    15       0.099 -20.666  -1.470  1.00  0.00           O  
ATOM    221  N   ASN    16       1.420 -22.414  -1.001  1.00  0.00           N  
ATOM    222  H   ASN    16       1.830 -22.861  -0.193  1.00  0.00           H  
ATOM    223  CA  ASN    16       1.109 -23.291  -2.132  1.00  0.00           C  
ATOM    224  HA  ASN    16       0.036 -23.365  -2.307  1.00  0.00           H  
ATOM    225  CB  ASN    16       1.734 -22.716  -3.357  1.00  0.00           C  
ATOM    226  HB2 ASN    16       1.943 -21.649  -3.278  1.00  0.00           H  
ATOM    227  HB3 ASN    16       2.689 -23.240  -3.395  1.00  0.00           H  
ATOM    228  CG  ASN    16       0.929 -22.905  -4.645  1.00  0.00           C  
ATOM    229  OD1 ASN    16      -0.132 -22.212  -4.783  1.00  0.00           O  
ATOM    230  ND2 ASN    16       1.206 -23.810  -5.514  1.00  0.00           N  
ATOM    231 HD21 ASN    16       0.768 -23.832  -6.423  1.00  0.00           H  
ATOM    232 HD22 ASN    16       1.899 -24.521  -5.324  1.00  0.00           H  
ATOM    233  C   ASN    16       1.586 -24.716  -1.800  1.00  0.00           C  
ATOM    234  O   ASN    16       2.283 -24.937  -0.831  1.00  0.00           O  
ATOM    235  N   LEU    17       1.356 -25.608  -2.740  1.00  0.00           N  
ATOM    236  H   LEU    17       1.004 -25.230  -3.608  1.00  0.00           H  
ATOM    237  CA  LEU    17       2.230 -26.782  -2.928  1.00  0.00           C  
ATOM    238  HA  LEU    17       2.877 -26.933  -2.064  1.00  0.00           H  
ATOM    239  CB  LEU    17       1.314 -27.983  -3.091  1.00  0.00           C  
ATOM    240  HB2 LEU    17       0.519 -27.719  -3.789  1.00  0.00           H  
ATOM    241  HB3 LEU    17       1.985 -28.686  -3.583  1.00  0.00           H  
ATOM    242  CG  LEU    17       0.716 -28.433  -1.778  1.00  0.00           C  
ATOM    243  HG  LEU    17      -0.053 -27.708  -1.510  1.00  0.00           H  
ATOM    244  CD1 LEU    17       0.172 -29.833  -2.136  1.00  0.00           C  
ATOM    245 HD11 LEU    17       0.910 -30.556  -2.483  1.00  0.00           H  
ATOM    246 HD12 LEU    17      -0.205 -30.304  -1.229  1.00  0.00           H  
ATOM    247 HD13 LEU    17      -0.508 -29.837  -2.988  1.00  0.00           H  
ATOM    248  CD2 LEU    17       1.741 -28.551  -0.601  1.00  0.00           C  
ATOM    249 HD21 LEU    17       1.233 -28.980   0.263  1.00  0.00           H  
ATOM    250 HD22 LEU    17       2.610 -29.158  -0.854  1.00  0.00           H  
ATOM    251 HD23 LEU    17       2.054 -27.565  -0.256  1.00  0.00           H  
ATOM    252  C   LEU    17       3.293 -26.581  -4.020  1.00  0.00           C  
ATOM    253  O   LEU    17       3.055 -25.936  -5.020  1.00  0.00           O  
ATOM    254  N   LEU    18       4.458 -27.231  -3.799  1.00  0.00           N  
ATOM    255  H   LEU    18       4.425 -27.845  -2.998  1.00  0.00           H  
ATOM    256  CA  LEU    18       5.523 -27.481  -4.853  1.00  0.00           C  
ATOM    257  HA  LEU    18       5.264 -26.898  -5.736  1.00  0.00           H  
ATOM    258  CB  LEU    18       6.926 -27.148  -4.362  1.00  0.00           C  
ATOM    259  HB2 LEU    18       7.152 -27.688  -3.443  1.00  0.00           H  
ATOM    260  HB3 LEU    18       7.606 -27.441  -5.162  1.00  0.00           H  
ATOM    261  CG  LEU    18       7.180 -25.697  -3.994  1.00  0.00           C  
ATOM    262  HG  LEU    18       6.576 -25.461  -3.118  1.00  0.00           H  
ATOM    263  CD1 LEU    18       8.638 -25.516  -3.555  1.00  0.00           C  
ATOM    264 HD11 LEU    18       8.769 -24.434  -3.536  1.00  0.00           H  
ATOM    265 HD12 LEU    18       8.722 -25.959  -2.563  1.00  0.00           H  
ATOM    266 HD13 LEU    18       9.363 -25.963  -4.235  1.00  0.00           H  
ATOM    267  CD2 LEU    18       6.729 -24.695  -5.092  1.00  0.00           C  
ATOM    268 HD21 LEU    18       5.648 -24.569  -5.158  1.00  0.00           H  
ATOM    269 HD22 LEU    18       7.174 -23.721  -4.889  1.00  0.00           H  
ATOM    270 HD23 LEU    18       7.080 -25.052  -6.060  1.00  0.00           H  
ATOM    271  C   LEU    18       5.498 -29.015  -5.112  1.00  0.00           C  
ATOM    272  O   LEU    18       5.280 -29.852  -4.244  1.00  0.00           O  
ATOM    273  N   NHE    19       5.781 -29.464  -6.302  1.00  0.00           N  
ATOM    274  HN1 NHE    19       5.803 -28.796  -7.060  1.00  0.00           H  
ATOM    275  HN2 NHE    19       5.710 -30.458  -6.469  1.00  0.00           H  
TER   
END   
