# Supplementary material for: Prediction of Anticancer Peptides with High Efficacy and Low Toxicity by Hybrid Model Based on 3D Structure of Peptides
Source: Int J Mol Sci. 2021 May 26;22(11):5630. doi: 10.3390/ijms22115630 (PMC8198792; doi:10.3390/ijms22115630)
Supplement: Supplementary file 1 [file ijms-22-05630-s001.zip › Supplement2(Datasets)/ACPs(PDB)/D1/PDB(Negative)/(260)NL_satpdb13222.pdb]

ATOM      1  N   PHE     1     -10.518  -6.436  -7.241  1.00  0.00           N  
ATOM      2  H   PHE     1     -10.215  -6.966  -8.045  1.00  0.00           H  
ATOM      3  CA  PHE     1      -9.862  -6.860  -6.032  1.00  0.00           C  
ATOM      4  HA  PHE     1     -10.547  -7.535  -5.519  1.00  0.00           H  
ATOM      5  CB  PHE     1      -8.601  -7.728  -6.396  1.00  0.00           C  
ATOM      6  HB2 PHE     1      -8.912  -8.361  -7.227  1.00  0.00           H  
ATOM      7  HB3 PHE     1      -7.720  -7.251  -6.825  1.00  0.00           H  
ATOM      8  CG  PHE     1      -8.215  -8.627  -5.277  1.00  0.00           C  
ATOM      9  CD1 PHE     1      -8.899  -9.842  -5.033  1.00  0.00           C  
ATOM     10  HD1 PHE     1      -9.586 -10.189  -5.790  1.00  0.00           H  
ATOM     11  CE1 PHE     1      -8.505 -10.740  -4.087  1.00  0.00           C  
ATOM     12  HE1 PHE     1      -8.897 -11.741  -3.983  1.00  0.00           H  
ATOM     13  CZ  PHE     1      -7.470 -10.302  -3.194  1.00  0.00           C  
ATOM     14  HZ  PHE     1      -7.179 -11.057  -2.479  1.00  0.00           H  
ATOM     15  CE2 PHE     1      -6.850  -9.017  -3.298  1.00  0.00           C  
ATOM     16  HE2 PHE     1      -6.129  -8.693  -2.562  1.00  0.00           H  
ATOM     17  CD2 PHE     1      -7.256  -8.176  -4.365  1.00  0.00           C  
ATOM     18  HD2 PHE     1      -6.829  -7.187  -4.450  1.00  0.00           H  
ATOM     19  C   PHE     1      -9.553  -5.772  -5.001  1.00  0.00           C  
ATOM     20  O   PHE     1      -9.094  -5.950  -3.909  1.00  0.00           O  
ATOM     21  N   ILE     2      -9.911  -4.492  -5.337  1.00  0.00           N  
ATOM     22  H   ILE     2     -10.275  -4.415  -6.275  1.00  0.00           H  
ATOM     23  CA  ILE     2      -9.739  -3.274  -4.533  1.00  0.00           C  
ATOM     24  HA  ILE     2      -8.664  -3.125  -4.434  1.00  0.00           H  
ATOM     25  CB  ILE     2     -10.196  -2.019  -5.283  1.00  0.00           C  
ATOM     26  HB  ILE     2      -9.684  -2.089  -6.243  1.00  0.00           H  
ATOM     27  CG2 ILE     2     -11.738  -2.047  -5.623  1.00  0.00           C  
ATOM     28 HG21 ILE     2     -11.992  -2.878  -6.281  1.00  0.00           H  
ATOM     29 HG22 ILE     2     -12.360  -2.119  -4.730  1.00  0.00           H  
ATOM     30 HG23 ILE     2     -11.958  -1.113  -6.141  1.00  0.00           H  
ATOM     31  CG1 ILE     2      -9.639  -0.829  -4.449  1.00  0.00           C  
ATOM     32 HG12 ILE     2     -10.140  -0.743  -3.485  1.00  0.00           H  
ATOM     33 HG13 ILE     2      -8.561  -0.987  -4.412  1.00  0.00           H  
ATOM     34  CD1 ILE     2      -9.885   0.563  -5.142  1.00  0.00           C  
ATOM     35 HD11 ILE     2      -9.517   0.459  -6.163  1.00  0.00           H  
ATOM     36 HD12 ILE     2     -10.925   0.891  -5.143  1.00  0.00           H  
ATOM     37 HD13 ILE     2      -9.361   1.252  -4.480  1.00  0.00           H  
ATOM     38  C   ILE     2     -10.330  -3.415  -3.089  1.00  0.00           C  
ATOM     39  O   ILE     2      -9.673  -2.976  -2.145  1.00  0.00           O  
ATOM     40  N   GLY     3     -11.490  -4.044  -3.020  1.00  0.00           N  
ATOM     41  H   GLY     3     -11.917  -4.287  -3.903  1.00  0.00           H  
ATOM     42  CA  GLY     3     -12.297  -4.277  -1.795  1.00  0.00           C  
ATOM     43  HA2 GLY     3     -12.578  -3.356  -1.283  1.00  0.00           H  
ATOM     44  HA3 GLY     3     -13.200  -4.784  -2.135  1.00  0.00           H  
ATOM     45  C   GLY     3     -11.514  -5.130  -0.787  1.00  0.00           C  
ATOM     46  O   GLY     3     -11.666  -4.983   0.414  1.00  0.00           O  
ATOM     47  N   ALA     4     -10.596  -5.973  -1.246  1.00  0.00           N  
ATOM     48  H   ALA     4     -10.492  -6.071  -2.246  1.00  0.00           H  
ATOM     49  CA  ALA     4      -9.717  -6.715  -0.346  1.00  0.00           C  
ATOM     50  HA  ALA     4     -10.237  -7.083   0.538  1.00  0.00           H  
ATOM     51  CB  ALA     4      -9.271  -7.926  -1.125  1.00  0.00           C  
ATOM     52  HB1 ALA     4      -8.419  -7.665  -1.752  1.00  0.00           H  
ATOM     53  HB2 ALA     4      -8.797  -8.540  -0.359  1.00  0.00           H  
ATOM     54  HB3 ALA     4     -10.189  -8.376  -1.505  1.00  0.00           H  
ATOM     55  C   ALA     4      -8.583  -5.889   0.332  1.00  0.00           C  
ATOM     56  O   ALA     4      -8.330  -6.009   1.519  1.00  0.00           O  
ATOM     57  N   ILE     5      -7.975  -5.085  -0.500  1.00  0.00           N  
ATOM     58  H   ILE     5      -8.282  -5.104  -1.462  1.00  0.00           H  
ATOM     59  CA  ILE     5      -7.062  -4.048  -0.032  1.00  0.00           C  
ATOM     60  HA  ILE     5      -6.318  -4.597   0.546  1.00  0.00           H  
ATOM     61  CB  ILE     5      -6.172  -3.437  -1.102  1.00  0.00           C  
ATOM     62  HB  ILE     5      -6.859  -3.033  -1.845  1.00  0.00           H  
ATOM     63  CG2 ILE     5      -5.385  -2.220  -0.604  1.00  0.00           C  
ATOM     64 HG21 ILE     5      -4.846  -1.859  -1.480  1.00  0.00           H  
ATOM     65 HG22 ILE     5      -6.026  -1.374  -0.354  1.00  0.00           H  
ATOM     66 HG23 ILE     5      -4.589  -2.380   0.123  1.00  0.00           H  
ATOM     67  CG1 ILE     5      -5.077  -4.456  -1.656  1.00  0.00           C  
ATOM     68 HG12 ILE     5      -4.288  -3.934  -2.197  1.00  0.00           H  
ATOM     69 HG13 ILE     5      -4.590  -4.909  -0.792  1.00  0.00           H  
ATOM     70  CD1 ILE     5      -5.581  -5.596  -2.519  1.00  0.00           C  
ATOM     71 HD11 ILE     5      -6.099  -6.336  -1.909  1.00  0.00           H  
ATOM     72 HD12 ILE     5      -6.250  -5.058  -3.190  1.00  0.00           H  
ATOM     73 HD13 ILE     5      -4.733  -6.074  -3.009  1.00  0.00           H  
ATOM     74  C   ILE     5      -7.656  -3.117   1.040  1.00  0.00           C  
ATOM     75  O   ILE     5      -7.006  -2.877   2.055  1.00  0.00           O  
ATOM     76  N   ALA     6      -8.803  -2.545   0.707  1.00  0.00           N  
ATOM     77  H   ALA     6      -9.184  -2.882  -0.165  1.00  0.00           H  
ATOM     78  CA  ALA     6      -9.459  -1.437   1.432  1.00  0.00           C  
ATOM     79  HA  ALA     6      -8.813  -0.580   1.626  1.00  0.00           H  
ATOM     80  CB  ALA     6     -10.688  -0.921   0.610  1.00  0.00           C  
ATOM     81  HB1 ALA     6     -11.141  -0.129   1.207  1.00  0.00           H  
ATOM     82  HB2 ALA     6     -10.412  -0.492  -0.353  1.00  0.00           H  
ATOM     83  HB3 ALA     6     -11.343  -1.786   0.507  1.00  0.00           H  
ATOM     84  C   ALA     6      -9.771  -1.942   2.834  1.00  0.00           C  
ATOM     85  O   ALA     6      -9.613  -1.144   3.750  1.00  0.00           O  
ATOM     86  N   ARG     7     -10.063  -3.303   3.003  1.00  0.00           N  
ATOM     87  H   ARG     7     -10.231  -3.878   2.189  1.00  0.00           H  
ATOM     88  CA  ARG     7     -10.298  -3.878   4.293  1.00  0.00           C  
ATOM     89  HA  ARG     7     -11.115  -3.339   4.771  1.00  0.00           H  
ATOM     90  CB  ARG     7     -10.865  -5.315   3.982  1.00  0.00           C  
ATOM     91  HB2 ARG     7     -11.794  -5.149   3.438  1.00  0.00           H  
ATOM     92  HB3 ARG     7     -10.171  -5.880   3.359  1.00  0.00           H  
ATOM     93  CG  ARG     7     -11.131  -6.296   5.059  1.00  0.00           C  
ATOM     94  HG2 ARG     7     -11.417  -7.216   4.548  1.00  0.00           H  
ATOM     95  HG3 ARG     7     -10.279  -6.496   5.708  1.00  0.00           H  
ATOM     96  CD  ARG     7     -12.282  -5.871   5.986  1.00  0.00           C  
ATOM     97  HD2 ARG     7     -13.028  -5.307   5.426  1.00  0.00           H  
ATOM     98  HD3 ARG     7     -12.771  -6.792   6.305  1.00  0.00           H  
ATOM     99  NE  ARG     7     -11.712  -5.157   7.196  1.00  0.00           N  
ATOM    100  HE  ARG     7     -10.704  -5.158   7.139  1.00  0.00           H  
ATOM    101  CZ  ARG     7     -12.289  -4.178   7.878  1.00  0.00           C  
ATOM    102  NH1 ARG     7     -13.576  -4.020   7.879  1.00  0.00           N  
ATOM    103 HH11 ARG     7     -14.086  -4.867   7.668  1.00  0.00           H  
ATOM    104 HH12 ARG     7     -14.017  -3.487   8.615  1.00  0.00           H  
ATOM    105  NH2 ARG     7     -11.574  -3.189   8.414  1.00  0.00           N  
ATOM    106 HH21 ARG     7     -10.571  -3.280   8.345  1.00  0.00           H  
ATOM    107 HH22 ARG     7     -12.044  -2.448   8.914  1.00  0.00           H  
ATOM    108  C   ARG     7      -9.048  -3.966   5.227  1.00  0.00           C  
ATOM    109  O   ARG     7      -9.203  -4.021   6.467  1.00  0.00           O  
ATOM    110  N   LEU     8      -7.840  -4.198   4.635  1.00  0.00           N  
ATOM    111  H   LEU     8      -7.832  -4.201   3.625  1.00  0.00           H  
ATOM    112  CA  LEU     8      -6.559  -4.104   5.299  1.00  0.00           C  
ATOM    113  HA  LEU     8      -6.627  -4.666   6.230  1.00  0.00           H  
ATOM    114  CB  LEU     8      -5.475  -4.856   4.389  1.00  0.00           C  
ATOM    115  HB2 LEU     8      -5.585  -4.498   3.365  1.00  0.00           H  
ATOM    116  HB3 LEU     8      -4.459  -4.692   4.749  1.00  0.00           H  
ATOM    117  CG  LEU     8      -5.541  -6.361   4.333  1.00  0.00           C  
ATOM    118  HG  LEU     8      -6.388  -6.677   3.724  1.00  0.00           H  
ATOM    119  CD1 LEU     8      -4.186  -6.785   3.723  1.00  0.00           C  
ATOM    120 HD11 LEU     8      -3.353  -6.538   4.381  1.00  0.00           H  
ATOM    121 HD12 LEU     8      -4.185  -7.868   3.602  1.00  0.00           H  
ATOM    122 HD13 LEU     8      -4.053  -6.305   2.754  1.00  0.00           H  
ATOM    123  CD2 LEU     8      -5.667  -7.064   5.671  1.00  0.00           C  
ATOM    124 HD21 LEU     8      -4.869  -6.778   6.356  1.00  0.00           H  
ATOM    125 HD22 LEU     8      -6.680  -7.033   6.072  1.00  0.00           H  
ATOM    126 HD23 LEU     8      -5.542  -8.128   5.470  1.00  0.00           H  
ATOM    127  C   LEU     8      -6.216  -2.616   5.638  1.00  0.00           C  
ATOM    128  O   LEU     8      -5.911  -2.366   6.837  1.00  0.00           O  
ATOM    129  N   LEU     9      -6.470  -1.626   4.794  1.00  0.00           N  
ATOM    130  H   LEU     9      -6.851  -1.832   3.882  1.00  0.00           H  
ATOM    131  CA  LEU     9      -6.218  -0.192   5.116  1.00  0.00           C  
ATOM    132  HA  LEU     9      -5.286   0.013   5.641  1.00  0.00           H  
ATOM    133  CB  LEU     9      -6.265   0.691   3.883  1.00  0.00           C  
ATOM    134  HB2 LEU     9      -5.856   0.067   3.088  1.00  0.00           H  
ATOM    135  HB3 LEU     9      -7.327   0.887   3.740  1.00  0.00           H  
ATOM    136  CG  LEU     9      -5.683   2.123   3.779  1.00  0.00           C  
ATOM    137  HG  LEU     9      -5.886   2.395   2.743  1.00  0.00           H  
ATOM    138  CD1 LEU     9      -6.263   3.274   4.566  1.00  0.00           C  
ATOM    139 HD11 LEU     9      -5.770   4.214   4.317  1.00  0.00           H  
ATOM    140 HD12 LEU     9      -7.321   3.289   4.303  1.00  0.00           H  
ATOM    141 HD13 LEU     9      -6.130   3.159   5.641  1.00  0.00           H  
ATOM    142  CD2 LEU     9      -4.214   1.920   4.022  1.00  0.00           C  
ATOM    143 HD21 LEU     9      -3.896   0.969   3.595  1.00  0.00           H  
ATOM    144 HD22 LEU     9      -3.596   2.674   3.534  1.00  0.00           H  
ATOM    145 HD23 LEU     9      -4.049   1.891   5.099  1.00  0.00           H  
ATOM    146  C   LEU     9      -7.236   0.409   6.153  1.00  0.00           C  
ATOM    147  O   LEU     9      -6.893   1.020   7.122  1.00  0.00           O  
ATOM    148  N   SER    10      -8.480  -0.053   6.086  1.00  0.00           N  
ATOM    149  H   SER    10      -8.720  -0.486   5.206  1.00  0.00           H  
ATOM    150  CA  SER    10      -9.551   0.167   7.036  1.00  0.00           C  
ATOM    151  HA  SER    10      -9.645   1.210   7.335  1.00  0.00           H  
ATOM    152  CB  SER    10     -10.803  -0.322   6.288  1.00  0.00           C  
ATOM    153  HB2 SER    10     -10.906   0.401   5.479  1.00  0.00           H  
ATOM    154  HB3 SER    10     -10.598  -1.355   6.006  1.00  0.00           H  
ATOM    155  OG  SER    10     -12.089  -0.284   7.054  1.00  0.00           O  
ATOM    156  HG  SER    10     -12.311   0.611   7.320  1.00  0.00           H  
ATOM    157  C   SER    10      -9.411  -0.592   8.395  1.00  0.00           C  
ATOM    158  O   SER    10      -9.975  -0.263   9.368  1.00  0.00           O  
ATOM    159  N   LYS    11      -8.674  -1.671   8.443  1.00  0.00           N  
ATOM    160  H   LYS    11      -8.280  -1.866   7.533  1.00  0.00           H  
ATOM    161  CA  LYS    11      -8.200  -2.340   9.622  1.00  0.00           C  
ATOM    162  HA  LYS    11      -9.035  -2.219  10.311  1.00  0.00           H  
ATOM    163  CB  LYS    11      -8.069  -3.848   9.404  1.00  0.00           C  
ATOM    164  HB2 LYS    11      -9.097  -4.209   9.441  1.00  0.00           H  
ATOM    165  HB3 LYS    11      -7.720  -4.013   8.385  1.00  0.00           H  
ATOM    166  CG  LYS    11      -7.195  -4.619  10.441  1.00  0.00           C  
ATOM    167  HG2 LYS    11      -7.422  -4.238  11.437  1.00  0.00           H  
ATOM    168  HG3 LYS    11      -7.512  -5.662  10.457  1.00  0.00           H  
ATOM    169  CD  LYS    11      -5.711  -4.737   9.977  1.00  0.00           C  
ATOM    170  HD2 LYS    11      -5.667  -5.431   9.137  1.00  0.00           H  
ATOM    171  HD3 LYS    11      -5.415  -3.814   9.479  1.00  0.00           H  
ATOM    172  CE  LYS    11      -4.631  -4.939  11.044  1.00  0.00           C  
ATOM    173  HE2 LYS    11      -5.068  -5.586  11.803  1.00  0.00           H  
ATOM    174  HE3 LYS    11      -3.791  -5.522  10.667  1.00  0.00           H  
ATOM    175  NZ  LYS    11      -4.272  -3.692  11.740  1.00  0.00           N  
ATOM    176  HZ1 LYS    11      -3.769  -3.864  12.599  1.00  0.00           H  
ATOM    177  HZ2 LYS    11      -3.684  -3.102  11.169  1.00  0.00           H  
ATOM    178  HZ3 LYS    11      -5.109  -3.132  11.817  1.00  0.00           H  
ATOM    179  C   LYS    11      -6.914  -1.660  10.212  1.00  0.00           C  
ATOM    180  O   LYS    11      -6.497  -2.085  11.218  1.00  0.00           O  
ATOM    181  N   ILE    12      -6.398  -0.639   9.534  1.00  0.00           N  
ATOM    182  H   ILE    12      -6.865  -0.395   8.672  1.00  0.00           H  
ATOM    183  CA  ILE    12      -5.207   0.242   9.874  1.00  0.00           C  
ATOM    184  HA  ILE    12      -5.207   1.052   9.144  1.00  0.00           H  
ATOM    185  CB  ILE    12      -5.231   0.796  11.323  1.00  0.00           C  
ATOM    186  HB  ILE    12      -5.006  -0.072  11.942  1.00  0.00           H  
ATOM    187  CG2 ILE    12      -4.082   1.764  11.646  1.00  0.00           C  
ATOM    188 HG21 ILE    12      -3.899   2.510  10.873  1.00  0.00           H  
ATOM    189 HG22 ILE    12      -4.236   2.389  12.526  1.00  0.00           H  
ATOM    190 HG23 ILE    12      -3.152   1.216  11.795  1.00  0.00           H  
ATOM    191  CG1 ILE    12      -6.580   1.383  11.804  1.00  0.00           C  
ATOM    192 HG12 ILE    12      -7.362   0.628  11.886  1.00  0.00           H  
ATOM    193 HG13 ILE    12      -6.423   1.806  12.797  1.00  0.00           H  
ATOM    194  CD1 ILE    12      -7.140   2.451  10.807  1.00  0.00           C  
ATOM    195 HD11 ILE    12      -7.374   2.108   9.799  1.00  0.00           H  
ATOM    196 HD12 ILE    12      -7.964   2.967  11.301  1.00  0.00           H  
ATOM    197 HD13 ILE    12      -6.309   3.156  10.762  1.00  0.00           H  
ATOM    198  C   ILE    12      -3.887  -0.546   9.617  1.00  0.00           C  
ATOM    199  O   ILE    12      -3.762  -1.678  10.028  1.00  0.00           O  
ATOM    200  N   PHE    13      -2.945   0.088   8.988  1.00  0.00           N  
ATOM    201  H   PHE    13      -3.002   1.079   8.800  1.00  0.00           H  
ATOM    202  CA  PHE    13      -1.775  -0.581   8.381  1.00  0.00           C  
ATOM    203  HA  PHE    13      -1.353  -1.339   9.042  1.00  0.00           H  
ATOM    204  CB  PHE    13      -2.246  -1.209   7.044  1.00  0.00           C  
ATOM    205  HB2 PHE    13      -3.261  -1.592   7.151  1.00  0.00           H  
ATOM    206  HB3 PHE    13      -2.297  -0.400   6.315  1.00  0.00           H  
ATOM    207  CG  PHE    13      -1.279  -2.246   6.499  1.00  0.00           C  
ATOM    208  CD1 PHE    13      -0.197  -1.760   5.855  1.00  0.00           C  
ATOM    209  HD1 PHE    13      -0.153  -0.711   5.604  1.00  0.00           H  
ATOM    210  CE1 PHE    13       0.807  -2.683   5.459  1.00  0.00           C  
ATOM    211  HE1 PHE    13       1.633  -2.407   4.821  1.00  0.00           H  
ATOM    212  CZ  PHE    13       0.766  -4.005   5.921  1.00  0.00           C  
ATOM    213  HZ  PHE    13       1.585  -4.676   5.714  1.00  0.00           H  
ATOM    214  CE2 PHE    13      -0.447  -4.482   6.455  1.00  0.00           C  
ATOM    215  HE2 PHE    13      -0.548  -5.546   6.610  1.00  0.00           H  
ATOM    216  CD2 PHE    13      -1.452  -3.616   6.795  1.00  0.00           C  
ATOM    217  HD2 PHE    13      -2.260  -3.979   7.413  1.00  0.00           H  
ATOM    218  C   PHE    13      -0.632   0.499   8.194  1.00  0.00           C  
ATOM    219  O   PHE    13      -0.940   1.633   7.829  1.00  0.00           O  
TER   
END   
