# Supplementary material for: Prediction of Anticancer Peptides with High Efficacy and Low Toxicity by Hybrid Model Based on 3D Structure of Peptides
Source: Int J Mol Sci. 2021 May 26;22(11):5630. doi: 10.3390/ijms22115630 (PMC8198792; doi:10.3390/ijms22115630)
Supplement: Supplementary file 1 [file ijms-22-05630-s001.zip › Supplement2(Datasets)/ACPs(PDB)/D1/PDB(Negative)/(261)NL_satpdb13223.pdb]

EXPDTA    THEORETICAL MODEL, MODELLER 9.13 2015/09/21 01:13:02
REMARK   6 MODELLER OBJECTIVE FUNCTION:       989.2427
REMARK   6 MODELLER BEST TEMPLATE % SEQ ID:  57.576
ATOM      1  N   GLY     1      17.076   6.493  18.122  1.00 14.52           N
ATOM      2  CA  GLY     1      16.481   5.747  19.252  1.00 14.52           C
ATOM      3  C   GLY     1      15.891   4.468  18.765  1.00 14.52           C
ATOM      4  O   GLY     1      15.156   4.441  17.782  1.00 14.52           O
ATOM      5  N   VAL     2      16.207   3.362  19.461  1.00 51.23           N
ATOM      6  CA  VAL     2      15.702   2.074  19.088  1.00 51.23           C
ATOM      7  CB  VAL     2      16.222   0.962  19.949  1.00 51.23           C
ATOM      8  CG1 VAL     2      15.546  -0.351  19.512  1.00 51.23           C
ATOM      9  CG2 VAL     2      17.756   0.945  19.849  1.00 51.23           C
ATOM     10  C   VAL     2      14.217   2.099  19.257  1.00 51.23           C
ATOM     11  O   VAL     2      13.479   1.491  18.485  1.00 51.23           O
ATOM     12  N   LEU     3      13.754   2.827  20.287  1.00 93.37           N
ATOM     13  CA  LEU     3      12.371   2.932  20.650  1.00 93.37           C
ATOM     14  CB  LEU     3      12.151   3.761  21.925  1.00 93.37           C
ATOM     15  CG  LEU     3      12.820   3.131  23.160  1.00 93.37           C
ATOM     16  CD1 LEU     3      12.570   3.965  24.425  1.00 93.37           C
ATOM     17  CD2 LEU     3      12.417   1.659  23.325  1.00 93.37           C
ATOM     18  C   LEU     3      11.629   3.586  19.533  1.00 93.37           C
ATOM     19  O   LEU     3      10.422   3.389  19.396  1.00 93.37           O
ATOM     20  N   ASP     4      12.356   4.395  18.736  1.00205.79           N
ATOM     21  CA  ASP     4      11.876   5.206  17.652  1.00205.79           C
ATOM     22  CB  ASP     4      12.928   5.488  16.565  1.00205.79           C
ATOM     23  CG  ASP     4      13.223   4.171  15.859  1.00205.79           C
ATOM     24  OD1 ASP     4      12.958   3.100  16.466  1.00205.79           O
ATOM     25  OD2 ASP     4      13.719   4.221  14.701  1.00205.79           O
ATOM     26  C   ASP     4      10.698   4.615  16.946  1.00205.79           C
ATOM     27  O   ASP     4      10.475   3.407  16.889  1.00205.79           O
ATOM     28  N   THR     5       9.948   5.527  16.310  1.00 86.11           N
ATOM     29  CA  THR     5       8.716   5.275  15.633  1.00 86.11           C
ATOM     30  CB  THR     5       8.193   6.526  15.000  1.00 86.11           C
ATOM     31  OG1 THR     5       8.035   7.532  15.989  1.00 86.11           O
ATOM     32  CG2 THR     5       6.842   6.223  14.330  1.00 86.11           C
ATOM     33  C   THR     5       8.965   4.272  14.556  1.00 86.11           C
ATOM     34  O   THR     5       8.117   3.428  14.276  1.00 86.11           O
ATOM     35  N   PHE     6      10.148   4.334  13.927  1.00183.52           N
ATOM     36  CA  PHE     6      10.476   3.418  12.879  1.00183.52           C
ATOM     37  CB  PHE     6      11.909   3.634  12.365  1.00183.52           C
ATOM     38  CG  PHE     6      12.149   2.707  11.228  1.00183.52           C
ATOM     39  CD1 PHE     6      12.542   1.413  11.461  1.00183.52           C
ATOM     40  CD2 PHE     6      11.985   3.136   9.931  1.00183.52           C
ATOM     41  CE1 PHE     6      12.769   0.559  10.409  1.00183.52           C
ATOM     42  CE2 PHE     6      12.211   2.283   8.878  1.00183.52           C
ATOM     43  CZ  PHE     6      12.599   0.989   9.116  1.00183.52           C
ATOM     44  C   PHE     6      10.377   2.053  13.470  1.00183.52           C
ATOM     45  O   PHE     6       9.859   1.127  12.852  1.00183.52           O
ATOM     46  N   LYS     7      10.867   1.901  14.710  1.00162.01           N
ATOM     47  CA  LYS     7      10.827   0.634  15.373  1.00162.01           C
ATOM     48  CB  LYS     7      11.424   0.714  16.787  1.00162.01           C
ATOM     49  CG  LYS     7      11.801  -0.638  17.377  1.00162.01           C
ATOM     50  CD  LYS     7      13.060  -1.224  16.745  1.00162.01           C
ATOM     51  CE  LYS     7      12.961  -1.407  15.230  1.00162.01           C
ATOM     52  NZ  LYS     7      14.296  -1.720  14.672  1.00162.01           N
ATOM     53  C   LYS     7       9.393   0.236  15.529  1.00162.01           C
ATOM     54  O   LYS     7       9.040  -0.924  15.325  1.00162.01           O
ATOM     55  N   ASP     8       8.521   1.200  15.884  1.00 87.26           N
ATOM     56  CA  ASP     8       7.148   0.874  16.138  1.00 87.26           C
ATOM     57  CB  ASP     8       6.289   2.118  16.430  1.00 87.26           C
ATOM     58  CG  ASP     8       6.692   2.707  17.775  1.00 87.26           C
ATOM     59  OD1 ASP     8       7.276   1.959  18.603  1.00 87.26           O
ATOM     60  OD2 ASP     8       6.417   3.920  17.986  1.00 87.26           O
ATOM     61  C   ASP     8       6.555   0.255  14.913  1.00 87.26           C
ATOM     62  O   ASP     8       5.980  -0.831  14.974  1.00 87.26           O
ATOM     63  N   VAL     9       6.665   0.945  13.763  1.00109.12           N
ATOM     64  CA  VAL     9       6.077   0.436  12.558  1.00109.12           C
ATOM     65  CB  VAL     9       6.021   1.452  11.454  1.00109.12           C
ATOM     66  CG1 VAL     9       5.489   0.755  10.191  1.00109.12           C
ATOM     67  CG2 VAL     9       5.161   2.642  11.916  1.00109.12           C
ATOM     68  C   VAL     9       6.825  -0.740  12.015  1.00109.12           C
ATOM     69  O   VAL     9       6.237  -1.783  11.737  1.00109.12           O
ATOM     70  N   ALA    10       8.156  -0.607  11.892  1.00114.67           N
ATOM     71  CA  ALA    10       8.971  -1.550  11.176  1.00114.67           C
ATOM     72  CB  ALA    10      10.429  -1.096  11.064  1.00114.67           C
ATOM     73  C   ALA    10       8.999  -2.918  11.769  1.00114.67           C
ATOM     74  O   ALA    10       8.915  -3.895  11.028  1.00114.67           O
ATOM     75  N   ILE    11       9.091  -3.045  13.105  1.00 85.57           N
ATOM     76  CA  ILE    11       9.305  -4.353  13.659  1.00 85.57           C
ATOM     77  CB  ILE    11       9.372  -4.369  15.159  1.00 85.57           C
ATOM     78  CG1 ILE    11      10.562  -3.537  15.661  1.00 85.57           C
ATOM     79  CG2 ILE    11       9.415  -5.840  15.609  1.00 85.57           C
ATOM     80  CD1 ILE    11      10.517  -3.278  17.165  1.00 85.57           C
ATOM     81  C   ILE    11       8.185  -5.270  13.275  1.00 85.57           C
ATOM     82  O   ILE    11       8.419  -6.399  12.851  1.00 85.57           O
ATOM     83  N   GLY    12       6.937  -4.794  13.390  1.00130.65           N
ATOM     84  CA  GLY    12       5.766  -5.584  13.145  1.00130.65           C
ATOM     85  C   GLY    12       5.626  -5.993  11.709  1.00130.65           C
ATOM     86  O   GLY    12       5.101  -7.069  11.433  1.00130.65           O
ATOM     87  N   VAL    13       6.070  -5.155  10.751  1.00353.54           N
ATOM     88  CA  VAL    13       5.703  -5.426   9.387  1.00353.54           C
ATOM     89  CB  VAL    13       5.897  -4.231   8.486  1.00353.54           C
ATOM     90  CG1 VAL    13       7.376  -3.807   8.505  1.00353.54           C
ATOM     91  CG2 VAL    13       5.360  -4.581   7.089  1.00353.54           C
ATOM     92  C   VAL    13       6.398  -6.620   8.790  1.00353.54           C
ATOM     93  O   VAL    13       7.431  -6.519   8.133  1.00353.54           O
ATOM     94  N   ALA    14       5.798  -7.815   8.945  1.00307.38           N
ATOM     95  CA  ALA    14       6.392  -8.939   8.294  1.00307.38           C
ATOM     96  CB  ALA    14       5.744 -10.284   8.663  1.00307.38           C
ATOM     97  C   ALA    14       6.136  -8.688   6.850  1.00307.38           C
ATOM     98  O   ALA    14       5.052  -8.262   6.462  1.00307.38           O
ATOM     99  N   LYS    15       7.129  -8.963   5.999  1.00400.89           N
ATOM    100  CA  LYS    15       6.935  -8.630   4.624  1.00400.89           C
ATOM    101  CB  LYS    15       8.265  -8.389   3.882  1.00400.89           C
ATOM    102  CG  LYS    15       8.126  -7.729   2.506  1.00400.89           C
ATOM    103  CD  LYS    15       7.561  -6.308   2.551  1.00400.89           C
ATOM    104  CE  LYS    15       7.248  -5.737   1.166  1.00400.89           C
ATOM    105  NZ  LYS    15       6.450  -4.498   1.298  1.00400.89           N
ATOM    106  C   LYS    15       6.180  -9.740   3.961  1.00400.89           C
ATOM    107  O   LYS    15       5.624 -10.617   4.621  1.00400.89           O
ATOM    108  N   GLY    16       6.046  -9.623   2.625  1.00425.39           N
ATOM    109  CA  GLY    16       5.537 -10.640   1.758  1.00425.39           C
ATOM    110  C   GLY    16       4.082 -10.904   1.923  1.00425.39           C
ATOM    111  O   GLY    16       3.258 -10.034   2.204  1.00425.39           O
ATOM    112  N   ALA    17       3.770 -12.192   1.713  1.00267.37           N
ATOM    113  CA  ALA    17       2.454 -12.742   1.714  1.00267.37           C
ATOM    114  CB  ALA    17       2.452 -14.245   1.401  1.00267.37           C
ATOM    115  C   ALA    17       1.878 -12.563   3.067  1.00267.37           C
ATOM    116  O   ALA    17       0.680 -12.342   3.235  1.00267.37           O
ATOM    117  N   GLY    18       2.759 -12.628   4.068  1.00165.44           N
ATOM    118  CA  GLY    18       2.381 -12.605   5.441  1.00165.44           C
ATOM    119  C   GLY    18       1.605 -11.388   5.754  1.00165.44           C
ATOM    120  O   GLY    18       0.765 -11.428   6.652  1.00165.44           O
ATOM    121  N   THR    19       1.884 -10.264   5.070  1.00377.92           N
ATOM    122  CA  THR    19       1.155  -9.120   5.498  1.00377.92           C
ATOM    123  CB  THR    19       2.031  -7.969   5.899  1.00377.92           C
ATOM    124  OG1 THR    19       1.263  -6.977   6.565  1.00377.92           O
ATOM    125  CG2 THR    19       2.676  -7.381   4.633  1.00377.92           C
ATOM    126  C   THR    19       0.260  -8.635   4.447  1.00377.92           C
ATOM    127  O   THR    19       0.621  -8.611   3.277  1.00377.92           O
ATOM    128  N   GLY    20      -0.937  -8.230   4.898  1.00330.67           N
ATOM    129  CA  GLY    20      -2.000  -7.690   4.132  1.00330.67           C
ATOM    130  C   GLY    20      -2.964  -8.800   3.971  1.00330.67           C
ATOM    131  O   GLY    20      -4.171  -8.605   4.092  1.00330.67           O
ATOM    132  N   VAL    21      -2.424 -10.014   3.745  1.00211.65           N
ATOM    133  CA  VAL    21      -3.251 -11.156   3.533  1.00211.65           C
ATOM    134  CB  VAL    21      -3.975 -11.621   4.775  1.00211.65           C
ATOM    135  CG1 VAL    21      -4.812 -12.870   4.439  1.00211.65           C
ATOM    136  CG2 VAL    21      -2.929 -11.872   5.874  1.00211.65           C
ATOM    137  C   VAL    21      -4.187 -10.774   2.419  1.00211.65           C
ATOM    138  O   VAL    21      -3.750 -10.440   1.318  1.00211.65           O
ATOM    139  N   LEU    22      -5.504 -10.788   2.677  1.00168.66           N
ATOM    140  CA  LEU    22      -6.472 -10.509   1.658  1.00168.66           C
ATOM    141  CB  LEU    22      -7.931 -10.602   2.136  1.00168.66           C
ATOM    142  CG  LEU    22      -8.390 -12.023   2.511  1.00168.66           C
ATOM    143  CD1 LEU    22      -7.670 -12.558   3.760  1.00168.66           C
ATOM    144  CD2 LEU    22      -9.920 -12.089   2.631  1.00168.66           C
ATOM    145  C   LEU    22      -6.288  -9.123   1.129  1.00168.66           C
ATOM    146  O   LEU    22      -6.488  -8.875  -0.058  1.00168.66           O
ATOM    147  N   LYS    23      -5.922  -8.169   1.997  1.00171.00           N
ATOM    148  CA  LYS    23      -5.789  -6.808   1.572  1.00171.00           C
ATOM    149  CB  LYS    23      -5.179  -5.944   2.689  1.00171.00           C
ATOM    150  CG  LYS    23      -5.977  -5.923   3.994  1.00171.00           C
ATOM    151  CD  LYS    23      -7.244  -5.072   3.943  1.00171.00           C
ATOM    152  CE  LYS    23      -6.964  -3.595   4.241  1.00171.00           C
ATOM    153  NZ  LYS    23      -8.224  -2.821   4.260  1.00171.00           N
ATOM    154  C   LYS    23      -4.796  -6.770   0.452  1.00171.00           C
ATOM    155  O   LYS    23      -5.073  -6.251  -0.626  1.00171.00           O
ATOM    156  N   ALA    24      -3.599  -7.328   0.699  1.00 66.79           N
ATOM    157  CA  ALA    24      -2.536  -7.356  -0.259  1.00 66.79           C
ATOM    158  CB  ALA    24      -1.216  -7.866   0.344  1.00 66.79           C
ATOM    159  C   ALA    24      -2.866  -8.251  -1.414  1.00 66.79           C
ATOM    160  O   ALA    24      -2.607  -7.905  -2.562  1.00 66.79           O
ATOM    161  N   LEU    25      -3.434  -9.440  -1.140  1.00200.94           N
ATOM    162  CA  LEU    25      -3.696 -10.391  -2.179  1.00200.94           C
ATOM    163  CB  LEU    25      -4.301 -11.689  -1.638  1.00200.94           C
ATOM    164  CG  LEU    25      -3.384 -12.437  -0.664  1.00200.94           C
ATOM    165  CD1 LEU    25      -4.066 -13.723  -0.173  1.00200.94           C
ATOM    166  CD2 LEU    25      -1.998 -12.681  -1.282  1.00200.94           C
ATOM    167  C   LEU    25      -4.706  -9.831  -3.118  1.00200.94           C
ATOM    168  O   LEU    25      -4.525  -9.858  -4.333  1.00200.94           O
ATOM    169  N   LEU    26      -5.806  -9.308  -2.554  1.00139.37           N
ATOM    170  CA  LEU    26      -6.885  -8.753  -3.312  1.00139.37           C
ATOM    171  CB  LEU    26      -8.057  -8.320  -2.403  1.00139.37           C
ATOM    172  CG  LEU    26      -9.242  -7.621  -3.103  1.00139.37           C
ATOM    173  CD1 LEU    26      -8.906  -6.171  -3.491  1.00139.37           C
ATOM    174  CD2 LEU    26      -9.760  -8.454  -4.287  1.00139.37           C
ATOM    175  C   LEU    26      -6.372  -7.555  -4.033  1.00139.37           C
ATOM    176  O   LEU    26      -6.659  -7.350  -5.209  1.00139.37           O
ATOM    177  N   CYS    27      -5.584  -6.735  -3.321  1.00165.17           N
ATOM    178  CA  CYS    27      -5.045  -5.506  -3.826  1.00165.17           C
ATOM    179  CB  CYS    27      -4.402  -4.617  -2.743  1.00165.17           C
ATOM    180  SG  CYS    27      -2.687  -5.092  -2.413  1.00165.17           S
ATOM    181  C   CYS    27      -3.982  -5.798  -4.853  1.00165.17           C
ATOM    182  O   CYS    27      -3.606  -4.927  -5.631  1.00165.17           O
ATOM    183  N   LYS    28      -3.487  -7.048  -4.880  1.00170.76           N
ATOM    184  CA  LYS    28      -2.319  -7.532  -5.576  1.00170.76           C
ATOM    185  CB  LYS    28      -2.122  -9.049  -5.396  1.00170.76           C
ATOM    186  CG  LYS    28      -0.702  -9.565  -5.662  1.00170.76           C
ATOM    187  CD  LYS    28       0.248  -9.432  -4.469  1.00170.76           C
ATOM    188  CE  LYS    28       1.265  -8.294  -4.566  1.00170.76           C
ATOM    189  NZ  LYS    28       2.110  -8.280  -3.347  1.00170.76           N
ATOM    190  C   LYS    28      -2.320  -7.301  -7.059  1.00170.76           C
ATOM    191  O   LYS    28      -1.239  -7.277  -7.643  1.00170.76           O
ATOM    192  N   LEU    29      -3.485  -7.171  -7.727  1.00124.35           N
ATOM    193  CA  LEU    29      -3.462  -7.121  -9.168  1.00124.35           C
ATOM    194  CB  LEU    29      -4.860  -6.896  -9.770  1.00124.35           C
ATOM    195  CG  LEU    29      -5.875  -7.989  -9.392  1.00124.35           C
ATOM    196  CD1 LEU    29      -6.193  -7.962  -7.887  1.00124.35           C
ATOM    197  CD2 LEU    29      -7.134  -7.905 -10.267  1.00124.35           C
ATOM    198  C   LEU    29      -2.590  -5.992  -9.641  1.00124.35           C
ATOM    199  O   LEU    29      -1.676  -6.201 -10.439  1.00124.35           O
ATOM    200  N   ASP    30      -2.847  -4.770  -9.149  1.00102.86           N
ATOM    201  CA  ASP    30      -2.077  -3.599  -9.445  1.00102.86           C
ATOM    202  CB  ASP    30      -2.774  -2.320  -8.955  1.00102.86           C
ATOM    203  CG  ASP    30      -4.078  -2.188  -9.729  1.00102.86           C
ATOM    204  OD1 ASP    30      -4.289  -3.002 -10.667  1.00102.86           O
ATOM    205  OD2 ASP    30      -4.882  -1.277  -9.392  1.00102.86           O
ATOM    206  C   ASP    30      -0.775  -3.727  -8.714  1.00102.86           C
ATOM    207  O   ASP    30       0.240  -3.154  -9.111  1.00102.86           O
ATOM    208  N   LYS    31      -0.789  -4.522  -7.626  1.00174.58           N
ATOM    209  CA  LYS    31       0.300  -4.657  -6.702  1.00174.58           C
ATOM    210  CB  LYS    31       1.643  -5.067  -7.332  1.00174.58           C
ATOM    211  CG  LYS    31       2.557  -5.799  -6.338  1.00174.58           C
ATOM    212  CD  LYS    31       2.838  -5.039  -5.038  1.00174.58           C
ATOM    213  CE  LYS    31       3.599  -5.856  -3.989  1.00174.58           C
ATOM    214  NZ  LYS    31       4.987  -6.102  -4.435  1.00174.58           N
ATOM    215  C   LYS    31       0.440  -3.307  -6.087  1.00174.58           C
ATOM    216  O   LYS    31       1.535  -2.783  -5.885  1.00174.58           O
ATOM    217  N   SER    32      -0.730  -2.707  -5.799  1.00 75.85           N
ATOM    218  CA  SER    32      -0.830  -1.421  -5.193  1.00 75.85           C
ATOM    219  CB  SER    32      -2.290  -0.970  -5.015  1.00 75.85           C
ATOM    220  OG  SER    32      -2.940  -0.904  -6.276  1.00 75.85           O
ATOM    221  C   SER    32      -0.230  -1.545  -3.835  1.00 75.85           C
ATOM    222  O   SER    32       0.408  -0.619  -3.345  1.00 75.85           O
ATOM    223  N   CYS    33      -0.412  -2.700  -3.174  1.00 65.92           N
ATOM    224  CA  CYS    33       0.184  -2.798  -1.878  1.00 65.92           C
ATOM    225  CB  CYS    33      -0.320  -3.981  -1.038  1.00 65.92           C
ATOM    226  SG  CYS    33      -2.121  -3.933  -0.854  1.00 65.92           S
ATOM    227  C   CYS    33       1.667  -3.001  -2.142  1.00 65.92           C
ATOM    228  O   CYS    33       2.122  -4.171  -2.045  1.00 65.92           O
ATOM    229  OXT CYS    33       2.359  -1.998  -2.463  1.00 65.92           O
TER     230      CYS    33
END
