# Supplementary material for: Prediction of Anticancer Peptides with High Efficacy and Low Toxicity by Hybrid Model Based on 3D Structure of Peptides
Source: Int J Mol Sci. 2021 May 26;22(11):5630. doi: 10.3390/ijms22115630 (PMC8198792; doi:10.3390/ijms22115630)
Supplement: Supplementary file 1 [file ijms-22-05630-s001.zip › Supplement2(Datasets)/ACPs(PDB)/D1/PDB(Negative)/(262)NL_satpdb13224.pdb]

ATOM      1  N   ASP     1      -0.901  -9.404   8.043  1.00  0.00           N  
ATOM      2  H   ASP     1      -0.528 -10.085   7.398  1.00  0.00           H  
ATOM      3  CA  ASP     1      -0.328  -8.100   8.159  1.00  0.00           C  
ATOM      4  HA  ASP     1       0.302  -8.048   9.047  1.00  0.00           H  
ATOM      5  CB  ASP     1       0.754  -7.807   7.028  1.00  0.00           C  
ATOM      6  HB2 ASP     1       1.582  -8.456   7.316  1.00  0.00           H  
ATOM      7  HB3 ASP     1       0.328  -8.041   6.052  1.00  0.00           H  
ATOM      8  CG  ASP     1       1.163  -6.352   6.963  1.00  0.00           C  
ATOM      9  OD1 ASP     1       1.993  -5.985   7.789  1.00  0.00           O  
ATOM     10  OD2 ASP     1       0.694  -5.567   6.140  1.00  0.00           O  
ATOM     11  C   ASP     1      -1.389  -6.983   8.210  1.00  0.00           C  
ATOM     12  O   ASP     1      -2.120  -6.779   7.280  1.00  0.00           O  
ATOM     13  N   PHE     2      -1.458  -6.331   9.413  1.00  0.00           N  
ATOM     14  H   PHE     2      -0.755  -6.595  10.088  1.00  0.00           H  
ATOM     15  CA  PHE     2      -2.400  -5.288   9.758  1.00  0.00           C  
ATOM     16  HA  PHE     2      -3.407  -5.670   9.924  1.00  0.00           H  
ATOM     17  CB  PHE     2      -2.036  -4.747  11.192  1.00  0.00           C  
ATOM     18  HB2 PHE     2      -1.048  -4.287  11.206  1.00  0.00           H  
ATOM     19  HB3 PHE     2      -2.659  -3.892  11.455  1.00  0.00           H  
ATOM     20  CG  PHE     2      -2.081  -5.699  12.383  1.00  0.00           C  
ATOM     21  CD1 PHE     2      -0.911  -5.922  13.116  1.00  0.00           C  
ATOM     22  HD1 PHE     2       0.011  -5.456  12.801  1.00  0.00           H  
ATOM     23  CE1 PHE     2      -0.887  -6.667  14.287  1.00  0.00           C  
ATOM     24  HE1 PHE     2      -0.010  -6.777  14.908  1.00  0.00           H  
ATOM     25  CZ  PHE     2      -2.152  -7.216  14.708  1.00  0.00           C  
ATOM     26  HZ  PHE     2      -2.061  -7.775  15.628  1.00  0.00           H  
ATOM     27  CE2 PHE     2      -3.369  -7.027  14.004  1.00  0.00           C  
ATOM     28  HE2 PHE     2      -4.264  -7.403  14.476  1.00  0.00           H  
ATOM     29  CD2 PHE     2      -3.310  -6.219  12.861  1.00  0.00           C  
ATOM     30  HD2 PHE     2      -4.240  -5.841  12.462  1.00  0.00           H  
ATOM     31  C   PHE     2      -2.415  -4.121   8.772  1.00  0.00           C  
ATOM     32  O   PHE     2      -3.300  -3.276   8.805  1.00  0.00           O  
ATOM     33  N   LYS     3      -1.425  -3.918   7.897  1.00  0.00           N  
ATOM     34  H   LYS     3      -0.699  -4.618   7.846  1.00  0.00           H  
ATOM     35  CA  LYS     3      -1.288  -2.740   7.014  1.00  0.00           C  
ATOM     36  HA  LYS     3      -1.808  -1.873   7.422  1.00  0.00           H  
ATOM     37  CB  LYS     3       0.227  -2.404   7.122  1.00  0.00           C  
ATOM     38  HB2 LYS     3       0.421  -1.895   8.065  1.00  0.00           H  
ATOM     39  HB3 LYS     3       0.831  -3.312   7.130  1.00  0.00           H  
ATOM     40  CG  LYS     3       0.932  -1.606   6.060  1.00  0.00           C  
ATOM     41  HG2 LYS     3       0.756  -2.054   5.082  1.00  0.00           H  
ATOM     42  HG3 LYS     3       0.567  -0.579   6.047  1.00  0.00           H  
ATOM     43  CD  LYS     3       2.476  -1.569   6.216  1.00  0.00           C  
ATOM     44  HD2 LYS     3       2.769  -0.978   5.347  1.00  0.00           H  
ATOM     45  HD3 LYS     3       2.683  -1.053   7.153  1.00  0.00           H  
ATOM     46  CE  LYS     3       3.268  -2.899   6.156  1.00  0.00           C  
ATOM     47  HE2 LYS     3       4.324  -2.668   6.018  1.00  0.00           H  
ATOM     48  HE3 LYS     3       3.125  -3.365   7.130  1.00  0.00           H  
ATOM     49  NZ  LYS     3       2.737  -3.917   5.228  1.00  0.00           N  
ATOM     50  HZ1 LYS     3       1.792  -4.259   5.331  1.00  0.00           H  
ATOM     51  HZ2 LYS     3       2.640  -3.479   4.323  1.00  0.00           H  
ATOM     52  HZ3 LYS     3       3.396  -4.677   5.136  1.00  0.00           H  
ATOM     53  C   LYS     3      -1.639  -2.894   5.497  1.00  0.00           C  
ATOM     54  O   LYS     3      -2.228  -2.027   4.852  1.00  0.00           O  
ATOM     55  N   ASP     4      -1.277  -3.987   4.945  1.00  0.00           N  
ATOM     56  H   ASP     4      -0.812  -4.641   5.558  1.00  0.00           H  
ATOM     57  CA  ASP     4      -1.573  -4.368   3.545  1.00  0.00           C  
ATOM     58  HA  ASP     4      -2.086  -3.529   3.075  1.00  0.00           H  
ATOM     59  CB  ASP     4      -0.244  -4.504   2.738  1.00  0.00           C  
ATOM     60  HB2 ASP     4       0.449  -5.128   3.301  1.00  0.00           H  
ATOM     61  HB3 ASP     4      -0.530  -4.844   1.743  1.00  0.00           H  
ATOM     62  CG  ASP     4       0.396  -3.169   2.523  1.00  0.00           C  
ATOM     63  OD1 ASP     4       1.579  -3.220   2.842  1.00  0.00           O  
ATOM     64  OD2 ASP     4      -0.281  -2.192   2.097  1.00  0.00           O  
ATOM     65  C   ASP     4      -2.456  -5.586   3.434  1.00  0.00           C  
ATOM     66  O   ASP     4      -3.457  -5.525   2.690  1.00  0.00           O  
ATOM     67  N   TRP     5      -2.045  -6.750   4.000  1.00  0.00           N  
ATOM     68  H   TRP     5      -1.213  -6.703   4.571  1.00  0.00           H  
ATOM     69  CA  TRP     5      -2.783  -8.018   3.864  1.00  0.00           C  
ATOM     70  HA  TRP     5      -2.844  -8.252   2.801  1.00  0.00           H  
ATOM     71  CB  TRP     5      -1.902  -9.075   4.479  1.00  0.00           C  
ATOM     72  HB2 TRP     5      -0.928  -8.931   4.011  1.00  0.00           H  
ATOM     73  HB3 TRP     5      -1.693  -8.863   5.528  1.00  0.00           H  
ATOM     74  CG  TRP     5      -2.520 -10.428   4.262  1.00  0.00           C  
ATOM     75  CD1 TRP     5      -2.920 -11.201   5.269  1.00  0.00           C  
ATOM     76  HD1 TRP     5      -2.877 -11.077   6.341  1.00  0.00           H  
ATOM     77  NE1 TRP     5      -3.528 -12.322   4.740  1.00  0.00           N  
ATOM     78  HE1 TRP     5      -3.813 -13.091   5.329  1.00  0.00           H  
ATOM     79  CE2 TRP     5      -3.468 -12.400   3.356  1.00  0.00           C  
ATOM     80  CZ2 TRP     5      -3.990 -13.301   2.448  1.00  0.00           C  
ATOM     81  HZ2 TRP     5      -4.341 -14.275   2.753  1.00  0.00           H  
ATOM     82  CH2 TRP     5      -3.771 -13.010   1.108  1.00  0.00           C  
ATOM     83  HH2 TRP     5      -4.102 -13.725   0.369  1.00  0.00           H  
ATOM     84  CZ3 TRP     5      -3.221 -11.813   0.678  1.00  0.00           C  
ATOM     85  HZ3 TRP     5      -3.053 -11.464  -0.330  1.00  0.00           H  
ATOM     86  CE3 TRP     5      -2.817 -10.885   1.652  1.00  0.00           C  
ATOM     87  HE3 TRP     5      -2.443  -9.925   1.327  1.00  0.00           H  
ATOM     88  CD2 TRP     5      -2.916 -11.118   3.018  1.00  0.00           C  
ATOM     89  C   TRP     5      -4.217  -7.956   4.457  1.00  0.00           C  
ATOM     90  O   TRP     5      -5.124  -8.268   3.721  1.00  0.00           O  
ATOM     91  N   MET     6      -4.385  -7.322   5.607  1.00  0.00           N  
ATOM     92  H   MET     6      -3.601  -7.051   6.183  1.00  0.00           H  
ATOM     93  CA  MET     6      -5.717  -6.913   6.108  1.00  0.00           C  
ATOM     94  HA  MET     6      -6.447  -7.676   5.839  1.00  0.00           H  
ATOM     95  CB  MET     6      -5.730  -6.869   7.664  1.00  0.00           C  
ATOM     96  HB2 MET     6      -5.225  -6.043   8.166  1.00  0.00           H  
ATOM     97  HB3 MET     6      -6.778  -6.857   7.961  1.00  0.00           H  
ATOM     98  CG  MET     6      -5.303  -8.193   8.245  1.00  0.00           C  
ATOM     99  HG2 MET     6      -5.692  -9.017   7.648  1.00  0.00           H  
ATOM    100  HG3 MET     6      -4.221  -8.268   8.356  1.00  0.00           H  
ATOM    101  SD  MET     6      -5.863  -8.215   9.911  1.00  0.00           S  
ATOM    102  CE  MET     6      -5.491  -9.993  10.181  1.00  0.00           C  
ATOM    103  HE1 MET     6      -6.255 -10.543   9.631  1.00  0.00           H  
ATOM    104  HE2 MET     6      -4.533 -10.224   9.716  1.00  0.00           H  
ATOM    105  HE3 MET     6      -5.384 -10.336  11.210  1.00  0.00           H  
ATOM    106  C   MET     6      -6.364  -5.636   5.618  1.00  0.00           C  
ATOM    107  O   MET     6      -7.501  -5.167   5.950  1.00  0.00           O  
ATOM    108  N   LYS     7      -5.627  -5.028   4.683  1.00  0.00           N  
ATOM    109  H   LYS     7      -4.680  -5.291   4.452  1.00  0.00           H  
ATOM    110  CA  LYS     7      -6.087  -3.879   3.874  1.00  0.00           C  
ATOM    111  HA  LYS     7      -6.969  -3.446   4.347  1.00  0.00           H  
ATOM    112  CB  LYS     7      -5.079  -2.744   3.882  1.00  0.00           C  
ATOM    113  HB2 LYS     7      -4.947  -2.403   4.909  1.00  0.00           H  
ATOM    114  HB3 LYS     7      -4.137  -3.257   3.689  1.00  0.00           H  
ATOM    115  CG  LYS     7      -5.445  -1.514   3.014  1.00  0.00           C  
ATOM    116  HG2 LYS     7      -6.528  -1.495   2.900  1.00  0.00           H  
ATOM    117  HG3 LYS     7      -5.234  -0.655   3.652  1.00  0.00           H  
ATOM    118  CD  LYS     7      -4.772  -1.295   1.608  1.00  0.00           C  
ATOM    119  HD2 LYS     7      -5.238  -1.915   0.841  1.00  0.00           H  
ATOM    120  HD3 LYS     7      -4.947  -0.264   1.300  1.00  0.00           H  
ATOM    121  CE  LYS     7      -3.317  -1.525   1.598  1.00  0.00           C  
ATOM    122  HE2 LYS     7      -3.000  -2.535   1.860  1.00  0.00           H  
ATOM    123  HE3 LYS     7      -2.940  -1.339   0.592  1.00  0.00           H  
ATOM    124  NZ  LYS     7      -2.487  -0.631   2.524  1.00  0.00           N  
ATOM    125  HZ1 LYS     7      -1.502  -0.851   2.504  1.00  0.00           H  
ATOM    126  HZ2 LYS     7      -2.580   0.358   2.339  1.00  0.00           H  
ATOM    127  HZ3 LYS     7      -2.813  -0.903   3.440  1.00  0.00           H  
ATOM    128  C   LYS     7      -6.595  -4.315   2.434  1.00  0.00           C  
ATOM    129  O   LYS     7      -7.152  -3.521   1.659  1.00  0.00           O  
ATOM    130  N   THR     8      -6.413  -5.545   2.024  1.00  0.00           N  
ATOM    131  H   THR     8      -5.964  -6.110   2.731  1.00  0.00           H  
ATOM    132  CA  THR     8      -6.785  -6.127   0.732  1.00  0.00           C  
ATOM    133  HA  THR     8      -7.463  -5.397   0.289  1.00  0.00           H  
ATOM    134  CB  THR     8      -5.545  -6.255  -0.206  1.00  0.00           C  
ATOM    135  HB  THR     8      -5.915  -6.765  -1.096  1.00  0.00           H  
ATOM    136  CG2 THR     8      -4.733  -4.987  -0.480  1.00  0.00           C  
ATOM    137 HG21 THR     8      -4.205  -4.719   0.435  1.00  0.00           H  
ATOM    138 HG22 THR     8      -3.973  -5.094  -1.253  1.00  0.00           H  
ATOM    139 HG23 THR     8      -5.408  -4.191  -0.794  1.00  0.00           H  
ATOM    140  OG1 THR     8      -4.596  -7.151   0.356  1.00  0.00           O  
ATOM    141  HG1 THR     8      -4.048  -6.742   1.030  1.00  0.00           H  
ATOM    142  C   THR     8      -7.622  -7.389   1.016  1.00  0.00           C  
ATOM    143  O   THR     8      -8.807  -7.163   1.392  1.00  0.00           O  
ATOM    144  N   ALA     9      -7.079  -8.545   0.955  1.00  0.00           N  
ATOM    145  H   ALA     9      -6.169  -8.659   0.533  1.00  0.00           H  
ATOM    146  CA  ALA     9      -7.799  -9.828   1.266  1.00  0.00           C  
ATOM    147  HA  ALA     9      -8.542 -10.052   0.501  1.00  0.00           H  
ATOM    148  CB  ALA     9      -6.715 -10.883   1.057  1.00  0.00           C  
ATOM    149  HB1 ALA     9      -5.900 -10.622   1.732  1.00  0.00           H  
ATOM    150  HB2 ALA     9      -7.166 -11.872   1.133  1.00  0.00           H  
ATOM    151  HB3 ALA     9      -6.416 -10.842   0.010  1.00  0.00           H  
ATOM    152  C   ALA     9      -8.635  -9.773   2.537  1.00  0.00           C  
ATOM    153  O   ALA     9      -9.843  -9.989   2.497  1.00  0.00           O  
ATOM    154  N   GLY    10      -7.982  -9.361   3.640  1.00  0.00           N  
ATOM    155  H   GLY    10      -7.040  -9.023   3.502  1.00  0.00           H  
ATOM    156  CA  GLY    10      -8.546  -9.423   4.972  1.00  0.00           C  
ATOM    157  HA2 GLY    10      -9.347 -10.151   5.108  1.00  0.00           H  
ATOM    158  HA3 GLY    10      -7.804  -9.672   5.730  1.00  0.00           H  
ATOM    159  C   GLY    10      -9.375  -8.176   5.284  1.00  0.00           C  
ATOM    160  O   GLY    10      -9.510  -7.738   6.433  1.00  0.00           O  
ATOM    161  N   GLU    11     -10.018  -7.590   4.193  1.00  0.00           N  
ATOM    162  H   GLU    11      -9.904  -7.878   3.231  1.00  0.00           H  
ATOM    163  CA  GLU    11     -11.013  -6.482   4.343  1.00  0.00           C  
ATOM    164  HA  GLU    11     -10.845  -6.052   5.330  1.00  0.00           H  
ATOM    165  CB  GLU    11     -10.608  -5.354   3.368  1.00  0.00           C  
ATOM    166  HB2 GLU    11      -9.519  -5.309   3.359  1.00  0.00           H  
ATOM    167  HB3 GLU    11     -10.962  -5.570   2.360  1.00  0.00           H  
ATOM    168  CG  GLU    11     -11.025  -3.859   3.714  1.00  0.00           C  
ATOM    169  HG2 GLU    11     -10.629  -3.158   2.979  1.00  0.00           H  
ATOM    170  HG3 GLU    11     -12.113  -3.796   3.740  1.00  0.00           H  
ATOM    171  CD  GLU    11     -10.533  -3.467   5.121  1.00  0.00           C  
ATOM    172  OE1 GLU    11      -9.450  -2.912   5.281  1.00  0.00           O  
ATOM    173  OE2 GLU    11     -11.227  -3.626   6.183  1.00  0.00           O  
ATOM    174  C   GLU    11     -12.559  -6.879   4.230  1.00  0.00           C  
ATOM    175  O   GLU    11     -13.406  -6.006   4.537  1.00  0.00           O  
ATOM    176  N   TRP    12     -12.853  -8.087   3.885  1.00  0.00           N  
ATOM    177  H   TRP    12     -12.078  -8.713   3.716  1.00  0.00           H  
ATOM    178  CA  TRP    12     -14.173  -8.378   3.268  1.00  0.00           C  
ATOM    179  HA  TRP    12     -14.376  -7.643   2.489  1.00  0.00           H  
ATOM    180  CB  TRP    12     -14.134  -9.775   2.624  1.00  0.00           C  
ATOM    181  HB2 TRP    12     -13.388  -9.764   1.830  1.00  0.00           H  
ATOM    182  HB3 TRP    12     -13.873 -10.526   3.370  1.00  0.00           H  
ATOM    183  CG  TRP    12     -15.462 -10.258   2.076  1.00  0.00           C  
ATOM    184  CD1 TRP    12     -16.463 -10.926   2.733  1.00  0.00           C  
ATOM    185  HD1 TRP    12     -16.419 -11.205   3.776  1.00  0.00           H  
ATOM    186  NE1 TRP    12     -17.575 -11.109   1.918  1.00  0.00           N  
ATOM    187  HE1 TRP    12     -18.417 -11.564   2.240  1.00  0.00           H  
ATOM    188  CE2 TRP    12     -17.372 -10.602   0.691  1.00  0.00           C  
ATOM    189  CZ2 TRP    12     -18.126 -10.572  -0.502  1.00  0.00           C  
ATOM    190  HZ2 TRP    12     -19.104 -11.026  -0.559  1.00  0.00           H  
ATOM    191  CH2 TRP    12     -17.683  -9.884  -1.661  1.00  0.00           C  
ATOM    192  HH2 TRP    12     -18.293  -9.686  -2.529  1.00  0.00           H  
ATOM    193  CZ3 TRP    12     -16.402  -9.249  -1.581  1.00  0.00           C  
ATOM    194  HZ3 TRP    12     -16.147  -8.587  -2.395  1.00  0.00           H  
ATOM    195  CE3 TRP    12     -15.637  -9.274  -0.385  1.00  0.00           C  
ATOM    196  HE3 TRP    12     -14.694  -8.749  -0.363  1.00  0.00           H  
ATOM    197  CD2 TRP    12     -16.043 -10.034   0.741  1.00  0.00           C  
ATOM    198  C   TRP    12     -15.412  -8.186   4.223  1.00  0.00           C  
ATOM    199  O   TRP    12     -16.435  -7.657   3.744  1.00  0.00           O  
ATOM    200  N   LEU    13     -15.342  -8.703   5.477  1.00  0.00           N  
ATOM    201  H   LEU    13     -14.606  -9.372   5.654  1.00  0.00           H  
ATOM    202  CA  LEU    13     -16.179  -8.469   6.625  1.00  0.00           C  
ATOM    203  HA  LEU    13     -17.216  -8.419   6.294  1.00  0.00           H  
ATOM    204  CB  LEU    13     -16.128  -9.638   7.576  1.00  0.00           C  
ATOM    205  HB2 LEU    13     -17.068  -9.589   8.126  1.00  0.00           H  
ATOM    206  HB3 LEU    13     -16.105 -10.578   7.024  1.00  0.00           H  
ATOM    207  CG  LEU    13     -14.980  -9.750   8.539  1.00  0.00           C  
ATOM    208  HG  LEU    13     -14.660  -8.750   8.831  1.00  0.00           H  
ATOM    209  CD1 LEU    13     -15.442 -10.596   9.737  1.00  0.00           C  
ATOM    210 HD11 LEU    13     -16.147 -10.031  10.347  1.00  0.00           H  
ATOM    211 HD12 LEU    13     -15.848 -11.554   9.413  1.00  0.00           H  
ATOM    212 HD13 LEU    13     -14.598 -10.925  10.342  1.00  0.00           H  
ATOM    213  CD2 LEU    13     -13.741 -10.383   7.890  1.00  0.00           C  
ATOM    214 HD21 LEU    13     -13.475  -9.698   7.085  1.00  0.00           H  
ATOM    215 HD22 LEU    13     -12.879 -10.379   8.557  1.00  0.00           H  
ATOM    216 HD23 LEU    13     -14.028 -11.396   7.606  1.00  0.00           H  
ATOM    217  C   LEU    13     -15.895  -7.105   7.324  1.00  0.00           C  
ATOM    218  O   LEU    13     -16.785  -6.452   7.923  1.00  0.00           O  
ATOM    219  N   LYS    14     -14.653  -6.618   7.248  1.00  0.00           N  
ATOM    220  H   LYS    14     -13.988  -7.149   6.705  1.00  0.00           H  
ATOM    221  CA  LYS    14     -14.061  -5.633   8.139  1.00  0.00           C  
ATOM    222  HA  LYS    14     -14.420  -5.861   9.142  1.00  0.00           H  
ATOM    223  CB  LYS    14     -12.568  -5.877   8.110  1.00  0.00           C  
ATOM    224  HB2 LYS    14     -12.276  -6.920   8.239  1.00  0.00           H  
ATOM    225  HB3 LYS    14     -12.218  -5.674   7.098  1.00  0.00           H  
ATOM    226  CG  LYS    14     -11.810  -5.021   9.161  1.00  0.00           C  
ATOM    227  HG2 LYS    14     -11.716  -4.044   8.685  1.00  0.00           H  
ATOM    228  HG3 LYS    14     -12.330  -4.975  10.118  1.00  0.00           H  
ATOM    229  CD  LYS    14     -10.415  -5.468   9.541  1.00  0.00           C  
ATOM    230  HD2 LYS    14     -10.078  -4.810  10.342  1.00  0.00           H  
ATOM    231  HD3 LYS    14     -10.395  -6.515   9.846  1.00  0.00           H  
ATOM    232  CE  LYS    14      -9.357  -5.395   8.382  1.00  0.00           C  
ATOM    233  HE2 LYS    14      -8.442  -5.819   8.796  1.00  0.00           H  
ATOM    234  HE3 LYS    14      -9.776  -5.979   7.563  1.00  0.00           H  
ATOM    235  NZ  LYS    14      -9.120  -4.024   7.947  1.00  0.00           N  
ATOM    236  HZ1 LYS    14      -8.709  -3.356   8.583  1.00  0.00           H  
ATOM    237  HZ2 LYS    14      -8.438  -4.042   7.203  1.00  0.00           H  
ATOM    238  HZ3 LYS    14      -9.884  -3.694   7.375  1.00  0.00           H  
ATOM    239  C   LYS    14     -14.545  -4.134   7.866  1.00  0.00           C  
ATOM    240  O   LYS    14     -15.655  -3.744   8.335  1.00  0.00           O  
ATOM    241  N   LYS    15     -13.868  -3.362   6.992  1.00  0.00           N  
ATOM    242  H   LYS    15     -13.031  -3.741   6.574  1.00  0.00           H  
ATOM    243  CA  LYS    15     -14.498  -2.185   6.463  1.00  0.00           C  
ATOM    244  HA  LYS    15     -14.915  -1.577   7.265  1.00  0.00           H  
ATOM    245  CB  LYS    15     -13.441  -1.295   5.702  1.00  0.00           C  
ATOM    246  HB2 LYS    15     -12.964  -1.911   4.939  1.00  0.00           H  
ATOM    247  HB3 LYS    15     -14.043  -0.615   5.100  1.00  0.00           H  
ATOM    248  CG  LYS    15     -12.315  -0.588   6.502  1.00  0.00           C  
ATOM    249  HG2 LYS    15     -12.782   0.190   7.106  1.00  0.00           H  
ATOM    250  HG3 LYS    15     -11.856  -1.336   7.148  1.00  0.00           H  
ATOM    251  CD  LYS    15     -11.349  -0.010   5.469  1.00  0.00           C  
ATOM    252  HD2 LYS    15     -11.026  -0.776   4.765  1.00  0.00           H  
ATOM    253  HD3 LYS    15     -11.892   0.699   4.844  1.00  0.00           H  
ATOM    254  CE  LYS    15     -10.088   0.577   6.204  1.00  0.00           C  
ATOM    255  HE2 LYS    15      -9.594   1.191   5.451  1.00  0.00           H  
ATOM    256  HE3 LYS    15     -10.395   1.310   6.950  1.00  0.00           H  
ATOM    257  NZ  LYS    15      -9.169  -0.472   6.723  1.00  0.00           N  
ATOM    258  HZ1 LYS    15      -9.066  -1.178   6.007  1.00  0.00           H  
ATOM    259  HZ2 LYS    15      -8.236  -0.206   7.003  1.00  0.00           H  
ATOM    260  HZ3 LYS    15      -9.487  -0.970   7.542  1.00  0.00           H  
ATOM    261  C   LYS    15     -15.702  -2.561   5.573  1.00  0.00           C  
ATOM    262  O   LYS    15     -16.757  -1.879   5.631  1.00  0.00           O  
ATOM    263  N   LYS    16     -15.652  -3.705   4.842  1.00  0.00           N  
ATOM    264  H   LYS    16     -14.800  -4.244   4.887  1.00  0.00           H  
ATOM    265  CA  LYS    16     -16.591  -3.990   3.722  1.00  0.00           C  
ATOM    266  HA  LYS    16     -16.935  -3.032   3.331  1.00  0.00           H  
ATOM    267  CB  LYS    16     -15.837  -4.531   2.467  1.00  0.00           C  
ATOM    268  HB2 LYS    16     -14.802  -4.188   2.455  1.00  0.00           H  
ATOM    269  HB3 LYS    16     -15.869  -5.617   2.547  1.00  0.00           H  
ATOM    270  CG  LYS    16     -16.619  -4.222   1.152  1.00  0.00           C  
ATOM    271  HG2 LYS    16     -17.660  -3.999   1.384  1.00  0.00           H  
ATOM    272  HG3 LYS    16     -16.338  -3.252   0.743  1.00  0.00           H  
ATOM    273  CD  LYS    16     -16.498  -5.336   0.082  1.00  0.00           C  
ATOM    274  HD2 LYS    16     -16.530  -4.781  -0.855  1.00  0.00           H  
ATOM    275  HD3 LYS    16     -15.483  -5.722   0.169  1.00  0.00           H  
ATOM    276  CE  LYS    16     -17.581  -6.473   0.003  1.00  0.00           C  
ATOM    277  HE2 LYS    16     -18.496  -5.992  -0.344  1.00  0.00           H  
ATOM    278  HE3 LYS    16     -17.186  -7.172  -0.733  1.00  0.00           H  
ATOM    279  NZ  LYS    16     -17.808  -7.193   1.270  1.00  0.00           N  
ATOM    280  HZ1 LYS    16     -18.242  -6.569   1.934  1.00  0.00           H  
ATOM    281  HZ2 LYS    16     -18.395  -8.010   1.181  1.00  0.00           H  
ATOM    282  HZ3 LYS    16     -16.885  -7.423   1.611  1.00  0.00           H  
ATOM    283  C   LYS    16     -17.844  -4.792   4.100  1.00  0.00           C  
ATOM    284  O   LYS    16     -18.617  -5.296   3.282  1.00  0.00           O  
ATOM    285  N   GLY    17     -18.068  -5.022   5.387  1.00  0.00           N  
ATOM    286  H   GLY    17     -17.433  -4.607   6.053  1.00  0.00           H  
ATOM    287  CA  GLY    17     -19.213  -5.831   5.939  1.00  0.00           C  
ATOM    288  HA2 GLY    17     -19.981  -5.925   5.172  1.00  0.00           H  
ATOM    289  HA3 GLY    17     -18.858  -6.816   6.242  1.00  0.00           H  
ATOM    290  C   GLY    17     -19.858  -5.059   7.115  1.00  0.00           C  
ATOM    291  O   GLY    17     -19.225  -4.230   7.732  1.00  0.00           O  
ATOM    292  N   PRO    18     -21.134  -5.317   7.440  1.00  0.00           N  
ATOM    293  CD  PRO    18     -22.091  -6.188   6.758  1.00  0.00           C  
ATOM    294  HD2 PRO    18     -21.716  -7.209   6.687  1.00  0.00           H  
ATOM    295  HD3 PRO    18     -22.329  -5.840   5.753  1.00  0.00           H  
ATOM    296  CG  PRO    18     -23.457  -6.246   7.615  1.00  0.00           C  
ATOM    297  HG2 PRO    18     -24.379  -6.258   7.034  1.00  0.00           H  
ATOM    298  HG3 PRO    18     -23.371  -6.990   8.407  1.00  0.00           H  
ATOM    299  CB  PRO    18     -23.397  -4.903   8.180  1.00  0.00           C  
ATOM    300  HB2 PRO    18     -23.996  -4.935   9.090  1.00  0.00           H  
ATOM    301  HB3 PRO    18     -23.857  -4.210   7.476  1.00  0.00           H  
ATOM    302  CA  PRO    18     -21.922  -4.671   8.466  1.00  0.00           C  
ATOM    303  HA  PRO    18     -21.854  -3.598   8.286  1.00  0.00           H  
ATOM    304  C   PRO    18     -21.506  -5.030   9.888  1.00  0.00           C  
ATOM    305  O   PRO    18     -20.498  -5.666  10.163  1.00  0.00           O  
ATOM    306  N   GLY    19     -22.224  -4.525  10.944  1.00  0.00           N  
ATOM    307  H   GLY    19     -23.148  -4.125  10.868  1.00  0.00           H  
ATOM    308  CA  GLY    19     -21.723  -4.456  12.274  1.00  0.00           C  
ATOM    309  HA2 GLY    19     -22.539  -4.535  12.992  1.00  0.00           H  
ATOM    310  HA3 GLY    19     -21.148  -5.344  12.536  1.00  0.00           H  
ATOM    311  C   GLY    19     -20.736  -3.331  12.619  1.00  0.00           C  
ATOM    312  O   GLY    19     -19.537  -3.449  12.315  1.00  0.00           O  
ATOM    313  N   ILE    20     -21.150  -2.341  13.314  1.00  0.00           N  
ATOM    314  H   ILE    20     -22.150  -2.418  13.435  1.00  0.00           H  
ATOM    315  CA  ILE    20     -20.548  -1.029  13.568  1.00  0.00           C  
ATOM    316  HA  ILE    20     -20.109  -0.677  12.635  1.00  0.00           H  
ATOM    317  CB  ILE    20     -21.572   0.047  13.993  1.00  0.00           C  
ATOM    318  HB  ILE    20     -22.327   0.198  13.221  1.00  0.00           H  
ATOM    319  CG2 ILE    20     -22.287  -0.356  15.268  1.00  0.00           C  
ATOM    320 HG21 ILE    20     -22.895   0.476  15.623  1.00  0.00           H  
ATOM    321 HG22 ILE    20     -22.809  -1.302  15.122  1.00  0.00           H  
ATOM    322 HG23 ILE    20     -21.479  -0.479  15.989  1.00  0.00           H  
ATOM    323  CG1 ILE    20     -20.780   1.389  14.163  1.00  0.00           C  
ATOM    324 HG12 ILE    20     -19.946   1.342  14.863  1.00  0.00           H  
ATOM    325 HG13 ILE    20     -20.292   1.640  13.221  1.00  0.00           H  
ATOM    326  CD1 ILE    20     -21.582   2.616  14.566  1.00  0.00           C  
ATOM    327 HD11 ILE    20     -21.764   2.718  15.635  1.00  0.00           H  
ATOM    328 HD12 ILE    20     -21.056   3.502  14.212  1.00  0.00           H  
ATOM    329 HD13 ILE    20     -22.480   2.630  13.948  1.00  0.00           H  
ATOM    330  C   ILE    20     -19.423  -1.280  14.581  1.00  0.00           C  
ATOM    331  O   ILE    20     -18.384  -0.632  14.450  1.00  0.00           O  
ATOM    332  N   LEU    21     -19.504  -2.157  15.518  1.00  0.00           N  
ATOM    333  H   LEU    21     -20.394  -2.615  15.657  1.00  0.00           H  
ATOM    334  CA  LEU    21     -18.613  -2.061  16.712  1.00  0.00           C  
ATOM    335  HA  LEU    21     -18.653  -1.044  17.102  1.00  0.00           H  
ATOM    336  CB  LEU    21     -19.202  -3.000  17.773  1.00  0.00           C  
ATOM    337  HB2 LEU    21     -20.248  -2.772  17.975  1.00  0.00           H  
ATOM    338  HB3 LEU    21     -18.906  -3.953  17.334  1.00  0.00           H  
ATOM    339  CG  LEU    21     -18.446  -3.046  19.133  1.00  0.00           C  
ATOM    340  HG  LEU    21     -17.368  -3.175  19.040  1.00  0.00           H  
ATOM    341  CD1 LEU    21     -18.623  -1.718  19.871  1.00  0.00           C  
ATOM    342 HD11 LEU    21     -19.652  -1.362  19.938  1.00  0.00           H  
ATOM    343 HD12 LEU    21     -18.227  -1.833  20.880  1.00  0.00           H  
ATOM    344 HD13 LEU    21     -18.057  -0.976  19.308  1.00  0.00           H  
ATOM    345  CD2 LEU    21     -18.966  -4.256  19.857  1.00  0.00           C  
ATOM    346 HD21 LEU    21     -18.254  -4.347  20.677  1.00  0.00           H  
ATOM    347 HD22 LEU    21     -19.984  -4.167  20.237  1.00  0.00           H  
ATOM    348 HD23 LEU    21     -18.820  -5.160  19.264  1.00  0.00           H  
ATOM    349  C   LEU    21     -17.087  -2.239  16.535  1.00  0.00           C  
ATOM    350  O   LEU    21     -16.313  -1.610  17.231  1.00  0.00           O  
ATOM    351  N   LYS    22     -16.726  -2.978  15.465  1.00  0.00           N  
ATOM    352  H   LYS    22     -17.474  -3.268  14.852  1.00  0.00           H  
ATOM    353  CA  LYS    22     -15.418  -3.071  14.891  1.00  0.00           C  
ATOM    354  HA  LYS    22     -14.769  -3.272  15.743  1.00  0.00           H  
ATOM    355  CB  LYS    22     -15.297  -4.218  13.847  1.00  0.00           C  
ATOM    356  HB2 LYS    22     -14.359  -4.153  13.297  1.00  0.00           H  
ATOM    357  HB3 LYS    22     -15.248  -5.147  14.415  1.00  0.00           H  
ATOM    358  CG  LYS    22     -16.461  -4.210  12.836  1.00  0.00           C  
ATOM    359  HG2 LYS    22     -17.315  -4.547  13.424  1.00  0.00           H  
ATOM    360  HG3 LYS    22     -16.555  -3.228  12.372  1.00  0.00           H  
ATOM    361  CD  LYS    22     -16.278  -5.231  11.698  1.00  0.00           C  
ATOM    362  HD2 LYS    22     -15.424  -4.820  11.159  1.00  0.00           H  
ATOM    363  HD3 LYS    22     -15.993  -6.197  12.114  1.00  0.00           H  
ATOM    364  CE  LYS    22     -17.511  -5.477  10.809  1.00  0.00           C  
ATOM    365  HE2 LYS    22     -17.277  -6.220  10.047  1.00  0.00           H  
ATOM    366  HE3 LYS    22     -18.371  -5.807  11.392  1.00  0.00           H  
ATOM    367  NZ  LYS    22     -17.850  -4.185  10.155  1.00  0.00           N  
ATOM    368  HZ1 LYS    22     -18.722  -4.227   9.647  1.00  0.00           H  
ATOM    369  HZ2 LYS    22     -17.924  -3.471  10.866  1.00  0.00           H  
ATOM    370  HZ3 LYS    22     -17.111  -3.874   9.540  1.00  0.00           H  
ATOM    371  C   LYS    22     -14.841  -1.774  14.315  1.00  0.00           C  
ATOM    372  O   LYS    22     -13.707  -1.844  13.868  1.00  0.00           O  
ATOM    373  N   ALA    23     -15.556  -0.634  14.481  1.00  0.00           N  
ATOM    374  H   ALA    23     -16.467  -0.724  14.909  1.00  0.00           H  
ATOM    375  CA  ALA    23     -15.177   0.771  14.116  1.00  0.00           C  
ATOM    376  HA  ALA    23     -15.499   0.997  13.100  1.00  0.00           H  
ATOM    377  CB  ALA    23     -15.773   1.758  15.193  1.00  0.00           C  
ATOM    378  HB1 ALA    23     -15.459   2.757  14.889  1.00  0.00           H  
ATOM    379  HB2 ALA    23     -16.862   1.788  15.160  1.00  0.00           H  
ATOM    380  HB3 ALA    23     -15.332   1.537  16.165  1.00  0.00           H  
ATOM    381  C   ALA    23     -13.677   0.918  13.967  1.00  0.00           C  
ATOM    382  O   ALA    23     -13.155   0.841  12.882  1.00  0.00           O  
ATOM    383  N   ALA    24     -12.995   1.037  15.082  1.00  0.00           N  
ATOM    384  H   ALA    24     -13.450   0.927  15.977  1.00  0.00           H  
ATOM    385  CA  ALA    24     -11.522   1.202  15.150  1.00  0.00           C  
ATOM    386  HA  ALA    24     -11.325   2.119  14.594  1.00  0.00           H  
ATOM    387  CB  ALA    24     -11.112   1.517  16.610  1.00  0.00           C  
ATOM    388  HB1 ALA    24     -11.354   0.635  17.203  1.00  0.00           H  
ATOM    389  HB2 ALA    24     -10.022   1.548  16.608  1.00  0.00           H  
ATOM    390  HB3 ALA    24     -11.577   2.429  16.985  1.00  0.00           H  
ATOM    391  C   ALA    24     -10.741   0.020  14.528  1.00  0.00           C  
ATOM    392  O   ALA    24      -9.880   0.258  13.683  1.00  0.00           O  
ATOM    393  N   MET    25     -11.001  -1.147  15.021  1.00  0.00           N  
ATOM    394  H   MET    25     -11.784  -1.206  15.657  1.00  0.00           H  
ATOM    395  CA  MET    25     -10.412  -2.432  14.547  1.00  0.00           C  
ATOM    396  HA  MET    25      -9.333  -2.349  14.674  1.00  0.00           H  
ATOM    397  CB  MET    25     -10.950  -3.581  15.408  1.00  0.00           C  
ATOM    398  HB2 MET    25     -11.940  -3.890  15.073  1.00  0.00           H  
ATOM    399  HB3 MET    25     -10.256  -4.396  15.200  1.00  0.00           H  
ATOM    400  CG  MET    25     -11.092  -3.343  16.899  1.00  0.00           C  
ATOM    401  HG2 MET    25     -11.305  -4.295  17.384  1.00  0.00           H  
ATOM    402  HG3 MET    25     -10.221  -2.838  17.316  1.00  0.00           H  
ATOM    403  SD  MET    25     -12.538  -2.355  17.328  1.00  0.00           S  
ATOM    404  CE  MET    25     -12.176  -1.971  18.977  1.00  0.00           C  
ATOM    405  HE1 MET    25     -12.059  -2.865  19.589  1.00  0.00           H  
ATOM    406  HE2 MET    25     -11.309  -1.319  19.080  1.00  0.00           H  
ATOM    407  HE3 MET    25     -13.027  -1.509  19.477  1.00  0.00           H  
ATOM    408  C   MET    25     -10.417  -2.649  13.065  1.00  0.00           C  
ATOM    409  O   MET    25      -9.424  -3.069  12.493  1.00  0.00           O  
ATOM    410  N   ALA    26     -11.406  -2.137  12.318  1.00  0.00           N  
ATOM    411  H   ALA    26     -12.184  -1.701  12.794  1.00  0.00           H  
ATOM    412  CA  ALA    26     -11.428  -2.070  10.883  1.00  0.00           C  
ATOM    413  HA  ALA    26     -11.018  -2.978  10.438  1.00  0.00           H  
ATOM    414  CB  ALA    26     -12.916  -1.924  10.490  1.00  0.00           C  
ATOM    415  HB1 ALA    26     -12.919  -1.943   9.400  1.00  0.00           H  
ATOM    416  HB2 ALA    26     -13.454  -2.855  10.668  1.00  0.00           H  
ATOM    417  HB3 ALA    26     -13.334  -0.968  10.806  1.00  0.00           H  
ATOM    418  C   ALA    26     -10.622  -0.891  10.269  1.00  0.00           C  
ATOM    419  O   ALA    26      -9.957  -1.009   9.252  1.00  0.00           O  
ATOM    420  N   ALA    27     -10.782   0.386  10.748  1.00  0.00           N  
ATOM    421  H   ALA    27     -11.219   0.533  11.646  1.00  0.00           H  
ATOM    422  CA  ALA    27     -10.285   1.644  10.140  1.00  0.00           C  
ATOM    423  HA  ALA    27     -10.655   1.706   9.117  1.00  0.00           H  
ATOM    424  CB  ALA    27     -10.883   2.898  10.929  1.00  0.00           C  
ATOM    425  HB1 ALA    27     -10.558   2.823  11.967  1.00  0.00           H  
ATOM    426  HB2 ALA    27     -10.590   3.865  10.521  1.00  0.00           H  
ATOM    427  HB3 ALA    27     -11.960   2.796  10.800  1.00  0.00           H  
ATOM    428  C   ALA    27      -8.773   1.614  10.028  1.00  0.00           C  
ATOM    429  O   ALA    27      -8.262   1.670   8.891  1.00  0.00           O  
ATOM    430  N   ALA    28      -8.110   1.610  11.150  1.00  0.00           N  
ATOM    431  H   ALA    28      -8.613   1.728  12.018  1.00  0.00           H  
ATOM    432  CA  ALA    28      -6.664   1.834  11.214  1.00  0.00           C  
ATOM    433  HA  ALA    28      -6.496   2.757  10.659  1.00  0.00           H  
ATOM    434  CB  ALA    28      -6.203   1.864  12.750  1.00  0.00           C  
ATOM    435  HB1 ALA    28      -6.754   2.624  13.304  1.00  0.00           H  
ATOM    436  HB2 ALA    28      -6.378   0.905  13.238  1.00  0.00           H  
ATOM    437  HB3 ALA    28      -5.135   2.078  12.786  1.00  0.00           H  
ATOM    438  C   ALA    28      -5.897   0.668  10.513  1.00  0.00           C  
ATOM    439  O   ALA    28      -4.794   0.848   9.982  1.00  0.00           O  
ATOM    440  N   THR    29      -6.472  -0.560  10.514  1.00  0.00           N  
ATOM    441  H   THR    29      -7.406  -0.649  10.889  1.00  0.00           H  
ATOM    442  CA  THR    29      -5.898  -1.721   9.932  1.00  0.00           C  
ATOM    443  HA  THR    29      -4.896  -1.960  10.287  1.00  0.00           H  
ATOM    444  CB  THR    29      -6.681  -2.979  10.313  1.00  0.00           C  
ATOM    445  HB  THR    29      -6.428  -3.806   9.649  1.00  0.00           H  
ATOM    446  CG2 THR    29      -6.406  -3.395  11.722  1.00  0.00           C  
ATOM    447 HG21 THR    29      -6.889  -4.355  11.906  1.00  0.00           H  
ATOM    448 HG22 THR    29      -5.349  -3.603  11.884  1.00  0.00           H  
ATOM    449 HG23 THR    29      -6.757  -2.659  12.445  1.00  0.00           H  
ATOM    450  OG1 THR    29      -8.079  -2.854  10.273  1.00  0.00           O  
ATOM    451  HG1 THR    29      -8.461  -3.016  11.139  1.00  0.00           H  
ATOM    452  C   THR    29      -5.781  -1.643   8.354  1.00  0.00           C  
ATOM    453  O   THR    29      -6.812  -1.741   7.693  1.00  0.00           O  
TER   
END   
