# Supplementary material for: Prediction of Anticancer Peptides with High Efficacy and Low Toxicity by Hybrid Model Based on 3D Structure of Peptides
Source: Int J Mol Sci. 2021 May 26;22(11):5630. doi: 10.3390/ijms22115630 (PMC8198792; doi:10.3390/ijms22115630)
Supplement: Supplementary file 1 [file ijms-22-05630-s001.zip › Supplement2(Datasets)/ACPs(PDB)/D1/PDB(Negative)/(263)NL_satpdb13225.pdb]

ATOM      1  N   GLY     1     -17.364 -14.719  -2.941  1.00  0.00           N  
ATOM      2  H   GLY     1     -16.889 -15.322  -2.284  1.00  0.00           H  
ATOM      3  CA  GLY     1     -18.367 -13.793  -2.508  1.00  0.00           C  
ATOM      4  HA2 GLY     1     -18.392 -12.931  -3.173  1.00  0.00           H  
ATOM      5  HA3 GLY     1     -19.345 -14.266  -2.602  1.00  0.00           H  
ATOM      6  C   GLY     1     -18.305 -13.228  -1.083  1.00  0.00           C  
ATOM      7  O   GLY     1     -18.761 -12.105  -0.978  1.00  0.00           O  
ATOM      8  N   ILE     2     -18.055 -14.060  -0.056  1.00  0.00           N  
ATOM      9  H   ILE     2     -17.726 -14.990  -0.272  1.00  0.00           H  
ATOM     10  CA  ILE     2     -18.274 -13.677   1.306  1.00  0.00           C  
ATOM     11  HA  ILE     2     -17.826 -12.709   1.530  1.00  0.00           H  
ATOM     12  CB  ILE     2     -19.784 -13.694   1.623  1.00  0.00           C  
ATOM     13  HB  ILE     2     -20.196 -12.922   0.973  1.00  0.00           H  
ATOM     14  CG2 ILE     2     -20.503 -15.093   1.224  1.00  0.00           C  
ATOM     15 HG21 ILE     2     -20.445 -15.329   0.161  1.00  0.00           H  
ATOM     16 HG22 ILE     2     -20.073 -15.879   1.846  1.00  0.00           H  
ATOM     17 HG23 ILE     2     -21.577 -14.951   1.342  1.00  0.00           H  
ATOM     18  CG1 ILE     2     -20.113 -13.238   3.051  1.00  0.00           C  
ATOM     19 HG12 ILE     2     -19.658 -13.824   3.850  1.00  0.00           H  
ATOM     20 HG13 ILE     2     -19.659 -12.279   3.299  1.00  0.00           H  
ATOM     21  CD1 ILE     2     -21.533 -13.311   3.430  1.00  0.00           C  
ATOM     22 HD11 ILE     2     -21.915 -14.329   3.510  1.00  0.00           H  
ATOM     23 HD12 ILE     2     -21.744 -12.789   4.363  1.00  0.00           H  
ATOM     24 HD13 ILE     2     -22.038 -12.781   2.622  1.00  0.00           H  
ATOM     25  C   ILE     2     -17.547 -14.530   2.308  1.00  0.00           C  
ATOM     26  O   ILE     2     -16.837 -13.989   3.177  1.00  0.00           O  
ATOM     27  N   MET     3     -17.634 -15.865   2.143  1.00  0.00           N  
ATOM     28  H   MET     3     -18.117 -16.199   1.322  1.00  0.00           H  
ATOM     29  CA  MET     3     -17.183 -16.839   3.170  1.00  0.00           C  
ATOM     30  HA  MET     3     -16.961 -16.430   4.155  1.00  0.00           H  
ATOM     31  CB  MET     3     -18.330 -17.869   3.304  1.00  0.00           C  
ATOM     32  HB2 MET     3     -18.567 -18.177   2.286  1.00  0.00           H  
ATOM     33  HB3 MET     3     -17.844 -18.713   3.794  1.00  0.00           H  
ATOM     34  CG  MET     3     -19.508 -17.397   4.178  1.00  0.00           C  
ATOM     35  HG2 MET     3     -19.697 -16.368   3.873  1.00  0.00           H  
ATOM     36  HG3 MET     3     -20.427 -17.966   4.033  1.00  0.00           H  
ATOM     37  SD  MET     3     -19.191 -17.315   5.910  1.00  0.00           S  
ATOM     38  CE  MET     3     -18.683 -18.962   6.455  1.00  0.00           C  
ATOM     39  HE1 MET     3     -19.390 -19.717   6.110  1.00  0.00           H  
ATOM     40  HE2 MET     3     -17.649 -19.067   6.128  1.00  0.00           H  
ATOM     41  HE3 MET     3     -18.619 -19.183   7.520  1.00  0.00           H  
ATOM     42  C   MET     3     -15.980 -17.681   2.599  1.00  0.00           C  
ATOM     43  O   MET     3     -15.431 -18.531   3.263  1.00  0.00           O  
ATOM     44  N   ASP     4     -15.542 -17.514   1.348  1.00  0.00           N  
ATOM     45  H   ASP     4     -16.040 -16.908   0.712  1.00  0.00           H  
ATOM     46  CA  ASP     4     -14.363 -18.197   0.875  1.00  0.00           C  
ATOM     47  HA  ASP     4     -14.326 -19.213   1.267  1.00  0.00           H  
ATOM     48  CB  ASP     4     -14.328 -18.212  -0.643  1.00  0.00           C  
ATOM     49  HB2 ASP     4     -13.341 -18.461  -1.032  1.00  0.00           H  
ATOM     50  HB3 ASP     4     -15.004 -18.965  -1.047  1.00  0.00           H  
ATOM     51  CG  ASP     4     -14.589 -16.784  -1.172  1.00  0.00           C  
ATOM     52  OD1 ASP     4     -13.607 -16.250  -1.625  1.00  0.00           O  
ATOM     53  OD2 ASP     4     -15.768 -16.245  -1.054  1.00  0.00           O  
ATOM     54  C   ASP     4     -12.976 -17.635   1.341  1.00  0.00           C  
ATOM     55  O   ASP     4     -12.849 -16.482   1.695  1.00  0.00           O  
ATOM     56  N   SER     5     -11.984 -18.506   1.439  1.00  0.00           N  
ATOM     57  H   SER     5     -12.146 -19.442   1.096  1.00  0.00           H  
ATOM     58  CA  SER     5     -10.895 -18.270   2.393  1.00  0.00           C  
ATOM     59  HA  SER     5     -11.335 -18.170   3.385  1.00  0.00           H  
ATOM     60  CB  SER     5     -10.079 -19.571   2.370  1.00  0.00           C  
ATOM     61  HB2 SER     5      -9.286 -19.440   3.106  1.00  0.00           H  
ATOM     62  HB3 SER     5     -10.681 -20.427   2.678  1.00  0.00           H  
ATOM     63  OG  SER     5      -9.400 -19.879   1.136  1.00  0.00           O  
ATOM     64  HG  SER     5      -8.595 -20.347   1.368  1.00  0.00           H  
ATOM     65  C   SER     5      -9.947 -16.981   2.259  1.00  0.00           C  
ATOM     66  O   SER     5      -9.734 -16.237   3.211  1.00  0.00           O  
ATOM     67  N   VAL     6      -9.643 -16.607   1.022  1.00  0.00           N  
ATOM     68  H   VAL     6      -9.857 -17.299   0.318  1.00  0.00           H  
ATOM     69  CA  VAL     6      -8.914 -15.407   0.726  1.00  0.00           C  
ATOM     70  HA  VAL     6      -8.082 -15.447   1.429  1.00  0.00           H  
ATOM     71  CB  VAL     6      -8.321 -15.312  -0.689  1.00  0.00           C  
ATOM     72  HB  VAL     6      -7.809 -14.351  -0.730  1.00  0.00           H  
ATOM     73  CG1 VAL     6      -7.184 -16.305  -0.816  1.00  0.00           C  
ATOM     74 HG11 VAL     6      -6.380 -16.049  -0.127  1.00  0.00           H  
ATOM     75 HG12 VAL     6      -7.467 -17.262  -0.378  1.00  0.00           H  
ATOM     76 HG13 VAL     6      -6.891 -16.524  -1.843  1.00  0.00           H  
ATOM     77  CG2 VAL     6      -9.435 -15.511  -1.748  1.00  0.00           C  
ATOM     78 HG21 VAL     6      -9.160 -15.325  -2.787  1.00  0.00           H  
ATOM     79 HG22 VAL     6      -9.856 -16.512  -1.648  1.00  0.00           H  
ATOM     80 HG23 VAL     6     -10.242 -14.814  -1.528  1.00  0.00           H  
ATOM     81  C   VAL     6      -9.682 -14.058   1.038  1.00  0.00           C  
ATOM     82  O   VAL     6      -9.008 -13.061   1.474  1.00  0.00           O  
ATOM     83  N   LYS     7     -11.021 -14.129   1.098  1.00  0.00           N  
ATOM     84  H   LYS     7     -11.485 -14.876   0.601  1.00  0.00           H  
ATOM     85  CA  LYS     7     -11.888 -13.022   1.579  1.00  0.00           C  
ATOM     86  HA  LYS     7     -11.475 -12.048   1.316  1.00  0.00           H  
ATOM     87  CB  LYS     7     -13.250 -13.023   0.897  1.00  0.00           C  
ATOM     88  HB2 LYS     7     -13.771 -13.910   1.255  1.00  0.00           H  
ATOM     89  HB3 LYS     7     -13.773 -12.137   1.257  1.00  0.00           H  
ATOM     90  CG  LYS     7     -13.219 -13.093  -0.654  1.00  0.00           C  
ATOM     91  HG2 LYS     7     -12.690 -12.194  -0.971  1.00  0.00           H  
ATOM     92  HG3 LYS     7     -12.768 -14.069  -0.833  1.00  0.00           H  
ATOM     93  CD  LYS     7     -14.571 -12.931  -1.242  1.00  0.00           C  
ATOM     94  HD2 LYS     7     -15.146 -13.716  -0.751  1.00  0.00           H  
ATOM     95  HD3 LYS     7     -15.014 -11.968  -0.987  1.00  0.00           H  
ATOM     96  CE  LYS     7     -14.544 -12.999  -2.798  1.00  0.00           C  
ATOM     97  HE2 LYS     7     -15.546 -12.730  -3.134  1.00  0.00           H  
ATOM     98  HE3 LYS     7     -13.793 -12.262  -3.086  1.00  0.00           H  
ATOM     99  NZ  LYS     7     -14.216 -14.367  -3.307  1.00  0.00           N  
ATOM    100  HZ1 LYS     7     -14.550 -15.095  -2.692  1.00  0.00           H  
ATOM    101  HZ2 LYS     7     -14.691 -14.544  -4.180  1.00  0.00           H  
ATOM    102  HZ3 LYS     7     -13.227 -14.574  -3.329  1.00  0.00           H  
ATOM    103  C   LYS     7     -12.091 -12.986   3.095  1.00  0.00           C  
ATOM    104  O   LYS     7     -12.721 -12.075   3.590  1.00  0.00           O  
ATOM    105  N   ASN     8     -11.750 -14.090   3.754  1.00  0.00           N  
ATOM    106  H   ASN     8     -11.321 -14.791   3.166  1.00  0.00           H  
ATOM    107  CA  ASN     8     -12.235 -14.667   5.024  1.00  0.00           C  
ATOM    108  HA  ASN     8     -12.758 -13.853   5.526  1.00  0.00           H  
ATOM    109  CB  ASN     8     -13.322 -15.685   4.659  1.00  0.00           C  
ATOM    110  HB2 ASN     8     -13.909 -15.329   3.812  1.00  0.00           H  
ATOM    111  HB3 ASN     8     -12.809 -16.576   4.298  1.00  0.00           H  
ATOM    112  CG  ASN     8     -14.328 -16.027   5.870  1.00  0.00           C  
ATOM    113  OD1 ASN     8     -14.682 -15.105   6.632  1.00  0.00           O  
ATOM    114  ND2 ASN     8     -14.967 -17.223   5.970  1.00  0.00           N  
ATOM    115 HD21 ASN     8     -15.750 -17.217   6.607  1.00  0.00           H  
ATOM    116 HD22 ASN     8     -14.961 -17.882   5.205  1.00  0.00           H  
ATOM    117  C   ASN     8     -11.204 -15.315   6.029  1.00  0.00           C  
ATOM    118  O   ASN     8     -11.617 -15.791   7.090  1.00  0.00           O  
ATOM    119  N   ALA     9      -9.950 -15.215   5.614  1.00  0.00           N  
ATOM    120  H   ALA     9      -9.783 -14.975   4.647  1.00  0.00           H  
ATOM    121  CA  ALA     9      -8.785 -15.579   6.460  1.00  0.00           C  
ATOM    122  HA  ALA     9      -9.184 -16.353   7.116  1.00  0.00           H  
ATOM    123  CB  ALA     9      -7.585 -16.176   5.575  1.00  0.00           C  
ATOM    124  HB1 ALA     9      -7.914 -16.934   4.865  1.00  0.00           H  
ATOM    125  HB2 ALA     9      -7.013 -15.450   4.997  1.00  0.00           H  
ATOM    126  HB3 ALA     9      -6.850 -16.675   6.206  1.00  0.00           H  
ATOM    127  C   ALA     9      -8.262 -14.468   7.395  1.00  0.00           C  
ATOM    128  O   ALA     9      -8.237 -14.753   8.557  1.00  0.00           O  
ATOM    129  N   ALA    10      -8.082 -13.263   6.867  1.00  0.00           N  
ATOM    130  H   ALA    10      -8.222 -13.045   5.891  1.00  0.00           H  
ATOM    131  CA  ALA    10      -7.740 -12.062   7.659  1.00  0.00           C  
ATOM    132  HA  ALA    10      -7.109 -12.275   8.522  1.00  0.00           H  
ATOM    133  CB  ALA    10      -6.902 -11.143   6.819  1.00  0.00           C  
ATOM    134  HB1 ALA    10      -7.565 -10.752   6.047  1.00  0.00           H  
ATOM    135  HB2 ALA    10      -6.576 -10.338   7.478  1.00  0.00           H  
ATOM    136  HB3 ALA    10      -6.188 -11.852   6.400  1.00  0.00           H  
ATOM    137  C   ALA    10      -8.986 -11.221   8.089  1.00  0.00           C  
ATOM    138  O   ALA    10      -9.106 -10.982   9.246  1.00  0.00           O  
ATOM    139  N   LYS    11      -9.927 -11.045   7.206  1.00  0.00           N  
ATOM    140  H   LYS    11      -9.813 -11.519   6.321  1.00  0.00           H  
ATOM    141  CA  LYS    11     -11.235 -10.741   7.674  1.00  0.00           C  
ATOM    142  HA  LYS    11     -11.213 -10.117   8.568  1.00  0.00           H  
ATOM    143  CB  LYS    11     -11.974 -10.022   6.531  1.00  0.00           C  
ATOM    144  HB2 LYS    11     -11.333  -9.207   6.194  1.00  0.00           H  
ATOM    145  HB3 LYS    11     -12.086 -10.834   5.812  1.00  0.00           H  
ATOM    146  CG  LYS    11     -13.372  -9.458   6.982  1.00  0.00           C  
ATOM    147  HG2 LYS    11     -13.782 -10.041   7.806  1.00  0.00           H  
ATOM    148  HG3 LYS    11     -13.180  -8.420   7.253  1.00  0.00           H  
ATOM    149  CD  LYS    11     -14.289  -9.408   5.814  1.00  0.00           C  
ATOM    150  HD2 LYS    11     -14.897  -8.509   5.919  1.00  0.00           H  
ATOM    151  HD3 LYS    11     -13.841  -9.271   4.830  1.00  0.00           H  
ATOM    152  CE  LYS    11     -15.334 -10.509   5.680  1.00  0.00           C  
ATOM    153  HE2 LYS    11     -16.023 -10.390   6.517  1.00  0.00           H  
ATOM    154  HE3 LYS    11     -15.967 -10.335   4.810  1.00  0.00           H  
ATOM    155  NZ  LYS    11     -14.762 -11.891   5.711  1.00  0.00           N  
ATOM    156  HZ1 LYS    11     -15.478 -12.598   5.800  1.00  0.00           H  
ATOM    157  HZ2 LYS    11     -14.140 -12.107   4.945  1.00  0.00           H  
ATOM    158  HZ3 LYS    11     -14.161 -12.035   6.509  1.00  0.00           H  
ATOM    159  C   LYS    11     -12.020 -12.005   8.269  1.00  0.00           C  
ATOM    160  O   LYS    11     -12.978 -12.522   7.638  1.00  0.00           O  
ATOM    161  N   ASN    12     -11.573 -12.534   9.409  1.00  0.00           N  
ATOM    162  H   ASN    12     -10.815 -12.044   9.862  1.00  0.00           H  
ATOM    163  CA  ASN    12     -11.556 -13.909   9.759  1.00  0.00           C  
ATOM    164  HA  ASN    12     -11.043 -14.422   8.946  1.00  0.00           H  
ATOM    165  CB  ASN    12     -10.721 -14.095  11.020  1.00  0.00           C  
ATOM    166  HB2 ASN    12      -9.759 -13.611  10.851  1.00  0.00           H  
ATOM    167  HB3 ASN    12     -11.218 -13.626  11.868  1.00  0.00           H  
ATOM    168  CG  ASN    12     -10.491 -15.604  11.200  1.00  0.00           C  
ATOM    169  OD1 ASN    12     -11.252 -16.313  11.861  1.00  0.00           O  
ATOM    170  ND2 ASN    12      -9.478 -16.142  10.655  1.00  0.00           N  
ATOM    171 HD21 ASN    12      -9.213 -17.098  10.845  1.00  0.00           H  
ATOM    172 HD22 ASN    12      -8.744 -15.597  10.227  1.00  0.00           H  
ATOM    173  C   ASN    12     -12.981 -14.551   9.870  1.00  0.00           C  
ATOM    174  O   ASN    12     -13.840 -14.033  10.525  1.00  0.00           O  
ATOM    175  N   LEU    13     -13.144 -15.810   9.424  1.00  0.00           N  
ATOM    176  H   LEU    13     -12.357 -16.217   8.939  1.00  0.00           H  
ATOM    177  CA  LEU    13     -14.271 -16.743   9.629  1.00  0.00           C  
ATOM    178  HA  LEU    13     -15.080 -16.422   8.974  1.00  0.00           H  
ATOM    179  CB  LEU    13     -13.855 -18.166   9.228  1.00  0.00           C  
ATOM    180  HB2 LEU    13     -13.645 -18.196   8.159  1.00  0.00           H  
ATOM    181  HB3 LEU    13     -12.906 -18.386   9.717  1.00  0.00           H  
ATOM    182  CG  LEU    13     -14.782 -19.375   9.477  1.00  0.00           C  
ATOM    183  HG  LEU    13     -14.925 -19.418  10.557  1.00  0.00           H  
ATOM    184  CD1 LEU    13     -16.136 -19.152   8.739  1.00  0.00           C  
ATOM    185 HD11 LEU    13     -16.486 -18.138   8.930  1.00  0.00           H  
ATOM    186 HD12 LEU    13     -16.105 -19.442   7.688  1.00  0.00           H  
ATOM    187 HD13 LEU    13     -16.838 -19.847   9.200  1.00  0.00           H  
ATOM    188  CD2 LEU    13     -14.254 -20.781   9.114  1.00  0.00           C  
ATOM    189 HD21 LEU    13     -13.213 -20.854   9.429  1.00  0.00           H  
ATOM    190 HD22 LEU    13     -14.946 -21.499   9.552  1.00  0.00           H  
ATOM    191 HD23 LEU    13     -14.295 -20.950   8.037  1.00  0.00           H  
ATOM    192  C   LEU    13     -14.831 -16.693  11.041  1.00  0.00           C  
ATOM    193  O   LEU    13     -16.034 -16.531  11.266  1.00  0.00           O  
ATOM    194  N   ALA    14     -13.960 -16.719  12.038  1.00  0.00           N  
ATOM    195  H   ALA    14     -12.959 -16.800  11.930  1.00  0.00           H  
ATOM    196  CA  ALA    14     -14.338 -16.723  13.460  1.00  0.00           C  
ATOM    197  HA  ALA    14     -15.003 -17.565  13.652  1.00  0.00           H  
ATOM    198  CB  ALA    14     -13.149 -17.206  14.282  1.00  0.00           C  
ATOM    199  HB1 ALA    14     -13.421 -17.469  15.304  1.00  0.00           H  
ATOM    200  HB2 ALA    14     -12.693 -18.092  13.841  1.00  0.00           H  
ATOM    201  HB3 ALA    14     -12.473 -16.365  14.437  1.00  0.00           H  
ATOM    202  C   ALA    14     -14.926 -15.433  13.991  1.00  0.00           C  
ATOM    203  O   ALA    14     -15.775 -15.606  14.889  1.00  0.00           O  
ATOM    204  N   GLY    15     -14.623 -14.282  13.364  1.00  0.00           N  
ATOM    205  H   GLY    15     -13.750 -14.224  12.859  1.00  0.00           H  
ATOM    206  CA  GLY    15     -15.295 -12.981  13.664  1.00  0.00           C  
ATOM    207  HA2 GLY    15     -15.627 -13.100  14.695  1.00  0.00           H  
ATOM    208  HA3 GLY    15     -14.611 -12.166  13.424  1.00  0.00           H  
ATOM    209  C   GLY    15     -16.567 -12.880  12.736  1.00  0.00           C  
ATOM    210  O   GLY    15     -17.588 -12.409  13.193  1.00  0.00           O  
ATOM    211  N   GLN    16     -16.531 -13.440  11.519  1.00  0.00           N  
ATOM    212  H   GLN    16     -15.711 -13.943  11.211  1.00  0.00           H  
ATOM    213  CA  GLN    16     -17.691 -13.521  10.607  1.00  0.00           C  
ATOM    214  HA  GLN    16     -18.097 -12.510  10.584  1.00  0.00           H  
ATOM    215  CB  GLN    16     -17.175 -13.954   9.265  1.00  0.00           C  
ATOM    216  HB2 GLN    16     -16.304 -13.355   8.999  1.00  0.00           H  
ATOM    217  HB3 GLN    16     -16.933 -15.017   9.287  1.00  0.00           H  
ATOM    218  CG  GLN    16     -18.199 -13.608   8.151  1.00  0.00           C  
ATOM    219  HG2 GLN    16     -18.999 -14.343   8.243  1.00  0.00           H  
ATOM    220  HG3 GLN    16     -18.680 -12.651   8.351  1.00  0.00           H  
ATOM    221  CD  GLN    16     -17.703 -13.561   6.705  1.00  0.00           C  
ATOM    222  OE1 GLN    16     -17.214 -12.533   6.334  1.00  0.00           O  
ATOM    223  NE2 GLN    16     -17.819 -14.555   5.846  1.00  0.00           N  
ATOM    224 HE21 GLN    16     -17.503 -14.312   4.918  1.00  0.00           H  
ATOM    225 HE22 GLN    16     -18.436 -15.303   6.129  1.00  0.00           H  
ATOM    226  C   GLN    16     -18.870 -14.415  11.096  1.00  0.00           C  
ATOM    227  O   GLN    16     -20.004 -14.207  10.684  1.00  0.00           O  
ATOM    228  N   LEU    17     -18.624 -15.424  11.903  1.00  0.00           N  
ATOM    229  H   LEU    17     -17.688 -15.696  12.168  1.00  0.00           H  
ATOM    230  CA  LEU    17     -19.722 -16.259  12.468  1.00  0.00           C  
ATOM    231  HA  LEU    17     -20.376 -16.439  11.616  1.00  0.00           H  
ATOM    232  CB  LEU    17     -19.189 -17.622  13.013  1.00  0.00           C  
ATOM    233  HB2 LEU    17     -18.357 -17.378  13.672  1.00  0.00           H  
ATOM    234  HB3 LEU    17     -19.943 -18.121  13.622  1.00  0.00           H  
ATOM    235  CG  LEU    17     -18.803 -18.693  12.005  1.00  0.00           C  
ATOM    236  HG  LEU    17     -18.140 -18.239  11.268  1.00  0.00           H  
ATOM    237  CD1 LEU    17     -17.915 -19.751  12.538  1.00  0.00           C  
ATOM    238 HD11 LEU    17     -16.920 -19.438  12.853  1.00  0.00           H  
ATOM    239 HD12 LEU    17     -18.436 -20.196  13.386  1.00  0.00           H  
ATOM    240 HD13 LEU    17     -17.762 -20.485  11.747  1.00  0.00           H  
ATOM    241  CD2 LEU    17     -20.051 -19.280  11.312  1.00  0.00           C  
ATOM    242 HD21 LEU    17     -20.658 -18.429  11.002  1.00  0.00           H  
ATOM    243 HD22 LEU    17     -19.839 -19.977  10.501  1.00  0.00           H  
ATOM    244 HD23 LEU    17     -20.581 -19.811  12.103  1.00  0.00           H  
ATOM    245  C   LEU    17     -20.539 -15.512  13.508  1.00  0.00           C  
ATOM    246  O   LEU    17     -21.751 -15.694  13.574  1.00  0.00           O  
ATOM    247  N   LEU    18     -19.903 -14.550  14.277  1.00  0.00           N  
ATOM    248  H   LEU    18     -18.951 -14.269  14.088  1.00  0.00           H  
ATOM    249  CA  LEU    18     -20.663 -13.690  15.180  1.00  0.00           C  
ATOM    250  HA  LEU    18     -21.299 -14.297  15.824  1.00  0.00           H  
ATOM    251  CB  LEU    18     -19.637 -13.031  16.149  1.00  0.00           C  
ATOM    252  HB2 LEU    18     -19.030 -13.772  16.670  1.00  0.00           H  
ATOM    253  HB3 LEU    18     -19.055 -12.385  15.492  1.00  0.00           H  
ATOM    254  CG  LEU    18     -20.156 -11.963  17.212  1.00  0.00           C  
ATOM    255  HG  LEU    18     -20.670 -11.125  16.741  1.00  0.00           H  
ATOM    256  CD1 LEU    18     -21.212 -12.638  18.175  1.00  0.00           C  
ATOM    257 HD11 LEU    18     -21.341 -12.007  19.055  1.00  0.00           H  
ATOM    258 HD12 LEU    18     -22.116 -12.746  17.575  1.00  0.00           H  
ATOM    259 HD13 LEU    18     -20.968 -13.671  18.421  1.00  0.00           H  
ATOM    260  CD2 LEU    18     -18.931 -11.398  18.021  1.00  0.00           C  
ATOM    261 HD21 LEU    18     -18.354 -10.929  17.225  1.00  0.00           H  
ATOM    262 HD22 LEU    18     -19.054 -10.675  18.827  1.00  0.00           H  
ATOM    263 HD23 LEU    18     -18.379 -12.292  18.312  1.00  0.00           H  
ATOM    264  C   LEU    18     -21.488 -12.586  14.424  1.00  0.00           C  
ATOM    265  O   LEU    18     -22.597 -12.255  14.812  1.00  0.00           O  
ATOM    266  N   ASP    19     -20.939 -12.053  13.336  1.00  0.00           N  
ATOM    267  H   ASP    19     -20.007 -12.410  13.183  1.00  0.00           H  
ATOM    268  CA  ASP    19     -21.474 -10.830  12.655  1.00  0.00           C  
ATOM    269  HA  ASP    19     -21.778 -10.012  13.307  1.00  0.00           H  
ATOM    270  CB  ASP    19     -20.295 -10.113  11.934  1.00  0.00           C  
ATOM    271  HB2 ASP    19     -19.448  -9.993  12.610  1.00  0.00           H  
ATOM    272  HB3 ASP    19     -20.079 -10.670  11.023  1.00  0.00           H  
ATOM    273  CG  ASP    19     -20.651  -8.728  11.575  1.00  0.00           C  
ATOM    274  OD1 ASP    19     -20.515  -7.757  12.307  1.00  0.00           O  
ATOM    275  OD2 ASP    19     -21.319  -8.523  10.528  1.00  0.00           O  
ATOM    276  C   ASP    19     -22.611 -11.208  11.691  1.00  0.00           C  
ATOM    277  O   ASP    19     -23.588 -10.490  11.608  1.00  0.00           O  
ATOM    278  N   THR    20     -22.535 -12.376  11.086  1.00  0.00           N  
ATOM    279  H   THR    20     -21.685 -12.914  11.182  1.00  0.00           H  
ATOM    280  CA  THR    20     -23.708 -13.023  10.414  1.00  0.00           C  
ATOM    281  HA  THR    20     -24.271 -12.328   9.791  1.00  0.00           H  
ATOM    282  CB  THR    20     -23.285 -14.218   9.597  1.00  0.00           C  
ATOM    283  HB  THR    20     -24.220 -14.660   9.252  1.00  0.00           H  
ATOM    284  CG2 THR    20     -22.584 -13.869   8.291  1.00  0.00           C  
ATOM    285 HG21 THR    20     -23.295 -13.690   7.484  1.00  0.00           H  
ATOM    286 HG22 THR    20     -22.093 -12.898   8.364  1.00  0.00           H  
ATOM    287 HG23 THR    20     -21.837 -14.565   7.909  1.00  0.00           H  
ATOM    288  OG1 THR    20     -22.567 -15.169  10.459  1.00  0.00           O  
ATOM    289  HG1 THR    20     -21.639 -14.966  10.593  1.00  0.00           H  
ATOM    290  C   THR    20     -24.778 -13.535  11.407  1.00  0.00           C  
ATOM    291  O   THR    20     -25.958 -13.452  11.084  1.00  0.00           O  
ATOM    292  N   ILE    21     -24.412 -14.044  12.622  1.00  0.00           N  
ATOM    293  H   ILE    21     -23.457 -14.359  12.718  1.00  0.00           H  
ATOM    294  CA  ILE    21     -25.341 -14.226  13.818  1.00  0.00           C  
ATOM    295  HA  ILE    21     -26.107 -14.952  13.546  1.00  0.00           H  
ATOM    296  CB  ILE    21     -24.677 -14.880  15.057  1.00  0.00           C  
ATOM    297  HB  ILE    21     -23.699 -14.400  15.076  1.00  0.00           H  
ATOM    298  CG2 ILE    21     -25.408 -14.396  16.414  1.00  0.00           C  
ATOM    299 HG21 ILE    21     -25.126 -15.071  17.222  1.00  0.00           H  
ATOM    300 HG22 ILE    21     -25.184 -13.335  16.527  1.00  0.00           H  
ATOM    301 HG23 ILE    21     -26.456 -14.633  16.234  1.00  0.00           H  
ATOM    302  CG1 ILE    21     -24.572 -16.433  14.973  1.00  0.00           C  
ATOM    303 HG12 ILE    21     -25.568 -16.877  14.974  1.00  0.00           H  
ATOM    304 HG13 ILE    21     -24.144 -16.776  14.031  1.00  0.00           H  
ATOM    305  CD1 ILE    21     -23.684 -17.074  16.059  1.00  0.00           C  
ATOM    306 HD11 ILE    21     -23.603 -18.135  15.823  1.00  0.00           H  
ATOM    307 HD12 ILE    21     -22.681 -16.649  16.091  1.00  0.00           H  
ATOM    308 HD13 ILE    21     -24.086 -16.989  17.069  1.00  0.00           H  
ATOM    309  C   ILE    21     -26.011 -12.868  14.167  1.00  0.00           C  
ATOM    310  O   ILE    21     -27.209 -12.807  14.319  1.00  0.00           O  
ATOM    311  N   LYS    22     -25.292 -11.787  14.258  1.00  0.00           N  
ATOM    312  H   LYS    22     -24.320 -12.020  14.405  1.00  0.00           H  
ATOM    313  CA  LYS    22     -25.800 -10.372  14.446  1.00  0.00           C  
ATOM    314  HA  LYS    22     -26.301 -10.326  15.413  1.00  0.00           H  
ATOM    315  CB  LYS    22     -24.567  -9.478  14.650  1.00  0.00           C  
ATOM    316  HB2 LYS    22     -24.057  -9.892  15.520  1.00  0.00           H  
ATOM    317  HB3 LYS    22     -23.806  -9.800  13.940  1.00  0.00           H  
ATOM    318  CG  LYS    22     -24.708  -7.900  14.699  1.00  0.00           C  
ATOM    319  HG2 LYS    22     -25.650  -7.548  14.278  1.00  0.00           H  
ATOM    320  HG3 LYS    22     -24.824  -7.644  15.752  1.00  0.00           H  
ATOM    321  CD  LYS    22     -23.597  -7.198  13.987  1.00  0.00           C  
ATOM    322  HD2 LYS    22     -23.559  -6.150  14.284  1.00  0.00           H  
ATOM    323  HD3 LYS    22     -22.639  -7.679  14.182  1.00  0.00           H  
ATOM    324  CE  LYS    22     -23.873  -7.212  12.521  1.00  0.00           C  
ATOM    325  HE2 LYS    22     -23.842  -8.254  12.203  1.00  0.00           H  
ATOM    326  HE3 LYS    22     -24.805  -6.747  12.200  1.00  0.00           H  
ATOM    327  NZ  LYS    22     -22.878  -6.473  11.667  1.00  0.00           N  
ATOM    328  HZ1 LYS    22     -21.919  -6.756  11.811  1.00  0.00           H  
ATOM    329  HZ2 LYS    22     -22.936  -6.851  10.733  1.00  0.00           H  
ATOM    330  HZ3 LYS    22     -23.014  -5.476  11.758  1.00  0.00           H  
ATOM    331  C   LYS    22     -26.701  -9.878  13.284  1.00  0.00           C  
ATOM    332  O   LYS    22     -27.745  -9.372  13.578  1.00  0.00           O  
ATOM    333  N   CYS    23     -26.351 -10.136  12.024  1.00  0.00           N  
ATOM    334  H   CYS    23     -25.538 -10.679  11.769  1.00  0.00           H  
ATOM    335  CA  CYS    23     -27.222  -9.616  10.942  1.00  0.00           C  
ATOM    336  HA  CYS    23     -27.399  -8.549  11.077  1.00  0.00           H  
ATOM    337  CB  CYS    23     -26.616  -9.713   9.538  1.00  0.00           C  
ATOM    338  HB2 CYS    23     -26.217 -10.725   9.469  1.00  0.00           H  
ATOM    339  HB3 CYS    23     -27.359  -9.504   8.769  1.00  0.00           H  
ATOM    340  SG  CYS    23     -25.094  -8.716   9.447  1.00  0.00           S  
ATOM    341  HG  CYS    23     -24.497  -9.680   8.740  1.00  0.00           H  
ATOM    342  C   CYS    23     -28.611 -10.308  10.929  1.00  0.00           C  
ATOM    343  O   CYS    23     -29.560  -9.668  10.473  1.00  0.00           O  
ATOM    344  N   LYS    24     -28.705 -11.554  11.448  1.00  0.00           N  
ATOM    345  H   LYS    24     -27.903 -12.102  11.726  1.00  0.00           H  
ATOM    346  CA  LYS    24     -30.014 -12.099  11.773  1.00  0.00           C  
ATOM    347  HA  LYS    24     -30.788 -12.002  11.012  1.00  0.00           H  
ATOM    348  CB  LYS    24     -29.644 -13.563  11.962  1.00  0.00           C  
ATOM    349  HB2 LYS    24     -29.422 -13.911  10.953  1.00  0.00           H  
ATOM    350  HB3 LYS    24     -28.743 -13.551  12.575  1.00  0.00           H  
ATOM    351  CG  LYS    24     -30.684 -14.556  12.457  1.00  0.00           C  
ATOM    352  HG2 LYS    24     -31.455 -13.990  12.979  1.00  0.00           H  
ATOM    353  HG3 LYS    24     -31.270 -14.941  11.622  1.00  0.00           H  
ATOM    354  CD  LYS    24     -30.214 -15.717  13.439  1.00  0.00           C  
ATOM    355  HD2 LYS    24     -31.081 -16.128  13.956  1.00  0.00           H  
ATOM    356  HD3 LYS    24     -29.842 -16.526  12.811  1.00  0.00           H  
ATOM    357  CE  LYS    24     -29.088 -15.514  14.433  1.00  0.00           C  
ATOM    358  HE2 LYS    24     -29.037 -16.394  15.075  1.00  0.00           H  
ATOM    359  HE3 LYS    24     -28.085 -15.435  14.013  1.00  0.00           H  
ATOM    360  NZ  LYS    24     -29.410 -14.345  15.242  1.00  0.00           N  
ATOM    361  HZ1 LYS    24     -30.308 -14.482  15.684  1.00  0.00           H  
ATOM    362  HZ2 LYS    24     -28.648 -14.200  15.888  1.00  0.00           H  
ATOM    363  HZ3 LYS    24     -29.460 -13.460  14.757  1.00  0.00           H  
ATOM    364  C   LYS    24     -30.465 -11.405  13.102  1.00  0.00           C  
ATOM    365  O   LYS    24     -30.254 -11.945  14.190  1.00  0.00           O  
ATOM    366  N   ILE    25     -31.163 -10.304  12.856  1.00  0.00           N  
ATOM    367  H   ILE    25     -31.355 -10.031  11.902  1.00  0.00           H  
ATOM    368  CA  ILE    25     -31.430  -9.318  13.877  1.00  0.00           C  
ATOM    369  HA  ILE    25     -30.558  -9.101  14.495  1.00  0.00           H  
ATOM    370  CB  ILE    25     -31.585  -7.869  13.298  1.00  0.00           C  
ATOM    371  HB  ILE    25     -30.603  -7.503  12.997  1.00  0.00           H  
ATOM    372  CG2 ILE    25     -32.364  -7.912  11.990  1.00  0.00           C  
ATOM    373 HG21 ILE    25     -32.712  -6.891  11.834  1.00  0.00           H  
ATOM    374 HG22 ILE    25     -31.718  -8.363  11.237  1.00  0.00           H  
ATOM    375 HG23 ILE    25     -33.265  -8.518  12.089  1.00  0.00           H  
ATOM    376  CG1 ILE    25     -32.127  -6.882  14.338  1.00  0.00           C  
ATOM    377 HG12 ILE    25     -33.194  -7.071  14.462  1.00  0.00           H  
ATOM    378 HG13 ILE    25     -31.574  -6.963  15.273  1.00  0.00           H  
ATOM    379  CD1 ILE    25     -32.077  -5.364  13.990  1.00  0.00           C  
ATOM    380 HD11 ILE    25     -31.054  -5.041  13.800  1.00  0.00           H  
ATOM    381 HD12 ILE    25     -32.622  -5.078  13.091  1.00  0.00           H  
ATOM    382 HD13 ILE    25     -32.370  -4.779  14.862  1.00  0.00           H  
ATOM    383  C   ILE    25     -32.603  -9.698  14.796  1.00  0.00           C  
ATOM    384  O   ILE    25     -33.731  -9.853  14.351  1.00  0.00           O  
ATOM    385  N   THR    26     -32.278  -9.679  16.094  1.00  0.00           N  
ATOM    386  H   THR    26     -31.349  -9.364  16.333  1.00  0.00           H  
ATOM    387  CA  THR    26     -33.051  -9.871  17.358  1.00  0.00           C  
ATOM    388  HA  THR    26     -32.444  -9.531  18.198  1.00  0.00           H  
ATOM    389  CB  THR    26     -34.255  -8.961  17.511  1.00  0.00           C  
ATOM    390  HB  THR    26     -34.854  -9.268  16.654  1.00  0.00           H  
ATOM    391  CG2 THR    26     -35.112  -9.211  18.775  1.00  0.00           C  
ATOM    392 HG21 THR    26     -35.910  -8.469  18.763  1.00  0.00           H  
ATOM    393 HG22 THR    26     -35.609 -10.179  18.839  1.00  0.00           H  
ATOM    394 HG23 THR    26     -34.468  -9.136  19.651  1.00  0.00           H  
ATOM    395  OG1 THR    26     -33.799  -7.620  17.626  1.00  0.00           O  
ATOM    396  HG1 THR    26     -34.422  -7.016  17.215  1.00  0.00           H  
ATOM    397  C   THR    26     -33.476 -11.313  17.559  1.00  0.00           C  
ATOM    398  O   THR    26     -33.542 -11.846  18.627  1.00  0.00           O  
ATOM    399  N   ALA    27     -33.730 -12.007  16.422  1.00  0.00           N  
ATOM    400  H   ALA    27     -33.869 -11.471  15.577  1.00  0.00           H  
ATOM    401  CA  ALA    27     -34.064 -13.464  16.509  1.00  0.00           C  
ATOM    402  HA  ALA    27     -34.880 -13.597  17.218  1.00  0.00           H  
ATOM    403  CB  ALA    27     -34.521 -13.887  15.034  1.00  0.00           C  
ATOM    404  HB1 ALA    27     -34.568 -14.973  14.960  1.00  0.00           H  
ATOM    405  HB2 ALA    27     -35.506 -13.499  14.776  1.00  0.00           H  
ATOM    406  HB3 ALA    27     -33.756 -13.576  14.323  1.00  0.00           H  
ATOM    407  C   ALA    27     -32.886 -14.357  17.002  1.00  0.00           C  
ATOM    408  O   ALA    27     -31.737 -14.113  16.654  1.00  0.00           O  
ATOM    409  N   CYS    28     -33.231 -15.368  17.800  1.00  0.00           N  
ATOM    410  H   CYS    28     -34.199 -15.536  18.032  1.00  0.00           H  
ATOM    411  CA  CYS    28     -32.304 -16.399  18.241  1.00  0.00           C  
ATOM    412  HA  CYS    28     -31.394 -15.958  18.650  1.00  0.00           H  
ATOM    413  CB  CYS    28     -32.957 -17.223  19.320  1.00  0.00           C  
ATOM    414  HB2 CYS    28     -32.322 -17.993  19.759  1.00  0.00           H  
ATOM    415  HB3 CYS    28     -33.371 -16.613  20.122  1.00  0.00           H  
ATOM    416  SG  CYS    28     -34.457 -18.033  18.580  1.00  0.00           S  
ATOM    417  HG  CYS    28     -34.843 -18.923  19.499  1.00  0.00           H  
ATOM    418  C   CYS    28     -31.880 -17.317  17.101  1.00  0.00           C  
ATOM    419  O   CYS    28     -30.908 -16.965  16.457  1.00  0.00           O  
TER   
END   
