# Supplementary material for: Prediction of Anticancer Peptides with High Efficacy and Low Toxicity by Hybrid Model Based on 3D Structure of Peptides
Source: Int J Mol Sci. 2021 May 26;22(11):5630. doi: 10.3390/ijms22115630 (PMC8198792; doi:10.3390/ijms22115630)
Supplement: Supplementary file 1 [file ijms-22-05630-s001.zip › Supplement2(Datasets)/ACPs(PDB)/D1/PDB(Negative)/(264)NL_satpdb13241.pdb]

ATOM      1  N   ALA     1      13.576  -4.935  14.399  1.00  0.00           N  
ATOM      2  H   ALA     1      13.828  -5.433  15.241  1.00  0.00           H  
ATOM      3  CA  ALA     1      12.164  -4.918  14.051  1.00  0.00           C  
ATOM      4  HA  ALA     1      11.690  -5.284  14.962  1.00  0.00           H  
ATOM      5  CB  ALA     1      11.658  -3.519  13.756  1.00  0.00           C  
ATOM      6  HB1 ALA     1      12.113  -3.109  12.854  1.00  0.00           H  
ATOM      7  HB2 ALA     1      10.595  -3.507  13.513  1.00  0.00           H  
ATOM      8  HB3 ALA     1      11.838  -2.833  14.584  1.00  0.00           H  
ATOM      9  C   ALA     1      11.850  -5.880  12.874  1.00  0.00           C  
ATOM     10  O   ALA     1      12.807  -6.385  12.205  1.00  0.00           O  
ATOM     11  N   LEU     2      10.553  -6.132  12.547  1.00  0.00           N  
ATOM     12  H   LEU     2       9.901  -5.560  13.064  1.00  0.00           H  
ATOM     13  CA  LEU     2      10.005  -7.151  11.700  1.00  0.00           C  
ATOM     14  HA  LEU     2      10.758  -7.939  11.723  1.00  0.00           H  
ATOM     15  CB  LEU     2       8.549  -7.431  12.220  1.00  0.00           C  
ATOM     16  HB2 LEU     2       7.909  -6.554  12.129  1.00  0.00           H  
ATOM     17  HB3 LEU     2       8.141  -8.275  11.664  1.00  0.00           H  
ATOM     18  CG  LEU     2       8.427  -7.752  13.733  1.00  0.00           C  
ATOM     19  HG  LEU     2       8.279  -6.812  14.265  1.00  0.00           H  
ATOM     20  CD1 LEU     2       7.220  -8.647  14.003  1.00  0.00           C  
ATOM     21 HD11 LEU     2       6.320  -8.067  14.205  1.00  0.00           H  
ATOM     22 HD12 LEU     2       7.085  -9.300  13.140  1.00  0.00           H  
ATOM     23 HD13 LEU     2       7.391  -9.243  14.899  1.00  0.00           H  
ATOM     24  CD2 LEU     2       9.635  -8.412  14.413  1.00  0.00           C  
ATOM     25 HD21 LEU     2      10.363  -7.603  14.473  1.00  0.00           H  
ATOM     26 HD22 LEU     2       9.488  -8.732  15.445  1.00  0.00           H  
ATOM     27 HD23 LEU     2       9.891  -9.331  13.886  1.00  0.00           H  
ATOM     28  C   LEU     2       9.897  -6.678  10.285  1.00  0.00           C  
ATOM     29  O   LEU     2      10.305  -5.587   9.893  1.00  0.00           O  
ATOM     30  N   TRP     3       9.394  -7.550   9.399  1.00  0.00           N  
ATOM     31  H   TRP     3       9.303  -8.457   9.834  1.00  0.00           H  
ATOM     32  CA  TRP     3       9.215  -7.588   7.884  1.00  0.00           C  
ATOM     33  HA  TRP     3      10.083  -8.067   7.430  1.00  0.00           H  
ATOM     34  CB  TRP     3       8.051  -8.500   7.480  1.00  0.00           C  
ATOM     35  HB2 TRP     3       8.198  -8.934   6.491  1.00  0.00           H  
ATOM     36  HB3 TRP     3       8.044  -9.375   8.130  1.00  0.00           H  
ATOM     37  CG  TRP     3       6.695  -7.703   7.494  1.00  0.00           C  
ATOM     38  CD1 TRP     3       5.937  -7.433   8.502  1.00  0.00           C  
ATOM     39  HD1 TRP     3       6.224  -7.777   9.485  1.00  0.00           H  
ATOM     40  NE1 TRP     3       4.838  -6.642   8.155  1.00  0.00           N  
ATOM     41  HE1 TRP     3       3.956  -6.597   8.645  1.00  0.00           H  
ATOM     42  CE2 TRP     3       4.834  -6.413   6.802  1.00  0.00           C  
ATOM     43  CZ2 TRP     3       3.914  -5.837   5.962  1.00  0.00           C  
ATOM     44  HZ2 TRP     3       3.006  -5.342   6.272  1.00  0.00           H  
ATOM     45  CH2 TRP     3       4.060  -5.999   4.596  1.00  0.00           C  
ATOM     46  HH2 TRP     3       3.323  -5.487   3.996  1.00  0.00           H  
ATOM     47  CZ3 TRP     3       5.189  -6.669   4.047  1.00  0.00           C  
ATOM     48  HZ3 TRP     3       5.219  -6.836   2.980  1.00  0.00           H  
ATOM     49  CE3 TRP     3       6.195  -7.190   4.975  1.00  0.00           C  
ATOM     50  HE3 TRP     3       6.985  -7.846   4.640  1.00  0.00           H  
ATOM     51  CD2 TRP     3       5.978  -7.064   6.348  1.00  0.00           C  
ATOM     52  C   TRP     3       9.085  -6.273   7.212  1.00  0.00           C  
ATOM     53  O   TRP     3       9.794  -6.005   6.214  1.00  0.00           O  
ATOM     54  N   MET     4       8.335  -5.299   7.716  1.00  0.00           N  
ATOM     55  H   MET     4       7.661  -5.624   8.394  1.00  0.00           H  
ATOM     56  CA  MET     4       8.249  -3.976   7.095  1.00  0.00           C  
ATOM     57  HA  MET     4       7.892  -4.011   6.066  1.00  0.00           H  
ATOM     58  CB  MET     4       7.161  -3.197   7.935  1.00  0.00           C  
ATOM     59  HB2 MET     4       6.380  -3.914   8.188  1.00  0.00           H  
ATOM     60  HB3 MET     4       7.473  -2.796   8.899  1.00  0.00           H  
ATOM     61  CG  MET     4       6.510  -2.041   7.129  1.00  0.00           C  
ATOM     62  HG2 MET     4       6.336  -2.371   6.105  1.00  0.00           H  
ATOM     63  HG3 MET     4       5.531  -1.853   7.569  1.00  0.00           H  
ATOM     64  SD  MET     4       7.543  -0.475   7.091  1.00  0.00           S  
ATOM     65  CE  MET     4       6.536   0.497   5.995  1.00  0.00           C  
ATOM     66  HE1 MET     4       6.835   1.544   6.055  1.00  0.00           H  
ATOM     67  HE2 MET     4       6.618   0.056   5.002  1.00  0.00           H  
ATOM     68  HE3 MET     4       5.499   0.459   6.327  1.00  0.00           H  
ATOM     69  C   MET     4       9.588  -3.171   7.098  1.00  0.00           C  
ATOM     70  O   MET     4       9.791  -2.168   6.391  1.00  0.00           O  
ATOM     71  N   THR     5      10.585  -3.627   7.868  1.00  0.00           N  
ATOM     72  H   THR     5      10.478  -4.572   8.206  1.00  0.00           H  
ATOM     73  CA  THR     5      11.972  -3.110   7.957  1.00  0.00           C  
ATOM     74  HA  THR     5      12.086  -2.251   7.296  1.00  0.00           H  
ATOM     75  CB  THR     5      12.214  -2.680   9.412  1.00  0.00           C  
ATOM     76  HB  THR     5      13.200  -2.230   9.524  1.00  0.00           H  
ATOM     77  CG2 THR     5      11.126  -1.689   9.877  1.00  0.00           C  
ATOM     78 HG21 THR     5      11.294  -1.247  10.859  1.00  0.00           H  
ATOM     79 HG22 THR     5      10.906  -0.939   9.118  1.00  0.00           H  
ATOM     80 HG23 THR     5      10.227  -2.304   9.830  1.00  0.00           H  
ATOM     81  OG1 THR     5      12.219  -3.816  10.300  1.00  0.00           O  
ATOM     82  HG1 THR     5      11.440  -4.360  10.159  1.00  0.00           H  
ATOM     83  C   THR     5      13.041  -4.124   7.578  1.00  0.00           C  
ATOM     84  O   THR     5      14.162  -3.608   7.434  1.00  0.00           O  
ATOM     85  N   LEU     6      12.825  -5.444   7.491  1.00  0.00           N  
ATOM     86  H   LEU     6      11.883  -5.716   7.732  1.00  0.00           H  
ATOM     87  CA  LEU     6      13.764  -6.446   6.926  1.00  0.00           C  
ATOM     88  HA  LEU     6      14.635  -6.481   7.581  1.00  0.00           H  
ATOM     89  CB  LEU     6      13.158  -7.900   7.013  1.00  0.00           C  
ATOM     90  HB2 LEU     6      12.987  -8.157   8.058  1.00  0.00           H  
ATOM     91  HB3 LEU     6      12.213  -7.838   6.474  1.00  0.00           H  
ATOM     92  CG  LEU     6      14.028  -9.059   6.418  1.00  0.00           C  
ATOM     93  HG  LEU     6      14.152  -8.786   5.371  1.00  0.00           H  
ATOM     94  CD1 LEU     6      15.444  -9.142   7.005  1.00  0.00           C  
ATOM     95 HD11 LEU     6      15.409  -9.046   8.090  1.00  0.00           H  
ATOM     96 HD12 LEU     6      15.980 -10.033   6.679  1.00  0.00           H  
ATOM     97 HD13 LEU     6      16.047  -8.270   6.753  1.00  0.00           H  
ATOM     98  CD2 LEU     6      13.352 -10.463   6.500  1.00  0.00           C  
ATOM     99 HD21 LEU     6      14.032 -11.104   5.939  1.00  0.00           H  
ATOM    100 HD22 LEU     6      13.308 -10.664   7.570  1.00  0.00           H  
ATOM    101 HD23 LEU     6      12.406 -10.447   5.959  1.00  0.00           H  
ATOM    102  C   LEU     6      14.322  -6.029   5.547  1.00  0.00           C  
ATOM    103  O   LEU     6      15.545  -6.175   5.269  1.00  0.00           O  
ATOM    104  N   LEU     7      13.400  -5.708   4.656  1.00  0.00           N  
ATOM    105  H   LEU     7      12.406  -5.729   4.835  1.00  0.00           H  
ATOM    106  CA  LEU     7      13.652  -5.233   3.315  1.00  0.00           C  
ATOM    107  HA  LEU     7      14.165  -6.100   2.899  1.00  0.00           H  
ATOM    108  CB  LEU     7      12.321  -4.866   2.675  1.00  0.00           C  
ATOM    109  HB2 LEU     7      11.808  -4.228   3.394  1.00  0.00           H  
ATOM    110  HB3 LEU     7      12.502  -4.217   1.818  1.00  0.00           H  
ATOM    111  CG  LEU     7      11.437  -6.017   2.175  1.00  0.00           C  
ATOM    112  HG  LEU     7      11.279  -6.778   2.939  1.00  0.00           H  
ATOM    113  CD1 LEU     7       9.964  -5.472   1.904  1.00  0.00           C  
ATOM    114 HD11 LEU     7      10.080  -4.508   1.408  1.00  0.00           H  
ATOM    115 HD12 LEU     7       9.382  -6.219   1.365  1.00  0.00           H  
ATOM    116 HD13 LEU     7       9.572  -5.262   2.899  1.00  0.00           H  
ATOM    117  CD2 LEU     7      12.126  -6.671   0.959  1.00  0.00           C  
ATOM    118 HD21 LEU     7      11.548  -7.552   0.682  1.00  0.00           H  
ATOM    119 HD22 LEU     7      12.236  -5.996   0.110  1.00  0.00           H  
ATOM    120 HD23 LEU     7      13.129  -7.073   1.097  1.00  0.00           H  
ATOM    121  C   LEU     7      14.474  -4.009   3.374  1.00  0.00           C  
ATOM    122  O   LEU     7      15.503  -3.878   2.696  1.00  0.00           O  
ATOM    123  N   LYS     8      14.105  -2.989   4.140  1.00  0.00           N  
ATOM    124  H   LYS     8      13.358  -3.193   4.789  1.00  0.00           H  
ATOM    125  CA  LYS     8      14.927  -1.814   4.355  1.00  0.00           C  
ATOM    126  HA  LYS     8      15.128  -1.343   3.392  1.00  0.00           H  
ATOM    127  CB  LYS     8      14.202  -0.874   5.303  1.00  0.00           C  
ATOM    128  HB2 LYS     8      13.925  -1.378   6.229  1.00  0.00           H  
ATOM    129  HB3 LYS     8      14.828  -0.008   5.519  1.00  0.00           H  
ATOM    130  CG  LYS     8      12.883  -0.325   4.767  1.00  0.00           C  
ATOM    131  HG2 LYS     8      12.956  -0.295   3.680  1.00  0.00           H  
ATOM    132  HG3 LYS     8      12.108  -1.070   4.949  1.00  0.00           H  
ATOM    133  CD  LYS     8      12.279   0.909   5.471  1.00  0.00           C  
ATOM    134  HD2 LYS     8      12.100   0.678   6.522  1.00  0.00           H  
ATOM    135  HD3 LYS     8      13.088   1.639   5.449  1.00  0.00           H  
ATOM    136  CE  LYS     8      11.026   1.346   4.770  1.00  0.00           C  
ATOM    137  HE2 LYS     8      10.696   2.338   5.075  1.00  0.00           H  
ATOM    138  HE3 LYS     8      11.196   1.397   3.694  1.00  0.00           H  
ATOM    139  NZ  LYS     8       9.892   0.463   5.037  1.00  0.00           N  
ATOM    140  HZ1 LYS     8       9.845   0.330   6.037  1.00  0.00           H  
ATOM    141  HZ2 LYS     8       9.076   0.685   4.485  1.00  0.00           H  
ATOM    142  HZ3 LYS     8       9.985  -0.524   4.844  1.00  0.00           H  
ATOM    143  C   LYS     8      16.350  -2.147   4.824  1.00  0.00           C  
ATOM    144  O   LYS     8      17.304  -1.638   4.251  1.00  0.00           O  
ATOM    145  N   LYS     9      16.491  -2.902   5.893  1.00  0.00           N  
ATOM    146  H   LYS     9      15.676  -3.111   6.451  1.00  0.00           H  
ATOM    147  CA  LYS     9      17.785  -3.410   6.288  1.00  0.00           C  
ATOM    148  HA  LYS     9      18.344  -2.480   6.390  1.00  0.00           H  
ATOM    149  CB  LYS     9      17.649  -4.135   7.672  1.00  0.00           C  
ATOM    150  HB2 LYS     9      16.793  -4.810   7.681  1.00  0.00           H  
ATOM    151  HB3 LYS     9      18.555  -4.620   8.035  1.00  0.00           H  
ATOM    152  CG  LYS     9      17.376  -3.059   8.760  1.00  0.00           C  
ATOM    153  HG2 LYS     9      18.189  -2.352   8.926  1.00  0.00           H  
ATOM    154  HG3 LYS     9      16.493  -2.441   8.597  1.00  0.00           H  
ATOM    155  CD  LYS     9      17.086  -3.841  10.090  1.00  0.00           C  
ATOM    156  HD2 LYS     9      17.810  -4.601  10.382  1.00  0.00           H  
ATOM    157  HD3 LYS     9      17.164  -3.070  10.857  1.00  0.00           H  
ATOM    158  CE  LYS     9      15.605  -4.354  10.065  1.00  0.00           C  
ATOM    159  HE2 LYS     9      14.894  -3.679   9.591  1.00  0.00           H  
ATOM    160  HE3 LYS     9      15.576  -5.224   9.408  1.00  0.00           H  
ATOM    161  NZ  LYS     9      15.057  -4.713  11.395  1.00  0.00           N  
ATOM    162  HZ1 LYS     9      15.255  -3.981  12.062  1.00  0.00           H  
ATOM    163  HZ2 LYS     9      14.095  -4.989  11.260  1.00  0.00           H  
ATOM    164  HZ3 LYS     9      15.445  -5.594  11.701  1.00  0.00           H  
ATOM    165  C   LYS     9      18.560  -4.125   5.169  1.00  0.00           C  
ATOM    166  O   LYS     9      19.630  -3.701   4.786  1.00  0.00           O  
ATOM    167  N   VAL    10      17.927  -5.094   4.437  1.00  0.00           N  
ATOM    168  H   VAL    10      17.090  -5.510   4.819  1.00  0.00           H  
ATOM    169  CA  VAL    10      18.534  -5.747   3.222  1.00  0.00           C  
ATOM    170  HA  VAL    10      19.346  -6.429   3.474  1.00  0.00           H  
ATOM    171  CB  VAL    10      17.509  -6.588   2.422  1.00  0.00           C  
ATOM    172  HB  VAL    10      16.512  -6.149   2.426  1.00  0.00           H  
ATOM    173  CG1 VAL    10      17.796  -6.893   0.949  1.00  0.00           C  
ATOM    174 HG11 VAL    10      17.122  -7.618   0.494  1.00  0.00           H  
ATOM    175 HG12 VAL    10      17.746  -5.964   0.382  1.00  0.00           H  
ATOM    176 HG13 VAL    10      18.830  -7.237   0.924  1.00  0.00           H  
ATOM    177  CG2 VAL    10      17.338  -7.964   3.118  1.00  0.00           C  
ATOM    178 HG21 VAL    10      17.167  -7.852   4.189  1.00  0.00           H  
ATOM    179 HG22 VAL    10      16.500  -8.529   2.711  1.00  0.00           H  
ATOM    180 HG23 VAL    10      18.267  -8.533   3.080  1.00  0.00           H  
ATOM    181  C   VAL    10      19.155  -4.748   2.276  1.00  0.00           C  
ATOM    182  O   VAL    10      20.343  -4.888   1.951  1.00  0.00           O  
ATOM    183  N   LEU    11      18.389  -3.724   1.850  1.00  0.00           N  
ATOM    184  H   LEU    11      17.412  -3.748   2.108  1.00  0.00           H  
ATOM    185  CA  LEU    11      18.747  -2.685   0.887  1.00  0.00           C  
ATOM    186  HA  LEU    11      19.102  -3.090  -0.060  1.00  0.00           H  
ATOM    187  CB  LEU    11      17.418  -1.944   0.367  1.00  0.00           C  
ATOM    188  HB2 LEU    11      16.888  -1.517   1.218  1.00  0.00           H  
ATOM    189  HB3 LEU    11      17.631  -1.121  -0.315  1.00  0.00           H  
ATOM    190  CG  LEU    11      16.505  -2.909  -0.437  1.00  0.00           C  
ATOM    191  HG  LEU    11      16.597  -3.941  -0.098  1.00  0.00           H  
ATOM    192  CD1 LEU    11      15.047  -2.347  -0.378  1.00  0.00           C  
ATOM    193 HD11 LEU    11      14.607  -2.402   0.618  1.00  0.00           H  
ATOM    194 HD12 LEU    11      15.029  -1.325  -0.757  1.00  0.00           H  
ATOM    195 HD13 LEU    11      14.488  -3.050  -0.995  1.00  0.00           H  
ATOM    196  CD2 LEU    11      16.990  -2.931  -1.876  1.00  0.00           C  
ATOM    197 HD21 LEU    11      16.675  -2.014  -2.373  1.00  0.00           H  
ATOM    198 HD22 LEU    11      18.057  -3.025  -2.079  1.00  0.00           H  
ATOM    199 HD23 LEU    11      16.453  -3.744  -2.364  1.00  0.00           H  
ATOM    200  C   LEU    11      19.843  -1.636   1.400  1.00  0.00           C  
ATOM    201  O   LEU    11      20.212  -0.708   0.629  1.00  0.00           O  
ATOM    202  N   LYS    12      20.392  -1.832   2.626  1.00  0.00           N  
ATOM    203  H   LYS    12      19.929  -2.497   3.228  1.00  0.00           H  
ATOM    204  CA  LYS    12      21.505  -1.081   3.170  1.00  0.00           C  
ATOM    205  HA  LYS    12      22.032  -0.608   2.341  1.00  0.00           H  
ATOM    206  CB  LYS    12      20.939  -0.110   4.202  1.00  0.00           C  
ATOM    207  HB2 LYS    12      20.350  -0.688   4.914  1.00  0.00           H  
ATOM    208  HB3 LYS    12      21.737   0.390   4.751  1.00  0.00           H  
ATOM    209  CG  LYS    12      19.899   0.867   3.689  1.00  0.00           C  
ATOM    210  HG2 LYS    12      19.060   0.351   3.223  1.00  0.00           H  
ATOM    211  HG3 LYS    12      19.409   1.400   4.504  1.00  0.00           H  
ATOM    212  CD  LYS    12      20.482   1.963   2.729  1.00  0.00           C  
ATOM    213  HD2 LYS    12      21.062   2.581   3.415  1.00  0.00           H  
ATOM    214  HD3 LYS    12      21.270   1.596   2.072  1.00  0.00           H  
ATOM    215  CE  LYS    12      19.493   2.729   1.938  1.00  0.00           C  
ATOM    216  HE2 LYS    12      18.665   3.084   2.551  1.00  0.00           H  
ATOM    217  HE3 LYS    12      20.111   3.560   1.600  1.00  0.00           H  
ATOM    218  NZ  LYS    12      19.042   1.957   0.709  1.00  0.00           N  
ATOM    219  HZ1 LYS    12      19.743   1.825  -0.005  1.00  0.00           H  
ATOM    220  HZ2 LYS    12      18.910   1.000   1.004  1.00  0.00           H  
ATOM    221  HZ3 LYS    12      18.206   2.322   0.276  1.00  0.00           H  
ATOM    222  C   LYS    12      22.644  -2.047   3.774  1.00  0.00           C  
ATOM    223  O   LYS    12      23.840  -1.671   3.876  1.00  0.00           O  
ATOM    224  N   ALA    13      22.303  -3.277   4.089  1.00  0.00           N  
ATOM    225  H   ALA    13      21.331  -3.549   4.090  1.00  0.00           H  
ATOM    226  CA  ALA    13      23.316  -4.314   4.442  1.00  0.00           C  
ATOM    227  HA  ALA    13      24.141  -3.999   5.081  1.00  0.00           H  
ATOM    228  CB  ALA    13      22.422  -5.378   5.202  1.00  0.00           C  
ATOM    229  HB1 ALA    13      22.968  -6.320   5.257  1.00  0.00           H  
ATOM    230  HB2 ALA    13      22.209  -5.093   6.233  1.00  0.00           H  
ATOM    231  HB3 ALA    13      21.478  -5.598   4.703  1.00  0.00           H  
ATOM    232  C   ALA    13      23.959  -4.921   3.236  1.00  0.00           C  
ATOM    233  O   ALA    13      25.145  -4.701   3.009  1.00  0.00           O  
ATOM    234  N   ALA    14      23.247  -5.689   2.497  1.00  0.00           N  
ATOM    235  H   ALA    14      22.262  -5.811   2.683  1.00  0.00           H  
ATOM    236  CA  ALA    14      23.771  -6.577   1.466  1.00  0.00           C  
ATOM    237  HA  ALA    14      24.813  -6.760   1.729  1.00  0.00           H  
ATOM    238  CB  ALA    14      22.960  -7.873   1.445  1.00  0.00           C  
ATOM    239  HB1 ALA    14      21.926  -7.581   1.265  1.00  0.00           H  
ATOM    240  HB2 ALA    14      23.402  -8.458   0.639  1.00  0.00           H  
ATOM    241  HB3 ALA    14      23.028  -8.342   2.427  1.00  0.00           H  
ATOM    242  C   ALA    14      23.815  -5.945   0.096  1.00  0.00           C  
ATOM    243  O   ALA    14      24.890  -6.005  -0.456  1.00  0.00           O  
ATOM    244  N   ALA    15      22.757  -5.295  -0.271  1.00  0.00           N  
ATOM    245  H   ALA    15      21.996  -5.302   0.393  1.00  0.00           H  
ATOM    246  CA  ALA    15      22.655  -4.506  -1.549  1.00  0.00           C  
ATOM    247  HA  ALA    15      22.644  -5.195  -2.393  1.00  0.00           H  
ATOM    248  CB  ALA    15      21.205  -4.020  -1.506  1.00  0.00           C  
ATOM    249  HB1 ALA    15      20.986  -3.635  -2.502  1.00  0.00           H  
ATOM    250  HB2 ALA    15      20.509  -4.842  -1.345  1.00  0.00           H  
ATOM    251  HB3 ALA    15      21.138  -3.136  -0.872  1.00  0.00           H  
ATOM    252  C   ALA    15      23.646  -3.386  -1.922  1.00  0.00           C  
ATOM    253  O   ALA    15      23.833  -3.031  -3.134  1.00  0.00           O  
ATOM    254  N   LYS    16      24.481  -2.991  -0.954  1.00  0.00           N  
ATOM    255  H   LYS    16      24.297  -3.393  -0.046  1.00  0.00           H  
ATOM    256  CA  LYS    16      25.710  -2.221  -1.292  1.00  0.00           C  
ATOM    257  HA  LYS    16      25.411  -1.252  -1.690  1.00  0.00           H  
ATOM    258  CB  LYS    16      26.620  -2.027  -0.048  1.00  0.00           C  
ATOM    259  HB2 LYS    16      26.818  -3.025   0.343  1.00  0.00           H  
ATOM    260  HB3 LYS    16      27.550  -1.578  -0.396  1.00  0.00           H  
ATOM    261  CG  LYS    16      25.884  -1.172   0.972  1.00  0.00           C  
ATOM    262  HG2 LYS    16      25.343  -0.342   0.516  1.00  0.00           H  
ATOM    263  HG3 LYS    16      25.112  -1.824   1.381  1.00  0.00           H  
ATOM    264  CD  LYS    16      26.708  -0.671   2.186  1.00  0.00           C  
ATOM    265  HD2 LYS    16      27.359   0.118   1.810  1.00  0.00           H  
ATOM    266  HD3 LYS    16      26.041  -0.212   2.916  1.00  0.00           H  
ATOM    267  CE  LYS    16      27.493  -1.698   2.972  1.00  0.00           C  
ATOM    268  HE2 LYS    16      28.095  -2.287   2.280  1.00  0.00           H  
ATOM    269  HE3 LYS    16      28.153  -1.087   3.587  1.00  0.00           H  
ATOM    270  NZ  LYS    16      26.576  -2.545   3.869  1.00  0.00           N  
ATOM    271  HZ1 LYS    16      26.068  -3.176   3.265  1.00  0.00           H  
ATOM    272  HZ2 LYS    16      27.115  -3.171   4.450  1.00  0.00           H  
ATOM    273  HZ3 LYS    16      25.949  -1.985   4.429  1.00  0.00           H  
ATOM    274  C   LYS    16      26.702  -2.851  -2.377  1.00  0.00           C  
ATOM    275  O   LYS    16      27.191  -2.151  -3.215  1.00  0.00           O  
ATOM    276  N   ALA    17      26.926  -4.165  -2.271  1.00  0.00           N  
ATOM    277  H   ALA    17      26.384  -4.613  -1.546  1.00  0.00           H  
ATOM    278  CA  ALA    17      27.744  -5.018  -3.162  1.00  0.00           C  
ATOM    279  HA  ALA    17      28.696  -4.505  -3.298  1.00  0.00           H  
ATOM    280  CB  ALA    17      27.950  -6.395  -2.496  1.00  0.00           C  
ATOM    281  HB1 ALA    17      28.935  -6.826  -2.678  1.00  0.00           H  
ATOM    282  HB2 ALA    17      27.821  -6.194  -1.433  1.00  0.00           H  
ATOM    283  HB3 ALA    17      27.191  -7.103  -2.828  1.00  0.00           H  
ATOM    284  C   ALA    17      27.066  -5.240  -4.517  1.00  0.00           C  
ATOM    285  O   ALA    17      27.731  -5.036  -5.493  1.00  0.00           O  
ATOM    286  N   ALA    18      25.757  -5.263  -4.533  1.00  0.00           N  
ATOM    287  H   ALA    18      25.153  -5.259  -3.723  1.00  0.00           H  
ATOM    288  CA  ALA    18      25.030  -5.086  -5.787  1.00  0.00           C  
ATOM    289  HA  ALA    18      25.388  -5.697  -6.616  1.00  0.00           H  
ATOM    290  CB  ALA    18      23.524  -5.491  -5.594  1.00  0.00           C  
ATOM    291  HB1 ALA    18      23.108  -4.740  -4.922  1.00  0.00           H  
ATOM    292  HB2 ALA    18      22.986  -5.548  -6.540  1.00  0.00           H  
ATOM    293  HB3 ALA    18      23.373  -6.502  -5.217  1.00  0.00           H  
ATOM    294  C   ALA    18      25.264  -3.656  -6.425  1.00  0.00           C  
ATOM    295  O   ALA    18      25.630  -3.599  -7.634  1.00  0.00           O  
ATOM    296  N   LEU    19      24.938  -2.560  -5.702  1.00  0.00           N  
ATOM    297  H   LEU    19      24.365  -2.676  -4.878  1.00  0.00           H  
ATOM    298  CA  LEU    19      25.128  -1.161  -6.231  1.00  0.00           C  
ATOM    299  HA  LEU    19      24.472  -0.900  -7.061  1.00  0.00           H  
ATOM    300  CB  LEU    19      24.819  -0.148  -5.066  1.00  0.00           C  
ATOM    301  HB2 LEU    19      25.392  -0.501  -4.209  1.00  0.00           H  
ATOM    302  HB3 LEU    19      25.073   0.838  -5.456  1.00  0.00           H  
ATOM    303  CG  LEU    19      23.265  -0.226  -4.772  1.00  0.00           C  
ATOM    304  HG  LEU    19      23.028  -1.286  -4.867  1.00  0.00           H  
ATOM    305  CD1 LEU    19      22.965   0.303  -3.360  1.00  0.00           C  
ATOM    306 HD11 LEU    19      23.366   1.289  -3.125  1.00  0.00           H  
ATOM    307 HD12 LEU    19      21.888   0.443  -3.260  1.00  0.00           H  
ATOM    308 HD13 LEU    19      23.347  -0.443  -2.663  1.00  0.00           H  
ATOM    309  CD2 LEU    19      22.466   0.628  -5.658  1.00  0.00           C  
ATOM    310 HD21 LEU    19      22.802   0.358  -6.659  1.00  0.00           H  
ATOM    311 HD22 LEU    19      21.406   0.387  -5.582  1.00  0.00           H  
ATOM    312 HD23 LEU    19      22.736   1.664  -5.453  1.00  0.00           H  
ATOM    313  C   LEU    19      26.566  -1.016  -6.811  1.00  0.00           C  
ATOM    314  O   LEU    19      26.748  -0.560  -7.956  1.00  0.00           O  
ATOM    315  N   LYS    20      27.552  -1.526  -6.068  1.00  0.00           N  
ATOM    316  H   LYS    20      27.352  -1.654  -5.086  1.00  0.00           H  
ATOM    317  CA  LYS    20      28.917  -1.497  -6.542  1.00  0.00           C  
ATOM    318  HA  LYS    20      29.073  -0.462  -6.848  1.00  0.00           H  
ATOM    319  CB  LYS    20      29.856  -1.798  -5.364  1.00  0.00           C  
ATOM    320  HB2 LYS    20      29.447  -1.369  -4.449  1.00  0.00           H  
ATOM    321  HB3 LYS    20      29.854  -2.886  -5.293  1.00  0.00           H  
ATOM    322  CG  LYS    20      31.325  -1.480  -5.611  1.00  0.00           C  
ATOM    323  HG2 LYS    20      31.885  -1.813  -4.738  1.00  0.00           H  
ATOM    324  HG3 LYS    20      31.684  -2.060  -6.462  1.00  0.00           H  
ATOM    325  CD  LYS    20      31.656   0.011  -5.826  1.00  0.00           C  
ATOM    326  HD2 LYS    20      30.803   0.540  -6.250  1.00  0.00           H  
ATOM    327  HD3 LYS    20      31.743   0.522  -4.867  1.00  0.00           H  
ATOM    328  CE  LYS    20      32.827   0.402  -6.746  1.00  0.00           C  
ATOM    329  HE2 LYS    20      32.925   1.486  -6.696  1.00  0.00           H  
ATOM    330  HE3 LYS    20      33.719  -0.059  -6.322  1.00  0.00           H  
ATOM    331  NZ  LYS    20      32.648  -0.066  -8.159  1.00  0.00           N  
ATOM    332  HZ1 LYS    20      33.423   0.118  -8.779  1.00  0.00           H  
ATOM    333  HZ2 LYS    20      32.650  -1.076  -8.172  1.00  0.00           H  
ATOM    334  HZ3 LYS    20      31.886   0.332  -8.689  1.00  0.00           H  
ATOM    335  C   LYS    20      29.242  -2.245  -7.805  1.00  0.00           C  
ATOM    336  O   LYS    20      30.176  -1.745  -8.471  1.00  0.00           O  
ATOM    337  N   ALA    21      28.544  -3.310  -8.193  1.00  0.00           N  
ATOM    338  H   ALA    21      27.866  -3.607  -7.506  1.00  0.00           H  
ATOM    339  CA  ALA    21      28.543  -4.101  -9.485  1.00  0.00           C  
ATOM    340  HA  ALA    21      29.552  -4.415  -9.751  1.00  0.00           H  
ATOM    341  CB  ALA    21      27.670  -5.395  -9.343  1.00  0.00           C  
ATOM    342  HB1 ALA    21      26.597  -5.245  -9.225  1.00  0.00           H  
ATOM    343  HB2 ALA    21      27.854  -5.970 -10.250  1.00  0.00           H  
ATOM    344  HB3 ALA    21      28.066  -5.951  -8.493  1.00  0.00           H  
ATOM    345  C   ALA    21      28.076  -3.141 -10.639  1.00  0.00           C  
ATOM    346  O   ALA    21      28.831  -2.906 -11.552  1.00  0.00           O  
ATOM    347  N   VAL    22      26.851  -2.559 -10.539  1.00  0.00           N  
ATOM    348  H   VAL    22      26.263  -2.830  -9.764  1.00  0.00           H  
ATOM    349  CA  VAL    22      26.279  -1.569 -11.394  1.00  0.00           C  
ATOM    350  HA  VAL    22      26.207  -2.026 -12.381  1.00  0.00           H  
ATOM    351  CB  VAL    22      24.942  -1.087 -10.835  1.00  0.00           C  
ATOM    352  HB  VAL    22      25.056  -0.814  -9.786  1.00  0.00           H  
ATOM    353  CG1 VAL    22      24.392   0.118 -11.557  1.00  0.00           C  
ATOM    354 HG11 VAL    22      24.190  -0.193 -12.582  1.00  0.00           H  
ATOM    355 HG12 VAL    22      23.410   0.313 -11.124  1.00  0.00           H  
ATOM    356 HG13 VAL    22      25.046   0.983 -11.657  1.00  0.00           H  
ATOM    357  CG2 VAL    22      23.926  -2.219 -10.875  1.00  0.00           C  
ATOM    358 HG21 VAL    22      24.004  -2.629 -11.881  1.00  0.00           H  
ATOM    359 HG22 VAL    22      24.212  -3.060 -10.244  1.00  0.00           H  
ATOM    360 HG23 VAL    22      22.917  -1.861 -10.671  1.00  0.00           H  
ATOM    361  C   VAL    22      27.180  -0.305 -11.539  1.00  0.00           C  
ATOM    362  O   VAL    22      27.184   0.218 -12.646  1.00  0.00           O  
ATOM    363  N   LEU    23      27.990   0.123 -10.553  1.00  0.00           N  
ATOM    364  H   LEU    23      27.746  -0.247  -9.645  1.00  0.00           H  
ATOM    365  CA  LEU    23      29.002   1.183 -10.649  1.00  0.00           C  
ATOM    366  HA  LEU    23      28.687   2.025 -11.265  1.00  0.00           H  
ATOM    367  CB  LEU    23      29.168   1.713  -9.183  1.00  0.00           C  
ATOM    368  HB2 LEU    23      29.502   0.841  -8.619  1.00  0.00           H  
ATOM    369  HB3 LEU    23      29.999   2.411  -9.080  1.00  0.00           H  
ATOM    370  CG  LEU    23      27.934   2.357  -8.507  1.00  0.00           C  
ATOM    371  HG  LEU    23      27.080   1.704  -8.330  1.00  0.00           H  
ATOM    372  CD1 LEU    23      28.459   2.573  -7.117  1.00  0.00           C  
ATOM    373 HD11 LEU    23      27.821   3.267  -6.571  1.00  0.00           H  
ATOM    374 HD12 LEU    23      28.449   1.627  -6.575  1.00  0.00           H  
ATOM    375 HD13 LEU    23      29.413   3.101  -7.131  1.00  0.00           H  
ATOM    376  CD2 LEU    23      27.607   3.677  -9.075  1.00  0.00           C  
ATOM    377 HD21 LEU    23      26.869   3.493  -9.856  1.00  0.00           H  
ATOM    378 HD22 LEU    23      26.977   4.181  -8.342  1.00  0.00           H  
ATOM    379 HD23 LEU    23      28.501   4.237  -9.350  1.00  0.00           H  
ATOM    380  C   LEU    23      30.309   0.609 -11.232  1.00  0.00           C  
ATOM    381  O   LEU    23      31.315   0.638 -10.556  1.00  0.00           O  
ATOM    382  N   VAL    24      30.337  -0.045 -12.396  1.00  0.00           N  
ATOM    383  H   VAL    24      29.451  -0.028 -12.880  1.00  0.00           H  
ATOM    384  CA  VAL    24      31.539  -0.517 -13.140  1.00  0.00           C  
ATOM    385  HA  VAL    24      31.037  -0.946 -14.007  1.00  0.00           H  
ATOM    386  CB  VAL    24      32.293   0.644 -13.744  1.00  0.00           C  
ATOM    387  HB  VAL    24      31.465   1.226 -14.150  1.00  0.00           H  
ATOM    388  CG1 VAL    24      33.247   1.424 -12.842  1.00  0.00           C  
ATOM    389 HG11 VAL    24      33.896   2.098 -13.401  1.00  0.00           H  
ATOM    390 HG12 VAL    24      32.755   2.004 -12.062  1.00  0.00           H  
ATOM    391 HG13 VAL    24      33.923   0.749 -12.317  1.00  0.00           H  
ATOM    392  CG2 VAL    24      33.136   0.256 -14.931  1.00  0.00           C  
ATOM    393 HG21 VAL    24      32.602  -0.335 -15.674  1.00  0.00           H  
ATOM    394 HG22 VAL    24      33.194   1.221 -15.435  1.00  0.00           H  
ATOM    395 HG23 VAL    24      34.125  -0.178 -14.779  1.00  0.00           H  
ATOM    396  C   VAL    24      32.337  -1.724 -12.485  1.00  0.00           C  
ATOM    397  O   VAL    24      33.527  -1.809 -12.703  1.00  0.00           O  
ATOM    398  N   GLY    25      31.774  -2.509 -11.596  1.00  0.00           N  
ATOM    399  H   GLY    25      30.841  -2.266 -11.294  1.00  0.00           H  
ATOM    400  CA  GLY    25      32.319  -3.858 -11.192  1.00  0.00           C  
ATOM    401  HA2 GLY    25      31.476  -4.456 -10.847  1.00  0.00           H  
ATOM    402  HA3 GLY    25      32.874  -4.327 -12.005  1.00  0.00           H  
ATOM    403  C   GLY    25      33.227  -3.738  -9.942  1.00  0.00           C  
ATOM    404  O   GLY    25      32.919  -2.956  -9.034  1.00  0.00           O  
ATOM    405  N   ALA    26      34.384  -4.427  -9.961  1.00  0.00           N  
ATOM    406  H   ALA    26      34.422  -5.138 -10.677  1.00  0.00           H  
ATOM    407  CA  ALA    26      35.465  -4.282  -9.070  1.00  0.00           C  
ATOM    408  HA  ALA    26      35.200  -4.114  -8.026  1.00  0.00           H  
ATOM    409  CB  ALA    26      36.381  -5.472  -9.246  1.00  0.00           C  
ATOM    410  HB1 ALA    26      36.714  -5.524 -10.282  1.00  0.00           H  
ATOM    411  HB2 ALA    26      37.230  -5.462  -8.562  1.00  0.00           H  
ATOM    412  HB3 ALA    26      35.829  -6.404  -9.123  1.00  0.00           H  
ATOM    413  C   ALA    26      36.396  -3.097  -9.398  1.00  0.00           C  
ATOM    414  O   ALA    26      37.204  -2.772  -8.538  1.00  0.00           O  
ATOM    415  N   ASN    27      36.175  -2.410 -10.501  1.00  0.00           N  
ATOM    416  H   ASN    27      35.372  -2.665 -11.058  1.00  0.00           H  
ATOM    417  CA  ASN    27      36.848  -1.154 -10.859  1.00  0.00           C  
ATOM    418  HA  ASN    27      37.894  -1.233 -10.563  1.00  0.00           H  
ATOM    419  CB  ASN    27      36.824  -1.042 -12.367  1.00  0.00           C  
ATOM    420  HB2 ASN    27      37.440  -1.847 -12.768  1.00  0.00           H  
ATOM    421  HB3 ASN    27      35.781  -1.053 -12.683  1.00  0.00           H  
ATOM    422  CG  ASN    27      37.496   0.253 -12.934  1.00  0.00           C  
ATOM    423  OD1 ASN    27      38.435   0.836 -12.434  1.00  0.00           O  
ATOM    424  ND2 ASN    27      37.045   0.738 -14.096  1.00  0.00           N  
ATOM    425 HD21 ASN    27      37.475   1.644 -14.218  1.00  0.00           H  
ATOM    426 HD22 ASN    27      36.285   0.364 -14.646  1.00  0.00           H  
ATOM    427  C   ASN    27      36.108   0.055 -10.140  1.00  0.00           C  
ATOM    428  O   ASN    27      34.926  -0.031  -9.835  1.00  0.00           O  
ATOM    429  N   ALA    28      36.817   1.174  -9.906  1.00  0.00           N  
ATOM    430  H   ALA    28      37.759   1.090 -10.261  1.00  0.00           H  
ATOM    431  CA  ALA    28      36.401   2.516  -9.364  1.00  0.00           C  
ATOM    432  HA  ALA    28      37.283   3.092  -9.085  1.00  0.00           H  
ATOM    433  CB  ALA    28      35.590   3.318 -10.431  1.00  0.00           C  
ATOM    434  HB1 ALA    28      34.753   2.678 -10.711  1.00  0.00           H  
ATOM    435  HB2 ALA    28      35.295   4.257  -9.964  1.00  0.00           H  
ATOM    436  HB3 ALA    28      36.158   3.689 -11.284  1.00  0.00           H  
ATOM    437  C   ALA    28      35.666   2.198  -7.987  1.00  0.00           C  
ATOM    438  O   ALA    28      34.547   2.652  -7.719  1.00  0.00           O  
TER   
END   
