# Supplementary material for: Prediction of Anticancer Peptides with High Efficacy and Low Toxicity by Hybrid Model Based on 3D Structure of Peptides
Source: Int J Mol Sci. 2021 May 26;22(11):5630. doi: 10.3390/ijms22115630 (PMC8198792; doi:10.3390/ijms22115630)
Supplement: Supplementary file 1 [file ijms-22-05630-s001.zip › Supplement2(Datasets)/ACPs(PDB)/D1/PDB(Negative)/(265)NL_satpdb13250.pdb]

ATOM      1  N   GLY     1      -5.683 -30.011   5.563  1.00  0.00           N  
ATOM      2  H   GLY     1      -6.364 -29.532   6.134  1.00  0.00           H  
ATOM      3  CA  GLY     1      -6.192 -30.801   4.473  1.00  0.00           C  
ATOM      4  HA2 GLY     1      -5.683 -31.760   4.564  1.00  0.00           H  
ATOM      5  HA3 GLY     1      -7.247 -31.062   4.560  1.00  0.00           H  
ATOM      6  C   GLY     1      -6.024 -30.127   3.099  1.00  0.00           C  
ATOM      7  O   GLY     1      -6.353 -30.742   2.116  1.00  0.00           O  
ATOM      8  N   ILE     2      -5.343 -28.957   3.026  1.00  0.00           N  
ATOM      9  H   ILE     2      -5.088 -28.500   3.889  1.00  0.00           H  
ATOM     10  CA  ILE     2      -4.902 -28.238   1.779  1.00  0.00           C  
ATOM     11  HA  ILE     2      -4.373 -29.036   1.258  1.00  0.00           H  
ATOM     12  CB  ILE     2      -6.168 -27.755   0.938  1.00  0.00           C  
ATOM     13  HB  ILE     2      -7.095 -28.067   1.420  1.00  0.00           H  
ATOM     14  CG2 ILE     2      -6.158 -26.222   0.744  1.00  0.00           C  
ATOM     15 HG21 ILE     2      -6.283 -25.739   1.713  1.00  0.00           H  
ATOM     16 HG22 ILE     2      -5.207 -26.000   0.260  1.00  0.00           H  
ATOM     17 HG23 ILE     2      -6.892 -25.904   0.004  1.00  0.00           H  
ATOM     18  CG1 ILE     2      -6.103 -28.453  -0.406  1.00  0.00           C  
ATOM     19 HG12 ILE     2      -5.205 -28.112  -0.920  1.00  0.00           H  
ATOM     20 HG13 ILE     2      -6.030 -29.517  -0.180  1.00  0.00           H  
ATOM     21  CD1 ILE     2      -7.346 -28.199  -1.238  1.00  0.00           C  
ATOM     22 HD11 ILE     2      -7.366 -27.193  -1.655  1.00  0.00           H  
ATOM     23 HD12 ILE     2      -7.454 -28.862  -2.097  1.00  0.00           H  
ATOM     24 HD13 ILE     2      -8.245 -28.299  -0.630  1.00  0.00           H  
ATOM     25  C   ILE     2      -3.887 -27.137   2.176  1.00  0.00           C  
ATOM     26  O   ILE     2      -4.027 -26.514   3.270  1.00  0.00           O  
ATOM     27  N   PRO     3      -2.854 -26.811   1.344  1.00  0.00           N  
ATOM     28  CD  PRO     3      -2.589 -27.385   0.013  1.00  0.00           C  
ATOM     29  HD2 PRO     3      -3.108 -26.808  -0.754  1.00  0.00           H  
ATOM     30  HD3 PRO     3      -2.927 -28.414  -0.110  1.00  0.00           H  
ATOM     31  CG  PRO     3      -1.055 -27.262  -0.253  1.00  0.00           C  
ATOM     32  HG2 PRO     3      -0.828 -27.231  -1.319  1.00  0.00           H  
ATOM     33  HG3 PRO     3      -0.488 -28.014   0.296  1.00  0.00           H  
ATOM     34  CB  PRO     3      -0.821 -25.948   0.385  1.00  0.00           C  
ATOM     35  HB2 PRO     3      -1.156 -25.194  -0.327  1.00  0.00           H  
ATOM     36  HB3 PRO     3       0.224 -25.732   0.605  1.00  0.00           H  
ATOM     37  CA  PRO     3      -1.722 -25.958   1.630  1.00  0.00           C  
ATOM     38  HA  PRO     3      -1.100 -26.392   2.413  1.00  0.00           H  
ATOM     39  C   PRO     3      -2.196 -24.576   2.147  1.00  0.00           C  
ATOM     40  O   PRO     3      -1.668 -24.031   3.075  1.00  0.00           O  
ATOM     41  N   CYS     4      -3.145 -23.913   1.485  1.00  0.00           N  
ATOM     42  H   CYS     4      -3.712 -24.392   0.800  1.00  0.00           H  
ATOM     43  CA  CYS     4      -3.643 -22.523   1.687  1.00  0.00           C  
ATOM     44  HA  CYS     4      -2.837 -22.028   2.230  1.00  0.00           H  
ATOM     45  CB  CYS     4      -3.894 -21.824   0.324  1.00  0.00           C  
ATOM     46  HB2 CYS     4      -4.395 -20.878   0.533  1.00  0.00           H  
ATOM     47  HB3 CYS     4      -2.961 -21.607  -0.195  1.00  0.00           H  
ATOM     48  SG  CYS     4      -4.929 -22.848  -0.784  1.00  0.00           S  
ATOM     49  HG  CYS     4      -4.756 -22.128  -1.896  1.00  0.00           H  
ATOM     50  C   CYS     4      -4.690 -22.405   2.802  1.00  0.00           C  
ATOM     51  O   CYS     4      -4.413 -22.593   3.939  1.00  0.00           O  
ATOM     52  N   GLY     5      -5.948 -22.263   2.451  1.00  0.00           N  
ATOM     53  H   GLY     5      -6.055 -22.102   1.460  1.00  0.00           H  
ATOM     54  CA  GLY     5      -6.925 -21.778   3.410  1.00  0.00           C  
ATOM     55  HA2 GLY     5      -6.416 -21.107   4.102  1.00  0.00           H  
ATOM     56  HA3 GLY     5      -7.721 -21.159   2.997  1.00  0.00           H  
ATOM     57  C   GLY     5      -7.553 -22.941   4.282  1.00  0.00           C  
ATOM     58  O   GLY     5      -8.731 -23.282   4.067  1.00  0.00           O  
ATOM     59  N   GLU     6      -6.768 -23.460   5.229  1.00  0.00           N  
ATOM     60  H   GLU     6      -5.855 -23.031   5.255  1.00  0.00           H  
ATOM     61  CA  GLU     6      -7.063 -24.670   6.063  1.00  0.00           C  
ATOM     62  HA  GLU     6      -8.111 -24.761   6.350  1.00  0.00           H  
ATOM     63  CB  GLU     6      -6.783 -25.917   5.198  1.00  0.00           C  
ATOM     64  HB2 GLU     6      -6.658 -25.684   4.140  1.00  0.00           H  
ATOM     65  HB3 GLU     6      -5.794 -26.319   5.417  1.00  0.00           H  
ATOM     66  CG  GLU     6      -7.783 -27.081   5.263  1.00  0.00           C  
ATOM     67  HG2 GLU     6      -8.687 -26.786   4.730  1.00  0.00           H  
ATOM     68  HG3 GLU     6      -7.410 -27.875   4.616  1.00  0.00           H  
ATOM     69  CD  GLU     6      -8.104 -27.557   6.670  1.00  0.00           C  
ATOM     70  OE1 GLU     6      -7.243 -28.387   7.114  1.00  0.00           O  
ATOM     71  OE2 GLU     6      -8.902 -26.965   7.443  1.00  0.00           O  
ATOM     72  C   GLU     6      -6.278 -24.638   7.368  1.00  0.00           C  
ATOM     73  O   GLU     6      -5.353 -23.881   7.442  1.00  0.00           O  
ATOM     74  N   SER     7      -6.586 -25.629   8.222  1.00  0.00           N  
ATOM     75  H   SER     7      -7.408 -26.162   7.972  1.00  0.00           H  
ATOM     76  CA  SER     7      -5.815 -26.266   9.275  1.00  0.00           C  
ATOM     77  HA  SER     7      -5.067 -26.907   8.808  1.00  0.00           H  
ATOM     78  CB  SER     7      -5.179 -25.285  10.190  1.00  0.00           C  
ATOM     79  HB2 SER     7      -5.985 -24.741  10.681  1.00  0.00           H  
ATOM     80  HB3 SER     7      -4.636 -25.914  10.895  1.00  0.00           H  
ATOM     81  OG  SER     7      -4.128 -24.436   9.735  1.00  0.00           O  
ATOM     82  HG  SER     7      -4.553 -23.920   9.046  1.00  0.00           H  
ATOM     83  C   SER     7      -6.744 -27.230  10.176  1.00  0.00           C  
ATOM     84  O   SER     7      -6.247 -28.096  10.906  1.00  0.00           O  
ATOM     85  N   CYS     8      -8.082 -27.137  10.129  1.00  0.00           N  
ATOM     86  H   CYS     8      -8.515 -26.528   9.450  1.00  0.00           H  
ATOM     87  CA  CYS     8      -8.958 -27.853  10.999  1.00  0.00           C  
ATOM     88  HA  CYS     8      -8.560 -27.837  12.013  1.00  0.00           H  
ATOM     89  CB  CYS     8     -10.303 -27.111  10.946  1.00  0.00           C  
ATOM     90  HB2 CYS     8     -10.674 -27.136   9.921  1.00  0.00           H  
ATOM     91  HB3 CYS     8     -11.015 -27.634  11.584  1.00  0.00           H  
ATOM     92  SG  CYS     8     -10.283 -25.419  11.545  1.00  0.00           S  
ATOM     93  HG  CYS     8      -9.412 -25.080  10.591  1.00  0.00           H  
ATOM     94  C   CYS     8      -9.108 -29.332  10.485  1.00  0.00           C  
ATOM     95  O   CYS     8      -9.361 -30.176  11.318  1.00  0.00           O  
ATOM     96  N   VAL     9      -8.912 -29.672   9.181  1.00  0.00           N  
ATOM     97  H   VAL     9      -8.800 -28.933   8.501  1.00  0.00           H  
ATOM     98  CA  VAL     9      -8.627 -31.024   8.712  1.00  0.00           C  
ATOM     99  HA  VAL     9      -9.229 -31.767   9.235  1.00  0.00           H  
ATOM    100  CB  VAL     9      -9.037 -31.117   7.189  1.00  0.00           C  
ATOM    101  HB  VAL     9      -8.286 -30.542   6.648  1.00  0.00           H  
ATOM    102  CG1 VAL     9      -8.799 -32.513   6.584  1.00  0.00           C  
ATOM    103 HG11 VAL     9      -7.831 -33.005   6.677  1.00  0.00           H  
ATOM    104 HG12 VAL     9      -9.533 -33.252   6.905  1.00  0.00           H  
ATOM    105 HG13 VAL     9      -9.054 -32.334   5.540  1.00  0.00           H  
ATOM    106  CG2 VAL     9     -10.472 -30.494   6.873  1.00  0.00           C  
ATOM    107 HG21 VAL     9     -11.253 -31.088   7.349  1.00  0.00           H  
ATOM    108 HG22 VAL     9     -10.604 -29.518   7.339  1.00  0.00           H  
ATOM    109 HG23 VAL     9     -10.656 -30.547   5.800  1.00  0.00           H  
ATOM    110  C   VAL     9      -7.192 -31.528   8.959  1.00  0.00           C  
ATOM    111  O   VAL     9      -6.965 -32.714   9.287  1.00  0.00           O  
ATOM    112  N   TYR    10      -6.106 -30.687   8.898  1.00  0.00           N  
ATOM    113  H   TYR    10      -6.268 -29.713   8.685  1.00  0.00           H  
ATOM    114  CA  TYR    10      -4.751 -30.983   9.340  1.00  0.00           C  
ATOM    115  HA  TYR    10      -4.445 -31.735   8.612  1.00  0.00           H  
ATOM    116  CB  TYR    10      -3.873 -29.742   9.120  1.00  0.00           C  
ATOM    117  HB2 TYR    10      -3.985 -29.361   8.105  1.00  0.00           H  
ATOM    118  HB3 TYR    10      -4.202 -28.998   9.845  1.00  0.00           H  
ATOM    119  CG  TYR    10      -2.286 -29.949   9.222  1.00  0.00           C  
ATOM    120  CD1 TYR    10      -1.673 -31.188   8.985  1.00  0.00           C  
ATOM    121  HD1 TYR    10      -2.110 -32.131   8.690  1.00  0.00           H  
ATOM    122  CE1 TYR    10      -0.293 -31.303   9.194  1.00  0.00           C  
ATOM    123  HE1 TYR    10       0.241 -32.216   8.977  1.00  0.00           H  
ATOM    124  CZ  TYR    10       0.445 -30.180   9.546  1.00  0.00           C  
ATOM    125  OH  TYR    10       1.770 -30.404   9.808  1.00  0.00           O  
ATOM    126  HH  TYR    10       1.938 -31.346   9.724  1.00  0.00           H  
ATOM    127  CE2 TYR    10      -0.152 -28.948   9.571  1.00  0.00           C  
ATOM    128  HE2 TYR    10       0.490 -28.106   9.783  1.00  0.00           H  
ATOM    129  CD2 TYR    10      -1.517 -28.871   9.533  1.00  0.00           C  
ATOM    130  HD2 TYR    10      -1.997 -27.912   9.656  1.00  0.00           H  
ATOM    131  C   TYR    10      -4.689 -31.556  10.773  1.00  0.00           C  
ATOM    132  O   TYR    10      -3.923 -32.429  11.064  1.00  0.00           O  
ATOM    133  N   ILE    11      -5.516 -31.065  11.694  1.00  0.00           N  
ATOM    134  H   ILE    11      -6.080 -30.271  11.425  1.00  0.00           H  
ATOM    135  CA  ILE    11      -5.458 -31.549  13.123  1.00  0.00           C  
ATOM    136  HA  ILE    11      -4.399 -31.516  13.379  1.00  0.00           H  
ATOM    137  CB  ILE    11      -6.166 -30.558  14.074  1.00  0.00           C  
ATOM    138  HB  ILE    11      -7.128 -30.417  13.581  1.00  0.00           H  
ATOM    139  CG2 ILE    11      -6.432 -31.174  15.453  1.00  0.00           C  
ATOM    140 HG21 ILE    11      -5.526 -31.552  15.927  1.00  0.00           H  
ATOM    141 HG22 ILE    11      -7.110 -30.534  16.017  1.00  0.00           H  
ATOM    142 HG23 ILE    11      -7.041 -32.078  15.474  1.00  0.00           H  
ATOM    143  CG1 ILE    11      -5.483 -29.148  14.105  1.00  0.00           C  
ATOM    144 HG12 ILE    11      -4.509 -29.355  14.550  1.00  0.00           H  
ATOM    145 HG13 ILE    11      -5.297 -28.759  13.103  1.00  0.00           H  
ATOM    146  CD1 ILE    11      -6.143 -28.035  14.961  1.00  0.00           C  
ATOM    147 HD11 ILE    11      -5.915 -28.379  15.970  1.00  0.00           H  
ATOM    148 HD12 ILE    11      -5.816 -26.999  14.868  1.00  0.00           H  
ATOM    149 HD13 ILE    11      -7.226 -28.074  14.838  1.00  0.00           H  
ATOM    150  C   ILE    11      -5.864 -33.016  13.208  1.00  0.00           C  
ATOM    151  O   ILE    11      -4.956 -33.758  13.687  1.00  0.00           O  
ATOM    152  N   PRO    12      -7.043 -33.508  12.690  1.00  0.00           N  
ATOM    153  CD  PRO    12      -8.219 -32.675  12.368  1.00  0.00           C  
ATOM    154  HD2 PRO    12      -7.973 -32.141  11.450  1.00  0.00           H  
ATOM    155  HD3 PRO    12      -8.375 -31.967  13.181  1.00  0.00           H  
ATOM    156  CG  PRO    12      -9.354 -33.633  12.055  1.00  0.00           C  
ATOM    157  HG2 PRO    12     -10.031 -33.201  11.318  1.00  0.00           H  
ATOM    158  HG3 PRO    12      -9.854 -33.771  13.013  1.00  0.00           H  
ATOM    159  CB  PRO    12      -8.659 -34.930  11.529  1.00  0.00           C  
ATOM    160  HB2 PRO    12      -8.508 -34.935  10.450  1.00  0.00           H  
ATOM    161  HB3 PRO    12      -9.276 -35.818  11.663  1.00  0.00           H  
ATOM    162  CA  PRO    12      -7.372 -34.925  12.342  1.00  0.00           C  
ATOM    163  HA  PRO    12      -7.722 -35.364  13.276  1.00  0.00           H  
ATOM    164  C   PRO    12      -6.252 -35.784  11.630  1.00  0.00           C  
ATOM    165  O   PRO    12      -6.064 -36.960  11.969  1.00  0.00           O  
ATOM    166  N   CYS    13      -5.506 -35.160  10.718  1.00  0.00           N  
ATOM    167  H   CYS    13      -5.701 -34.203  10.461  1.00  0.00           H  
ATOM    168  CA  CYS    13      -4.373 -35.799  10.055  1.00  0.00           C  
ATOM    169  HA  CYS    13      -4.797 -36.753   9.743  1.00  0.00           H  
ATOM    170  CB  CYS    13      -3.969 -35.066   8.833  1.00  0.00           C  
ATOM    171  HB2 CYS    13      -3.619 -34.065   9.082  1.00  0.00           H  
ATOM    172  HB3 CYS    13      -3.152 -35.628   8.379  1.00  0.00           H  
ATOM    173  SG  CYS    13      -5.446 -35.017   7.634  1.00  0.00           S  
ATOM    174  HG  CYS    13      -6.358 -34.215   8.191  1.00  0.00           H  
ATOM    175  C   CYS    13      -3.122 -35.955  10.954  1.00  0.00           C  
ATOM    176  O   CYS    13      -2.321 -36.859  10.746  1.00  0.00           O  
ATOM    177  N   LEU    14      -2.916 -34.977  11.861  1.00  0.00           N  
ATOM    178  H   LEU    14      -3.692 -34.349  12.017  1.00  0.00           H  
ATOM    179  CA  LEU    14      -1.763 -34.995  12.817  1.00  0.00           C  
ATOM    180  HA  LEU    14      -0.836 -35.371  12.387  1.00  0.00           H  
ATOM    181  CB  LEU    14      -1.606 -33.541  13.478  1.00  0.00           C  
ATOM    182  HB2 LEU    14      -2.592 -33.096  13.609  1.00  0.00           H  
ATOM    183  HB3 LEU    14      -1.129 -33.639  14.453  1.00  0.00           H  
ATOM    184  CG  LEU    14      -0.897 -32.403  12.632  1.00  0.00           C  
ATOM    185  HG  LEU    14      -1.205 -32.348  11.588  1.00  0.00           H  
ATOM    186  CD1 LEU    14      -1.299 -31.028  13.164  1.00  0.00           C  
ATOM    187 HD11 LEU    14      -1.053 -31.025  14.226  1.00  0.00           H  
ATOM    188 HD12 LEU    14      -0.807 -30.166  12.714  1.00  0.00           H  
ATOM    189 HD13 LEU    14      -2.362 -30.850  13.002  1.00  0.00           H  
ATOM    190  CD2 LEU    14       0.622 -32.633  12.619  1.00  0.00           C  
ATOM    191 HD21 LEU    14       1.146 -31.771  12.205  1.00  0.00           H  
ATOM    192 HD22 LEU    14       0.927 -32.691  13.664  1.00  0.00           H  
ATOM    193 HD23 LEU    14       0.801 -33.560  12.074  1.00  0.00           H  
ATOM    194  C   LEU    14      -2.141 -36.096  13.813  1.00  0.00           C  
ATOM    195  O   LEU    14      -1.318 -37.026  13.938  1.00  0.00           O  
ATOM    196  N   THR    15      -3.361 -36.054  14.378  1.00  0.00           N  
ATOM    197  H   THR    15      -3.940 -35.257  14.155  1.00  0.00           H  
ATOM    198  CA  THR    15      -3.832 -36.988  15.429  1.00  0.00           C  
ATOM    199  HA  THR    15      -3.037 -37.007  16.174  1.00  0.00           H  
ATOM    200  CB  THR    15      -5.107 -36.585  16.183  1.00  0.00           C  
ATOM    201  HB  THR    15      -5.442 -37.355  16.878  1.00  0.00           H  
ATOM    202  CG2 THR    15      -4.860 -35.373  17.128  1.00  0.00           C  
ATOM    203 HG21 THR    15      -5.678 -35.166  17.817  1.00  0.00           H  
ATOM    204 HG22 THR    15      -3.860 -35.424  17.558  1.00  0.00           H  
ATOM    205 HG23 THR    15      -4.794 -34.511  16.463  1.00  0.00           H  
ATOM    206  OG1 THR    15      -6.150 -36.178  15.276  1.00  0.00           O  
ATOM    207  HG1 THR    15      -5.798 -35.403  14.831  1.00  0.00           H  
ATOM    208  C   THR    15      -3.979 -38.382  15.001  1.00  0.00           C  
ATOM    209  O   THR    15      -3.892 -39.213  15.874  1.00  0.00           O  
ATOM    210  N   SER    16      -4.285 -38.698  13.743  1.00  0.00           N  
ATOM    211  H   SER    16      -4.701 -37.930  13.235  1.00  0.00           H  
ATOM    212  CA  SER    16      -4.373 -39.985  13.066  1.00  0.00           C  
ATOM    213  HA  SER    16      -4.986 -40.600  13.725  1.00  0.00           H  
ATOM    214  CB  SER    16      -5.101 -39.884  11.600  1.00  0.00           C  
ATOM    215  HB2 SER    16      -4.626 -39.038  11.103  1.00  0.00           H  
ATOM    216  HB3 SER    16      -4.898 -40.823  11.085  1.00  0.00           H  
ATOM    217  OG  SER    16      -6.439 -39.581  11.797  1.00  0.00           O  
ATOM    218  HG  SER    16      -6.464 -38.645  12.009  1.00  0.00           H  
ATOM    219  C   SER    16      -2.980 -40.568  12.774  1.00  0.00           C  
ATOM    220  O   SER    16      -2.455 -40.384  11.679  1.00  0.00           O  
ATOM    221  N   ALA    17      -2.340 -41.220  13.759  1.00  0.00           N  
ATOM    222  H   ALA    17      -2.873 -41.219  14.616  1.00  0.00           H  
ATOM    223  CA  ALA    17      -0.948 -41.535  13.777  1.00  0.00           C  
ATOM    224  HA  ALA    17      -0.421 -40.583  13.733  1.00  0.00           H  
ATOM    225  CB  ALA    17      -0.614 -42.208  15.115  1.00  0.00           C  
ATOM    226  HB1 ALA    17      -1.085 -43.148  15.403  1.00  0.00           H  
ATOM    227  HB2 ALA    17       0.447 -42.459  15.137  1.00  0.00           H  
ATOM    228  HB3 ALA    17      -0.826 -41.486  15.904  1.00  0.00           H  
ATOM    229  C   ALA    17      -0.508 -42.356  12.492  1.00  0.00           C  
ATOM    230  O   ALA    17       0.577 -42.159  12.021  1.00  0.00           O  
ATOM    231  N   ILE    18      -1.464 -43.182  11.929  1.00  0.00           N  
ATOM    232  H   ILE    18      -2.427 -43.097  12.222  1.00  0.00           H  
ATOM    233  CA  ILE    18      -1.125 -43.970  10.740  1.00  0.00           C  
ATOM    234  HA  ILE    18      -0.361 -44.687  11.043  1.00  0.00           H  
ATOM    235  CB  ILE    18      -2.314 -44.834  10.282  1.00  0.00           C  
ATOM    236  HB  ILE    18      -2.637 -45.451  11.121  1.00  0.00           H  
ATOM    237  CG2 ILE    18      -3.495 -43.983   9.864  1.00  0.00           C  
ATOM    238 HG21 ILE    18      -3.256 -43.167   9.182  1.00  0.00           H  
ATOM    239 HG22 ILE    18      -4.188 -44.643   9.342  1.00  0.00           H  
ATOM    240 HG23 ILE    18      -3.973 -43.467  10.696  1.00  0.00           H  
ATOM    241  CG1 ILE    18      -1.951 -45.770   9.154  1.00  0.00           C  
ATOM    242 HG12 ILE    18      -2.800 -46.438   9.004  1.00  0.00           H  
ATOM    243 HG13 ILE    18      -1.847 -45.183   8.242  1.00  0.00           H  
ATOM    244  CD1 ILE    18      -0.790 -46.740   9.332  1.00  0.00           C  
ATOM    245 HD11 ILE    18       0.160 -46.215   9.426  1.00  0.00           H  
ATOM    246 HD12 ILE    18      -0.958 -47.493  10.103  1.00  0.00           H  
ATOM    247 HD13 ILE    18      -0.686 -47.283   8.393  1.00  0.00           H  
ATOM    248  C   ILE    18      -0.552 -43.057   9.632  1.00  0.00           C  
ATOM    249  O   ILE    18      -1.037 -42.022   9.278  1.00  0.00           O  
ATOM    250  N   GLY    19       0.584 -43.553   9.029  1.00  0.00           N  
ATOM    251  H   GLY    19       1.057 -44.394   9.328  1.00  0.00           H  
ATOM    252  CA  GLY    19       1.368 -42.776   8.025  1.00  0.00           C  
ATOM    253  HA2 GLY    19       1.587 -41.761   8.357  1.00  0.00           H  
ATOM    254  HA3 GLY    19       2.263 -43.362   7.817  1.00  0.00           H  
ATOM    255  C   GLY    19       0.721 -42.468   6.660  1.00  0.00           C  
ATOM    256  O   GLY    19       1.459 -42.033   5.802  1.00  0.00           O  
ATOM    257  N   CYS    20      -0.578 -42.615   6.435  1.00  0.00           N  
ATOM    258  H   CYS    20      -1.117 -42.850   7.256  1.00  0.00           H  
ATOM    259  CA  CYS    20      -1.271 -42.208   5.191  1.00  0.00           C  
ATOM    260  HA  CYS    20      -0.620 -42.071   4.328  1.00  0.00           H  
ATOM    261  CB  CYS    20      -2.196 -43.355   4.640  1.00  0.00           C  
ATOM    262  HB2 CYS    20      -2.821 -42.879   3.884  1.00  0.00           H  
ATOM    263  HB3 CYS    20      -1.697 -44.108   4.031  1.00  0.00           H  
ATOM    264  SG  CYS    20      -3.242 -44.038   5.961  1.00  0.00           S  
ATOM    265  HG  CYS    20      -4.033 -44.784   5.185  1.00  0.00           H  
ATOM    266  C   CYS    20      -2.008 -40.890   5.422  1.00  0.00           C  
ATOM    267  O   CYS    20      -2.557 -40.302   4.484  1.00  0.00           O  
ATOM    268  N   SER    21      -1.933 -40.336   6.638  1.00  0.00           N  
ATOM    269  H   SER    21      -1.601 -40.886   7.417  1.00  0.00           H  
ATOM    270  CA  SER    21      -2.443 -39.071   6.988  1.00  0.00           C  
ATOM    271  HA  SER    21      -3.502 -39.066   6.729  1.00  0.00           H  
ATOM    272  CB  SER    21      -2.601 -38.935   8.530  1.00  0.00           C  
ATOM    273  HB2 SER    21      -1.622 -38.863   9.003  1.00  0.00           H  
ATOM    274  HB3 SER    21      -3.077 -37.964   8.666  1.00  0.00           H  
ATOM    275  OG  SER    21      -3.381 -39.939   9.114  1.00  0.00           O  
ATOM    276  HG  SER    21      -2.993 -40.138   9.970  1.00  0.00           H  
ATOM    277  C   SER    21      -1.576 -37.916   6.409  1.00  0.00           C  
ATOM    278  O   SER    21      -0.386 -38.107   6.108  1.00  0.00           O  
ATOM    279  N   CYS    22      -2.193 -36.742   6.374  1.00  0.00           N  
ATOM    280  H   CYS    22      -3.172 -36.572   6.550  1.00  0.00           H  
ATOM    281  CA  CYS    22      -1.459 -35.564   5.921  1.00  0.00           C  
ATOM    282  HA  CYS    22      -0.840 -35.793   5.053  1.00  0.00           H  
ATOM    283  CB  CYS    22      -2.435 -34.440   5.624  1.00  0.00           C  
ATOM    284  HB2 CYS    22      -2.982 -34.082   6.496  1.00  0.00           H  
ATOM    285  HB3 CYS    22      -1.843 -33.566   5.354  1.00  0.00           H  
ATOM    286  SG  CYS    22      -3.528 -34.735   4.219  1.00  0.00           S  
ATOM    287  HG  CYS    22      -3.579 -33.459   3.827  1.00  0.00           H  
ATOM    288  C   CYS    22      -0.588 -35.080   7.128  1.00  0.00           C  
ATOM    289  O   CYS    22      -1.035 -34.347   7.981  1.00  0.00           O  
ATOM    290  N   LYS    23       0.658 -35.593   7.156  1.00  0.00           N  
ATOM    291  H   LYS    23       0.793 -36.433   6.612  1.00  0.00           H  
ATOM    292  CA  LYS    23       1.733 -35.127   8.079  1.00  0.00           C  
ATOM    293  HA  LYS    23       1.284 -35.018   9.066  1.00  0.00           H  
ATOM    294  CB  LYS    23       2.756 -36.263   8.283  1.00  0.00           C  
ATOM    295  HB2 LYS    23       3.410 -36.362   7.417  1.00  0.00           H  
ATOM    296  HB3 LYS    23       3.456 -35.960   9.062  1.00  0.00           H  
ATOM    297  CG  LYS    23       2.063 -37.577   8.729  1.00  0.00           C  
ATOM    298  HG2 LYS    23       1.498 -38.014   7.905  1.00  0.00           H  
ATOM    299  HG3 LYS    23       2.889 -38.247   8.969  1.00  0.00           H  
ATOM    300  CD  LYS    23       1.133 -37.533   9.986  1.00  0.00           C  
ATOM    301  HD2 LYS    23       1.676 -37.103  10.828  1.00  0.00           H  
ATOM    302  HD3 LYS    23       0.273 -36.899   9.771  1.00  0.00           H  
ATOM    303  CE  LYS    23       0.667 -38.916  10.535  1.00  0.00           C  
ATOM    304  HE2 LYS    23       0.209 -39.354   9.648  1.00  0.00           H  
ATOM    305  HE3 LYS    23       1.476 -39.583  10.834  1.00  0.00           H  
ATOM    306  NZ  LYS    23      -0.351 -38.780  11.584  1.00  0.00           N  
ATOM    307  HZ1 LYS    23      -0.733 -39.707  11.701  1.00  0.00           H  
ATOM    308  HZ2 LYS    23       0.126 -38.513  12.433  1.00  0.00           H  
ATOM    309  HZ3 LYS    23      -1.097 -38.101  11.527  1.00  0.00           H  
ATOM    310  C   LYS    23       2.358 -33.763   7.766  1.00  0.00           C  
ATOM    311  O   LYS    23       2.823 -32.984   8.609  1.00  0.00           O  
ATOM    312  N   SER    24       2.419 -33.317   6.546  1.00  0.00           N  
ATOM    313  H   SER    24       2.106 -33.924   5.802  1.00  0.00           H  
ATOM    314  CA  SER    24       2.568 -31.856   6.243  1.00  0.00           C  
ATOM    315  HA  SER    24       2.931 -31.300   7.107  1.00  0.00           H  
ATOM    316  CB  SER    24       3.579 -31.588   5.127  1.00  0.00           C  
ATOM    317  HB2 SER    24       3.805 -30.534   4.966  1.00  0.00           H  
ATOM    318  HB3 SER    24       4.510 -32.100   5.371  1.00  0.00           H  
ATOM    319  OG  SER    24       3.161 -32.124   3.800  1.00  0.00           O  
ATOM    320  HG  SER    24       3.832 -32.172   3.115  1.00  0.00           H  
ATOM    321  C   SER    24       1.149 -31.271   5.893  1.00  0.00           C  
ATOM    322  O   SER    24       0.168 -31.996   5.694  1.00  0.00           O  
ATOM    323  N   LYS    25       1.085 -29.972   5.651  1.00  0.00           N  
ATOM    324  H   LYS    25       1.916 -29.398   5.630  1.00  0.00           H  
ATOM    325  CA  LYS    25      -0.189 -29.256   5.261  1.00  0.00           C  
ATOM    326  HA  LYS    25      -0.977 -29.696   5.873  1.00  0.00           H  
ATOM    327  CB  LYS    25      -0.012 -27.809   5.645  1.00  0.00           C  
ATOM    328  HB2 LYS    25       0.561 -27.755   6.571  1.00  0.00           H  
ATOM    329  HB3 LYS    25       0.545 -27.397   4.803  1.00  0.00           H  
ATOM    330  CG  LYS    25      -1.339 -27.078   5.768  1.00  0.00           C  
ATOM    331  HG2 LYS    25      -2.028 -27.346   4.968  1.00  0.00           H  
ATOM    332  HG3 LYS    25      -1.784 -27.445   6.693  1.00  0.00           H  
ATOM    333  CD  LYS    25      -1.085 -25.603   5.861  1.00  0.00           C  
ATOM    334  HD2 LYS    25      -0.332 -25.499   6.642  1.00  0.00           H  
ATOM    335  HD3 LYS    25      -0.582 -25.288   4.947  1.00  0.00           H  
ATOM    336  CE  LYS    25      -2.354 -24.857   6.294  1.00  0.00           C  
ATOM    337  HE2 LYS    25      -2.775 -25.151   7.256  1.00  0.00           H  
ATOM    338  HE3 LYS    25      -2.114 -23.812   6.489  1.00  0.00           H  
ATOM    339  NZ  LYS    25      -3.359 -24.837   5.267  1.00  0.00           N  
ATOM    340  HZ1 LYS    25      -4.171 -24.374   5.651  1.00  0.00           H  
ATOM    341  HZ2 LYS    25      -3.028 -24.233   4.528  1.00  0.00           H  
ATOM    342  HZ3 LYS    25      -3.593 -25.671   4.749  1.00  0.00           H  
ATOM    343  C   LYS    25      -0.711 -29.496   3.800  1.00  0.00           C  
ATOM    344  O   LYS    25      -1.130 -28.632   3.016  1.00  0.00           O  
ATOM    345  N   VAL    26      -0.438 -30.695   3.343  1.00  0.00           N  
ATOM    346  H   VAL    26      -0.103 -31.321   4.061  1.00  0.00           H  
ATOM    347  CA  VAL    26      -0.773 -31.241   2.008  1.00  0.00           C  
ATOM    348  HA  VAL    26      -0.506 -30.493   1.261  1.00  0.00           H  
ATOM    349  CB  VAL    26       0.068 -32.511   1.718  1.00  0.00           C  
ATOM    350  HB  VAL    26       1.101 -32.325   2.014  1.00  0.00           H  
ATOM    351  CG1 VAL    26      -0.405 -33.779   2.531  1.00  0.00           C  
ATOM    352 HG11 VAL    26      -0.422 -33.620   3.609  1.00  0.00           H  
ATOM    353 HG12 VAL    26      -1.397 -34.152   2.274  1.00  0.00           H  
ATOM    354 HG13 VAL    26       0.388 -34.491   2.304  1.00  0.00           H  
ATOM    355  CG2 VAL    26       0.033 -32.803   0.210  1.00  0.00           C  
ATOM    356 HG21 VAL    26       0.141 -31.861  -0.327  1.00  0.00           H  
ATOM    357 HG22 VAL    26       0.839 -33.448  -0.139  1.00  0.00           H  
ATOM    358 HG23 VAL    26      -0.838 -33.378  -0.105  1.00  0.00           H  
ATOM    359  C   VAL    26      -2.267 -31.490   1.715  1.00  0.00           C  
ATOM    360  O   VAL    26      -3.029 -31.750   2.617  1.00  0.00           O  
ATOM    361  N   CYS    27      -2.713 -31.334   0.427  1.00  0.00           N  
ATOM    362  H   CYS    27      -1.946 -31.263  -0.226  1.00  0.00           H  
ATOM    363  CA  CYS    27      -4.057 -31.689  -0.074  1.00  0.00           C  
ATOM    364  HA  CYS    27      -4.740 -30.896   0.231  1.00  0.00           H  
ATOM    365  CB  CYS    27      -3.963 -31.776  -1.635  1.00  0.00           C  
ATOM    366  HB2 CYS    27      -3.204 -32.517  -1.885  1.00  0.00           H  
ATOM    367  HB3 CYS    27      -4.875 -32.059  -2.160  1.00  0.00           H  
ATOM    368  SG  CYS    27      -3.257 -30.210  -2.393  1.00  0.00           S  
ATOM    369  HG  CYS    27      -3.754 -30.307  -3.629  1.00  0.00           H  
ATOM    370  C   CYS    27      -4.555 -33.119   0.393  1.00  0.00           C  
ATOM    371  O   CYS    27      -3.811 -34.102   0.658  1.00  0.00           O  
ATOM    372  N   TYR    28      -5.893 -33.280   0.622  1.00  0.00           N  
ATOM    373  H   TYR    28      -6.492 -32.558   0.246  1.00  0.00           H  
ATOM    374  CA  TYR    28      -6.367 -34.183   1.691  1.00  0.00           C  
ATOM    375  HA  TYR    28      -5.819 -33.988   2.614  1.00  0.00           H  
ATOM    376  CB  TYR    28      -7.854 -33.910   1.996  1.00  0.00           C  
ATOM    377  HB2 TYR    28      -7.861 -32.862   2.297  1.00  0.00           H  
ATOM    378  HB3 TYR    28      -8.378 -34.108   1.061  1.00  0.00           H  
ATOM    379  CG  TYR    28      -8.495 -34.795   3.035  1.00  0.00           C  
ATOM    380  CD1 TYR    28      -9.628 -35.673   2.729  1.00  0.00           C  
ATOM    381  HD1 TYR    28      -9.977 -35.703   1.707  1.00  0.00           H  
ATOM    382  CE1 TYR    28     -10.116 -36.473   3.738  1.00  0.00           C  
ATOM    383  HE1 TYR    28     -10.940 -37.092   3.416  1.00  0.00           H  
ATOM    384  CZ  TYR    28      -9.657 -36.477   5.034  1.00  0.00           C  
ATOM    385  OH  TYR    28     -10.154 -37.258   5.945  1.00  0.00           O  
ATOM    386  HH  TYR    28     -10.902 -37.788   5.659  1.00  0.00           H  
ATOM    387  CE2 TYR    28      -8.557 -35.638   5.398  1.00  0.00           C  
ATOM    388  HE2 TYR    28      -8.036 -35.613   6.343  1.00  0.00           H  
ATOM    389  CD2 TYR    28      -8.054 -34.757   4.411  1.00  0.00           C  
ATOM    390  HD2 TYR    28      -7.227 -34.116   4.676  1.00  0.00           H  
ATOM    391  C   TYR    28      -6.099 -35.657   1.354  1.00  0.00           C  
ATOM    392  O   TYR    28      -6.302 -36.151   0.277  1.00  0.00           O  
ATOM    393  N   ARG    29      -5.779 -36.346   2.429  1.00  0.00           N  
ATOM    394  H   ARG    29      -5.685 -35.764   3.249  1.00  0.00           H  
ATOM    395  CA  ARG    29      -5.187 -37.693   2.379  1.00  0.00           C  
ATOM    396  HA  ARG    29      -5.905 -38.271   1.798  1.00  0.00           H  
ATOM    397  CB  ARG    29      -3.788 -37.649   1.684  1.00  0.00           C  
ATOM    398  HB2 ARG    29      -3.997 -37.016   0.822  1.00  0.00           H  
ATOM    399  HB3 ARG    29      -3.034 -37.125   2.272  1.00  0.00           H  
ATOM    400  CG  ARG    29      -3.282 -39.102   1.401  1.00  0.00           C  
ATOM    401  HG2 ARG    29      -3.471 -39.802   2.214  1.00  0.00           H  
ATOM    402  HG3 ARG    29      -3.788 -39.379   0.476  1.00  0.00           H  
ATOM    403  CD  ARG    29      -1.829 -39.128   1.097  1.00  0.00           C  
ATOM    404  HD2 ARG    29      -1.738 -39.950   0.387  1.00  0.00           H  
ATOM    405  HD3 ARG    29      -1.672 -38.123   0.707  1.00  0.00           H  
ATOM    406  NE  ARG    29      -1.073 -39.337   2.406  1.00  0.00           N  
ATOM    407  HE  ARG    29      -1.510 -39.013   3.257  1.00  0.00           H  
ATOM    408  CZ  ARG    29       0.116 -39.854   2.650  1.00  0.00           C  
ATOM    409  NH1 ARG    29       0.858 -40.451   1.728  1.00  0.00           N  
ATOM    410 HH11 ARG    29       0.719 -40.398   0.729  1.00  0.00           H  
ATOM    411 HH12 ARG    29       1.738 -40.897   1.945  1.00  0.00           H  
ATOM    412  NH2 ARG    29       0.677 -39.809   3.817  1.00  0.00           N  
ATOM    413 HH21 ARG    29       0.259 -39.268   4.560  1.00  0.00           H  
ATOM    414 HH22 ARG    29       1.443 -40.405   4.097  1.00  0.00           H  
ATOM    415  C   ARG    29      -5.038 -38.320   3.752  1.00  0.00           C  
ATOM    416  O   ARG    29      -4.563 -37.735   4.743  1.00  0.00           O  
ATOM    417  N   ASN    30      -5.628 -39.509   3.824  1.00  0.00           N  
ATOM    418  H   ASN    30      -6.098 -39.848   2.997  1.00  0.00           H  
ATOM    419  CA  ASN    30      -5.788 -40.300   5.065  1.00  0.00           C  
ATOM    420  HA  ASN    30      -4.873 -40.213   5.651  1.00  0.00           H  
ATOM    421  CB  ASN    30      -6.998 -39.872   5.843  1.00  0.00           C  
ATOM    422  HB2 ASN    30      -6.876 -38.799   5.992  1.00  0.00           H  
ATOM    423  HB3 ASN    30      -7.944 -40.141   5.372  1.00  0.00           H  
ATOM    424  CG  ASN    30      -7.000 -40.575   7.232  1.00  0.00           C  
ATOM    425  OD1 ASN    30      -7.274 -41.736   7.434  1.00  0.00           O  
ATOM    426  ND2 ASN    30      -6.807 -39.712   8.200  1.00  0.00           N  
ATOM    427 HD21 ASN    30      -6.899 -40.014   9.160  1.00  0.00           H  
ATOM    428 HD22 ASN    30      -6.370 -38.815   8.044  1.00  0.00           H  
ATOM    429  C   ASN    30      -5.866 -41.796   4.710  1.00  0.00           C  
ATOM    430  O   ASN    30      -5.789 -42.219   3.548  1.00  0.00           O  
TER   
END   
