# Supplementary material for: Prediction of Anticancer Peptides with High Efficacy and Low Toxicity by Hybrid Model Based on 3D Structure of Peptides
Source: Int J Mol Sci. 2021 May 26;22(11):5630. doi: 10.3390/ijms22115630 (PMC8198792; doi:10.3390/ijms22115630)
Supplement: Supplementary file 1 [file ijms-22-05630-s001.zip › Supplement2(Datasets)/ACPs(PDB)/D1/PDB(Negative)/(266)NL_satpdb13256.pdb]

ATOM      1  H   HIS     1     -18.742   8.495   4.225  1.00  0.00
ATOM      2  N   HIS     1     -19.505   8.752   4.797  1.00  0.00
ATOM      3  CA  HIS     1     -19.403  10.042   5.472  1.00  0.00
ATOM      4  C   HIS     1     -19.264  11.178   4.464  1.00  0.00
ATOM      5  O   HIS     1     -19.316  10.942   3.259  1.00  0.00
ATOM      6  CB  HIS     1     -18.213  10.048   6.438  1.00  0.00
ATOM      7  CG  HIS     1     -18.307   8.991   7.500  1.00  0.00
ATOM      8  ND1 HIS     1     -19.230   9.029   8.522  1.00  0.00
ATOM      9  CD2 HIS     1     -17.578   7.861   7.689  1.00  0.00
ATOM     10  CE1 HIS     1     -19.062   7.963   9.294  1.00  0.00
ATOM     11  NE2 HIS     1     -18.063   7.236   8.809  1.00  0.00
ATOM     12  N   PRO     2     -19.081  12.424   4.807  1.00  0.00
ATOM     13  CA  PRO     2     -17.985  13.228   4.287  1.00  0.00
ATOM     14  C   PRO     2     -16.577  12.824   4.678  1.00  0.00
ATOM     15  O   PRO     2     -15.612  13.287   4.073  1.00  0.00
ATOM     16  CB  PRO     2     -18.342  14.605   4.851  1.00  0.00
ATOM     17  CG  PRO     2     -19.061  14.333   6.154  1.00  0.00
ATOM     18  CD  PRO     2     -20.023  13.189   5.881  1.00  0.00
ATOM     19  H   HIS     3     -16.628  11.046   5.738  1.00  0.00
ATOM     20  N   HIS     3     -16.330  11.982   5.646  1.00  0.00
ATOM     21  CA  HIS     3     -15.510  12.563   6.675  1.00  0.00
ATOM     22  C   HIS     3     -14.483  11.477   6.856  1.00  0.00
ATOM     23  O   HIS     3     -14.696  10.348   6.419  1.00  0.00
ATOM     24  CB  HIS     3     -16.214  12.848   8.005  1.00  0.00
ATOM     25  CG  HIS     3     -15.399  13.694   8.938  1.00  0.00
ATOM     26  ND1 HIS     3     -15.065  15.005   8.672  1.00  0.00
ATOM     27  CD2 HIS     3     -14.850  13.402  10.146  1.00  0.00
ATOM     28  CE1 HIS     3     -14.345  15.479   9.680  1.00  0.00
ATOM     29  NE2 HIS     3     -14.200  14.524  10.590  1.00  0.00
ATOM     30  H   VAL     4     -13.045  12.757   7.156  1.00  0.00
ATOM     31  N   VAL     4     -13.359  11.902   7.537  1.00  0.00
ATOM     32  CA  VAL     4     -12.599  11.284   8.708  1.00  0.00
ATOM     33  C   VAL     4     -11.103  11.867   8.655  1.00  0.00
ATOM     34  O   VAL     4     -10.495  12.101   9.697  1.00  0.00
ATOM     35  CB  VAL     4     -12.569   9.740   8.658  1.00  0.00
ATOM     36  CG1 VAL     4     -12.014   9.258   7.318  1.00  0.00
ATOM     37  CG2 VAL     4     -11.683   9.189   9.775  1.00  0.00
ATOM     38  H   CYS     5     -10.941  12.840   6.913  1.00  0.00
ATOM     39  N   CYS     5     -10.484  12.120   7.410  1.00  0.00
ATOM     40  CA  CYS     5      -9.377  11.511   6.851  1.00  0.00
ATOM     41  C   CYS     5      -8.162  11.842   7.646  1.00  0.00
ATOM     42  O   CYS     5      -7.959  12.999   8.009  1.00  0.00
ATOM     43  CB  CYS     5      -9.187  11.953   5.399  1.00  0.00
ATOM     44  SG  CYS     5      -8.484  13.617   5.283  1.00  0.00
ATOM     45  H   THR     6      -7.633  10.097   8.510  1.00  0.00
ATOM     46  N   THR     6      -7.249  10.827   7.969  1.00  0.00
ATOM     47  CA  THR     6      -5.826  10.764   7.578  1.00  0.00
ATOM     48  C   THR     6      -5.867  10.233   6.063  1.00  0.00
ATOM     49  O   THR     6      -6.907   9.770   5.601  1.00  0.00
ATOM     50  CB  THR     6      -4.969   9.815   8.437  1.00  0.00
ATOM     51  OG1 THR     6      -5.439   8.484   8.270  1.00  0.00
ATOM     52  CG2 THR     6      -5.049  10.180   9.917  1.00  0.00
ATOM     53  H   SER     7      -4.043  10.953   5.690  1.00  0.00
ATOM     54  N   SER     7      -4.753  10.328   5.408  1.00  0.00
ATOM     55  CA  SER     7      -4.553   9.536   4.294  1.00  0.00
ATOM     56  C   SER     7      -4.552   7.990   4.390  1.00  0.00
ATOM     57  O   SER     7      -5.079   7.317   3.507  1.00  0.00
ATOM     58  CB  SER     7      -3.226  10.022   3.709  1.00  0.00
ATOM     59  OG  SER     7      -2.162   9.721   4.601  1.00  0.00
ATOM     60  H   TYR     8      -3.365   7.910   6.194  1.00  0.00
ATOM     61  N   TYR     8      -3.929   7.452   5.526  1.00  0.00
ATOM     62  CA  TYR     8      -4.191   6.067   5.673  1.00  0.00
ATOM     63  C   TYR     8      -5.687   5.543   5.894  1.00  0.00
ATOM     64  O   TYR     8      -6.075   4.528   5.320  1.00  0.00
ATOM     65  CB  TYR     8      -3.302   5.613   6.835  1.00  0.00
ATOM     66  CG  TYR     8      -3.467   4.138   7.141  1.00  0.00
ATOM     67  CD1 TYR     8      -2.628   3.194   6.547  1.00  0.00
ATOM     68  CD2 TYR     8      -4.462   3.709   8.020  1.00  0.00
ATOM     69  CE1 TYR     8      -2.781   1.835   6.829  1.00  0.00
ATOM     70  CE2 TYR     8      -4.617   2.351   8.305  1.00  0.00
ATOM     71  CZ  TYR     8      -3.776   1.418   7.708  1.00  0.00
ATOM     72  OH  TYR     8      -3.927   0.081   7.986  1.00  0.00
ATOM     73  H   TYR     9      -6.091   7.104   7.242  1.00  0.00
ATOM     74  N   TYR     9      -6.406   6.321   6.729  1.00  0.00
ATOM     75  CA  TYR     9      -7.802   5.910   6.843  1.00  0.00
ATOM     76  C   TYR     9      -8.462   5.941   5.535  1.00  0.00
ATOM     77  O   TYR     9      -9.245   5.047   5.218  1.00  0.00
ATOM     78  CB  TYR     9      -8.549   6.816   7.827  1.00  0.00
ATOM     79  CG  TYR     9      -9.974   6.359   8.059  1.00  0.00
ATOM     80  CD1 TYR     9     -10.354   5.822   9.290  1.00  0.00
ATOM     81  CD2 TYR     9     -10.923   6.470   7.042  1.00  0.00
ATOM     82  CE1 TYR     9     -11.668   5.401   9.503  1.00  0.00
ATOM     83  CE2 TYR     9     -12.238   6.049   7.252  1.00  0.00
ATOM     84  CZ  TYR     9     -12.606   5.516   8.482  1.00  0.00
ATOM     85  OH  TYR     9     -13.899   5.101   8.691  1.00  0.00
ATOM     86  H   CYS    10      -7.418   7.740   4.934  1.00  0.00
ATOM     87  N   CYS    10      -8.101   7.058   4.728  1.00  0.00
ATOM     88  CA  CYS    10      -8.867   7.152   3.446  1.00  0.00
ATOM     89  C   CYS    10      -8.645   6.050   2.535  1.00  0.00
ATOM     90  O   CYS    10      -9.589   5.562   1.917  1.00  0.00
ATOM     91  CB  CYS    10      -8.507   8.473   2.763  1.00  0.00
ATOM     92  SG  CYS    10      -9.189   9.899   3.645  1.00  0.00
ATOM     93  H   SER    11      -6.654   6.100   3.034  1.00  0.00
ATOM     94  N   SER    11      -7.338   5.659   2.477  1.00  0.00
ATOM     95  CA  SER    11      -6.933   4.550   1.566  1.00  0.00
ATOM     96  C   SER    11      -7.583   3.225   2.003  1.00  0.00
ATOM     97  O   SER    11      -8.019   2.444   1.159  1.00  0.00
ATOM     98  CB  SER    11      -5.411   4.400   1.544  1.00  0.00
ATOM     99  OG  SER    11      -4.946   3.966   2.814  1.00  0.00
ATOM    100  H   LYS    12      -7.267   3.642   3.983  1.00  0.00
ATOM    101  N   LYS    12      -7.652   2.974   3.367  1.00  0.00
ATOM    102  CA  LYS    12      -8.261   1.793   3.905  1.00  0.00
ATOM    103  C   LYS    12      -9.729   1.756   3.539  1.00  0.00
ATOM    104  O   LYS    12     -10.251   0.699   3.192  1.00  0.00
ATOM    105  CB  LYS    12      -8.095   1.738   5.427  1.00  0.00
ATOM    106  CG  LYS    12      -8.663   0.443   6.008  1.00  0.00
ATOM    107  CD  LYS    12      -8.476   0.404   7.526  1.00  0.00
ATOM    108  CE  LYS    12      -9.055  -0.886   8.107  1.00  0.00
ATOM    109  NZ  LYS    12      -8.876  -0.902   9.583  1.00  0.00
ATOM    110  H   PHE    13      -9.941   3.763   3.917  1.00  0.00
ATOM    111  N   PHE    13     -10.443   2.971   3.608  1.00  0.00
ATOM    112  CA  PHE    13     -11.810   3.109   3.260  1.00  0.00
ATOM    113  C   PHE    13     -12.063   2.760   1.784  1.00  0.00
ATOM    114  O   PHE    13     -13.016   2.049   1.473  1.00  0.00
ATOM    115  CB  PHE    13     -12.278   4.540   3.547  1.00  0.00
ATOM    116  CG  PHE    13     -13.709   4.767   3.115  1.00  0.00
ATOM    117  CD1 PHE    13     -14.762   4.460   3.975  1.00  0.00
ATOM    118  CD2 PHE    13     -13.986   5.285   1.852  1.00  0.00
ATOM    119  CE1 PHE    13     -16.080   4.670   3.575  1.00  0.00
ATOM    120  CE2 PHE    13     -15.304   5.495   1.451  1.00  0.00
ATOM    121  CZ  PHE    13     -16.350   5.187   2.313  1.00  0.00
ATOM    122  H   CYS    14     -10.507   3.866   1.253  1.00  0.00
ATOM    123  N   CYS    14     -11.214   3.256   0.933  1.00  0.00
ATOM    124  CA  CYS    14     -11.281   2.926  -0.488  1.00  0.00
ATOM    125  C   CYS    14     -11.071   1.407  -0.779  1.00  0.00
ATOM    126  O   CYS    14     -11.764   0.839  -1.620  1.00  0.00
ATOM    127  CB  CYS    14     -10.237   3.751  -1.243  1.00  0.00
ATOM    128  SG  CYS    14     -10.666   5.509  -1.287  1.00  0.00
ATOM    129  H   GLY    15      -9.550   1.332   0.536  1.00  0.00
ATOM    130  N   GLY    15     -10.131   0.811  -0.068  1.00  0.00
ATOM    131  CA  GLY    15      -9.947  -0.609  -0.164  1.00  0.00
ATOM    132  C   GLY    15     -11.015  -1.532   0.232  1.00  0.00
ATOM    133  O   GLY    15     -11.260  -2.522  -0.454  1.00  0.00
ATOM    134  H   THR    16     -11.373  -0.314   1.930  1.00  0.00
ATOM    135  N   THR    16     -11.659  -1.114   1.429  1.00  0.00
ATOM    136  CA  THR    16     -12.732  -1.864   1.899  1.00  0.00
ATOM    137  C   THR    16     -13.741  -1.833   0.842  1.00  0.00
ATOM    138  O   THR    16     -14.319  -2.866   0.512  1.00  0.00
ATOM    139  CB  THR    16     -13.334  -1.316   3.207  1.00  0.00
ATOM    140  OG1 THR    16     -12.336  -1.326   4.219  1.00  0.00
ATOM    141  CG2 THR    16     -14.514  -2.166   3.675  1.00  0.00
ATOM    142  H   ALA    17     -13.525   0.183   0.510  1.00  0.00
ATOM    143  N   ALA    17     -13.994  -0.649   0.261  1.00  0.00
ATOM    144  CA  ALA    17     -14.975  -0.610  -0.752  1.00  0.00
ATOM    145  C   ALA    17     -14.713  -1.313  -1.973  1.00  0.00
ATOM    146  O   ALA    17     -15.584  -2.016  -2.479  1.00  0.00
ATOM    147  CB  ALA    17     -15.235   0.864  -1.037  1.00  0.00
ATOM    148  H   GLY    18     -12.649  -0.766  -1.977  1.00  0.00
ATOM    149  N   GLY    18     -13.426  -1.115  -2.476  1.00  0.00
ATOM    150  CA  GLY    18     -13.272  -1.468  -3.827  1.00  0.00
ATOM    151  C   GLY    18     -13.132  -0.434  -4.913  1.00  0.00
ATOM    152  O   GLY    18     -13.211  -0.766  -6.093  1.00  0.00
ATOM    153  H   CYS    19     -12.685   0.678  -3.451  1.00  0.00
ATOM    154  N   CYS    19     -12.924   0.754  -4.405  1.00  0.00
ATOM    155  CA  CYS    19     -12.987   2.007  -4.990  1.00  0.00
ATOM    156  C   CYS    19     -11.694   2.789  -5.329  1.00  0.00
ATOM    157  O   CYS    19     -10.955   3.179  -4.428  1.00  0.00
ATOM    158  CB  CYS    19     -13.866   2.834  -4.050  1.00  0.00
ATOM    159  SG  CYS    19     -15.593   2.295  -4.088  1.00  0.00
ATOM    160  H   THR    20     -12.359   2.896  -7.163  1.00  0.00
ATOM    161  N   THR    20     -11.545   2.953  -6.607  1.00  0.00
ATOM    162  CA  THR    20     -10.287   3.211  -7.235  1.00  0.00
ATOM    163  C   THR    20      -9.553   4.420  -6.972  1.00  0.00
ATOM    164  O   THR    20      -8.338   4.377  -6.791  1.00  0.00
ATOM    165  CB  THR    20     -10.559   3.089  -8.746  1.00  0.00
ATOM    166  OG1 THR    20     -11.020   1.775  -9.032  1.00  0.00
ATOM    167  CG2 THR    20      -9.295   3.353  -9.562  1.00  0.00
ATOM    168  H   ARG    21     -11.376   5.413  -6.967  1.00  0.00
ATOM    169  N   ARG    21     -10.396   5.525  -6.955  1.00  0.00
ATOM    170  CA  ARG    21      -9.849   6.827  -6.918  1.00  0.00
ATOM    171  C   ARG    21     -10.030   7.389  -5.479  1.00  0.00
ATOM    172  O   ARG    21     -11.003   7.056  -4.805  1.00  0.00
ATOM    173  CB  ARG    21     -10.523   7.756  -7.932  1.00  0.00
ATOM    174  CG  ARG    21      -9.954   9.173  -7.863  1.00  0.00
ATOM    175  CD  ARG    21     -10.761  10.124  -8.746  1.00  0.00
ATOM    176  NE  ARG    21     -10.607   9.740 -10.165  1.00  0.00
ATOM    177  CZ  ARG    21     -11.246  10.364 -11.139  1.00  0.00
ATOM    178  NH1 ARG    21     -11.080   9.990 -12.392  1.00  0.00
ATOM    179  NH2 ARG    21     -12.052  11.364 -10.855  1.00  0.00
ATOM    180  H   TYR    22      -8.242   8.614  -5.655  1.00  0.00
ATOM    181  N   TYR    22      -8.986   8.280  -5.099  1.00  0.00
ATOM    182  CA  TYR    22      -9.085   8.698  -3.771  1.00  0.00
ATOM    183  C   TYR    22      -8.794  10.163  -3.904  1.00  0.00
ATOM    184  O   TYR    22      -8.069  10.567  -4.811  1.00  0.00
ATOM    185  CB  TYR    22      -8.087   8.052  -2.804  1.00  0.00
ATOM    186  CG  TYR    22      -6.654   8.422  -3.129  1.00  0.00
ATOM    187  CD1 TYR    22      -6.116   9.631  -2.683  1.00  0.00
ATOM    188  CD2 TYR    22      -5.856   7.557  -3.878  1.00  0.00
ATOM    189  CE1 TYR    22      -4.796   9.970  -2.982  1.00  0.00
ATOM    190  CE2 TYR    22      -4.535   7.894  -4.179  1.00  0.00
ATOM    191  CZ  TYR    22      -4.009   9.100  -3.730  1.00  0.00
ATOM    192  OH  TYR    22      -2.710   9.433  -4.026  1.00  0.00
ATOM    193  H   GLY    23     -10.109  10.328  -2.481  1.00  0.00
ATOM    194  N   GLY    23      -9.403  10.834  -2.949  1.00  0.00
ATOM    195  CA  GLY    23      -9.135  12.152  -2.561  1.00  0.00
ATOM    196  C   GLY    23      -9.032  12.258  -1.115  1.00  0.00
ATOM    197  O   GLY    23      -9.841  11.676  -0.395  1.00  0.00
ATOM    198  H   CYS    24      -7.371  13.382  -1.037  1.00  0.00
ATOM    199  N   CYS    24      -8.103  12.962  -0.526  1.00  0.00
ATOM    200  CA  CYS    24      -8.150  13.128   0.864  1.00  0.00
ATOM    201  C   CYS    24      -7.701  14.475   0.981  1.00  0.00
ATOM    202  O   CYS    24      -6.663  14.829   0.426  1.00  0.00
ATOM    203  CB  CYS    24      -7.237  12.203   1.671  1.00  0.00
ATOM    204  SG  CYS    24      -7.449  12.429   3.454  1.00  0.00
ATOM    205  H   ARG    25      -9.057  14.810   2.277  1.00  0.00
ATOM    206  N   ARG    25      -8.432  15.316   1.705  1.00  0.00
ATOM    207  CA  ARG    25      -8.431  16.696   1.762  1.00  0.00
ATOM    208  C   ARG    25      -8.216  16.996   3.226  1.00  0.00
ATOM    209  O   ARG    25      -8.826  16.360   4.082  1.00  0.00
ATOM    210  CB  ARG    25      -9.734  17.341   1.281  1.00  0.00
ATOM    211  CG  ARG    25      -9.956  17.115  -0.215  1.00  0.00
ATOM    212  CD  ARG    25     -11.278  17.734  -0.665  1.00  0.00
ATOM    213  NE  ARG    25     -11.512  17.431  -2.093  1.00  0.00
ATOM    214  CZ  ARG    25     -12.582  17.858  -2.739  1.00  0.00
ATOM    215  NH1 ARG    25     -12.752  17.565  -4.012  1.00  0.00
ATOM    216  NH2 ARG    25     -13.483  18.580  -2.107  1.00  0.00
ATOM    217  H   ASN    26      -6.675  18.359   3.128  1.00  0.00
ATOM    218  N   ASN    26      -7.390  17.934   3.659  1.00  0.00
ATOM    219  CA  ASN    26      -7.588  18.340   5.022  1.00  0.00
ATOM    220  C   ASN    26      -8.014  19.711   4.862  1.00  0.00
ATOM    221  O   ASN    26      -7.283  20.522   4.298  1.00  0.00
ATOM    222  CB  ASN    26      -6.344  18.276   5.912  1.00  0.00
ATOM    223  CG  ASN    26      -5.943  16.832   6.199  1.00  0.00
ATOM    224  ND2 ASN    26      -6.877  16.014   6.636  1.00  0.00
ATOM    225  OD1 ASN    26      -4.794  16.451   6.027  1.00  0.00
ATOM    226  H   LEU    27      -9.919  19.451   5.887  1.00  0.00
ATOM    227  N   LEU    27      -9.295  20.036   5.395  1.00  0.00
ATOM    228  CA  LEU    27      -9.646  21.352   5.162  1.00  0.00
ATOM    229  C   LEU    27      -9.698  21.857   6.525  1.00  0.00
ATOM    230  O   LEU    27     -10.651  21.579   7.249  1.00  0.00
ATOM    231  CB  LEU    27     -10.997  21.562   4.473  1.00  0.00
ATOM    232  CG  LEU    27     -11.340  23.044   4.278  1.00  0.00
ATOM    233  CD1 LEU    27     -10.311  23.708   3.366  1.00  0.00
ATOM    234  CD2 LEU    27     -12.723  23.187   3.643  1.00  0.00
ATOM    235  H   HIS    28      -7.993  22.926   6.310  1.00  0.00
ATOM    236  N   HIS    28      -8.723  22.580   6.876  1.00  0.00
ATOM    237  CA  HIS    28      -8.742  22.919   8.340  1.00  0.00
ATOM    238  C   HIS    28      -9.051  21.786   9.443  1.00  0.00
ATOM    239  O   HIS    28      -8.385  20.753   9.469  1.00  0.00
ATOM    240  CB  HIS    28      -9.748  24.067   8.469  1.00  0.00
ATOM    241  CG  HIS    28      -9.341  25.300   7.716  1.00  0.00
ATOM    242  ND1 HIS    28      -9.476  25.428   6.350  1.00  0.00
ATOM    243  CD2 HIS    28      -8.799  26.466   8.154  1.00  0.00
ATOM    244  CE1 HIS    28      -9.031  26.624   5.984  1.00  0.00
ATOM    245  NE2 HIS    28      -8.614  27.274   7.063  1.00  0.00
ATOM    246  H   ARG    29     -10.512  22.912  10.013  1.00  0.00
ATOM    247  N   ARG    29     -10.063  22.074  10.279  1.00  0.00
ATOM    248  CA  ARG    29     -10.522  21.384  11.388  1.00  0.00
ATOM    249  C   ARG    29     -10.960  20.046  10.742  1.00  0.00
ATOM    250  O   ARG    29     -10.739  18.982  11.317  1.00  0.00
ATOM    251  CB  ARG    29     -11.705  22.025  12.119  1.00  0.00
ATOM    252  CG  ARG    29     -11.313  23.351  12.770  1.00  0.00
ATOM    253  CD  ARG    29     -12.510  23.979  13.482  1.00  0.00
ATOM    254  NE  ARG    29     -12.105  25.252  14.114  1.00  0.00
ATOM    255  CZ  ARG    29     -12.950  25.997  14.805  1.00  0.00
ATOM    256  NH1 ARG    29     -12.548  27.127  15.352  1.00  0.00
ATOM    257  NH2 ARG    29     -14.199  25.608  14.948  1.00  0.00
ATOM    258  H   GLY    30     -11.196  20.818   8.932  1.00  0.00
ATOM    259  N   GLY    30     -11.574  20.135   9.537  1.00  0.00
ATOM    260  CA  GLY    30     -12.655  19.362   9.103  1.00  0.00
ATOM    261  C   GLY    30     -12.029  18.428   8.061  1.00  0.00
ATOM    262  O   GLY    30     -11.565  18.889   7.021  1.00  0.00
ATOM    263  H   LYS    31     -12.605  16.559   8.801  1.00  0.00
ATOM    264  N   LYS    31     -11.989  17.118   8.270  1.00  0.00
ATOM    265  CA  LYS    31     -10.911  16.519   7.623  1.00  0.00
ATOM    266  C   LYS    31     -11.610  15.478   6.681  1.00  0.00
ATOM    267  O   LYS    31     -12.334  14.606   7.156  1.00  0.00
ATOM    268  CB  LYS    31      -9.923  15.809   8.554  1.00  0.00
ATOM    269  CG  LYS    31      -9.157  16.804   9.426  1.00  0.00
ATOM    270  CD  LYS    31      -8.187  16.075  10.355  1.00  0.00
ATOM    271  CE  LYS    31      -7.412  17.071  11.217  1.00  0.00
ATOM    272  NZ  LYS    31      -6.466  16.346  12.105  1.00  0.00
ATOM    273  H   LEU    32     -10.426  16.003   5.107  1.00  0.00
ATOM    274  N   LEU    32     -11.307  15.676   5.406  1.00  0.00
ATOM    275  CA  LEU    32     -12.318  15.393   4.430  1.00  0.00
ATOM    276  C   LEU    32     -11.760  14.258   3.754  1.00  0.00
ATOM    277  O   LEU    32     -10.579  14.262   3.415  1.00  0.00
ATOM    278  CB  LEU    32     -12.583  16.521   3.429  1.00  0.00
ATOM    279  CG  LEU    32     -13.305  17.718   4.058  1.00  0.00
ATOM    280  CD1 LEU    32     -13.439  18.848   3.040  1.00  0.00
ATOM    281  CD2 LEU    32     -14.702  17.308   4.522  1.00  0.00
ATOM    282  H   CYS    33     -13.535  13.310   3.853  1.00  0.00
ATOM    283  N   CYS    33     -12.597  13.285   3.548  1.00  0.00
ATOM    284  CA  CYS    33     -12.103  12.092   2.815  1.00  0.00
ATOM    285  C   CYS    33     -13.000  11.735   1.764  1.00  0.00
ATOM    286  O   CYS    33     -14.204  11.638   1.988  1.00  0.00
ATOM    287  CB  CYS    33     -11.928  10.913   3.774  1.00  0.00
ATOM    288  SG  CYS    33     -11.313   9.437   2.926  1.00  0.00
ATOM    289  H   PHE    34     -11.631  11.564   0.431  1.00  0.00
ATOM    290  N   PHE    34     -12.609  11.493   0.548  1.00  0.00
ATOM    291  CA  PHE    34     -13.400  11.158  -0.541  1.00  0.00
ATOM    292  C   PHE    34     -12.932   9.963  -1.165  1.00  0.00
ATOM    293  O   PHE    34     -11.740   9.837  -1.440  1.00  0.00
ATOM    294  CB  PHE    34     -13.422  12.305  -1.556  1.00  0.00
ATOM    295  CG  PHE    34     -14.030  13.563  -0.980  1.00  0.00
ATOM    296  CD1 PHE    34     -13.219  14.536  -0.400  1.00  0.00
ATOM    297  CD2 PHE    34     -15.409  13.759  -1.025  1.00  0.00
ATOM    298  CE1 PHE    34     -13.782  15.696   0.131  1.00  0.00
ATOM    299  CE2 PHE    34     -15.972  14.918  -0.494  1.00  0.00
ATOM    300  CZ  PHE    34     -15.158  15.885   0.084  1.00  0.00
ATOM    301  H   CYS    35     -14.791   8.980  -1.183  1.00  0.00
ATOM    302  N   CYS    35     -13.844   8.953  -1.461  1.00  0.00
ATOM    303  CA  CYS    35     -13.375   7.849  -2.197  1.00  0.00
ATOM    304  C   CYS    35     -14.283   7.540  -3.270  1.00  0.00
ATOM    305  O   CYS    35     -15.491   7.464  -3.053  1.00  0.00
ATOM    306  CB  CYS    35     -13.206   6.629  -1.290  1.00  0.00
ATOM    307  SG  CYS    35     -11.764   6.784  -0.207  1.00  0.00
ATOM    308  H   LEU    36     -12.894   7.094  -4.434  1.00  0.00
ATOM    309  N   LEU    36     -13.851   7.334  -4.464  1.00  0.00
ATOM    310  CA  LEU    36     -14.499   7.396  -5.695  1.00  0.00
ATOM    311  C   LEU    36     -14.269   6.350  -6.635  1.00  0.00
ATOM    312  O   LEU    36     -13.277   5.632  -6.527  1.00  0.00
ATOM    313  CB  LEU    36     -14.121   8.746  -6.310  1.00  0.00
ATOM    314  CG  LEU    36     -14.688   9.936  -5.527  1.00  0.00
ATOM    315  CD1 LEU    36     -14.164  11.247  -6.109  1.00  0.00
ATOM    316  CD2 LEU    36     -16.214   9.940  -5.604  1.00  0.00
ATOM    317  H   HIS    37     -15.930   6.832  -7.590  1.00  0.00
ATOM    318  N   HIS    37     -15.155   6.221  -7.588  1.00  0.00
ATOM    319  CA  HIS    37     -15.039   5.247  -8.608  1.00  0.00
ATOM    320  C   HIS    37     -14.863   3.784  -8.052  1.00  0.00
ATOM    321  O   HIS    37     -13.908   3.099  -8.410  1.00  0.00
ATOM    322  CB  HIS    37     -13.862   5.608  -9.519  1.00  0.00
ATOM    323  CG  HIS    37     -14.031   6.930 -10.210  1.00  0.00
ATOM    324  ND1 HIS    37     -14.814   7.101 -11.331  1.00  0.00
ATOM    325  CD2 HIS    37     -13.506   8.150  -9.926  1.00  0.00
ATOM    326  CE1 HIS    37     -14.761   8.373 -11.704  1.00  0.00
ATOM    327  NE2 HIS    37     -13.972   9.032 -10.866  1.00  0.00
ATOM    328  H   CYS    38     -16.327   3.990  -6.448  1.00  0.00
ATOM    329  N   CYS    38     -15.915   3.438  -7.155  1.00  0.00
ATOM    330  CA  CYS    38     -16.413   2.038  -7.379  1.00  0.00
ATOM    331  C   CYS    38     -16.962   1.922  -8.710  1.00  0.00
ATOM    332  O   CYS    38     -16.717   0.930  -9.393  1.00  0.00
ATOM    333  CB  CYS    38     -17.474   1.664  -6.342  1.00  0.00
ATOM    334  SG  CYS    38     -16.767   1.478  -4.686  1.00  0.00
ATOM    335  H   SER    39     -17.879   3.756  -8.441  1.00  0.00
ATOM    336  N   SER    39     -17.764   3.033  -9.103  1.00  0.00
ATOM    337  CA  SER    39     -18.375   3.146 -10.344  1.00  0.00
ATOM    338  C   SER    39     -19.232   2.017 -10.626  1.00  0.00
ATOM    339  O   SER    39     -19.287   1.554 -11.763  1.00  0.00
ATOM    340  CB  SER    39     -17.314   3.279 -11.438  1.00  0.00
ATOM    341  OG  SER    39     -16.587   4.487 -11.267  1.00  0.00
ATOM    342  H   ARG    40     -19.897   2.309  -8.812  1.00  0.00
ATOM    343  N   ARG    40     -19.889   1.623  -9.521  1.00  0.00
ATOM    344  CA  ARG    40     -20.523   0.416  -9.299  1.00  0.00
ATOM    345  C   ARG    40     -21.336   0.749  -8.179  1.00  0.00
ATOM    346  O   ARG    40     -21.296   1.902  -7.715  1.00  0.00
ATOM    347  CB  ARG    40     -19.606  -0.759  -8.950  1.00  0.00
ATOM    348  CG  ARG    40     -18.760  -1.189 -10.149  1.00  0.00
ATOM    349  CD  ARG    40     -17.898  -2.401  -9.797  1.00  0.00
ATOM    350  NE  ARG    40     -17.099  -2.805 -10.972  1.00  0.00
ATOM    351  CZ  ARG    40     -16.273  -3.835 -10.943  1.00  0.00
ATOM    352  NH1 ARG    40     -15.578  -4.163 -12.015  1.00  0.00
ATOM    353  NH2 ARG    40     -16.142  -4.538  -9.839  1.00  0.00
TER
