# Supplementary material for: Prediction of Anticancer Peptides with High Efficacy and Low Toxicity by Hybrid Model Based on 3D Structure of Peptides
Source: Int J Mol Sci. 2021 May 26;22(11):5630. doi: 10.3390/ijms22115630 (PMC8198792; doi:10.3390/ijms22115630)
Supplement: Supplementary file 1 [file ijms-22-05630-s001.zip › Supplement2(Datasets)/ACPs(PDB)/D1/PDB(Negative)/(267)NL_satpdb13263.pdb]

ATOM      1  N   GLY     1       2.036 -19.396  -0.282  1.00  0.00           N  
ATOM      2  H   GLY     1       1.960 -18.758  -1.061  1.00  0.00           H  
ATOM      3  CA  GLY     1       0.793 -19.692   0.471  1.00  0.00           C  
ATOM      4  HA2 GLY     1       0.589 -20.760   0.539  1.00  0.00           H  
ATOM      5  HA3 GLY     1       0.817 -19.283   1.482  1.00  0.00           H  
ATOM      6  C   GLY     1      -0.419 -19.101  -0.234  1.00  0.00           C  
ATOM      7  O   GLY     1      -0.354 -18.056  -0.895  1.00  0.00           O  
ATOM      8  N   PHE     2      -1.578 -19.679   0.022  1.00  0.00           N  
ATOM      9  H   PHE     2      -1.601 -20.493   0.618  1.00  0.00           H  
ATOM     10  CA  PHE     2      -2.963 -19.177  -0.303  1.00  0.00           C  
ATOM     11  HA  PHE     2      -2.897 -18.737  -1.298  1.00  0.00           H  
ATOM     12  CB  PHE     2      -3.960 -20.317  -0.388  1.00  0.00           C  
ATOM     13  HB2 PHE     2      -3.539 -20.960  -1.160  1.00  0.00           H  
ATOM     14  HB3 PHE     2      -3.891 -20.956   0.493  1.00  0.00           H  
ATOM     15  CG  PHE     2      -5.473 -20.075  -0.728  1.00  0.00           C  
ATOM     16  CD1 PHE     2      -6.470 -19.972   0.228  1.00  0.00           C  
ATOM     17  HD1 PHE     2      -6.190 -20.055   1.268  1.00  0.00           H  
ATOM     18  CE1 PHE     2      -7.844 -19.816  -0.168  1.00  0.00           C  
ATOM     19  HE1 PHE     2      -8.648 -19.784   0.552  1.00  0.00           H  
ATOM     20  CZ  PHE     2      -8.106 -19.614  -1.568  1.00  0.00           C  
ATOM     21  HZ  PHE     2      -9.137 -19.743  -1.861  1.00  0.00           H  
ATOM     22  CE2 PHE     2      -7.046 -19.543  -2.455  1.00  0.00           C  
ATOM     23  HE2 PHE     2      -7.312 -19.435  -3.496  1.00  0.00           H  
ATOM     24  CD2 PHE     2      -5.761 -19.902  -2.079  1.00  0.00           C  
ATOM     25  HD2 PHE     2      -4.974 -20.056  -2.802  1.00  0.00           H  
ATOM     26  C   PHE     2      -3.299 -18.074   0.653  1.00  0.00           C  
ATOM     27  O   PHE     2      -2.909 -18.162   1.853  1.00  0.00           O  
ATOM     28  N   SER     3      -3.848 -16.948   0.257  1.00  0.00           N  
ATOM     29  H   SER     3      -4.126 -16.834  -0.707  1.00  0.00           H  
ATOM     30  CA  SER     3      -3.731 -15.599   0.836  1.00  0.00           C  
ATOM     31  HA  SER     3      -4.398 -15.530   1.696  1.00  0.00           H  
ATOM     32  CB  SER     3      -2.335 -15.208   1.267  1.00  0.00           C  
ATOM     33  HB2 SER     3      -1.610 -15.440   0.487  1.00  0.00           H  
ATOM     34  HB3 SER     3      -2.238 -14.138   1.452  1.00  0.00           H  
ATOM     35  OG  SER     3      -2.067 -15.745   2.581  1.00  0.00           O  
ATOM     36  HG  SER     3      -2.330 -16.657   2.720  1.00  0.00           H  
ATOM     37  C   SER     3      -4.217 -14.576  -0.316  1.00  0.00           C  
ATOM     38  O   SER     3      -4.268 -14.994  -1.486  1.00  0.00           O  
ATOM     39  N   PRO     4      -4.522 -13.311   0.015  1.00  0.00           N  
ATOM     40  CD  PRO     4      -4.808 -12.657   1.342  1.00  0.00           C  
ATOM     41  HD2 PRO     4      -3.853 -12.300   1.729  1.00  0.00           H  
ATOM     42  HD3 PRO     4      -5.354 -13.309   2.022  1.00  0.00           H  
ATOM     43  CG  PRO     4      -5.660 -11.418   1.058  1.00  0.00           C  
ATOM     44  HG2 PRO     4      -6.707 -11.645   1.254  1.00  0.00           H  
ATOM     45  HG3 PRO     4      -5.477 -10.671   1.830  1.00  0.00           H  
ATOM     46  CB  PRO     4      -5.297 -11.071  -0.357  1.00  0.00           C  
ATOM     47  HB2 PRO     4      -4.487 -10.343  -0.297  1.00  0.00           H  
ATOM     48  HB3 PRO     4      -6.289 -10.775  -0.698  1.00  0.00           H  
ATOM     49  CA  PRO     4      -4.829 -12.324  -1.050  1.00  0.00           C  
ATOM     50  HA  PRO     4      -5.617 -12.736  -1.682  1.00  0.00           H  
ATOM     51  C   PRO     4      -3.701 -12.080  -2.020  1.00  0.00           C  
ATOM     52  O   PRO     4      -2.534 -12.295  -1.606  1.00  0.00           O  
ATOM     53  N   ASN     5      -3.995 -11.635  -3.222  1.00  0.00           N  
ATOM     54  H   ASN     5      -4.958 -11.400  -3.419  1.00  0.00           H  
ATOM     55  CA  ASN     5      -2.984 -11.181  -4.219  1.00  0.00           C  
ATOM     56  HA  ASN     5      -2.290 -11.979  -4.484  1.00  0.00           H  
ATOM     57  CB  ASN     5      -3.660 -10.820  -5.551  1.00  0.00           C  
ATOM     58  HB2 ASN     5      -4.229 -11.662  -5.948  1.00  0.00           H  
ATOM     59  HB3 ASN     5      -4.194  -9.903  -5.304  1.00  0.00           H  
ATOM     60  CG  ASN     5      -2.551 -10.496  -6.652  1.00  0.00           C  
ATOM     61  OD1 ASN     5      -1.904 -11.331  -7.276  1.00  0.00           O  
ATOM     62  ND2 ASN     5      -2.110  -9.304  -6.836  1.00  0.00           N  
ATOM     63 HD21 ASN     5      -1.397  -9.159  -7.536  1.00  0.00           H  
ATOM     64 HD22 ASN     5      -2.400  -8.519  -6.271  1.00  0.00           H  
ATOM     65  C   ASN     5      -2.125 -10.069  -3.584  1.00  0.00           C  
ATOM     66  O   ASN     5      -2.538  -8.885  -3.539  1.00  0.00           O  
ATOM     67  N   LEU     6      -0.877 -10.348  -3.172  1.00  0.00           N  
ATOM     68  H   LEU     6      -0.638 -11.291  -2.900  1.00  0.00           H  
ATOM     69  CA  LEU     6       0.138  -9.370  -2.734  1.00  0.00           C  
ATOM     70  HA  LEU     6      -0.403  -8.481  -2.407  1.00  0.00           H  
ATOM     71  CB  LEU     6       0.959  -9.878  -1.479  1.00  0.00           C  
ATOM     72  HB2 LEU     6       1.508 -10.776  -1.762  1.00  0.00           H  
ATOM     73  HB3 LEU     6       1.732  -9.196  -1.127  1.00  0.00           H  
ATOM     74  CG  LEU     6       0.123 -10.141  -0.247  1.00  0.00           C  
ATOM     75  HG  LEU     6      -0.557 -10.979  -0.396  1.00  0.00           H  
ATOM     76  CD1 LEU     6       1.131 -10.448   0.887  1.00  0.00           C  
ATOM     77 HD11 LEU     6       0.694 -10.990   1.725  1.00  0.00           H  
ATOM     78 HD12 LEU     6       1.832 -11.221   0.574  1.00  0.00           H  
ATOM     79 HD13 LEU     6       1.608  -9.527   1.223  1.00  0.00           H  
ATOM     80  CD2 LEU     6      -0.719  -8.867   0.239  1.00  0.00           C  
ATOM     81 HD21 LEU     6      -0.955  -8.875   1.303  1.00  0.00           H  
ATOM     82 HD22 LEU     6      -0.210  -7.905   0.190  1.00  0.00           H  
ATOM     83 HD23 LEU     6      -1.720  -8.810  -0.189  1.00  0.00           H  
ATOM     84  C   LEU     6       1.053  -8.886  -3.845  1.00  0.00           C  
ATOM     85  O   LEU     6       1.139  -9.614  -4.860  1.00  0.00           O  
ATOM     86  N   PRO     7       1.787  -7.822  -3.631  1.00  0.00           N  
ATOM     87  CD  PRO     7       1.633  -6.733  -2.643  1.00  0.00           C  
ATOM     88  HD2 PRO     7       1.510  -7.205  -1.668  1.00  0.00           H  
ATOM     89  HD3 PRO     7       0.725  -6.154  -2.809  1.00  0.00           H  
ATOM     90  CG  PRO     7       2.880  -5.886  -2.698  1.00  0.00           C  
ATOM     91  HG2 PRO     7       3.643  -6.340  -2.066  1.00  0.00           H  
ATOM     92  HG3 PRO     7       2.686  -4.825  -2.535  1.00  0.00           H  
ATOM     93  CB  PRO     7       3.299  -6.045  -4.124  1.00  0.00           C  
ATOM     94  HB2 PRO     7       4.375  -5.892  -4.208  1.00  0.00           H  
ATOM     95  HB3 PRO     7       2.732  -5.319  -4.705  1.00  0.00           H  
ATOM     96  CA  PRO     7       2.872  -7.429  -4.522  1.00  0.00           C  
ATOM     97  HA  PRO     7       2.519  -7.306  -5.546  1.00  0.00           H  
ATOM     98  C   PRO     7       4.070  -8.354  -4.338  1.00  0.00           C  
ATOM     99  O   PRO     7       4.230  -9.065  -3.343  1.00  0.00           O  
ATOM    100  N   GLY     8       4.929  -8.383  -5.375  1.00  0.00           N  
ATOM    101  H   GLY     8       4.790  -7.743  -6.144  1.00  0.00           H  
ATOM    102  CA  GLY     8       6.040  -9.381  -5.570  1.00  0.00           C  
ATOM    103  HA2 GLY     8       5.825 -10.410  -5.281  1.00  0.00           H  
ATOM    104  HA3 GLY     8       6.328  -9.378  -6.621  1.00  0.00           H  
ATOM    105  C   GLY     8       7.326  -8.950  -4.877  1.00  0.00           C  
ATOM    106  O   GLY     8       8.314  -8.376  -5.425  1.00  0.00           O  
ATOM    107  N   LYS     9       7.380  -9.285  -3.601  1.00  0.00           N  
ATOM    108  H   LYS     9       6.560  -9.734  -3.220  1.00  0.00           H  
ATOM    109  CA  LYS     9       8.382  -8.804  -2.612  1.00  0.00           C  
ATOM    110  HA  LYS     9       8.801  -7.878  -3.005  1.00  0.00           H  
ATOM    111  CB  LYS     9       7.546  -8.733  -1.271  1.00  0.00           C  
ATOM    112  HB2 LYS     9       6.587  -8.274  -1.512  1.00  0.00           H  
ATOM    113  HB3 LYS     9       7.381  -9.757  -0.935  1.00  0.00           H  
ATOM    114  CG  LYS     9       8.131  -7.875  -0.165  1.00  0.00           C  
ATOM    115  HG2 LYS     9       9.209  -7.786  -0.300  1.00  0.00           H  
ATOM    116  HG3 LYS     9       7.669  -6.901  -0.322  1.00  0.00           H  
ATOM    117  CD  LYS     9       7.864  -8.340   1.250  1.00  0.00           C  
ATOM    118  HD2 LYS     9       8.008  -7.475   1.897  1.00  0.00           H  
ATOM    119  HD3 LYS     9       6.850  -8.687   1.451  1.00  0.00           H  
ATOM    120  CE  LYS     9       8.796  -9.404   1.765  1.00  0.00           C  
ATOM    121  HE2 LYS     9       9.746  -8.880   1.668  1.00  0.00           H  
ATOM    122  HE3 LYS     9       8.680  -9.627   2.826  1.00  0.00           H  
ATOM    123  NZ  LYS     9       8.856 -10.627   0.988  1.00  0.00           N  
ATOM    124  HZ1 LYS     9       9.562 -11.196   1.433  1.00  0.00           H  
ATOM    125  HZ2 LYS     9       8.014 -11.184   0.968  1.00  0.00           H  
ATOM    126  HZ3 LYS     9       8.976 -10.404   0.010  1.00  0.00           H  
ATOM    127  C   LYS     9       9.570  -9.781  -2.550  1.00  0.00           C  
ATOM    128  O   LYS     9      10.039 -10.178  -1.445  1.00  0.00           O  
ATOM    129  N   GLY    10      10.035 -10.124  -3.725  1.00  0.00           N  
ATOM    130  H   GLY    10       9.672  -9.692  -4.563  1.00  0.00           H  
ATOM    131  CA  GLY    10      10.565 -11.424  -3.957  1.00  0.00           C  
ATOM    132  HA2 GLY    10      10.935 -11.491  -4.980  1.00  0.00           H  
ATOM    133  HA3 GLY    10      11.480 -11.494  -3.370  1.00  0.00           H  
ATOM    134  C   GLY    10       9.495 -12.525  -3.664  1.00  0.00           C  
ATOM    135  O   GLY    10       8.375 -12.442  -4.114  1.00  0.00           O  
ATOM    136  N   LEU    11       9.800 -13.330  -2.620  1.00  0.00           N  
ATOM    137  H   LEU    11      10.765 -13.366  -2.326  1.00  0.00           H  
ATOM    138  CA  LEU    11       8.785 -14.098  -1.880  1.00  0.00           C  
ATOM    139  HA  LEU    11       8.583 -14.883  -2.610  1.00  0.00           H  
ATOM    140  CB  LEU    11       9.405 -14.767  -0.611  1.00  0.00           C  
ATOM    141  HB2 LEU    11      10.356 -15.244  -0.850  1.00  0.00           H  
ATOM    142  HB3 LEU    11       9.588 -13.846  -0.058  1.00  0.00           H  
ATOM    143  CG  LEU    11       8.587 -15.727   0.264  1.00  0.00           C  
ATOM    144  HG  LEU    11       7.854 -15.061   0.719  1.00  0.00           H  
ATOM    145  CD1 LEU    11       7.857 -16.871  -0.499  1.00  0.00           C  
ATOM    146 HD11 LEU    11       8.582 -17.668  -0.670  1.00  0.00           H  
ATOM    147 HD12 LEU    11       6.961 -17.129   0.065  1.00  0.00           H  
ATOM    148 HD13 LEU    11       7.512 -16.402  -1.420  1.00  0.00           H  
ATOM    149  CD2 LEU    11       9.382 -16.359   1.412  1.00  0.00           C  
ATOM    150 HD21 LEU    11      10.311 -16.847   1.121  1.00  0.00           H  
ATOM    151 HD22 LEU    11       9.686 -15.561   2.089  1.00  0.00           H  
ATOM    152 HD23 LEU    11       8.795 -17.032   2.037  1.00  0.00           H  
ATOM    153  C   LEU    11       7.486 -13.286  -1.505  1.00  0.00           C  
ATOM    154  O   LEU    11       7.589 -12.295  -0.759  1.00  0.00           O  
ATOM    155  N   ARG    12       6.321 -13.707  -2.074  1.00  0.00           N  
ATOM    156  H   ARG    12       6.268 -14.628  -2.485  1.00  0.00           H  
ATOM    157  CA  ARG    12       5.031 -13.260  -1.576  1.00  0.00           C  
ATOM    158  HA  ARG    12       5.233 -12.636  -0.705  1.00  0.00           H  
ATOM    159  CB  ARG    12       4.361 -12.401  -2.635  1.00  0.00           C  
ATOM    160  HB2 ARG    12       3.488 -12.005  -2.117  1.00  0.00           H  
ATOM    161  HB3 ARG    12       4.975 -11.528  -2.855  1.00  0.00           H  
ATOM    162  CG  ARG    12       3.960 -13.077  -4.014  1.00  0.00           C  
ATOM    163  HG2 ARG    12       4.797 -13.542  -4.535  1.00  0.00           H  
ATOM    164  HG3 ARG    12       3.300 -13.899  -3.740  1.00  0.00           H  
ATOM    165  CD  ARG    12       3.249 -12.139  -4.975  1.00  0.00           C  
ATOM    166  HD2 ARG    12       2.412 -11.674  -4.454  1.00  0.00           H  
ATOM    167  HD3 ARG    12       3.986 -11.420  -5.335  1.00  0.00           H  
ATOM    168  NE  ARG    12       2.771 -12.973  -6.105  1.00  0.00           N  
ATOM    169  HE  ARG    12       3.393 -13.699  -6.430  1.00  0.00           H  
ATOM    170  CZ  ARG    12       1.603 -12.776  -6.742  1.00  0.00           C  
ATOM    171  NH1 ARG    12       0.755 -11.812  -6.522  1.00  0.00           N  
ATOM    172 HH11 ARG    12       1.004 -11.146  -5.805  1.00  0.00           H  
ATOM    173 HH12 ARG    12      -0.177 -11.853  -6.910  1.00  0.00           H  
ATOM    174  NH2 ARG    12       1.176 -13.715  -7.531  1.00  0.00           N  
ATOM    175 HH21 ARG    12       1.742 -14.486  -7.854  1.00  0.00           H  
ATOM    176 HH22 ARG    12       0.331 -13.469  -8.027  1.00  0.00           H  
ATOM    177  C   ARG    12       4.238 -14.530  -1.094  1.00  0.00           C  
ATOM    178  O   ARG    12       4.334 -15.567  -1.702  1.00  0.00           O  
ATOM    179  N   ILE    13       3.331 -14.312  -0.132  1.00  0.00           N  
ATOM    180  H   ILE    13       3.217 -13.337   0.102  1.00  0.00           H  
ATOM    181  CA  ILE    13       2.216 -15.181   0.157  1.00  0.00           C  
ATOM    182  HA  ILE    13       2.571 -16.154  -0.183  1.00  0.00           H  
ATOM    183  CB  ILE    13       2.073 -15.300   1.683  1.00  0.00           C  
ATOM    184  HB  ILE    13       3.072 -15.414   2.105  1.00  0.00           H  
ATOM    185  CG2 ILE    13       1.504 -14.058   2.393  1.00  0.00           C  
ATOM    186 HG21 ILE    13       0.451 -13.876   2.175  1.00  0.00           H  
ATOM    187 HG22 ILE    13       1.695 -14.251   3.448  1.00  0.00           H  
ATOM    188 HG23 ILE    13       2.012 -13.144   2.085  1.00  0.00           H  
ATOM    189  CG1 ILE    13       1.225 -16.646   1.940  1.00  0.00           C  
ATOM    190 HG12 ILE    13       0.199 -16.429   1.642  1.00  0.00           H  
ATOM    191 HG13 ILE    13       1.542 -17.424   1.245  1.00  0.00           H  
ATOM    192  CD1 ILE    13       1.317 -17.222   3.354  1.00  0.00           C  
ATOM    193 HD11 ILE    13       0.954 -16.408   3.981  1.00  0.00           H  
ATOM    194 HD12 ILE    13       0.624 -18.052   3.496  1.00  0.00           H  
ATOM    195 HD13 ILE    13       2.351 -17.506   3.547  1.00  0.00           H  
ATOM    196  C   ILE    13       1.055 -14.654  -0.560  1.00  0.00           C  
ATOM    197  O   ILE    13       0.886 -13.437  -0.532  1.00  0.00           O  
ATOM    198  N   SER    14       0.262 -15.408  -1.324  1.00  0.00           N  
ATOM    199  H   SER    14       0.406 -16.405  -1.254  1.00  0.00           H  
ATOM    200  CA  SER    14      -0.644 -14.973  -2.339  1.00  0.00           C  
ATOM    201  HA  SER    14      -1.347 -14.210  -2.004  1.00  0.00           H  
ATOM    202  CB  SER    14       0.154 -14.327  -3.479  1.00  0.00           C  
ATOM    203  HB2 SER    14       0.965 -15.008  -3.735  1.00  0.00           H  
ATOM    204  HB3 SER    14      -0.354 -14.186  -4.432  1.00  0.00           H  
ATOM    205  OG  SER    14       0.577 -13.019  -3.014  1.00  0.00           O  
ATOM    206  HG  SER    14       0.673 -13.122  -2.064  1.00  0.00           H  
ATOM    207  C   SER    14      -1.523 -16.149  -2.880  1.00  0.00           C  
ATOM    208  O   SER    14      -1.152 -16.628  -3.989  1.00  0.00           O  
TER   
END   
