# Supplementary material for: Prediction of Anticancer Peptides with High Efficacy and Low Toxicity by Hybrid Model Based on 3D Structure of Peptides
Source: Int J Mol Sci. 2021 May 26;22(11):5630. doi: 10.3390/ijms22115630 (PMC8198792; doi:10.3390/ijms22115630)
Supplement: Supplementary file 1 [file ijms-22-05630-s001.zip › Supplement2(Datasets)/ACPs(PDB)/D1/PDB(Negative)/(268)NL_satpdb13271.pdb]

ATOM      1  N   ASN     1      11.456  -9.884 -16.188  1.00  0.00           N  
ATOM      2  H   ASN     1      11.212 -10.603 -16.854  1.00  0.00           H  
ATOM      3  CA  ASN     1      10.230  -9.323 -15.480  1.00  0.00           C  
ATOM      4  HA  ASN     1       9.457  -9.092 -16.212  1.00  0.00           H  
ATOM      5  CB  ASN     1       9.478 -10.456 -14.767  1.00  0.00           C  
ATOM      6  HB2 ASN     1       8.513 -10.184 -14.339  1.00  0.00           H  
ATOM      7  HB3 ASN     1       9.197 -11.259 -15.448  1.00  0.00           H  
ATOM      8  CG  ASN     1      10.220 -11.101 -13.631  1.00  0.00           C  
ATOM      9  OD1 ASN     1      11.245 -10.668 -13.163  1.00  0.00           O  
ATOM     10  ND2 ASN     1       9.868 -12.285 -13.137  1.00  0.00           N  
ATOM     11 HD21 ASN     1      10.456 -12.604 -12.380  1.00  0.00           H  
ATOM     12 HD22 ASN     1       9.187 -12.924 -13.523  1.00  0.00           H  
ATOM     13  C   ASN     1      10.506  -8.090 -14.553  1.00  0.00           C  
ATOM     14  O   ASN     1      11.645  -7.651 -14.434  1.00  0.00           O  
ATOM     15  N   TRP     2       9.413  -7.473 -14.079  1.00  0.00           N  
ATOM     16  H   TRP     2       8.537  -7.965 -14.177  1.00  0.00           H  
ATOM     17  CA  TRP     2       9.625  -6.148 -13.381  1.00  0.00           C  
ATOM     18  HA  TRP     2      10.430  -5.649 -13.922  1.00  0.00           H  
ATOM     19  CB  TRP     2       8.300  -5.293 -13.506  1.00  0.00           C  
ATOM     20  HB2 TRP     2       8.022  -5.064 -14.535  1.00  0.00           H  
ATOM     21  HB3 TRP     2       7.501  -5.910 -13.096  1.00  0.00           H  
ATOM     22  CG  TRP     2       8.208  -4.047 -12.692  1.00  0.00           C  
ATOM     23  CD1 TRP     2       7.106  -3.409 -12.173  1.00  0.00           C  
ATOM     24  HD1 TRP     2       6.124  -3.819 -12.359  1.00  0.00           H  
ATOM     25  NE1 TRP     2       7.372  -2.267 -11.515  1.00  0.00           N  
ATOM     26  HE1 TRP     2       6.676  -1.710 -11.042  1.00  0.00           H  
ATOM     27  CE2 TRP     2       8.699  -1.972 -11.642  1.00  0.00           C  
ATOM     28  CZ2 TRP     2       9.474  -0.866 -11.223  1.00  0.00           C  
ATOM     29  HZ2 TRP     2       9.024   0.003 -10.766  1.00  0.00           H  
ATOM     30  CH2 TRP     2      10.866  -0.862 -11.459  1.00  0.00           C  
ATOM     31  HH2 TRP     2      11.467  -0.029 -11.126  1.00  0.00           H  
ATOM     32  CZ3 TRP     2      11.436  -1.930 -12.236  1.00  0.00           C  
ATOM     33  HZ3 TRP     2      12.500  -1.953 -12.420  1.00  0.00           H  
ATOM     34  CE3 TRP     2      10.634  -2.992 -12.676  1.00  0.00           C  
ATOM     35  HE3 TRP     2      11.110  -3.760 -13.267  1.00  0.00           H  
ATOM     36  CD2 TRP     2       9.248  -3.037 -12.424  1.00  0.00           C  
ATOM     37  C   TRP     2      10.024  -6.384 -11.936  1.00  0.00           C  
ATOM     38  O   TRP     2       9.249  -6.687 -11.093  1.00  0.00           O  
ATOM     39  N   LYS     3      11.324  -6.234 -11.624  1.00  0.00           N  
ATOM     40  H   LYS     3      11.942  -6.060 -12.404  1.00  0.00           H  
ATOM     41  CA  LYS     3      11.937  -6.413 -10.308  1.00  0.00           C  
ATOM     42  HA  LYS     3      11.906  -7.419  -9.888  1.00  0.00           H  
ATOM     43  CB  LYS     3      13.473  -6.153 -10.496  1.00  0.00           C  
ATOM     44  HB2 LYS     3      13.684  -5.129 -10.804  1.00  0.00           H  
ATOM     45  HB3 LYS     3      13.895  -6.417  -9.527  1.00  0.00           H  
ATOM     46  CG  LYS     3      14.160  -7.036 -11.612  1.00  0.00           C  
ATOM     47  HG2 LYS     3      13.844  -6.741 -12.612  1.00  0.00           H  
ATOM     48  HG3 LYS     3      15.222  -6.800 -11.542  1.00  0.00           H  
ATOM     49  CD  LYS     3      13.986  -8.578 -11.503  1.00  0.00           C  
ATOM     50  HD2 LYS     3      14.322  -8.969 -10.543  1.00  0.00           H  
ATOM     51  HD3 LYS     3      12.935  -8.867 -11.517  1.00  0.00           H  
ATOM     52  CE  LYS     3      14.718  -9.329 -12.587  1.00  0.00           C  
ATOM     53  HE2 LYS     3      15.623  -8.769 -12.824  1.00  0.00           H  
ATOM     54  HE3 LYS     3      14.971 -10.373 -12.399  1.00  0.00           H  
ATOM     55  NZ  LYS     3      13.886  -9.439 -13.851  1.00  0.00           N  
ATOM     56  HZ1 LYS     3      13.134 -10.086 -13.662  1.00  0.00           H  
ATOM     57  HZ2 LYS     3      13.551  -8.512 -14.072  1.00  0.00           H  
ATOM     58  HZ3 LYS     3      14.402  -9.838 -14.622  1.00  0.00           H  
ATOM     59  C   LYS     3      11.321  -5.528  -9.297  1.00  0.00           C  
ATOM     60  O   LYS     3      11.411  -5.871  -8.128  1.00  0.00           O  
ATOM     61  N   GLY     4      10.708  -4.388  -9.678  1.00  0.00           N  
ATOM     62  H   GLY     4      10.727  -4.159 -10.661  1.00  0.00           H  
ATOM     63  CA  GLY     4      10.385  -3.319  -8.726  1.00  0.00           C  
ATOM     64  HA2 GLY     4      11.098  -3.162  -7.917  1.00  0.00           H  
ATOM     65  HA3 GLY     4      10.373  -2.356  -9.238  1.00  0.00           H  
ATOM     66  C   GLY     4       9.008  -3.488  -8.066  1.00  0.00           C  
ATOM     67  O   GLY     4       8.961  -3.356  -6.861  1.00  0.00           O  
ATOM     68  N   ILE     5       7.926  -3.841  -8.719  1.00  0.00           N  
ATOM     69  H   ILE     5       7.841  -3.840  -9.725  1.00  0.00           H  
ATOM     70  CA  ILE     5       6.746  -4.377  -7.988  1.00  0.00           C  
ATOM     71  HA  ILE     5       6.383  -3.564  -7.358  1.00  0.00           H  
ATOM     72  CB  ILE     5       5.620  -4.583  -9.045  1.00  0.00           C  
ATOM     73  HB  ILE     5       5.685  -3.769  -9.768  1.00  0.00           H  
ATOM     74  CG2 ILE     5       5.571  -5.916  -9.727  1.00  0.00           C  
ATOM     75 HG21 ILE     5       4.817  -5.955 -10.513  1.00  0.00           H  
ATOM     76 HG22 ILE     5       6.537  -6.131 -10.183  1.00  0.00           H  
ATOM     77 HG23 ILE     5       5.289  -6.712  -9.039  1.00  0.00           H  
ATOM     78  CG1 ILE     5       4.218  -4.369  -8.505  1.00  0.00           C  
ATOM     79 HG12 ILE     5       3.429  -4.445  -9.253  1.00  0.00           H  
ATOM     80 HG13 ILE     5       4.013  -5.122  -7.744  1.00  0.00           H  
ATOM     81  CD1 ILE     5       3.988  -3.024  -7.791  1.00  0.00           C  
ATOM     82 HD11 ILE     5       2.927  -2.920  -7.563  1.00  0.00           H  
ATOM     83 HD12 ILE     5       4.341  -3.031  -6.760  1.00  0.00           H  
ATOM     84 HD13 ILE     5       4.394  -2.172  -8.336  1.00  0.00           H  
ATOM     85  C   ILE     5       7.082  -5.610  -7.125  1.00  0.00           C  
ATOM     86  O   ILE     5       6.594  -5.673  -6.025  1.00  0.00           O  
ATOM     87  N   ALA     6       7.836  -6.574  -7.652  1.00  0.00           N  
ATOM     88  H   ALA     6       7.994  -6.428  -8.639  1.00  0.00           H  
ATOM     89  CA  ALA     6       8.324  -7.769  -6.991  1.00  0.00           C  
ATOM     90  HA  ALA     6       7.484  -8.327  -6.578  1.00  0.00           H  
ATOM     91  CB  ALA     6       9.068  -8.637  -8.030  1.00  0.00           C  
ATOM     92  HB1 ALA     6       9.690  -9.388  -7.543  1.00  0.00           H  
ATOM     93  HB2 ALA     6       8.320  -9.186  -8.602  1.00  0.00           H  
ATOM     94  HB3 ALA     6       9.671  -7.965  -8.641  1.00  0.00           H  
ATOM     95  C   ALA     6       9.268  -7.525  -5.810  1.00  0.00           C  
ATOM     96  O   ALA     6       9.345  -8.399  -4.913  1.00  0.00           O  
ATOM     97  N   ALA     7       9.777  -6.303  -5.645  1.00  0.00           N  
ATOM     98  H   ALA     7       9.940  -5.774  -6.489  1.00  0.00           H  
ATOM     99  CA  ALA     7      10.422  -5.817  -4.409  1.00  0.00           C  
ATOM    100  HA  ALA     7      10.772  -6.711  -3.893  1.00  0.00           H  
ATOM    101  CB  ALA     7      11.653  -4.905  -4.739  1.00  0.00           C  
ATOM    102  HB1 ALA     7      11.950  -4.364  -3.841  1.00  0.00           H  
ATOM    103  HB2 ALA     7      12.479  -5.503  -5.123  1.00  0.00           H  
ATOM    104  HB3 ALA     7      11.446  -4.131  -5.478  1.00  0.00           H  
ATOM    105  C   ALA     7       9.423  -5.096  -3.460  1.00  0.00           C  
ATOM    106  O   ALA     7       9.385  -5.273  -2.263  1.00  0.00           O  
ATOM    107  N   MET     8       8.467  -4.380  -4.048  1.00  0.00           N  
ATOM    108  H   MET     8       8.425  -4.348  -5.056  1.00  0.00           H  
ATOM    109  CA  MET     8       7.372  -3.795  -3.273  1.00  0.00           C  
ATOM    110  HA  MET     8       7.809  -3.166  -2.497  1.00  0.00           H  
ATOM    111  CB  MET     8       6.334  -3.014  -4.161  1.00  0.00           C  
ATOM    112  HB2 MET     8       6.838  -2.285  -4.796  1.00  0.00           H  
ATOM    113  HB3 MET     8       5.907  -3.721  -4.872  1.00  0.00           H  
ATOM    114  CG  MET     8       5.228  -2.236  -3.425  1.00  0.00           C  
ATOM    115  HG2 MET     8       4.664  -1.653  -4.154  1.00  0.00           H  
ATOM    116  HG3 MET     8       4.469  -2.887  -2.990  1.00  0.00           H  
ATOM    117  SD  MET     8       5.891  -1.082  -2.099  1.00  0.00           S  
ATOM    118  CE  MET     8       4.381  -0.255  -1.396  1.00  0.00           C  
ATOM    119  HE1 MET     8       3.834   0.278  -2.175  1.00  0.00           H  
ATOM    120  HE2 MET     8       3.826  -1.031  -0.869  1.00  0.00           H  
ATOM    121  HE3 MET     8       4.688   0.455  -0.627  1.00  0.00           H  
ATOM    122  C   MET     8       6.514  -4.847  -2.548  1.00  0.00           C  
ATOM    123  O   MET     8       6.161  -4.706  -1.358  1.00  0.00           O  
ATOM    124  N   ALA     9       6.166  -5.951  -3.249  1.00  0.00           N  
ATOM    125  H   ALA     9       6.392  -5.841  -4.228  1.00  0.00           H  
ATOM    126  CA  ALA     9       5.642  -7.221  -2.689  1.00  0.00           C  
ATOM    127  HA  ALA     9       4.944  -7.049  -1.870  1.00  0.00           H  
ATOM    128  CB  ALA     9       4.870  -7.922  -3.860  1.00  0.00           C  
ATOM    129  HB1 ALA     9       4.136  -7.213  -4.241  1.00  0.00           H  
ATOM    130  HB2 ALA     9       5.552  -8.179  -4.671  1.00  0.00           H  
ATOM    131  HB3 ALA     9       4.335  -8.829  -3.579  1.00  0.00           H  
ATOM    132  C   ALA     9       6.687  -8.184  -2.039  1.00  0.00           C  
ATOM    133  O   ALA     9       6.757  -9.369  -2.162  1.00  0.00           O  
ATOM    134  N   LYS    10       7.744  -7.583  -1.445  1.00  0.00           N  
ATOM    135  H   LYS    10       7.875  -6.591  -1.580  1.00  0.00           H  
ATOM    136  CA  LYS    10       8.667  -8.235  -0.492  1.00  0.00           C  
ATOM    137  HA  LYS    10       8.283  -9.199  -0.160  1.00  0.00           H  
ATOM    138  CB  LYS    10       9.999  -8.454  -1.231  1.00  0.00           C  
ATOM    139  HB2 LYS    10       9.900  -8.500  -2.316  1.00  0.00           H  
ATOM    140  HB3 LYS    10      10.680  -7.647  -0.961  1.00  0.00           H  
ATOM    141  CG  LYS    10      10.719  -9.805  -0.914  1.00  0.00           C  
ATOM    142  HG2 LYS    10      11.592  -9.718  -1.560  1.00  0.00           H  
ATOM    143  HG3 LYS    10      11.097  -9.796   0.108  1.00  0.00           H  
ATOM    144  CD  LYS    10      10.025 -11.189  -1.183  1.00  0.00           C  
ATOM    145  HD2 LYS    10      10.650 -11.972  -0.753  1.00  0.00           H  
ATOM    146  HD3 LYS    10       9.069 -11.274  -0.665  1.00  0.00           H  
ATOM    147  CE  LYS    10       9.830 -11.586  -2.624  1.00  0.00           C  
ATOM    148  HE2 LYS    10      10.762 -11.329  -3.127  1.00  0.00           H  
ATOM    149  HE3 LYS    10       9.749 -12.665  -2.755  1.00  0.00           H  
ATOM    150  NZ  LYS    10       8.795 -10.875  -3.347  1.00  0.00           N  
ATOM    151  HZ1 LYS    10       8.478 -11.444  -4.119  1.00  0.00           H  
ATOM    152  HZ2 LYS    10       8.048 -10.550  -2.750  1.00  0.00           H  
ATOM    153  HZ3 LYS    10       9.142  -9.999  -3.711  1.00  0.00           H  
ATOM    154  C   LYS    10       8.856  -7.431   0.801  1.00  0.00           C  
ATOM    155  O   LYS    10       8.935  -7.915   1.921  1.00  0.00           O  
ATOM    156  N   LYS    11       8.890  -6.097   0.675  1.00  0.00           N  
ATOM    157  H   LYS    11       8.811  -5.813  -0.292  1.00  0.00           H  
ATOM    158  CA  LYS    11       9.122  -5.105   1.801  1.00  0.00           C  
ATOM    159  HA  LYS    11       9.748  -5.620   2.530  1.00  0.00           H  
ATOM    160  CB  LYS    11       9.918  -3.895   1.152  1.00  0.00           C  
ATOM    161  HB2 LYS    11      10.377  -3.263   1.911  1.00  0.00           H  
ATOM    162  HB3 LYS    11      10.755  -4.328   0.603  1.00  0.00           H  
ATOM    163  CG  LYS    11       9.054  -2.999   0.323  1.00  0.00           C  
ATOM    164  HG2 LYS    11       9.015  -3.382  -0.697  1.00  0.00           H  
ATOM    165  HG3 LYS    11       7.996  -2.905   0.566  1.00  0.00           H  
ATOM    166  CD  LYS    11       9.613  -1.606   0.247  1.00  0.00           C  
ATOM    167  HD2 LYS    11       9.672  -1.220   1.265  1.00  0.00           H  
ATOM    168  HD3 LYS    11      10.605  -1.583  -0.204  1.00  0.00           H  
ATOM    169  CE  LYS    11       8.624  -0.696  -0.499  1.00  0.00           C  
ATOM    170  HE2 LYS    11       9.099   0.229  -0.825  1.00  0.00           H  
ATOM    171  HE3 LYS    11       8.362  -1.162  -1.448  1.00  0.00           H  
ATOM    172  NZ  LYS    11       7.409  -0.437   0.347  1.00  0.00           N  
ATOM    173  HZ1 LYS    11       7.638  -0.449   1.331  1.00  0.00           H  
ATOM    174  HZ2 LYS    11       6.899   0.404   0.119  1.00  0.00           H  
ATOM    175  HZ3 LYS    11       6.713  -1.166   0.273  1.00  0.00           H  
ATOM    176  C   LYS    11       7.817  -4.642   2.433  1.00  0.00           C  
ATOM    177  O   LYS    11       7.901  -4.099   3.543  1.00  0.00           O  
ATOM    178  N   LEU    12       6.676  -4.845   1.710  1.00  0.00           N  
ATOM    179  H   LEU    12       6.797  -5.144   0.753  1.00  0.00           H  
ATOM    180  CA  LEU    12       5.345  -4.403   1.989  1.00  0.00           C  
ATOM    181  HA  LEU    12       4.758  -4.438   1.071  1.00  0.00           H  
ATOM    182  CB  LEU    12       4.830  -5.366   3.046  1.00  0.00           C  
ATOM    183  HB2 LEU    12       5.392  -5.370   3.980  1.00  0.00           H  
ATOM    184  HB3 LEU    12       3.880  -4.988   3.423  1.00  0.00           H  
ATOM    185  CG  LEU    12       4.726  -6.965   2.631  1.00  0.00           C  
ATOM    186  HG  LEU    12       5.746  -7.270   2.398  1.00  0.00           H  
ATOM    187  CD1 LEU    12       3.999  -7.669   3.798  1.00  0.00           C  
ATOM    188 HD11 LEU    12       4.575  -7.551   4.715  1.00  0.00           H  
ATOM    189 HD12 LEU    12       3.015  -7.206   3.869  1.00  0.00           H  
ATOM    190 HD13 LEU    12       3.926  -8.744   3.629  1.00  0.00           H  
ATOM    191  CD2 LEU    12       3.933  -7.147   1.307  1.00  0.00           C  
ATOM    192 HD21 LEU    12       4.510  -6.659   0.521  1.00  0.00           H  
ATOM    193 HD22 LEU    12       3.832  -8.194   1.022  1.00  0.00           H  
ATOM    194 HD23 LEU    12       2.996  -6.591   1.343  1.00  0.00           H  
ATOM    195  C   LEU    12       5.336  -2.957   2.394  1.00  0.00           C  
ATOM    196  O   LEU    12       5.449  -2.087   1.536  1.00  0.00           O  
ATOM    197  N   LEU    13       5.197  -2.671   3.710  1.00  0.00           N  
ATOM    198  H   LEU    13       5.266  -3.387   4.418  1.00  0.00           H  
ATOM    199  CA  LEU    13       5.234  -1.269   4.209  1.00  0.00           C  
ATOM    200  HA  LEU    13       4.779  -0.558   3.520  1.00  0.00           H  
ATOM    201  CB  LEU    13       4.519  -1.162   5.536  1.00  0.00           C  
ATOM    202  HB2 LEU    13       3.466  -1.427   5.445  1.00  0.00           H  
ATOM    203  HB3 LEU    13       5.062  -1.869   6.164  1.00  0.00           H  
ATOM    204  CG  LEU    13       4.476   0.189   6.211  1.00  0.00           C  
ATOM    205  HG  LEU    13       5.526   0.414   6.397  1.00  0.00           H  
ATOM    206  CD1 LEU    13       3.842   1.356   5.424  1.00  0.00           C  
ATOM    207 HD11 LEU    13       4.438   1.773   4.612  1.00  0.00           H  
ATOM    208 HD12 LEU    13       2.860   1.071   5.047  1.00  0.00           H  
ATOM    209 HD13 LEU    13       3.809   2.233   6.071  1.00  0.00           H  
ATOM    210  CD2 LEU    13       3.803   0.116   7.608  1.00  0.00           C  
ATOM    211 HD21 LEU    13       4.095  -0.754   8.195  1.00  0.00           H  
ATOM    212 HD22 LEU    13       4.014   1.054   8.123  1.00  0.00           H  
ATOM    213 HD23 LEU    13       2.726   0.231   7.483  1.00  0.00           H  
ATOM    214  C   LEU    13       6.779  -0.985   4.234  1.00  0.00           C  
ATOM    215  O   LEU    13       7.323  -0.457   3.238  1.00  0.00           O  
TER   
END   
