# Supplementary material for: Prediction of Anticancer Peptides with High Efficacy and Low Toxicity by Hybrid Model Based on 3D Structure of Peptides
Source: Int J Mol Sci. 2021 May 26;22(11):5630. doi: 10.3390/ijms22115630 (PMC8198792; doi:10.3390/ijms22115630)
Supplement: Supplementary file 1 [file ijms-22-05630-s001.zip › Supplement2(Datasets)/ACPs(PDB)/D1/PDB(Negative)/(269)NL_satpdb13301.pdb]

ATOM      1  H   ALA     1       5.009  -0.345  -5.673  1.00  0.00
ATOM      2  N   ALA     1       4.156  -0.492  -6.148  1.00  0.00
ATOM      3  CA  ALA     1       4.230  -0.575  -7.604  1.00  0.00
ATOM      4  C   ALA     1       5.128  -1.729  -8.040  1.00  0.00
ATOM      5  O   ALA     1       5.919  -2.229  -7.243  1.00  0.00
ATOM      6  CB  ALA     1       4.743   0.739  -8.179  1.00  0.00
ATOM      7  H   SER     2       4.223  -1.704 -10.024  1.00  0.00
ATOM      8  N   SER     2       4.898  -2.067  -9.403  1.00  0.00
ATOM      9  CA  SER     2       5.776  -3.036  -9.850  1.00  0.00
ATOM     10  C   SER     2       6.828  -2.710 -10.754  1.00  0.00
ATOM     11  O   SER     2       6.570  -2.207 -11.845  1.00  0.00
ATOM     12  CB  SER     2       4.886  -4.123 -10.457  1.00  0.00
ATOM     13  OG  SER     2       4.071  -4.703  -9.450  1.00  0.00
ATOM     14  H   PHE     3       8.118  -3.725  -9.484  1.00  0.00
ATOM     15  N   PHE     3       8.096  -3.053 -10.207  1.00  0.00
ATOM     16  CA  PHE     3       9.296  -2.486 -10.651  1.00  0.00
ATOM     17  C   PHE     3       9.158  -0.954 -10.986  1.00  0.00
ATOM     18  O   PHE     3       9.343  -0.555 -12.134  1.00  0.00
ATOM     19  CB  PHE     3       9.794  -3.248 -11.884  1.00  0.00
ATOM     20  CG  PHE     3      10.351  -4.607 -11.524  1.00  0.00
ATOM     21  CD1 PHE     3       9.507  -5.711 -11.426  1.00  0.00
ATOM     22  CD2 PHE     3      11.715  -4.764 -11.289  1.00  0.00
ATOM     23  CE1 PHE     3      10.023  -6.963 -11.095  1.00  0.00
ATOM     24  CE2 PHE     3      12.231  -6.016 -10.957  1.00  0.00
ATOM     25  CZ  PHE     3      11.385  -7.114 -10.861  1.00  0.00
ATOM     26  N   PRO     4       8.828  -0.192  -9.860  1.00  0.00
ATOM     27  CA  PRO     4       9.639   1.028  -9.635  1.00  0.00
ATOM     28  C   PRO     4      11.084   0.884  -9.445  1.00  0.00
ATOM     29  O   PRO     4      11.841   1.802  -9.754  1.00  0.00
ATOM     30  CB  PRO     4       8.967   1.578  -8.376  1.00  0.00
ATOM     31  CG  PRO     4       8.480   0.363  -7.617  1.00  0.00
ATOM     32  CD  PRO     4       8.040  -0.648  -8.662  1.00  0.00
ATOM     33  H   TRP     5      11.090  -1.200  -8.833  1.00  0.00
ATOM     34  N   TRP     5      11.557  -0.333  -8.906  1.00  0.00
ATOM     35  CA  TRP     5      12.855  -0.225  -8.444  1.00  0.00
ATOM     36  C   TRP     5      14.005  -0.774  -9.216  1.00  0.00
ATOM     37  O   TRP     5      14.041  -1.968  -9.502  1.00  0.00
ATOM     38  CB  TRP     5      12.820  -0.845  -7.044  1.00  0.00
ATOM     39  CG  TRP     5      14.184  -0.891  -6.415  1.00  0.00
ATOM     40  CD1 TRP     5      14.985  -1.981  -6.329  1.00  0.00
ATOM     41  CD2 TRP     5      14.900   0.189  -5.792  1.00  0.00
ATOM     42  NE1 TRP     5      16.154  -1.640  -5.689  1.00  0.00
ATOM     43  CE2 TRP     5      16.138  -0.307  -5.343  1.00  0.00
ATOM     44  CE3 TRP     5      14.595   1.538  -5.577  1.00  0.00
ATOM     45  CZ2 TRP     5      17.063   0.505  -4.693  1.00  0.00
ATOM     46  CZ3 TRP     5      15.521   2.352  -4.926  1.00  0.00
ATOM     47  CH2 TRP     5      16.746   1.840  -4.487  1.00  0.00
ATOM     48  H   SER     6      14.885   0.868  -9.191  1.00  0.00
ATOM     49  N   SER     6      14.977  -0.029  -9.593  1.00  0.00
ATOM     50  CA  SER     6      16.054  -0.292 -10.418  1.00  0.00
ATOM     51  C   SER     6      17.038   0.562  -9.844  1.00  0.00
ATOM     52  O   SER     6      16.994   1.774 -10.044  1.00  0.00
ATOM     53  CB  SER     6      15.858   0.059 -11.895  1.00  0.00
ATOM     54  OG  SER     6      15.739   1.465 -12.049  1.00  0.00
ATOM     55  H   CYS     7      18.440  -0.898  -9.225  1.00  0.00
ATOM     56  N   CYS     7      18.066  -0.001  -9.051  1.00  0.00
ATOM     57  CA  CYS     7      18.616   0.827  -7.880  1.00  0.00
ATOM     58  C   CYS     7      18.989   2.074  -8.547  1.00  0.00
ATOM     59  O   CYS     7      18.542   3.146  -8.144  1.00  0.00
ATOM     60  CB  CYS     7      19.836   0.226  -7.179  1.00  0.00
ATOM     61  SG  CYS     7      19.484  -1.412  -6.493  1.00  0.00
ATOM     62  N   PRO     8      19.848   2.075  -9.653  1.00  0.00
ATOM     63  CA  PRO     8      20.735   3.162  -9.743  1.00  0.00
ATOM     64  C   PRO     8      20.094   4.460  -9.841  1.00  0.00
ATOM     65  O   PRO     8      20.718   5.479  -9.551  1.00  0.00
ATOM     66  CB  PRO     8      21.524   2.837 -11.013  1.00  0.00
ATOM     67  CG  PRO     8      21.494   1.329 -11.130  1.00  0.00
ATOM     68  CD  PRO     8      21.759   0.787  -9.736  1.00  0.00
ATOM     69  H   SER     9      18.366   3.526 -10.578  1.00  0.00
ATOM     70  N   SER     9      18.758   4.380 -10.276  1.00  0.00
ATOM     71  CA  SER     9      17.959   5.546 -10.276  1.00  0.00
ATOM     72  C   SER     9      17.746   6.270  -8.980  1.00  0.00
ATOM     73  O   SER     9      17.741   7.498  -8.955  1.00  0.00
ATOM     74  CB  SER     9      16.609   5.140 -10.872  1.00  0.00
ATOM     75  OG  SER     9      15.974   4.186 -10.034  1.00  0.00
ATOM     76  H   LEU    10      17.367   4.439  -7.952  1.00  0.00
ATOM     77  N   LEU    10      17.574   5.402  -7.883  1.00  0.00
ATOM     78  CA  LEU    10      17.723   6.001  -6.576  1.00  0.00
ATOM     79  C   LEU    10      19.039   5.607  -5.948  1.00  0.00
ATOM     80  O   LEU    10      19.305   4.421  -5.768  1.00  0.00
ATOM     81  CB  LEU    10      16.563   5.586  -5.667  1.00  0.00
ATOM     82  CG  LEU    10      16.708   6.120  -4.237  1.00  0.00
ATOM     83  CD1 LEU    10      15.430   5.854  -3.444  1.00  0.00
ATOM     84  CD2 LEU    10      17.875   5.433  -3.531  1.00  0.00
ATOM     85  H   SER    11      19.670   7.241  -4.898  1.00  0.00
ATOM     86  N   SER    11      19.939   6.569  -5.569  1.00  0.00
ATOM     87  CA  SER    11      21.299   6.621  -6.136  1.00  0.00
ATOM     88  C   SER    11      22.209   5.528  -5.935  1.00  0.00
ATOM     89  O   SER    11      22.946   5.164  -6.848  1.00  0.00
ATOM     90  CB  SER    11      21.912   7.914  -5.595  1.00  0.00
ATOM     91  OG  SER    11      22.021   7.847  -4.181  1.00  0.00
ATOM     92  H   GLY    12      22.331   5.399  -3.890  1.00  0.00
ATOM     93  N   GLY    12      22.261   4.872  -4.721  1.00  0.00
ATOM     94  CA  GLY    12      22.211   3.410  -4.640  1.00  0.00
ATOM     95  C   GLY    12      23.589   2.952  -4.819  1.00  0.00
ATOM     96  O   GLY    12      24.481   3.762  -5.059  1.00  0.00
ATOM     97  H   VAL    13      23.367   1.322  -3.948  1.00  0.00
ATOM     98  N   VAL    13      23.842   1.697  -4.728  1.00  0.00
ATOM     99  CA  VAL    13      24.641   0.844  -5.528  1.00  0.00
ATOM    100  C   VAL    13      24.389  -0.558  -5.587  1.00  0.00
ATOM    101  O   VAL    13      24.122  -1.179  -4.561  1.00  0.00
ATOM    102  CB  VAL    13      26.094   1.103  -5.069  1.00  0.00
ATOM    103  CG1 VAL    13      26.308   0.580  -3.650  1.00  0.00
ATOM    104  CG2 VAL    13      27.079   0.397  -5.999  1.00  0.00
ATOM    105  H   CYS    14      24.593  -0.796  -7.707  1.00  0.00
ATOM    106  N   CYS    14      24.459  -1.192  -6.813  1.00  0.00
ATOM    107  CA  CYS    14      24.307  -2.670  -6.686  1.00  0.00
ATOM    108  C   CYS    14      25.418  -3.549  -6.851  1.00  0.00
ATOM    109  O   CYS    14      26.050  -3.551  -7.905  1.00  0.00
ATOM    110  CB  CYS    14      23.205  -3.030  -7.683  1.00  0.00
ATOM    111  SG  CYS    14      21.639  -2.213  -7.286  1.00  0.00
ATOM    112  H   ARG    15      25.006  -4.442  -5.027  1.00  0.00
ATOM    113  N   ARG    15      25.644  -4.316  -5.769  1.00  0.00
ATOM    114  CA  ARG    15      26.953  -5.010  -5.724  1.00  0.00
ATOM    115  C   ARG    15      26.589  -6.481  -5.450  1.00  0.00
ATOM    116  O   ARG    15      25.415  -6.844  -5.491  1.00  0.00
ATOM    117  CB  ARG    15      27.893  -4.490  -4.633  1.00  0.00
ATOM    118  CG  ARG    15      29.306  -5.051  -4.793  1.00  0.00
ATOM    119  CD  ARG    15      30.223  -4.529  -3.687  1.00  0.00
ATOM    120  NE  ARG    15      31.601  -5.016  -3.909  1.00  0.00
ATOM    121  CZ  ARG    15      32.435  -4.419  -4.742  1.00  0.00
ATOM    122  NH1 ARG    15      33.656  -4.886  -4.911  1.00  0.00
ATOM    123  NH2 ARG    15      32.044  -3.353  -5.406  1.00  0.00
ATOM    124  H   LYS    16      28.554  -6.861  -5.139  1.00  0.00
ATOM    125  N   LYS    16      27.620  -7.175  -5.193  1.00  0.00
ATOM    126  CA  LYS    16      27.328  -8.575  -4.957  1.00  0.00
ATOM    127  C   LYS    16      26.395  -8.795  -3.865  1.00  0.00
ATOM    128  O   LYS    16      25.520  -9.652  -3.965  1.00  0.00
ATOM    129  CB  LYS    16      28.640  -9.319  -4.689  1.00  0.00
ATOM    130  CG  LYS    16      28.409 -10.821  -4.516  1.00  0.00
ATOM    131  CD  LYS    16      29.736 -11.552  -4.311  1.00  0.00
ATOM    132  CE  LYS    16      29.504 -13.051  -4.127  1.00  0.00
ATOM    133  NZ  LYS    16      30.802 -13.744  -3.917  1.00  0.00
ATOM    134  H   VAL    17      26.978  -7.167  -3.041  1.00  0.00
ATOM    135  N   VAL    17      26.560  -8.037  -2.834  1.00  0.00
ATOM    136  CA  VAL    17      26.213  -8.328  -1.517  1.00  0.00
ATOM    137  C   VAL    17      25.668  -7.086  -1.076  1.00  0.00
ATOM    138  O   VAL    17      25.884  -6.057  -1.713  1.00  0.00
ATOM    139  CB  VAL    17      27.382  -8.750  -0.599  1.00  0.00
ATOM    140  CG1 VAL    17      28.041 -10.025  -1.123  1.00  0.00
ATOM    141  CG2 VAL    17      28.437  -7.647  -0.541  1.00  0.00
ATOM    142  H   CYS    18      24.273  -7.680   0.456  1.00  0.00
ATOM    143  N   CYS    18      24.879  -6.991   0.090  1.00  0.00
ATOM    144  CA  CYS    18      25.022  -5.676   0.814  1.00  0.00
ATOM    145  C   CYS    18      25.722  -5.586   2.157  1.00  0.00
ATOM    146  O   CYS    18      25.850  -6.589   2.855  1.00  0.00
ATOM    147  CB  CYS    18      23.592  -5.146   0.935  1.00  0.00
ATOM    148  SG  CYS    18      22.928  -4.620  -0.664  1.00  0.00
ATOM    149  H   LEU    19      26.024  -3.737   1.625  1.00  0.00
ATOM    150  N   LEU    19      26.127  -4.323   2.412  1.00  0.00
ATOM    151  CA  LEU    19      26.637  -3.794   3.586  1.00  0.00
ATOM    152  C   LEU    19      25.849  -3.835   4.782  1.00  0.00
ATOM    153  O   LEU    19      24.623  -3.862   4.711  1.00  0.00
ATOM    154  CB  LEU    19      27.013  -2.348   3.254  1.00  0.00
ATOM    155  CG  LEU    19      25.816  -1.519   2.772  1.00  0.00
ATOM    156  CD1 LEU    19      26.238  -0.069   2.541  1.00  0.00
ATOM    157  CD2 LEU    19      25.274  -2.086   1.461  1.00  0.00
ATOM    158  N   PRO    20      26.594  -3.831   5.900  1.00  0.00
ATOM    159  CA  PRO    20      25.867  -3.582   7.138  1.00  0.00
ATOM    160  C   PRO    20      25.182  -2.328   7.393  1.00  0.00
ATOM    161  O   PRO    20      24.382  -2.241   8.322  1.00  0.00
ATOM    162  CB  PRO    20      27.019  -3.793   8.123  1.00  0.00
ATOM    163  CG  PRO    20      27.952  -4.773   7.446  1.00  0.00
ATOM    164  CD  PRO    20      27.072  -5.851   6.837  1.00  0.00
ATOM    165  H   THR    21      26.145  -1.613   5.893  1.00  0.00
ATOM    166  N   THR    21      25.481  -1.384   6.588  1.00  0.00
ATOM    167  CA  THR    21      24.916  -0.020   6.624  1.00  0.00
ATOM    168  C   THR    21      23.336  -0.111   6.352  1.00  0.00
ATOM    169  O   THR    21      22.605   0.832   6.645  1.00  0.00
ATOM    170  CB  THR    21      25.569   0.905   5.580  1.00  0.00
ATOM    171  OG1 THR    21      26.965   0.983   5.835  1.00  0.00
ATOM    172  CG2 THR    21      24.982   2.313   5.640  1.00  0.00
ATOM    173  H   GLU    22      23.042  -1.984   6.443  1.00  0.00
ATOM    174  N   GLU    22      22.898  -1.236   5.816  1.00  0.00
ATOM    175  CA  GLU    22      22.289  -1.492   4.555  1.00  0.00
ATOM    176  C   GLU    22      20.964  -0.775   4.413  1.00  0.00
ATOM    177  O   GLU    22      20.201  -0.694   5.373  1.00  0.00
ATOM    178  CB  GLU    22      22.095  -3.000   4.366  1.00  0.00
ATOM    179  CG  GLU    22      21.152  -3.579   5.420  1.00  0.00
ATOM    180  CD  GLU    22      20.937  -5.073   5.199  1.00  0.00
ATOM    181  OE1 GLU    22      21.566  -5.622   4.291  1.00  0.00
ATOM    182  OE2 GLU    22      20.141  -5.657   5.943  1.00  0.00
ATOM    183  H   LEU    23      21.459   0.056   2.477  1.00  0.00
ATOM    184  N   LEU    23      20.762  -0.263   3.098  1.00  0.00
ATOM    185  CA  LEU    23      19.439  -0.235   2.700  1.00  0.00
ATOM    186  C   LEU    23      19.351  -1.277   1.728  1.00  0.00
ATOM    187  O   LEU    23      20.107  -1.282   0.760  1.00  0.00
ATOM    188  CB  LEU    23      19.005   1.097   2.082  1.00  0.00
ATOM    189  CG  LEU    23      19.036   2.255   3.085  1.00  0.00
ATOM    190  CD1 LEU    23      18.874   3.587   2.357  1.00  0.00
ATOM    191  CD2 LEU    23      17.900   2.109   4.097  1.00  0.00
ATOM    192  H   PHE    24      18.001  -2.644   2.757  1.00  0.00
ATOM    193  N   PHE    24      18.367  -2.293   1.910  1.00  0.00
ATOM    194  CA  PHE    24      17.885  -2.831   0.652  1.00  0.00
ATOM    195  C   PHE    24      16.468  -2.494   0.395  1.00  0.00
ATOM    196  O   PHE    24      15.580  -2.998   1.080  1.00  0.00
ATOM    197  CB  PHE    24      18.071  -4.352   0.643  1.00  0.00
ATOM    198  CG  PHE    24      17.303  -5.025   1.758  1.00  0.00
ATOM    199  CD1 PHE    24      16.019  -5.516   1.532  1.00  0.00
ATOM    200  CD2 PHE    24      17.875  -5.159   3.021  1.00  0.00
ATOM    201  CE1 PHE    24      15.312  -6.137   2.560  1.00  0.00
ATOM    202  CE2 PHE    24      17.168  -5.780   4.050  1.00  0.00
ATOM    203  CZ  PHE    24      15.888  -6.268   3.819  1.00  0.00
ATOM    204  H   PHE    25      17.126  -1.234  -1.119  1.00  0.00
ATOM    205  N   PHE    25      16.329  -1.598  -0.665  1.00  0.00
ATOM    206  CA  PHE    25      14.999  -1.189  -1.117  1.00  0.00
ATOM    207  C   PHE    25      14.077  -2.161  -1.780  1.00  0.00
ATOM    208  O   PHE    25      12.872  -2.131  -1.538  1.00  0.00
ATOM    209  CB  PHE    25      15.252   0.007  -2.040  1.00  0.00
ATOM    210  CG  PHE    25      15.844   1.183  -1.297  1.00  0.00
ATOM    211  CD1 PHE    25      17.225   1.348  -1.225  1.00  0.00
ATOM    212  CD2 PHE    25      15.010   2.112  -0.678  1.00  0.00
ATOM    213  CE1 PHE    25      17.769   2.433  -0.539  1.00  0.00
ATOM    214  CE2 PHE    25      15.553   3.197   0.007  1.00  0.00
ATOM    215  CZ  PHE    25      16.932   3.357   0.076  1.00  0.00
ATOM    216  H   GLY    26      15.367  -2.609  -3.219  1.00  0.00
ATOM    217  N   GLY    26      14.702  -3.004  -2.605  1.00  0.00
ATOM    218  CA  GLY    26      14.472  -4.389  -2.641  1.00  0.00
ATOM    219  C   GLY    26      15.654  -4.929  -3.347  1.00  0.00
ATOM    220  O   GLY    26      16.411  -4.171  -3.950  1.00  0.00
ATOM    221  N   PRO    27      15.750  -6.297  -3.232  1.00  0.00
ATOM    222  CA  PRO    27      16.554  -7.141  -4.081  1.00  0.00
ATOM    223  C   PRO    27      16.157  -7.476  -5.443  1.00  0.00
ATOM    224  O   PRO    27      16.923  -8.103  -6.171  1.00  0.00
ATOM    225  CB  PRO    27      16.590  -8.386  -3.192  1.00  0.00
ATOM    226  CG  PRO    27      16.457  -7.873  -1.775  1.00  0.00
ATOM    227  CD  PRO    27      17.366  -6.661  -1.671  1.00  0.00
ATOM    228  H   LEU    28      14.276  -6.926  -5.162  1.00  0.00
ATOM    229  N   LEU    28      15.011  -7.079  -5.803  1.00  0.00
ATOM    230  CA  LEU    28      14.788  -6.845  -7.181  1.00  0.00
ATOM    231  C   LEU    28      15.563  -5.763  -7.777  1.00  0.00
ATOM    232  O   LEU    28      15.959  -4.832  -7.079  1.00  0.00
ATOM    233  CB  LEU    28      13.291  -6.583  -7.369  1.00  0.00
ATOM    234  CG  LEU    28      12.427  -7.802  -7.027  1.00  0.00
ATOM    235  CD1 LEU    28      10.946  -7.436  -7.102  1.00  0.00
ATOM    236  CD2 LEU    28      12.702  -8.939  -8.010  1.00  0.00
ATOM    237  H   GLY    29      15.801  -6.840  -9.512  1.00  0.00
ATOM    238  N   GLY    29      15.733  -5.955  -9.080  1.00  0.00
ATOM    239  CA  GLY    29      15.820  -4.712  -9.931  1.00  0.00
ATOM    240  C   GLY    29      17.165  -4.162 -10.026  1.00  0.00
ATOM    241  O   GLY    29      17.418  -3.294 -10.859  1.00  0.00
ATOM    242  H   CYS    30      17.470  -5.212  -8.482  1.00  0.00
ATOM    243  N   CYS    30      17.961  -4.703  -9.171  1.00  0.00
ATOM    244  CA  CYS    30      19.341  -4.653  -9.119  1.00  0.00
ATOM    245  C   CYS    30      19.823  -5.997  -9.239  1.00  0.00
ATOM    246  O   CYS    30      20.916  -6.304  -8.768  1.00  0.00
ATOM    247  CB  CYS    30      19.847  -4.031  -7.817  1.00  0.00
ATOM    248  SG  CYS    30      18.849  -2.608  -7.312  1.00  0.00
ATOM    249  H   GLY    31      18.094  -7.010  -9.922  1.00  0.00
ATOM    250  N   GLY    31      19.079  -6.956  -9.884  1.00  0.00
ATOM    251  CA  GLY    31      19.843  -7.927 -10.540  1.00  0.00
ATOM    252  C   GLY    31      19.989  -9.363 -10.019  1.00  0.00
ATOM    253  O   GLY    31      20.930 -10.061 -10.390  1.00  0.00
ATOM    254  H   LYS    32      18.626  -9.076  -8.788  1.00  0.00
ATOM    255  N   LYS    32      19.127  -9.812  -9.213  1.00  0.00
ATOM    256  CA  LYS    32      18.795 -11.223  -8.853  1.00  0.00
ATOM    257  C   LYS    32      20.022 -11.680  -7.999  1.00  0.00
ATOM    258  O   LYS    32      19.878 -11.952  -6.809  1.00  0.00
ATOM    259  CB  LYS    32      18.614 -12.152 -10.057  1.00  0.00
ATOM    260  CG  LYS    32      17.358 -11.800 -10.855  1.00  0.00
ATOM    261  CD  LYS    32      17.203 -12.731 -12.058  1.00  0.00
ATOM    262  CE  LYS    32      15.941 -12.387 -12.847  1.00  0.00
ATOM    263  NZ  LYS    32      15.800 -13.309 -14.006  1.00  0.00
ATOM    264  H   GLY    33      21.176 -11.693  -9.502  1.00  0.00
ATOM    265  N   GLY    33      21.205 -11.774  -8.518  1.00  0.00
ATOM    266  CA  GLY    33      22.500 -11.972  -7.851  1.00  0.00
ATOM    267  C   GLY    33      23.130 -10.916  -6.903  1.00  0.00
ATOM    268  O   GLY    33      23.623 -11.265  -5.832  1.00  0.00
ATOM    269  H   PHE    34      22.763  -9.717  -8.349  1.00  0.00
ATOM    270  N   PHE    34      23.040  -9.700  -7.402  1.00  0.00
ATOM    271  CA  PHE    34      23.274  -8.470  -6.780  1.00  0.00
ATOM    272  C   PHE    34      22.171  -8.009  -5.903  1.00  0.00
ATOM    273  O   PHE    34      21.066  -8.543  -5.970  1.00  0.00
ATOM    274  CB  PHE    34      23.554  -7.422  -7.863  1.00  0.00
ATOM    275  CG  PHE    34      24.740  -7.797  -8.723  1.00  0.00
ATOM    276  CD1 PHE    34      24.571  -8.616  -9.837  1.00  0.00
ATOM    277  CD2 PHE    34      26.011  -7.325  -8.406  1.00  0.00
ATOM    278  CE1 PHE    34      25.665  -8.961 -10.628  1.00  0.00
ATOM    279  CE2 PHE    34      27.106  -7.670  -9.198  1.00  0.00
ATOM    280  CZ  PHE    34      26.932  -8.487 -10.308  1.00  0.00
ATOM    281  H   LEU    35      23.519  -6.890  -4.979  1.00  0.00
ATOM    282  N   LEU    35      22.550  -7.014  -5.119  1.00  0.00
ATOM    283  CA  LEU    35      21.593  -6.086  -4.454  1.00  0.00
ATOM    284  C   LEU    35      22.063  -4.628  -3.916  1.00  0.00
ATOM    285  O   LEU    35      23.251  -4.315  -3.943  1.00  0.00
ATOM    286  CB  LEU    35      21.004  -6.905  -3.303  1.00  0.00
ATOM    287  CG  LEU    35      22.040  -7.252  -2.228  1.00  0.00
ATOM    288  CD1 LEU    35      21.354  -7.880  -1.018  1.00  0.00
ATOM    289  CD2 LEU    35      23.064  -8.242  -2.781  1.00  0.00
ATOM    290  H   CYS    36      20.364  -4.437  -2.919  1.00  0.00
ATOM    291  N   CYS    36      20.984  -3.895  -3.463  1.00  0.00
ATOM    292  CA  CYS    36      20.701  -2.560  -3.678  1.00  0.00
ATOM    293  C   CYS    36      21.065  -1.556  -2.720  1.00  0.00
ATOM    294  O   CYS    36      20.208  -0.807  -2.257  1.00  0.00
ATOM    295  CB  CYS    36      19.192  -2.522  -3.926  1.00  0.00
ATOM    296  SG  CYS    36      18.757  -3.178  -5.556  1.00  0.00
ATOM    297  H   GLY    37      22.952  -1.529  -3.041  1.00  0.00
ATOM    298  N   GLY    37      22.301  -1.393  -2.312  1.00  0.00
ATOM    299  CA  GLY    37      22.779  -1.055  -0.994  1.00  0.00
ATOM    300  C   GLY    37      22.925   0.389  -1.050  1.00  0.00
ATOM    301  O   GLY    37      22.762   0.984  -2.112  1.00  0.00
ATOM    302  H   VAL    38      23.222   0.482   0.918  1.00  0.00
ATOM    303  N   VAL    38      23.239   0.991   0.073  1.00  0.00
ATOM    304  CA  VAL    38      23.621   2.413   0.096  1.00  0.00
ATOM    305  C   VAL    38      24.968   2.568  -0.346  1.00  0.00
ATOM    306  O   VAL    38      25.677   1.579  -0.523  1.00  0.00
ATOM    307  CB  VAL    38      23.455   3.014   1.510  1.00  0.00
ATOM    308  CG1 VAL    38      21.994   2.940   1.954  1.00  0.00
ATOM    309  CG2 VAL    38      24.307   2.245   2.518  1.00  0.00
ATOM    310  H   SER    39      25.448   4.401   0.202  1.00  0.00
ATOM    311  N   SER    39      25.509   3.799  -0.578  1.00  0.00
ATOM    312  CA  SER    39      26.108   4.257  -1.742  1.00  0.00
ATOM    313  C   SER    39      27.267   3.477  -2.080  1.00  0.00
ATOM    314  O   SER    39      27.580   3.317  -3.258  1.00  0.00
ATOM    315  CB  SER    39      26.498   5.728  -1.591  1.00  0.00
ATOM    316  OG  SER    39      27.162   6.179  -2.763  1.00  0.00
ATOM    317  H   HIS    40      27.682   2.958  -0.109  1.00  0.00
ATOM    318  N   HIS    40      27.951   2.952  -1.059  1.00  0.00
ATOM    319  CA  HIS    40      29.144   2.348  -1.419  1.00  0.00
ATOM    320  C   HIS    40      29.311   0.998  -1.001  1.00  0.00
ATOM    321  O   HIS    40      30.359   0.644  -0.465  1.00  0.00
ATOM    322  CB  HIS    40      30.286   3.213  -0.876  1.00  0.00
ATOM    323  CG  HIS    40      30.314   4.595  -1.460  1.00  0.00
ATOM    324  ND1 HIS    40      30.348   4.840  -2.816  1.00  0.00
ATOM    325  CD2 HIS    40      30.312   5.811  -0.856  1.00  0.00
ATOM    326  CE1 HIS    40      30.366   6.152  -3.016  1.00  0.00
ATOM    327  NE2 HIS    40      30.345   6.764  -1.840  1.00  0.00
ATOM    328  H   PHE    41      27.493   0.731  -1.383  1.00  0.00
ATOM    329  N   PHE    41      28.315   0.207  -1.229  1.00  0.00
ATOM    330  CA  PHE    41      28.250  -1.310  -1.288  1.00  0.00
ATOM    331  C   PHE    41      28.957  -1.983  -0.161  1.00  0.00
ATOM    332  O   PHE    41      28.477  -2.990   0.354  1.00  0.00
ATOM    333  CB  PHE    41      28.832  -1.780  -2.626  1.00  0.00
ATOM    334  CG  PHE    41      30.217  -1.225  -2.870  1.00  0.00
ATOM    335  CD1 PHE    41      31.333  -1.853  -2.322  1.00  0.00
ATOM    336  CD2 PHE    41      30.386  -0.080  -3.645  1.00  0.00
ATOM    337  CE1 PHE    41      32.610  -1.339  -2.548  1.00  0.00
ATOM    338  CE2 PHE    41      31.662   0.434  -3.871  1.00  0.00
ATOM    339  CZ  PHE    41      32.772  -0.197  -3.322  1.00  0.00
ATOM    340  H   LEU    42      30.751  -0.938  -0.084  1.00  0.00
ATOM    341  N   LEU    42      30.105  -1.549   0.344  1.00  0.00
ATOM    342  CA  LEU    42      30.386  -2.059   1.674  1.00  0.00
ATOM    343  C   LEU    42      31.583  -1.111   2.175  1.00  0.00
ATOM    344  O   LEU    42      32.008  -0.214   1.425  1.00  0.00
ATOM    345  CB  LEU    42      30.828  -3.525   1.709  1.00  0.00
ATOM    346  CG  LEU    42      32.103  -3.781   0.897  1.00  0.00
ATOM    347  CD1 LEU    42      32.607  -5.201   1.141  1.00  0.00
ATOM    348  CD2 LEU    42      31.822  -3.609  -0.595  1.00  0.00
TER
