# Supplementary material for: Prediction of Anticancer Peptides with High Efficacy and Low Toxicity by Hybrid Model Based on 3D Structure of Peptides
Source: Int J Mol Sci. 2021 May 26;22(11):5630. doi: 10.3390/ijms22115630 (PMC8198792; doi:10.3390/ijms22115630)
Supplement: Supplementary file 1 [file ijms-22-05630-s001.zip › Supplement2(Datasets)/ACPs(PDB)/D1/PDB(Negative)/(27)NL_satpdb10294.pdb]

ATOM      1  N   LYS     1      19.038  -6.304   6.422  1.00  0.00           N  
ATOM      2  H   LYS     1      19.543  -7.065   6.852  1.00  0.00           H  
ATOM      3  CA  LYS     1      17.626  -6.271   6.487  1.00  0.00           C  
ATOM      4  HA  LYS     1      17.234  -6.955   5.734  1.00  0.00           H  
ATOM      5  CB  LYS     1      17.307  -6.771   7.944  1.00  0.00           C  
ATOM      6  HB2 LYS     1      18.019  -7.553   8.206  1.00  0.00           H  
ATOM      7  HB3 LYS     1      17.435  -5.932   8.628  1.00  0.00           H  
ATOM      8  CG  LYS     1      15.867  -7.337   8.165  1.00  0.00           C  
ATOM      9  HG2 LYS     1      15.194  -6.480   8.131  1.00  0.00           H  
ATOM     10  HG3 LYS     1      15.730  -8.125   7.424  1.00  0.00           H  
ATOM     11  CD  LYS     1      15.780  -8.001   9.585  1.00  0.00           C  
ATOM     12  HD2 LYS     1      16.377  -8.910   9.665  1.00  0.00           H  
ATOM     13  HD3 LYS     1      16.166  -7.285  10.311  1.00  0.00           H  
ATOM     14  CE  LYS     1      14.311  -8.281   9.734  1.00  0.00           C  
ATOM     15  HE2 LYS     1      13.799  -8.427   8.783  1.00  0.00           H  
ATOM     16  HE3 LYS     1      14.281  -9.212  10.300  1.00  0.00           H  
ATOM     17  NZ  LYS     1      13.688  -7.149  10.489  1.00  0.00           N  
ATOM     18  HZ1 LYS     1      13.966  -7.164  11.460  1.00  0.00           H  
ATOM     19  HZ2 LYS     1      13.993  -6.312  10.012  1.00  0.00           H  
ATOM     20  HZ3 LYS     1      12.680  -7.201  10.462  1.00  0.00           H  
ATOM     21  C   LYS     1      16.927  -4.901   6.307  1.00  0.00           C  
ATOM     22  O   LYS     1      15.726  -4.810   6.466  1.00  0.00           O  
ATOM     23  N   LEU     2      17.743  -3.892   6.023  1.00  0.00           N  
ATOM     24  H   LEU     2      18.640  -4.221   5.696  1.00  0.00           H  
ATOM     25  CA  LEU     2      17.240  -2.481   5.751  1.00  0.00           C  
ATOM     26  HA  LEU     2      16.257  -2.335   6.199  1.00  0.00           H  
ATOM     27  CB  LEU     2      18.037  -1.323   6.482  1.00  0.00           C  
ATOM     28  HB2 LEU     2      19.013  -1.193   6.013  1.00  0.00           H  
ATOM     29  HB3 LEU     2      17.608  -0.324   6.413  1.00  0.00           H  
ATOM     30  CG  LEU     2      18.362  -1.603   8.023  1.00  0.00           C  
ATOM     31  HG  LEU     2      18.888  -2.557   7.986  1.00  0.00           H  
ATOM     32  CD1 LEU     2      19.336  -0.550   8.643  1.00  0.00           C  
ATOM     33 HD11 LEU     2      18.684   0.297   8.860  1.00  0.00           H  
ATOM     34 HD12 LEU     2      19.811  -0.841   9.579  1.00  0.00           H  
ATOM     35 HD13 LEU     2      20.062  -0.125   7.950  1.00  0.00           H  
ATOM     36  CD2 LEU     2      17.247  -1.974   8.853  1.00  0.00           C  
ATOM     37 HD21 LEU     2      16.735  -1.061   9.155  1.00  0.00           H  
ATOM     38 HD22 LEU     2      16.406  -2.487   8.387  1.00  0.00           H  
ATOM     39 HD23 LEU     2      17.531  -2.338   9.840  1.00  0.00           H  
ATOM     40  C   LEU     2      16.850  -2.112   4.291  1.00  0.00           C  
ATOM     41  O   LEU     2      17.041  -2.920   3.380  1.00  0.00           O  
ATOM     42  N   ALA     3      16.174  -0.916   4.148  1.00  0.00           N  
ATOM     43  H   ALA     3      15.963  -0.372   4.972  1.00  0.00           H  
ATOM     44  CA  ALA     3      15.619  -0.423   2.905  1.00  0.00           C  
ATOM     45  HA  ALA     3      14.848  -1.123   2.582  1.00  0.00           H  
ATOM     46  CB  ALA     3      14.932   0.941   3.252  1.00  0.00           C  
ATOM     47  HB1 ALA     3      14.649   1.484   2.351  1.00  0.00           H  
ATOM     48  HB2 ALA     3      14.012   0.742   3.802  1.00  0.00           H  
ATOM     49  HB3 ALA     3      15.682   1.402   3.895  1.00  0.00           H  
ATOM     50  C   ALA     3      16.704  -0.289   1.773  1.00  0.00           C  
ATOM     51  O   ALA     3      16.397  -0.717   0.630  1.00  0.00           O  
ATOM     52  N   LEU     4      17.904   0.242   2.064  1.00  0.00           N  
ATOM     53  H   LEU     4      17.944   0.674   2.977  1.00  0.00           H  
ATOM     54  CA  LEU     4      19.046   0.286   1.146  1.00  0.00           C  
ATOM     55  HA  LEU     4      18.733   0.719   0.197  1.00  0.00           H  
ATOM     56  CB  LEU     4      20.183   1.084   1.812  1.00  0.00           C  
ATOM     57  HB2 LEU     4      20.263   0.831   2.869  1.00  0.00           H  
ATOM     58  HB3 LEU     4      21.066   0.697   1.303  1.00  0.00           H  
ATOM     59  CG  LEU     4      20.127   2.664   1.784  1.00  0.00           C  
ATOM     60  HG  LEU     4      21.076   3.000   2.202  1.00  0.00           H  
ATOM     61  CD1 LEU     4      20.122   3.136   0.308  1.00  0.00           C  
ATOM     62 HD11 LEU     4      21.000   2.711  -0.177  1.00  0.00           H  
ATOM     63 HD12 LEU     4      19.206   2.867  -0.218  1.00  0.00           H  
ATOM     64 HD13 LEU     4      20.131   4.225   0.357  1.00  0.00           H  
ATOM     65  CD2 LEU     4      18.971   3.265   2.570  1.00  0.00           C  
ATOM     66 HD21 LEU     4      19.097   4.331   2.759  1.00  0.00           H  
ATOM     67 HD22 LEU     4      18.039   3.246   2.006  1.00  0.00           H  
ATOM     68 HD23 LEU     4      18.713   2.759   3.501  1.00  0.00           H  
ATOM     69  C   LEU     4      19.636  -1.047   0.719  1.00  0.00           C  
ATOM     70  O   LEU     4      20.388  -1.076  -0.253  1.00  0.00           O  
ATOM     71  N   LYS     5      19.094  -2.186   1.322  1.00  0.00           N  
ATOM     72  H   LYS     5      18.366  -2.117   2.019  1.00  0.00           H  
ATOM     73  CA  LYS     5      19.206  -3.564   0.698  1.00  0.00           C  
ATOM     74  HA  LYS     5      19.732  -3.399  -0.243  1.00  0.00           H  
ATOM     75  CB  LYS     5      20.177  -4.462   1.487  1.00  0.00           C  
ATOM     76  HB2 LYS     5      19.975  -4.294   2.545  1.00  0.00           H  
ATOM     77  HB3 LYS     5      19.958  -5.504   1.255  1.00  0.00           H  
ATOM     78  CG  LYS     5      21.659  -4.068   1.347  1.00  0.00           C  
ATOM     79  HG2 LYS     5      21.749  -3.013   1.607  1.00  0.00           H  
ATOM     80  HG3 LYS     5      22.281  -4.566   2.091  1.00  0.00           H  
ATOM     81  CD  LYS     5      22.311  -4.400   0.057  1.00  0.00           C  
ATOM     82  HD2 LYS     5      22.637  -5.440   0.089  1.00  0.00           H  
ATOM     83  HD3 LYS     5      21.612  -4.308  -0.774  1.00  0.00           H  
ATOM     84  CE  LYS     5      23.536  -3.517  -0.164  1.00  0.00           C  
ATOM     85  HE2 LYS     5      23.947  -3.321   0.827  1.00  0.00           H  
ATOM     86  HE3 LYS     5      24.233  -4.117  -0.749  1.00  0.00           H  
ATOM     87  NZ  LYS     5      23.075  -2.270  -0.769  1.00  0.00           N  
ATOM     88  HZ1 LYS     5      22.700  -2.396  -1.698  1.00  0.00           H  
ATOM     89  HZ2 LYS     5      22.272  -2.011  -0.213  1.00  0.00           H  
ATOM     90  HZ3 LYS     5      23.888  -1.671  -0.797  1.00  0.00           H  
ATOM     91  C   LYS     5      17.956  -4.291   0.180  1.00  0.00           C  
ATOM     92  O   LYS     5      17.988  -4.755  -0.978  1.00  0.00           O  
ATOM     93  N   LEU     6      16.844  -4.376   0.949  1.00  0.00           N  
ATOM     94  H   LEU     6      16.838  -4.052   1.905  1.00  0.00           H  
ATOM     95  CA  LEU     6      15.599  -5.012   0.521  1.00  0.00           C  
ATOM     96  HA  LEU     6      15.688  -6.097   0.467  1.00  0.00           H  
ATOM     97  CB  LEU     6      14.654  -4.687   1.708  1.00  0.00           C  
ATOM     98  HB2 LEU     6      15.055  -5.155   2.607  1.00  0.00           H  
ATOM     99  HB3 LEU     6      14.729  -3.607   1.835  1.00  0.00           H  
ATOM    100  CG  LEU     6      13.170  -4.973   1.610  1.00  0.00           C  
ATOM    101  HG  LEU     6      12.743  -4.573   0.690  1.00  0.00           H  
ATOM    102  CD1 LEU     6      13.083  -6.512   1.527  1.00  0.00           C  
ATOM    103 HD11 LEU     6      13.272  -7.056   2.452  1.00  0.00           H  
ATOM    104 HD12 LEU     6      12.045  -6.660   1.228  1.00  0.00           H  
ATOM    105 HD13 LEU     6      13.623  -6.889   0.659  1.00  0.00           H  
ATOM    106  CD2 LEU     6      12.320  -4.474   2.802  1.00  0.00           C  
ATOM    107 HD21 LEU     6      12.330  -3.394   2.653  1.00  0.00           H  
ATOM    108 HD22 LEU     6      11.346  -4.961   2.762  1.00  0.00           H  
ATOM    109 HD23 LEU     6      12.590  -4.636   3.846  1.00  0.00           H  
ATOM    110  C   LEU     6      15.063  -4.485  -0.791  1.00  0.00           C  
ATOM    111  O   LEU     6      14.411  -5.262  -1.491  1.00  0.00           O  
ATOM    112  N   ALA     7      15.207  -3.190  -1.038  1.00  0.00           N  
ATOM    113  H   ALA     7      15.717  -2.645  -0.357  1.00  0.00           H  
ATOM    114  CA  ALA     7      14.574  -2.570  -2.217  1.00  0.00           C  
ATOM    115  HA  ALA     7      13.525  -2.857  -2.152  1.00  0.00           H  
ATOM    116  CB  ALA     7      14.653  -1.084  -1.913  1.00  0.00           C  
ATOM    117  HB1 ALA     7      14.275  -0.812  -0.928  1.00  0.00           H  
ATOM    118  HB2 ALA     7      15.682  -0.807  -2.142  1.00  0.00           H  
ATOM    119  HB3 ALA     7      13.980  -0.551  -2.585  1.00  0.00           H  
ATOM    120  C   ALA     7      15.183  -3.093  -3.521  1.00  0.00           C  
ATOM    121  O   ALA     7      14.517  -3.236  -4.607  1.00  0.00           O  
ATOM    122  N   LEU     8      16.501  -3.377  -3.439  1.00  0.00           N  
ATOM    123  H   LEU     8      16.851  -3.237  -2.502  1.00  0.00           H  
ATOM    124  CA  LEU     8      17.351  -3.916  -4.445  1.00  0.00           C  
ATOM    125  HA  LEU     8      17.142  -3.497  -5.429  1.00  0.00           H  
ATOM    126  CB  LEU     8      18.822  -3.648  -4.027  1.00  0.00           C  
ATOM    127  HB2 LEU     8      19.038  -4.020  -3.026  1.00  0.00           H  
ATOM    128  HB3 LEU     8      19.437  -4.128  -4.789  1.00  0.00           H  
ATOM    129  CG  LEU     8      19.195  -2.127  -4.092  1.00  0.00           C  
ATOM    130  HG  LEU     8      18.780  -1.791  -5.042  1.00  0.00           H  
ATOM    131  CD1 LEU     8      18.607  -1.382  -2.961  1.00  0.00           C  
ATOM    132 HD11 LEU     8      18.349  -2.021  -2.117  1.00  0.00           H  
ATOM    133 HD12 LEU     8      19.308  -0.644  -2.571  1.00  0.00           H  
ATOM    134 HD13 LEU     8      17.797  -0.792  -3.389  1.00  0.00           H  
ATOM    135  CD2 LEU     8      20.742  -1.915  -4.055  1.00  0.00           C  
ATOM    136 HD21 LEU     8      20.868  -0.832  -4.039  1.00  0.00           H  
ATOM    137 HD22 LEU     8      21.208  -2.477  -3.245  1.00  0.00           H  
ATOM    138 HD23 LEU     8      21.107  -2.237  -5.030  1.00  0.00           H  
ATOM    139  C   LEU     8      17.021  -5.404  -4.573  1.00  0.00           C  
ATOM    140  O   LEU     8      16.442  -5.746  -5.611  1.00  0.00           O  
ATOM    141  N   LYS     9      17.277  -6.246  -3.575  1.00  0.00           N  
ATOM    142  H   LYS     9      17.754  -5.869  -2.769  1.00  0.00           H  
ATOM    143  CA  LYS     9      17.087  -7.711  -3.723  1.00  0.00           C  
ATOM    144  HA  LYS     9      17.705  -8.044  -4.557  1.00  0.00           H  
ATOM    145  CB  LYS     9      17.681  -8.429  -2.476  1.00  0.00           C  
ATOM    146  HB2 LYS     9      18.657  -8.022  -2.210  1.00  0.00           H  
ATOM    147  HB3 LYS     9      17.092  -8.239  -1.578  1.00  0.00           H  
ATOM    148  CG  LYS     9      17.846  -9.950  -2.631  1.00  0.00           C  
ATOM    149  HG2 LYS     9      17.881 -10.206  -3.690  1.00  0.00           H  
ATOM    150  HG3 LYS     9      18.856 -10.220  -2.321  1.00  0.00           H  
ATOM    151  CD  LYS     9      16.770 -10.734  -1.751  1.00  0.00           C  
ATOM    152  HD2 LYS     9      17.263 -10.909  -0.795  1.00  0.00           H  
ATOM    153  HD3 LYS     9      15.835 -10.191  -1.617  1.00  0.00           H  
ATOM    154  CE  LYS     9      16.733 -12.105  -2.480  1.00  0.00           C  
ATOM    155  HE2 LYS     9      17.712 -12.583  -2.441  1.00  0.00           H  
ATOM    156  HE3 LYS     9      16.005 -12.609  -1.844  1.00  0.00           H  
ATOM    157  NZ  LYS     9      16.153 -12.142  -3.854  1.00  0.00           N  
ATOM    158  HZ1 LYS     9      15.424 -11.454  -3.974  1.00  0.00           H  
ATOM    159  HZ2 LYS     9      16.863 -12.021  -4.562  1.00  0.00           H  
ATOM    160  HZ3 LYS     9      15.771 -13.065  -4.007  1.00  0.00           H  
ATOM    161  C   LYS     9      15.632  -8.259  -3.998  1.00  0.00           C  
ATOM    162  O   LYS     9      15.433  -9.319  -4.633  1.00  0.00           O  
ATOM    163  N   ALA    10      14.502  -7.618  -3.488  1.00  0.00           N  
ATOM    164  H   ALA    10      14.562  -6.715  -3.040  1.00  0.00           H  
ATOM    165  CA  ALA    10      13.130  -8.157  -3.684  1.00  0.00           C  
ATOM    166  HA  ALA    10      13.078  -8.818  -4.549  1.00  0.00           H  
ATOM    167  CB  ALA    10      12.827  -9.057  -2.461  1.00  0.00           C  
ATOM    168  HB1 ALA    10      11.874  -9.554  -2.642  1.00  0.00           H  
ATOM    169  HB2 ALA    10      13.606  -9.810  -2.339  1.00  0.00           H  
ATOM    170  HB3 ALA    10      12.601  -8.576  -1.510  1.00  0.00           H  
ATOM    171  C   ALA    10      12.071  -7.085  -3.866  1.00  0.00           C  
ATOM    172  O   ALA    10      11.012  -7.464  -4.335  1.00  0.00           O  
ATOM    173  N   LEU    11      12.367  -5.709  -3.580  1.00  0.00           N  
ATOM    174  H   LEU    11      13.082  -5.516  -2.893  1.00  0.00           H  
ATOM    175  CA  LEU    11      11.481  -4.619  -3.819  1.00  0.00           C  
ATOM    176  HA  LEU    11      12.044  -3.746  -3.489  1.00  0.00           H  
ATOM    177  CB  LEU    11      10.342  -4.655  -2.776  1.00  0.00           C  
ATOM    178  HB2 LEU    11       9.639  -5.404  -3.140  1.00  0.00           H  
ATOM    179  HB3 LEU    11      10.707  -4.937  -1.788  1.00  0.00           H  
ATOM    180  CG  LEU    11       9.609  -3.242  -2.823  1.00  0.00           C  
ATOM    181  HG  LEU    11       9.429  -2.977  -3.865  1.00  0.00           H  
ATOM    182  CD1 LEU    11       8.423  -3.323  -1.908  1.00  0.00           C  
ATOM    183 HD11 LEU    11       8.716  -3.499  -0.873  1.00  0.00           H  
ATOM    184 HD12 LEU    11       7.831  -2.409  -1.880  1.00  0.00           H  
ATOM    185 HD13 LEU    11       7.754  -4.116  -2.244  1.00  0.00           H  
ATOM    186  CD2 LEU    11      10.544  -2.167  -2.277  1.00  0.00           C  
ATOM    187 HD21 LEU    11      11.298  -1.983  -3.042  1.00  0.00           H  
ATOM    188 HD22 LEU    11      10.010  -1.235  -2.091  1.00  0.00           H  
ATOM    189 HD23 LEU    11      11.089  -2.460  -1.379  1.00  0.00           H  
ATOM    190  C   LEU    11      11.049  -4.435  -5.233  1.00  0.00           C  
ATOM    191  O   LEU    11      11.278  -3.366  -5.683  1.00  0.00           O  
ATOM    192  N   LYS    12      10.301  -5.331  -5.910  1.00  0.00           N  
ATOM    193  H   LYS    12       9.948  -6.095  -5.352  1.00  0.00           H  
ATOM    194  CA  LYS    12       9.838  -5.165  -7.349  1.00  0.00           C  
ATOM    195  HA  LYS    12       9.334  -6.109  -7.559  1.00  0.00           H  
ATOM    196  CB  LYS    12      11.039  -5.067  -8.316  1.00  0.00           C  
ATOM    197  HB2 LYS    12      10.570  -5.186  -9.293  1.00  0.00           H  
ATOM    198  HB3 LYS    12      11.462  -4.063  -8.347  1.00  0.00           H  
ATOM    199  CG  LYS    12      12.184  -6.117  -8.247  1.00  0.00           C  
ATOM    200  HG2 LYS    12      11.622  -7.038  -8.093  1.00  0.00           H  
ATOM    201  HG3 LYS    12      12.581  -6.111  -9.262  1.00  0.00           H  
ATOM    202  CD  LYS    12      13.352  -5.980  -7.320  1.00  0.00           C  
ATOM    203  HD2 LYS    12      13.091  -5.915  -6.264  1.00  0.00           H  
ATOM    204  HD3 LYS    12      13.953  -6.877  -7.468  1.00  0.00           H  
ATOM    205  CE  LYS    12      14.192  -4.749  -7.755  1.00  0.00           C  
ATOM    206  HE2 LYS    12      15.237  -4.982  -7.551  1.00  0.00           H  
ATOM    207  HE3 LYS    12      14.112  -4.660  -8.838  1.00  0.00           H  
ATOM    208  NZ  LYS    12      13.706  -3.539  -7.109  1.00  0.00           N  
ATOM    209  HZ1 LYS    12      14.162  -3.409  -6.218  1.00  0.00           H  
ATOM    210  HZ2 LYS    12      14.118  -2.722  -7.537  1.00  0.00           H  
ATOM    211  HZ3 LYS    12      12.718  -3.402  -6.956  1.00  0.00           H  
ATOM    212  C   LYS    12       8.950  -3.925  -7.605  1.00  0.00           C  
ATOM    213  O   LYS    12       8.338  -3.778  -8.708  1.00  0.00           O  
ATOM    214  N   ALA    13       8.815  -3.002  -6.643  1.00  0.00           N  
ATOM    215  H   ALA    13       9.207  -3.187  -5.730  1.00  0.00           H  
ATOM    216  CA  ALA    13       8.144  -1.633  -6.757  1.00  0.00           C  
ATOM    217  HA  ALA    13       7.438  -1.664  -7.587  1.00  0.00           H  
ATOM    218  CB  ALA    13       7.485  -1.407  -5.390  1.00  0.00           C  
ATOM    219  HB1 ALA    13       8.185  -1.021  -4.648  1.00  0.00           H  
ATOM    220  HB2 ALA    13       6.666  -0.693  -5.474  1.00  0.00           H  
ATOM    221  HB3 ALA    13       7.077  -2.372  -5.091  1.00  0.00           H  
ATOM    222  C   ALA    13       9.163  -0.495  -6.986  1.00  0.00           C  
ATOM    223  O   ALA    13       8.794   0.660  -7.164  1.00  0.00           O  
ATOM    224  N   ALA    14      10.432  -0.800  -6.887  1.00  0.00           N  
ATOM    225  H   ALA    14      10.656  -1.740  -6.590  1.00  0.00           H  
ATOM    226  CA  ALA    14      11.559   0.139  -7.214  1.00  0.00           C  
ATOM    227  HA  ALA    14      11.090   1.123  -7.225  1.00  0.00           H  
ATOM    228  CB  ALA    14      12.570   0.118  -6.103  1.00  0.00           C  
ATOM    229  HB1 ALA    14      13.489   0.624  -6.398  1.00  0.00           H  
ATOM    230  HB2 ALA    14      12.175   0.666  -5.247  1.00  0.00           H  
ATOM    231  HB3 ALA    14      12.959  -0.863  -5.830  1.00  0.00           H  
ATOM    232  C   ALA    14      12.120  -0.267  -8.621  1.00  0.00           C  
ATOM    233  O   ALA    14      12.397  -1.380  -8.919  1.00  0.00           O  
ATOM    234  N   LEU    15      12.375   0.724  -9.497  1.00  0.00           N  
ATOM    235  H   LEU    15      12.312   1.676  -9.164  1.00  0.00           H  
ATOM    236  CA  LEU    15      12.859   0.634 -10.956  1.00  0.00           C  
ATOM    237  HA  LEU    15      13.352   1.564 -11.238  1.00  0.00           H  
ATOM    238  CB  LEU    15      13.856  -0.478 -11.313  1.00  0.00           C  
ATOM    239  HB2 LEU    15      14.771  -0.408 -10.725  1.00  0.00           H  
ATOM    240  HB3 LEU    15      13.439  -1.444 -11.030  1.00  0.00           H  
ATOM    241  CG  LEU    15      14.288  -0.491 -12.783  1.00  0.00           C  
ATOM    242  HG  LEU    15      13.476  -0.638 -13.495  1.00  0.00           H  
ATOM    243  CD1 LEU    15      14.981   0.819 -13.208  1.00  0.00           C  
ATOM    244 HD11 LEU    15      15.692   1.123 -12.440  1.00  0.00           H  
ATOM    245 HD12 LEU    15      15.515   0.612 -14.136  1.00  0.00           H  
ATOM    246 HD13 LEU    15      14.215   1.565 -13.419  1.00  0.00           H  
ATOM    247  CD2 LEU    15      15.309  -1.712 -12.986  1.00  0.00           C  
ATOM    248 HD21 LEU    15      15.502  -1.871 -14.047  1.00  0.00           H  
ATOM    249 HD22 LEU    15      16.202  -1.476 -12.408  1.00  0.00           H  
ATOM    250 HD23 LEU    15      15.002  -2.681 -12.590  1.00  0.00           H  
ATOM    251  C   LEU    15      11.620   0.463 -11.735  1.00  0.00           C  
ATOM    252  O   LEU    15      11.077   1.494 -12.097  1.00  0.00           O  
ATOM    253  N   LYS    16      11.081  -0.745 -11.920  1.00  0.00           N  
ATOM    254  H   LYS    16      11.517  -1.556 -11.504  1.00  0.00           H  
ATOM    255  CA  LYS    16       9.639  -0.879 -12.106  1.00  0.00           C  
ATOM    256  HA  LYS    16       9.293  -0.399 -13.021  1.00  0.00           H  
ATOM    257  CB  LYS    16       9.131  -2.324 -12.257  1.00  0.00           C  
ATOM    258  HB2 LYS    16       9.865  -2.861 -12.858  1.00  0.00           H  
ATOM    259  HB3 LYS    16       9.189  -2.850 -11.304  1.00  0.00           H  
ATOM    260  CG  LYS    16       7.760  -2.340 -12.896  1.00  0.00           C  
ATOM    261  HG2 LYS    16       7.228  -1.445 -12.576  1.00  0.00           H  
ATOM    262  HG3 LYS    16       7.893  -2.231 -13.973  1.00  0.00           H  
ATOM    263  CD  LYS    16       6.880  -3.582 -12.659  1.00  0.00           C  
ATOM    264  HD2 LYS    16       6.250  -3.722 -13.537  1.00  0.00           H  
ATOM    265  HD3 LYS    16       7.466  -4.501 -12.638  1.00  0.00           H  
ATOM    266  CE  LYS    16       5.954  -3.575 -11.403  1.00  0.00           C  
ATOM    267  HE2 LYS    16       4.921  -3.419 -11.713  1.00  0.00           H  
ATOM    268  HE3 LYS    16       5.924  -4.627 -11.119  1.00  0.00           H  
ATOM    269  NZ  LYS    16       6.341  -2.732 -10.235  1.00  0.00           N  
ATOM    270  HZ1 LYS    16       5.694  -2.714  -9.460  1.00  0.00           H  
ATOM    271  HZ2 LYS    16       7.256  -2.831  -9.819  1.00  0.00           H  
ATOM    272  HZ3 LYS    16       6.190  -1.747 -10.397  1.00  0.00           H  
ATOM    273  C   LYS    16       8.902  -0.278 -10.920  1.00  0.00           C  
ATOM    274  O   LYS    16       8.734  -0.945  -9.902  1.00  0.00           O  
ATOM    275  N   LEU    17       8.350   0.941 -11.087  1.00  0.00           N  
ATOM    276  H   LEU    17       8.547   1.464 -11.928  1.00  0.00           H  
ATOM    277  CA  LEU    17       7.599   1.605 -10.060  1.00  0.00           C  
ATOM    278  HA  LEU    17       8.216   1.574  -9.163  1.00  0.00           H  
ATOM    279  CB  LEU    17       7.379   3.138 -10.291  1.00  0.00           C  
ATOM    280  HB2 LEU    17       6.840   3.191 -11.237  1.00  0.00           H  
ATOM    281  HB3 LEU    17       6.876   3.652  -9.472  1.00  0.00           H  
ATOM    282  CG  LEU    17       8.691   3.955 -10.427  1.00  0.00           C  
ATOM    283  HG  LEU    17       9.073   3.826 -11.440  1.00  0.00           H  
ATOM    284  CD1 LEU    17       8.248   5.430 -10.414  1.00  0.00           C  
ATOM    285 HD11 LEU    17       7.428   5.566 -11.119  1.00  0.00           H  
ATOM    286 HD12 LEU    17       8.002   5.732  -9.395  1.00  0.00           H  
ATOM    287 HD13 LEU    17       9.042   6.096 -10.749  1.00  0.00           H  
ATOM    288  CD2 LEU    17       9.638   3.801  -9.281  1.00  0.00           C  
ATOM    289 HD21 LEU    17      10.146   2.836  -9.278  1.00  0.00           H  
ATOM    290 HD22 LEU    17      10.322   4.648  -9.327  1.00  0.00           H  
ATOM    291 HD23 LEU    17       9.128   3.881  -8.320  1.00  0.00           H  
ATOM    292  C   LEU    17       6.352   0.776  -9.609  1.00  0.00           C  
ATOM    293  O   LEU    17       5.846  -0.043 -10.374  1.00  0.00           O  
ATOM    294  N   ALA    18       5.890   0.986  -8.381  1.00  0.00           N  
ATOM    295  H   ALA    18       6.584   1.457  -7.818  1.00  0.00           H  
ATOM    296  CA  ALA    18       4.566   0.675  -7.844  1.00  0.00           C  
ATOM    297  HA  ALA    18       4.481   1.103  -6.846  1.00  0.00           H  
ATOM    298  CB  ALA    18       3.597   1.537  -8.637  1.00  0.00           C  
ATOM    299  HB1 ALA    18       2.630   1.622  -8.141  1.00  0.00           H  
ATOM    300  HB2 ALA    18       4.009   2.529  -8.822  1.00  0.00           H  
ATOM    301  HB3 ALA    18       3.417   1.076  -9.608  1.00  0.00           H  
ATOM    302  C   ALA    18       4.146  -0.810  -7.747  1.00  0.00           C  
ATOM    303  O   ALA    18       4.948  -1.694  -8.040  1.00  0.00           O  
TER   
END   
