# Supplementary material for: Prediction of Anticancer Peptides with High Efficacy and Low Toxicity by Hybrid Model Based on 3D Structure of Peptides
Source: Int J Mol Sci. 2021 May 26;22(11):5630. doi: 10.3390/ijms22115630 (PMC8198792; doi:10.3390/ijms22115630)
Supplement: Supplementary file 1 [file ijms-22-05630-s001.zip › Supplement2(Datasets)/ACPs(PDB)/D1/PDB(Negative)/(270)NL_satpdb13316.pdb]

EXPDTA    THEORETICAL MODEL, MODELLER 9.13 2015/09/20 22:21:47
REMARK   6 MODELLER OBJECTIVE FUNCTION:      2310.6670
REMARK   6 MODELLER BEST TEMPLATE % SEQ ID:  43.590
ATOM      1  N   THR     1     -14.266  18.671  -5.874  1.00 90.70           N
ATOM      2  CA  THR     1     -14.184  18.325  -4.438  1.00 90.70           C
ATOM      3  CB  THR     1     -15.403  18.827  -3.718  1.00 90.70           C
ATOM      4  OG1 THR     1     -15.226  18.747  -2.311  1.00 90.70           O
ATOM      5  CG2 THR     1     -16.613  17.983  -4.151  1.00 90.70           C
ATOM      6  C   THR     1     -14.102  16.842  -4.286  1.00 90.70           C
ATOM      7  O   THR     1     -13.748  16.133  -5.227  1.00 90.70           O
ATOM      8  N   THR     2     -14.413  16.334  -3.079  1.00206.39           N
ATOM      9  CA  THR     2     -14.367  14.922  -2.856  1.00206.39           C
ATOM     10  CB  THR     2     -14.231  14.546  -1.410  1.00206.39           C
ATOM     11  OG1 THR     2     -14.053  13.144  -1.280  1.00206.39           O
ATOM     12  CG2 THR     2     -15.499  14.999  -0.667  1.00206.39           C
ATOM     13  C   THR     2     -15.651  14.354  -3.354  1.00206.39           C
ATOM     14  O   THR     2     -16.635  15.070  -3.533  1.00206.39           O
ATOM     15  N   HIS     3     -15.663  13.036  -3.616  1.00 81.01           N
ATOM     16  CA  HIS     3     -16.855  12.414  -4.102  1.00 81.01           C
ATOM     17  ND1 HIS     3     -18.567  10.024  -5.773  1.00 81.01           N
ATOM     18  CG  HIS     3     -17.913  11.199  -6.071  1.00 81.01           C
ATOM     19  CB  HIS     3     -16.640  11.645  -5.418  1.00 81.01           C
ATOM     20  NE2 HIS     3     -19.767  11.039  -7.347  1.00 81.01           N
ATOM     21  CD2 HIS     3     -18.659  11.806  -7.033  1.00 81.01           C
ATOM     22  CE1 HIS     3     -19.668   9.980  -6.564  1.00 81.01           C
ATOM     23  C   HIS     3     -17.277  11.444  -3.048  1.00 81.01           C
ATOM     24  O   HIS     3     -16.463  11.002  -2.240  1.00 81.01           O
ATOM     25  N   SER     4     -18.579  11.100  -3.014  1.00134.27           N
ATOM     26  CA  SER     4     -19.049  10.200  -2.002  1.00134.27           C
ATOM     27  CB  SER     4     -20.580  10.044  -1.972  1.00134.27           C
ATOM     28  OG  SER     4     -21.038   9.453  -3.180  1.00134.27           O
ATOM     29  C   SER     4     -18.450   8.865  -2.282  1.00134.27           C
ATOM     30  O   SER     4     -18.017   8.593  -3.401  1.00134.27           O
ATOM     31  N   GLY     5     -18.389   7.992  -1.259  1.00 70.27           N
ATOM     32  CA  GLY     5     -17.777   6.729  -1.506  1.00 70.27           C
ATOM     33  C   GLY     5     -17.317   6.160  -0.214  1.00 70.27           C
ATOM     34  O   GLY     5     -18.058   6.101   0.766  1.00 70.27           O
ATOM     35  N   LYS     6     -16.048   5.727  -0.204  1.00301.83           N
ATOM     36  CA  LYS     6     -15.502   5.014   0.904  1.00301.83           C
ATOM     37  CB  LYS     6     -14.137   4.377   0.601  1.00301.83           C
ATOM     38  CG  LYS     6     -12.936   5.310   0.712  1.00301.83           C
ATOM     39  CD  LYS     6     -12.948   6.468  -0.276  1.00301.83           C
ATOM     40  CE  LYS     6     -11.725   7.374  -0.126  1.00301.83           C
ATOM     41  NZ  LYS     6     -11.777   8.466  -1.120  1.00301.83           N
ATOM     42  C   LYS     6     -15.311   5.899   2.075  1.00301.83           C
ATOM     43  O   LYS     6     -14.959   7.065   1.940  1.00301.83           O
ATOM     44  N   TYR     7     -15.543   5.334   3.272  1.00293.66           N
ATOM     45  CA  TYR     7     -15.331   6.028   4.497  1.00293.66           C
ATOM     46  CB  TYR     7     -16.618   6.401   5.250  1.00293.66           C
ATOM     47  CG  TYR     7     -17.255   5.175   5.801  1.00293.66           C
ATOM     48  CD1 TYR     7     -17.984   4.328   5.000  1.00293.66           C
ATOM     49  CD2 TYR     7     -17.134   4.890   7.141  1.00293.66           C
ATOM     50  CE1 TYR     7     -18.569   3.205   5.535  1.00293.66           C
ATOM     51  CE2 TYR     7     -17.716   3.768   7.680  1.00293.66           C
ATOM     52  CZ  TYR     7     -18.437   2.924   6.874  1.00293.66           C
ATOM     53  OH  TYR     7     -19.036   1.772   7.426  1.00293.66           O
ATOM     54  C   TYR     7     -14.544   5.081   5.329  1.00293.66           C
ATOM     55  O   TYR     7     -14.209   3.984   4.884  1.00293.66           O
ATOM     56  N   TYR     8     -14.197   5.481   6.559  1.00442.58           N
ATOM     57  CA  TYR     8     -13.375   4.607   7.327  1.00442.58           C
ATOM     58  CB  TYR     8     -12.182   5.299   7.990  1.00442.58           C
ATOM     59  CG  TYR     8     -11.236   5.623   6.889  1.00442.58           C
ATOM     60  CD1 TYR     8     -11.492   6.668   6.034  1.00442.58           C
ATOM     61  CD2 TYR     8     -10.091   4.882   6.716  1.00442.58           C
ATOM     62  CE1 TYR     8     -10.617   6.969   5.018  1.00442.58           C
ATOM     63  CE2 TYR     8      -9.212   5.178   5.703  1.00442.58           C
ATOM     64  CZ  TYR     8      -9.474   6.223   4.853  1.00442.58           C
ATOM     65  OH  TYR     8      -8.571   6.528   3.812  1.00442.58           O
ATOM     66  C   TYR     8     -14.180   3.952   8.385  1.00442.58           C
ATOM     67  O   TYR     8     -14.950   4.576   9.115  1.00442.58           O
ATOM     68  N   GLY     9     -13.993   2.627   8.443  1.00200.54           N
ATOM     69  CA  GLY     9     -14.625   1.724   9.343  1.00200.54           C
ATOM     70  C   GLY     9     -13.717   0.548   9.314  1.00200.54           C
ATOM     71  O   GLY     9     -12.510   0.708   9.148  1.00200.54           O
ATOM     72  N   ASN    10     -14.250  -0.672   9.481  1.00263.01           N
ATOM     73  CA  ASN    10     -13.340  -1.775   9.430  1.00263.01           C
ATOM     74  CB  ASN    10     -13.718  -2.896  10.410  1.00263.01           C
ATOM     75  CG  ASN    10     -13.644  -2.326  11.820  1.00263.01           C
ATOM     76  OD1 ASN    10     -12.591  -1.881  12.272  1.00263.01           O
ATOM     77  ND2 ASN    10     -14.801  -2.326  12.534  1.00263.01           N
ATOM     78  C   ASN    10     -13.397  -2.359   8.048  1.00263.01           C
ATOM     79  O   ASN    10     -14.044  -3.383   7.836  1.00263.01           O
ATOM     80  N   GLY    11     -12.708  -1.723   7.074  1.00421.31           N
ATOM     81  CA  GLY    11     -12.660  -2.222   5.726  1.00421.31           C
ATOM     82  C   GLY    11     -14.024  -2.139   5.093  1.00421.31           C
ATOM     83  O   GLY    11     -14.311  -2.872   4.148  1.00421.31           O
ATOM     84  N   VAL    12     -14.885  -1.221   5.580  1.00393.80           N
ATOM     85  CA  VAL    12     -16.247  -1.059   5.147  1.00393.80           C
ATOM     86  CB  VAL    12     -16.928   0.061   5.865  1.00393.80           C
ATOM     87  CG1 VAL    12     -18.289   0.293   5.193  1.00393.80           C
ATOM     88  CG2 VAL    12     -17.002  -0.284   7.359  1.00393.80           C
ATOM     89  C   VAL    12     -16.324  -0.678   3.708  1.00393.80           C
ATOM     90  O   VAL    12     -17.219  -1.117   2.987  1.00393.80           O
ATOM     91  N   TYR    13     -15.365   0.134   3.247  1.00544.62           N
ATOM     92  CA  TYR    13     -15.505   0.800   1.991  1.00544.62           C
ATOM     93  CB  TYR    13     -14.298   1.686   1.717  1.00544.62           C
ATOM     94  CG  TYR    13     -13.103   0.830   1.589  1.00544.62           C
ATOM     95  CD1 TYR    13     -12.487   0.336   2.710  1.00544.62           C
ATOM     96  CD2 TYR    13     -12.629   0.512   0.341  1.00544.62           C
ATOM     97  CE1 TYR    13     -11.385  -0.463   2.578  1.00544.62           C
ATOM     98  CE2 TYR    13     -11.526  -0.288   0.205  1.00544.62           C
ATOM     99  CZ  TYR    13     -10.910  -0.766   1.329  1.00544.62           C
ATOM    100  OH  TYR    13      -9.776  -1.582   1.197  1.00544.62           O
ATOM    101  C   TYR    13     -15.717  -0.112   0.826  1.00544.62           C
ATOM    102  O   TYR    13     -16.686   0.105   0.100  1.00544.62           O
ATOM    103  N   CYS    14     -14.875  -1.162   0.667  1.00361.81           N
ATOM    104  CA  CYS    14     -14.875  -2.064  -0.458  1.00361.81           C
ATOM    105  CB  CYS    14     -15.886  -3.201  -0.259  1.00361.81           C
ATOM    106  SG  CYS    14     -16.147  -4.217  -1.729  1.00361.81           S
ATOM    107  C   CYS    14     -15.244  -1.319  -1.705  1.00361.81           C
ATOM    108  O   CYS    14     -16.419  -1.211  -2.037  1.00361.81           O
ATOM    109  N   THR    15     -14.255  -0.772  -2.437  1.00395.99           N
ATOM    110  CA  THR    15     -14.591  -0.056  -3.629  1.00395.99           C
ATOM    111  CB  THR    15     -14.040   1.345  -3.662  1.00395.99           C
ATOM    112  OG1 THR    15     -14.410   1.992  -4.871  1.00395.99           O
ATOM    113  CG2 THR    15     -12.514   1.312  -3.483  1.00395.99           C
ATOM    114  C   THR    15     -14.057  -0.833  -4.772  1.00395.99           C
ATOM    115  O   THR    15     -12.848  -1.018  -4.886  1.00395.99           O
ATOM    116  N   LYS    16     -14.995  -1.297  -5.624  1.00473.36           N
ATOM    117  CA  LYS    16     -14.798  -2.152  -6.758  1.00473.36           C
ATOM    118  CB  LYS    16     -13.362  -2.667  -6.997  1.00473.36           C
ATOM    119  CG  LYS    16     -12.387  -1.610  -7.525  1.00473.36           C
ATOM    120  CD  LYS    16     -12.741  -1.076  -8.915  1.00473.36           C
ATOM    121  CE  LYS    16     -11.974  -1.757 -10.051  1.00473.36           C
ATOM    122  NZ  LYS    16     -12.153  -3.225  -9.982  1.00473.36           N
ATOM    123  C   LYS    16     -15.638  -3.342  -6.447  1.00473.36           C
ATOM    124  O   LYS    16     -16.396  -3.341  -5.479  1.00473.36           O
ATOM    125  N   ASN    17     -15.565  -4.373  -7.301  1.00189.80           N
ATOM    126  CA  ASN    17     -16.313  -5.572  -7.069  1.00189.80           C
ATOM    127  CB  ASN    17     -16.284  -6.520  -8.275  1.00189.80           C
ATOM    128  CG  ASN    17     -17.033  -5.829  -9.406  1.00189.80           C
ATOM    129  OD1 ASN    17     -16.805  -6.113 -10.580  1.00189.80           O
ATOM    130  ND2 ASN    17     -17.945  -4.886  -9.046  1.00189.80           N
ATOM    131  C   ASN    17     -15.760  -6.317  -5.888  1.00189.80           C
ATOM    132  O   ASN    17     -16.516  -6.823  -5.062  1.00189.80           O
ATOM    133  N   LYS    18     -14.420  -6.408  -5.775  1.00342.07           N
ATOM    134  CA  LYS    18     -13.818  -7.170  -4.713  1.00342.07           C
ATOM    135  CB  LYS    18     -12.391  -7.640  -5.025  1.00342.07           C
ATOM    136  CG  LYS    18     -12.293  -8.597  -6.211  1.00342.07           C
ATOM    137  CD  LYS    18     -10.857  -8.774  -6.701  1.00342.07           C
ATOM    138  CE  LYS    18     -10.194  -7.453  -7.099  1.00342.07           C
ATOM    139  NZ  LYS    18      -8.752  -7.661  -7.347  1.00342.07           N
ATOM    140  C   LYS    18     -13.721  -6.311  -3.498  1.00342.07           C
ATOM    141  O   LYS    18     -13.540  -5.102  -3.599  1.00342.07           O
ATOM    142  N   CYS    19     -13.845  -6.927  -2.306  1.00222.64           N
ATOM    143  CA  CYS    19     -13.756  -6.184  -1.088  1.00222.64           C
ATOM    144  CB  CYS    19     -14.941  -6.447  -0.146  1.00222.64           C
ATOM    145  SG  CYS    19     -16.523  -6.040  -0.933  1.00222.64           S
ATOM    146  C   CYS    19     -12.536  -6.654  -0.381  1.00222.64           C
ATOM    147  O   CYS    19     -12.482  -7.794   0.080  1.00222.64           O
ATOM    148  N   THR    20     -11.514  -5.779  -0.304  1.00242.77           N
ATOM    149  CA  THR    20     -10.306  -6.158   0.360  1.00242.77           C
ATOM    150  CB  THR    20      -9.320  -6.752  -0.595  1.00242.77           C
ATOM    151  OG1 THR    20      -9.898  -7.859  -1.268  1.00242.77           O
ATOM    152  CG2 THR    20      -8.062  -7.181   0.177  1.00242.77           C
ATOM    153  C   THR    20      -9.677  -4.891   0.839  1.00242.77           C
ATOM    154  O   THR    20      -9.688  -3.905   0.107  1.00242.77           O
ATOM    155  N   VAL    21      -9.155  -4.852   2.086  1.00370.77           N
ATOM    156  CA  VAL    21      -8.469  -3.656   2.497  1.00370.77           C
ATOM    157  CB  VAL    21      -8.285  -3.568   3.990  1.00370.77           C
ATOM    158  CG1 VAL    21      -7.321  -4.660   4.481  1.00370.77           C
ATOM    159  CG2 VAL    21      -7.860  -2.133   4.335  1.00370.77           C
ATOM    160  C   VAL    21      -7.142  -3.509   1.783  1.00370.77           C
ATOM    161  O   VAL    21      -6.882  -2.490   1.144  1.00370.77           O
ATOM    162  N   ASP    22      -6.266  -4.537   1.866  1.00402.50           N
ATOM    163  CA  ASP    22      -4.954  -4.575   1.273  1.00402.50           C
ATOM    164  CB  ASP    22      -4.902  -4.779  -0.260  1.00402.50           C
ATOM    165  CG  ASP    22      -5.506  -3.597  -1.004  1.00402.50           C
ATOM    166  OD1 ASP    22      -6.757  -3.566  -1.158  1.00402.50           O
ATOM    167  OD2 ASP    22      -4.721  -2.723  -1.459  1.00402.50           O
ATOM    168  C   ASP    22      -4.217  -3.331   1.641  1.00402.50           C
ATOM    169  O   ASP    22      -3.296  -2.908   0.947  1.00402.50           O
ATOM    170  N   TRP    23      -4.616  -2.714   2.764  1.00292.32           N
ATOM    171  CA  TRP    23      -4.001  -1.521   3.248  1.00292.32           C
ATOM    172  CB  TRP    23      -4.826  -0.910   4.389  1.00292.32           C
ATOM    173  CG  TRP    23      -4.388   0.460   4.825  1.00292.32           C
ATOM    174  CD2 TRP    23      -4.924   1.676   4.280  1.00292.32           C
ATOM    175  CD1 TRP    23      -3.482   0.824   5.772  1.00292.32           C
ATOM    176  NE1 TRP    23      -3.419   2.196   5.857  1.00292.32           N
ATOM    177  CE2 TRP    23      -4.303   2.732   4.945  1.00292.32           C
ATOM    178  CE3 TRP    23      -5.858   1.893   3.308  1.00292.32           C
ATOM    179  CZ2 TRP    23      -4.609   4.029   4.646  1.00292.32           C
ATOM    180  CZ3 TRP    23      -6.165   3.202   3.010  1.00292.32           C
ATOM    181  CH2 TRP    23      -5.553   4.249   3.667  1.00292.32           C
ATOM    182  C   TRP    23      -2.661  -1.900   3.772  1.00292.32           C
ATOM    183  O   TRP    23      -1.649  -1.271   3.470  1.00292.32           O
ATOM    184  N   ALA    24      -2.644  -2.996   4.552  1.00129.25           N
ATOM    185  CA  ALA    24      -1.472  -3.464   5.220  1.00129.25           C
ATOM    186  CB  ALA    24      -1.733  -4.719   6.070  1.00129.25           C
ATOM    187  C   ALA    24      -0.439  -3.829   4.207  1.00129.25           C
ATOM    188  O   ALA    24       0.738  -3.529   4.388  1.00129.25           O
ATOM    189  N   LYS    25      -0.841  -4.483   3.104  1.00229.71           N
ATOM    190  CA  LYS    25       0.133  -4.916   2.149  1.00229.71           C
ATOM    191  CB  LYS    25      -0.470  -5.703   0.971  1.00229.71           C
ATOM    192  CG  LYS    25       0.607  -6.319   0.072  1.00229.71           C
ATOM    193  CD  LYS    25       1.422  -7.404   0.782  1.00229.71           C
ATOM    194  CE  LYS    25       2.580  -7.960  -0.050  1.00229.71           C
ATOM    195  NZ  LYS    25       2.060  -8.757  -1.183  1.00229.71           N
ATOM    196  C   LYS    25       0.837  -3.721   1.589  1.00229.71           C
ATOM    197  O   LYS    25       2.062  -3.702   1.499  1.00229.71           O
ATOM    198  N   ALA    26       0.075  -2.683   1.204  1.00236.58           N
ATOM    199  CA  ALA    26       0.653  -1.506   0.627  1.00236.58           C
ATOM    200  CB  ALA    26      -0.413  -0.492   0.181  1.00236.58           C
ATOM    201  C   ALA    26       1.508  -0.828   1.644  1.00236.58           C
ATOM    202  O   ALA    26       2.634  -0.426   1.356  1.00236.58           O
ATOM    203  N   THR    27       1.004  -0.724   2.887  1.00191.79           N
ATOM    204  CA  THR    27       1.730  -0.009   3.892  1.00191.79           C
ATOM    205  CB  THR    27       1.082  -0.037   5.243  1.00191.79           C
ATOM    206  OG1 THR    27       1.066  -1.364   5.750  1.00191.79           O
ATOM    207  CG2 THR    27      -0.348   0.510   5.115  1.00191.79           C
ATOM    208  C   THR    27       3.027  -0.704   4.053  1.00191.79           C
ATOM    209  O   THR    27       4.077  -0.081   4.191  1.00191.79           O
ATOM    210  N   THR    28       2.973  -2.040   4.017  1.00130.01           N
ATOM    211  CA  THR    28       4.166  -2.784   4.190  1.00130.01           C
ATOM    212  CB  THR    28       3.948  -4.263   4.079  1.00130.01           C
ATOM    213  OG1 THR    28       3.007  -4.698   5.050  1.00130.01           O
ATOM    214  CG2 THR    28       5.298  -4.972   4.288  1.00130.01           C
ATOM    215  C   THR    28       5.103  -2.386   3.099  1.00130.01           C
ATOM    216  O   THR    28       6.271  -2.109   3.356  1.00130.01           O
ATOM    217  N   CYS    29       4.620  -2.314   1.845  1.00163.92           N
ATOM    218  CA  CYS    29       5.543  -2.051   0.779  1.00163.92           C
ATOM    219  CB  CYS    29       4.944  -2.211  -0.636  1.00163.92           C
ATOM    220  SG  CYS    29       3.866  -0.856  -1.190  1.00163.92           S
ATOM    221  C   CYS    29       6.168  -0.686   0.876  1.00163.92           C
ATOM    222  O   CYS    29       7.390  -0.557   0.825  1.00163.92           O
ATOM    223  N   ILE    30       5.350   0.366   1.056  1.00150.62           N
ATOM    224  CA  ILE    30       5.823   1.724   1.056  1.00150.62           C
ATOM    225  CB  ILE    30       4.704   2.719   1.158  1.00150.62           C
ATOM    226  CG1 ILE    30       3.966   2.561   2.496  1.00150.62           C
ATOM    227  CG2 ILE    30       3.795   2.531  -0.070  1.00150.62           C
ATOM    228  CD1 ILE    30       3.023   3.717   2.816  1.00150.62           C
ATOM    229  C   ILE    30       6.746   1.944   2.209  1.00150.62           C
ATOM    230  O   ILE    30       7.797   2.569   2.064  1.00150.62           O
ATOM    231  N   ALA    31       6.386   1.404   3.386  1.00 74.39           N
ATOM    232  CA  ALA    31       7.168   1.624   4.561  1.00 74.39           C
ATOM    233  CB  ALA    31       6.623   0.876   5.789  1.00 74.39           C
ATOM    234  C   ALA    31       8.527   1.099   4.263  1.00 74.39           C
ATOM    235  O   ALA    31       9.532   1.714   4.620  1.00 74.39           O
ATOM    236  N   GLY    32       8.589  -0.048   3.563  1.00108.57           N
ATOM    237  CA  GLY    32       9.872  -0.571   3.228  1.00108.57           C
ATOM    238  C   GLY    32      10.537  -0.950   4.505  1.00108.57           C
ATOM    239  O   GLY    32      11.592  -0.424   4.846  1.00108.57           O
ATOM    240  N   MET    33       9.898  -1.854   5.268  1.00250.57           N
ATOM    241  CA  MET    33      10.436  -2.285   6.523  1.00250.57           C
ATOM    242  CB  MET    33       9.516  -3.295   7.222  1.00250.57           C
ATOM    243  CG  MET    33       9.976  -3.697   8.623  1.00250.57           C
ATOM    244  SD  MET    33       8.874  -4.889   9.442  1.00250.57           S
ATOM    245  CE  MET    33       9.528  -4.617  11.114  1.00250.57           C
ATOM    246  C   MET    33      11.744  -2.959   6.267  1.00250.57           C
ATOM    247  O   MET    33      12.715  -2.741   6.989  1.00250.57           O
ATOM    248  N   SER    34      11.798  -3.803   5.222  1.00298.72           N
ATOM    249  CA  SER    34      13.000  -4.497   4.872  1.00298.72           C
ATOM    250  CB  SER    34      12.767  -5.469   3.706  1.00298.72           C
ATOM    251  OG  SER    34      12.411  -4.748   2.536  1.00298.72           O
ATOM    252  C   SER    34      14.012  -3.479   4.442  1.00298.72           C
ATOM    253  O   SER    34      15.188  -3.563   4.794  1.00298.72           O
ATOM    254  N   ILE    35      13.558  -2.465   3.681  1.00119.96           N
ATOM    255  CA  ILE    35      14.409  -1.427   3.172  1.00119.96           C
ATOM    256  CB  ILE    35      13.678  -0.419   2.334  1.00119.96           C
ATOM    257  CG1 ILE    35      13.087  -1.071   1.074  1.00119.96           C
ATOM    258  CG2 ILE    35      14.662   0.719   2.029  1.00119.96           C
ATOM    259  CD1 ILE    35      11.971  -2.071   1.370  1.00119.96           C
ATOM    260  C   ILE    35      14.983  -0.679   4.331  1.00119.96           C
ATOM    261  O   ILE    35      16.155  -0.306   4.322  1.00119.96           O
ATOM    262  N   GLY    36      14.162  -0.444   5.368  1.00 55.29           N
ATOM    263  CA  GLY    36      14.609   0.306   6.502  1.00 55.29           C
ATOM    264  C   GLY    36      15.787  -0.408   7.074  1.00 55.29           C
ATOM    265  O   GLY    36      16.746   0.219   7.520  1.00 55.29           O
ATOM    266  N   GLY    37      15.741  -1.750   7.076  1.00 58.14           N
ATOM    267  CA  GLY    37      16.835  -2.508   7.603  1.00 58.14           C
ATOM    268  C   GLY    37      18.032  -2.181   6.778  1.00 58.14           C
ATOM    269  O   GLY    37      19.148  -2.091   7.286  1.00 58.14           O
ATOM    270  N   PHE    38      17.819  -1.984   5.466  1.00 84.99           N
ATOM    271  CA  PHE    38      18.917  -1.713   4.588  1.00 84.99           C
ATOM    272  CB  PHE    38      18.474  -1.492   3.130  1.00 84.99           C
ATOM    273  CG  PHE    38      19.692  -1.171   2.335  1.00 84.99           C
ATOM    274  CD1 PHE    38      20.579  -2.159   1.980  1.00 84.99           C
ATOM    275  CD2 PHE    38      19.937   0.122   1.934  1.00 84.99           C
ATOM    276  CE1 PHE    38      21.702  -1.860   1.246  1.00 84.99           C
ATOM    277  CE2 PHE    38      21.059   0.428   1.199  1.00 84.99           C
ATOM    278  CZ  PHE    38      21.944  -0.565   0.855  1.00 84.99           C
ATOM    279  C   PHE    38      19.618  -0.474   5.052  1.00 84.99           C
ATOM    280  O   PHE    38      20.846  -0.438   5.115  1.00 84.99           O
ATOM    281  N   LEU    39      18.861   0.578   5.407  1.00123.11           N
ATOM    282  CA  LEU    39      19.481   1.808   5.808  1.00123.11           C
ATOM    283  CB  LEU    39      18.423   2.893   6.120  1.00123.11           C
ATOM    284  CG  LEU    39      18.927   4.330   6.403  1.00123.11           C
ATOM    285  CD1 LEU    39      17.741   5.269   6.671  1.00123.11           C
ATOM    286  CD2 LEU    39      19.962   4.403   7.538  1.00123.11           C
ATOM    287  C   LEU    39      20.294   1.534   7.032  1.00123.11           C
ATOM    288  O   LEU    39      21.450   1.948   7.128  1.00123.11           O
ATOM    289  N   GLY    40      19.724   0.799   8.001  1.00 75.98           N
ATOM    290  CA  GLY    40      20.441   0.578   9.224  1.00 75.98           C
ATOM    291  C   GLY    40      21.694  -0.180   8.931  1.00 75.98           C
ATOM    292  O   GLY    40      22.764   0.141   9.449  1.00 75.98           O
ATOM    293  N   GLY    41      21.599  -1.215   8.081  1.00 24.04           N
ATOM    294  CA  GLY    41      22.765  -1.994   7.801  1.00 24.04           C
ATOM    295  C   GLY    41      23.762  -1.108   7.136  1.00 24.04           C
ATOM    296  O   GLY    41      24.956  -1.181   7.420  1.00 24.04           O
ATOM    297  N   ALA    42      23.289  -0.251   6.214  1.00 69.24           N
ATOM    298  CA  ALA    42      24.190   0.599   5.500  1.00 69.24           C
ATOM    299  CB  ALA    42      23.478   1.474   4.456  1.00 69.24           C
ATOM    300  C   ALA    42      24.847   1.523   6.467  1.00 69.24           C
ATOM    301  O   ALA    42      26.065   1.687   6.444  1.00 69.24           O
ATOM    302  N   ILE    43      24.063   2.149   7.367  1.00409.62           N
ATOM    303  CA  ILE    43      24.705   3.060   8.264  1.00409.62           C
ATOM    304  CB  ILE    43      24.368   4.505   8.011  1.00409.62           C
ATOM    305  CG1 ILE    43      25.257   5.418   8.873  1.00409.62           C
ATOM    306  CG2 ILE    43      22.860   4.706   8.234  1.00409.62           C
ATOM    307  CD1 ILE    43      26.733   5.384   8.480  1.00409.62           C
ATOM    308  C   ILE    43      24.306   2.747   9.664  1.00409.62           C
ATOM    309  O   ILE    43      23.129   2.598   9.971  1.00409.62           O
ATOM    310  N   PRO    44      25.242   2.656  10.555  1.00397.86           N
ATOM    311  CA  PRO    44      26.628   2.797  10.202  1.00397.86           C
ATOM    312  CD  PRO    44      24.967   3.220  11.869  1.00397.86           C
ATOM    313  CB  PRO    44      27.347   3.264  11.466  1.00397.86           C
ATOM    314  CG  PRO    44      26.248   3.954  12.286  1.00397.86           C
ATOM    315  C   PRO    44      27.144   1.487   9.709  1.00397.86           C
ATOM    316  O   PRO    44      26.389   0.516   9.694  1.00397.86           O
ATOM    317  N   GLY    45      28.431   1.438   9.314  1.00296.26           N
ATOM    318  CA  GLY    45      29.003   0.202   8.873  1.00296.26           C
ATOM    319  C   GLY    45      28.642  -0.017   7.445  1.00296.26           C
ATOM    320  O   GLY    45      28.265  -1.124   7.061  1.00296.26           O
ATOM    321  N   LYS    46      28.753   1.047   6.623  1.00197.72           N
ATOM    322  CA  LYS    46      28.431   0.930   5.233  1.00197.72           C
ATOM    323  CB  LYS    46      28.767   2.182   4.402  1.00197.72           C
ATOM    324  CG  LYS    46      28.416   2.026   2.920  1.00197.72           C
ATOM    325  CD  LYS    46      28.585   3.303   2.094  1.00197.72           C
ATOM    326  CE  LYS    46      30.025   3.535   1.631  1.00197.72           C
ATOM    327  NZ  LYS    46      30.076   4.662   0.672  1.00197.72           N
ATOM    328  C   LYS    46      29.240  -0.189   4.680  1.00197.72           C
ATOM    329  O   LYS    46      30.449  -0.259   4.888  1.00197.72           O
ATOM    330  N   CYS    47      28.567  -1.117   3.974  1.00 43.19           N
ATOM    331  CA  CYS    47      29.274  -2.234   3.427  1.00 43.19           C
ATOM    332  CB  CYS    47      29.201  -3.485   4.319  1.00 43.19           C
ATOM    333  SG  CYS    47      30.005  -3.213   5.929  1.00 43.19           S
ATOM    334  C   CYS    47      28.619  -2.575   2.097  1.00 43.19           C
ATOM    335  O   CYS    47      27.663  -1.855   1.706  1.00 43.19           O
ATOM    336  OXT CYS    47      29.066  -3.566   1.459  1.00 43.19           O
TER     337      CYS    47
END
