# Supplementary material for: Prediction of Anticancer Peptides with High Efficacy and Low Toxicity by Hybrid Model Based on 3D Structure of Peptides
Source: Int J Mol Sci. 2021 May 26;22(11):5630. doi: 10.3390/ijms22115630 (PMC8198792; doi:10.3390/ijms22115630)
Supplement: Supplementary file 1 [file ijms-22-05630-s001.zip › Supplement2(Datasets)/ACPs(PDB)/D1/PDB(Negative)/(271)NL_satpdb13318.pdb]

ATOM      1  N   GLY A   1       3.744   6.666   5.363  1.00  0.00           N  
ATOM      2  CA  GLY A   1       3.398   7.882   4.644  1.00  0.00           C  
ATOM      3  C   GLY A   1       3.968   7.952   3.236  1.00  0.00           C  
ATOM      4  O   GLY A   1       4.022   9.026   2.642  1.00  0.00           O  
ATOM      5  H1  GLY A   1       3.082   5.954   5.456  1.00  0.00           H  
ATOM      6  HA2 GLY A   1       2.322   7.950   4.581  1.00  0.00           H  
ATOM      7  HA3 GLY A   1       3.762   8.729   5.207  1.00  0.00           H  
ATOM      8  N   LEU A   2       4.376   6.815   2.691  1.00  0.00           N  
ATOM      9  CA  LEU A   2       4.930   6.766   1.344  1.00  0.00           C  
ATOM     10  C   LEU A   2       4.344   5.591   0.569  1.00  0.00           C  
ATOM     11  O   LEU A   2       4.467   4.438   0.981  1.00  0.00           O  
ATOM     12  CB  LEU A   2       6.457   6.638   1.395  1.00  0.00           C  
ATOM     13  CG  LEU A   2       7.203   7.836   1.986  1.00  0.00           C  
ATOM     14  CD1 LEU A   2       8.684   7.522   2.124  1.00  0.00           C  
ATOM     15  CD2 LEU A   2       7.004   9.071   1.117  1.00  0.00           C  
ATOM     16  H   LEU A   2       4.304   5.980   3.205  1.00  0.00           H  
ATOM     17  HA  LEU A   2       4.668   7.685   0.842  1.00  0.00           H  
ATOM     18  HB2 LEU A   2       6.702   5.765   1.982  1.00  0.00           H  
ATOM     19  HB3 LEU A   2       6.815   6.482   0.388  1.00  0.00           H  
ATOM     20  HG  LEU A   2       6.811   8.049   2.970  1.00  0.00           H  
ATOM     21 HD11 LEU A   2       9.262   8.410   1.920  1.00  0.00           H  
ATOM     22 HD12 LEU A   2       8.954   6.746   1.423  1.00  0.00           H  
ATOM     23 HD13 LEU A   2       8.887   7.183   3.131  1.00  0.00           H  
ATOM     24 HD21 LEU A   2       7.631   9.000   0.242  1.00  0.00           H  
ATOM     25 HD22 LEU A   2       7.269   9.954   1.682  1.00  0.00           H  
ATOM     26 HD23 LEU A   2       5.969   9.135   0.816  1.00  0.00           H  
ATOM     27  N   PRO A   3       3.700   5.864  -0.571  1.00  0.00           N  
ATOM     28  CA  PRO A   3       3.094   4.827  -1.413  1.00  0.00           C  
ATOM     29  C   PRO A   3       4.130   4.089  -2.265  1.00  0.00           C  
ATOM     30  O   PRO A   3       3.950   3.911  -3.468  1.00  0.00           O  
ATOM     31  CB  PRO A   3       2.140   5.626  -2.296  1.00  0.00           C  
ATOM     32  CG  PRO A   3       2.781   6.964  -2.430  1.00  0.00           C  
ATOM     33  CD  PRO A   3       3.512   7.214  -1.137  1.00  0.00           C  
ATOM     34  HA  PRO A   3       2.537   4.113  -0.825  1.00  0.00           H  
ATOM     35  HB2 PRO A   3       2.037   5.137  -3.254  1.00  0.00           H  
ATOM     36  HB3 PRO A   3       1.176   5.698  -1.816  1.00  0.00           H  
ATOM     37  HG2 PRO A   3       3.476   6.956  -3.257  1.00  0.00           H  
ATOM     38  HG3 PRO A   3       2.025   7.718  -2.584  1.00  0.00           H  
ATOM     39  HD2 PRO A   3       4.464   7.686  -1.328  1.00  0.00           H  
ATOM     40  HD3 PRO A   3       2.912   7.826  -0.479  1.00  0.00           H  
ATOM     41  N   VAL A   4       5.218   3.675  -1.634  1.00  0.00           N  
ATOM     42  CA  VAL A   4       6.290   2.977  -2.332  1.00  0.00           C  
ATOM     43  C   VAL A   4       6.282   1.479  -2.055  1.00  0.00           C  
ATOM     44  O   VAL A   4       7.331   0.848  -1.938  1.00  0.00           O  
ATOM     45  CB  VAL A   4       7.669   3.544  -1.959  1.00  0.00           C  
ATOM     46  CG1 VAL A   4       7.870   4.920  -2.576  1.00  0.00           C  
ATOM     47  CG2 VAL A   4       7.843   3.606  -0.447  1.00  0.00           C  
ATOM     48  H   VAL A   4       5.306   3.852  -0.673  1.00  0.00           H  
ATOM     49  HA  VAL A   4       6.143   3.131  -3.392  1.00  0.00           H  
ATOM     50  HB  VAL A   4       8.413   2.878  -2.359  1.00  0.00           H  
ATOM     51 HG11 VAL A   4       7.468   5.673  -1.915  1.00  0.00           H  
ATOM     52 HG12 VAL A   4       7.358   4.967  -3.526  1.00  0.00           H  
ATOM     53 HG13 VAL A   4       8.925   5.096  -2.726  1.00  0.00           H  
ATOM     54 HG21 VAL A   4       7.556   4.585  -0.091  1.00  0.00           H  
ATOM     55 HG22 VAL A   4       8.876   3.418  -0.196  1.00  0.00           H  
ATOM     56 HG23 VAL A   4       7.218   2.856   0.018  1.00  0.00           H  
ATOM     57  N   CYS A   5       5.099   0.915  -1.965  1.00  0.00           N  
ATOM     58  CA  CYS A   5       4.956  -0.516  -1.719  1.00  0.00           C  
ATOM     59  C   CYS A   5       4.924  -1.272  -3.041  1.00  0.00           C  
ATOM     60  O   CYS A   5       5.404  -2.397  -3.140  1.00  0.00           O  
ATOM     61  CB  CYS A   5       3.687  -0.804  -0.918  1.00  0.00           C  
ATOM     62  SG  CYS A   5       3.491   0.248   0.557  1.00  0.00           S  
ATOM     63  H   CYS A   5       4.306   1.469  -2.076  1.00  0.00           H  
ATOM     64  HA  CYS A   5       5.815  -0.841  -1.151  1.00  0.00           H  
ATOM     65  HB2 CYS A   5       2.825  -0.650  -1.550  1.00  0.00           H  
ATOM     66  HB3 CYS A   5       3.709  -1.838  -0.586  1.00  0.00           H  
ATOM     67  N   GLY A   6       4.354  -0.630  -4.057  1.00  0.00           N  
ATOM     68  CA  GLY A   6       4.262  -1.242  -5.370  1.00  0.00           C  
ATOM     69  C   GLY A   6       3.129  -2.243  -5.457  1.00  0.00           C  
ATOM     70  O   GLY A   6       3.191  -3.198  -6.227  1.00  0.00           O  
ATOM     71  H   GLY A   6       3.998   0.266  -3.914  1.00  0.00           H  
ATOM     72  HA2 GLY A   6       4.101  -0.467  -6.105  1.00  0.00           H  
ATOM     73  HA3 GLY A   6       5.192  -1.745  -5.588  1.00  0.00           H  
ATOM     74  N   GLU A   7       2.085  -2.010  -4.671  1.00  0.00           N  
ATOM     75  CA  GLU A   7       0.922  -2.885  -4.656  1.00  0.00           C  
ATOM     76  C   GLU A   7      -0.354  -2.064  -4.674  1.00  0.00           C  
ATOM     77  O   GLU A   7      -0.374  -0.917  -4.216  1.00  0.00           O  
ATOM     78  CB  GLU A   7       0.901  -3.768  -3.408  1.00  0.00           C  
ATOM     79  CG  GLU A   7       2.119  -4.653  -3.233  1.00  0.00           C  
ATOM     80  CD  GLU A   7       1.979  -5.566  -2.034  1.00  0.00           C  
ATOM     81  OE1 GLU A   7       1.772  -5.048  -0.913  1.00  0.00           O  
ATOM     82  OE2 GLU A   7       2.062  -6.794  -2.206  1.00  0.00           O  
ATOM     83  H   GLU A   7       2.094  -1.227  -4.089  1.00  0.00           H  
ATOM     84  HA  GLU A   7       0.955  -3.510  -5.535  1.00  0.00           H  
ATOM     85  HB2 GLU A   7       0.820  -3.135  -2.540  1.00  0.00           H  
ATOM     86  HB3 GLU A   7       0.028  -4.404  -3.453  1.00  0.00           H  
ATOM     87  HG2 GLU A   7       2.243  -5.259  -4.119  1.00  0.00           H  
ATOM     88  HG3 GLU A   7       2.989  -4.029  -3.095  1.00  0.00           H  
ATOM     89  N   THR A   8      -1.416  -2.666  -5.174  1.00  0.00           N  
ATOM     90  CA  THR A   8      -2.708  -2.017  -5.216  1.00  0.00           C  
ATOM     91  C   THR A   8      -3.589  -2.572  -4.108  1.00  0.00           C  
ATOM     92  O   THR A   8      -3.523  -3.758  -3.794  1.00  0.00           O  
ATOM     93  CB  THR A   8      -3.408  -2.202  -6.573  1.00  0.00           C  
ATOM     94  OG1 THR A   8      -3.404  -3.585  -6.951  1.00  0.00           O  
ATOM     95  CG2 THR A   8      -2.729  -1.372  -7.654  1.00  0.00           C  
ATOM     96  H   THR A   8      -1.337  -3.589  -5.492  1.00  0.00           H  
ATOM     97  HA  THR A   8      -2.555  -0.961  -5.050  1.00  0.00           H  
ATOM     98  HB  THR A   8      -4.430  -1.865  -6.470  1.00  0.00           H  
ATOM     99  HG1 THR A   8      -2.851  -3.703  -7.729  1.00  0.00           H  
ATOM    100 HG21 THR A   8      -3.301  -0.473  -7.828  1.00  0.00           H  
ATOM    101 HG22 THR A   8      -2.673  -1.946  -8.566  1.00  0.00           H  
ATOM    102 HG23 THR A   8      -1.733  -1.108  -7.333  1.00  0.00           H  
ATOM    103  N   CYS A   9      -4.404  -1.725  -3.507  1.00  0.00           N  
ATOM    104  CA  CYS A   9      -5.270  -2.179  -2.429  1.00  0.00           C  
ATOM    105  C   CYS A   9      -6.733  -1.996  -2.785  1.00  0.00           C  
ATOM    106  O   CYS A   9      -7.545  -1.620  -1.946  1.00  0.00           O  
ATOM    107  CB  CYS A   9      -4.964  -1.452  -1.119  1.00  0.00           C  
ATOM    108  SG  CYS A   9      -5.595  -2.315   0.357  1.00  0.00           S  
ATOM    109  H   CYS A   9      -4.422  -0.786  -3.794  1.00  0.00           H  
ATOM    110  HA  CYS A   9      -5.084  -3.233  -2.289  1.00  0.00           H  
ATOM    111  HB2 CYS A   9      -3.897  -1.346  -1.011  1.00  0.00           H  
ATOM    112  HB3 CYS A   9      -5.423  -0.476  -1.147  1.00  0.00           H  
ATOM    113  N   THR A  10      -7.083  -2.288  -4.025  1.00  0.00           N  
ATOM    114  CA  THR A  10      -8.466  -2.176  -4.442  1.00  0.00           C  
ATOM    115  C   THR A  10      -9.258  -3.327  -3.830  1.00  0.00           C  
ATOM    116  O   THR A  10     -10.454  -3.217  -3.580  1.00  0.00           O  
ATOM    117  CB  THR A  10      -8.617  -2.154  -5.979  1.00  0.00           C  
ATOM    118  OG1 THR A  10      -9.976  -1.871  -6.334  1.00  0.00           O  
ATOM    119  CG2 THR A  10      -8.187  -3.474  -6.605  1.00  0.00           C  
ATOM    120  H   THR A  10      -6.405  -2.605  -4.660  1.00  0.00           H  
ATOM    121  HA  THR A  10      -8.852  -1.244  -4.047  1.00  0.00           H  
ATOM    122  HB  THR A  10      -7.987  -1.368  -6.366  1.00  0.00           H  
ATOM    123  HG1 THR A  10     -10.570  -2.404  -5.791  1.00  0.00           H  
ATOM    124 HG21 THR A  10      -8.997  -3.872  -7.199  1.00  0.00           H  
ATOM    125 HG22 THR A  10      -7.933  -4.177  -5.825  1.00  0.00           H  
ATOM    126 HG23 THR A  10      -7.325  -3.310  -7.236  1.00  0.00           H  
ATOM    127  N   LEU A  11      -8.551  -4.425  -3.578  1.00  0.00           N  
ATOM    128  CA  LEU A  11      -9.137  -5.610  -2.970  1.00  0.00           C  
ATOM    129  C   LEU A  11      -9.213  -5.454  -1.452  1.00  0.00           C  
ATOM    130  O   LEU A  11      -9.970  -6.157  -0.787  1.00  0.00           O  
ATOM    131  CB  LEU A  11      -8.335  -6.872  -3.331  1.00  0.00           C  
ATOM    132  CG  LEU A  11      -6.940  -6.994  -2.698  1.00  0.00           C  
ATOM    133  CD1 LEU A  11      -6.433  -8.422  -2.811  1.00  0.00           C  
ATOM    134  CD2 LEU A  11      -5.952  -6.040  -3.356  1.00  0.00           C  
ATOM    135  H   LEU A  11      -7.597  -4.428  -3.792  1.00  0.00           H  
ATOM    136  HA  LEU A  11     -10.140  -5.713  -3.357  1.00  0.00           H  
ATOM    137  HB2 LEU A  11      -8.914  -7.733  -3.031  1.00  0.00           H  
ATOM    138  HB3 LEU A  11      -8.219  -6.900  -4.404  1.00  0.00           H  
ATOM    139  HG  LEU A  11      -7.003  -6.742  -1.648  1.00  0.00           H  
ATOM    140 HD11 LEU A  11      -5.824  -8.519  -3.697  1.00  0.00           H  
ATOM    141 HD12 LEU A  11      -7.274  -9.098  -2.876  1.00  0.00           H  
ATOM    142 HD13 LEU A  11      -5.843  -8.666  -1.941  1.00  0.00           H  
ATOM    143 HD21 LEU A  11      -5.095  -5.910  -2.713  1.00  0.00           H  
ATOM    144 HD22 LEU A  11      -6.428  -5.085  -3.520  1.00  0.00           H  
ATOM    145 HD23 LEU A  11      -5.633  -6.451  -4.303  1.00  0.00           H  
ATOM    146  N   GLY A  12      -8.412  -4.537  -0.908  1.00  0.00           N  
ATOM    147  CA  GLY A  12      -8.400  -4.325   0.525  1.00  0.00           C  
ATOM    148  C   GLY A  12      -7.367  -5.188   1.222  1.00  0.00           C  
ATOM    149  O   GLY A  12      -7.639  -5.788   2.261  1.00  0.00           O  
ATOM    150  H   GLY A  12      -7.820  -4.005  -1.483  1.00  0.00           H  
ATOM    151  HA2 GLY A  12      -8.180  -3.285   0.724  1.00  0.00           H  
ATOM    152  HA3 GLY A  12      -9.374  -4.559   0.921  1.00  0.00           H  
ATOM    153  N   THR A  13      -6.174  -5.247   0.646  1.00  0.00           N  
ATOM    154  CA  THR A  13      -5.079  -6.029   1.201  1.00  0.00           C  
ATOM    155  C   THR A  13      -3.740  -5.484   0.703  1.00  0.00           C  
ATOM    156  O   THR A  13      -3.662  -4.914  -0.385  1.00  0.00           O  
ATOM    157  CB  THR A  13      -5.176  -7.520   0.810  1.00  0.00           C  
ATOM    158  OG1 THR A  13      -6.543  -7.951   0.805  1.00  0.00           O  
ATOM    159  CG2 THR A  13      -4.386  -8.390   1.779  1.00  0.00           C  
ATOM    160  H   THR A  13      -6.022  -4.742  -0.176  1.00  0.00           H  
ATOM    161  HA  THR A  13      -5.117  -5.950   2.278  1.00  0.00           H  
ATOM    162  HB  THR A  13      -4.758  -7.642  -0.175  1.00  0.00           H  
ATOM    163  HG1 THR A  13      -7.072  -7.345   1.341  1.00  0.00           H  
ATOM    164 HG21 THR A  13      -3.830  -7.760   2.458  1.00  0.00           H  
ATOM    165 HG22 THR A  13      -3.700  -9.014   1.224  1.00  0.00           H  
ATOM    166 HG23 THR A  13      -5.066  -9.013   2.341  1.00  0.00           H  
ATOM    167  N   CYS A  14      -2.702  -5.688   1.497  1.00  0.00           N  
ATOM    168  CA  CYS A  14      -1.353  -5.258   1.170  1.00  0.00           C  
ATOM    169  C   CYS A  14      -0.385  -6.282   1.738  1.00  0.00           C  
ATOM    170  O   CYS A  14      -0.466  -6.630   2.917  1.00  0.00           O  
ATOM    171  CB  CYS A  14      -1.040  -3.872   1.757  1.00  0.00           C  
ATOM    172  SG  CYS A  14      -2.106  -2.518   1.152  1.00  0.00           S  
ATOM    173  H   CYS A  14      -2.839  -6.172   2.330  1.00  0.00           H  
ATOM    174  HA  CYS A  14      -1.254  -5.230   0.094  1.00  0.00           H  
ATOM    175  HB2 CYS A  14      -1.150  -3.915   2.829  1.00  0.00           H  
ATOM    176  HB3 CYS A  14      -0.018  -3.616   1.518  1.00  0.00           H  
ATOM    177  N   TYR A  15       0.500  -6.779   0.901  1.00  0.00           N  
ATOM    178  CA  TYR A  15       1.469  -7.783   1.318  1.00  0.00           C  
ATOM    179  C   TYR A  15       2.755  -7.131   1.804  1.00  0.00           C  
ATOM    180  O   TYR A  15       3.554  -7.756   2.504  1.00  0.00           O  
ATOM    181  CB  TYR A  15       1.779  -8.754   0.173  1.00  0.00           C  
ATOM    182  CG  TYR A  15       0.585  -9.552  -0.316  1.00  0.00           C  
ATOM    183  CD1 TYR A  15      -0.499  -8.929  -0.923  1.00  0.00           C  
ATOM    184  CD2 TYR A  15       0.546 -10.933  -0.166  1.00  0.00           C  
ATOM    185  CE1 TYR A  15      -1.586  -9.657  -1.367  1.00  0.00           C  
ATOM    186  CE2 TYR A  15      -0.538 -11.667  -0.608  1.00  0.00           C  
ATOM    187  CZ  TYR A  15      -1.600 -11.025  -1.207  1.00  0.00           C  
ATOM    188  OH  TYR A  15      -2.680 -11.754  -1.648  1.00  0.00           O  
ATOM    189  H   TYR A  15       0.499  -6.471  -0.031  1.00  0.00           H  
ATOM    190  HA  TYR A  15       1.033  -8.338   2.136  1.00  0.00           H  
ATOM    191  HB2 TYR A  15       2.164  -8.195  -0.666  1.00  0.00           H  
ATOM    192  HB3 TYR A  15       2.532  -9.455   0.503  1.00  0.00           H  
ATOM    193  HD1 TYR A  15      -0.486  -7.856  -1.047  1.00  0.00           H  
ATOM    194  HD2 TYR A  15       1.379 -11.433   0.304  1.00  0.00           H  
ATOM    195  HE1 TYR A  15      -2.418  -9.153  -1.836  1.00  0.00           H  
ATOM    196  HE2 TYR A  15      -0.550 -12.740  -0.483  1.00  0.00           H  
ATOM    197  HH  TYR A  15      -3.166 -11.242  -2.300  1.00  0.00           H  
ATOM    198  N   THR A  16       2.962  -5.878   1.418  1.00  0.00           N  
ATOM    199  CA  THR A  16       4.157  -5.159   1.804  1.00  0.00           C  
ATOM    200  C   THR A  16       4.177  -4.834   3.298  1.00  0.00           C  
ATOM    201  O   THR A  16       3.137  -4.775   3.959  1.00  0.00           O  
ATOM    202  CB  THR A  16       4.325  -3.888   0.982  1.00  0.00           C  
ATOM    203  OG1 THR A  16       3.038  -3.386   0.592  1.00  0.00           O  
ATOM    204  CG2 THR A  16       5.174  -4.153  -0.253  1.00  0.00           C  
ATOM    205  H   THR A  16       2.294  -5.426   0.850  1.00  0.00           H  
ATOM    206  HA  THR A  16       4.998  -5.795   1.585  1.00  0.00           H  
ATOM    207  HB  THR A  16       4.833  -3.157   1.600  1.00  0.00           H  
ATOM    208  HG1 THR A  16       2.625  -4.007  -0.039  1.00  0.00           H  
ATOM    209 HG21 THR A  16       6.212  -4.227   0.033  1.00  0.00           H  
ATOM    210 HG22 THR A  16       5.050  -3.342  -0.956  1.00  0.00           H  
ATOM    211 HG23 THR A  16       4.860  -5.078  -0.712  1.00  0.00           H  
ATOM    212  N   GLN A  17       5.378  -4.651   3.825  1.00  0.00           N  
ATOM    213  CA  GLN A  17       5.569  -4.370   5.245  1.00  0.00           C  
ATOM    214  C   GLN A  17       5.353  -2.899   5.579  1.00  0.00           C  
ATOM    215  O   GLN A  17       5.869  -2.009   4.902  1.00  0.00           O  
ATOM    216  CB  GLN A  17       6.967  -4.799   5.685  1.00  0.00           C  
ATOM    217  CG  GLN A  17       7.225  -4.621   7.172  1.00  0.00           C  
ATOM    218  CD  GLN A  17       8.633  -5.013   7.572  1.00  0.00           C  
ATOM    219  OE1 GLN A  17       9.060  -6.143   7.357  1.00  0.00           O  
ATOM    220  NE2 GLN A  17       9.364  -4.079   8.159  1.00  0.00           N  
ATOM    221  H   GLN A  17       6.157  -4.719   3.240  1.00  0.00           H  
ATOM    222  HA  GLN A  17       4.844  -4.953   5.790  1.00  0.00           H  
ATOM    223  HB2 GLN A  17       7.099  -5.842   5.444  1.00  0.00           H  
ATOM    224  HB3 GLN A  17       7.697  -4.218   5.143  1.00  0.00           H  
ATOM    225  HG2 GLN A  17       7.070  -3.584   7.430  1.00  0.00           H  
ATOM    226  HG3 GLN A  17       6.527  -5.235   7.722  1.00  0.00           H  
ATOM    227 HE21 GLN A  17       8.963  -3.199   8.303  1.00  0.00           H  
ATOM    228 HE22 GLN A  17      10.277  -4.311   8.428  1.00  0.00           H  
ATOM    229  N   GLY A  18       4.597  -2.670   6.648  1.00  0.00           N  
ATOM    230  CA  GLY A  18       4.307  -1.320   7.111  1.00  0.00           C  
ATOM    231  C   GLY A  18       3.431  -0.546   6.149  1.00  0.00           C  
ATOM    232  O   GLY A  18       3.241   0.662   6.298  1.00  0.00           O  
ATOM    233  H   GLY A  18       4.236  -3.436   7.138  1.00  0.00           H  
ATOM    234  HA2 GLY A  18       3.807  -1.379   8.067  1.00  0.00           H  
ATOM    235  HA3 GLY A  18       5.239  -0.788   7.238  1.00  0.00           H  
ATOM    236  N   CYS A  19       2.903  -1.245   5.162  1.00  0.00           N  
ATOM    237  CA  CYS A  19       2.052  -0.642   4.160  1.00  0.00           C  
ATOM    238  C   CYS A  19       0.597  -0.654   4.605  1.00  0.00           C  
ATOM    239  O   CYS A  19       0.093  -1.654   5.114  1.00  0.00           O  
ATOM    240  CB  CYS A  19       2.260  -1.364   2.832  1.00  0.00           C  
ATOM    241  SG  CYS A  19       3.892  -1.006   2.100  1.00  0.00           S  
ATOM    242  H   CYS A  19       3.099  -2.202   5.102  1.00  0.00           H  
ATOM    243  HA  CYS A  19       2.364   0.386   4.046  1.00  0.00           H  
ATOM    244  HB2 CYS A  19       2.198  -2.428   2.999  1.00  0.00           H  
ATOM    245  HB3 CYS A  19       1.503  -1.073   2.124  1.00  0.00           H  
ATOM    246  N   THR A  20      -0.063   0.479   4.429  1.00  0.00           N  
ATOM    247  CA  THR A  20      -1.449   0.633   4.821  1.00  0.00           C  
ATOM    248  C   THR A  20      -2.331   0.761   3.597  1.00  0.00           C  
ATOM    249  O   THR A  20      -1.935   1.386   2.605  1.00  0.00           O  
ATOM    250  CB  THR A  20      -1.641   1.869   5.727  1.00  0.00           C  
ATOM    251  OG1 THR A  20      -1.032   3.025   5.128  1.00  0.00           O  
ATOM    252  CG2 THR A  20      -1.040   1.631   7.104  1.00  0.00           C  
ATOM    253  H   THR A  20       0.404   1.242   4.023  1.00  0.00           H  
ATOM    254  HA  THR A  20      -1.741  -0.247   5.377  1.00  0.00           H  
ATOM    255  HB  THR A  20      -2.701   2.050   5.841  1.00  0.00           H  
ATOM    256  HG1 THR A  20      -0.098   2.837   4.956  1.00  0.00           H  
ATOM    257 HG21 THR A  20      -1.817   1.689   7.851  1.00  0.00           H  
ATOM    258 HG22 THR A  20      -0.290   2.383   7.304  1.00  0.00           H  
ATOM    259 HG23 THR A  20      -0.584   0.653   7.133  1.00  0.00           H  
ATOM    260  N   CYS A  21      -3.516   0.171   3.660  1.00  0.00           N  
ATOM    261  CA  CYS A  21      -4.441   0.226   2.546  1.00  0.00           C  
ATOM    262  C   CYS A  21      -4.823   1.668   2.256  1.00  0.00           C  
ATOM    263  O   CYS A  21      -5.404   2.356   3.095  1.00  0.00           O  
ATOM    264  CB  CYS A  21      -5.694  -0.597   2.833  1.00  0.00           C  
ATOM    265  SG  CYS A  21      -6.697  -0.932   1.352  1.00  0.00           S  
ATOM    266  H   CYS A  21      -3.770  -0.312   4.473  1.00  0.00           H  
ATOM    267  HA  CYS A  21      -3.942  -0.182   1.680  1.00  0.00           H  
ATOM    268  HB2 CYS A  21      -5.405  -1.547   3.258  1.00  0.00           H  
ATOM    269  HB3 CYS A  21      -6.315  -0.064   3.539  1.00  0.00           H  
ATOM    270  N   SER A  22      -4.477   2.115   1.069  1.00  0.00           N  
ATOM    271  CA  SER A  22      -4.760   3.464   0.633  1.00  0.00           C  
ATOM    272  C   SER A  22      -5.274   3.404  -0.794  1.00  0.00           C  
ATOM    273  O   SER A  22      -4.547   3.735  -1.730  1.00  0.00           O  
ATOM    274  CB  SER A  22      -3.487   4.311   0.719  1.00  0.00           C  
ATOM    275  OG  SER A  22      -2.811   4.073   1.948  1.00  0.00           O  
ATOM    276  H   SER A  22      -4.007   1.510   0.450  1.00  0.00           H  
ATOM    277  HA  SER A  22      -5.521   3.882   1.274  1.00  0.00           H  
ATOM    278  HB2 SER A  22      -2.830   4.055  -0.098  1.00  0.00           H  
ATOM    279  HB3 SER A  22      -3.747   5.357   0.660  1.00  0.00           H  
ATOM    280  HG  SER A  22      -2.871   3.130   2.159  1.00  0.00           H  
ATOM    281  N   TRP A  23      -6.510   2.916  -0.936  1.00  0.00           N  
ATOM    282  CA  TRP A  23      -7.156   2.730  -2.236  1.00  0.00           C  
ATOM    283  C   TRP A  23      -6.781   3.826  -3.230  1.00  0.00           C  
ATOM    284  O   TRP A  23      -6.861   5.017  -2.929  1.00  0.00           O  
ATOM    285  CB  TRP A  23      -8.678   2.680  -2.072  1.00  0.00           C  
ATOM    286  CG  TRP A  23      -9.397   2.238  -3.316  1.00  0.00           C  
ATOM    287  CD1 TRP A  23      -9.395   0.986  -3.864  1.00  0.00           C  
ATOM    288  CD2 TRP A  23     -10.204   3.050  -4.175  1.00  0.00           C  
ATOM    289  NE1 TRP A  23     -10.159   0.969  -5.006  1.00  0.00           N  
ATOM    290  CE2 TRP A  23     -10.668   2.224  -5.217  1.00  0.00           C  
ATOM    291  CE3 TRP A  23     -10.585   4.395  -4.164  1.00  0.00           C  
ATOM    292  CZ2 TRP A  23     -11.490   2.698  -6.235  1.00  0.00           C  
ATOM    293  CZ3 TRP A  23     -11.402   4.864  -5.175  1.00  0.00           C  
ATOM    294  CH2 TRP A  23     -11.847   4.019  -6.198  1.00  0.00           C  
ATOM    295  H   TRP A  23      -6.994   2.637  -0.132  1.00  0.00           H  
ATOM    296  HA  TRP A  23      -6.823   1.783  -2.631  1.00  0.00           H  
ATOM    297  HB2 TRP A  23      -8.926   1.989  -1.281  1.00  0.00           H  
ATOM    298  HB3 TRP A  23      -9.038   3.665  -1.811  1.00  0.00           H  
ATOM    299  HD1 TRP A  23      -8.866   0.140  -3.450  1.00  0.00           H  
ATOM    300  HE1 TRP A  23     -10.317   0.183  -5.576  1.00  0.00           H  
ATOM    301  HE3 TRP A  23     -10.250   5.062  -3.384  1.00  0.00           H  
ATOM    302  HZ2 TRP A  23     -11.844   2.059  -7.030  1.00  0.00           H  
ATOM    303  HZ3 TRP A  23     -11.705   5.901  -5.182  1.00  0.00           H  
ATOM    304  HH2 TRP A  23     -12.483   4.429  -6.967  1.00  0.00           H  
ATOM    305  N   PRO A  24      -6.347   3.417  -4.429  1.00  0.00           N  
ATOM    306  CA  PRO A  24      -6.248   2.016  -4.806  1.00  0.00           C  
ATOM    307  C   PRO A  24      -4.842   1.421  -4.649  1.00  0.00           C  
ATOM    308  O   PRO A  24      -4.484   0.497  -5.375  1.00  0.00           O  
ATOM    309  CB  PRO A  24      -6.638   2.069  -6.283  1.00  0.00           C  
ATOM    310  CG  PRO A  24      -6.252   3.444  -6.757  1.00  0.00           C  
ATOM    311  CD  PRO A  24      -5.941   4.282  -5.536  1.00  0.00           C  
ATOM    312  HA  PRO A  24      -6.958   1.408  -4.268  1.00  0.00           H  
ATOM    313  HB2 PRO A  24      -6.103   1.303  -6.824  1.00  0.00           H  
ATOM    314  HB3 PRO A  24      -7.701   1.906  -6.380  1.00  0.00           H  
ATOM    315  HG2 PRO A  24      -5.380   3.378  -7.389  1.00  0.00           H  
ATOM    316  HG3 PRO A  24      -7.074   3.881  -7.306  1.00  0.00           H  
ATOM    317  HD2 PRO A  24      -4.885   4.501  -5.485  1.00  0.00           H  
ATOM    318  HD3 PRO A  24      -6.518   5.195  -5.545  1.00  0.00           H  
ATOM    319  N   ILE A  25      -4.045   1.930  -3.713  1.00  0.00           N  
ATOM    320  CA  ILE A  25      -2.687   1.412  -3.515  1.00  0.00           C  
ATOM    321  C   ILE A  25      -2.378   1.152  -2.042  1.00  0.00           C  
ATOM    322  O   ILE A  25      -3.268   1.154  -1.195  1.00  0.00           O  
ATOM    323  CB  ILE A  25      -1.624   2.392  -4.069  1.00  0.00           C  
ATOM    324  CG1 ILE A  25      -1.603   3.685  -3.238  1.00  0.00           C  
ATOM    325  CG2 ILE A  25      -1.881   2.690  -5.543  1.00  0.00           C  
ATOM    326  CD1 ILE A  25      -0.771   4.793  -3.848  1.00  0.00           C  
ATOM    327  H   ILE A  25      -4.368   2.669  -3.144  1.00  0.00           H  
ATOM    328  HA  ILE A  25      -2.602   0.484  -4.056  1.00  0.00           H  
ATOM    329  HB  ILE A  25      -0.658   1.913  -3.994  1.00  0.00           H  
ATOM    330 HG12 ILE A  25      -2.611   4.051  -3.125  1.00  0.00           H  
ATOM    331 HG13 ILE A  25      -1.191   3.465  -2.257  1.00  0.00           H  
ATOM    332 HG21 ILE A  25      -2.824   2.255  -5.838  1.00  0.00           H  
ATOM    333 HG22 ILE A  25      -1.086   2.267  -6.139  1.00  0.00           H  
ATOM    334 HG23 ILE A  25      -1.914   3.759  -5.693  1.00  0.00           H  
ATOM    335 HD11 ILE A  25      -1.257   5.743  -3.680  1.00  0.00           H  
ATOM    336 HD12 ILE A  25      -0.670   4.625  -4.910  1.00  0.00           H  
ATOM    337 HD13 ILE A  25       0.207   4.804  -3.390  1.00  0.00           H  
ATOM    338  N   CYS A  26      -1.102   0.951  -1.751  1.00  0.00           N  
ATOM    339  CA  CYS A  26      -0.641   0.716  -0.393  1.00  0.00           C  
ATOM    340  C   CYS A  26       0.431   1.747  -0.053  1.00  0.00           C  
ATOM    341  O   CYS A  26       1.292   2.051  -0.881  1.00  0.00           O  
ATOM    342  CB  CYS A  26      -0.093  -0.706  -0.244  1.00  0.00           C  
ATOM    343  SG  CYS A  26      -1.300  -2.014  -0.645  1.00  0.00           S  
ATOM    344  H   CYS A  26      -0.444   0.977  -2.475  1.00  0.00           H  
ATOM    345  HA  CYS A  26      -1.479   0.850   0.275  1.00  0.00           H  
ATOM    346  HB2 CYS A  26       0.754  -0.829  -0.903  1.00  0.00           H  
ATOM    347  HB3 CYS A  26       0.228  -0.856   0.777  1.00  0.00           H  
ATOM    348  N   LYS A  27       0.359   2.308   1.146  1.00  0.00           N  
ATOM    349  CA  LYS A  27       1.308   3.331   1.569  1.00  0.00           C  
ATOM    350  C   LYS A  27       1.972   2.963   2.895  1.00  0.00           C  
ATOM    351  O   LYS A  27       1.299   2.755   3.903  1.00  0.00           O  
ATOM    352  CB  LYS A  27       0.579   4.680   1.667  1.00  0.00           C  
ATOM    353  CG  LYS A  27       1.059   5.587   2.793  1.00  0.00           C  
ATOM    354  CD  LYS A  27       0.287   6.900   2.837  1.00  0.00           C  
ATOM    355  CE  LYS A  27      -1.224   6.686   2.788  1.00  0.00           C  
ATOM    356  NZ  LYS A  27      -1.706   5.733   3.829  1.00  0.00           N  
ATOM    357  H   LYS A  27      -0.367   2.043   1.754  1.00  0.00           H  
ATOM    358  HA  LYS A  27       2.075   3.406   0.812  1.00  0.00           H  
ATOM    359  HB2 LYS A  27       0.710   5.210   0.735  1.00  0.00           H  
ATOM    360  HB3 LYS A  27      -0.475   4.492   1.814  1.00  0.00           H  
ATOM    361  HG2 LYS A  27       0.928   5.074   3.733  1.00  0.00           H  
ATOM    362  HG3 LYS A  27       2.107   5.801   2.643  1.00  0.00           H  
ATOM    363  HD2 LYS A  27       0.533   7.418   3.752  1.00  0.00           H  
ATOM    364  HD3 LYS A  27       0.581   7.505   1.992  1.00  0.00           H  
ATOM    365  HE2 LYS A  27      -1.711   7.638   2.937  1.00  0.00           H  
ATOM    366  HE3 LYS A  27      -1.485   6.302   1.813  1.00  0.00           H  
ATOM    367  HZ1 LYS A  27      -0.901   5.286   4.312  1.00  0.00           H  
ATOM    368  HZ2 LYS A  27      -2.285   4.987   3.382  1.00  0.00           H  
ATOM    369  HZ3 LYS A  27      -2.286   6.231   4.531  1.00  0.00           H  
ATOM    370  N   ARG A  28       3.295   2.908   2.885  1.00  0.00           N  
ATOM    371  CA  ARG A  28       4.071   2.589   4.075  1.00  0.00           C  
ATOM    372  C   ARG A  28       4.713   3.846   4.637  1.00  0.00           C  
ATOM    373  O   ARG A  28       5.286   4.629   3.887  1.00  0.00           O  
ATOM    374  CB  ARG A  28       5.158   1.559   3.762  1.00  0.00           C  
ATOM    375  CG  ARG A  28       5.995   1.898   2.538  1.00  0.00           C  
ATOM    376  CD  ARG A  28       7.295   1.116   2.521  1.00  0.00           C  
ATOM    377  NE  ARG A  28       8.182   1.528   3.609  1.00  0.00           N  
ATOM    378  CZ  ARG A  28       9.380   1.000   3.841  1.00  0.00           C  
ATOM    379  NH1 ARG A  28       9.846   0.027   3.064  1.00  0.00           N  
ATOM    380  NH2 ARG A  28      10.113   1.452   4.854  1.00  0.00           N  
ATOM    381  H   ARG A  28       3.773   3.104   2.046  1.00  0.00           H  
ATOM    382  HA  ARG A  28       3.398   2.180   4.814  1.00  0.00           H  
ATOM    383  HB2 ARG A  28       5.820   1.482   4.612  1.00  0.00           H  
ATOM    384  HB3 ARG A  28       4.690   0.600   3.595  1.00  0.00           H  
ATOM    385  HG2 ARG A  28       5.431   1.659   1.649  1.00  0.00           H  
ATOM    386  HG3 ARG A  28       6.221   2.955   2.550  1.00  0.00           H  
ATOM    387  HD2 ARG A  28       7.070   0.065   2.629  1.00  0.00           H  
ATOM    388  HD3 ARG A  28       7.793   1.284   1.578  1.00  0.00           H  
ATOM    389  HE  ARG A  28       7.859   2.253   4.202  1.00  0.00           H  
ATOM    390 HH11 ARG A  28       9.293  -0.312   2.300  1.00  0.00           H  
ATOM    391 HH12 ARG A  28      10.747  -0.372   3.236  1.00  0.00           H  
ATOM    392 HH21 ARG A  28       9.759   2.188   5.438  1.00  0.00           H  
ATOM    393 HH22 ARG A  28      11.017   1.063   5.038  1.00  0.00           H  
ATOM    394  N   ASN A  29       4.605   4.024   5.953  1.00  0.00           N  
ATOM    395  CA  ASN A  29       5.165   5.186   6.667  1.00  0.00           C  
ATOM    396  C   ASN A  29       4.942   6.507   5.917  1.00  0.00           C  
ATOM    397  O   ASN A  29       5.823   7.364   5.865  1.00  0.00           O  
ATOM    398  CB  ASN A  29       6.661   5.001   7.011  1.00  0.00           C  
ATOM    399  CG  ASN A  29       7.566   4.747   5.811  1.00  0.00           C  
ATOM    400  OD1 ASN A  29       7.716   3.611   5.354  1.00  0.00           O  
ATOM    401  ND2 ASN A  29       8.170   5.804   5.291  1.00  0.00           N  
ATOM    402  H   ASN A  29       4.129   3.342   6.473  1.00  0.00           H  
ATOM    403  HA  ASN A  29       4.622   5.256   7.599  1.00  0.00           H  
ATOM    404  HB2 ASN A  29       7.015   5.891   7.507  1.00  0.00           H  
ATOM    405  HB3 ASN A  29       6.759   4.164   7.688  1.00  0.00           H  
ATOM    406 HD21 ASN A  29       8.002   6.681   5.701  1.00  0.00           H  
ATOM    407 HD22 ASN A  29       8.752   5.671   4.516  1.00  0.00           H  
END
