# Supplementary material for: Prediction of Anticancer Peptides with High Efficacy and Low Toxicity by Hybrid Model Based on 3D Structure of Peptides
Source: Int J Mol Sci. 2021 May 26;22(11):5630. doi: 10.3390/ijms22115630 (PMC8198792; doi:10.3390/ijms22115630)
Supplement: Supplementary file 1 [file ijms-22-05630-s001.zip › Supplement2(Datasets)/ACPs(PDB)/D1/PDB(Negative)/(272)NL_satpdb13333.pdb]

ATOM      1  N   THR     1      12.375  -8.939   8.498  1.00  0.00           N  
ATOM      2  H   THR     1      13.319  -9.293   8.442  1.00  0.00           H  
ATOM      3  CA  THR     1      11.907  -7.691   7.935  1.00  0.00           C  
ATOM      4  HA  THR     1      12.727  -6.990   8.085  1.00  0.00           H  
ATOM      5  CB  THR     1      11.464  -7.997   6.437  1.00  0.00           C  
ATOM      6  HB  THR     1      11.229  -7.028   5.999  1.00  0.00           H  
ATOM      7  CG2 THR     1      12.619  -8.569   5.601  1.00  0.00           C  
ATOM      8 HG21 THR     1      13.184  -9.410   6.003  1.00  0.00           H  
ATOM      9 HG22 THR     1      12.148  -8.899   4.675  1.00  0.00           H  
ATOM     10 HG23 THR     1      13.199  -7.704   5.279  1.00  0.00           H  
ATOM     11  OG1 THR     1      10.363  -8.855   6.526  1.00  0.00           O  
ATOM     12  HG1 THR     1      10.716  -9.720   6.750  1.00  0.00           H  
ATOM     13  C   THR     1      10.685  -7.230   8.756  1.00  0.00           C  
ATOM     14  O   THR     1      10.187  -6.180   8.407  1.00  0.00           O  
ATOM     15  N   SER     2      10.222  -7.985   9.737  1.00  0.00           N  
ATOM     16  H   SER     2      10.571  -8.927   9.841  1.00  0.00           H  
ATOM     17  CA  SER     2       9.046  -7.572  10.616  1.00  0.00           C  
ATOM     18  HA  SER     2       8.430  -6.862  10.065  1.00  0.00           H  
ATOM     19  CB  SER     2       8.217  -8.696  11.155  1.00  0.00           C  
ATOM     20  HB2 SER     2       7.573  -8.428  11.992  1.00  0.00           H  
ATOM     21  HB3 SER     2       7.671  -9.071  10.290  1.00  0.00           H  
ATOM     22  OG  SER     2       9.145  -9.609  11.647  1.00  0.00           O  
ATOM     23  HG  SER     2       8.688 -10.393  11.961  1.00  0.00           H  
ATOM     24  C   SER     2       9.513  -6.631  11.749  1.00  0.00           C  
ATOM     25  O   SER     2       8.785  -5.666  11.997  1.00  0.00           O  
ATOM     26  N   ARG     3      10.684  -6.803  12.389  1.00  0.00           N  
ATOM     27  H   ARG     3      11.089  -7.723  12.283  1.00  0.00           H  
ATOM     28  CA  ARG     3      11.047  -6.085  13.627  1.00  0.00           C  
ATOM     29  HA  ARG     3      10.186  -5.547  14.024  1.00  0.00           H  
ATOM     30  CB  ARG     3      11.488  -7.081  14.692  1.00  0.00           C  
ATOM     31  HB2 ARG     3      10.786  -7.857  14.387  1.00  0.00           H  
ATOM     32  HB3 ARG     3      12.506  -7.415  14.493  1.00  0.00           H  
ATOM     33  CG  ARG     3      11.166  -6.686  16.190  1.00  0.00           C  
ATOM     34  HG2 ARG     3      10.242  -6.111  16.246  1.00  0.00           H  
ATOM     35  HG3 ARG     3      10.983  -7.595  16.761  1.00  0.00           H  
ATOM     36  CD  ARG     3      12.406  -6.031  16.894  1.00  0.00           C  
ATOM     37  HD2 ARG     3      13.098  -6.850  17.091  1.00  0.00           H  
ATOM     38  HD3 ARG     3      12.967  -5.308  16.301  1.00  0.00           H  
ATOM     39  NE  ARG     3      12.072  -5.202  18.104  1.00  0.00           N  
ATOM     40  HE  ARG     3      12.244  -5.683  18.975  1.00  0.00           H  
ATOM     41  CZ  ARG     3      11.752  -3.929  18.120  1.00  0.00           C  
ATOM     42  NH1 ARG     3      11.508  -3.318  16.943  1.00  0.00           N  
ATOM     43 HH11 ARG     3      11.835  -3.679  16.058  1.00  0.00           H  
ATOM     44 HH12 ARG     3      11.352  -2.326  16.832  1.00  0.00           H  
ATOM     45  NH2 ARG     3      11.568  -3.262  19.247  1.00  0.00           N  
ATOM     46 HH21 ARG     3      11.543  -3.724  20.144  1.00  0.00           H  
ATOM     47 HH22 ARG     3      11.091  -2.383  19.104  1.00  0.00           H  
ATOM     48  C   ARG     3      12.150  -5.022  13.434  1.00  0.00           C  
ATOM     49  O   ARG     3      12.331  -4.047  14.193  1.00  0.00           O  
ATOM     50  N   CYS     4      12.821  -5.179  12.286  1.00  0.00           N  
ATOM     51  H   CYS     4      12.383  -5.879  11.704  1.00  0.00           H  
ATOM     52  CA  CYS     4      13.607  -4.114  11.682  1.00  0.00           C  
ATOM     53  HA  CYS     4      13.430  -3.253  12.326  1.00  0.00           H  
ATOM     54  CB  CYS     4      15.002  -4.628  11.619  1.00  0.00           C  
ATOM     55  HB2 CYS     4      15.647  -3.815  11.286  1.00  0.00           H  
ATOM     56  HB3 CYS     4      15.234  -4.896  12.650  1.00  0.00           H  
ATOM     57  SG  CYS     4      15.337  -6.013  10.516  1.00  0.00           S  
ATOM     58  HG  CYS     4      16.651  -5.920  10.294  1.00  0.00           H  
ATOM     59  C   CYS     4      13.189  -3.657  10.294  1.00  0.00           C  
ATOM     60  O   CYS     4      12.483  -4.329   9.542  1.00  0.00           O  
ATOM     61  N   ILE     5      13.524  -2.407   9.979  1.00  0.00           N  
ATOM     62  H   ILE     5      14.039  -1.854  10.649  1.00  0.00           H  
ATOM     63  CA  ILE     5      13.331  -1.723   8.726  1.00  0.00           C  
ATOM     64  HA  ILE     5      13.772  -0.730   8.816  1.00  0.00           H  
ATOM     65  CB  ILE     5      13.986  -2.382   7.446  1.00  0.00           C  
ATOM     66  HB  ILE     5      13.300  -3.067   6.949  1.00  0.00           H  
ATOM     67  CG2 ILE     5      14.230  -1.248   6.363  1.00  0.00           C  
ATOM     68 HG21 ILE     5      13.278  -0.770   6.130  1.00  0.00           H  
ATOM     69 HG22 ILE     5      15.056  -0.588   6.627  1.00  0.00           H  
ATOM     70 HG23 ILE     5      14.628  -1.743   5.478  1.00  0.00           H  
ATOM     71  CG1 ILE     5      15.368  -3.098   7.605  1.00  0.00           C  
ATOM     72 HG12 ILE     5      15.095  -3.961   8.212  1.00  0.00           H  
ATOM     73 HG13 ILE     5      15.858  -3.292   6.651  1.00  0.00           H  
ATOM     74  CD1 ILE     5      16.360  -2.267   8.440  1.00  0.00           C  
ATOM     75 HD11 ILE     5      15.937  -2.088   9.429  1.00  0.00           H  
ATOM     76 HD12 ILE     5      17.236  -2.914   8.496  1.00  0.00           H  
ATOM     77 HD13 ILE     5      16.758  -1.392   7.927  1.00  0.00           H  
ATOM     78  C   ILE     5      11.848  -1.495   8.511  1.00  0.00           C  
ATOM     79  O   ILE     5      11.256  -0.486   8.926  1.00  0.00           O  
ATOM     80  N   PHE     6      11.141  -2.387   7.780  1.00  0.00           N  
ATOM     81  H   PHE     6      11.660  -3.071   7.249  1.00  0.00           H  
ATOM     82  CA  PHE     6       9.718  -2.304   7.451  1.00  0.00           C  
ATOM     83  HA  PHE     6       9.394  -1.267   7.353  1.00  0.00           H  
ATOM     84  CB  PHE     6       9.393  -2.995   6.164  1.00  0.00           C  
ATOM     85  HB2 PHE     6       9.417  -4.070   6.343  1.00  0.00           H  
ATOM     86  HB3 PHE     6       8.468  -2.529   5.822  1.00  0.00           H  
ATOM     87  CG  PHE     6      10.402  -2.914   5.061  1.00  0.00           C  
ATOM     88  CD1 PHE     6      10.430  -4.009   4.143  1.00  0.00           C  
ATOM     89  HD1 PHE     6       9.966  -4.963   4.345  1.00  0.00           H  
ATOM     90  CE1 PHE     6      11.243  -3.945   2.997  1.00  0.00           C  
ATOM     91  HE1 PHE     6      11.315  -4.844   2.402  1.00  0.00           H  
ATOM     92  CZ  PHE     6      12.025  -2.805   2.759  1.00  0.00           C  
ATOM     93  HZ  PHE     6      12.613  -2.768   1.854  1.00  0.00           H  
ATOM     94  CE2 PHE     6      11.856  -1.630   3.534  1.00  0.00           C  
ATOM     95  HE2 PHE     6      12.390  -0.717   3.313  1.00  0.00           H  
ATOM     96  CD2 PHE     6      10.984  -1.721   4.653  1.00  0.00           C  
ATOM     97  HD2 PHE     6      10.850  -0.855   5.284  1.00  0.00           H  
ATOM     98  C   PHE     6       8.825  -2.795   8.649  1.00  0.00           C  
ATOM     99  O   PHE     6       7.737  -3.262   8.441  1.00  0.00           O  
ATOM    100  N   TYR     7       9.271  -2.492   9.872  1.00  0.00           N  
ATOM    101  H   TYR     7      10.179  -2.050   9.863  1.00  0.00           H  
ATOM    102  CA  TYR     7       8.488  -2.494  11.166  1.00  0.00           C  
ATOM    103  HA  TYR     7       8.524  -3.523  11.524  1.00  0.00           H  
ATOM    104  CB  TYR     7       9.098  -1.535  12.233  1.00  0.00           C  
ATOM    105  HB2 TYR     7      10.101  -1.953  12.319  1.00  0.00           H  
ATOM    106  HB3 TYR     7       9.214  -0.555  11.769  1.00  0.00           H  
ATOM    107  CG  TYR     7       8.393  -1.545  13.506  1.00  0.00           C  
ATOM    108  CD1 TYR     7       8.165  -0.362  14.232  1.00  0.00           C  
ATOM    109  HD1 TYR     7       8.482   0.607  13.875  1.00  0.00           H  
ATOM    110  CE1 TYR     7       7.442  -0.458  15.451  1.00  0.00           C  
ATOM    111  HE1 TYR     7       7.134   0.500  15.842  1.00  0.00           H  
ATOM    112  CZ  TYR     7       7.042  -1.760  15.958  1.00  0.00           C  
ATOM    113  OH  TYR     7       6.359  -1.892  17.103  1.00  0.00           O  
ATOM    114  HH  TYR     7       6.146  -1.049  17.508  1.00  0.00           H  
ATOM    115  CE2 TYR     7       7.306  -2.920  15.181  1.00  0.00           C  
ATOM    116  HE2 TYR     7       6.776  -3.786  15.550  1.00  0.00           H  
ATOM    117  CD2 TYR     7       8.000  -2.810  14.007  1.00  0.00           C  
ATOM    118  HD2 TYR     7       8.007  -3.703  13.399  1.00  0.00           H  
ATOM    119  C   TYR     7       6.986  -2.145  10.974  1.00  0.00           C  
ATOM    120  O   TYR     7       6.649  -1.043  10.502  1.00  0.00           O  
ATOM    121  N   ARG     8       6.050  -3.097  11.171  1.00  0.00           N  
ATOM    122  H   ARG     8       6.369  -3.839  11.777  1.00  0.00           H  
ATOM    123  CA  ARG     8       4.783  -3.239  10.402  1.00  0.00           C  
ATOM    124  HA  ARG     8       4.962  -2.950   9.366  1.00  0.00           H  
ATOM    125  CB  ARG     8       4.125  -4.577  10.477  1.00  0.00           C  
ATOM    126  HB2 ARG     8       3.867  -4.742  11.523  1.00  0.00           H  
ATOM    127  HB3 ARG     8       3.201  -4.538   9.901  1.00  0.00           H  
ATOM    128  CG  ARG     8       4.945  -5.734   9.856  1.00  0.00           C  
ATOM    129  HG2 ARG     8       5.997  -5.480   9.978  1.00  0.00           H  
ATOM    130  HG3 ARG     8       4.724  -6.670  10.369  1.00  0.00           H  
ATOM    131  CD  ARG     8       4.713  -5.817   8.390  1.00  0.00           C  
ATOM    132  HD2 ARG     8       3.672  -6.099   8.233  1.00  0.00           H  
ATOM    133  HD3 ARG     8       4.830  -4.853   7.896  1.00  0.00           H  
ATOM    134  NE  ARG     8       5.527  -6.876   7.665  1.00  0.00           N  
ATOM    135  HE  ARG     8       5.022  -7.677   7.313  1.00  0.00           H  
ATOM    136  CZ  ARG     8       6.774  -6.846   7.270  1.00  0.00           C  
ATOM    137  NH1 ARG     8       7.581  -5.963   7.720  1.00  0.00           N  
ATOM    138 HH11 ARG     8       7.293  -5.160   8.261  1.00  0.00           H  
ATOM    139 HH12 ARG     8       8.560  -6.022   7.479  1.00  0.00           H  
ATOM    140  NH2 ARG     8       7.346  -7.769   6.496  1.00  0.00           N  
ATOM    141 HH21 ARG     8       6.818  -8.426   5.939  1.00  0.00           H  
ATOM    142 HH22 ARG     8       8.290  -7.645   6.159  1.00  0.00           H  
ATOM    143  C   ARG     8       3.716  -2.171  10.899  1.00  0.00           C  
ATOM    144  O   ARG     8       2.585  -2.238  10.389  1.00  0.00           O  
ATOM    145  N   ARG     9       3.941  -1.216  11.883  1.00  0.00           N  
ATOM    146  H   ARG     9       4.818  -1.119  12.375  1.00  0.00           H  
ATOM    147  CA  ARG     9       3.164   0.073  12.080  1.00  0.00           C  
ATOM    148  HA  ARG     9       2.153  -0.332  12.119  1.00  0.00           H  
ATOM    149  CB  ARG     9       3.472   0.638  13.518  1.00  0.00           C  
ATOM    150  HB2 ARG     9       3.322  -0.238  14.149  1.00  0.00           H  
ATOM    151  HB3 ARG     9       4.540   0.831  13.623  1.00  0.00           H  
ATOM    152  CG  ARG     9       2.662   1.825  14.009  1.00  0.00           C  
ATOM    153  HG2 ARG     9       3.036   2.171  14.973  1.00  0.00           H  
ATOM    154  HG3 ARG     9       2.725   2.670  13.325  1.00  0.00           H  
ATOM    155  CD  ARG     9       1.115   1.739  14.171  1.00  0.00           C  
ATOM    156  HD2 ARG     9       0.875   0.799  14.667  1.00  0.00           H  
ATOM    157  HD3 ARG     9       0.857   2.554  14.847  1.00  0.00           H  
ATOM    158  NE  ARG     9       0.462   1.877  12.807  1.00  0.00           N  
ATOM    159  HE  ARG     9       1.079   2.404  12.205  1.00  0.00           H  
ATOM    160  CZ  ARG     9      -0.463   1.114  12.221  1.00  0.00           C  
ATOM    161  NH1 ARG     9      -1.089   0.178  12.923  1.00  0.00           N  
ATOM    162 HH11 ARG     9      -0.833   0.133  13.899  1.00  0.00           H  
ATOM    163 HH12 ARG     9      -1.831  -0.390  12.541  1.00  0.00           H  
ATOM    164  NH2 ARG     9      -0.880   1.304  11.014  1.00  0.00           N  
ATOM    165 HH21 ARG     9      -0.320   1.850  10.375  1.00  0.00           H  
ATOM    166 HH22 ARG     9      -1.432   0.570  10.593  1.00  0.00           H  
ATOM    167  C   ARG     9       3.198   0.999  10.849  1.00  0.00           C  
ATOM    168  O   ARG     9       2.345   1.843  10.637  1.00  0.00           O  
ATOM    169  N   LYS    10       4.236   0.903  10.027  1.00  0.00           N  
ATOM    170  H   LYS    10       4.966   0.215  10.143  1.00  0.00           H  
ATOM    171  CA  LYS    10       4.542   1.785   8.792  1.00  0.00           C  
ATOM    172  HA  LYS    10       3.543   2.075   8.465  1.00  0.00           H  
ATOM    173  CB  LYS    10       5.167   3.138   9.292  1.00  0.00           C  
ATOM    174  HB2 LYS    10       4.832   3.902   8.591  1.00  0.00           H  
ATOM    175  HB3 LYS    10       4.784   3.350  10.290  1.00  0.00           H  
ATOM    176  CG  LYS    10       6.743   3.253   9.311  1.00  0.00           C  
ATOM    177  HG2 LYS    10       7.200   2.987   8.358  1.00  0.00           H  
ATOM    178  HG3 LYS    10       6.975   4.305   9.477  1.00  0.00           H  
ATOM    179  CD  LYS    10       7.419   2.392  10.441  1.00  0.00           C  
ATOM    180  HD2 LYS    10       7.408   3.019  11.332  1.00  0.00           H  
ATOM    181  HD3 LYS    10       6.716   1.607  10.723  1.00  0.00           H  
ATOM    182  CE  LYS    10       8.764   1.774  10.146  1.00  0.00           C  
ATOM    183  HE2 LYS    10       9.505   2.535   9.902  1.00  0.00           H  
ATOM    184  HE3 LYS    10       8.966   1.335  11.123  1.00  0.00           H  
ATOM    185  NZ  LYS    10       8.620   0.711   9.033  1.00  0.00           N  
ATOM    186  HZ1 LYS    10       8.155   1.132   8.242  1.00  0.00           H  
ATOM    187  HZ2 LYS    10       9.519   0.347   8.752  1.00  0.00           H  
ATOM    188  HZ3 LYS    10       7.954   0.022   9.351  1.00  0.00           H  
ATOM    189  C   LYS    10       5.215   1.048   7.596  1.00  0.00           C  
ATOM    190  O   LYS    10       5.888   0.070   7.899  1.00  0.00           O  
ATOM    191  N   LYS    11       5.068   1.672   6.396  1.00  0.00           N  
ATOM    192  H   LYS    11       4.592   2.560   6.460  1.00  0.00           H  
ATOM    193  CA  LYS    11       5.384   1.135   5.057  1.00  0.00           C  
ATOM    194  HA  LYS    11       4.935   0.142   5.060  1.00  0.00           H  
ATOM    195  CB  LYS    11       4.754   2.117   4.065  1.00  0.00           C  
ATOM    196  HB2 LYS    11       3.784   2.513   4.367  1.00  0.00           H  
ATOM    197  HB3 LYS    11       5.305   3.055   4.129  1.00  0.00           H  
ATOM    198  CG  LYS    11       4.402   1.640   2.695  1.00  0.00           C  
ATOM    199  HG2 LYS    11       5.222   1.126   2.195  1.00  0.00           H  
ATOM    200  HG3 LYS    11       3.513   1.017   2.796  1.00  0.00           H  
ATOM    201  CD  LYS    11       4.011   2.812   1.830  1.00  0.00           C  
ATOM    202  HD2 LYS    11       3.034   3.152   2.173  1.00  0.00           H  
ATOM    203  HD3 LYS    11       4.654   3.691   1.874  1.00  0.00           H  
ATOM    204  CE  LYS    11       3.987   2.485   0.281  1.00  0.00           C  
ATOM    205  HE2 LYS    11       3.755   1.422   0.222  1.00  0.00           H  
ATOM    206  HE3 LYS    11       3.320   3.121  -0.302  1.00  0.00           H  
ATOM    207  NZ  LYS    11       5.311   2.601  -0.315  1.00  0.00           N  
ATOM    208  HZ1 LYS    11       6.017   2.207   0.291  1.00  0.00           H  
ATOM    209  HZ2 LYS    11       5.409   2.150  -1.213  1.00  0.00           H  
ATOM    210  HZ3 LYS    11       5.608   3.565  -0.254  1.00  0.00           H  
ATOM    211  C   LYS    11       6.884   0.953   4.902  1.00  0.00           C  
ATOM    212  O   LYS    11       7.597   1.330   5.774  1.00  0.00           O  
ATOM    213  N   CYS    12       7.199   0.312   3.725  1.00  0.00           N  
ATOM    214  H   CYS    12       6.509   0.251   2.989  1.00  0.00           H  
ATOM    215  CA  CYS    12       8.539   0.483   3.235  1.00  0.00           C  
ATOM    216  HA  CYS    12       9.227   0.436   4.080  1.00  0.00           H  
ATOM    217  CB  CYS    12       8.999  -0.679   2.343  1.00  0.00           C  
ATOM    218  HB2 CYS    12       9.868  -0.547   1.698  1.00  0.00           H  
ATOM    219  HB3 CYS    12       9.092  -1.616   2.892  1.00  0.00           H  
ATOM    220  SG  CYS    12       7.747  -0.805   1.111  1.00  0.00           S  
ATOM    221  HG  CYS    12       8.452  -1.351   0.116  1.00  0.00           H  
ATOM    222  C   CYS    12       8.580   1.838   2.462  1.00  0.00           C  
ATOM    223  O   CYS    12       7.515   2.349   2.220  1.00  0.00           O  
ATOM    224  N   SER    13       9.793   2.391   2.122  1.00  0.00           N  
ATOM    225  H   SER    13      10.589   1.903   2.508  1.00  0.00           H  
ATOM    226  CA  SER    13       9.871   3.650   1.349  1.00  0.00           C  
ATOM    227  HA  SER    13       9.369   4.448   1.896  1.00  0.00           H  
ATOM    228  CB  SER    13      11.398   4.015   1.352  1.00  0.00           C  
ATOM    229  HB2 SER    13      11.865   3.898   0.374  1.00  0.00           H  
ATOM    230  HB3 SER    13      11.467   5.079   1.579  1.00  0.00           H  
ATOM    231  OG  SER    13      12.206   3.369   2.278  1.00  0.00           O  
ATOM    232  HG  SER    13      13.017   3.872   2.385  1.00  0.00           H  
ATOM    233  C   SER    13       9.397   3.715  -0.130  1.00  0.00           C  
ATOM    234  O   SER    13       8.212   3.452  -0.366  1.00  0.00           O  
TER   
END   
