# Supplementary material for: Prediction of Anticancer Peptides with High Efficacy and Low Toxicity by Hybrid Model Based on 3D Structure of Peptides
Source: Int J Mol Sci. 2021 May 26;22(11):5630. doi: 10.3390/ijms22115630 (PMC8198792; doi:10.3390/ijms22115630)
Supplement: Supplementary file 1 [file ijms-22-05630-s001.zip › Supplement2(Datasets)/ACPs(PDB)/D1/PDB(Negative)/(273)NL_satpdb13355.pdb]

ATOM      1  N   PHE     1      15.563 -15.306  -1.892  1.00  0.00           N  
ATOM      2  H   PHE     1      15.761 -14.390  -1.516  1.00  0.00           H  
ATOM      3  CA  PHE     1      15.570 -16.324  -0.925  1.00  0.00           C  
ATOM      4  HA  PHE     1      16.641 -16.411  -0.743  1.00  0.00           H  
ATOM      5  CB  PHE     1      14.840 -15.835   0.330  1.00  0.00           C  
ATOM      6  HB2 PHE     1      15.065 -14.834   0.696  1.00  0.00           H  
ATOM      7  HB3 PHE     1      13.792 -15.909   0.039  1.00  0.00           H  
ATOM      8  CG  PHE     1      15.168 -16.810   1.530  1.00  0.00           C  
ATOM      9  CD1 PHE     1      14.060 -17.318   2.259  1.00  0.00           C  
ATOM     10  HD1 PHE     1      13.028 -17.151   1.989  1.00  0.00           H  
ATOM     11  CE1 PHE     1      14.207 -17.950   3.461  1.00  0.00           C  
ATOM     12  HE1 PHE     1      13.324 -18.357   3.930  1.00  0.00           H  
ATOM     13  CZ  PHE     1      15.527 -18.145   4.019  1.00  0.00           C  
ATOM     14  HZ  PHE     1      15.654 -18.799   4.869  1.00  0.00           H  
ATOM     15  CE2 PHE     1      16.652 -17.603   3.295  1.00  0.00           C  
ATOM     16  HE2 PHE     1      17.616 -17.842   3.718  1.00  0.00           H  
ATOM     17  CD2 PHE     1      16.504 -17.088   1.953  1.00  0.00           C  
ATOM     18  HD2 PHE     1      17.334 -16.738   1.358  1.00  0.00           H  
ATOM     19  C   PHE     1      14.886 -17.625  -1.477  1.00  0.00           C  
ATOM     20  O   PHE     1      15.320 -18.766  -1.200  1.00  0.00           O  
ATOM     21  N   PHE     2      13.772 -17.508  -2.245  1.00  0.00           N  
ATOM     22  H   PHE     2      13.420 -16.643  -2.628  1.00  0.00           H  
ATOM     23  CA  PHE     2      12.956 -18.697  -2.486  1.00  0.00           C  
ATOM     24  HA  PHE     2      12.898 -19.250  -1.548  1.00  0.00           H  
ATOM     25  CB  PHE     2      11.506 -18.244  -2.735  1.00  0.00           C  
ATOM     26  HB2 PHE     2      11.561 -17.681  -3.666  1.00  0.00           H  
ATOM     27  HB3 PHE     2      10.905 -19.142  -2.880  1.00  0.00           H  
ATOM     28  CG  PHE     2      11.013 -17.288  -1.651  1.00  0.00           C  
ATOM     29  CD1 PHE     2      11.069 -15.874  -1.809  1.00  0.00           C  
ATOM     30  HD1 PHE     2      11.461 -15.417  -2.706  1.00  0.00           H  
ATOM     31  CE1 PHE     2      10.632 -15.058  -0.768  1.00  0.00           C  
ATOM     32  HE1 PHE     2      10.675 -13.983  -0.868  1.00  0.00           H  
ATOM     33  CZ  PHE     2      10.220 -15.619   0.435  1.00  0.00           C  
ATOM     34  HZ  PHE     2       9.790 -14.941   1.158  1.00  0.00           H  
ATOM     35  CE2 PHE     2      10.159 -17.022   0.570  1.00  0.00           C  
ATOM     36  HE2 PHE     2       9.789 -17.335   1.536  1.00  0.00           H  
ATOM     37  CD2 PHE     2      10.498 -17.849  -0.461  1.00  0.00           C  
ATOM     38  HD2 PHE     2      10.629 -18.906  -0.278  1.00  0.00           H  
ATOM     39  C   PHE     2      13.519 -19.569  -3.608  1.00  0.00           C  
ATOM     40  O   PHE     2      14.367 -19.158  -4.453  1.00  0.00           O  
ATOM     41  N   GLY     3      12.965 -20.829  -3.695  1.00  0.00           N  
ATOM     42  H   GLY     3      12.220 -21.150  -3.093  1.00  0.00           H  
ATOM     43  CA  GLY     3      13.215 -21.745  -4.820  1.00  0.00           C  
ATOM     44  HA2 GLY     3      12.522 -22.582  -4.719  1.00  0.00           H  
ATOM     45  HA3 GLY     3      13.082 -21.123  -5.704  1.00  0.00           H  
ATOM     46  C   GLY     3      14.690 -22.229  -4.802  1.00  0.00           C  
ATOM     47  O   GLY     3      15.207 -22.669  -3.729  1.00  0.00           O  
ATOM     48  N   THR     4      15.349 -22.267  -5.972  1.00  0.00           N  
ATOM     49  H   THR     4      14.844 -21.942  -6.784  1.00  0.00           H  
ATOM     50  CA  THR     4      16.715 -22.761  -6.096  1.00  0.00           C  
ATOM     51  HA  THR     4      16.802 -23.623  -5.435  1.00  0.00           H  
ATOM     52  CB  THR     4      17.005 -23.394  -7.465  1.00  0.00           C  
ATOM     53  HB  THR     4      18.078 -23.579  -7.513  1.00  0.00           H  
ATOM     54  CG2 THR     4      16.055 -24.710  -7.551  1.00  0.00           C  
ATOM     55 HG21 THR     4      15.062 -24.500  -7.153  1.00  0.00           H  
ATOM     56 HG22 THR     4      15.883 -24.955  -8.599  1.00  0.00           H  
ATOM     57 HG23 THR     4      16.484 -25.512  -6.950  1.00  0.00           H  
ATOM     58  OG1 THR     4      16.675 -22.511  -8.434  1.00  0.00           O  
ATOM     59  HG1 THR     4      17.008 -22.872  -9.258  1.00  0.00           H  
ATOM     60  C   THR     4      17.700 -21.636  -5.699  1.00  0.00           C  
ATOM     61  O   THR     4      17.896 -21.315  -4.508  1.00  0.00           O  
ATOM     62  N   ALA     5      18.321 -21.057  -6.694  1.00  0.00           N  
ATOM     63  H   ALA     5      17.830 -21.253  -7.555  1.00  0.00           H  
ATOM     64  CA  ALA     5      19.378 -20.073  -6.671  1.00  0.00           C  
ATOM     65  HA  ALA     5      20.155 -20.644  -6.164  1.00  0.00           H  
ATOM     66  CB  ALA     5      19.822 -20.027  -8.123  1.00  0.00           C  
ATOM     67  HB1 ALA     5      20.293 -20.991  -8.317  1.00  0.00           H  
ATOM     68  HB2 ALA     5      18.921 -19.926  -8.728  1.00  0.00           H  
ATOM     69  HB3 ALA     5      20.473 -19.168  -8.287  1.00  0.00           H  
ATOM     70  C   ALA     5      19.074 -18.617  -6.126  1.00  0.00           C  
ATOM     71  O   ALA     5      20.021 -17.802  -6.033  1.00  0.00           O  
ATOM     72  N   LEU     6      17.798 -18.246  -5.830  1.00  0.00           N  
ATOM     73  H   LEU     6      17.040 -18.815  -6.179  1.00  0.00           H  
ATOM     74  CA  LEU     6      17.378 -16.864  -5.494  1.00  0.00           C  
ATOM     75  HA  LEU     6      17.803 -16.209  -6.254  1.00  0.00           H  
ATOM     76  CB  LEU     6      15.845 -16.686  -5.680  1.00  0.00           C  
ATOM     77  HB2 LEU     6      15.487 -17.146  -6.601  1.00  0.00           H  
ATOM     78  HB3 LEU     6      15.289 -16.975  -4.788  1.00  0.00           H  
ATOM     79  CG  LEU     6      15.461 -15.184  -5.775  1.00  0.00           C  
ATOM     80  HG  LEU     6      16.071 -14.609  -5.077  1.00  0.00           H  
ATOM     81  CD1 LEU     6      15.718 -14.631  -7.196  1.00  0.00           C  
ATOM     82 HD11 LEU     6      15.131 -15.212  -7.907  1.00  0.00           H  
ATOM     83 HD12 LEU     6      15.362 -13.601  -7.206  1.00  0.00           H  
ATOM     84 HD13 LEU     6      16.751 -14.703  -7.533  1.00  0.00           H  
ATOM     85  CD2 LEU     6      14.012 -15.073  -5.408  1.00  0.00           C  
ATOM     86 HD21 LEU     6      13.650 -14.052  -5.535  1.00  0.00           H  
ATOM     87 HD22 LEU     6      13.421 -15.708  -6.068  1.00  0.00           H  
ATOM     88 HD23 LEU     6      13.884 -15.406  -4.378  1.00  0.00           H  
ATOM     89  C   LEU     6      17.924 -16.430  -4.134  1.00  0.00           C  
ATOM     90  O   LEU     6      18.087 -15.262  -4.021  1.00  0.00           O  
ATOM     91  N   LYS     7      18.192 -17.352  -3.243  1.00  0.00           N  
ATOM     92  H   LYS     7      17.868 -18.283  -3.465  1.00  0.00           H  
ATOM     93  CA  LYS     7      19.049 -17.084  -2.013  1.00  0.00           C  
ATOM     94  HA  LYS     7      18.633 -16.146  -1.644  1.00  0.00           H  
ATOM     95  CB  LYS     7      18.952 -18.292  -1.072  1.00  0.00           C  
ATOM     96  HB2 LYS     7      19.444 -18.103  -0.118  1.00  0.00           H  
ATOM     97  HB3 LYS     7      17.891 -18.438  -0.867  1.00  0.00           H  
ATOM     98  CG  LYS     7      19.481 -19.559  -1.782  1.00  0.00           C  
ATOM     99  HG2 LYS     7      19.198 -19.783  -2.811  1.00  0.00           H  
ATOM    100  HG3 LYS     7      20.552 -19.359  -1.795  1.00  0.00           H  
ATOM    101  CD  LYS     7      19.376 -20.740  -0.885  1.00  0.00           C  
ATOM    102  HD2 LYS     7      19.979 -21.573  -1.245  1.00  0.00           H  
ATOM    103  HD3 LYS     7      19.657 -20.464   0.131  1.00  0.00           H  
ATOM    104  CE  LYS     7      17.904 -21.198  -0.790  1.00  0.00           C  
ATOM    105  HE2 LYS     7      17.934 -22.201  -0.366  1.00  0.00           H  
ATOM    106  HE3 LYS     7      17.475 -20.673   0.063  1.00  0.00           H  
ATOM    107  NZ  LYS     7      17.036 -21.162  -1.961  1.00  0.00           N  
ATOM    108  HZ1 LYS     7      16.505 -20.305  -2.019  1.00  0.00           H  
ATOM    109  HZ2 LYS     7      17.545 -21.364  -2.810  1.00  0.00           H  
ATOM    110  HZ3 LYS     7      16.296 -21.846  -1.900  1.00  0.00           H  
ATOM    111  C   LYS     7      20.517 -16.671  -2.276  1.00  0.00           C  
ATOM    112  O   LYS     7      21.167 -16.034  -1.461  1.00  0.00           O  
ATOM    113  N   ILE     8      21.011 -16.932  -3.476  1.00  0.00           N  
ATOM    114  H   ILE     8      20.431 -17.370  -4.177  1.00  0.00           H  
ATOM    115  CA  ILE     8      22.380 -16.476  -3.927  1.00  0.00           C  
ATOM    116  HA  ILE     8      23.078 -16.549  -3.092  1.00  0.00           H  
ATOM    117  CB  ILE     8      22.961 -17.344  -5.066  1.00  0.00           C  
ATOM    118  HB  ILE     8      22.325 -17.203  -5.940  1.00  0.00           H  
ATOM    119  CG2 ILE     8      24.454 -16.906  -5.432  1.00  0.00           C  
ATOM    120 HG21 ILE     8      24.421 -15.913  -5.880  1.00  0.00           H  
ATOM    121 HG22 ILE     8      24.990 -16.798  -4.489  1.00  0.00           H  
ATOM    122 HG23 ILE     8      24.857 -17.612  -6.159  1.00  0.00           H  
ATOM    123  CG1 ILE     8      22.934 -18.872  -4.730  1.00  0.00           C  
ATOM    124 HG12 ILE     8      21.934 -19.263  -4.537  1.00  0.00           H  
ATOM    125 HG13 ILE     8      23.288 -19.399  -5.616  1.00  0.00           H  
ATOM    126  CD1 ILE     8      23.856 -19.315  -3.620  1.00  0.00           C  
ATOM    127 HD11 ILE     8      23.849 -20.402  -3.542  1.00  0.00           H  
ATOM    128 HD12 ILE     8      24.896 -19.040  -3.795  1.00  0.00           H  
ATOM    129 HD13 ILE     8      23.604 -18.858  -2.663  1.00  0.00           H  
ATOM    130  C   ILE     8      22.346 -15.052  -4.383  1.00  0.00           C  
ATOM    131  O   ILE     8      23.123 -14.149  -3.964  1.00  0.00           O  
ATOM    132  N   ALA     9      21.300 -14.720  -5.152  1.00  0.00           N  
ATOM    133  H   ALA     9      20.622 -15.382  -5.502  1.00  0.00           H  
ATOM    134  CA  ALA     9      20.913 -13.397  -5.506  1.00  0.00           C  
ATOM    135  HA  ALA     9      21.761 -12.970  -6.041  1.00  0.00           H  
ATOM    136  CB  ALA     9      19.654 -13.381  -6.384  1.00  0.00           C  
ATOM    137  HB1 ALA     9      19.635 -12.441  -6.936  1.00  0.00           H  
ATOM    138  HB2 ALA     9      19.689 -14.096  -7.207  1.00  0.00           H  
ATOM    139  HB3 ALA     9      18.795 -13.556  -5.737  1.00  0.00           H  
ATOM    140  C   ALA     9      20.621 -12.452  -4.371  1.00  0.00           C  
ATOM    141  O   ALA     9      21.008 -11.262  -4.419  1.00  0.00           O  
ATOM    142  N   ALA    10      20.194 -13.003  -3.175  1.00  0.00           N  
ATOM    143  H   ALA    10      19.737 -13.901  -3.245  1.00  0.00           H  
ATOM    144  CA  ALA    10      19.980 -12.307  -1.927  1.00  0.00           C  
ATOM    145  HA  ALA    10      19.523 -11.321  -2.021  1.00  0.00           H  
ATOM    146  CB  ALA    10      18.886 -13.051  -1.126  1.00  0.00           C  
ATOM    147  HB1 ALA    10      19.220 -14.056  -0.870  1.00  0.00           H  
ATOM    148  HB2 ALA    10      18.732 -12.495  -0.202  1.00  0.00           H  
ATOM    149  HB3 ALA    10      17.909 -13.073  -1.610  1.00  0.00           H  
ATOM    150  C   ALA    10      21.356 -12.029  -1.113  1.00  0.00           C  
ATOM    151  O   ALA    10      21.382 -11.028  -0.430  1.00  0.00           O  
ATOM    152  N   ASN    11      22.374 -12.826  -1.317  1.00  0.00           N  
ATOM    153  H   ASN    11      22.344 -13.555  -2.016  1.00  0.00           H  
ATOM    154  CA  ASN    11      23.755 -12.375  -0.882  1.00  0.00           C  
ATOM    155  HA  ASN    11      23.677 -11.813   0.048  1.00  0.00           H  
ATOM    156  CB  ASN    11      24.624 -13.616  -0.556  1.00  0.00           C  
ATOM    157  HB2 ASN    11      24.081 -14.327   0.066  1.00  0.00           H  
ATOM    158  HB3 ASN    11      24.669 -14.282  -1.418  1.00  0.00           H  
ATOM    159  CG  ASN    11      26.000 -13.230   0.007  1.00  0.00           C  
ATOM    160  OD1 ASN    11      26.161 -12.296   0.755  1.00  0.00           O  
ATOM    161  ND2 ASN    11      26.999 -13.881  -0.562  1.00  0.00           N  
ATOM    162 HD21 ASN    11      27.926 -13.543  -0.349  1.00  0.00           H  
ATOM    163 HD22 ASN    11      26.827 -14.508  -1.335  1.00  0.00           H  
ATOM    164  C   ASN    11      24.409 -11.432  -1.880  1.00  0.00           C  
ATOM    165  O   ASN    11      24.781 -10.334  -1.408  1.00  0.00           O  
ATOM    166  N   VAL    12      24.351 -11.695  -3.236  1.00  0.00           N  
ATOM    167  H   VAL    12      23.900 -12.518  -3.609  1.00  0.00           H  
ATOM    168  CA  VAL    12      25.106 -10.872  -4.182  1.00  0.00           C  
ATOM    169  HA  VAL    12      26.047 -10.756  -3.645  1.00  0.00           H  
ATOM    170  CB  VAL    12      25.423 -11.688  -5.518  1.00  0.00           C  
ATOM    171  HB  VAL    12      24.417 -11.843  -5.906  1.00  0.00           H  
ATOM    172  CG1 VAL    12      26.295 -10.789  -6.433  1.00  0.00           C  
ATOM    173 HG11 VAL    12      25.814  -9.827  -6.612  1.00  0.00           H  
ATOM    174 HG12 VAL    12      27.327 -10.799  -6.081  1.00  0.00           H  
ATOM    175 HG13 VAL    12      26.451 -11.308  -7.379  1.00  0.00           H  
ATOM    176  CG2 VAL    12      26.102 -13.048  -5.228  1.00  0.00           C  
ATOM    177 HG21 VAL    12      25.578 -13.704  -4.533  1.00  0.00           H  
ATOM    178 HG22 VAL    12      26.447 -13.458  -6.178  1.00  0.00           H  
ATOM    179 HG23 VAL    12      27.056 -12.895  -4.723  1.00  0.00           H  
ATOM    180  C   VAL    12      24.446  -9.483  -4.507  1.00  0.00           C  
ATOM    181  O   VAL    12      25.137  -8.503  -4.429  1.00  0.00           O  
ATOM    182  N   LEU    13      23.179  -9.486  -4.887  1.00  0.00           N  
ATOM    183  H   LEU    13      22.649 -10.342  -4.808  1.00  0.00           H  
ATOM    184  CA  LEU    13      22.572  -8.302  -5.508  1.00  0.00           C  
ATOM    185  HA  LEU    13      23.313  -8.106  -6.283  1.00  0.00           H  
ATOM    186  CB  LEU    13      21.240  -8.553  -6.245  1.00  0.00           C  
ATOM    187  HB2 LEU    13      21.294  -9.527  -6.731  1.00  0.00           H  
ATOM    188  HB3 LEU    13      20.395  -8.545  -5.556  1.00  0.00           H  
ATOM    189  CG  LEU    13      20.879  -7.391  -7.286  1.00  0.00           C  
ATOM    190  HG  LEU    13      20.849  -6.448  -6.739  1.00  0.00           H  
ATOM    191  CD1 LEU    13      21.928  -7.209  -8.429  1.00  0.00           C  
ATOM    192 HD11 LEU    13      22.934  -6.986  -8.075  1.00  0.00           H  
ATOM    193 HD12 LEU    13      21.877  -8.138  -8.996  1.00  0.00           H  
ATOM    194 HD13 LEU    13      21.738  -6.366  -9.094  1.00  0.00           H  
ATOM    195  CD2 LEU    13      19.523  -7.613  -7.898  1.00  0.00           C  
ATOM    196 HD21 LEU    13      19.544  -8.515  -8.510  1.00  0.00           H  
ATOM    197 HD22 LEU    13      18.680  -7.735  -7.218  1.00  0.00           H  
ATOM    198 HD23 LEU    13      19.332  -6.744  -8.528  1.00  0.00           H  
ATOM    199  C   LEU    13      22.450  -7.140  -4.536  1.00  0.00           C  
ATOM    200  O   LEU    13      22.828  -6.060  -4.926  1.00  0.00           O  
ATOM    201  N   PRO    14      21.946  -7.314  -3.334  1.00  0.00           N  
ATOM    202  CD  PRO    14      21.196  -8.443  -2.831  1.00  0.00           C  
ATOM    203  HD2 PRO    14      21.896  -9.125  -2.348  1.00  0.00           H  
ATOM    204  HD3 PRO    14      20.630  -9.004  -3.575  1.00  0.00           H  
ATOM    205  CG  PRO    14      20.175  -7.906  -1.776  1.00  0.00           C  
ATOM    206  HG2 PRO    14      19.800  -8.588  -1.012  1.00  0.00           H  
ATOM    207  HG3 PRO    14      19.274  -7.532  -2.262  1.00  0.00           H  
ATOM    208  CB  PRO    14      20.943  -6.784  -1.137  1.00  0.00           C  
ATOM    209  HB2 PRO    14      21.585  -7.162  -0.342  1.00  0.00           H  
ATOM    210  HB3 PRO    14      20.249  -6.026  -0.774  1.00  0.00           H  
ATOM    211  CA  PRO    14      21.894  -6.214  -2.303  1.00  0.00           C  
ATOM    212  HA  PRO    14      21.270  -5.385  -2.638  1.00  0.00           H  
ATOM    213  C   PRO    14      23.228  -5.755  -1.801  1.00  0.00           C  
ATOM    214  O   PRO    14      23.252  -4.692  -1.176  1.00  0.00           O  
ATOM    215  N   THR    15      24.342  -6.350  -2.142  1.00  0.00           N  
ATOM    216  H   THR    15      24.209  -7.207  -2.659  1.00  0.00           H  
ATOM    217  CA  THR    15      25.730  -5.891  -1.899  1.00  0.00           C  
ATOM    218  HA  THR    15      25.613  -5.181  -1.081  1.00  0.00           H  
ATOM    219  CB  THR    15      26.626  -7.072  -1.320  1.00  0.00           C  
ATOM    220  HB  THR    15      26.579  -7.896  -2.032  1.00  0.00           H  
ATOM    221  CG2 THR    15      28.067  -6.652  -1.020  1.00  0.00           C  
ATOM    222 HG21 THR    15      28.124  -5.843  -0.291  1.00  0.00           H  
ATOM    223 HG22 THR    15      28.556  -7.494  -0.531  1.00  0.00           H  
ATOM    224 HG23 THR    15      28.603  -6.346  -1.919  1.00  0.00           H  
ATOM    225  OG1 THR    15      26.069  -7.278  -0.048  1.00  0.00           O  
ATOM    226  HG1 THR    15      26.097  -6.453   0.442  1.00  0.00           H  
ATOM    227  C   THR    15      26.244  -5.199  -3.228  1.00  0.00           C  
ATOM    228  O   THR    15      27.082  -4.274  -3.084  1.00  0.00           O  
ATOM    229  N   ALA    16      25.796  -5.670  -4.390  1.00  0.00           N  
ATOM    230  H   ALA    16      25.063  -6.362  -4.459  1.00  0.00           H  
ATOM    231  CA  ALA    16      26.157  -5.153  -5.684  1.00  0.00           C  
ATOM    232  HA  ALA    16      27.240  -5.031  -5.705  1.00  0.00           H  
ATOM    233  CB  ALA    16      25.756  -6.198  -6.755  1.00  0.00           C  
ATOM    234  HB1 ALA    16      26.153  -5.754  -7.668  1.00  0.00           H  
ATOM    235  HB2 ALA    16      26.303  -7.129  -6.608  1.00  0.00           H  
ATOM    236  HB3 ALA    16      24.676  -6.348  -6.766  1.00  0.00           H  
ATOM    237  C   ALA    16      25.533  -3.759  -5.868  1.00  0.00           C  
ATOM    238  O   ALA    16      26.331  -2.864  -6.148  1.00  0.00           O  
ATOM    239  N   ILE    17      24.211  -3.548  -5.665  1.00  0.00           N  
ATOM    240  H   ILE    17      23.533  -4.282  -5.518  1.00  0.00           H  
ATOM    241  CA  ILE    17      23.562  -2.236  -5.688  1.00  0.00           C  
ATOM    242  HA  ILE    17      24.332  -1.639  -6.177  1.00  0.00           H  
ATOM    243  CB  ILE    17      22.280  -2.196  -6.559  1.00  0.00           C  
ATOM    244  HB  ILE    17      22.726  -2.398  -7.533  1.00  0.00           H  
ATOM    245  CG2 ILE    17      21.311  -3.351  -6.261  1.00  0.00           C  
ATOM    246 HG21 ILE    17      21.825  -4.305  -6.374  1.00  0.00           H  
ATOM    247 HG22 ILE    17      20.945  -3.292  -5.236  1.00  0.00           H  
ATOM    248 HG23 ILE    17      20.447  -3.392  -6.924  1.00  0.00           H  
ATOM    249  CG1 ILE    17      21.421  -0.948  -6.558  1.00  0.00           C  
ATOM    250 HG12 ILE    17      20.565  -1.085  -7.219  1.00  0.00           H  
ATOM    251 HG13 ILE    17      21.140  -0.741  -5.526  1.00  0.00           H  
ATOM    252  CD1 ILE    17      22.175   0.341  -6.980  1.00  0.00           C  
ATOM    253 HD11 ILE    17      22.596   0.149  -7.966  1.00  0.00           H  
ATOM    254 HD12 ILE    17      21.360   1.061  -7.063  1.00  0.00           H  
ATOM    255 HD13 ILE    17      22.933   0.630  -6.251  1.00  0.00           H  
ATOM    256  C   ILE    17      23.477  -1.554  -4.302  1.00  0.00           C  
ATOM    257  O   ILE    17      24.357  -0.837  -3.910  1.00  0.00           O  
ATOM    258  N   CYS    18      22.332  -1.804  -3.548  1.00  0.00           N  
ATOM    259  H   CYS    18      21.711  -2.560  -3.795  1.00  0.00           H  
ATOM    260  CA  CYS    18      21.947  -0.972  -2.412  1.00  0.00           C  
ATOM    261  HA  CYS    18      22.112   0.084  -2.622  1.00  0.00           H  
ATOM    262  CB  CYS    18      20.435  -1.175  -2.173  1.00  0.00           C  
ATOM    263  HB2 CYS    18      20.212  -0.551  -1.307  1.00  0.00           H  
ATOM    264  HB3 CYS    18      20.054  -0.784  -3.117  1.00  0.00           H  
ATOM    265  SG  CYS    18      20.003  -2.905  -1.828  1.00  0.00           S  
ATOM    266  HG  CYS    18      20.342  -3.144  -0.558  1.00  0.00           H  
ATOM    267  C   CYS    18      22.799  -1.253  -1.115  1.00  0.00           C  
ATOM    268  O   CYS    18      22.260  -1.266  -0.011  1.00  0.00           O  
ATOM    269  N   LYS    19      24.065  -1.535  -1.270  1.00  0.00           N  
ATOM    270  H   LYS    19      24.322  -1.697  -2.233  1.00  0.00           H  
ATOM    271  CA  LYS    19      24.948  -2.018  -0.165  1.00  0.00           C  
ATOM    272  HA  LYS    19      24.433  -2.907   0.199  1.00  0.00           H  
ATOM    273  CB  LYS    19      26.294  -2.348  -0.733  1.00  0.00           C  
ATOM    274  HB2 LYS    19      26.875  -2.899   0.007  1.00  0.00           H  
ATOM    275  HB3 LYS    19      26.181  -2.936  -1.644  1.00  0.00           H  
ATOM    276  CG  LYS    19      27.108  -1.015  -1.055  1.00  0.00           C  
ATOM    277  HG2 LYS    19      26.579  -0.447  -1.820  1.00  0.00           H  
ATOM    278  HG3 LYS    19      27.273  -0.415  -0.159  1.00  0.00           H  
ATOM    279  CD  LYS    19      28.480  -1.341  -1.707  1.00  0.00           C  
ATOM    280  HD2 LYS    19      29.228  -0.834  -1.097  1.00  0.00           H  
ATOM    281  HD3 LYS    19      28.720  -2.401  -1.620  1.00  0.00           H  
ATOM    282  CE  LYS    19      28.499  -0.848  -3.147  1.00  0.00           C  
ATOM    283  HE2 LYS    19      28.192   0.198  -3.178  1.00  0.00           H  
ATOM    284  HE3 LYS    19      29.526  -0.822  -3.512  1.00  0.00           H  
ATOM    285  NZ  LYS    19      27.629  -1.708  -4.005  1.00  0.00           N  
ATOM    286  HZ1 LYS    19      26.648  -1.574  -3.804  1.00  0.00           H  
ATOM    287  HZ2 LYS    19      27.680  -1.535  -4.999  1.00  0.00           H  
ATOM    288  HZ3 LYS    19      27.743  -2.661  -3.690  1.00  0.00           H  
ATOM    289  C   LYS    19      25.013  -1.180   1.147  1.00  0.00           C  
ATOM    290  O   LYS    19      25.553  -1.583   2.087  1.00  0.00           O  
ATOM    291  N   ILE    20      24.470   0.068   1.199  1.00  0.00           N  
ATOM    292  H   ILE    20      23.798   0.222   0.461  1.00  0.00           H  
ATOM    293  CA  ILE    20      24.308   0.885   2.414  1.00  0.00           C  
ATOM    294  HA  ILE    20      25.252   0.864   2.957  1.00  0.00           H  
ATOM    295  CB  ILE    20      23.948   2.392   1.989  1.00  0.00           C  
ATOM    296  HB  ILE    20      24.626   2.795   1.236  1.00  0.00           H  
ATOM    297  CG2 ILE    20      22.563   2.438   1.339  1.00  0.00           C  
ATOM    298 HG21 ILE    20      21.828   2.100   2.070  1.00  0.00           H  
ATOM    299 HG22 ILE    20      22.286   3.474   1.141  1.00  0.00           H  
ATOM    300 HG23 ILE    20      22.498   1.808   0.452  1.00  0.00           H  
ATOM    301  CG1 ILE    20      23.917   3.324   3.273  1.00  0.00           C  
ATOM    302 HG12 ILE    20      23.531   4.302   2.985  1.00  0.00           H  
ATOM    303 HG13 ILE    20      23.181   2.901   3.957  1.00  0.00           H  
ATOM    304  CD1 ILE    20      25.312   3.661   3.839  1.00  0.00           C  
ATOM    305 HD11 ILE    20      25.226   4.342   4.685  1.00  0.00           H  
ATOM    306 HD12 ILE    20      25.820   2.791   4.256  1.00  0.00           H  
ATOM    307 HD13 ILE    20      25.914   4.187   3.098  1.00  0.00           H  
ATOM    308  C   ILE    20      23.255   0.218   3.377  1.00  0.00           C  
ATOM    309  O   ILE    20      23.424   0.183   4.628  1.00  0.00           O  
ATOM    310  N   LEU    21      22.399  -0.623   2.827  1.00  0.00           N  
ATOM    311  H   LEU    21      22.137  -0.436   1.870  1.00  0.00           H  
ATOM    312  CA  LEU    21      21.640  -1.633   3.526  1.00  0.00           C  
ATOM    313  HA  LEU    21      21.279  -1.302   4.500  1.00  0.00           H  
ATOM    314  CB  LEU    21      20.359  -1.908   2.668  1.00  0.00           C  
ATOM    315  HB2 LEU    21      20.695  -2.252   1.690  1.00  0.00           H  
ATOM    316  HB3 LEU    21      19.760  -2.738   3.044  1.00  0.00           H  
ATOM    317  CG  LEU    21      19.295  -0.802   2.513  1.00  0.00           C  
ATOM    318  HG  LEU    21      19.826   0.061   2.111  1.00  0.00           H  
ATOM    319  CD1 LEU    21      18.320  -0.861   1.400  1.00  0.00           C  
ATOM    320 HD11 LEU    21      17.636  -1.673   1.650  1.00  0.00           H  
ATOM    321 HD12 LEU    21      17.694   0.031   1.403  1.00  0.00           H  
ATOM    322 HD13 LEU    21      18.783  -0.762   0.419  1.00  0.00           H  
ATOM    323  CD2 LEU    21      18.673  -0.430   3.923  1.00  0.00           C  
ATOM    324 HD21 LEU    21      18.709  -1.299   4.580  1.00  0.00           H  
ATOM    325 HD22 LEU    21      19.294   0.306   4.434  1.00  0.00           H  
ATOM    326 HD23 LEU    21      17.611  -0.211   3.812  1.00  0.00           H  
ATOM    327  C   LEU    21      22.495  -2.784   3.905  1.00  0.00           C  
ATOM    328  O   LEU    21      22.857  -2.921   5.065  1.00  0.00           O  
ATOM    329  N   LYS    22      22.805  -3.626   2.877  1.00  0.00           N  
ATOM    330  H   LYS    22      22.385  -3.596   1.959  1.00  0.00           H  
ATOM    331  CA  LYS    22      23.611  -4.834   3.052  1.00  0.00           C  
ATOM    332  HA  LYS    22      23.502  -5.236   4.059  1.00  0.00           H  
ATOM    333  CB  LYS    22      23.089  -5.955   2.165  1.00  0.00           C  
ATOM    334  HB2 LYS    22      22.023  -6.044   2.374  1.00  0.00           H  
ATOM    335  HB3 LYS    22      23.200  -5.704   1.110  1.00  0.00           H  
ATOM    336  CG  LYS    22      23.868  -7.271   2.389  1.00  0.00           C  
ATOM    337  HG2 LYS    22      24.935  -7.122   2.220  1.00  0.00           H  
ATOM    338  HG3 LYS    22      23.764  -7.637   3.410  1.00  0.00           H  
ATOM    339  CD  LYS    22      23.236  -8.227   1.421  1.00  0.00           C  
ATOM    340  HD2 LYS    22      22.164  -8.275   1.617  1.00  0.00           H  
ATOM    341  HD3 LYS    22      23.457  -7.849   0.423  1.00  0.00           H  
ATOM    342  CE  LYS    22      23.749  -9.651   1.631  1.00  0.00           C  
ATOM    343  HE2 LYS    22      23.714  -9.964   2.674  1.00  0.00           H  
ATOM    344  HE3 LYS    22      23.151 -10.380   1.083  1.00  0.00           H  
ATOM    345  NZ  LYS    22      25.121  -9.700   1.159  1.00  0.00           N  
ATOM    346  HZ1 LYS    22      25.690  -9.035   1.662  1.00  0.00           H  
ATOM    347  HZ2 LYS    22      25.460 -10.652   1.152  1.00  0.00           H  
ATOM    348  HZ3 LYS    22      25.308  -9.459   0.196  1.00  0.00           H  
ATOM    349  C   LYS    22      25.094  -4.608   2.937  1.00  0.00           C  
ATOM    350  O   LYS    22      25.716  -4.898   1.885  1.00  0.00           O  
ATOM    351  N   LYS    23      25.738  -4.125   3.971  1.00  0.00           N  
ATOM    352  H   LYS    23      25.177  -3.936   4.789  1.00  0.00           H  
ATOM    353  CA  LYS    23      27.060  -3.469   4.008  1.00  0.00           C  
ATOM    354  HA  LYS    23      27.054  -2.690   3.245  1.00  0.00           H  
ATOM    355  CB  LYS    23      27.231  -2.733   5.283  1.00  0.00           C  
ATOM    356  HB2 LYS    23      26.817  -3.374   6.061  1.00  0.00           H  
ATOM    357  HB3 LYS    23      28.257  -2.520   5.581  1.00  0.00           H  
ATOM    358  CG  LYS    23      26.451  -1.433   5.325  1.00  0.00           C  
ATOM    359  HG2 LYS    23      27.100  -0.784   4.738  1.00  0.00           H  
ATOM    360  HG3 LYS    23      25.512  -1.588   4.792  1.00  0.00           H  
ATOM    361  CD  LYS    23      26.307  -0.831   6.732  1.00  0.00           C  
ATOM    362  HD2 LYS    23      27.270  -0.904   7.237  1.00  0.00           H  
ATOM    363  HD3 LYS    23      26.047   0.211   6.547  1.00  0.00           H  
ATOM    364  CE  LYS    23      25.101  -1.415   7.489  1.00  0.00           C  
ATOM    365  HE2 LYS    23      25.185  -2.502   7.478  1.00  0.00           H  
ATOM    366  HE3 LYS    23      25.300  -1.197   8.538  1.00  0.00           H  
ATOM    367  NZ  LYS    23      23.738  -0.912   7.073  1.00  0.00           N  
ATOM    368  HZ1 LYS    23      23.770   0.097   7.061  1.00  0.00           H  
ATOM    369  HZ2 LYS    23      23.504  -1.267   6.157  1.00  0.00           H  
ATOM    370  HZ3 LYS    23      23.043  -1.254   7.722  1.00  0.00           H  
ATOM    371  C   LYS    23      28.214  -4.431   3.475  1.00  0.00           C  
ATOM    372  O   LYS    23      29.260  -3.970   2.975  1.00  0.00           O  
ATOM    373  N   CYS    24      28.036  -5.714   3.436  1.00  0.00           N  
ATOM    374  H   CYS    24      27.240  -6.076   3.942  1.00  0.00           H  
ATOM    375  CA  CYS    24      29.084  -6.717   3.347  1.00  0.00           C  
ATOM    376  HA  CYS    24      29.711  -6.500   2.482  1.00  0.00           H  
ATOM    377  CB  CYS    24      30.104  -6.524   4.526  1.00  0.00           C  
ATOM    378  HB2 CYS    24      31.061  -6.979   4.269  1.00  0.00           H  
ATOM    379  HB3 CYS    24      30.426  -5.490   4.647  1.00  0.00           H  
ATOM    380  SG  CYS    24      29.412  -7.114   6.163  1.00  0.00           S  
ATOM    381  HG  CYS    24      30.603  -7.160   6.766  1.00  0.00           H  
ATOM    382  C   CYS    24      28.531  -8.124   3.212  1.00  0.00           C  
ATOM    383  O   CYS    24      27.556  -8.377   2.513  1.00  0.00           O  
TER   
END   
