# Supplementary material for: Prediction of Anticancer Peptides with High Efficacy and Low Toxicity by Hybrid Model Based on 3D Structure of Peptides
Source: Int J Mol Sci. 2021 May 26;22(11):5630. doi: 10.3390/ijms22115630 (PMC8198792; doi:10.3390/ijms22115630)
Supplement: Supplementary file 1 [file ijms-22-05630-s001.zip › Supplement2(Datasets)/ACPs(PDB)/D1/PDB(Negative)/(274)NL_satpdb13357.pdb]

EXPDTA    THEORETICAL MODEL, MODELLER 9.13 2015/09/21 01:30:17
REMARK   6 MODELLER OBJECTIVE FUNCTION:       113.5464
REMARK   6 MODELLER BEST TEMPLATE % SEQ ID:  53.846
ATOM      1  N   ALA     1      -9.545  18.364   3.491  1.00 25.38           N
ATOM      2  CA  ALA     1      -9.205  18.767   2.107  1.00 25.38           C
ATOM      3  CB  ALA     1      -8.418  17.645   1.406  1.00 25.38           C
ATOM      4  C   ALA     1     -10.440  19.070   1.317  1.00 25.38           C
ATOM      5  O   ALA     1     -11.028  20.141   1.449  1.00 25.38           O
ATOM      6  N   LEU     2     -10.864  18.110   0.474  1.00158.43           N
ATOM      7  CA  LEU     2     -12.022  18.283  -0.353  1.00158.43           C
ATOM      8  CB  LEU     2     -11.873  17.683  -1.762  1.00158.43           C
ATOM      9  CG  LEU     2     -10.822  18.350  -2.671  1.00158.43           C
ATOM     10  CD1 LEU     2     -10.783  17.671  -4.049  1.00158.43           C
ATOM     11  CD2 LEU     2     -11.037  19.865  -2.782  1.00158.43           C
ATOM     12  C   LEU     2     -13.141  17.531   0.286  1.00158.43           C
ATOM     13  O   LEU     2     -13.115  17.232   1.479  1.00158.43           O
ATOM     14  N   TRP     3     -14.171  17.209  -0.521  1.00200.36           N
ATOM     15  CA  TRP     3     -15.290  16.462  -0.031  1.00200.36           C
ATOM     16  CB  TRP     3     -16.319  16.031  -1.096  1.00200.36           C
ATOM     17  CG  TRP     3     -17.262  17.111  -1.571  1.00200.36           C
ATOM     18  CD2 TRP     3     -18.598  17.272  -1.070  1.00200.36           C
ATOM     19  CD1 TRP     3     -17.087  18.066  -2.523  1.00200.36           C
ATOM     20  NE1 TRP     3     -18.230  18.828  -2.642  1.00200.36           N
ATOM     21  CE2 TRP     3     -19.169  18.347  -1.751  1.00200.36           C
ATOM     22  CE3 TRP     3     -19.292  16.585  -0.120  1.00200.36           C
ATOM     23  CZ2 TRP     3     -20.455  18.744  -1.493  1.00200.36           C
ATOM     24  CZ3 TRP     3     -20.582  16.986   0.143  1.00200.36           C
ATOM     25  CH2 TRP     3     -21.153  18.045  -0.530  1.00200.36           C
ATOM     26  C   TRP     3     -14.779  15.194   0.548  1.00200.36           C
ATOM     27  O   TRP     3     -13.687  14.731   0.220  1.00200.36           O
ATOM     28  N   PHE     4     -15.567  14.631   1.480  1.00270.40           N
ATOM     29  CA  PHE     4     -15.243  13.389   2.103  1.00270.40           C
ATOM     30  CB  PHE     4     -16.259  13.069   3.217  1.00270.40           C
ATOM     31  CG  PHE     4     -15.843  11.864   3.976  1.00270.40           C
ATOM     32  CD1 PHE     4     -14.912  11.974   4.982  1.00270.40           C
ATOM     33  CD2 PHE     4     -16.404  10.641   3.695  1.00270.40           C
ATOM     34  CE1 PHE     4     -14.526  10.866   5.693  1.00270.40           C
ATOM     35  CE2 PHE     4     -16.019   9.530   4.403  1.00270.40           C
ATOM     36  CZ  PHE     4     -15.084   9.643   5.404  1.00270.40           C
ATOM     37  C   PHE     4     -15.364  12.370   1.013  1.00270.40           C
ATOM     38  O   PHE     4     -16.307  12.417   0.222  1.00270.40           O
ATOM     39  N   THR     5     -14.387  11.441   0.917  1.00290.27           N
ATOM     40  CA  THR     5     -14.435  10.435  -0.108  1.00290.27           C
ATOM     41  CB  THR     5     -13.327  10.514  -1.122  1.00290.27           C
ATOM     42  OG1 THR     5     -13.598   9.653  -2.219  1.00290.27           O
ATOM     43  CG2 THR     5     -12.011  10.098  -0.434  1.00290.27           C
ATOM     44  C   THR     5     -14.290   9.104   0.552  1.00290.27           C
ATOM     45  O   THR     5     -13.734   8.991   1.643  1.00290.27           O
ATOM     46  N   MET     6     -14.794   8.053  -0.116  1.00293.34           N
ATOM     47  CA  MET     6     -14.758   6.736   0.439  1.00293.34           C
ATOM     48  CB  MET     6     -15.796   5.804  -0.207  1.00293.34           C
ATOM     49  CG  MET     6     -15.801   4.382   0.349  1.00293.34           C
ATOM     50  SD  MET     6     -17.134   3.350  -0.326  1.00293.34           S
ATOM     51  CE  MET     6     -16.395   1.783   0.213  1.00293.34           C
ATOM     52  C   MET     6     -13.402   6.134   0.234  1.00293.34           C
ATOM     53  O   MET     6     -12.802   6.250  -0.835  1.00293.34           O
ATOM     54  N   LEU     7     -12.909   5.451   1.286  1.00231.21           N
ATOM     55  CA  LEU     7     -11.660   4.750   1.280  1.00231.21           C
ATOM     56  CB  LEU     7     -11.649   3.524   0.353  1.00231.21           C
ATOM     57  CG  LEU     7     -12.652   2.449   0.821  1.00231.21           C
ATOM     58  CD1 LEU     7     -12.534   1.150   0.007  1.00231.21           C
ATOM     59  CD2 LEU     7     -12.543   2.220   2.336  1.00231.21           C
ATOM     60  C   LEU     7     -10.524   5.661   0.942  1.00231.21           C
ATOM     61  O   LEU     7     -10.714   6.793   0.500  1.00231.21           O
ATOM     62  N   LYS     8      -9.295   5.165   1.197  1.00184.23           N
ATOM     63  CA  LYS     8      -8.078   5.893   0.979  1.00184.23           C
ATOM     64  CB  LYS     8      -6.852   5.316   1.723  1.00184.23           C
ATOM     65  CG  LYS     8      -6.946   5.395   3.251  1.00184.23           C
ATOM     66  CD  LYS     8      -5.904   4.549   3.995  1.00184.23           C
ATOM     67  CE  LYS     8      -6.280   3.070   4.136  1.00184.23           C
ATOM     68  NZ  LYS     8      -5.215   2.329   4.851  1.00184.23           N
ATOM     69  C   LYS     8      -7.754   5.852  -0.476  1.00184.23           C
ATOM     70  O   LYS     8      -8.446   5.220  -1.273  1.00184.23           O
ATOM     71  N   LYS     9      -6.671   6.562  -0.842  1.00205.01           N
ATOM     72  CA  LYS     9      -6.233   6.646  -2.200  1.00205.01           C
ATOM     73  CB  LYS     9      -4.872   7.346  -2.357  1.00205.01           C
ATOM     74  CG  LYS     9      -4.902   8.829  -1.986  1.00205.01           C
ATOM     75  CD  LYS     9      -3.510   9.436  -1.803  1.00205.01           C
ATOM     76  CE  LYS     9      -2.866   9.127  -0.449  1.00205.01           C
ATOM     77  NZ  LYS     9      -1.451   9.567  -0.452  1.00205.01           N
ATOM     78  C   LYS     9      -6.070   5.258  -2.710  1.00205.01           C
ATOM     79  O   LYS     9      -5.537   4.384  -2.027  1.00205.01           O
ATOM     80  N   LEU    10      -6.553   5.020  -3.943  1.00294.56           N
ATOM     81  CA  LEU    10      -6.444   3.723  -4.530  1.00294.56           C
ATOM     82  CB  LEU    10      -7.790   3.231  -5.094  1.00294.56           C
ATOM     83  CG  LEU    10      -7.864   1.732  -5.442  1.00294.56           C
ATOM     84  CD1 LEU    10      -7.021   1.355  -6.669  1.00294.56           C
ATOM     85  CD2 LEU    10      -7.549   0.878  -4.203  1.00294.56           C
ATOM     86  C   LEU    10      -5.459   3.877  -5.647  1.00294.56           C
ATOM     87  O   LEU    10      -5.333   4.958  -6.218  1.00294.56           O
ATOM     88  N   GLY    11      -4.714   2.803  -5.970  1.00 68.83           N
ATOM     89  CA  GLY    11      -3.734   2.902  -7.012  1.00 68.83           C
ATOM     90  C   GLY    11      -4.443   3.346  -8.250  1.00 68.83           C
ATOM     91  O   GLY    11      -5.614   3.033  -8.458  1.00 68.83           O
ATOM     92  N   THR    12      -3.733   4.111  -9.099  1.00127.99           N
ATOM     93  CA  THR    12      -4.327   4.619 -10.299  1.00127.99           C
ATOM     94  CB  THR    12      -3.387   5.509 -11.078  1.00127.99           C
ATOM     95  OG1 THR    12      -4.030   6.042 -12.227  1.00127.99           O
ATOM     96  CG2 THR    12      -2.137   4.718 -11.491  1.00127.99           C
ATOM     97  C   THR    12      -4.719   3.465 -11.166  1.00127.99           C
ATOM     98  O   THR    12      -5.836   3.422 -11.678  1.00127.99           O
ATOM     99  N   MET    13      -3.830   2.469 -11.338  1.00317.18           N
ATOM    100  CA  MET    13      -4.201   1.410 -12.224  1.00317.18           C
ATOM    101  CB  MET    13      -3.359   1.363 -13.508  1.00317.18           C
ATOM    102  CG  MET    13      -3.432   2.673 -14.302  1.00317.18           C
ATOM    103  SD  MET    13      -5.094   3.148 -14.887  1.00317.18           S
ATOM    104  CE  MET    13      -5.151   2.026 -16.314  1.00317.18           C
ATOM    105  C   MET    13      -4.043   0.110 -11.511  1.00317.18           C
ATOM    106  O   MET    13      -3.269  -0.017 -10.563  1.00317.18           O
ATOM    107  N   ALA    14      -4.823  -0.891 -11.961  1.00228.78           N
ATOM    108  CA  ALA    14      -4.829  -2.205 -11.386  1.00228.78           C
ATOM    109  CB  ALA    14      -6.022  -3.067 -11.829  1.00228.78           C
ATOM    110  C   ALA    14      -3.591  -2.930 -11.799  1.00228.78           C
ATOM    111  O   ALA    14      -2.932  -2.567 -12.773  1.00228.78           O
ATOM    112  N   LEU    15      -3.238  -3.980 -11.032  1.00241.69           N
ATOM    113  CA  LEU    15      -2.072  -4.764 -11.320  1.00241.69           C
ATOM    114  CB  LEU    15      -1.360  -5.225 -10.027  1.00241.69           C
ATOM    115  CG  LEU    15       0.052  -5.819 -10.199  1.00241.69           C
ATOM    116  CD1 LEU    15       0.658  -6.242  -8.853  1.00241.69           C
ATOM    117  CD2 LEU    15       0.079  -6.968 -11.205  1.00241.69           C
ATOM    118  C   LEU    15      -2.571  -5.945 -12.090  1.00241.69           C
ATOM    119  O   LEU    15      -3.597  -6.531 -11.749  1.00241.69           O
ATOM    120  N   HIS    16      -1.849  -6.308 -13.171  1.00103.58           N
ATOM    121  CA  HIS    16      -2.256  -7.345 -14.076  1.00103.58           C
ATOM    122  ND1 HIS    16      -3.063  -7.767 -17.178  1.00103.58           N
ATOM    123  CG  HIS    16      -2.014  -8.234 -16.420  1.00103.58           C
ATOM    124  CB  HIS    16      -1.369  -7.433 -15.329  1.00103.58           C
ATOM    125  NE2 HIS    16      -2.623  -9.826 -17.894  1.00103.58           N
ATOM    126  CD2 HIS    16      -1.755  -9.490 -16.869  1.00103.58           C
ATOM    127  CE1 HIS    16      -3.389  -8.761 -18.045  1.00103.58           C
ATOM    128  C   HIS    16      -2.211  -8.668 -13.372  1.00103.58           C
ATOM    129  O   HIS    16      -1.466  -8.858 -12.415  1.00103.58           O
ATOM    130  N   ALA    17      -3.042  -9.629 -13.812  1.00 27.38           N
ATOM    131  CA  ALA    17      -3.079 -10.904 -13.156  1.00 27.38           C
ATOM    132  CB  ALA    17      -4.095 -11.868 -13.791  1.00 27.38           C
ATOM    133  C   ALA    17      -1.747 -11.568 -13.288  1.00 27.38           C
ATOM    134  O   ALA    17      -1.208 -12.095 -12.316  1.00 27.38           O
ATOM    135  N   GLY    18      -1.173 -11.548 -14.504  1.00 15.45           N
ATOM    136  CA  GLY    18       0.081 -12.208 -14.731  1.00 15.45           C
ATOM    137  C   GLY    18       1.148 -11.535 -13.933  1.00 15.45           C
ATOM    138  O   GLY    18       2.039 -12.186 -13.388  1.00 15.45           O
ATOM    139  N   LYS    19       1.085 -10.194 -13.863  1.00 93.46           N
ATOM    140  CA  LYS    19       2.095  -9.430 -13.192  1.00 93.46           C
ATOM    141  CB  LYS    19       1.895  -7.912 -13.347  1.00 93.46           C
ATOM    142  CG  LYS    19       3.127  -7.080 -12.965  1.00 93.46           C
ATOM    143  CD  LYS    19       3.548  -7.168 -11.496  1.00 93.46           C
ATOM    144  CE  LYS    19       4.751  -6.277 -11.169  1.00 93.46           C
ATOM    145  NZ  LYS    19       4.855  -6.083  -9.706  1.00 93.46           N
ATOM    146  C   LYS    19       2.107  -9.775 -11.730  1.00 93.46           C
ATOM    147  O   LYS    19       3.171  -9.896 -11.126  1.00 93.46           O
ATOM    148  N   ALA    20       0.928  -9.969 -11.114  1.00 27.69           N
ATOM    149  CA  ALA    20       0.868 -10.256  -9.708  1.00 27.69           C
ATOM    150  CB  ALA    20      -0.576 -10.454  -9.213  1.00 27.69           C
ATOM    151  C   ALA    20       1.617 -11.527  -9.457  1.00 27.69           C
ATOM    152  O   ALA    20       2.324 -11.654  -8.458  1.00 27.69           O
ATOM    153  N   ALA    21       1.480 -12.501 -10.375  1.00 33.48           N
ATOM    154  CA  ALA    21       2.100 -13.785 -10.224  1.00 33.48           C
ATOM    155  CB  ALA    21       1.774 -14.727 -11.395  1.00 33.48           C
ATOM    156  C   ALA    21       3.582 -13.618 -10.193  1.00 33.48           C
ATOM    157  O   ALA    21       4.264 -14.193  -9.347  1.00 33.48           O
ATOM    158  N   LEU    22       4.109 -12.786 -11.109  1.00 97.79           N
ATOM    159  CA  LEU    22       5.515 -12.570 -11.259  1.00 97.79           C
ATOM    160  CB  LEU    22       5.791 -11.568 -12.394  1.00 97.79           C
ATOM    161  CG  LEU    22       7.262 -11.256 -12.739  1.00 97.79           C
ATOM    162  CD1 LEU    22       7.295 -10.297 -13.933  1.00 97.79           C
ATOM    163  CD2 LEU    22       8.089 -10.693 -11.568  1.00 97.79           C
ATOM    164  C   LEU    22       6.004 -11.994  -9.978  1.00 97.79           C
ATOM    165  O   LEU    22       7.066 -12.373  -9.488  1.00 97.79           O
ATOM    166  N   GLY    23       5.235 -11.076  -9.383  1.00 23.33           N
ATOM    167  CA  GLY    23       5.669 -10.464  -8.167  1.00 23.33           C
ATOM    168  C   GLY    23       5.859 -11.549  -7.164  1.00 23.33           C
ATOM    169  O   GLY    23       6.782 -11.487  -6.354  1.00 23.33           O
ATOM    170  N   ALA    24       4.980 -12.566  -7.165  1.00 35.05           N
ATOM    171  CA  ALA    24       5.150 -13.595  -6.182  1.00 35.05           C
ATOM    172  CB  ALA    24       4.035 -14.652  -6.234  1.00 35.05           C
ATOM    173  C   ALA    24       6.447 -14.314  -6.415  1.00 35.05           C
ATOM    174  O   ALA    24       7.256 -14.462  -5.499  1.00 35.05           O
ATOM    175  N   ALA    25       6.697 -14.751  -7.665  1.00 33.26           N
ATOM    176  CA  ALA    25       7.877 -15.522  -7.937  1.00 33.26           C
ATOM    177  CB  ALA    25       7.939 -16.016  -9.394  1.00 33.26           C
ATOM    178  C   ALA    25       9.086 -14.677  -7.703  1.00 33.26           C
ATOM    179  O   ALA    25      10.034 -15.098  -7.046  1.00 33.26           O
ATOM    180  N   ALA    26       9.059 -13.435  -8.208  1.00 40.34           N
ATOM    181  CA  ALA    26      10.196 -12.573  -8.117  1.00 40.34           C
ATOM    182  CB  ALA    26       9.945 -11.191  -8.745  1.00 40.34           C
ATOM    183  C   ALA    26      10.488 -12.355  -6.679  1.00 40.34           C
ATOM    184  O   ALA    26      11.635 -12.488  -6.254  1.00 40.34           O
ATOM    185  N   ASN    27       9.451 -12.053  -5.873  1.00154.47           N
ATOM    186  CA  ASN    27       9.709 -11.826  -4.485  1.00154.47           C
ATOM    187  CB  ASN    27       8.750 -10.817  -3.818  1.00154.47           C
ATOM    188  CG  ASN    27       9.254  -9.396  -4.049  1.00154.47           C
ATOM    189  OD1 ASN    27      10.360  -9.049  -3.638  1.00154.47           O
ATOM    190  ND2 ASN    27       8.420  -8.549  -4.708  1.00154.47           N
ATOM    191  C   ASN    27       9.527 -13.113  -3.765  1.00154.47           C
ATOM    192  O   ASN    27       8.440 -13.419  -3.275  1.00154.47           O
ATOM    193  N   THR    28      10.606 -13.905  -3.667  1.00242.25           N
ATOM    194  CA  THR    28      10.458 -15.091  -2.895  1.00242.25           C
ATOM    195  CB  THR    28      11.659 -15.992  -2.929  1.00242.25           C
ATOM    196  OG1 THR    28      11.345 -17.251  -2.353  1.00242.25           O
ATOM    197  CG2 THR    28      12.814 -15.316  -2.168  1.00242.25           C
ATOM    198  C   THR    28      10.278 -14.556  -1.519  1.00242.25           C
ATOM    199  O   THR    28      10.829 -13.508  -1.184  1.00242.25           O
ATOM    200  N   ILE    29       9.468 -15.236  -0.688  1.00115.82           N
ATOM    201  CA  ILE    29       9.215 -14.663   0.597  1.00115.82           C
ATOM    202  CB  ILE    29       7.771 -14.322   0.816  1.00115.82           C
ATOM    203  CG1 ILE    29       7.288 -13.321  -0.247  1.00115.82           C
ATOM    204  CG2 ILE    29       7.612 -13.821   2.263  1.00115.82           C
ATOM    205  CD1 ILE    29       8.072 -12.011  -0.256  1.00115.82           C
ATOM    206  C   ILE    29       9.598 -15.628   1.667  1.00115.82           C
ATOM    207  O   ILE    29       9.409 -16.838   1.542  1.00115.82           O
ATOM    208  N   SER    30      10.191 -15.077   2.744  1.00123.53           N
ATOM    209  CA  SER    30      10.549 -15.831   3.905  1.00123.53           C
ATOM    210  CB  SER    30      11.642 -15.147   4.751  1.00123.53           C
ATOM    211  OG  SER    30      11.181 -13.896   5.241  1.00123.53           O
ATOM    212  C   SER    30       9.311 -15.894   4.734  1.00123.53           C
ATOM    213  O   SER    30       8.438 -15.036   4.607  1.00123.53           O
ATOM    214  N   GLN    31       9.174 -16.919   5.597  1.00254.57           N
ATOM    215  CA  GLN    31       7.992 -16.922   6.405  1.00254.57           C
ATOM    216  CB  GLN    31       7.506 -18.287   6.930  1.00254.57           C
ATOM    217  CG  GLN    31       8.418 -18.947   7.961  1.00254.57           C
ATOM    218  CD  GLN    31       9.185 -20.039   7.251  1.00254.57           C
ATOM    219  OE1 GLN    31       8.592 -20.936   6.652  1.00254.57           O
ATOM    220  NE2 GLN    31      10.542 -19.974   7.323  1.00254.57           N
ATOM    221  C   GLN    31       8.307 -16.093   7.594  1.00254.57           C
ATOM    222  O   GLN    31       9.434 -15.630   7.761  1.00254.57           O
ATOM    223  N   GLY    32       7.294 -15.849   8.440  1.00 99.52           N
ATOM    224  CA  GLY    32       7.536 -15.060   9.604  1.00 99.52           C
ATOM    225  C   GLY    32       7.264 -13.643   9.241  1.00 99.52           C
ATOM    226  O   GLY    32       6.936 -13.326   8.098  1.00 99.52           O
ATOM    227  N   THR    33       7.376 -12.750  10.239  1.00214.77           N
ATOM    228  CA  THR    33       7.159 -11.359  10.008  1.00214.77           C
ATOM    229  CB  THR    33       6.548 -10.662  11.185  1.00214.77           C
ATOM    230  OG1 THR    33       7.417 -10.738  12.304  1.00214.77           O
ATOM    231  CG2 THR    33       5.201 -11.335  11.502  1.00214.77           C
ATOM    232  C   THR    33       8.483 -10.733   9.726  1.00214.77           C
ATOM    233  O   THR    33       9.528 -11.380   9.812  1.00214.77           O
ATOM    234  N   GLN    34       8.466  -9.443   9.349  1.00 38.93           N
ATOM    235  CA  GLN    34       9.690  -8.764   9.052  1.00 38.93           C
ATOM    236  CB  GLN    34       9.473  -7.355   8.483  1.00 38.93           C
ATOM    237  CG  GLN    34       8.775  -7.353   7.127  1.00 38.93           C
ATOM    238  CD  GLN    34       8.630  -5.896   6.722  1.00 38.93           C
ATOM    239  OE1 GLN    34       8.085  -5.580   5.667  1.00 38.93           O
ATOM    240  NE2 GLN    34       9.137  -4.978   7.587  1.00 38.93           N
ATOM    241  C   GLN    34      10.436  -8.614  10.369  1.00 38.93           C
ATOM    242  O   GLN    34      11.679  -8.805  10.381  1.00 38.93           O
ATOM    243  OXT GLN    34       9.762  -8.296  11.388  1.00 38.93           O
TER     244      GLN    34
END
