# Supplementary material for: Prediction of Anticancer Peptides with High Efficacy and Low Toxicity by Hybrid Model Based on 3D Structure of Peptides
Source: Int J Mol Sci. 2021 May 26;22(11):5630. doi: 10.3390/ijms22115630 (PMC8198792; doi:10.3390/ijms22115630)
Supplement: Supplementary file 1 [file ijms-22-05630-s001.zip › Supplement2(Datasets)/ACPs(PDB)/D1/PDB(Negative)/(275)NL_satpdb13363.pdb]

ATOM      1  N   GLY A   1     -25.403  -1.963  13.841  1.00  0.00           N  
ATOM      2  CA  GLY A   1     -26.628  -1.915  12.995  1.00  0.00           C  
ATOM      3  C   GLY A   1     -26.326  -1.526  11.561  1.00  0.00           C  
ATOM      4  O   GLY A   1     -25.739  -2.305  10.811  1.00  0.00           O  
ATOM      5  H1  GLY A   1     -25.136  -2.950  14.029  1.00  0.00           H  
ATOM      6  H2  GLY A   1     -25.576  -1.485  14.749  1.00  0.00           H  
ATOM      7  H3  GLY A   1     -24.615  -1.488  13.357  1.00  0.00           H  
ATOM      8  HA2 GLY A   1     -27.095  -2.888  13.003  1.00  0.00           H  
ATOM      9  HA3 GLY A   1     -27.313  -1.194  13.417  1.00  0.00           H  
ATOM     10  N   LYS A   2     -26.726  -0.317  11.180  1.00  0.00           N  
ATOM     11  CA  LYS A   2     -26.494   0.173   9.826  1.00  0.00           C  
ATOM     12  C   LYS A   2     -25.482   1.313   9.827  1.00  0.00           C  
ATOM     13  O   LYS A   2     -25.820   2.456   9.520  1.00  0.00           O  
ATOM     14  CB  LYS A   2     -27.808   0.642   9.199  1.00  0.00           C  
ATOM     15  CG  LYS A   2     -28.497  -0.428   8.369  1.00  0.00           C  
ATOM     16  CD  LYS A   2     -29.041  -1.544   9.244  1.00  0.00           C  
ATOM     17  CE  LYS A   2     -29.939  -2.483   8.457  1.00  0.00           C  
ATOM     18  NZ  LYS A   2     -29.192  -3.671   7.957  1.00  0.00           N  
ATOM     19  H   LYS A   2     -27.188   0.258  11.825  1.00  0.00           H  
ATOM     20  HA  LYS A   2     -26.099  -0.644   9.242  1.00  0.00           H  
ATOM     21  HB2 LYS A   2     -28.482   0.947   9.986  1.00  0.00           H  
ATOM     22  HB3 LYS A   2     -27.607   1.490   8.561  1.00  0.00           H  
ATOM     23  HG2 LYS A   2     -29.315   0.022   7.826  1.00  0.00           H  
ATOM     24  HG3 LYS A   2     -27.784  -0.843   7.671  1.00  0.00           H  
ATOM     25  HD2 LYS A   2     -28.213  -2.108   9.647  1.00  0.00           H  
ATOM     26  HD3 LYS A   2     -29.610  -1.109  10.052  1.00  0.00           H  
ATOM     27  HE2 LYS A   2     -30.741  -2.817   9.098  1.00  0.00           H  
ATOM     28  HE3 LYS A   2     -30.350  -1.946   7.615  1.00  0.00           H  
ATOM     29  HZ1 LYS A   2     -29.213  -3.694   6.918  1.00  0.00           H  
ATOM     30  HZ2 LYS A   2     -29.624  -4.544   8.321  1.00  0.00           H  
ATOM     31  HZ3 LYS A   2     -28.202  -3.630   8.273  1.00  0.00           H  
ATOM     32  N   ILE A   3     -24.239   0.996  10.175  1.00  0.00           N  
ATOM     33  CA  ILE A   3     -23.180   1.995  10.217  1.00  0.00           C  
ATOM     34  C   ILE A   3     -22.013   1.598   9.316  1.00  0.00           C  
ATOM     35  O   ILE A   3     -21.482   0.493   9.421  1.00  0.00           O  
ATOM     36  CB  ILE A   3     -22.656   2.201  11.652  1.00  0.00           C  
ATOM     37  CG1 ILE A   3     -23.724   1.808  12.674  1.00  0.00           C  
ATOM     38  CG2 ILE A   3     -22.225   3.645  11.857  1.00  0.00           C  
ATOM     39  CD1 ILE A   3     -24.961   2.678  12.625  1.00  0.00           C  
ATOM     40  H   ILE A   3     -24.031   0.068  10.411  1.00  0.00           H  
ATOM     41  HA  ILE A   3     -23.589   2.931   9.868  1.00  0.00           H  
ATOM     42  HB  ILE A   3     -21.789   1.572  11.789  1.00  0.00           H  
ATOM     43 HG12 ILE A   3     -24.029   0.788  12.494  1.00  0.00           H  
ATOM     44 HG13 ILE A   3     -23.306   1.883  13.669  1.00  0.00           H  
ATOM     45 HG21 ILE A   3     -21.499   3.694  12.654  1.00  0.00           H  
ATOM     46 HG22 ILE A   3     -23.086   4.244  12.116  1.00  0.00           H  
ATOM     47 HG23 ILE A   3     -21.785   4.022  10.945  1.00  0.00           H  
ATOM     48 HD11 ILE A   3     -25.108   3.151  13.585  1.00  0.00           H  
ATOM     49 HD12 ILE A   3     -25.821   2.067  12.389  1.00  0.00           H  
ATOM     50 HD13 ILE A   3     -24.839   3.435  11.865  1.00  0.00           H  
ATOM     51  N   PRO A   4     -21.597   2.507   8.423  1.00  0.00           N  
ATOM     52  CA  PRO A   4     -20.486   2.262   7.503  1.00  0.00           C  
ATOM     53  C   PRO A   4     -19.318   1.562   8.182  1.00  0.00           C  
ATOM     54  O   PRO A   4     -18.421   2.208   8.724  1.00  0.00           O  
ATOM     55  CB  PRO A   4     -20.090   3.672   7.066  1.00  0.00           C  
ATOM     56  CG  PRO A   4     -21.360   4.452   7.128  1.00  0.00           C  
ATOM     57  CD  PRO A   4     -22.175   3.853   8.246  1.00  0.00           C  
ATOM     58  HA  PRO A   4     -20.794   1.687   6.643  1.00  0.00           H  
ATOM     59  HB2 PRO A   4     -19.348   4.067   7.744  1.00  0.00           H  
ATOM     60  HB3 PRO A   4     -19.694   3.645   6.062  1.00  0.00           H  
ATOM     61  HG2 PRO A   4     -21.141   5.489   7.341  1.00  0.00           H  
ATOM     62  HG3 PRO A   4     -21.890   4.366   6.191  1.00  0.00           H  
ATOM     63  HD2 PRO A   4     -22.067   4.438   9.146  1.00  0.00           H  
ATOM     64  HD3 PRO A   4     -23.215   3.788   7.961  1.00  0.00           H  
ATOM     65  N   VAL A   5     -19.335   0.234   8.147  1.00  0.00           N  
ATOM     66  CA  VAL A   5     -18.276  -0.556   8.758  1.00  0.00           C  
ATOM     67  C   VAL A   5     -17.013  -0.497   7.913  1.00  0.00           C  
ATOM     68  O   VAL A   5     -15.905  -0.386   8.438  1.00  0.00           O  
ATOM     69  CB  VAL A   5     -18.715  -2.026   8.962  1.00  0.00           C  
ATOM     70  CG1 VAL A   5     -18.322  -2.904   7.778  1.00  0.00           C  
ATOM     71  CG2 VAL A   5     -18.138  -2.577  10.257  1.00  0.00           C  
ATOM     72  H   VAL A   5     -20.076  -0.225   7.698  1.00  0.00           H  
ATOM     73  HA  VAL A   5     -18.062  -0.125   9.723  1.00  0.00           H  
ATOM     74  HB  VAL A   5     -19.790  -2.042   9.042  1.00  0.00           H  
ATOM     75 HG11 VAL A   5     -18.628  -3.923   7.970  1.00  0.00           H  
ATOM     76 HG12 VAL A   5     -17.252  -2.869   7.643  1.00  0.00           H  
ATOM     77 HG13 VAL A   5     -18.810  -2.543   6.885  1.00  0.00           H  
ATOM     78 HG21 VAL A   5     -18.882  -2.520  11.037  1.00  0.00           H  
ATOM     79 HG22 VAL A   5     -17.274  -1.995  10.542  1.00  0.00           H  
ATOM     80 HG23 VAL A   5     -17.847  -3.607  10.112  1.00  0.00           H  
ATOM     81  N   LYS A   6     -17.192  -0.553   6.602  1.00  0.00           N  
ATOM     82  CA  LYS A   6     -16.065  -0.486   5.684  1.00  0.00           C  
ATOM     83  C   LYS A   6     -15.489   0.924   5.672  1.00  0.00           C  
ATOM     84  O   LYS A   6     -14.409   1.162   5.131  1.00  0.00           O  
ATOM     85  CB  LYS A   6     -16.490  -0.893   4.272  1.00  0.00           C  
ATOM     86  CG  LYS A   6     -16.897  -2.353   4.152  1.00  0.00           C  
ATOM     87  CD  LYS A   6     -18.359  -2.494   3.764  1.00  0.00           C  
ATOM     88  CE  LYS A   6     -18.515  -3.196   2.424  1.00  0.00           C  
ATOM     89  NZ  LYS A   6     -19.028  -4.585   2.579  1.00  0.00           N  
ATOM     90  H   LYS A   6     -18.104  -0.627   6.246  1.00  0.00           H  
ATOM     91  HA  LYS A   6     -15.306  -1.168   6.039  1.00  0.00           H  
ATOM     92  HB2 LYS A   6     -17.327  -0.283   3.968  1.00  0.00           H  
ATOM     93  HB3 LYS A   6     -15.664  -0.718   3.596  1.00  0.00           H  
ATOM     94  HG2 LYS A   6     -16.288  -2.825   3.395  1.00  0.00           H  
ATOM     95  HG3 LYS A   6     -16.735  -2.842   5.101  1.00  0.00           H  
ATOM     96  HD2 LYS A   6     -18.868  -3.072   4.521  1.00  0.00           H  
ATOM     97  HD3 LYS A   6     -18.802  -1.510   3.700  1.00  0.00           H  
ATOM     98  HE2 LYS A   6     -19.207  -2.632   1.815  1.00  0.00           H  
ATOM     99  HE3 LYS A   6     -17.552  -3.228   1.935  1.00  0.00           H  
ATOM    100  HZ1 LYS A   6     -18.617  -5.201   1.848  1.00  0.00           H  
ATOM    101  HZ2 LYS A   6     -20.063  -4.597   2.484  1.00  0.00           H  
ATOM    102  HZ3 LYS A   6     -18.774  -4.958   3.516  1.00  0.00           H  
ATOM    103  N   ALA A   7     -16.215   1.855   6.288  1.00  0.00           N  
ATOM    104  CA  ALA A   7     -15.772   3.240   6.364  1.00  0.00           C  
ATOM    105  C   ALA A   7     -14.949   3.457   7.621  1.00  0.00           C  
ATOM    106  O   ALA A   7     -13.904   4.106   7.593  1.00  0.00           O  
ATOM    107  CB  ALA A   7     -16.966   4.183   6.334  1.00  0.00           C  
ATOM    108  H   ALA A   7     -17.062   1.601   6.715  1.00  0.00           H  
ATOM    109  HA  ALA A   7     -15.154   3.442   5.501  1.00  0.00           H  
ATOM    110  HB1 ALA A   7     -17.369   4.285   7.330  1.00  0.00           H  
ATOM    111  HB2 ALA A   7     -17.725   3.783   5.678  1.00  0.00           H  
ATOM    112  HB3 ALA A   7     -16.651   5.151   5.973  1.00  0.00           H  
ATOM    113  N   ILE A   8     -15.425   2.891   8.723  1.00  0.00           N  
ATOM    114  CA  ILE A   8     -14.732   3.001   9.995  1.00  0.00           C  
ATOM    115  C   ILE A   8     -13.400   2.272   9.929  1.00  0.00           C  
ATOM    116  O   ILE A   8     -12.425   2.673  10.565  1.00  0.00           O  
ATOM    117  CB  ILE A   8     -15.574   2.420  11.144  1.00  0.00           C  
ATOM    118  CG1 ILE A   8     -14.790   2.454  12.456  1.00  0.00           C  
ATOM    119  CG2 ILE A   8     -16.004   0.999  10.815  1.00  0.00           C  
ATOM    120  CD1 ILE A   8     -15.410   1.608  13.547  1.00  0.00           C  
ATOM    121  H   ILE A   8     -16.258   2.377   8.673  1.00  0.00           H  
ATOM    122  HA  ILE A   8     -14.551   4.048  10.193  1.00  0.00           H  
ATOM    123  HB  ILE A   8     -16.464   3.022  11.249  1.00  0.00           H  
ATOM    124 HG12 ILE A   8     -13.790   2.088  12.282  1.00  0.00           H  
ATOM    125 HG13 ILE A   8     -14.741   3.473  12.812  1.00  0.00           H  
ATOM    126 HG21 ILE A   8     -15.130   0.378  10.694  1.00  0.00           H  
ATOM    127 HG22 ILE A   8     -16.575   0.999   9.899  1.00  0.00           H  
ATOM    128 HG23 ILE A   8     -16.613   0.611  11.619  1.00  0.00           H  
ATOM    129 HD11 ILE A   8     -15.503   2.195  14.448  1.00  0.00           H  
ATOM    130 HD12 ILE A   8     -14.783   0.750  13.739  1.00  0.00           H  
ATOM    131 HD13 ILE A   8     -16.389   1.274  13.232  1.00  0.00           H  
ATOM    132  N   LYS A   9     -13.362   1.207   9.134  1.00  0.00           N  
ATOM    133  CA  LYS A   9     -12.145   0.430   8.960  1.00  0.00           C  
ATOM    134  C   LYS A   9     -11.165   1.201   8.090  1.00  0.00           C  
ATOM    135  O   LYS A   9     -10.025   1.461   8.485  1.00  0.00           O  
ATOM    136  CB  LYS A   9     -12.459  -0.926   8.327  1.00  0.00           C  
ATOM    137  CG  LYS A   9     -11.979  -2.109   9.151  1.00  0.00           C  
ATOM    138  CD  LYS A   9     -13.043  -3.191   9.247  1.00  0.00           C  
ATOM    139  CE  LYS A   9     -13.005  -4.114   8.040  1.00  0.00           C  
ATOM    140  NZ  LYS A   9     -13.251  -3.375   6.772  1.00  0.00           N  
ATOM    141  H   LYS A   9     -14.170   0.946   8.640  1.00  0.00           H  
ATOM    142  HA  LYS A   9     -11.705   0.277   9.932  1.00  0.00           H  
ATOM    143  HB2 LYS A   9     -13.528  -1.011   8.201  1.00  0.00           H  
ATOM    144  HB3 LYS A   9     -11.986  -0.975   7.357  1.00  0.00           H  
ATOM    145  HG2 LYS A   9     -11.098  -2.526   8.686  1.00  0.00           H  
ATOM    146  HG3 LYS A   9     -11.735  -1.767  10.146  1.00  0.00           H  
ATOM    147  HD2 LYS A   9     -12.872  -3.773  10.140  1.00  0.00           H  
ATOM    148  HD3 LYS A   9     -14.015  -2.723   9.300  1.00  0.00           H  
ATOM    149  HE2 LYS A   9     -12.034  -4.583   7.992  1.00  0.00           H  
ATOM    150  HE3 LYS A   9     -13.766  -4.873   8.160  1.00  0.00           H  
ATOM    151  HZ1 LYS A   9     -13.924  -2.599   6.936  1.00  0.00           H  
ATOM    152  HZ2 LYS A   9     -13.648  -4.016   6.055  1.00  0.00           H  
ATOM    153  HZ3 LYS A   9     -12.360  -2.977   6.412  1.00  0.00           H  
ATOM    154  N   LYS A  10     -11.624   1.586   6.906  1.00  0.00           N  
ATOM    155  CA  LYS A  10     -10.795   2.348   5.991  1.00  0.00           C  
ATOM    156  C   LYS A  10     -10.286   3.602   6.688  1.00  0.00           C  
ATOM    157  O   LYS A  10      -9.230   4.134   6.344  1.00  0.00           O  
ATOM    158  CB  LYS A  10     -11.577   2.722   4.732  1.00  0.00           C  
ATOM    159  CG  LYS A  10     -10.705   2.859   3.493  1.00  0.00           C  
ATOM    160  CD  LYS A  10     -11.543   2.934   2.228  1.00  0.00           C  
ATOM    161  CE  LYS A  10     -11.878   4.372   1.868  1.00  0.00           C  
ATOM    162  NZ  LYS A  10     -10.720   5.074   1.247  1.00  0.00           N  
ATOM    163  H   LYS A  10     -12.546   1.366   6.654  1.00  0.00           H  
ATOM    164  HA  LYS A  10      -9.950   1.733   5.716  1.00  0.00           H  
ATOM    165  HB2 LYS A  10     -12.319   1.960   4.542  1.00  0.00           H  
ATOM    166  HB3 LYS A  10     -12.077   3.665   4.900  1.00  0.00           H  
ATOM    167  HG2 LYS A  10     -10.118   3.760   3.577  1.00  0.00           H  
ATOM    168  HG3 LYS A  10     -10.049   2.003   3.430  1.00  0.00           H  
ATOM    169  HD2 LYS A  10     -10.990   2.488   1.414  1.00  0.00           H  
ATOM    170  HD3 LYS A  10     -12.462   2.388   2.383  1.00  0.00           H  
ATOM    171  HE2 LYS A  10     -12.703   4.373   1.172  1.00  0.00           H  
ATOM    172  HE3 LYS A  10     -12.164   4.897   2.767  1.00  0.00           H  
ATOM    173  HZ1 LYS A  10     -10.658   6.048   1.607  1.00  0.00           H  
ATOM    174  HZ2 LYS A  10     -10.833   5.105   0.214  1.00  0.00           H  
ATOM    175  HZ3 LYS A  10      -9.837   4.574   1.473  1.00  0.00           H  
ATOM    176  N   ALA A  11     -11.043   4.062   7.685  1.00  0.00           N  
ATOM    177  CA  ALA A  11     -10.663   5.243   8.445  1.00  0.00           C  
ATOM    178  C   ALA A  11      -9.385   4.982   9.219  1.00  0.00           C  
ATOM    179  O   ALA A  11      -8.411   5.725   9.098  1.00  0.00           O  
ATOM    180  CB  ALA A  11     -11.787   5.661   9.382  1.00  0.00           C  
ATOM    181  H   ALA A  11     -11.869   3.587   7.920  1.00  0.00           H  
ATOM    182  HA  ALA A  11     -10.484   6.042   7.744  1.00  0.00           H  
ATOM    183  HB1 ALA A  11     -12.188   4.788   9.875  1.00  0.00           H  
ATOM    184  HB2 ALA A  11     -12.567   6.146   8.815  1.00  0.00           H  
ATOM    185  HB3 ALA A  11     -11.400   6.347  10.123  1.00  0.00           H  
ATOM    186  N   GLY A  12      -9.380   3.902   9.991  1.00  0.00           N  
ATOM    187  CA  GLY A  12      -8.195   3.552  10.739  1.00  0.00           C  
ATOM    188  C   GLY A  12      -7.034   3.269   9.811  1.00  0.00           C  
ATOM    189  O   GLY A  12      -5.884   3.186  10.242  1.00  0.00           O  
ATOM    190  H   GLY A  12     -10.176   3.332  10.032  1.00  0.00           H  
ATOM    191  HA2 GLY A  12      -7.935   4.371  11.396  1.00  0.00           H  
ATOM    192  HA3 GLY A  12      -8.396   2.672  11.331  1.00  0.00           H  
ATOM    193  N   ALA A  13      -7.344   3.122   8.522  1.00  0.00           N  
ATOM    194  CA  ALA A  13      -6.328   2.852   7.514  1.00  0.00           C  
ATOM    195  C   ALA A  13      -5.680   4.145   7.032  1.00  0.00           C  
ATOM    196  O   ALA A  13      -4.496   4.169   6.697  1.00  0.00           O  
ATOM    197  CB  ALA A  13      -6.939   2.098   6.343  1.00  0.00           C  
ATOM    198  H   ALA A  13      -8.285   3.203   8.242  1.00  0.00           H  
ATOM    199  HA  ALA A  13      -5.571   2.224   7.962  1.00  0.00           H  
ATOM    200  HB1 ALA A  13      -7.208   2.799   5.565  1.00  0.00           H  
ATOM    201  HB2 ALA A  13      -7.824   1.572   6.674  1.00  0.00           H  
ATOM    202  HB3 ALA A  13      -6.223   1.388   5.957  1.00  0.00           H  
ATOM    203  N   ALA A  14      -6.463   5.219   7.007  1.00  0.00           N  
ATOM    204  CA  ALA A  14      -5.962   6.517   6.571  1.00  0.00           C  
ATOM    205  C   ALA A  14      -5.026   7.113   7.614  1.00  0.00           C  
ATOM    206  O   ALA A  14      -4.034   7.762   7.278  1.00  0.00           O  
ATOM    207  CB  ALA A  14      -7.119   7.464   6.291  1.00  0.00           C  
ATOM    208  H   ALA A  14      -7.398   5.138   7.289  1.00  0.00           H  
ATOM    209  HA  ALA A  14      -5.414   6.371   5.653  1.00  0.00           H  
ATOM    210  HB1 ALA A  14      -7.573   7.207   5.345  1.00  0.00           H  
ATOM    211  HB2 ALA A  14      -6.753   8.480   6.249  1.00  0.00           H  
ATOM    212  HB3 ALA A  14      -7.854   7.378   7.078  1.00  0.00           H  
ATOM    213  N   ILE A  15      -5.342   6.883   8.884  1.00  0.00           N  
ATOM    214  CA  ILE A  15      -4.520   7.387   9.976  1.00  0.00           C  
ATOM    215  C   ILE A  15      -3.280   6.521  10.149  1.00  0.00           C  
ATOM    216  O   ILE A  15      -2.198   7.017  10.466  1.00  0.00           O  
ATOM    217  CB  ILE A  15      -5.300   7.429  11.305  1.00  0.00           C  
ATOM    218  CG1 ILE A  15      -6.617   8.187  11.131  1.00  0.00           C  
ATOM    219  CG2 ILE A  15      -4.455   8.074  12.394  1.00  0.00           C  
ATOM    220  CD1 ILE A  15      -7.506   8.141  12.355  1.00  0.00           C  
ATOM    221  H   ILE A  15      -6.140   6.354   9.089  1.00  0.00           H  
ATOM    222  HA  ILE A  15      -4.213   8.392   9.725  1.00  0.00           H  
ATOM    223  HB  ILE A  15      -5.514   6.414  11.604  1.00  0.00           H  
ATOM    224 HG12 ILE A  15      -6.403   9.224  10.917  1.00  0.00           H  
ATOM    225 HG13 ILE A  15      -7.166   7.759  10.305  1.00  0.00           H  
ATOM    226 HG21 ILE A  15      -5.084   8.331  13.232  1.00  0.00           H  
ATOM    227 HG22 ILE A  15      -3.987   8.966  12.005  1.00  0.00           H  
ATOM    228 HG23 ILE A  15      -3.693   7.380  12.715  1.00  0.00           H  
ATOM    229 HD11 ILE A  15      -6.911   7.897  13.223  1.00  0.00           H  
ATOM    230 HD12 ILE A  15      -8.269   7.390  12.219  1.00  0.00           H  
ATOM    231 HD13 ILE A  15      -7.972   9.105  12.497  1.00  0.00           H  
ATOM    232  N   GLY A  16      -3.444   5.221   9.923  1.00  0.00           N  
ATOM    233  CA  GLY A  16      -2.331   4.302  10.044  1.00  0.00           C  
ATOM    234  C   GLY A  16      -1.396   4.390   8.857  1.00  0.00           C  
ATOM    235  O   GLY A  16      -0.186   4.213   8.994  1.00  0.00           O  
ATOM    236  H   GLY A  16      -4.327   4.886   9.664  1.00  0.00           H  
ATOM    237  HA2 GLY A  16      -1.779   4.536  10.943  1.00  0.00           H  
ATOM    238  HA3 GLY A  16      -2.712   3.295  10.117  1.00  0.00           H  
ATOM    239  N   LYS A  17      -1.959   4.675   7.685  1.00  0.00           N  
ATOM    240  CA  LYS A  17      -1.166   4.797   6.470  1.00  0.00           C  
ATOM    241  C   LYS A  17      -0.367   6.094   6.485  1.00  0.00           C  
ATOM    242  O   LYS A  17       0.724   6.171   5.920  1.00  0.00           O  
ATOM    243  CB  LYS A  17      -2.067   4.747   5.234  1.00  0.00           C  
ATOM    244  CG  LYS A  17      -3.098   5.861   5.188  1.00  0.00           C  
ATOM    245  CD  LYS A  17      -2.519   7.129   4.582  1.00  0.00           C  
ATOM    246  CE  LYS A  17      -3.577   7.924   3.836  1.00  0.00           C  
ATOM    247  NZ  LYS A  17      -2.987   8.745   2.742  1.00  0.00           N  
ATOM    248  H   LYS A  17      -2.930   4.814   7.639  1.00  0.00           H  
ATOM    249  HA  LYS A  17      -0.478   3.964   6.438  1.00  0.00           H  
ATOM    250  HB2 LYS A  17      -1.450   4.820   4.351  1.00  0.00           H  
ATOM    251  HB3 LYS A  17      -2.589   3.802   5.221  1.00  0.00           H  
ATOM    252  HG2 LYS A  17      -3.937   5.539   4.589  1.00  0.00           H  
ATOM    253  HG3 LYS A  17      -3.431   6.073   6.194  1.00  0.00           H  
ATOM    254  HD2 LYS A  17      -2.113   7.742   5.372  1.00  0.00           H  
ATOM    255  HD3 LYS A  17      -1.731   6.859   3.893  1.00  0.00           H  
ATOM    256  HE2 LYS A  17      -4.293   7.237   3.411  1.00  0.00           H  
ATOM    257  HE3 LYS A  17      -4.078   8.577   4.536  1.00  0.00           H  
ATOM    258  HZ1 LYS A  17      -2.696   9.674   3.111  1.00  0.00           H  
ATOM    259  HZ2 LYS A  17      -3.686   8.889   1.986  1.00  0.00           H  
ATOM    260  HZ3 LYS A  17      -2.155   8.265   2.345  1.00  0.00           H  
ATOM    261  N   GLY A  18      -0.912   7.109   7.150  1.00  0.00           N  
ATOM    262  CA  GLY A  18      -0.230   8.385   7.238  1.00  0.00           C  
ATOM    263  C   GLY A  18       1.033   8.293   8.068  1.00  0.00           C  
ATOM    264  O   GLY A  18       2.114   8.664   7.610  1.00  0.00           O  
ATOM    265  H   GLY A  18      -1.781   6.986   7.590  1.00  0.00           H  
ATOM    266  HA2 GLY A  18       0.025   8.716   6.243  1.00  0.00           H  
ATOM    267  HA3 GLY A  18      -0.894   9.107   7.690  1.00  0.00           H  
ATOM    268  N   LEU A  19       0.895   7.786   9.290  1.00  0.00           N  
ATOM    269  CA  LEU A  19       2.035   7.632  10.187  1.00  0.00           C  
ATOM    270  C   LEU A  19       2.968   6.543   9.675  1.00  0.00           C  
ATOM    271  O   LEU A  19       4.187   6.633   9.825  1.00  0.00           O  
ATOM    272  CB  LEU A  19       1.558   7.293  11.602  1.00  0.00           C  
ATOM    273  CG  LEU A  19       0.343   8.090  12.085  1.00  0.00           C  
ATOM    274  CD1 LEU A  19      -0.208   7.503  13.377  1.00  0.00           C  
ATOM    275  CD2 LEU A  19       0.711   9.552  12.277  1.00  0.00           C  
ATOM    276  H   LEU A  19       0.007   7.500   9.592  1.00  0.00           H  
ATOM    277  HA  LEU A  19       2.571   8.569  10.207  1.00  0.00           H  
ATOM    278  HB2 LEU A  19       1.310   6.242  11.634  1.00  0.00           H  
ATOM    279  HB3 LEU A  19       2.373   7.474  12.286  1.00  0.00           H  
ATOM    280  HG  LEU A  19      -0.435   8.036  11.337  1.00  0.00           H  
ATOM    281 HD11 LEU A  19      -0.736   6.586  13.162  1.00  0.00           H  
ATOM    282 HD12 LEU A  19      -0.888   8.209  13.831  1.00  0.00           H  
ATOM    283 HD13 LEU A  19       0.606   7.299  14.056  1.00  0.00           H  
ATOM    284 HD21 LEU A  19      -0.125  10.173  11.994  1.00  0.00           H  
ATOM    285 HD22 LEU A  19       1.564   9.792  11.661  1.00  0.00           H  
ATOM    286 HD23 LEU A  19       0.955   9.728  13.315  1.00  0.00           H  
ATOM    287  N   ARG A  20       2.386   5.517   9.060  1.00  0.00           N  
ATOM    288  CA  ARG A  20       3.167   4.415   8.516  1.00  0.00           C  
ATOM    289  C   ARG A  20       4.056   4.905   7.379  1.00  0.00           C  
ATOM    290  O   ARG A  20       5.249   4.607   7.337  1.00  0.00           O  
ATOM    291  CB  ARG A  20       2.243   3.302   8.017  1.00  0.00           C  
ATOM    292  CG  ARG A  20       2.983   2.154   7.350  1.00  0.00           C  
ATOM    293  CD  ARG A  20       2.367   0.813   7.711  1.00  0.00           C  
ATOM    294  NE  ARG A  20       1.456   0.336   6.675  1.00  0.00           N  
ATOM    295  CZ  ARG A  20       0.627  -0.690   6.835  1.00  0.00           C  
ATOM    296  NH1 ARG A  20       0.598  -1.350   7.984  1.00  0.00           N  
ATOM    297  NH2 ARG A  20      -0.172  -1.057   5.843  1.00  0.00           N  
ATOM    298  H   ARG A  20       1.411   5.506   8.965  1.00  0.00           H  
ATOM    299  HA  ARG A  20       3.792   4.028   9.306  1.00  0.00           H  
ATOM    300  HB2 ARG A  20       1.687   2.907   8.854  1.00  0.00           H  
ATOM    301  HB3 ARG A  20       1.550   3.720   7.301  1.00  0.00           H  
ATOM    302  HG2 ARG A  20       2.937   2.284   6.279  1.00  0.00           H  
ATOM    303  HG3 ARG A  20       4.013   2.167   7.672  1.00  0.00           H  
ATOM    304  HD2 ARG A  20       3.160   0.090   7.839  1.00  0.00           H  
ATOM    305  HD3 ARG A  20       1.823   0.917   8.638  1.00  0.00           H  
ATOM    306  HE  ARG A  20       1.459   0.808   5.816  1.00  0.00           H  
ATOM    307 HH11 ARG A  20       1.199  -1.075   8.735  1.00  0.00           H  
ATOM    308 HH12 ARG A  20      -0.024  -2.124   8.101  1.00  0.00           H  
ATOM    309 HH21 ARG A  20      -0.152  -0.561   4.975  1.00  0.00           H  
ATOM    310 HH22 ARG A  20      -0.797  -1.828   5.963  1.00  0.00           H  
ATOM    311  N   ALA A  21       3.464   5.664   6.460  1.00  0.00           N  
ATOM    312  CA  ALA A  21       4.200   6.201   5.323  1.00  0.00           C  
ATOM    313  C   ALA A  21       5.415   6.994   5.786  1.00  0.00           C  
ATOM    314  O   ALA A  21       6.498   6.882   5.212  1.00  0.00           O  
ATOM    315  CB  ALA A  21       3.293   7.073   4.467  1.00  0.00           C  
ATOM    316  H   ALA A  21       2.511   5.869   6.551  1.00  0.00           H  
ATOM    317  HA  ALA A  21       4.536   5.371   4.721  1.00  0.00           H  
ATOM    318  HB1 ALA A  21       2.333   7.178   4.949  1.00  0.00           H  
ATOM    319  HB2 ALA A  21       3.163   6.614   3.499  1.00  0.00           H  
ATOM    320  HB3 ALA A  21       3.742   8.048   4.345  1.00  0.00           H  
ATOM    321  N   ILE A  22       5.232   7.794   6.832  1.00  0.00           N  
ATOM    322  CA  ILE A  22       6.320   8.597   7.369  1.00  0.00           C  
ATOM    323  C   ILE A  22       7.291   7.720   8.156  1.00  0.00           C  
ATOM    324  O   ILE A  22       8.471   8.045   8.288  1.00  0.00           O  
ATOM    325  CB  ILE A  22       5.782   9.762   8.248  1.00  0.00           C  
ATOM    326  CG1 ILE A  22       6.436  11.085   7.843  1.00  0.00           C  
ATOM    327  CG2 ILE A  22       5.997   9.499   9.736  1.00  0.00           C  
ATOM    328  CD1 ILE A  22       6.195  11.464   6.398  1.00  0.00           C  
ATOM    329  H   ILE A  22       4.346   7.841   7.251  1.00  0.00           H  
ATOM    330  HA  ILE A  22       6.854   9.021   6.532  1.00  0.00           H  
ATOM    331  HB  ILE A  22       4.719   9.839   8.080  1.00  0.00           H  
ATOM    332 HG12 ILE A  22       6.040  11.878   8.461  1.00  0.00           H  
ATOM    333 HG13 ILE A  22       7.504  11.015   7.997  1.00  0.00           H  
ATOM    334 HG21 ILE A  22       5.351  10.144  10.313  1.00  0.00           H  
ATOM    335 HG22 ILE A  22       7.027   9.699   9.992  1.00  0.00           H  
ATOM    336 HG23 ILE A  22       5.766   8.467   9.955  1.00  0.00           H  
ATOM    337 HD11 ILE A  22       5.201  11.873   6.295  1.00  0.00           H  
ATOM    338 HD12 ILE A  22       6.289  10.589   5.773  1.00  0.00           H  
ATOM    339 HD13 ILE A  22       6.922  12.202   6.093  1.00  0.00           H  
ATOM    340  N   ASN A  23       6.785   6.600   8.658  1.00  0.00           N  
ATOM    341  CA  ASN A  23       7.607   5.665   9.411  1.00  0.00           C  
ATOM    342  C   ASN A  23       8.566   4.948   8.472  1.00  0.00           C  
ATOM    343  O   ASN A  23       9.783   5.092   8.584  1.00  0.00           O  
ATOM    344  CB  ASN A  23       6.727   4.648  10.144  1.00  0.00           C  
ATOM    345  CG  ASN A  23       7.457   3.964  11.283  1.00  0.00           C  
ATOM    346  OD1 ASN A  23       7.508   4.478  12.400  1.00  0.00           O  
ATOM    347  ND2 ASN A  23       8.028   2.797  11.005  1.00  0.00           N  
ATOM    348  H   ASN A  23       5.839   6.391   8.506  1.00  0.00           H  
ATOM    349  HA  ASN A  23       8.178   6.228  10.134  1.00  0.00           H  
ATOM    350  HB2 ASN A  23       5.864   5.153  10.548  1.00  0.00           H  
ATOM    351  HB3 ASN A  23       6.402   3.891   9.444  1.00  0.00           H  
ATOM    352 HD21 ASN A  23       7.948   2.449  10.093  1.00  0.00           H  
ATOM    353 HD22 ASN A  23       8.505   2.332  11.725  1.00  0.00           H  
ATOM    354  N   ILE A  24       8.006   4.188   7.535  1.00  0.00           N  
ATOM    355  CA  ILE A  24       8.806   3.457   6.568  1.00  0.00           C  
ATOM    356  C   ILE A  24       9.800   4.373   5.870  1.00  0.00           C  
ATOM    357  O   ILE A  24      10.903   3.952   5.523  1.00  0.00           O  
ATOM    358  CB  ILE A  24       7.920   2.776   5.509  1.00  0.00           C  
ATOM    359  CG1 ILE A  24       6.962   3.787   4.880  1.00  0.00           C  
ATOM    360  CG2 ILE A  24       7.149   1.621   6.124  1.00  0.00           C  
ATOM    361  CD1 ILE A  24       6.402   3.339   3.548  1.00  0.00           C  
ATOM    362  H   ILE A  24       7.032   4.122   7.489  1.00  0.00           H  
ATOM    363  HA  ILE A  24       9.350   2.691   7.098  1.00  0.00           H  
ATOM    364  HB  ILE A  24       8.562   2.379   4.743  1.00  0.00           H  
ATOM    365 HG12 ILE A  24       6.131   3.950   5.549  1.00  0.00           H  
ATOM    366 HG13 ILE A  24       7.483   4.721   4.726  1.00  0.00           H  
ATOM    367 HG21 ILE A  24       6.854   0.931   5.346  1.00  0.00           H  
ATOM    368 HG22 ILE A  24       6.268   2.000   6.620  1.00  0.00           H  
ATOM    369 HG23 ILE A  24       7.774   1.111   6.840  1.00  0.00           H  
ATOM    370 HD11 ILE A  24       6.841   2.390   3.274  1.00  0.00           H  
ATOM    371 HD12 ILE A  24       6.634   4.076   2.793  1.00  0.00           H  
ATOM    372 HD13 ILE A  24       5.331   3.230   3.626  1.00  0.00           H  
ATOM    373  N   ALA A  25       9.411   5.627   5.666  1.00  0.00           N  
ATOM    374  CA  ALA A  25      10.289   6.585   5.010  1.00  0.00           C  
ATOM    375  C   ALA A  25      11.446   6.963   5.920  1.00  0.00           C  
ATOM    376  O   ALA A  25      12.606   6.932   5.511  1.00  0.00           O  
ATOM    377  CB  ALA A  25       9.512   7.822   4.585  1.00  0.00           C  
ATOM    378  H   ALA A  25       8.521   5.915   5.966  1.00  0.00           H  
ATOM    379  HA  ALA A  25      10.689   6.113   4.128  1.00  0.00           H  
ATOM    380  HB1 ALA A  25       8.454   7.626   4.658  1.00  0.00           H  
ATOM    381  HB2 ALA A  25       9.764   8.070   3.564  1.00  0.00           H  
ATOM    382  HB3 ALA A  25       9.771   8.649   5.230  1.00  0.00           H  
ATOM    383  N   SER A  26      11.124   7.302   7.160  1.00  0.00           N  
ATOM    384  CA  SER A  26      12.142   7.667   8.130  1.00  0.00           C  
ATOM    385  C   SER A  26      13.012   6.458   8.464  1.00  0.00           C  
ATOM    386  O   SER A  26      14.041   6.587   9.128  1.00  0.00           O  
ATOM    387  CB  SER A  26      11.491   8.211   9.403  1.00  0.00           C  
ATOM    388  OG  SER A  26      11.497   9.628   9.412  1.00  0.00           O  
ATOM    389  H   SER A  26      10.183   7.296   7.431  1.00  0.00           H  
ATOM    390  HA  SER A  26      12.762   8.435   7.693  1.00  0.00           H  
ATOM    391  HB2 SER A  26      10.469   7.868   9.457  1.00  0.00           H  
ATOM    392  HB3 SER A  26      12.036   7.856  10.264  1.00  0.00           H  
ATOM    393  HG  SER A  26      10.655   9.950   9.747  1.00  0.00           H  
ATOM    394  N   THR A  27      12.590   5.280   8.002  1.00  0.00           N  
ATOM    395  CA  THR A  27      13.335   4.050   8.257  1.00  0.00           C  
ATOM    396  C   THR A  27      14.334   3.763   7.140  1.00  0.00           C  
ATOM    397  O   THR A  27      15.372   3.143   7.369  1.00  0.00           O  
ATOM    398  CB  THR A  27      12.380   2.862   8.417  1.00  0.00           C  
ATOM    399  OG1 THR A  27      11.152   3.277   8.983  1.00  0.00           O  
ATOM    400  CG2 THR A  27      12.935   1.759   9.292  1.00  0.00           C  
ATOM    401  H   THR A  27      11.760   5.238   7.473  1.00  0.00           H  
ATOM    402  HA  THR A  27      13.881   4.183   9.179  1.00  0.00           H  
ATOM    403  HB  THR A  27      12.179   2.442   7.442  1.00  0.00           H  
ATOM    404  HG1 THR A  27      11.302   4.035   9.552  1.00  0.00           H  
ATOM    405 HG21 THR A  27      12.141   1.076   9.558  1.00  0.00           H  
ATOM    406 HG22 THR A  27      13.355   2.188  10.189  1.00  0.00           H  
ATOM    407 HG23 THR A  27      13.704   1.225   8.754  1.00  0.00           H  
ATOM    408  N   ALA A  28      14.011   4.204   5.929  1.00  0.00           N  
ATOM    409  CA  ALA A  28      14.879   3.980   4.779  1.00  0.00           C  
ATOM    410  C   ALA A  28      16.214   4.694   4.936  1.00  0.00           C  
ATOM    411  O   ALA A  28      17.267   4.126   4.652  1.00  0.00           O  
ATOM    412  CB  ALA A  28      14.188   4.421   3.497  1.00  0.00           C  
ATOM    413  H   ALA A  28      13.165   4.685   5.805  1.00  0.00           H  
ATOM    414  HA  ALA A  28      15.064   2.920   4.713  1.00  0.00           H  
ATOM    415  HB1 ALA A  28      14.921   4.524   2.710  1.00  0.00           H  
ATOM    416  HB2 ALA A  28      13.698   5.369   3.660  1.00  0.00           H  
ATOM    417  HB3 ALA A  28      13.454   3.681   3.209  1.00  0.00           H  
ATOM    418  N   HIS A  29      16.168   5.939   5.388  1.00  0.00           N  
ATOM    419  CA  HIS A  29      17.383   6.720   5.580  1.00  0.00           C  
ATOM    420  C   HIS A  29      18.175   6.190   6.769  1.00  0.00           C  
ATOM    421  O   HIS A  29      19.405   6.168   6.752  1.00  0.00           O  
ATOM    422  CB  HIS A  29      17.042   8.194   5.795  1.00  0.00           C  
ATOM    423  CG  HIS A  29      16.379   8.465   7.109  1.00  0.00           C  
ATOM    424  ND1 HIS A  29      16.992   8.236   8.323  1.00  0.00           N  
ATOM    425  CD2 HIS A  29      15.146   8.946   7.396  1.00  0.00           C  
ATOM    426  CE1 HIS A  29      16.163   8.564   9.301  1.00  0.00           C  
ATOM    427  NE2 HIS A  29      15.039   8.998   8.764  1.00  0.00           N  
ATOM    428  H   HIS A  29      15.300   6.340   5.597  1.00  0.00           H  
ATOM    429  HA  HIS A  29      17.985   6.623   4.689  1.00  0.00           H  
ATOM    430  HB2 HIS A  29      17.951   8.775   5.756  1.00  0.00           H  
ATOM    431  HB3 HIS A  29      16.376   8.521   5.011  1.00  0.00           H  
ATOM    432  HD1 HIS A  29      17.898   7.886   8.450  1.00  0.00           H  
ATOM    433  HD2 HIS A  29      14.390   9.237   6.681  1.00  0.00           H  
ATOM    434  HE1 HIS A  29      16.372   8.489  10.357  1.00  0.00           H  
ATOM    435  HE2 HIS A  29      14.273   9.352   9.263  1.00  0.00           H  
ATOM    436  N   ASP A  30      17.456   5.756   7.800  1.00  0.00           N  
ATOM    437  CA  ASP A  30      18.085   5.218   8.999  1.00  0.00           C  
ATOM    438  C   ASP A  30      18.700   3.856   8.713  1.00  0.00           C  
ATOM    439  O   ASP A  30      19.794   3.545   9.183  1.00  0.00           O  
ATOM    440  CB  ASP A  30      17.064   5.100  10.131  1.00  0.00           C  
ATOM    441  CG  ASP A  30      17.705   5.203  11.500  1.00  0.00           C  
ATOM    442  OD1 ASP A  30      18.164   6.307  11.858  1.00  0.00           O  
ATOM    443  OD2 ASP A  30      17.749   4.179  12.214  1.00  0.00           O  
ATOM    444  H   ASP A  30      16.478   5.795   7.751  1.00  0.00           H  
ATOM    445  HA  ASP A  30      18.867   5.898   9.298  1.00  0.00           H  
ATOM    446  HB2 ASP A  30      16.335   5.891  10.035  1.00  0.00           H  
ATOM    447  HB3 ASP A  30      16.564   4.145  10.058  1.00  0.00           H  
ATOM    448  N   VAL A  31      17.991   3.052   7.934  1.00  0.00           N  
ATOM    449  CA  VAL A  31      18.468   1.727   7.577  1.00  0.00           C  
ATOM    450  C   VAL A  31      19.559   1.824   6.521  1.00  0.00           C  
ATOM    451  O   VAL A  31      20.583   1.146   6.605  1.00  0.00           O  
ATOM    452  CB  VAL A  31      17.320   0.844   7.055  1.00  0.00           C  
ATOM    453  CG1 VAL A  31      17.838  -0.525   6.663  1.00  0.00           C  
ATOM    454  CG2 VAL A  31      16.219   0.724   8.099  1.00  0.00           C  
ATOM    455  H   VAL A  31      17.128   3.360   7.583  1.00  0.00           H  
ATOM    456  HA  VAL A  31      18.881   1.269   8.464  1.00  0.00           H  
ATOM    457  HB  VAL A  31      16.902   1.312   6.177  1.00  0.00           H  
ATOM    458 HG11 VAL A  31      17.344  -1.281   7.256  1.00  0.00           H  
ATOM    459 HG12 VAL A  31      18.903  -0.569   6.837  1.00  0.00           H  
ATOM    460 HG13 VAL A  31      17.636  -0.701   5.616  1.00  0.00           H  
ATOM    461 HG21 VAL A  31      16.401  -0.145   8.715  1.00  0.00           H  
ATOM    462 HG22 VAL A  31      15.265   0.620   7.605  1.00  0.00           H  
ATOM    463 HG23 VAL A  31      16.211   1.609   8.718  1.00  0.00           H  
ATOM    464  N   TYR A  32      19.340   2.689   5.539  1.00  0.00           N  
ATOM    465  CA  TYR A  32      20.312   2.899   4.476  1.00  0.00           C  
ATOM    466  C   TYR A  32      21.597   3.476   5.057  1.00  0.00           C  
ATOM    467  O   TYR A  32      22.664   3.396   4.448  1.00  0.00           O  
ATOM    468  CB  TYR A  32      19.742   3.841   3.414  1.00  0.00           C  
ATOM    469  CG  TYR A  32      20.764   4.314   2.407  1.00  0.00           C  
ATOM    470  CD1 TYR A  32      21.018   3.585   1.253  1.00  0.00           C  
ATOM    471  CD2 TYR A  32      21.477   5.488   2.612  1.00  0.00           C  
ATOM    472  CE1 TYR A  32      21.953   4.013   0.330  1.00  0.00           C  
ATOM    473  CE2 TYR A  32      22.413   5.924   1.693  1.00  0.00           C  
ATOM    474  CZ  TYR A  32      22.648   5.183   0.554  1.00  0.00           C  
ATOM    475  OH  TYR A  32      23.581   5.611  -0.362  1.00  0.00           O  
ATOM    476  H   TYR A  32      18.511   3.210   5.540  1.00  0.00           H  
ATOM    477  HA  TYR A  32      20.528   1.941   4.026  1.00  0.00           H  
ATOM    478  HB2 TYR A  32      18.960   3.329   2.872  1.00  0.00           H  
ATOM    479  HB3 TYR A  32      19.327   4.711   3.900  1.00  0.00           H  
ATOM    480  HD1 TYR A  32      20.472   2.670   1.079  1.00  0.00           H  
ATOM    481  HD2 TYR A  32      21.292   6.067   3.506  1.00  0.00           H  
ATOM    482  HE1 TYR A  32      22.134   3.432  -0.563  1.00  0.00           H  
ATOM    483  HE2 TYR A  32      22.956   6.841   1.869  1.00  0.00           H  
ATOM    484  HH  TYR A  32      23.177   6.248  -0.956  1.00  0.00           H  
ATOM    485  N   SER A  33      21.478   4.051   6.250  1.00  0.00           N  
ATOM    486  CA  SER A  33      22.617   4.638   6.941  1.00  0.00           C  
ATOM    487  C   SER A  33      23.502   3.549   7.529  1.00  0.00           C  
ATOM    488  O   SER A  33      24.659   3.396   7.138  1.00  0.00           O  
ATOM    489  CB  SER A  33      22.133   5.569   8.048  1.00  0.00           C  
ATOM    490  OG  SER A  33      22.763   6.836   7.964  1.00  0.00           O  
ATOM    491  H   SER A  33      20.599   4.075   6.681  1.00  0.00           H  
ATOM    492  HA  SER A  33      23.188   5.203   6.224  1.00  0.00           H  
ATOM    493  HB2 SER A  33      21.065   5.706   7.956  1.00  0.00           H  
ATOM    494  HB3 SER A  33      22.357   5.129   9.008  1.00  0.00           H  
ATOM    495  HG  SER A  33      22.450   7.298   7.183  1.00  0.00           H  
ATOM    496  N   PHE A  34      22.943   2.781   8.455  1.00  0.00           N  
ATOM    497  CA  PHE A  34      23.679   1.688   9.078  1.00  0.00           C  
ATOM    498  C   PHE A  34      23.877   0.557   8.074  1.00  0.00           C  
ATOM    499  O   PHE A  34      24.592  -0.410   8.337  1.00  0.00           O  
ATOM    500  CB  PHE A  34      22.929   1.169  10.309  1.00  0.00           C  
ATOM    501  CG  PHE A  34      22.829   2.173  11.422  1.00  0.00           C  
ATOM    502  CD1 PHE A  34      23.529   3.368  11.362  1.00  0.00           C  
ATOM    503  CD2 PHE A  34      22.031   1.921  12.527  1.00  0.00           C  
ATOM    504  CE1 PHE A  34      23.435   4.293  12.384  1.00  0.00           C  
ATOM    505  CE2 PHE A  34      21.934   2.844  13.552  1.00  0.00           C  
ATOM    506  CZ  PHE A  34      22.637   4.031  13.481  1.00  0.00           C  
ATOM    507  H   PHE A  34      22.010   2.941   8.711  1.00  0.00           H  
ATOM    508  HA  PHE A  34      24.645   2.063   9.381  1.00  0.00           H  
ATOM    509  HB2 PHE A  34      21.926   0.893  10.021  1.00  0.00           H  
ATOM    510  HB3 PHE A  34      23.441   0.298  10.691  1.00  0.00           H  
ATOM    511  HD1 PHE A  34      24.153   3.574  10.505  1.00  0.00           H  
ATOM    512  HD2 PHE A  34      21.482   0.993  12.586  1.00  0.00           H  
ATOM    513  HE1 PHE A  34      23.986   5.220  12.326  1.00  0.00           H  
ATOM    514  HE2 PHE A  34      21.310   2.636  14.408  1.00  0.00           H  
ATOM    515  HZ  PHE A  34      22.562   4.754  14.279  1.00  0.00           H  
ATOM    516  N   PHE A  35      23.228   0.691   6.920  1.00  0.00           N  
ATOM    517  CA  PHE A  35      23.310  -0.306   5.860  1.00  0.00           C  
ATOM    518  C   PHE A  35      24.758  -0.609   5.481  1.00  0.00           C  
ATOM    519  O   PHE A  35      25.356  -1.538   6.017  1.00  0.00           O  
ATOM    520  CB  PHE A  35      22.533   0.171   4.630  1.00  0.00           C  
ATOM    521  CG  PHE A  35      21.309  -0.646   4.335  1.00  0.00           C  
ATOM    522  CD1 PHE A  35      20.638  -1.310   5.348  1.00  0.00           C  
ATOM    523  CD2 PHE A  35      20.836  -0.755   3.038  1.00  0.00           C  
ATOM    524  CE1 PHE A  35      19.517  -2.070   5.072  1.00  0.00           C  
ATOM    525  CE2 PHE A  35      19.716  -1.512   2.756  1.00  0.00           C  
ATOM    526  CZ  PHE A  35      19.056  -2.170   3.774  1.00  0.00           C  
ATOM    527  H   PHE A  35      22.671   1.484   6.778  1.00  0.00           H  
ATOM    528  HA  PHE A  35      22.854  -1.212   6.228  1.00  0.00           H  
ATOM    529  HB2 PHE A  35      22.218   1.193   4.782  1.00  0.00           H  
ATOM    530  HB3 PHE A  35      23.174   0.126   3.763  1.00  0.00           H  
ATOM    531  HD1 PHE A  35      20.996  -1.228   6.364  1.00  0.00           H  
ATOM    532  HD2 PHE A  35      21.352  -0.239   2.243  1.00  0.00           H  
ATOM    533  HE1 PHE A  35      19.001  -2.583   5.871  1.00  0.00           H  
ATOM    534  HE2 PHE A  35      19.356  -1.589   1.741  1.00  0.00           H  
ATOM    535  HZ  PHE A  35      18.181  -2.764   3.556  1.00  0.00           H  
ATOM    536  N   LYS A  36      25.299   0.181   4.547  1.00  0.00           N  
ATOM    537  CA  LYS A  36      26.674   0.024   4.053  1.00  0.00           C  
ATOM    538  C   LYS A  36      27.333  -1.273   4.529  1.00  0.00           C  
ATOM    539  O   LYS A  36      27.472  -2.221   3.756  1.00  0.00           O  
ATOM    540  CB  LYS A  36      27.527   1.228   4.457  1.00  0.00           C  
ATOM    541  CG  LYS A  36      27.583   2.320   3.403  1.00  0.00           C  
ATOM    542  CD  LYS A  36      26.456   3.322   3.581  1.00  0.00           C  
ATOM    543  CE  LYS A  36      25.871   3.744   2.243  1.00  0.00           C  
ATOM    544  NZ  LYS A  36      25.455   2.573   1.423  1.00  0.00           N  
ATOM    545  H   LYS A  36      24.750   0.900   4.169  1.00  0.00           H  
ATOM    546  HA  LYS A  36      26.621  -0.006   2.975  1.00  0.00           H  
ATOM    547  HB2 LYS A  36      27.123   1.653   5.364  1.00  0.00           H  
ATOM    548  HB3 LYS A  36      28.536   0.890   4.648  1.00  0.00           H  
ATOM    549  HG2 LYS A  36      28.528   2.837   3.486  1.00  0.00           H  
ATOM    550  HG3 LYS A  36      27.502   1.868   2.425  1.00  0.00           H  
ATOM    551  HD2 LYS A  36      25.677   2.873   4.178  1.00  0.00           H  
ATOM    552  HD3 LYS A  36      26.841   4.196   4.086  1.00  0.00           H  
ATOM    553  HE2 LYS A  36      25.011   4.371   2.422  1.00  0.00           H  
ATOM    554  HE3 LYS A  36      26.617   4.306   1.699  1.00  0.00           H  
ATOM    555  HZ1 LYS A  36      25.947   2.585   0.507  1.00  0.00           H  
ATOM    556  HZ2 LYS A  36      24.430   2.600   1.254  1.00  0.00           H  
ATOM    557  HZ3 LYS A  36      25.689   1.688   1.918  1.00  0.00           H  
ATOM    558  N   PRO A  37      27.752  -1.336   5.806  1.00  0.00           N  
ATOM    559  CA  PRO A  37      28.397  -2.524   6.358  1.00  0.00           C  
ATOM    560  C   PRO A  37      27.676  -3.810   5.972  1.00  0.00           C  
ATOM    561  O   PRO A  37      28.298  -4.860   5.807  1.00  0.00           O  
ATOM    562  CB  PRO A  37      28.319  -2.324   7.873  1.00  0.00           C  
ATOM    563  CG  PRO A  37      28.060  -0.870   8.102  1.00  0.00           C  
ATOM    564  CD  PRO A  37      27.627  -0.255   6.796  1.00  0.00           C  
ATOM    565  HA  PRO A  37      29.430  -2.588   6.055  1.00  0.00           H  
ATOM    566  HB2 PRO A  37      27.519  -2.929   8.272  1.00  0.00           H  
ATOM    567  HB3 PRO A  37      29.254  -2.628   8.320  1.00  0.00           H  
ATOM    568  HG2 PRO A  37      27.276  -0.756   8.835  1.00  0.00           H  
ATOM    569  HG3 PRO A  37      28.963  -0.395   8.454  1.00  0.00           H  
ATOM    570  HD2 PRO A  37      26.605   0.084   6.862  1.00  0.00           H  
ATOM    571  HD3 PRO A  37      28.278   0.569   6.544  1.00  0.00           H  
ATOM    572  N   LYS A  38      26.357  -3.723   5.848  1.00  0.00           N  
ATOM    573  CA  LYS A  38      25.541  -4.880   5.500  1.00  0.00           C  
ATOM    574  C   LYS A  38      25.215  -4.916   4.010  1.00  0.00           C  
ATOM    575  O   LYS A  38      25.763  -5.728   3.266  1.00  0.00           O  
ATOM    576  CB  LYS A  38      24.247  -4.866   6.315  1.00  0.00           C  
ATOM    577  CG  LYS A  38      23.845  -6.232   6.842  1.00  0.00           C  
ATOM    578  CD  LYS A  38      22.478  -6.193   7.505  1.00  0.00           C  
ATOM    579  CE  LYS A  38      21.373  -5.950   6.490  1.00  0.00           C  
ATOM    580  NZ  LYS A  38      20.161  -5.354   7.116  1.00  0.00           N  
ATOM    581  H   LYS A  38      25.921  -2.861   6.005  1.00  0.00           H  
ATOM    582  HA  LYS A  38      26.100  -5.765   5.753  1.00  0.00           H  
ATOM    583  HB2 LYS A  38      24.374  -4.201   7.157  1.00  0.00           H  
ATOM    584  HB3 LYS A  38      23.447  -4.495   5.692  1.00  0.00           H  
ATOM    585  HG2 LYS A  38      23.815  -6.929   6.018  1.00  0.00           H  
ATOM    586  HG3 LYS A  38      24.578  -6.559   7.566  1.00  0.00           H  
ATOM    587  HD2 LYS A  38      22.300  -7.137   7.997  1.00  0.00           H  
ATOM    588  HD3 LYS A  38      22.465  -5.396   8.236  1.00  0.00           H  
ATOM    589  HE2 LYS A  38      21.742  -5.277   5.730  1.00  0.00           H  
ATOM    590  HE3 LYS A  38      21.107  -6.894   6.035  1.00  0.00           H  
ATOM    591  HZ1 LYS A  38      19.322  -5.563   6.538  1.00  0.00           H  
ATOM    592  HZ2 LYS A  38      20.268  -4.322   7.191  1.00  0.00           H  
ATOM    593  HZ3 LYS A  38      20.020  -5.746   8.069  1.00  0.00           H  
ATOM    594  N   HIS A  39      24.309  -4.043   3.587  1.00  0.00           N  
ATOM    595  CA  HIS A  39      23.898  -3.989   2.189  1.00  0.00           C  
ATOM    596  C   HIS A  39      23.658  -5.394   1.647  1.00  0.00           C  
ATOM    597  O   HIS A  39      23.649  -6.366   2.401  1.00  0.00           O  
ATOM    598  CB  HIS A  39      24.950  -3.267   1.342  1.00  0.00           C  
ATOM    599  CG  HIS A  39      24.595  -1.843   1.054  1.00  0.00           C  
ATOM    600  ND1 HIS A  39      23.842  -1.077   1.915  1.00  0.00           N  
ATOM    601  CD2 HIS A  39      24.889  -1.044  -0.001  1.00  0.00           C  
ATOM    602  CE1 HIS A  39      23.686   0.132   1.406  1.00  0.00           C  
ATOM    603  NE2 HIS A  39      24.311   0.178   0.245  1.00  0.00           N  
ATOM    604  H   HIS A  39      23.901  -3.428   4.230  1.00  0.00           H  
ATOM    605  HA  HIS A  39      22.969  -3.436   2.142  1.00  0.00           H  
ATOM    606  HB2 HIS A  39      25.894  -3.273   1.867  1.00  0.00           H  
ATOM    607  HB3 HIS A  39      25.061  -3.782   0.399  1.00  0.00           H  
ATOM    608  HD1 HIS A  39      23.474  -1.378   2.770  1.00  0.00           H  
ATOM    609  HD2 HIS A  39      25.464  -1.318  -0.874  1.00  0.00           H  
ATOM    610  HE1 HIS A  39      23.138   0.943   1.864  1.00  0.00           H  
ATOM    611  HE2 HIS A  39      24.356   0.961  -0.343  1.00  0.00           H  
ATOM    612  N   LYS A  40      23.461  -5.498   0.337  1.00  0.00           N  
ATOM    613  CA  LYS A  40      23.217  -6.791  -0.294  1.00  0.00           C  
ATOM    614  C   LYS A  40      24.508  -7.387  -0.842  1.00  0.00           C  
ATOM    615  O   LYS A  40      25.561  -6.749  -0.810  1.00  0.00           O  
ATOM    616  CB  LYS A  40      22.187  -6.660  -1.420  1.00  0.00           C  
ATOM    617  CG  LYS A  40      21.875  -5.225  -1.806  1.00  0.00           C  
ATOM    618  CD  LYS A  40      20.715  -5.153  -2.785  1.00  0.00           C  
ATOM    619  CE  LYS A  40      20.890  -4.016  -3.777  1.00  0.00           C  
ATOM    620  NZ  LYS A  40      21.011  -4.512  -5.175  1.00  0.00           N  
ATOM    621  H   LYS A  40      23.478  -4.689  -0.215  1.00  0.00           H  
ATOM    622  HA  LYS A  40      22.824  -7.456   0.462  1.00  0.00           H  
ATOM    623  HB2 LYS A  40      22.562  -7.170  -2.294  1.00  0.00           H  
ATOM    624  HB3 LYS A  40      21.267  -7.133  -1.106  1.00  0.00           H  
ATOM    625  HG2 LYS A  40      21.618  -4.670  -0.916  1.00  0.00           H  
ATOM    626  HG3 LYS A  40      22.750  -4.788  -2.265  1.00  0.00           H  
ATOM    627  HD2 LYS A  40      20.657  -6.085  -3.328  1.00  0.00           H  
ATOM    628  HD3 LYS A  40      19.799  -4.999  -2.233  1.00  0.00           H  
ATOM    629  HE2 LYS A  40      20.035  -3.360  -3.710  1.00  0.00           H  
ATOM    630  HE3 LYS A  40      21.785  -3.467  -3.520  1.00  0.00           H  
ATOM    631  HZ1 LYS A  40      21.669  -3.913  -5.712  1.00  0.00           H  
ATOM    632  HZ2 LYS A  40      20.082  -4.492  -5.643  1.00  0.00           H  
ATOM    633  HZ3 LYS A  40      21.367  -5.490  -5.180  1.00  0.00           H  
ATOM    634  N   LYS A  41      24.420  -8.615  -1.342  1.00  0.00           N  
ATOM    635  CA  LYS A  41      25.581  -9.298  -1.896  1.00  0.00           C  
ATOM    636  C   LYS A  41      26.255  -8.451  -2.971  1.00  0.00           C  
ATOM    637  O   LYS A  41      27.473  -8.503  -3.142  1.00  0.00           O  
ATOM    638  CB  LYS A  41      25.175 -10.653  -2.478  1.00  0.00           C  
ATOM    639  CG  LYS A  41      23.791 -10.656  -3.110  1.00  0.00           C  
ATOM    640  CD  LYS A  41      22.734 -11.153  -2.137  1.00  0.00           C  
ATOM    641  CE  LYS A  41      21.477 -10.300  -2.195  1.00  0.00           C  
ATOM    642  NZ  LYS A  41      20.257 -11.086  -1.858  1.00  0.00           N  
ATOM    643  H   LYS A  41      23.553  -9.072  -1.338  1.00  0.00           H  
ATOM    644  HA  LYS A  41      26.283  -9.461  -1.091  1.00  0.00           H  
ATOM    645  HB2 LYS A  41      25.891 -10.937  -3.234  1.00  0.00           H  
ATOM    646  HB3 LYS A  41      25.187 -11.390  -1.688  1.00  0.00           H  
ATOM    647  HG2 LYS A  41      23.542  -9.649  -3.413  1.00  0.00           H  
ATOM    648  HG3 LYS A  41      23.803 -11.301  -3.976  1.00  0.00           H  
ATOM    649  HD2 LYS A  41      22.478 -12.171  -2.389  1.00  0.00           H  
ATOM    650  HD3 LYS A  41      23.137 -11.118  -1.135  1.00  0.00           H  
ATOM    651  HE2 LYS A  41      21.576  -9.488  -1.491  1.00  0.00           H  
ATOM    652  HE3 LYS A  41      21.374  -9.900  -3.194  1.00  0.00           H  
ATOM    653  HZ1 LYS A  41      19.420 -10.468  -1.869  1.00  0.00           H  
ATOM    654  HZ2 LYS A  41      20.352 -11.505  -0.911  1.00  0.00           H  
ATOM    655  HZ3 LYS A  41      20.121 -11.849  -2.551  1.00  0.00           H  
ATOM    656  N   LYS A  42      25.456  -7.670  -3.693  1.00  0.00           N  
ATOM    657  CA  LYS A  42      25.980  -6.813  -4.752  1.00  0.00           C  
ATOM    658  C   LYS A  42      25.831  -5.340  -4.382  1.00  0.00           C  
ATOM    659  O   LYS A  42      25.266  -5.055  -3.304  1.00  0.00           O  
ATOM    660  CB  LYS A  42      25.259  -7.095  -6.073  1.00  0.00           C  
ATOM    661  CG  LYS A  42      23.967  -6.312  -6.242  1.00  0.00           C  
ATOM    662  CD  LYS A  42      23.357  -6.532  -7.617  1.00  0.00           C  
ATOM    663  CE  LYS A  42      23.736  -5.416  -8.578  1.00  0.00           C  
ATOM    664  NZ  LYS A  42      22.696  -5.205  -9.623  1.00  0.00           N  
ATOM    665  OXT LYS A  42      26.280  -4.485  -5.172  1.00  0.00           O  
ATOM    666  H   LYS A  42      24.493  -7.670  -3.510  1.00  0.00           H  
ATOM    667  HA  LYS A  42      27.029  -7.037  -4.870  1.00  0.00           H  
ATOM    668  HB2 LYS A  42      25.918  -6.842  -6.890  1.00  0.00           H  
ATOM    669  HB3 LYS A  42      25.025  -8.148  -6.124  1.00  0.00           H  
ATOM    670  HG2 LYS A  42      23.261  -6.634  -5.492  1.00  0.00           H  
ATOM    671  HG3 LYS A  42      24.176  -5.260  -6.115  1.00  0.00           H  
ATOM    672  HD2 LYS A  42      23.715  -7.470  -8.014  1.00  0.00           H  
ATOM    673  HD3 LYS A  42      22.282  -6.565  -7.522  1.00  0.00           H  
ATOM    674  HE2 LYS A  42      23.857  -4.502  -8.015  1.00  0.00           H  
ATOM    675  HE3 LYS A  42      24.670  -5.671  -9.055  1.00  0.00           H  
ATOM    676  HZ1 LYS A  42      21.747  -5.297  -9.207  1.00  0.00           H  
ATOM    677  HZ2 LYS A  42      22.801  -5.912 -10.378  1.00  0.00           H  
ATOM    678  HZ3 LYS A  42      22.792  -4.255 -10.036  1.00  0.00           H  
END
