# Supplementary material for: Prediction of Anticancer Peptides with High Efficacy and Low Toxicity by Hybrid Model Based on 3D Structure of Peptides
Source: Int J Mol Sci. 2021 May 26;22(11):5630. doi: 10.3390/ijms22115630 (PMC8198792; doi:10.3390/ijms22115630)
Supplement: Supplementary file 1 [file ijms-22-05630-s001.zip › Supplement2(Datasets)/ACPs(PDB)/D1/PDB(Negative)/(276)NL_satpdb13379.pdb]

ATOM      1  H   PHE     1     177.038 331.472 208.309  1.00  0.00
ATOM      2  N   PHE     1     176.772 331.489 207.358  1.00  0.00
ATOM      3  CA  PHE     1     175.343 331.618 207.087  1.00  0.00
ATOM      4  C   PHE     1     174.789 332.910 207.676  1.00  0.00
ATOM      5  O   PHE     1     175.550 333.737 208.174  1.00  0.00
ATOM      6  CB  PHE     1     174.584 330.415 207.656  1.00  0.00
ATOM      7  CG  PHE     1     174.708 329.195 206.773  1.00  0.00
ATOM      8  CD1 PHE     1     175.789 328.329 206.916  1.00  0.00
ATOM      9  CD2 PHE     1     173.739 328.927 205.807  1.00  0.00
ATOM     10  CE1 PHE     1     175.902 327.204 206.100  1.00  0.00
ATOM     11  CE2 PHE     1     173.852 327.802 204.992  1.00  0.00
ATOM     12  CZ  PHE     1     174.933 326.942 205.139  1.00  0.00
ATOM     13  H   LYS     2     172.677 332.761 207.229  1.00  0.00
ATOM     14  N   LYS     2     173.419 333.219 207.691  1.00  0.00
ATOM     15  CA  LYS     2     173.123 334.409 208.544  1.00  0.00
ATOM     16  C   LYS     2     173.135 333.765 209.940  1.00  0.00
ATOM     17  O   LYS     2     172.222 333.992 210.731  1.00  0.00
ATOM     18  CB  LYS     2     171.775 335.089 208.287  1.00  0.00
ATOM     19  CG  LYS     2     171.651 335.561 206.838  1.00  0.00
ATOM     20  CD  LYS     2     170.294 336.226 206.600  1.00  0.00
ATOM     21  CE  LYS     2     170.176 336.708 205.155  1.00  0.00
ATOM     22  NZ  LYS     2     171.255 337.687 204.858  1.00  0.00
ATOM     23  H   LYS     3     174.517 332.573 209.264  1.00  0.00
ATOM     24  N   LYS     3     174.236 332.984 210.117  1.00  0.00
ATOM     25  CA  LYS     3     174.957 332.719 211.265  1.00  0.00
ATOM     26  C   LYS     3     175.762 334.023 211.534  1.00  0.00
ATOM     27  O   LYS     3     176.600 334.055 212.433  1.00  0.00
ATOM     28  CB  LYS     3     175.911 331.528 211.128  1.00  0.00
ATOM     29  CG  LYS     3     176.658 331.254 212.434  1.00  0.00
ATOM     30  CD  LYS     3     175.682 330.853 213.541  1.00  0.00
ATOM     31  CE  LYS     3     176.431 330.567 214.842  1.00  0.00
ATOM     32  NZ  LYS     3     175.469 330.168 215.903  1.00  0.00
ATOM     33  H   LYS     4     174.703 334.721 210.090  1.00  0.00
ATOM     34  N   LYS     4     175.417 335.017 210.704  1.00  0.00
ATOM     35  CA  LYS     4     175.900 336.313 210.609  1.00  0.00
ATOM     36  C   LYS     4     177.476 336.156 210.342  1.00  0.00
ATOM     37  O   LYS     4     178.274 336.893 210.916  1.00  0.00
ATOM     38  CB  LYS     4     175.659 337.146 211.872  1.00  0.00
ATOM     39  CG  LYS     4     174.170 337.420 212.088  1.00  0.00
ATOM     40  CD  LYS     4     173.951 338.241 213.359  1.00  0.00
ATOM     41  CE  LYS     4     172.464 338.524 213.568  1.00  0.00
ATOM     42  NZ  LYS     4     172.270 339.333 214.801  1.00  0.00
ATOM     43  H   LYS     5     177.536 334.275 209.624  1.00  0.00
ATOM     44  N   LYS     5     177.810 335.213 209.485  1.00  0.00
ATOM     45  CA  LYS     5     178.632 335.574 208.251  1.00  0.00
ATOM     46  C   LYS     5     177.924 336.497 207.394  1.00  0.00
ATOM     47  O   LYS     5     178.532 337.401 206.825  1.00  0.00
ATOM     48  CB  LYS     5     178.997 334.305 207.473  1.00  0.00
ATOM     49  CG  LYS     5     179.970 333.425 208.257  1.00  0.00
ATOM     50  CD  LYS     5     180.311 332.159 207.469  1.00  0.00
ATOM     51  CE  LYS     5     181.292 331.286 208.249  1.00  0.00
ATOM     52  NZ  LYS     5     181.622 330.067 207.463  1.00  0.00
ATOM     53  H   ARG     6     176.352 335.292 207.716  1.00  0.00
ATOM     54  N   ARG     6     176.535 336.191 207.351  1.00  0.00
ATOM     55  CA  ARG     6     175.399 337.022 206.854  1.00  0.00
ATOM     56  C   ARG     6     175.514 336.797 205.421  1.00  0.00
ATOM     57  O   ARG     6     174.503 336.642 204.739  1.00  0.00
ATOM     58  CB  ARG     6     175.489 338.520 207.159  1.00  0.00
ATOM     59  CG  ARG     6     174.276 339.279 206.620  1.00  0.00
ATOM     60  CD  ARG     6     174.382 340.768 206.946  1.00  0.00
ATOM     61  NE  ARG     6     173.206 341.483 206.407  1.00  0.00
ATOM     62  CZ  ARG     6     173.148 341.902 205.156  1.00  0.00
ATOM     63  NH1 ARG     6     172.080 342.536 204.714  1.00  0.00
ATOM     64  NH2 ARG     6     174.162 341.686 204.346  1.00  0.00
ATOM     65  H   ASN     7     177.452 336.794 205.573  1.00  0.00
ATOM     66  N   ASN     7     176.710 336.764 204.924  1.00  0.00
ATOM     67  CA  ASN     7     176.996 336.687 203.574  1.00  0.00
ATOM     68  C   ASN     7     177.013 335.407 202.938  1.00  0.00
ATOM     69  O   ASN     7     176.512 335.265 201.825  1.00  0.00
ATOM     70  CB  ASN     7     178.344 337.389 203.385  1.00  0.00
ATOM     71  CG  ASN     7     178.210 338.898 203.558  1.00  0.00
ATOM     72  ND2 ASN     7     179.010 339.488 204.422  1.00  0.00
ATOM     73  OD1 ASN     7     177.388 339.536 202.916  1.00  0.00
ATOM     74  H   ILE     8     178.096 334.647 204.561  1.00  0.00
ATOM     75  N   ILE     8     177.628 334.436 203.718  1.00  0.00
ATOM     76  CA  ILE     8     177.570 333.095 203.277  1.00  0.00
ATOM     77  C   ILE     8     176.094 332.553 203.241  1.00  0.00
ATOM     78  O   ILE     8     175.760 331.728 202.393  1.00  0.00
ATOM     79  CB  ILE     8     178.446 332.197 204.179  1.00  0.00
ATOM     80  CG1 ILE     8     179.929 332.541 203.998  1.00  0.00
ATOM     81  CG2 ILE     8     178.241 330.723 203.821  1.00  0.00
ATOM     82  CD1 ILE     8     180.381 332.338 202.556  1.00  0.00
ATOM     83  H   GLY     9     175.501 333.690 204.906  1.00  0.00
ATOM     84  N   GLY     9     175.244 333.060 204.191  1.00  0.00
ATOM     85  CA  GLY     9     173.807 332.594 204.096  1.00  0.00
ATOM     86  C   GLY     9     173.175 332.937 202.835  1.00  0.00
ATOM     87  O   GLY     9     172.497 332.104 202.238  1.00  0.00
ATOM     88  H   THR    10     173.990 334.739 203.043  1.00  0.00
ATOM     89  N   THR    10     173.433 334.143 202.488  1.00  0.00
ATOM     90  CA  THR    10     172.884 334.646 201.223  1.00  0.00
ATOM     91  C   THR    10     173.356 333.922 200.006  1.00  0.00
ATOM     92  O   THR    10     172.561 333.630 199.116  1.00  0.00
ATOM     93  CB  THR    10     173.219 336.145 201.096  1.00  0.00
ATOM     94  OG1 THR    10     172.631 336.847 202.182  1.00  0.00
ATOM     95  CG2 THR    10     172.683 336.726 199.790  1.00  0.00
ATOM     96  H   PHE    11     175.285 333.933 200.661  1.00  0.00
ATOM     97  N   PHE    11     174.660 333.619 199.964  1.00  0.00
ATOM     98  CA  PHE    11     175.149 332.834 198.908  1.00  0.00
ATOM     99  C   PHE    11     174.652 331.501 198.782  1.00  0.00
ATOM    100  O   PHE    11     174.390 331.043 197.672  1.00  0.00
ATOM    101  CB  PHE    11     176.675 332.813 199.049  1.00  0.00
ATOM    102  CG  PHE    11     177.333 331.983 197.970  1.00  0.00
ATOM    103  CD1 PHE    11     177.803 332.587 196.806  1.00  0.00
ATOM    104  CD2 PHE    11     177.476 330.607 198.133  1.00  0.00
ATOM    105  CE1 PHE    11     178.410 331.820 195.812  1.00  0.00
ATOM    106  CE2 PHE    11     178.083 329.840 197.140  1.00  0.00
ATOM    107  CZ  PHE    11     178.549 330.448 195.981  1.00  0.00
ATOM    108  H   VAL    12     174.759 331.323 200.852  1.00  0.00
ATOM    109  N   VAL    12     174.526 330.888 199.997  1.00  0.00
ATOM    110  CA  VAL    12     173.991 329.467 200.009  1.00  0.00
ATOM    111  C   VAL    12     172.553 329.511 199.434  1.00  0.00
ATOM    112  O   VAL    12     172.174 328.641 198.653  1.00  0.00
ATOM    113  CB  VAL    12     173.978 328.845 201.423  1.00  0.00
ATOM    114  CG1 VAL    12     173.375 327.441 201.385  1.00  0.00
ATOM    115  CG2 VAL    12     175.400 328.747 201.974  1.00  0.00
ATOM    116  H   PHE    13     172.108 331.276 200.474  1.00  0.00
ATOM    117  N   PHE    13     171.776 330.579 199.859  1.00  0.00
ATOM    118  CA  PHE    13     170.414 330.663 199.361  1.00  0.00
ATOM    119  C   PHE    13     170.403 330.824 197.885  1.00  0.00
ATOM    120  O   PHE    13     169.607 330.184 197.202  1.00  0.00
ATOM    121  CB  PHE    13     169.674 331.832 200.020  1.00  0.00
ATOM    122  CG  PHE    13     168.278 332.006 199.466  1.00  0.00
ATOM    123  CD1 PHE    13     167.191 331.400 200.093  1.00  0.00
ATOM    124  CD2 PHE    13     168.069 332.773 198.323  1.00  0.00
ATOM    125  CE1 PHE    13     165.905 331.561 199.581  1.00  0.00
ATOM    126  CE2 PHE    13     166.782 332.934 197.810  1.00  0.00
ATOM    127  CZ  PHE    13     165.702 332.328 198.440  1.00  0.00
ATOM    128  H   PHE    14     171.942 332.180 197.918  1.00  0.00
ATOM    129  N   PHE    14     171.308 331.694 197.338  1.00  0.00
ATOM    130  CA  PHE    14     171.347 331.900 195.970  1.00  0.00
ATOM    131  C   PHE    14     171.694 330.676 195.171  1.00  0.00
ATOM    132  O   PHE    14     171.075 330.417 194.141  1.00  0.00
ATOM    133  CB  PHE    14     172.351 333.020 195.674  1.00  0.00
ATOM    134  CG  PHE    14     172.520 333.254 194.190  1.00  0.00
ATOM    135  CD1 PHE    14     171.660 334.114 193.510  1.00  0.00
ATOM    136  CD2 PHE    14     173.538 332.610 193.491  1.00  0.00
ATOM    137  CE1 PHE    14     171.818 334.328 192.142  1.00  0.00
ATOM    138  CE2 PHE    14     173.696 332.824 192.123  1.00  0.00
ATOM    139  CZ  PHE    14     172.836 333.683 191.450  1.00  0.00
ATOM    140  H   ALA    15     173.139 330.169 196.521  1.00  0.00
ATOM    141  N   ALA    15     172.714 329.900 195.672  1.00  0.00
ATOM    142  CA  ALA    15     173.169 328.721 195.007  1.00  0.00
ATOM    143  C   ALA    15     172.109 327.763 194.977  1.00  0.00
ATOM    144  O   ALA    15     171.887 327.121 193.953  1.00  0.00
ATOM    145  CB  ALA    15     174.392 328.134 195.702  1.00  0.00
ATOM    146  H   ILE    16     171.550 328.138 196.918  1.00  0.00
ATOM    147  N   ILE    16     171.345 327.588 196.125  1.00  0.00
ATOM    148  CA  ILE    16     170.284 326.653 196.186  1.00  0.00
ATOM    149  C   ILE    16     169.219 327.016 195.281  1.00  0.00
ATOM    150  O   ILE    16     168.663 326.152 194.607  1.00  0.00
ATOM    151  CB  ILE    16     169.742 326.538 197.628  1.00  0.00
ATOM    152  CG1 ILE    16     170.791 325.901 198.545  1.00  0.00
ATOM    153  CG2 ILE    16     168.481 325.672 197.654  1.00  0.00
ATOM    154  CD1 ILE    16     170.370 325.963 200.010  1.00  0.00
ATOM    155  H   ALA    17     169.375 329.039 195.737  1.00  0.00
ATOM    156  N   ALA    17     168.871 328.372 195.213  1.00  0.00
ATOM    157  CA  ALA    17     167.799 328.801 194.391  1.00  0.00
ATOM    158  C   ALA    17     168.092 328.493 192.948  1.00  0.00
ATOM    159  O   ALA    17     167.213 328.023 192.228  1.00  0.00
ATOM    160  CB  ALA    17     167.553 330.294 194.573  1.00  0.00
ATOM    161  H   LEU    18     170.085 329.126 193.167  1.00  0.00
ATOM    162  N   LEU    18     169.415 328.778 192.531  1.00  0.00
ATOM    163  CA  LEU    18     169.782 328.561 191.205  1.00  0.00
ATOM    164  C   LEU    18     169.670 327.136 190.767  1.00  0.00
ATOM    165  O   LEU    18     169.135 326.861 189.695  1.00  0.00
ATOM    166  CB  LEU    18     171.217 329.059 191.009  1.00  0.00
ATOM    167  CG  LEU    18     171.735 328.832 189.584  1.00  0.00
ATOM    168  CD1 LEU    18     170.892 329.621 188.585  1.00  0.00
ATOM    169  CD2 LEU    18     173.188 329.292 189.471  1.00  0.00
ATOM    170  H   PHE    19     170.586 326.620 192.512  1.00  0.00
ATOM    171  N   PHE    19     170.196 326.301 191.663  1.00  0.00
ATOM    172  CA  PHE    19     170.189 324.833 191.368  1.00  0.00
ATOM    173  C   PHE    19     168.808 324.365 191.295  1.00  0.00
ATOM    174  O   PHE    19     168.465 323.593 190.402  1.00  0.00
ATOM    175  CB  PHE    19     170.952 324.047 192.439  1.00  0.00
ATOM    176  CG  PHE    19     170.785 322.553 192.275  1.00  0.00
ATOM    177  CD1 PHE    19     171.630 321.839 191.429  1.00  0.00
ATOM    178  CD2 PHE    19     169.782 321.881 192.970  1.00  0.00
ATOM    179  CE1 PHE    19     171.474 320.461 191.279  1.00  0.00
ATOM    180  CE2 PHE    19     169.626 320.503 192.820  1.00  0.00
ATOM    181  CZ  PHE    19     170.472 319.796 191.975  1.00  0.00
ATOM    182  H   CYS    20     168.372 325.515 192.946  1.00  0.00
ATOM    183  N   CYS    20     168.047 324.876 192.269  1.00  0.00
ATOM    184  CA  CYS    20     166.630 324.439 192.305  1.00  0.00
ATOM    185  C   CYS    20     165.808 324.823 191.081  1.00  0.00
ATOM    186  O   CYS    20     165.065 323.999 190.555  1.00  0.00
ATOM    187  CB  CYS    20     165.986 325.015 193.567  1.00  0.00
ATOM    188  SG  CYS    20     166.496 324.122 195.057  1.00  0.00
ATOM    189  H   THR    21     166.630 326.622 191.169  1.00  0.00
ATOM    190  N   THR    21     165.997 326.014 190.716  1.00  0.00
ATOM    191  CA  THR    21     165.224 326.511 189.542  1.00  0.00
ATOM    192  C   THR    21     165.563 325.764 188.327  1.00  0.00
ATOM    193  O   THR    21     164.675 325.402 187.558  1.00  0.00
ATOM    194  CB  THR    21     165.483 328.013 189.316  1.00  0.00
ATOM    195  OG1 THR    21     165.072 328.735 190.469  1.00  0.00
ATOM    196  CG2 THR    21     164.707 328.535 188.109  1.00  0.00
ATOM    197  H   VAL    22     167.630 325.833 188.894  1.00  0.00
ATOM    198  N   VAL    22     166.961 325.553 188.224  1.00  0.00
ATOM    199  CA  VAL    22     167.400 324.870 187.038  1.00  0.00
ATOM    200  C   VAL    22     166.874 323.517 186.947  1.00  0.00
ATOM    201  O   VAL    22     166.438 323.096 185.879  1.00  0.00
ATOM    202  CB  VAL    22     168.944 324.844 186.985  1.00  0.00
ATOM    203  CG1 VAL    22     169.426 323.949 185.845  1.00  0.00
ATOM    204  CG2 VAL    22     169.492 326.253 186.760  1.00  0.00
ATOM    205  H   MET    23     167.263 323.227 188.911  1.00  0.00
ATOM    206  N   MET    23     166.904 322.810 188.091  1.00  0.00
ATOM    207  CA  MET    23     166.402 321.405 188.148  1.00  0.00
ATOM    208  C   MET    23     164.936 321.329 187.760  1.00  0.00
ATOM    209  O   MET    23     164.549 320.460 186.981  1.00  0.00
ATOM    210  CB  MET    23     166.601 320.829 189.552  1.00  0.00
ATOM    211  CG  MET    23     166.153 319.370 189.626  1.00  0.00
ATOM    212  SD  MET    23     166.265 318.728 191.311  1.00  0.00
ATOM    213  CE  MET    23     164.852 319.586 192.029  1.00  0.00
ATOM    214  H   PHE    24     164.623 322.931 188.928  1.00  0.00
ATOM    215  N   PHE    24     164.190 322.272 188.335  1.00  0.00
ATOM    216  CA  PHE    24     162.760 322.355 188.108  1.00  0.00
ATOM    217  C   PHE    24     162.480 322.574 186.674  1.00  0.00
ATOM    218  O   PHE    24     161.578 321.950 186.120  1.00  0.00
ATOM    219  CB  PHE    24     162.145 323.485 188.940  1.00  0.00
ATOM    220  CG  PHE    24     160.647 323.576 188.754  1.00  0.00
ATOM    221  CD1 PHE    24     159.813 322.581 189.259  1.00  0.00
ATOM    222  CD2 PHE    24     160.090 324.658 188.077  1.00  0.00
ATOM    223  CE1 PHE    24     158.433 322.666 189.087  1.00  0.00
ATOM    224  CE2 PHE    24     158.709 324.744 187.905  1.00  0.00
ATOM    225  CZ  PHE    24     157.882 323.749 188.410  1.00  0.00
ATOM    226  H   ALA    25     163.944 323.968 186.546  1.00  0.00
ATOM    227  N   ALA    25     163.258 323.462 186.048  1.00  0.00
ATOM    228  CA  ALA    25     163.111 323.678 184.690  1.00  0.00
ATOM    229  C   ALA    25     163.381 322.511 183.802  1.00  0.00
ATOM    230  O   ALA    25     162.636 322.274 182.853  1.00  0.00
ATOM    231  CB  ALA    25     164.017 324.845 184.318  1.00  0.00
ATOM    232  H   TYR    26     165.016 322.103 184.865  1.00  0.00
ATOM    233  N   TYR    26     164.441 321.792 184.126  1.00  0.00
ATOM    234  CA  TYR    26     164.767 320.605 183.456  1.00  0.00
ATOM    235  C   TYR    26     163.737 319.617 183.523  1.00  0.00
ATOM    236  O   TYR    26     163.429 318.978 182.519  1.00  0.00
ATOM    237  CB  TYR    26     166.069 320.043 184.036  1.00  0.00
ATOM    238  CG  TYR    26     166.431 318.700 183.435  1.00  0.00
ATOM    239  CD1 TYR    26     167.091 318.628 182.207  1.00  0.00
ATOM    240  CD2 TYR    26     166.107 317.519 184.105  1.00  0.00
ATOM    241  CE1 TYR    26     167.424 317.390 181.655  1.00  0.00
ATOM    242  CE2 TYR    26     166.439 316.280 183.555  1.00  0.00
ATOM    243  CZ  TYR    26     167.096 316.219 182.331  1.00  0.00
ATOM    244  OH  TYR    26     167.424 315.000 181.788  1.00  0.00
ATOM    245  H   LEU    27     163.482 320.017 185.521  1.00  0.00
ATOM    246  N   LEU    27     163.189 319.496 184.736  1.00  0.00
ATOM    247  CA  LEU    27     162.125 318.563 184.878  1.00  0.00
ATOM    248  C   LEU    27     160.938 318.866 184.062  1.00  0.00
ATOM    249  O   LEU    27     160.361 317.966 183.455  1.00  0.00
ATOM    250  CB  LEU    27     161.740 318.492 186.358  1.00  0.00
ATOM    251  CG  LEU    27     162.865 317.938 187.240  1.00  0.00
ATOM    252  CD1 LEU    27     162.460 317.997 188.711  1.00  0.00
ATOM    253  CD2 LEU    27     163.159 316.485 186.870  1.00  0.00
ATOM    254  H   LEU    28     161.055 320.929 184.494  1.00  0.00
ATOM    255  N   LEU    28     160.533 320.233 184.029  1.00  0.00
ATOM    256  CA  LEU    28     159.385 320.597 183.325  1.00  0.00
ATOM    257  C   LEU    28     159.577 320.213 181.858  1.00  0.00
ATOM    258  O   LEU    28     158.667 319.664 181.241  1.00  0.00
ATOM    259  CB  LEU    28     159.104 322.098 183.442  1.00  0.00
ATOM    260  CG  LEU    28     158.736 322.525 184.868  1.00  0.00
ATOM    261  CD1 LEU    28     158.579 324.042 184.939  1.00  0.00
ATOM    262  CD2 LEU    28     157.420 321.874 185.291  1.00  0.00
ATOM    263  H   LEU    29     161.526 320.920 181.907  1.00  0.00
ATOM    264  N   LEU    29     160.840 320.529 181.315  1.00  0.00
ATOM    265  CA  LEU    29     161.146 320.302 179.976  1.00  0.00
ATOM    266  C   LEU    29     161.088 318.939 179.542  1.00  0.00
ATOM    267  O   LEU    29     160.553 318.655 178.473  1.00  0.00
ATOM    268  CB  LEU    29     162.542 320.875 179.718  1.00  0.00
ATOM    269  CG  LEU    29     162.590 322.403 179.843  1.00  0.00
ATOM    270  CD1 LEU    29     164.031 322.895 179.734  1.00  0.00
ATOM    271  CD2 LEU    29     161.766 323.050 178.731  1.00  0.00
ATOM    272  H   THR    30     161.987 318.382 181.253  1.00  0.00
ATOM    273  N   THR    30     161.645 318.047 180.389  1.00  0.00
ATOM    274  CA  THR    30     161.757 316.628 180.081  1.00  0.00
ATOM    275  C   THR    30     160.381 316.240 180.062  1.00  0.00
ATOM    276  O   THR    30     159.583 316.762 180.837  1.00  0.00
ATOM    277  CB  THR    30     162.521 315.776 181.113  1.00  0.00
ATOM    278  OG1 THR    30     161.870 315.874 182.372  1.00  0.00
ATOM    279  CG2 THR    30     163.963 316.255 181.268  1.00  0.00
ATOM    280  H   ASN    31     160.826 314.757 178.691  1.00  0.00
ATOM    281  N   ASN    31     160.133 315.292 179.147  1.00  0.00
ATOM    282  CA  ASN    31     158.796 315.069 178.844  1.00  0.00
ATOM    283  C   ASN    31     157.974 314.579 179.902  1.00  0.00
ATOM    284  O   ASN    31     156.820 314.984 180.025  1.00  0.00
ATOM    285  CB  ASN    31     158.747 314.111 177.651  1.00  0.00
ATOM    286  CG  ASN    31     159.220 314.795 176.372  1.00  0.00
ATOM    287  ND2 ASN    31     159.662 314.030 175.396  1.00  0.00
ATOM    288  OD1 ASN    31     159.189 316.013 176.261  1.00  0.00
ATOM    289  H   GLN    32     159.325 313.048 180.604  1.00  0.00
ATOM    290  N   GLN    32     158.546 313.626 180.792  1.00  0.00
ATOM    291  CA  GLN    32     157.912 313.538 182.042  1.00  0.00
ATOM    292  C   GLN    32     158.045 314.688 183.054  1.00  0.00
ATOM    293  O   GLN    32     159.141 315.201 183.263  1.00  0.00
ATOM    294  CB  GLN    32     158.414 312.232 182.662  1.00  0.00
ATOM    295  CG  GLN    32     157.922 311.013 181.880  1.00  0.00
ATOM    296  CD  GLN    32     158.478 309.722 182.471  1.00  0.00
ATOM    297  NE2 GLN    32     159.073 308.879 181.654  1.00  0.00
ATOM    298  OE1 GLN    32     158.374 309.480 183.665  1.00  0.00
ATOM    299  H   TYR    33     155.911 314.795 183.483  1.00  0.00
ATOM    300  N   TYR    33     156.835 315.071 183.694  1.00  0.00
ATOM    301  CA  TYR    33     157.058 315.947 184.752  1.00  0.00
ATOM    302  C   TYR    33     157.477 314.947 185.947  1.00  0.00
ATOM    303  O   TYR    33     156.716 314.045 186.290  1.00  0.00
ATOM    304  CB  TYR    33     155.838 316.775 185.168  1.00  0.00
ATOM    305  CG  TYR    33     155.373 317.704 184.065  1.00  0.00
ATOM    306  CD1 TYR    33     154.549 317.231 183.041  1.00  0.00
ATOM    307  CD2 TYR    33     155.763 319.043 184.061  1.00  0.00
ATOM    308  CE1 TYR    33     154.121 318.088 182.025  1.00  0.00
ATOM    309  CE2 TYR    33     155.337 319.902 183.046  1.00  0.00
ATOM    310  CZ  TYR    33     154.517 319.421 182.032  1.00  0.00
ATOM    311  OH  TYR    33     154.096 320.265 181.032  1.00  0.00
ATOM    312  H   VAL    34     159.218 316.064 186.231  1.00  0.00
ATOM    313  N   VAL    34     158.692 315.260 186.454  1.00  0.00
ATOM    314  CA  VAL    34     159.212 314.331 187.379  1.00  0.00
ATOM    315  C   VAL    34     159.777 315.006 188.679  1.00  0.00
ATOM    316  O   VAL    34     160.039 316.207 188.685  1.00  0.00
ATOM    317  CB  VAL    34     160.311 313.482 186.701  1.00  0.00
ATOM    318  CG1 VAL    34     159.717 312.637 185.575  1.00  0.00
ATOM    319  CG2 VAL    34     161.391 314.386 186.110  1.00  0.00
ATOM    320  N   PRO    35     159.928 314.089 189.740  1.00  0.00
ATOM    321  CA  PRO    35     160.497 314.476 191.002  1.00  0.00
ATOM    322  C   PRO    35     160.660 315.895 191.283  1.00  0.00
ATOM    323  O   PRO    35     161.781 316.359 191.478  1.00  0.00
ATOM    324  CB  PRO    35     161.851 313.768 190.925  1.00  0.00
ATOM    325  CG  PRO    35     161.616 312.544 190.068  1.00  0.00
ATOM    326  CD  PRO    35     160.303 311.939 190.535  1.00  0.00
ATOM    327  H   ILE    36     158.603 316.080 191.045  1.00  0.00
ATOM    328  N   ILE    36     159.440 316.541 191.294  1.00  0.00
ATOM    329  CA  ILE    36     159.391 317.919 191.683  1.00  0.00
ATOM    330  C   ILE    36     159.178 317.839 193.251  1.00  0.00
ATOM    331  O   ILE    36     158.057 317.631 193.710  1.00  0.00
ATOM    332  CB  ILE    36     158.254 318.738 191.032  1.00  0.00
ATOM    333  CG1 ILE    36     158.417 318.761 189.508  1.00  0.00
ATOM    334  CG2 ILE    36     158.276 320.179 191.546  1.00  0.00
ATOM    335  CD1 ILE    36     157.194 319.359 188.821  1.00  0.00
ATOM    336  H   ASP    37     161.300 317.754 193.660  1.00  0.00
ATOM    337  N   ASP    37     160.401 318.042 193.947  1.00  0.00
ATOM    338  CA  ASP    37     160.259 318.723 195.143  1.00  0.00
ATOM    339  C   ASP    37     160.253 320.191 194.860  1.00  0.00
ATOM    340  O   ASP    37     161.238 320.875 195.131  1.00  0.00
ATOM    341  CB  ASP    37     161.384 318.380 196.124  1.00  0.00
ATOM    342  CG  ASP    37     161.233 316.964 196.671  1.00  0.00
ATOM    343  OD1 ASP    37     162.230 316.416 197.150  1.00  0.00
ATOM    344  OD2 ASP    37     159.779 316.577 196.462  1.00  0.00
ATOM    345  H   TYR    38     158.762 320.026 193.777  1.00  0.00
ATOM    346  N   TYR    38     159.218 320.687 194.352  1.00  0.00
ATOM    347  CA  TYR    38     158.630 322.057 194.500  1.00  0.00
ATOM    348  C   TYR    38     159.073 322.572 195.920  1.00  0.00
ATOM    349  O   TYR    38     158.945 323.759 196.212  1.00  0.00
ATOM    350  CB  TYR    38     157.101 322.062 194.396  1.00  0.00
ATOM    351  CG  TYR    38     156.585 323.245 193.603  1.00  0.00
ATOM    352  CD1 TYR    38     156.595 323.219 192.207  1.00  0.00
ATOM    353  CD2 TYR    38     156.093 324.373 194.260  1.00  0.00
ATOM    354  CE1 TYR    38     156.119 324.310 191.476  1.00  0.00
ATOM    355  CE2 TYR    38     155.616 325.465 193.532  1.00  0.00
ATOM    356  CZ  TYR    38     155.631 325.430 192.142  1.00  0.00
ATOM    357  OH  TYR    38     155.162 326.503 191.424  1.00  0.00
ATOM    358  H   ASN    39     159.447 320.784 196.645  1.00  0.00
ATOM    359  N   ASN    39     159.576 321.754 196.773  1.00  0.00
ATOM    360  CA  ASN    39     160.317 322.215 197.895  1.00  0.00
ATOM    361  C   ASN    39     161.391 323.020 197.352  1.00  0.00
ATOM    362  O   ASN    39     161.823 323.979 197.986  1.00  0.00
ATOM    363  CB  ASN    39     160.889 321.082 198.753  1.00  0.00
ATOM    364  CG  ASN    39     159.786 320.350 199.509  1.00  0.00
ATOM    365  ND2 ASN    39     159.992 319.087 199.822  1.00  0.00
ATOM    366  OD1 ASN    39     158.746 320.918 199.813  1.00  0.00
ATOM    367  H   VAL    40     161.680 321.769 195.971  1.00  0.00
ATOM    368  N   VAL    40     161.845 322.707 196.229  1.00  0.00
ATOM    369  CA  VAL    40     162.550 323.564 195.330  1.00  0.00
ATOM    370  C   VAL    40     162.102 324.982 195.098  1.00  0.00
ATOM    371  O   VAL    40     162.887 325.912 195.266  1.00  0.00
ATOM    372  CB  VAL    40     162.595 322.796 193.991  1.00  0.00
ATOM    373  CG1 VAL    40     163.094 323.704 192.868  1.00  0.00
ATOM    374  CG2 VAL    40     163.536 321.596 194.097  1.00  0.00
ATOM    375  N   PRO    41     160.890 325.317 194.720  1.00  0.00
ATOM    376  CA  PRO    41     160.312 326.663 194.870  1.00  0.00
ATOM    377  C   PRO    41     160.109 327.245 196.230  1.00  0.00
ATOM    378  O   PRO    41     160.018 328.463 196.372  1.00  0.00
ATOM    379  CB  PRO    41     158.977 326.447 194.155  1.00  0.00
ATOM    380  CG  PRO    41     159.245 325.382 193.114  1.00  0.00
ATOM    381  CD  PRO    41     160.571 325.740 192.467  1.00  0.00
ATOM    382  H   ARG    42     159.788 325.357 197.087  1.00  0.00
ATOM    383  N   ARG    42     160.045 326.293 197.266  1.00  0.00
ATOM    384  CA  ARG    42     160.359 326.682 198.586  1.00  0.00
ATOM    385  C   ARG    42     161.698 327.065 198.920  1.00  0.00
ATOM    386  O   ARG    42     161.898 327.992 199.701  1.00  0.00
ATOM    387  CB  ARG    42     159.912 325.515 199.471  1.00  0.00
ATOM    388  CG  ARG    42     158.389 325.379 199.496  1.00  0.00
ATOM    389  CD  ARG    42     157.969 324.159 200.314  1.00  0.00
ATOM    390  NE  ARG    42     156.495 324.054 200.334  1.00  0.00
ATOM    391  CZ  ARG    42     155.865 323.079 200.965  1.00  0.00
ATOM    392  NH1 ARG    42     154.548 323.023 200.960  1.00  0.00
ATOM    393  NH2 ARG    42     156.557 322.159 201.603  1.00  0.00
ATOM    394  H   TYR    43     162.493 325.507 197.891  1.00  0.00
ATOM    395  N   TYR    43     162.719 326.361 198.329  1.00  0.00
ATOM    396  CA  TYR    43     164.070 326.811 198.320  1.00  0.00
ATOM    397  C   TYR    43     163.964 328.117 197.570  1.00  0.00
ATOM    398  O   TYR    43     164.589 329.102 197.956  1.00  0.00
ATOM    399  CB  TYR    43     165.055 325.878 197.608  1.00  0.00
ATOM    400  CG  TYR    43     165.358 324.636 198.420  1.00  0.00
ATOM    401  CD1 TYR    43     164.794 323.407 198.072  1.00  0.00
ATOM    402  CD2 TYR    43     166.206 324.708 199.526  1.00  0.00
ATOM    403  CE1 TYR    43     165.074 322.263 198.822  1.00  0.00
ATOM    404  CE2 TYR    43     166.487 323.565 200.278  1.00  0.00
ATOM    405  CZ  TYR    43     165.920 322.346 199.922  1.00  0.00
ATOM    406  OH  TYR    43     166.196 321.221 200.661  1.00  0.00
ATOM    407  H   ALA    44     162.855 327.480 195.953  1.00  0.00
ATOM    408  N   ALA    44     163.190 328.247 196.476  1.00  0.00
ATOM    409  CA  ALA    44     162.818 329.669 196.043  1.00  0.00
ATOM    410  C   ALA    44     161.825 330.258 197.015  1.00  0.00
ATOM    411  O   ALA    44     161.445 329.581 197.987  1.00  0.00
ATOM    412  CB  ALA    44     162.240 329.671 194.633  1.00  0.00
TER
