# Supplementary material for: Prediction of Anticancer Peptides with High Efficacy and Low Toxicity by Hybrid Model Based on 3D Structure of Peptides
Source: Int J Mol Sci. 2021 May 26;22(11):5630. doi: 10.3390/ijms22115630 (PMC8198792; doi:10.3390/ijms22115630)
Supplement: Supplementary file 1 [file ijms-22-05630-s001.zip › Supplement2(Datasets)/ACPs(PDB)/D1/PDB(Negative)/(277)NL_satpdb13381.pdb]

EXPDTA    THEORETICAL MODEL, MODELLER 9.13 2015/09/21 01:09:41
REMARK   6 MODELLER OBJECTIVE FUNCTION:      1850.2137
REMARK   6 MODELLER BEST TEMPLATE % SEQ ID:  32.432
ATOM      1  N   TRP     1      11.277 -10.271   5.820  1.00 35.63           N
ATOM      2  CA  TRP     1      10.741 -11.555   6.315  1.00 35.63           C
ATOM      3  CB  TRP     1      11.453 -11.936   7.625  1.00 35.63           C
ATOM      4  CG  TRP     1      12.920 -12.256   7.418  1.00 35.63           C
ATOM      5  CD2 TRP     1      13.458 -13.585   7.318  1.00 35.63           C
ATOM      6  CD1 TRP     1      13.977 -11.404   7.279  1.00 35.63           C
ATOM      7  NE1 TRP     1      15.137 -12.119   7.086  1.00 35.63           N
ATOM      8  CE2 TRP     1      14.831 -13.464   7.110  1.00 35.63           C
ATOM      9  CE3 TRP     1      12.856 -14.806   7.389  1.00 35.63           C
ATOM     10  CZ2 TRP     1      15.626 -14.567   6.969  1.00 35.63           C
ATOM     11  CZ3 TRP     1      13.660 -15.917   7.252  1.00 35.63           C
ATOM     12  CH2 TRP     1      15.018 -15.802   7.044  1.00 35.63           C
ATOM     13  C   TRP     1       9.267 -11.450   6.525  1.00 35.63           C
ATOM     14  O   TRP     1       8.490 -11.753   5.622  1.00 35.63           O
ATOM     15  N   TYR     2       8.835 -11.021   7.727  1.00 45.52           N
ATOM     16  CA  TYR     2       7.427 -10.913   7.970  1.00 45.52           C
ATOM     17  CB  TYR     2       7.095 -10.591   9.436  1.00 45.52           C
ATOM     18  CG  TYR     2       7.438 -11.812  10.222  1.00 45.52           C
ATOM     19  CD1 TYR     2       6.575 -12.888  10.258  1.00 45.52           C
ATOM     20  CD2 TYR     2       8.614 -11.888  10.930  1.00 45.52           C
ATOM     21  CE1 TYR     2       6.884 -14.018  10.977  1.00 45.52           C
ATOM     22  CE2 TYR     2       8.928 -13.017  11.649  1.00 45.52           C
ATOM     23  CZ  TYR     2       8.061 -14.088  11.680  1.00 45.52           C
ATOM     24  OH  TYR     2       8.378 -15.250  12.419  1.00 45.52           O
ATOM     25  C   TYR     2       6.865  -9.854   7.075  1.00 45.52           C
ATOM     26  O   TYR     2       5.837 -10.060   6.433  1.00 45.52           O
ATOM     27  N   VAL     3       7.544  -8.693   6.993  1.00112.99           N
ATOM     28  CA  VAL     3       7.113  -7.619   6.141  1.00112.99           C
ATOM     29  CB  VAL     3       7.946  -6.372   6.262  1.00112.99           C
ATOM     30  CG1 VAL     3       9.336  -6.657   5.671  1.00112.99           C
ATOM     31  CG2 VAL     3       7.210  -5.215   5.565  1.00112.99           C
ATOM     32  C   VAL     3       7.249  -8.112   4.744  1.00112.99           C
ATOM     33  O   VAL     3       6.495  -7.709   3.862  1.00112.99           O
ATOM     34  N   LYS     4       8.238  -8.997   4.507  1.00135.31           N
ATOM     35  CA  LYS     4       8.430  -9.536   3.194  1.00135.31           C
ATOM     36  CB  LYS     4       9.519 -10.623   3.138  1.00135.31           C
ATOM     37  CG  LYS     4       9.711 -11.203   1.735  1.00135.31           C
ATOM     38  CD  LYS     4      10.918 -12.136   1.603  1.00135.31           C
ATOM     39  CE  LYS     4      10.587 -13.592   1.937  1.00135.31           C
ATOM     40  NZ  LYS     4      10.370 -13.742   3.393  1.00135.31           N
ATOM     41  C   LYS     4       7.149 -10.199   2.832  1.00135.31           C
ATOM     42  O   LYS     4       6.696 -10.131   1.692  1.00135.31           O
ATOM     43  N   LYS     5       6.534 -10.857   3.826  1.00208.99           N
ATOM     44  CA  LYS     5       5.283 -11.525   3.644  1.00208.99           C
ATOM     45  CB  LYS     5       4.792 -12.178   4.947  1.00208.99           C
ATOM     46  CG  LYS     5       3.657 -13.183   4.756  1.00208.99           C
ATOM     47  CD  LYS     5       4.131 -14.518   4.179  1.00208.99           C
ATOM     48  CE  LYS     5       4.774 -14.406   2.795  1.00208.99           C
ATOM     49  NZ  LYS     5       5.293 -15.727   2.372  1.00208.99           N
ATOM     50  C   LYS     5       4.281 -10.477   3.278  1.00208.99           C
ATOM     51  O   LYS     5       3.409 -10.697   2.439  1.00208.99           O
ATOM     52  N   CYS     6       4.408  -9.293   3.907  1.00 88.28           N
ATOM     53  CA  CYS     6       3.507  -8.189   3.715  1.00 88.28           C
ATOM     54  CB  CYS     6       3.882  -6.938   4.544  1.00 88.28           C
ATOM     55  SG  CYS     6       2.677  -5.587   4.345  1.00 88.28           S
ATOM     56  C   CYS     6       3.557  -7.788   2.276  1.00 88.28           C
ATOM     57  O   CYS     6       2.527  -7.493   1.671  1.00 88.28           O
ATOM     58  N   LEU     7       4.764  -7.773   1.686  1.00113.30           N
ATOM     59  CA  LEU     7       4.904  -7.384   0.310  1.00113.30           C
ATOM     60  CB  LEU     7       6.362  -7.385  -0.194  1.00113.30           C
ATOM     61  CG  LEU     7       7.207  -6.186   0.274  1.00113.30           C
ATOM     62  CD1 LEU     7       7.216  -6.059   1.801  1.00113.30           C
ATOM     63  CD2 LEU     7       8.625  -6.245  -0.325  1.00113.30           C
ATOM     64  C   LEU     7       4.156  -8.343  -0.560  1.00113.30           C
ATOM     65  O   LEU     7       3.517  -7.952  -1.536  1.00113.30           O
ATOM     66  N   ASN     8       4.217  -9.643  -0.237  1.00 58.64           N
ATOM     67  CA  ASN     8       3.553 -10.586  -1.080  1.00 58.64           C
ATOM     68  CB  ASN     8       3.802 -12.050  -0.670  1.00 58.64           C
ATOM     69  CG  ASN     8       5.250 -12.394  -1.023  1.00 58.64           C
ATOM     70  OD1 ASN     8       5.932 -11.638  -1.713  1.00 58.64           O
ATOM     71  ND2 ASN     8       5.731 -13.572  -0.544  1.00 58.64           N
ATOM     72  C   ASN     8       2.086 -10.297  -1.053  1.00 58.64           C
ATOM     73  O   ASN     8       1.418 -10.390  -2.081  1.00 58.64           O
ATOM     74  N   ASP     9       1.544  -9.916   0.119  1.00156.03           N
ATOM     75  CA  ASP     9       0.132  -9.681   0.208  1.00156.03           C
ATOM     76  CB  ASP     9      -0.395  -9.857   1.639  1.00156.03           C
ATOM     77  CG  ASP     9      -0.220 -11.323   1.997  1.00156.03           C
ATOM     78  OD1 ASP     9      -0.104 -12.147   1.052  1.00156.03           O
ATOM     79  OD2 ASP     9      -0.191 -11.640   3.216  1.00156.03           O
ATOM     80  C   ASP     9      -0.163  -8.275  -0.205  1.00156.03           C
ATOM     81  O   ASP     9      -1.057  -7.632   0.342  1.00156.03           O
ATOM     82  N   VAL    10       0.554  -7.790  -1.232  1.00225.32           N
ATOM     83  CA  VAL    10       0.353  -6.476  -1.759  1.00225.32           C
ATOM     84  CB  VAL    10      -0.892  -6.360  -2.594  1.00225.32           C
ATOM     85  CG1 VAL    10      -1.003  -4.913  -3.108  1.00225.32           C
ATOM     86  CG2 VAL    10      -0.832  -7.412  -3.716  1.00225.32           C
ATOM     87  C   VAL    10       0.315  -5.476  -0.644  1.00225.32           C
ATOM     88  O   VAL    10      -0.709  -4.841  -0.388  1.00225.32           O
ATOM     89  N   GLY    11       1.440  -5.349   0.085  1.00105.37           N
ATOM     90  CA  GLY    11       1.579  -4.355   1.107  1.00105.37           C
ATOM     91  C   GLY    11       2.822  -3.621   0.723  1.00105.37           C
ATOM     92  O   GLY    11       3.795  -4.233   0.287  1.00105.37           O
ATOM     93  N   ILE    12       2.841  -2.284   0.880  1.00195.70           N
ATOM     94  CA  ILE    12       4.010  -1.578   0.446  1.00195.70           C
ATOM     95  CB  ILE    12       3.761  -0.502  -0.572  0.90195.70           C
ATOM     96  CG1 ILE    12       2.888   0.619   0.017  0.75195.70           C
ATOM     97  CG2 ILE    12       3.188  -1.153  -1.839  0.83195.70           C
ATOM     98  CD1 ILE    12       1.502   0.170   0.480  0.83195.70           C
ATOM     99  C   ILE    12       4.592  -0.892   1.625  1.00195.70           C
ATOM    100  O   ILE    12       3.894  -0.591   2.589  1.00195.70           O
ATOM    101  N   CYS    13       5.916  -0.661   1.585  1.00123.15           N
ATOM    102  CA  CYS    13       6.567  -0.010   2.674  1.00123.15           C
ATOM    103  CB  CYS    13       7.975  -0.560   2.940  1.00123.15           C
ATOM    104  SG  CYS    13       7.946  -2.291   3.468  1.00123.15           S
ATOM    105  C   CYS    13       6.747   1.414   2.288  1.00123.15           C
ATOM    106  O   CYS    13       7.382   1.724   1.280  1.00123.15           O
ATOM    107  N   LYS    14       6.175   2.321   3.096  1.00216.87           N
ATOM    108  CA  LYS    14       6.318   3.716   2.831  1.00216.87           C
ATOM    109  CB  LYS    14       5.036   4.406   2.354  0.90216.87           C
ATOM    110  CG  LYS    14       4.353   3.765   1.158  0.88216.87           C
ATOM    111  CD  LYS    14       2.916   4.258   1.010  1.00216.87           C
ATOM    112  CE  LYS    14       2.102   3.461  -0.004  1.00216.87           C
ATOM    113  NZ  LYS    14       2.724   3.568  -1.341  1.00216.87           N
ATOM    114  C   LYS    14       6.542   4.355   4.150  1.00216.87           C
ATOM    115  O   LYS    14       6.382   3.729   5.195  1.00216.87           O
ATOM    116  N   LYS    15       6.953   5.630   4.128  1.00228.33           N
ATOM    117  CA  LYS    15       6.988   6.352   5.355  1.00228.33           C
ATOM    118  CB  LYS    15       8.110   7.408   5.381  1.00228.33           C
ATOM    119  CG  LYS    15       8.475   7.910   6.780  1.00228.33           C
ATOM    120  CD  LYS    15       9.800   8.679   6.823  1.00228.33           C
ATOM    121  CE  LYS    15      10.274   9.040   8.235  1.00228.33           C
ATOM    122  NZ  LYS    15      11.606   9.686   8.179  1.00228.33           N
ATOM    123  C   LYS    15       5.662   7.036   5.313  1.00228.33           C
ATOM    124  O   LYS    15       5.406   7.800   4.389  1.00228.33           O
ATOM    125  N   LYS    16       4.761   6.761   6.277  1.00176.17           N
ATOM    126  CA  LYS    16       3.426   7.299   6.207  1.00176.17           C
ATOM    127  CB  LYS    16       3.336   8.802   5.885  1.00176.17           C
ATOM    128  CG  LYS    16       1.885   9.269   5.742  1.00176.17           C
ATOM    129  CD  LYS    16       1.731  10.762   5.451  1.00176.17           C
ATOM    130  CE  LYS    16       0.302  11.170   5.086  1.00176.17           C
ATOM    131  NZ  LYS    16       0.239  12.633   4.877  1.00176.17           N
ATOM    132  C   LYS    16       2.674   6.564   5.139  1.00176.17           C
ATOM    133  O   LYS    16       3.247   6.123   4.143  1.00176.17           O
ATOM    134  N   CYS    17       1.343   6.422   5.333  1.00 86.33           N
ATOM    135  CA  CYS    17       0.506   5.677   4.432  1.00 86.33           C
ATOM    136  CB  CYS    17      -0.384   4.645   5.160  1.00 86.33           C
ATOM    137  SG  CYS    17       0.526   3.533   6.278  1.00 86.33           S
ATOM    138  C   CYS    17      -0.439   6.629   3.753  1.00 86.33           C
ATOM    139  O   CYS    17      -0.574   7.786   4.153  1.00 86.33           O
ATOM    140  N   LYS    18      -1.098   6.152   2.674  1.00127.64           N
ATOM    141  CA  LYS    18      -2.119   6.905   1.993  1.00127.64           C
ATOM    142  CB  LYS    18      -2.631   6.235   0.699  1.00127.64           C
ATOM    143  CG  LYS    18      -1.808   6.474  -0.570  1.00127.64           C
ATOM    144  CD  LYS    18      -1.912   7.904  -1.097  1.00127.64           C
ATOM    145  CE  LYS    18      -1.430   8.050  -2.542  1.00127.64           C
ATOM    146  NZ  LYS    18      -1.853   9.358  -3.089  1.00127.64           N
ATOM    147  C   LYS    18      -3.267   6.915   2.945  1.00127.64           C
ATOM    148  O   LYS    18      -3.355   6.036   3.799  1.00127.64           O
ATOM    149  N   PRO    19      -4.149   7.860   2.891  1.00138.74           N
ATOM    150  CA  PRO    19      -5.219   7.831   3.845  1.00138.74           C
ATOM    151  CD  PRO    19      -3.811   9.207   2.469  1.00138.74           C
ATOM    152  CB  PRO    19      -5.888   9.198   3.741  1.00138.74           C
ATOM    153  CG  PRO    19      -4.736  10.120   3.287  1.00138.74           C
ATOM    154  C   PRO    19      -6.104   6.641   3.632  1.00138.74           C
ATOM    155  O   PRO    19      -6.718   6.168   4.589  1.00138.74           O
ATOM    156  N   GLU    20      -6.207   6.148   2.385  1.00 42.65           N
ATOM    157  CA  GLU    20      -7.020   4.999   2.114  1.00 42.65           C
ATOM    158  CB  GLU    20      -7.128   4.680   0.609  1.00 42.65           C
ATOM    159  CG  GLU    20      -7.914   5.729  -0.185  1.00 42.65           C
ATOM    160  CD  GLU    20      -7.926   5.334  -1.658  1.00 42.65           C
ATOM    161  OE1 GLU    20      -6.857   5.470  -2.311  1.00 42.65           O
ATOM    162  OE2 GLU    20      -9.002   4.901  -2.149  1.00 42.65           O
ATOM    163  C   GLU    20      -6.374   3.830   2.786  1.00 42.65           C
ATOM    164  O   GLU    20      -7.050   2.981   3.366  1.00 42.65           O
ATOM    165  N   GLU    21      -5.028   3.781   2.733  1.00102.06           N
ATOM    166  CA  GLU    21      -4.259   2.690   3.268  1.00102.06           C
ATOM    167  CB  GLU    21      -2.950   2.484   2.490  1.00102.06           C
ATOM    168  CG  GLU    21      -3.229   2.082   1.041  1.00102.06           C
ATOM    169  CD  GLU    21      -2.008   2.390   0.189  1.00102.06           C
ATOM    170  OE1 GLU    21      -1.049   1.573   0.198  1.00102.06           O
ATOM    171  OE2 GLU    21      -2.026   3.450  -0.491  1.00102.06           O
ATOM    172  C   GLU    21      -3.937   2.930   4.714  1.00102.06           C
ATOM    173  O   GLU    21      -4.010   4.047   5.219  1.00102.06           O
ATOM    174  N   MET    22      -3.591   1.850   5.440  1.00 61.26           N
ATOM    175  CA  MET    22      -3.251   1.995   6.827  1.00 61.26           C
ATOM    176  CB  MET    22      -4.272   1.352   7.777  1.00 61.26           C
ATOM    177  CG  MET    22      -5.648   2.014   7.706  1.00 61.26           C
ATOM    178  SD  MET    22      -6.971   1.131   8.588  1.00 61.26           S
ATOM    179  CE  MET    22      -7.127  -0.195   7.356  1.00 61.26           C
ATOM    180  C   MET    22      -1.962   1.278   7.034  1.00 61.26           C
ATOM    181  O   MET    22      -1.477   0.588   6.142  1.00 61.26           O
ATOM    182  N   HIS    23      -1.351   1.458   8.224  1.00156.69           N
ATOM    183  CA  HIS    23      -0.132   0.766   8.520  1.00156.69           C
ATOM    184  ND1 HIS    23       0.583   1.251  12.150  1.00156.69           N
ATOM    185  CG  HIS    23      -0.016   1.496  10.935  1.00156.69           C
ATOM    186  CB  HIS    23       0.701   1.451   9.617  1.00156.69           C
ATOM    187  NE2 HIS    23      -1.553   1.693  12.577  1.00156.69           N
ATOM    188  CD2 HIS    23      -1.322   1.767  11.215  1.00156.69           C
ATOM    189  CE1 HIS    23      -0.380   1.381  13.096  1.00156.69           C
ATOM    190  C   HIS    23      -0.522  -0.578   9.032  1.00156.69           C
ATOM    191  O   HIS    23      -1.391  -0.698   9.895  1.00156.69           O
ATOM    192  N   VAL    24       0.108  -1.649   8.520  1.00242.25           N
ATOM    193  CA  VAL    24      -0.342  -2.900   9.046  1.00242.25           C
ATOM    194  CB  VAL    24      -0.289  -4.044   8.077  1.00242.25           C
ATOM    195  CG1 VAL    24      -1.354  -3.769   7.006  1.00242.25           C
ATOM    196  CG2 VAL    24       1.138  -4.193   7.521  1.00242.25           C
ATOM    197  C   VAL    24       0.427  -3.235  10.272  1.00242.25           C
ATOM    198  O   VAL    24       1.475  -3.876  10.226  1.00242.25           O
ATOM    199  N   LYS    25      -0.121  -2.818  11.427  1.00196.74           N
ATOM    200  CA  LYS    25       0.473  -3.211  12.662  1.00196.74           C
ATOM    201  CB  LYS    25      -0.329  -2.684  13.866  1.00196.74           C
ATOM    202  CG  LYS    25      -0.063  -3.356  15.219  1.00196.74           C
ATOM    203  CD  LYS    25      -0.680  -4.756  15.338  1.00196.74           C
ATOM    204  CE  LYS    25      -0.786  -5.279  16.769  1.00196.74           C
ATOM    205  NZ  LYS    25      -1.782  -6.376  16.829  1.00196.74           N
ATOM    206  C   LYS    25       0.358  -4.682  12.592  1.00196.74           C
ATOM    207  O   LYS    25       1.264  -5.425  12.968  1.00196.74           O
ATOM    208  N   ASN    26      -0.793  -5.110  12.053  1.00271.61           N
ATOM    209  CA  ASN    26      -1.089  -6.483  11.828  1.00271.61           C
ATOM    210  CB  ASN    26      -2.517  -6.703  11.301  1.00271.61           C
ATOM    211  CG  ASN    26      -2.810  -8.191  11.327  1.00271.61           C
ATOM    212  OD1 ASN    26      -2.191  -8.945  12.077  1.00271.61           O
ATOM    213  ND2 ASN    26      -3.784  -8.630  10.485  1.00271.61           N
ATOM    214  C   ASN    26      -0.159  -6.932  10.767  1.00271.61           C
ATOM    215  O   ASN    26       0.308  -6.134   9.956  1.00271.61           O
ATOM    216  N   GLY    27       0.165  -8.232  10.770  1.00366.37           N
ATOM    217  CA  GLY    27       1.066  -8.701   9.779  1.00366.37           C
ATOM    218  C   GLY    27       2.316  -7.973  10.054  1.00366.37           C
ATOM    219  O   GLY    27       3.077  -7.754   9.112  1.00366.37           O
ATOM    220  N   TRP    28       2.520  -7.645  11.362  1.00453.16           N
ATOM    221  CA  TRP    28       3.536  -6.788  11.929  1.00453.16           C
ATOM    222  CB  TRP    28       4.164  -7.261  13.272  1.00453.16           C
ATOM    223  CG  TRP    28       3.454  -6.924  14.575  1.00453.16           C
ATOM    224  CD2 TRP    28       2.810  -7.824  15.506  1.00453.16           C
ATOM    225  CD1 TRP    28       3.417  -5.693  15.164  1.00453.16           C
ATOM    226  NE1 TRP    28       2.779  -5.762  16.378  1.00453.16           N
ATOM    227  CE2 TRP    28       2.407  -7.066  16.607  1.00453.16           C
ATOM    228  CE3 TRP    28       2.589  -9.175  15.467  1.00453.16           C
ATOM    229  CZ2 TRP    28       1.778  -7.635  17.680  1.00453.16           C
ATOM    230  CZ3 TRP    28       1.933  -9.740  16.544  1.00453.16           C
ATOM    231  CH2 TRP    28       1.534  -8.989  17.630  1.00453.16           C
ATOM    232  C   TRP    28       4.662  -6.655  10.986  1.00453.16           C
ATOM    233  O   TRP    28       5.679  -7.337  11.101  1.00453.16           O
ATOM    234  N   ALA    29       4.486  -5.745  10.010  1.00117.08           N
ATOM    235  CA  ALA    29       5.511  -5.608   9.038  1.00117.08           C
ATOM    236  CB  ALA    29       4.976  -5.430   7.608  1.00117.08           C
ATOM    237  C   ALA    29       6.273  -4.395   9.400  1.00117.08           C
ATOM    238  O   ALA    29       5.847  -3.268   9.147  1.00117.08           O
ATOM    239  N   MET    30       7.446  -4.615  10.007  1.00192.78           N
ATOM    240  CA  MET    30       8.251  -3.489  10.320  1.00192.78           C
ATOM    241  CB  MET    30       9.156  -3.693  11.543  1.00192.78           C
ATOM    242  CG  MET    30       9.790  -2.394  12.040  1.00192.78           C
ATOM    243  SD  MET    30       8.595  -1.255  12.795  1.00192.78           S
ATOM    244  CE  MET    30       8.187  -2.382  14.161  1.00192.78           C
ATOM    245  C   MET    30       9.128  -3.371   9.139  1.00192.78           C
ATOM    246  O   MET    30       9.983  -4.221   8.899  1.00192.78           O
ATOM    247  N   CYS    31       8.906  -2.329   8.334  1.00243.19           N
ATOM    248  CA  CYS    31       9.749  -2.206   7.196  1.00243.19           C
ATOM    249  CB  CYS    31       9.146  -1.341   6.078  1.00243.19           C
ATOM    250  SG  CYS    31       7.627  -2.123   5.459  1.00243.19           S
ATOM    251  C   CYS    31      11.025  -1.628   7.691  1.00243.19           C
ATOM    252  O   CYS    31      11.112  -1.146   8.820  1.00243.19           O
ATOM    253  N   GLY    32      12.078  -1.692   6.864  1.00161.21           N
ATOM    254  CA  GLY    32      13.334  -1.191   7.326  1.00161.21           C
ATOM    255  C   GLY    32      13.164   0.268   7.558  1.00161.21           C
ATOM    256  O   GLY    32      12.331   0.914   6.926  1.00161.21           O
ATOM    257  N   LYS    33      13.962   0.830   8.483  1.00237.26           N
ATOM    258  CA  LYS    33      13.836   2.224   8.766  1.00237.26           C
ATOM    259  CB  LYS    33      13.974   3.148   7.538  0.90237.26           C
ATOM    260  CG  LYS    33      15.377   3.159   6.920  0.90237.26           C
ATOM    261  CD  LYS    33      15.442   3.867   5.563  1.00237.26           C
ATOM    262  CE  LYS    33      16.791   3.744   4.850  1.00237.26           C
ATOM    263  NZ  LYS    33      16.847   2.480   4.078  1.00237.26           N
ATOM    264  C   LYS    33      12.492   2.439   9.375  1.00237.26           C
ATOM    265  O   LYS    33      11.808   1.498   9.772  1.00237.26           O
ATOM    266  N   GLY    34      12.105   3.720   9.472  1.00120.33           N
ATOM    267  CA  GLY    34      10.870   4.144  10.052  1.00120.33           C
ATOM    268  C   GLY    34       9.731   3.611   9.246  1.00120.33           C
ATOM    269  O   GLY    34       8.651   3.372   9.783  1.00120.33           O
ATOM    270  N   ARG    35       9.940   3.431   7.929  1.00156.26           N
ATOM    271  CA  ARG    35       8.875   3.069   7.037  1.00156.26           C
ATOM    272  CB  ARG    35       9.339   2.889   5.581  1.00156.26           C
ATOM    273  CG  ARG    35      10.120   4.107   5.079  1.00156.26           C
ATOM    274  CD  ARG    35      10.035   4.335   3.570  1.00156.26           C
ATOM    275  NE  ARG    35      10.540   3.119   2.881  1.00156.26           N
ATOM    276  CZ  ARG    35      11.882   2.955   2.697  1.00156.26           C
ATOM    277  NH1 ARG    35      12.761   3.847   3.241  1.00156.26           N
ATOM    278  NH2 ARG    35      12.340   1.900   1.962  1.00156.26           N
ATOM    279  C   ARG    35       8.189   1.817   7.484  1.00156.26           C
ATOM    280  O   ARG    35       8.810   0.866   7.959  1.00156.26           O
ATOM    281  N   ASP    36       6.846   1.814   7.359  1.00135.95           N
ATOM    282  CA  ASP    36       6.067   0.678   7.756  1.00135.95           C
ATOM    283  CB  ASP    36       5.018   0.984   8.841  1.00135.95           C
ATOM    284  CG  ASP    36       4.078   2.046   8.301  1.00135.95           C
ATOM    285  OD1 ASP    36       4.527   3.216   8.170  1.00135.95           O
ATOM    286  OD2 ASP    36       2.903   1.707   7.995  1.00135.95           O
ATOM    287  C   ASP    36       5.350   0.145   6.562  1.00135.95           C
ATOM    288  O   ASP    36       5.129   0.851   5.579  1.00135.95           O
ATOM    289  N   CYS    37       4.978  -1.147   6.618  1.00 93.48           N
ATOM    290  CA  CYS    37       4.288  -1.721   5.504  1.00 93.48           C
ATOM    291  CB  CYS    37       4.342  -3.265   5.470  1.00 93.48           C
ATOM    292  SG  CYS    37       3.782  -3.942   3.876  1.00 93.48           S
ATOM    293  C   CYS    37       2.861  -1.305   5.640  1.00 93.48           C
ATOM    294  O   CYS    37       2.163  -1.725   6.561  1.00 93.48           O
ATOM    295  N   CYS    38       2.401  -0.439   4.719  1.00 72.48           N
ATOM    296  CA  CYS    38       1.049   0.033   4.722  1.00 72.48           C
ATOM    297  CB  CYS    38       0.922   1.446   4.139  1.00 72.48           C
ATOM    298  SG  CYS    38       1.900   2.651   5.080  1.00 72.48           S
ATOM    299  C   CYS    38       0.296  -0.881   3.825  1.00 72.48           C
ATOM    300  O   CYS    38       0.799  -1.278   2.776  1.00 72.48           O
ATOM    301  N   VAL    39      -0.930  -1.266   4.215  1.00 43.66           N
ATOM    302  CA  VAL    39      -1.668  -2.133   3.352  1.00 43.66           C
ATOM    303  CB  VAL    39      -1.957  -3.473   3.963  1.00 43.66           C
ATOM    304  CG1 VAL    39      -2.897  -4.240   3.018  1.00 43.66           C
ATOM    305  CG2 VAL    39      -0.615  -4.188   4.192  1.00 43.66           C
ATOM    306  C   VAL    39      -2.963  -1.469   3.059  1.00 43.66           C
ATOM    307  O   VAL    39      -3.557  -0.818   3.916  1.00 43.66           O
ATOM    308  N   PRO    40      -3.418  -1.585   1.838  1.00 90.99           N
ATOM    309  CA  PRO    40      -4.670  -0.956   1.547  1.00 90.99           C
ATOM    310  CD  PRO    40      -2.541  -1.573   0.689  1.00 90.99           C
ATOM    311  CB  PRO    40      -4.760  -0.853   0.021  1.00 90.99           C
ATOM    312  CG  PRO    40      -3.517  -1.606  -0.500  1.00 90.99           C
ATOM    313  C   PRO    40      -5.764  -1.704   2.221  1.00 90.99           C
ATOM    314  O   PRO    40      -5.741  -2.935   2.224  1.00 90.99           O
ATOM    315  N   ALA    41      -6.732  -0.971   2.794  1.00 40.95           N
ATOM    316  CA  ALA    41      -7.808  -1.616   3.488  1.00 40.95           C
ATOM    317  CB  ALA    41      -7.489  -1.946   4.954  1.00 40.95           C
ATOM    318  C   ALA    41      -8.960  -0.671   3.488  1.00 40.95           C
ATOM    319  O   ALA    41      -8.844   0.481   3.073  1.00 40.95           O
ATOM    320  N   ASP    42     -10.130  -1.159   3.938  1.00 44.29           N
ATOM    321  CA  ASP    42     -11.280  -0.312   3.960  1.00 44.29           C
ATOM    322  CB  ASP    42     -12.601  -1.086   4.105  1.00 44.29           C
ATOM    323  CG  ASP    42     -13.714  -0.176   3.610  1.00 44.29           C
ATOM    324  OD1 ASP    42     -13.386   0.906   3.056  1.00 44.29           O
ATOM    325  OD2 ASP    42     -14.904  -0.558   3.767  1.00 44.29           O
ATOM    326  C   ASP    42     -11.119   0.588   5.179  1.00 44.29           C
ATOM    327  O   ASP    42     -10.015   1.176   5.327  1.00 44.29           O
ATOM    328  OXT ASP    42     -12.088   0.700   5.979  1.00 44.29           O
TER     329      ASP    42
END
