# Supplementary material for: Prediction of Anticancer Peptides with High Efficacy and Low Toxicity by Hybrid Model Based on 3D Structure of Peptides
Source: Int J Mol Sci. 2021 May 26;22(11):5630. doi: 10.3390/ijms22115630 (PMC8198792; doi:10.3390/ijms22115630)
Supplement: Supplementary file 1 [file ijms-22-05630-s001.zip › Supplement2(Datasets)/ACPs(PDB)/D1/PDB(Negative)/(278)NL_satpdb13382.pdb]

ATOM      1  N   PHE     1      12.690  -8.448  10.570  1.00  0.00           N  
ATOM      2  H   PHE     1      12.197  -7.576  10.439  1.00  0.00           H  
ATOM      3  CA  PHE     1      13.939  -8.638   9.796  1.00  0.00           C  
ATOM      4  HA  PHE     1      13.658  -8.457   8.758  1.00  0.00           H  
ATOM      5  CB  PHE     1      14.911  -7.481  10.068  1.00  0.00           C  
ATOM      6  HB2 PHE     1      14.418  -6.509  10.058  1.00  0.00           H  
ATOM      7  HB3 PHE     1      15.336  -7.604  11.064  1.00  0.00           H  
ATOM      8  CG  PHE     1      16.051  -7.352   9.086  1.00  0.00           C  
ATOM      9  CD1 PHE     1      17.312  -7.875   9.386  1.00  0.00           C  
ATOM     10  HD1 PHE     1      17.569  -8.429  10.276  1.00  0.00           H  
ATOM     11  CE1 PHE     1      18.402  -7.669   8.496  1.00  0.00           C  
ATOM     12  HE1 PHE     1      19.331  -8.117   8.816  1.00  0.00           H  
ATOM     13  CZ  PHE     1      18.216  -6.934   7.343  1.00  0.00           C  
ATOM     14  HZ  PHE     1      19.085  -6.837   6.709  1.00  0.00           H  
ATOM     15  CE2 PHE     1      16.977  -6.447   6.978  1.00  0.00           C  
ATOM     16  HE2 PHE     1      16.896  -5.868   6.069  1.00  0.00           H  
ATOM     17  CD2 PHE     1      15.900  -6.667   7.852  1.00  0.00           C  
ATOM     18  HD2 PHE     1      14.915  -6.296   7.612  1.00  0.00           H  
ATOM     19  C   PHE     1      14.531 -10.043   9.770  1.00  0.00           C  
ATOM     20  O   PHE     1      15.467 -10.308   9.070  1.00  0.00           O  
ATOM     21  N   THR     2      14.013 -10.926  10.598  1.00  0.00           N  
ATOM     22  H   THR     2      13.474 -10.547  11.363  1.00  0.00           H  
ATOM     23  CA  THR     2      14.244 -12.339  10.473  1.00  0.00           C  
ATOM     24  HA  THR     2      15.314 -12.501  10.603  1.00  0.00           H  
ATOM     25  CB  THR     2      13.788 -13.070  11.800  1.00  0.00           C  
ATOM     26  HB  THR     2      13.881 -14.148  11.664  1.00  0.00           H  
ATOM     27  CG2 THR     2      14.585 -12.618  13.066  1.00  0.00           C  
ATOM     28 HG21 THR     2      14.186 -12.943  14.027  1.00  0.00           H  
ATOM     29 HG22 THR     2      15.615 -12.939  12.906  1.00  0.00           H  
ATOM     30 HG23 THR     2      14.672 -11.535  13.155  1.00  0.00           H  
ATOM     31  OG1 THR     2      12.429 -12.814  11.985  1.00  0.00           O  
ATOM     32  HG1 THR     2      12.007 -13.176  11.203  1.00  0.00           H  
ATOM     33  C   THR     2      13.889 -12.907   9.064  1.00  0.00           C  
ATOM     34  O   THR     2      12.999 -12.406   8.373  1.00  0.00           O  
ATOM     35  N   SER     3      14.555 -14.067   8.741  1.00  0.00           N  
ATOM     36  H   SER     3      15.135 -14.385   9.504  1.00  0.00           H  
ATOM     37  CA  SER     3      14.173 -15.034   7.685  1.00  0.00           C  
ATOM     38  HA  SER     3      14.552 -15.992   8.042  1.00  0.00           H  
ATOM     39  CB  SER     3      12.676 -15.262   7.429  1.00  0.00           C  
ATOM     40  HB2 SER     3      12.069 -15.320   8.333  1.00  0.00           H  
ATOM     41  HB3 SER     3      12.278 -14.416   6.868  1.00  0.00           H  
ATOM     42  OG  SER     3      12.407 -16.394   6.654  1.00  0.00           O  
ATOM     43  HG  SER     3      11.474 -16.344   6.433  1.00  0.00           H  
ATOM     44  C   SER     3      14.865 -14.878   6.334  1.00  0.00           C  
ATOM     45  O   SER     3      15.213 -13.776   5.883  1.00  0.00           O  
ATOM     46  N   LYS     4      15.037 -15.978   5.644  1.00  0.00           N  
ATOM     47  H   LYS     4      14.743 -16.885   5.978  1.00  0.00           H  
ATOM     48  CA  LYS     4      15.624 -15.978   4.340  1.00  0.00           C  
ATOM     49  HA  LYS     4      16.526 -15.366   4.380  1.00  0.00           H  
ATOM     50  CB  LYS     4      16.038 -17.369   3.928  1.00  0.00           C  
ATOM     51  HB2 LYS     4      16.283 -18.021   4.766  1.00  0.00           H  
ATOM     52  HB3 LYS     4      15.126 -17.784   3.500  1.00  0.00           H  
ATOM     53  CG  LYS     4      17.063 -17.323   2.798  1.00  0.00           C  
ATOM     54  HG2 LYS     4      16.865 -16.490   2.124  1.00  0.00           H  
ATOM     55  HG3 LYS     4      17.983 -16.954   3.252  1.00  0.00           H  
ATOM     56  CD  LYS     4      17.430 -18.657   2.189  1.00  0.00           C  
ATOM     57  HD2 LYS     4      18.260 -18.429   1.521  1.00  0.00           H  
ATOM     58  HD3 LYS     4      17.698 -19.413   2.927  1.00  0.00           H  
ATOM     59  CE  LYS     4      16.279 -19.279   1.327  1.00  0.00           C  
ATOM     60  HE2 LYS     4      16.590 -20.279   1.025  1.00  0.00           H  
ATOM     61  HE3 LYS     4      15.316 -19.371   1.829  1.00  0.00           H  
ATOM     62  NZ  LYS     4      16.100 -18.488   0.136  1.00  0.00           N  
ATOM     63  HZ1 LYS     4      16.243 -17.490   0.196  1.00  0.00           H  
ATOM     64  HZ2 LYS     4      16.653 -18.904  -0.600  1.00  0.00           H  
ATOM     65  HZ3 LYS     4      15.183 -18.682  -0.240  1.00  0.00           H  
ATOM     66  C   LYS     4      14.701 -15.298   3.237  1.00  0.00           C  
ATOM     67  O   LYS     4      13.947 -16.034   2.691  1.00  0.00           O  
ATOM     68  N   LYS     5      14.823 -13.994   2.888  1.00  0.00           N  
ATOM     69  H   LYS     5      15.556 -13.487   3.363  1.00  0.00           H  
ATOM     70  CA  LYS     5      13.870 -13.251   1.903  1.00  0.00           C  
ATOM     71  HA  LYS     5      12.849 -13.418   2.248  1.00  0.00           H  
ATOM     72  CB  LYS     5      13.878 -11.712   2.068  1.00  0.00           C  
ATOM     73  HB2 LYS     5      14.775 -11.330   1.579  1.00  0.00           H  
ATOM     74  HB3 LYS     5      13.000 -11.315   1.559  1.00  0.00           H  
ATOM     75  CG  LYS     5      13.824 -11.215   3.541  1.00  0.00           C  
ATOM     76  HG2 LYS     5      13.169 -10.347   3.617  1.00  0.00           H  
ATOM     77  HG3 LYS     5      13.432 -11.945   4.250  1.00  0.00           H  
ATOM     78  CD  LYS     5      15.148 -10.621   4.081  1.00  0.00           C  
ATOM     79  HD2 LYS     5      15.866 -11.441   4.103  1.00  0.00           H  
ATOM     80  HD3 LYS     5      15.441  -9.835   3.386  1.00  0.00           H  
ATOM     81  CE  LYS     5      15.123 -10.013   5.531  1.00  0.00           C  
ATOM     82  HE2 LYS     5      16.148  -9.700   5.731  1.00  0.00           H  
ATOM     83  HE3 LYS     5      14.422  -9.191   5.676  1.00  0.00           H  
ATOM     84  NZ  LYS     5      14.614 -11.079   6.365  1.00  0.00           N  
ATOM     85  HZ1 LYS     5      14.944 -11.997   6.106  1.00  0.00           H  
ATOM     86  HZ2 LYS     5      14.959 -10.883   7.294  1.00  0.00           H  
ATOM     87  HZ3 LYS     5      13.609 -11.174   6.412  1.00  0.00           H  
ATOM     88  C   LYS     5      13.993 -13.609   0.409  1.00  0.00           C  
ATOM     89  O   LYS     5      13.871 -12.768  -0.475  1.00  0.00           O  
ATOM     90  N   SER     6      14.182 -14.876   0.129  1.00  0.00           N  
ATOM     91  H   SER     6      14.019 -15.602   0.811  1.00  0.00           H  
ATOM     92  CA  SER     6      14.300 -15.400  -1.236  1.00  0.00           C  
ATOM     93  HA  SER     6      13.589 -14.864  -1.864  1.00  0.00           H  
ATOM     94  CB  SER     6      15.742 -15.272  -1.768  1.00  0.00           C  
ATOM     95  HB2 SER     6      15.870 -15.678  -2.772  1.00  0.00           H  
ATOM     96  HB3 SER     6      15.927 -14.199  -1.822  1.00  0.00           H  
ATOM     97  OG  SER     6      16.674 -15.895  -0.897  1.00  0.00           O  
ATOM     98  HG  SER     6      17.525 -15.461  -0.995  1.00  0.00           H  
ATOM     99  C   SER     6      13.853 -16.889  -1.360  1.00  0.00           C  
ATOM    100  O   SER     6      13.638 -17.561  -0.349  1.00  0.00           O  
ATOM    101  N   MET     7      13.835 -17.363  -2.623  1.00  0.00           N  
ATOM    102  H   MET     7      14.095 -16.777  -3.403  1.00  0.00           H  
ATOM    103  CA  MET     7      13.258 -18.548  -3.157  1.00  0.00           C  
ATOM    104  HA  MET     7      12.183 -18.620  -2.989  1.00  0.00           H  
ATOM    105  CB  MET     7      13.544 -18.601  -4.694  1.00  0.00           C  
ATOM    106  HB2 MET     7      14.616 -18.621  -4.889  1.00  0.00           H  
ATOM    107  HB3 MET     7      13.157 -19.515  -5.144  1.00  0.00           H  
ATOM    108  CG  MET     7      13.069 -17.342  -5.419  1.00  0.00           C  
ATOM    109  HG2 MET     7      12.797 -17.717  -6.406  1.00  0.00           H  
ATOM    110  HG3 MET     7      12.208 -16.882  -4.933  1.00  0.00           H  
ATOM    111  SD  MET     7      14.279 -15.991  -5.593  1.00  0.00           S  
ATOM    112  CE  MET     7      13.572 -15.073  -7.021  1.00  0.00           C  
ATOM    113  HE1 MET     7      14.316 -14.303  -7.224  1.00  0.00           H  
ATOM    114  HE2 MET     7      13.451 -15.758  -7.860  1.00  0.00           H  
ATOM    115  HE3 MET     7      12.689 -14.490  -6.759  1.00  0.00           H  
ATOM    116  C   MET     7      13.995 -19.825  -2.650  1.00  0.00           C  
ATOM    117  O   MET     7      15.107 -19.698  -2.146  1.00  0.00           O  
ATOM    118  N   LEU     8      13.218 -20.933  -2.635  1.00  0.00           N  
ATOM    119  H   LEU     8      12.283 -20.825  -3.002  1.00  0.00           H  
ATOM    120  CA  LEU     8      13.672 -22.245  -2.371  1.00  0.00           C  
ATOM    121  HA  LEU     8      14.500 -22.228  -1.661  1.00  0.00           H  
ATOM    122  CB  LEU     8      12.472 -23.034  -1.772  1.00  0.00           C  
ATOM    123  HB2 LEU     8      11.708 -23.209  -2.529  1.00  0.00           H  
ATOM    124  HB3 LEU     8      12.874 -24.021  -1.546  1.00  0.00           H  
ATOM    125  CG  LEU     8      11.834 -22.394  -0.523  1.00  0.00           C  
ATOM    126  HG  LEU     8      11.326 -21.460  -0.766  1.00  0.00           H  
ATOM    127  CD1 LEU     8      10.820 -23.423  -0.036  1.00  0.00           C  
ATOM    128 HD11 LEU     8      11.301 -24.359   0.248  1.00  0.00           H  
ATOM    129 HD12 LEU     8      10.390 -22.993   0.869  1.00  0.00           H  
ATOM    130 HD13 LEU     8      10.088 -23.564  -0.832  1.00  0.00           H  
ATOM    131  CD2 LEU     8      12.885 -22.125   0.520  1.00  0.00           C  
ATOM    132 HD21 LEU     8      13.486 -21.250   0.272  1.00  0.00           H  
ATOM    133 HD22 LEU     8      12.424 -22.048   1.505  1.00  0.00           H  
ATOM    134 HD23 LEU     8      13.605 -22.944   0.537  1.00  0.00           H  
ATOM    135  C   LEU     8      14.160 -22.959  -3.697  1.00  0.00           C  
ATOM    136  O   LEU     8      14.017 -22.416  -4.780  1.00  0.00           O  
ATOM    137  N   LEU     9      14.746 -24.162  -3.577  1.00  0.00           N  
ATOM    138  H   LEU     9      14.724 -24.497  -2.624  1.00  0.00           H  
ATOM    139  CA  LEU     9      15.279 -24.995  -4.638  1.00  0.00           C  
ATOM    140  HA  LEU     9      16.176 -24.464  -4.955  1.00  0.00           H  
ATOM    141  CB  LEU     9      15.639 -26.404  -4.035  1.00  0.00           C  
ATOM    142  HB2 LEU     9      16.364 -26.349  -3.223  1.00  0.00           H  
ATOM    143  HB3 LEU     9      14.660 -26.768  -3.723  1.00  0.00           H  
ATOM    144  CG  LEU     9      16.089 -27.482  -5.055  1.00  0.00           C  
ATOM    145  HG  LEU     9      15.503 -27.493  -5.974  1.00  0.00           H  
ATOM    146  CD1 LEU     9      17.516 -27.204  -5.508  1.00  0.00           C  
ATOM    147 HD11 LEU     9      17.942 -27.892  -6.239  1.00  0.00           H  
ATOM    148 HD12 LEU     9      17.528 -26.285  -6.093  1.00  0.00           H  
ATOM    149 HD13 LEU     9      18.132 -27.051  -4.622  1.00  0.00           H  
ATOM    150  CD2 LEU     9      16.021 -28.920  -4.515  1.00  0.00           C  
ATOM    151 HD21 LEU     9      16.496 -29.657  -5.161  1.00  0.00           H  
ATOM    152 HD22 LEU     9      16.432 -29.083  -3.519  1.00  0.00           H  
ATOM    153 HD23 LEU     9      14.969 -29.197  -4.445  1.00  0.00           H  
ATOM    154  C   LEU     9      14.380 -25.116  -5.864  1.00  0.00           C  
ATOM    155  O   LEU     9      14.921 -25.129  -6.970  1.00  0.00           O  
ATOM    156  N   PHE    10      13.018 -25.231  -5.732  1.00  0.00           N  
ATOM    157  H   PHE    10      12.613 -24.875  -4.878  1.00  0.00           H  
ATOM    158  CA  PHE    10      12.128 -25.574  -6.871  1.00  0.00           C  
ATOM    159  HA  PHE    10      12.481 -26.492  -7.341  1.00  0.00           H  
ATOM    160  CB  PHE    10      10.686 -25.688  -6.378  1.00  0.00           C  
ATOM    161  HB2 PHE    10      10.371 -24.671  -6.142  1.00  0.00           H  
ATOM    162  HB3 PHE    10      10.015 -26.141  -7.106  1.00  0.00           H  
ATOM    163  CG  PHE    10      10.587 -26.475  -5.069  1.00  0.00           C  
ATOM    164  CD1 PHE    10      11.397 -27.519  -4.715  1.00  0.00           C  
ATOM    165  HD1 PHE    10      12.131 -27.804  -5.455  1.00  0.00           H  
ATOM    166  CE1 PHE    10      11.192 -28.303  -3.572  1.00  0.00           C  
ATOM    167  HE1 PHE    10      11.787 -29.189  -3.411  1.00  0.00           H  
ATOM    168  CZ  PHE    10      10.263 -27.987  -2.717  1.00  0.00           C  
ATOM    169  HZ  PHE    10      10.107 -28.647  -1.876  1.00  0.00           H  
ATOM    170  CE2 PHE    10       9.447 -26.856  -2.978  1.00  0.00           C  
ATOM    171  HE2 PHE    10       8.562 -26.651  -2.393  1.00  0.00           H  
ATOM    172  CD2 PHE    10       9.691 -26.017  -4.065  1.00  0.00           C  
ATOM    173  HD2 PHE    10       8.986 -25.225  -4.273  1.00  0.00           H  
ATOM    174  C   PHE    10      12.083 -24.541  -8.003  1.00  0.00           C  
ATOM    175  O   PHE    10      11.569 -24.782  -9.113  1.00  0.00           O  
ATOM    176  N   PHE    11      12.430 -23.277  -7.698  1.00  0.00           N  
ATOM    177  H   PHE    11      12.837 -23.110  -6.789  1.00  0.00           H  
ATOM    178  CA  PHE    11      12.478 -22.179  -8.698  1.00  0.00           C  
ATOM    179  HA  PHE    11      11.600 -22.291  -9.334  1.00  0.00           H  
ATOM    180  CB  PHE    11      12.446 -20.865  -7.853  1.00  0.00           C  
ATOM    181  HB2 PHE    11      11.495 -20.899  -7.321  1.00  0.00           H  
ATOM    182  HB3 PHE    11      13.182 -20.868  -7.049  1.00  0.00           H  
ATOM    183  CG  PHE    11      12.710 -19.598  -8.629  1.00  0.00           C  
ATOM    184  CD1 PHE    11      11.859 -19.194  -9.681  1.00  0.00           C  
ATOM    185  HD1 PHE    11      11.015 -19.837  -9.880  1.00  0.00           H  
ATOM    186  CE1 PHE    11      12.112 -18.034 -10.533  1.00  0.00           C  
ATOM    187  HE1 PHE    11      11.395 -17.750 -11.289  1.00  0.00           H  
ATOM    188  CZ  PHE    11      13.335 -17.294 -10.340  1.00  0.00           C  
ATOM    189  HZ  PHE    11      13.581 -16.424 -10.932  1.00  0.00           H  
ATOM    190  CE2 PHE    11      14.158 -17.659  -9.298  1.00  0.00           C  
ATOM    191  HE2 PHE    11      15.008 -17.010  -9.149  1.00  0.00           H  
ATOM    192  CD2 PHE    11      13.858 -18.779  -8.452  1.00  0.00           C  
ATOM    193  HD2 PHE    11      14.528 -18.959  -7.624  1.00  0.00           H  
ATOM    194  C   PHE    11      13.677 -22.194  -9.660  1.00  0.00           C  
ATOM    195  O   PHE    11      13.506 -22.180 -10.842  1.00  0.00           O  
ATOM    196  N   PHE    12      14.832 -22.452  -9.045  1.00  0.00           N  
ATOM    197  H   PHE    12      14.780 -22.307  -8.047  1.00  0.00           H  
ATOM    198  CA  PHE    12      16.121 -22.774  -9.641  1.00  0.00           C  
ATOM    199  HA  PHE    12      16.258 -21.930 -10.317  1.00  0.00           H  
ATOM    200  CB  PHE    12      17.205 -22.811  -8.504  1.00  0.00           C  
ATOM    201  HB2 PHE    12      17.066 -23.721  -7.920  1.00  0.00           H  
ATOM    202  HB3 PHE    12      18.163 -22.946  -9.006  1.00  0.00           H  
ATOM    203  CG  PHE    12      17.266 -21.562  -7.660  1.00  0.00           C  
ATOM    204  CD1 PHE    12      17.577 -20.331  -8.272  1.00  0.00           C  
ATOM    205  HD1 PHE    12      17.803 -20.252  -9.325  1.00  0.00           H  
ATOM    206  CE1 PHE    12      17.557 -19.138  -7.500  1.00  0.00           C  
ATOM    207  HE1 PHE    12      17.802 -18.173  -7.919  1.00  0.00           H  
ATOM    208  CZ  PHE    12      17.367 -19.205  -6.088  1.00  0.00           C  
ATOM    209  HZ  PHE    12      17.427 -18.325  -5.464  1.00  0.00           H  
ATOM    210  CE2 PHE    12      17.163 -20.437  -5.512  1.00  0.00           C  
ATOM    211  HE2 PHE    12      16.986 -20.450  -4.447  1.00  0.00           H  
ATOM    212  CD2 PHE    12      17.135 -21.621  -6.284  1.00  0.00           C  
ATOM    213  HD2 PHE    12      16.744 -22.523  -5.837  1.00  0.00           H  
ATOM    214  C   PHE    12      16.076 -24.151 -10.321  1.00  0.00           C  
ATOM    215  O   PHE    12      16.541 -24.307 -11.414  1.00  0.00           O  
ATOM    216  N   LEU    13      15.393 -25.202  -9.745  1.00  0.00           N  
ATOM    217  H   LEU    13      15.041 -25.094  -8.804  1.00  0.00           H  
ATOM    218  CA  LEU    13      15.011 -26.420 -10.491  1.00  0.00           C  
ATOM    219  HA  LEU    13      15.905 -26.927 -10.854  1.00  0.00           H  
ATOM    220  CB  LEU    13      14.376 -27.559  -9.606  1.00  0.00           C  
ATOM    221  HB2 LEU    13      14.953 -27.725  -8.696  1.00  0.00           H  
ATOM    222  HB3 LEU    13      13.397 -27.206  -9.279  1.00  0.00           H  
ATOM    223  CG  LEU    13      14.243 -28.893 -10.392  1.00  0.00           C  
ATOM    224  HG  LEU    13      13.513 -28.730 -11.186  1.00  0.00           H  
ATOM    225  CD1 LEU    13      15.541 -29.468 -11.055  1.00  0.00           C  
ATOM    226 HD11 LEU    13      16.109 -29.958 -10.264  1.00  0.00           H  
ATOM    227 HD12 LEU    13      15.107 -30.039 -11.875  1.00  0.00           H  
ATOM    228 HD13 LEU    13      16.177 -28.704 -11.501  1.00  0.00           H  
ATOM    229  CD2 LEU    13      13.558 -29.897  -9.367  1.00  0.00           C  
ATOM    230 HD21 LEU    13      12.608 -29.555  -8.956  1.00  0.00           H  
ATOM    231 HD22 LEU    13      13.339 -30.757  -9.999  1.00  0.00           H  
ATOM    232 HD23 LEU    13      14.274 -30.097  -8.570  1.00  0.00           H  
ATOM    233  C   LEU    13      14.166 -26.036 -11.751  1.00  0.00           C  
ATOM    234  O   LEU    13      14.487 -26.579 -12.847  1.00  0.00           O  
ATOM    235  N   GLY    14      13.156 -25.196 -11.595  1.00  0.00           N  
ATOM    236  H   GLY    14      13.010 -24.918 -10.635  1.00  0.00           H  
ATOM    237  CA  GLY    14      12.257 -24.779 -12.679  1.00  0.00           C  
ATOM    238  HA2 GLY    14      11.971 -25.667 -13.243  1.00  0.00           H  
ATOM    239  HA3 GLY    14      11.357 -24.264 -12.342  1.00  0.00           H  
ATOM    240  C   GLY    14      12.930 -23.836 -13.735  1.00  0.00           C  
ATOM    241  O   GLY    14      12.597 -23.968 -14.910  1.00  0.00           O  
ATOM    242  N   THR    15      13.944 -23.004 -13.388  1.00  0.00           N  
ATOM    243  H   THR    15      14.022 -22.830 -12.396  1.00  0.00           H  
ATOM    244  CA  THR    15      14.697 -22.186 -14.395  1.00  0.00           C  
ATOM    245  HA  THR    15      14.020 -21.904 -15.201  1.00  0.00           H  
ATOM    246  CB  THR    15      15.438 -20.938 -13.831  1.00  0.00           C  
ATOM    247  HB  THR    15      16.140 -20.608 -14.597  1.00  0.00           H  
ATOM    248  CG2 THR    15      14.432 -19.896 -13.521  1.00  0.00           C  
ATOM    249 HG21 THR    15      13.907 -19.627 -14.438  1.00  0.00           H  
ATOM    250 HG22 THR    15      13.867 -20.369 -12.717  1.00  0.00           H  
ATOM    251 HG23 THR    15      14.878 -19.001 -13.086  1.00  0.00           H  
ATOM    252  OG1 THR    15      16.053 -21.302 -12.690  1.00  0.00           O  
ATOM    253  HG1 THR    15      15.931 -20.510 -12.161  1.00  0.00           H  
ATOM    254  C   THR    15      15.694 -23.129 -15.124  1.00  0.00           C  
ATOM    255  O   THR    15      15.771 -22.977 -16.311  1.00  0.00           O  
ATOM    256  N   ILE    16      16.491 -23.968 -14.477  1.00  0.00           N  
ATOM    257  H   ILE    16      16.480 -23.942 -13.467  1.00  0.00           H  
ATOM    258  CA  ILE    16      17.417 -24.884 -15.199  1.00  0.00           C  
ATOM    259  HA  ILE    16      18.037 -24.325 -15.899  1.00  0.00           H  
ATOM    260  CB  ILE    16      18.445 -25.511 -14.182  1.00  0.00           C  
ATOM    261  HB  ILE    16      17.967 -25.961 -13.312  1.00  0.00           H  
ATOM    262  CG2 ILE    16      19.171 -26.653 -14.912  1.00  0.00           C  
ATOM    263 HG21 ILE    16      19.593 -26.296 -15.851  1.00  0.00           H  
ATOM    264 HG22 ILE    16      19.911 -27.116 -14.258  1.00  0.00           H  
ATOM    265 HG23 ILE    16      18.413 -27.378 -15.208  1.00  0.00           H  
ATOM    266  CG1 ILE    16      19.620 -24.504 -13.808  1.00  0.00           C  
ATOM    267 HG12 ILE    16      20.256 -24.516 -14.693  1.00  0.00           H  
ATOM    268 HG13 ILE    16      19.210 -23.515 -13.598  1.00  0.00           H  
ATOM    269  CD1 ILE    16      20.334 -24.930 -12.510  1.00  0.00           C  
ATOM    270 HD11 ILE    16      21.312 -24.479 -12.341  1.00  0.00           H  
ATOM    271 HD12 ILE    16      19.769 -24.648 -11.621  1.00  0.00           H  
ATOM    272 HD13 ILE    16      20.602 -25.986 -12.479  1.00  0.00           H  
ATOM    273  C   ILE    16      16.640 -25.780 -16.058  1.00  0.00           C  
ATOM    274  O   ILE    16      17.007 -25.905 -17.194  1.00  0.00           O  
ATOM    275  N   SER    17      15.483 -26.327 -15.594  1.00  0.00           N  
ATOM    276  H   SER    17      15.174 -26.182 -14.644  1.00  0.00           H  
ATOM    277  CA  SER    17      14.701 -27.294 -16.420  1.00  0.00           C  
ATOM    278  HA  SER    17      15.378 -27.966 -16.946  1.00  0.00           H  
ATOM    279  CB  SER    17      13.694 -28.206 -15.598  1.00  0.00           C  
ATOM    280  HB2 SER    17      12.837 -27.562 -15.400  1.00  0.00           H  
ATOM    281  HB3 SER    17      13.315 -29.052 -16.171  1.00  0.00           H  
ATOM    282  OG  SER    17      14.320 -28.621 -14.397  1.00  0.00           O  
ATOM    283  HG  SER    17      14.484 -27.828 -13.882  1.00  0.00           H  
ATOM    284  C   SER    17      13.991 -26.674 -17.601  1.00  0.00           C  
ATOM    285  O   SER    17      13.877 -27.373 -18.595  1.00  0.00           O  
ATOM    286  N   LEU    18      13.669 -25.377 -17.539  1.00  0.00           N  
ATOM    287  H   LEU    18      13.788 -24.852 -16.684  1.00  0.00           H  
ATOM    288  CA  LEU    18      13.172 -24.619 -18.668  1.00  0.00           C  
ATOM    289  HA  LEU    18      12.562 -25.279 -19.286  1.00  0.00           H  
ATOM    290  CB  LEU    18      12.321 -23.451 -18.051  1.00  0.00           C  
ATOM    291  HB2 LEU    18      11.689 -23.921 -17.297  1.00  0.00           H  
ATOM    292  HB3 LEU    18      12.886 -22.581 -17.718  1.00  0.00           H  
ATOM    293  CG  LEU    18      11.362 -22.813 -19.052  1.00  0.00           C  
ATOM    294  HG  LEU    18      11.930 -22.112 -19.663  1.00  0.00           H  
ATOM    295  CD1 LEU    18      10.587 -23.743 -20.064  1.00  0.00           C  
ATOM    296 HD11 LEU    18      10.269 -23.047 -20.840  1.00  0.00           H  
ATOM    297 HD12 LEU    18      11.237 -24.361 -20.682  1.00  0.00           H  
ATOM    298 HD13 LEU    18       9.750 -24.296 -19.637  1.00  0.00           H  
ATOM    299  CD2 LEU    18      10.284 -21.986 -18.301  1.00  0.00           C  
ATOM    300 HD21 LEU    18       9.393 -21.809 -18.903  1.00  0.00           H  
ATOM    301 HD22 LEU    18       9.818 -22.616 -17.543  1.00  0.00           H  
ATOM    302 HD23 LEU    18      10.569 -21.041 -17.837  1.00  0.00           H  
ATOM    303  C   LEU    18      14.250 -24.179 -19.625  1.00  0.00           C  
ATOM    304  O   LEU    18      14.007 -23.973 -20.803  1.00  0.00           O  
ATOM    305  N   SER    19      15.507 -24.047 -19.138  1.00  0.00           N  
ATOM    306  H   SER    19      15.673 -24.020 -18.142  1.00  0.00           H  
ATOM    307  CA  SER    19      16.669 -23.928 -20.001  1.00  0.00           C  
ATOM    308  HA  SER    19      16.420 -23.130 -20.702  1.00  0.00           H  
ATOM    309  CB  SER    19      17.864 -23.414 -19.151  1.00  0.00           C  
ATOM    310  HB2 SER    19      18.098 -24.156 -18.388  1.00  0.00           H  
ATOM    311  HB3 SER    19      18.664 -23.339 -19.886  1.00  0.00           H  
ATOM    312  OG  SER    19      17.539 -22.147 -18.612  1.00  0.00           O  
ATOM    313  HG  SER    19      17.088 -22.458 -17.824  1.00  0.00           H  
ATOM    314  C   SER    19      16.994 -25.202 -20.751  1.00  0.00           C  
ATOM    315  O   SER    19      17.409 -25.166 -21.914  1.00  0.00           O  
ATOM    316  N   LEU    20      16.668 -26.374 -20.185  1.00  0.00           N  
ATOM    317  H   LEU    20      16.396 -26.400 -19.212  1.00  0.00           H  
ATOM    318  CA  LEU    20      16.960 -27.712 -20.822  1.00  0.00           C  
ATOM    319  HA  LEU    20      17.843 -27.490 -21.420  1.00  0.00           H  
ATOM    320  CB  LEU    20      17.372 -28.557 -19.597  1.00  0.00           C  
ATOM    321  HB2 LEU    20      18.377 -28.234 -19.327  1.00  0.00           H  
ATOM    322  HB3 LEU    20      16.587 -28.460 -18.846  1.00  0.00           H  
ATOM    323  CG  LEU    20      17.570 -30.019 -19.993  1.00  0.00           C  
ATOM    324  HG  LEU    20      16.644 -30.397 -20.427  1.00  0.00           H  
ATOM    325  CD1 LEU    20      18.743 -30.299 -20.992  1.00  0.00           C  
ATOM    326 HD11 LEU    20      19.240 -31.256 -20.834  1.00  0.00           H  
ATOM    327 HD12 LEU    20      18.318 -30.134 -21.982  1.00  0.00           H  
ATOM    328 HD13 LEU    20      19.509 -29.528 -20.903  1.00  0.00           H  
ATOM    329  CD2 LEU    20      17.771 -30.798 -18.653  1.00  0.00           C  
ATOM    330 HD21 LEU    20      17.012 -30.501 -17.929  1.00  0.00           H  
ATOM    331 HD22 LEU    20      17.817 -31.870 -18.844  1.00  0.00           H  
ATOM    332 HD23 LEU    20      18.707 -30.586 -18.136  1.00  0.00           H  
ATOM    333  C   LEU    20      15.879 -28.206 -21.796  1.00  0.00           C  
ATOM    334  O   LEU    20      16.111 -28.768 -22.854  1.00  0.00           O  
ATOM    335  N   CYS    21      14.634 -27.787 -21.592  1.00  0.00           N  
ATOM    336  H   CYS    21      14.503 -27.269 -20.735  1.00  0.00           H  
ATOM    337  CA  CYS    21      13.501 -27.776 -22.486  1.00  0.00           C  
ATOM    338  HA  CYS    21      13.510 -28.829 -22.769  1.00  0.00           H  
ATOM    339  CB  CYS    21      12.242 -27.553 -21.585  1.00  0.00           C  
ATOM    340  HB2 CYS    21      12.306 -28.143 -20.671  1.00  0.00           H  
ATOM    341  HB3 CYS    21      12.163 -26.512 -21.271  1.00  0.00           H  
ATOM    342  SG  CYS    21      10.722 -28.033 -22.486  1.00  0.00           S  
ATOM    343  HG  CYS    21      11.414 -28.337 -23.588  1.00  0.00           H  
ATOM    344  C   CYS    21      13.620 -26.899 -23.725  1.00  0.00           C  
ATOM    345  O   CYS    21      12.902 -27.175 -24.700  1.00  0.00           O  
ATOM    346  N   GLN    22      14.611 -25.993 -23.783  1.00  0.00           N  
ATOM    347  H   GLN    22      15.209 -25.874 -22.979  1.00  0.00           H  
ATOM    348  CA  GLN    22      14.662 -25.051 -24.915  1.00  0.00           C  
ATOM    349  HA  GLN    22      14.354 -25.552 -25.833  1.00  0.00           H  
ATOM    350  CB  GLN    22      13.731 -23.789 -24.709  1.00  0.00           C  
ATOM    351  HB2 GLN    22      12.664 -24.007 -24.763  1.00  0.00           H  
ATOM    352  HB3 GLN    22      13.960 -23.301 -23.762  1.00  0.00           H  
ATOM    353  CG  GLN    22      13.974 -22.725 -25.788  1.00  0.00           C  
ATOM    354  HG2 GLN    22      13.605 -21.759 -25.445  1.00  0.00           H  
ATOM    355  HG3 GLN    22      15.011 -22.395 -25.854  1.00  0.00           H  
ATOM    356  CD  GLN    22      13.403 -23.063 -27.124  1.00  0.00           C  
ATOM    357  OE1 GLN    22      12.287 -22.715 -27.321  1.00  0.00           O  
ATOM    358  NE2 GLN    22      14.024 -23.805 -28.008  1.00  0.00           N  
ATOM    359 HE21 GLN    22      13.529 -23.937 -28.879  1.00  0.00           H  
ATOM    360 HE22 GLN    22      14.955 -24.176 -27.877  1.00  0.00           H  
ATOM    361  C   GLN    22      16.096 -24.702 -25.102  1.00  0.00           C  
ATOM    362  O   GLN    22      16.467 -24.290 -26.235  1.00  0.00           O  
TER   
END   
